# Supplementary material for: Variation in selection constraints on teleost TLRs with emphasis on their repertoire in the Walking catfish, Clarias batrachus
Source: Sci Rep. 2020 Dec 7;10:21394. doi: 10.1038/s41598-020-78347-6 (PMC7721727; doi:10.1038/s41598-020-78347-6)
Supplement: Supplementary file 2 — Supplementary Information 2. [file 41598_2020_78347_MOESM2_ESM.txt]

>XM_028571034.1:16-2439 PREDICTED: Perca flavescens toll-like receptor 1 (LOC114550335), mRNA
ATGAAACCGGACTGGGTGGCTGGACGAAAAGATGAACGGGGATTTAAACTGTGTGTCACATCGTTGCAGA
GAATGAAAGACCTCTCTCATCAAAATCTGACAACTGTTCCCTTAAATCTTCCCAAAGACACGGAGTATTT
GGACATTTCTCACAACTCCATCCAAAGACTGAGCGGAGCTCCGTTTTCTAGACTGTCCCGGCTCTGTTGT
CTGAAGGTGACTCACTGTGGCCTGCAGAACATCTCTCCTGCTGTGTTCGCTCACACGCCAGCACTCAAAG
TTCTAAATATATCTTACAATGACTTAGCTCTCATCCCTGACATTCCATTGAAACAGCTGAAAATCCTTGA
TTTGGCCAACAATCTGTACAGCAGCTATAGTATTCCAGCGTCATTTCAGAAGCTAACGAATCTGGACGTG
CTGTCATTGGGCAGCACAGCTGCTCCGTCAGTCAACCTCCATGACTTTGATCCGTTGGCGAACGTTTCTC
TGCATCATCTGGTTTTGGGAGCAGGAATTGGCTGGCAAAAGTATGACGCCGGAGCTCTTGCAAAACTGAA
GTCTCTTCAAACTTTTTCACTTTTCGCATCTTTTTGCGCTGCTCCCGGGATGTTCAAGAACGTCCTCGTG
GACTTGAATGCGACAAGAGCAACATCGCTGAGATTCATCACTCCATTTCCAGAAAAGTGCAGTGTGACCG
GCGAAATGTTTAACAACCTGAGAACAATGCCATTCATACGGAATCTCACCGTAGAAAACACGTGGATAAA
CAGCTCCTTTATGGAGGGCTTTTTCAAGAACGTGTGGCTCTCCCACCTTTATGACCTCTCGTTCGTCAAC
ATCACTTATAATGAAGACACACCAGACGGGTTTCAGTTTCGCACCATTAATCACACGGTCAACCTTTGCT
CAATTACCTTCAACGGTGTGCATCATTATCAATACAGATACCCCACAATCAACATGAGCTTAGAGGCCAT
CTCAAATCTGACCTATTTGAAGTTCTCCAGGAGCGGAATGAACATTATACCCTGCAATCTCTTCTCTGTC
CTGCCAGCGCTGGAGACGCTGGATCTGTCAGATAACCTCCTAACGGACGCAGGCTTCTGGTGGTTCAAGT
GTACGCAAACCTCCGTCTTCCCCAAACTCAGGAGACTGTCCTTAAGCAAGAATCGATTCAGCAGTCTTTC
CTTTATCTCTGAGCAGACAAATCAGATGAAGACATTAGAGTCTCTGGACCTCAGCTTCAACTCCATCTAC
CTGGACCGGGAATGCTCTTGGCCTGCTCAGCTGACTGAACTCAGACTGGGAAACAACAACCTGGGCAACA
GCGTCTTTGAATACCTGTCCTCACACTTTGAGAGGATCGACTTGTCAAAGACGGGAATCACAGCCGTAAC
GCAGGAAACTCTGTCACGCTTTCCCAAGCTGACCCACCTCCAACTCAGCTTCAACAGCATCCAGGTCCTC
CCTGCAGATCTCAGCGCCCCAGCGCTGCTCAGTCTCTACGTAGACCAGAATGCTATCACATCTGTATCCA
GGGAGGTCTTAGCAGGACTTCCCGGACTTCAGACCCTCAAAGCTGGAAACAATCCATTCGTCTGCTCATG
TGACTCTTATTGGTTCGTCACTACTCTGAACAAGTCCTTGCTCCCGGACTGGCCCTTAGATTATACATGC
AGCACCCCGCCATCTTTTGCAGGCCTGTCACTCTCCGAGTACAAAACCAGTGAACTGTCATGTGAGATGT
GGCTTCAAGCTGCAGTTGCTGTTCCTGTCGTAATAATGATATCTGCAGCCATGGGTCTGCTTTTCTATAA
GTGCGACGGAGTGTGGTATACAAAGATGTTATGGGTGTGGATCAGGGTGAAGAGGAGAGGCAGGAAACGC
TCCCACATGTTGAAGAATCTATCCTGTAGTTATCATGCATTCATCTCCTACAGTCACCAGGACTCTGGCT
GGGTGGGCAGCCAGCTGGTGCCCACTCTGGAAGGTGCCAGGTTTTCACTCTGCGTTCACGAGCGTGACTT
TGTCCCCGGTGAGTGGATCATAGACAACATCATCAACTGTGTGGAGTCCAGCTACAAGACGCTGTTTGTC
CTCTCCAAACACTTCGTCCAGAGCGAGTGGTGCAACTACGAGCTCTTCTTTGCCCAGCACAGAGCCATCA
GTGTCCAGCAGGACTCTTTAGTCTTCATATTACTGGAGCCCATTCCGACTAACTCTCTGCCCAAAAAGTT
CCTGAGACTTAGAAGTTTACTGAGGCAGCAGACGTACCTGGAGTGGCCGAAGGATGAACGGAAGCAGCAG
GTTTTTTGGGCAAGTCTTAAATCCATGCTGCACATGGCAGACAAATCGATGGTTCTGAAGGATGTGGCTT
TGGCCCTTTCAGATACAGCACCTCTAGTTACAGACCAAGAG

>JQ754308.1:1059-3467 Oplegnathus fasciatus pattern recognition receptor (TLR1) gene, complete cds
ATGAGGCCTGTGACTGCGGCCCTCTGGGCGGCAGCCATGTGGGTGGGACTCCAGCTGAGTGCTTCATCCT
CTGACATCTATGTAGACCGCTCATCCAAAAACCTCTCCTCTGTCCCACGAGACCTGCCACAGTCTGTTGA
GTGTTTAGACCTTTCACGCAACCACATCCGGCAACTTCACCAAGGAGACTTCAAAAACACCACCGTCCTG
AGGTTCCTCAACATTTCATGGAATATTTTGGAGGAGATTGATACGGAGACGTTCCTCGACACGCCGCACC
TGGAGGATCTAGACCTGTCACACAACCGCCTGGAGAACCTGTCGGGTCAGTGGTACCTGCTCCACACAGA
GAACCTTCAGGTGCTAAATTTGACGTGCAACAACTTTCTCACGATGACGCTGGGGAGAGAGTTCACTTCC
CTGGTCAAACTGAAGAGTTTAGCACTTGGTGCAAAAAACATCAGTATGGGTGATTTCAAGAATATTGCTA
AAGTGAAACTACGGACACTAACCCTTTCCCTGGAGGATGAACTGCATTATGAAGCAGGCAGCCTGAAGGA
TGTTCATGCTCAAAGGCTTCAGATAGCCCTCACTAGTAATCGAATAATTGACCCTGATCTGTTTGCTGAT
GCTCTGTTACTCTTTGCTGAAGTGGAGTTGATGGATGTGACAAATGGCTACAGAGAACAAAGTGAGGAGT
TGAGCAAGAGAGCAGAAATCCACACATCTCACCTTTATCTCACCAACATATCAATTGACTGGTCAGACTT
AACTCGCTATGTAAATGCGGTTCTGGGTTCATCCATCTCCCATCTGACCGCCTCTGATGTGGTCATGCAA
AGTTTGCCTTATACAGACACTCCCGTGATCGGGACATCTAAATTGAAGTCCTTCACAGCCATAAGGGTTG
TGGTGACGTCTTTCTTCTTTTCACAGGAGGCCGTATACAACTTTTTCATCAACATGCCAGTGGAGAGTTT
AGCTATCGTTGAGACTTCGATCATACACATGACATGCCCAAAGTCGCAGAGTCGCATCCTCCAGCTGGAC
TTCTCTTACTGTGCTCTATCCGACTCCATCTTCTCCAGAGTGGAGGGTCAAGAAACTCTTGAATGCAGGA
ATCTGTCTAACATAAGGAAACTGACTCTGGTGGGCAACAATCTTAAGAGCCTTCAGTTGTTGAGCAAACG
CGTGCAACACATGAAGTCCCTGAAACATTTGGACCTCAGCCTCAATTCCCTGGTTTATGATGGTCTGGAA
GAATGTGTCTGGCCATCAAACATCACCAATATGACTCTGTCTTCTAATGGTCTGACAGACTCAGTTTTTA
AATGTCTACCAAGTGGAACAGAGACACTGGACCTCCAGAACAACCAGGTTTCTGTGGTACCATCATCCAT
GTTTAAACTAGAGAAGCTTTTATCTCTGAATCTAAATGCGAACAGGCTGCGGGACCTGCCAGTATGTAAC
GGTTTCCCCATACTGAATGAGCTTCTGCTCAAGTTAAATTCCCTCCATGCCCCATCTGTGTACAAGCTGG
AAAGCTGCCCCAAACTGAAAACCCTGGATGTCAGTTACAACCCCTTCACCTGCACCTGCTCTCTGAGGTG
TTTCATAAGTCTTGGCGTCAAGTCTGAAAAGACGAAAAGTAACACAGGAATTGAGCTGTTGAGCTGGCCA
TCGGACTATTACTGCACCTACCCAGAGGCCGTTAGAGACTCCAAACTGAAACACATCTTGATCCCAGAGG
TCTCCTGTAATGTTGGCCTTCTAGCGGCCACCATCTTGTGCCCAGCAGTGATAGTGATTATCGCAGTTGT
GACCCTGTGCCATCAACTGGACGTTCCCTGGTATATGGGCATGATTTGGCAGTGGACCAGAGCCAAACAT
CGTGCCAGAACACGACAAGTTCGACCTGAAGATCTGGTGGGTGTCGAGTTTCATGCTTTTGTGTCTTACA
GCCAGCATGACGCAGACTGGGTGCACAATTCCCTCCTCTCCAACCTCGAAGGCCCCGCAGGAGGGCTCCG
AATCTGCCATCATGAGAAAAACTTTGTGCCGGGAAAGACGATTATCGAGAACATCATCACCTGTGTGGAG
AAAAGCCGACGCTCCGTGTTTGTGCTCTCTGCTCACTTCGTCAAGAGCGAGTGGTGCCATTACGAGCTGT
ACTTCGCCAGCCACCAACGCCTTGCTCAGGGCTCGGACAGCGTTGTTCTGGTGCTGCTCGAGCCTCTGCC
TCAGTACCTGATCCCATCCAAATACTACCAGCTGAAGTCCATGATGGGCCGGCACACATACTTGGAGTGG
CCTCAGGACAGGGCCAAGCACAGGCTGTTCTGGGCTAACCTCAGAGCTGCCCTGCAGGCGGACCTGCCAA
ACGCACCAGTCACAGAACTAGAGGAG
>XM_026357347.1:1606-3999 PREDICTED: Anabas testudineus toll-like receptor 1 (LOC113160215), mRNA
ATGAAGCCCACGACTGCCCTCTGGACAGCAGCCATGTTGGTGGGACTCCAGCTGATCGCTTCGTCCTCTG
ATAATATTGTAGACCGCTCATCCAGAAATCTCTCCTCTGTGCCAAGAGACCTGCCACAGAAGGTTGAGTT
TTTAGACCTTTCATGCAATAACATACAAAGGCTTCACAGCGGAGACTTCAAAAACACCACTCTCCTGAAG
TTCCTGAATATTTCATGGAATCAATTAGAGCACATAGATCCAGAAACTTTCCTCGACACACCACAGCTGG
AGGATCTGGACCTGTCGCACAACCGGCTGATGATCCTGCTGGGTCAACAGTACCTGCTACATGCAGGCAA
CCTTAAGATGCTGAATCTGGCCTATAATGAGTTTCTCAACATGACGCTGGGGACTGAGTTCACTTTTCTG
GTAAAACTGGAGAGATTAGCTCTTGGAGCAAAAAACGTCAGTATTGGCGATTTCAAGAATATTGCTAAAT
TGAAACTACGTTCACTGACCCTCTGCCTAGAGGATGGGTTTAGTTATGAAACAGGCAGTCTGCAGGCTCT
TCATGCTCAAAAGCTTCAGATAGTAGCCACTAGTAATGAAGCAATAAACTTTAATCTGACTGCTGATGCT
CTATTACTCTTTGATGAAGTGGAGCTAATGCATTTGACACATGGCTACAGGCAACTAAGTGACCAGTTGC
TCAAAATAAAGATCAACACTTCTCATCTTTATCTGACCAACATAGCAATTGAATGGAAAGACTTAACTCA
CTATGTAAATACAGTTCTAAGTACATCTATAAGGCATCTGAGTGCTTCTGATGTGGCCATTTACAAACCA
CCTTATATAGACACACCTGTGACCTCCAAAAGTATAATGAAGTCCTTCTCAGCCAAAAGAGCAGTGGTGA
TGAGCTTCTTCTTTTCACAGAACGCTGTATACAACTTTTTTATCAACATGCCAGTAGAGAGTTTAGCAAT
CACGGAGACTTCAATCATACACATGACATGCCCCAAGTCGCAGAGTCCAATCCTCCAGCTGGACTTTTCC
TATTGCGCTTTATCTGACACCATCTTCTCCAGAGTGGAAGGTCAAGAAACTATTGAATGTACAAATCTGG
GTAACTTGACAAGATTGATTCTGCTGGGCAACAATCTTAAAAGTCTTCAGTTGCTGAGCAAACGCATGCA
GTTCATGAAGTCTCTGCAACATCTAGACCTCAGCCTCAACACCCTGGTTTACGATGGTATGGTAGAGTGC
GTCTGGCCACCAAACATCACCAATATGATTCTGTCGTCTAACAGTCTGACAGACTCGGCTTTTAAATGTT
TGCCAAGAGGAATAAGCACACTGGACCTCCAGAACAACCAGATTTCTGCCGTGCCTTCATCCATCTTGAA
ACTGGAAAACCTTTCATCTCTGAATCTAAATGCCAACAGGCTGCGAGACCTGCCTGTATGTAATGGTTTC
CCCATACTGCAGGAGCTTCTGCTCAAGTCAAATTCCATCCATGCTCCATCTGTGAACCAGTTGACAAGTT
GCCCCAAACTGAACACCCTGGATGTCAGTCTTAACCCCTTCACCTGTACCTGTGTTCTGAGGAGTTTCAT
AAGTCTTGGTGTCAAATCTGAAAAGAAGCACAGTCACACAGGGTTTCAATTGTTGGCATGGCCATTGGAC
TATTACTGCTCCTACCCAGAGTCTGTCAGAGACACCCTCTTGGAACATATCTCGATCCAAGAGGTGTCGT
GTAACGTTGGTATTCTCGCAGCCTCCATCTTGTGCCCAACAGTGGTTGTGATCATCGCTATTGTGACTCT
GTGCAATCATTTAGATATTCCCTGGTACATGCGCATGATTTGTCAGTGGACCAGAGCCAAACATCGTGCC
AGAACGCGACAACTTCGTCCCGAAGACCTTGTGGGTGTTCAGTTTCATGCCTTTGTGTCTTACAGTCAGC
ATGATGCAGATTGGGTGCACGATACCCTCCTTCCCAACCTTGAAGGTCCTGCGGGGGGGCTCAGAATCTG
CCAACATGAGAAGAACTTTGTGCCAGGAAAAACAATTATTGAGAACATCATCAACTGTGTGGAGAAAAGC
CGACGCTCAGTGTTTGTGCTGTCTGCTCACTTTGTCAAGAGTGAATGGTGCCATTACGAGCTGTACTTCG
CCAGCCACCAACGCCTTACTCGGGGTTCGGACAGCATTGTGCTTGTGCTGCTTGAGCCTCTGCCTCAATA
CCTGATCCCATCCAAGTACTACCAGCTCAAGTCCATGATGAAACGACACACCTATTTGGAGTGGCCACAG
GACAGAGCCAAGCAGAGGCTCTTCTGGGCTAACCTCAGAGCTGCCCTCCAGGCACACCTCCCAAATGCAC
CAGTTGTAGAA
>KP340899.1:315-2720 Miichthys miiuy Toll-like receptor 1 (TLR1) mRNA, complete cds
ATGAGGCCTACCATTGCCCTCTGGGCAGCAGTCTTGTTTCTGGGACTCCAGCTGAGTGCTTCTTTCTCTG
ACAGCATTGTAGACCGCTCGTCCCAAAACCTCTCCTCTGTCCCAAGAGACCTGCCACATACGACTGAGTC
ATTAGATCTTTCATGTAACCACATACAGAAGCTTCACAGAGGAGACTTCAAAAACACCACTCTCCTGAGG
ATCCTCAACATTTCATGGAATAGTTTGGAGGAAATTGATCCAGAGACGTTCCTCGACACACCACTCCTGG
AGGATCTCGACTTGTCACACAACATGCTGAAGAACCTCTTGGATCAGCGGTACCTGCTCCACGCAGACAA
CCTTTTGGTACTAAATTTGGCCTGCAACAAGTTTCTCACAATGACTCTGGGGAGTGAGTTCAGTTCCCTG
GTAAAACTGGAGAGATTAGCACTCGGAGCAAAAAATATCAGCGTGGGTGATTTCAAGAATATTGCTGAAG
TGAAACTACACACACTGACCCTTTCTCTGGAGGATGATCTGGGTTATGAAGCTGGCAGTCTAAAGGATGT
TCATGCTCAAAAGCTTCAGATAGACCTCACTAGGAATCAAATAATAGTCCATGATCTGTTGGCTGATGGT
CTGTCACTCTTTGCTGAATTGGAGTTGATCAATTTGAGAAAAGGCTACAAAGACCTAAGTGATCAGCTCA
AAGCCAGAAAAGAAATCTACACATCTAGTCTTTATCTCACCAACATATCAATCAAATGGCCAGACTTAAC
TCATTTTGTAAAAGTGGTTCTGAACACATCTATTGCCCATTTGTACACCGCTGATGTTGTCCTGAACGAT
TTGCCTCAGACAGATACTGAGGGGGAGACAGCAAGTAAAATGAAGTCCTTTCGAGTCAGAAGGGTAGTGG
TGAAGTCTTTCTTTTTTTCACAGGAGGCTGTATACAACTTTTTTATTAACACTCCAGTGGATACTTTAGC
AATCATCGATTCTCCAATCATATACATGACATGCCCAAAGTCACAGAGTCGTGTCCTCCACCTTGACTTC
TCCTATTGTGCTCTATCTGACTCCATCTTTTCCAGAGTAGTGGGTCAAGAAACTATTGAATGTGAGAATC
TGGATAACTTGAGGAATTTAGATCTGGTGGGCAACAATCTGAAGAGTCTTCACTTGCTGAGCAAACGCAC
GCACAACATGAAGTCCCTGCGACATTTGGACCTCGGCCTCAACTCCCTGGTTTATGACGGTGTGGAAGAA
TGCTTCTGGCCACCTAACATCACCAATATGAGTCTGTATTCTAATGGTCTGACAGACTCCGTTTTTAAAT
GTCTACCAAAAGGAACGGAGATATTGGACCTCCAGAACAATCAGATATCTGTGATACCATCAACCATCTT
GAAACTGGAAAATCTTTCATCTCTGAATCTAAATGCTAACAGGCTACGGGACCTGCCAGGGTGTAATGGT
TTCCCCATATTGAATGCGCTTTTTCTCAAGTCAAACTCCCTCCACACCCCATCTGTGAACAAGTTGAAAA
GCTGCTCCAGACTGAAAACTCTGGATGTCAGTTCCAATCCCTTCACTTGTACCTGTGGTCTGAAGAGTTT
CATAAATCTTGGCATCAAGTCTGAAAACCAGGAAAGTGACACAGGAATCGAACTGTTGAGTTGGCCATCA
GATTATCGCTGTGCCTACCCAGAGGTCAATAGAGAATCTACTTTGAACACCATCTTAATCCCAGAGGTCA
GCTGTAATGTTGGCCTTCTAGCTACCACCATCTTGTGCCCAGCAGTTGCAATGATTATTTTAGTTATGGT
CCTGTGCCACCGTTTGGATGTTCCCTGGTATATGGGCATGATCTGGAAATGGACCAGAGCAAAACATCGT
GCAAGAATGCGACAAGTTCGCCCTGAAGATCTGGTGGGTATTGAGTTTCATGCTTTCGTGTCTTACAGCC
AACATGATGCAGACTGGGTGCACAATTCCCTCATTCCCAACCTCGAAGGCCCCTCAGGAGGACTGCGAAT
CTGCCATCATGAGAAACACTTTGTGGCAGGAAAGTCTATTATTGAGAACATCATCACCTCTGTGGAGAAA
AGCAGACGCTCCTTGTTTGTGCTCTCTGCTCACTTTGTCAAGAGCGAGTGGTGCCATTATGAGCTGTACT
TTGCCAGCCACCAACACCTTACTCAGGGCTCGGACAGTGTTGTGCTGGTGCTGCTCGAGCCTCTGCCTCA
ATACCTTATCCCGTCCAAGTACTACCAGCTGAAGTCCATGATGAGCCGGCACACGTACATTGAGTGGCCT
CAGGACAGGGCCAAGCACCGGCTGTTCTGGGCTAACCTCAGGGCTGCCCTACAGGCAGATCTGCCAAATG
CACCAGTCACAGAACTAGAGGAG
>MG762971.1:611-3016 Trachinotus ovatus toll-like receptor 1 (tlr1) gene, complete cds
ATGAGGGTCATGAACGCTGCCCTCTGGGTGGCAGTCATGATAGTGGTTCTCCAGCAGATTAATTCATCAC
CTGACGGCATTGAAGACCGCTCATCCCAAAACCTGTCCTCGGTCCCGAGAGACCTTCCACAGACAGTTAA
ATTTTTAGACCTTTCATCCAACCACATAAAGCAACTTCACAAAGGTGACTTTCAAAACACAACTCTCCTG
AAGTTCCTGAATGTGTCATGGAATAGTCTGGAGGAGATCGATCCAGAGACGTTCCTCAGCACACCACTCC
TTGAGTATCTGGACCTGTCGCACAACTGGCTGAAGAACCTGTCGGGTCAGCAGTATCTGCTACACACAGG
GAACCTTCTGATGCTGAATCTGGCCTGTAACATGTTTCCCAGCATGACACTGGGGAGTGCGTTCTGTGCC
CTGGTAAAACTGGAGAGATTAGCACTTGGAGCAAAAAACATCAGTATGGGCGATTTCAAGAATATTGCTG
GAGTAAAACTACGTACACTGACCCTTTCCATGGGGGATGAACTGGGTTATGAGGCAGGAAGCCTGAAAGA
AGTTCAGGCTCAAAAGCTTCAGATAATCCTCAGTACTAATCAAATAGTGGGCCGTGATCTGGTTGAAGAT
GCACTGTCACTCTTTGTTCAAGTGGAGTTGATGAATTTGACGGGCGGCTACAGGGAACTAACTGAGCAGC
TGAGACAGAGAACAAAAATCTACACTTCTCATCTTTATCTCACCAACATAAAAATCCAATGGGAAGACTT
AACTCACTATGTAAATATGGTTCTGCAGACATCTATTACCCATCTGGATGCCTCTGATGTGGTACTGACC
CAATTGCCTTATCACGACACTGATGTGACCAAGATATCTAAAATGAAGTCCTTTTCAGCCAGAAGGGTGG
TGGTGACAACTTTCTTCTTCTCGCAGGAGTCTGTGTACAACTATTTTATGGATATGCCAGTGGAGAGAAT
GGCAATCACAGAGACTCCAATTATACACATGACATGCCCACACTCACAGAGTCGAATCCTGGAGCTGGAC
TTTTCCTATTGTTCTATATCTGACTCAATCTTTTCCATAGTGGAGAAACAAGAAATTCTAGAATGTAAGA
ATCTGGGTAATCTGAGAAAATTGATCCTGACCAGTAACAGTTTTAAAAATCTTCAGGTGTTAAGCAAACG
TCTGCAATACATGAAGTCCCTGCAACATCTGGACCTCAGCCTCAACTCCCTGGTTTATGAGAGTCTGGAA
GAGTGTCTCTGGCCACCAAACATCATCAATATGACTCTGACTTCTAATCGTCTGACAGATTCTGTTTTTA
AATGTCTACCAAAAGGAACAGAGACACTGAGCCTCGAAAATAACCAGATTTCTGTGGTACCATCATCCAT
CTTGAAAATGGAAAACCTGTCCTCTCTGAATCTGAATGCAAACAGGCTGCGGGACCTGCCTGTATGTGAT
GGTTTCCCCATACTGAACGAGCTTCTCCTTAGGGCAAATTCCCTCCATGCCCCATCTTTGAACAAGCTAG
AGAGCTGCCCCAAACTGAAAACCCTGGACGTCAGTTACAACCCCTTTACCTGCACCTGCGCTCTCAGGGG
TTTCATAAGTCTTGGCATCAAATCTGAAAAGGACAGTAACACAGGGATTAAACTGCTGAGCTGGCCATTG
GACTATTCCTGCACCTACCCAGAGGACGTTAGAGACTCCACCTTGAATGGCATCCAGATCCAAGAGGTCT
CCTGCAATGTTGGCATTCTAGCAGCCACCATTCTGTGCCCAGCAGTGATAGTGATTGTGCTGACTATGAC
CCTGTGCCACCATTTGGATGTTCCCTGGTACATGGGCATGATCTGGCAGTGGACCAGAGCCAAACATCGT
GCAAGAACACAACATATTCGACCCGAAGACCTGATGGGTGTTGAATTTCATGCTTTTGTGTCTTACAGCC
AGCATGATGCCGGCTGGGTGCACAACTCCCTCCTTCCCAACCTTGAAGGTCCTGCAGGAGGGCTCCGAAT
CTCCCATCATGAGAAAAACTTTGTGCCAGGAAAGACAATTATTGAGAACATCATCAGCTGTGTGGAGAAA
AGCCGACGCTCTATGTTTGTGCTCTCTGCTCACTTTGTCAAGAGCGAATGGTGTCATTATGAGCTGTACT
TCGCCAGCCACCAACGCCTGTCTCGGGGATCAGACAGTATTGTGTTGGTGCTACTAGAGCCTCTGCCTGA
ATATACGATCCCATCCAAGTACTATCAGCTGAAGTCCATGATGGGCCGACACACCTATTTGGAGTGGCCA
CAGGACAGGGCCAAGCACAGGCTGTTCTGGGCTAACCTCAGGGCTGCCCTGCAGGCAGACCTGCCAAATG
CACCAGTCATAGAAATAGAGGAG
>MK273045.1:142-2547 Lateolabrax maculatus toll-like receptor 1-1 (tlr1-1) mRNA, complete cds
ATGAGGCCTGTGACTGCTGTCCTCTGGGCGGCAGCCATGTTGGTGGGACTCCAGCCTAGTGCTTCATCCC
TTGACAGCATCGTAGACCGTTCCTCCAAAAACCTCTCCTCTGTCCCAGGAGACCTGCCACAGACAGTTGA
GTTTTTAGACCTTTCATGCAACCACATACAGCAGCTTCACAGGGGAGACTTTAAAAACACCACTCTCCTG
AGGTTCCTCAACATTTCATGGAATAGTTTGGAGGATATCGATCCTGAGACGTTCGTCGACACGCCACTCC
TGGAGGAGCTAGACCTATCATACAACAGTCTGAAGAACCTGTCGGGTCAGCGGTACCTGGTCCACACTGA
GAACCTTTGGGCACTAAATTTGGCCTGCAACAAGTTTCATAAAATGACACTGGGGAGTGAGTTTAGTTCC
CTGGTAAAACTAGAGAGATTAAAACTTGGAGCAAAAAACATCAGCATGGGTGATTTCAAGAACATTGCTA
ATGTGAATCTAAGTGCACTGACCCTTTCCCTGGAGGATGAACTGGGTTATGAAGCAGGCAGCCTGAAGGA
TGTTAATGCTCAAAGGCTTCAGATCGTTCTCACGAGGAATCGAATAATGGACCCTGCTCTGTTTGCCGAT
GCTCTGTCACTCTTTGTTGAAGTGGAGTTGATGAATCTGACAAGAGGCTACAAAGACCTTAGTGAGCAGT
TGCACAAGAGAGTAGAAATCCACACATCTCATTTTTATCTCACCAACATATCGATCGATTGGCGAGACTT
AACTCTCTATGTAAATACCGTTCTGCTTACGTCTATTGCCCATCTGAGCGCCTCTGACGTCAACATTTAC
AATTTGCCTTATGCAGACACTAAAGTGACCGCAACATCTAAAATGAAGTCCTTCACAGCCAGAAGGGCAG
TAGTGAACTCTTTCTTCTTTTCACAGGAAGCTGTATACAACTATTTTATCAACATGCCAGTGGAGAGTTT
AGCGATTGTTGAGACGTCAATTATACACATGACATGCCCAAAGTCACAGAGTCGTGTCCTCCAGCTGGAC
TTCTCCTACTGCGCTCTATCTGACTCCATCTTCTCCAGCGTGAGTGGTCAAAAAACTATCGAATGTGAGA
ATCTGGTTAACGTTAGGAAATTGATTCTTGTAGGAAACAATCTTAAGAGCCTTCAGTTGCTCAGCAAACG
TGTGCAATACATGACGTCCCTGCAATATCTGGACCTCACCCTCAACTCCCTGGTTTATGATGGTCTAGAA
GAATGTACCTGGCCACCAAACATCACCAATATGGTTTTGTCTTCTAATGGTCTGACAGACTCCGTTTTTA
AGTGTCTGCCAAAAGGAACAGAGACACTGGACCTCCAGAACAACCAGATTTTTACGGTACCATCCTCCAT
CTTGAAACTGGAAAACCTGCTATCTCTGAATCTGAATGCCAACAGGCTGCGGGACCTGCCAGTGTGTAAC
GGTTTCCCCAGACTAAATGACCTTCTGCTCAAGTCAAATTCCCTCCATGCCCCGTCTGTGAACAAGTTGG
AAAGCTGCCCCGAACTGAAAACCCTGGATGTCAGTAACAACCCCTTCACCTGCACCTGCACTCTGAGGAG
TTTCATAAATCTTGGCATCAAGTCCGAAAAGAAGAAAAGCCACACGGGAATTGAATTGTTGAGCTGGCCA
TTGGACTATTACTGCACATACCCAGCGGCCGACAGAGACTCCACCTTGAAAGACATCCAGATCGCGGAGG
TCTCCTGTAACGCTGGCCTTCTCGCTGCCTCCATCTTGTGCCCAGCAGTGATAGTGATTATTGCGGTTGT
GACACTGTGCCATCGTTTGGATGTCCCCTGGTATATGGGCATGATCTGGCAGTGGGCGAGAGCCAAACAT
CGTGCCAGAACGCGACAAGTTCGCCCTGAAGATCTGGCGGGCGTTGAGTTTCATGCTTTCGTGTCTTACA
GCCAGCATGACGCAGACTGGGTGCACAATTCCCTCCTACCCAGCCTTGAGGGCCCTGCAGGAGGCCTCCG
AATCTGCCACCATGAGAAAAACTTTGTGCCAGGAAAGACAATTATTGAGAACATCATCACCTGTGTGGAG
AAGTGCCGGCGCTCCGTGTTTGTGCTCTCTGCTCACTTCGTCAAGAGCGACTGGTGTCATTATGAGCTGT
ACTTCGCCAGCCACCAACGCCTCGCTCAGGGTTCCGACAGCGTCGTGCTGGTGATGCTCGAGCCTCTGCC
TCAATACCTGATCCCATCCAAGTACTACCAGCTGAAGTCCATGATGGGCCGGCACACATACTTGGAGTGG
CCTCAGGACAGAGCCAAGCACAGACTGTTCTGGGCTAACCTCAGAGCTGCCCTACAGGCGGACCTGCCAA
ATGCACCAGTCACAGAACTACAG
>XM_013271073.3:258-2711 PREDICTED: Oreochromis niloticus toll-like receptor 1 (LOC106098214), transcript variant X1, mRNA
ATGAGGGTCACAGCAGCTGTACTCTGGACAGCAGCCGTGTTGGTGGGACTTCAGAAGAGCGCTTCATCAC
CTGACAACTTTGTAGACCGATCATCCCAAAACCTCTCTTCTGTCCCAACTGACCTGCCACAGACGACTGA
GTTTTTAGACCTCTCTCGCAACTACATACATCAGCTTCACAATGGAGACTTTGAAAAGACCACTCACCTT
AGGTTCCTGAATGTGTCATGGAACGGTTTGGAGGAGATCGATCCACAGACTTTTCTTGACACGCCTCTCC
TGGAACATCTGGACTTGTCGCACAACAATCTCAAGAACCTCTCAGGTCAACAATACCTGCTACACACCGT
GAACCTCCTGGTGCTAAACTTGGCCTTTAACAGATTTCTTACCATGACATTGGGGAGTGAGTTCAGCTCT
CTTGTAAAACTGGAGAGATTAAAAGTTGGAGCAAAAAACATCAGTGTGGGTGACTTCAAGAACATTGCTA
AGGTGAAACTACGCACATTGACGTTATTACTAGAGGATGAACTTTATTATGAAGCAGGCAGCCTGGAGGA
TGTTCACGCTCAAAGGCTGCAGATAGCCTTTGGACATAATCAGAAAATTGACCGTAATCTGACTGCTGAT
GCTCTGTCCCTGTTTGTTGAAGTGGAGATGATGAATATGAAAGATGGCTACAAAGACCTAAGTAAGCAGC
TAAGAGAGACAGTGAAAATCCACACAACAAGTTTTTATCTCACCAACATAACAATTAAATGGCAGGACTT
AACTGAATATGTAAATGTGGCTCTAAATACAACTTTGAAACATCTTGATGCCTCTGATGTGCGCATAATG
CAGCCTCCTCGAAATGAAACAGAAGTGATCAAAACATCACAGGTGATTTCTTTCACAGCCAGACAGGCAG
TGGTAACAACTTTTTTCTTCTCACAGGAGGCTTTATACAACTTTTTCATCAGCATGCCAGTGGAGAGAGT
TGCGATTACTGACACACCAATAATACACATGACCTGTCCCAAGTCACAGAGTCCAATACGCCAGCTGGAT
TTTTCTAATTGTGCTATGTCTGACACCATCTTCTCAAGTGTGGTGGATGATAAATTTGTAGAATGTCAGA
ATCTGCGTAACCTGAAGAACTTGACTCTTGTAGGCAACAGTCTTAAAAAACTAGAGATACTGAGCAAACG
TTTTCAATATATGTCATCCCTGCAACATCTGGACCTCAGCGTCAACTCCATAGGGTATGACCAGTCATTA
GAGTGCATCTGGCCAGCAAGCATCACCAATATAAATCTGTCTTCTAATAGTTTGACTGACTCAGTTTTTC
AATGTCTACCAAATGGGACACAGATACTGGACCTCCAGAACAACCAGATTTCTGTGGTTCCGCAATCCAT
CTTCAAACTGAGGAACCTTTCAACTCTGAATCTAAATGCTAACCGGCTGCGGGACCTGCCGCTGTGTGAC
ACTTTCCCCTCACTCCACAAGCTTCTGCTCAGGTCAAATTCTCTCCATGCCCCATCTGTGAACATATTGG
AAAGCTGTCCCGAACTGCGTACCCTAGATGTCAGTTTTAACCCCTTCACCTGTATCTGCACTCTAACAAG
TTTCATAAAGCTCGCTATCAATTCTGAAAAGAACAACAGCCAATCAGGAATTGAGCTGCTGAACTGGCCA
CAGGGCTATTACTGCACATACCCCGAGGACGTTAGAAACTCAACTTTAAGAGACATCTCAATCCCAGAGG
TTTCCTGCAGCATTGGCCTTCTAGTGGTCGCAATTTTGGTCCCAGCAGGGACACTGATTATTTCAGTTGT
GATTCTGTGTCACTGTTTGGATGTTCCCTGGTACATGGGCATGATCTGGCAGTGGACAAGAGCCAAACAT
CGTGCAAGAATGCGACAAGCTCGGCCCGAAGATCTGGTGGGCCTGGAGTTCCACGCGTTTGTGTCTTACA
GCCAGCACGATGTTGACTGGGTGCGCAATTCCCTTCTTCCCAACCTCGAAGGCCCCGCAGGAGGGCTTAG
AATCTGTCATCACGAGCAACATTTTGTGCCGGGAAAGACGATCATTGAGAACATCATCAGCTGTGTGGAG
AAATGCAGGCGCTCTGTGTTTGTCCTCTCTGCTCACTTCGTCAAGAGCGAGTGGTGTCATTACGAACTCT
ACTTCGCCGCCCACCAACGTCTCACTCTGGGCTCAGACAGCATTGTGCTGGTACTGCTTGAGCCTCTGCC
TCAATACCTAATCCCATCCAAGTACTACCAGCTGAAGTCCATGATGAACCGCCACACATATCTGGAGTGG
CCTCAAGACAGGGCAAAACAAAGGTTATTCTGGGCTAACCTCAGAGCTGCTCTACAGACTGACCTGCCAA
ATGCTCCAGTCACACAAGTACAGGAGCATTTGGCAGAGGAAAGACTTGAAGAGGGACAGAGGTTAATAGG
G
>HM357229.1:241-2646 Epinephelus coioides toll-like receptor 1 (TLR1) mRNA, complete cds
ATGAGGCCTGTGAATGCTGCCCTCTGGGCGGCAGCCATATTGATGGGACTCCAGCTGAGCAGTTCATCCC
CTAACTTCGTAGACCTCTCATCCAAAAACCTCTCCTCTGTCCCAAGTGACCTGCCAGAGACGGTTGAGTT
TTTAGACCTTTCATGCAACCACATACAGCAACTTCACCAAGGAGACTTCAAAAGCACCCCCCTCCTGAGG
TTCCTCAACATTTCTTGGAATAATTTGGAGGGCATCGATCCGGAGACATTCCTCGACACGTCGCTCCTGG
AGGATCTGGACCTGTCACACAACAGGCTGACGAACCTGTCAGGTCAGCGGTACCTACTCCACACTGAGAA
CCTTCGGGTACTGAATCTGACCTGCAACAACTTTCTCACGATGACACTGGGGAGTGAGTTCAGTTTCCTG
GTAAAACTGGAGAGTTTAGCAGTTGGAGCTCCAAACATCAGTGTCGGTGATTTCAAGAATATTGCTCAAG
TCAAACTACGTACACTGACGCTTTCCCTGGAGGATCAACTGAATTATACACCAGGCAGTCTGAAGGATGT
TAATGCTAAAAGGCTTCAGATAACGTTCTCTCGTCACCAAAAAATTGACCTTCATGTGATTGATGATGCT
CTGTCACTCTTTGCTGAAGTGGAGTTGATGGATCTGACACATGACTACAGTAACCTGAGTCAGCAGTTGA
GCGAGAGGAAAGAAATCCTCACATCTCATCTTTATCTCACCAACATATCAATCGAATGGAGTAGCTTGAC
TCACTTCGTAAAAGCGGTTCTGCGCACATCAATCCGCCATCTGAGCGCGTCTGATGTGGCCATGTCCAAA
TTGCCATACTTTGACACTGTTGTGACCTACACATCTCAAATGGAGTCCTTCACAGCCAGCCGAGCGGTGG
TGACGACTTTCTTCTTTTCACAAGAGGCTGTGTACAACTTTTTTATCAACCTGCCAGTGAAGCGTTTAGT
AATCAATGAGACTTCAATCATACACATGACATGCCCAGGGTCGCAGAGTCCTATCCGCGAATTGGACTTC
TCCTATTGTGCTATGTCTGATTCCATCTTCACCACAGCTGATGCTACAGGAATCAAGGAATGTATGAATC
TGGGTAACCTGACGAAACTGAACTTGGCTGGCAACAGTCTTAAGAGCCTTCAGCGGCTGAGCCAGCGTGT
GCAATATATGACATCCCTGCAGGATGTGGATCTCAGCTTCAACTCCCTGACTTACGATGGTCTGACAGAA
TGCATCTGGCCACCAAAAATCACCAATATGACTCTGGCTTCTAACAGCCTGACAGACTCTGTTTTCAAAT
GTCTACCAAAAGAAACGGAGACACTGGATCTACAGAACAACCAGATTTCTGTGATACCATCATCTATCCT
GAAACTGGAAAACCTTAAATCTCTGAATCTGAATAGTAACAGGCTGCGGGACTTGCCAGCATGTAATGGT
TTCCCCATACTGAGTGAGCTTCTGCTGAGGTCAAATTCCCTCAATACACCATCTGTGAACAACTTGGAAA
GCTGCGCCAAACTGAAAACCCTGGATGTCAGTAACAACCCCTTCGCCTGCACCTGCGCTCTGAAGAATTT
CATAAGTCTTGGTGTCAGGTCTGAAACGAAAAAAAGTCTCACAGGAATTGAATTGGTGAGCTGGCCATTG
GACTATTGCTGCAGCTACCCGGACAATGTTCGAGACTCGACCTTGAAAGACACCCAGATCCCGGAAATCT
CCTGTAATGTTGGCCTTCTAGCTACCACCATCTTGTGCCCAGCAATAGCAGTGATTATCGTAGTTGTGAC
CGCTTGCCATCGTTTGGATGTTCCCTGGTATATGGGCATGATCTGGCAGTGGACCAGGGCCAAACATCGC
GCCAGAATGCGACAAGTTCGACCTGAAGATCTGGCTGGTGTTGAGTTTCATGCTTTTGTGTCTTACAGCC
AGCATGACGCAGACTGGGTGCACAATTCCCTCCTCCCCAACCTTGAAGGCCCCGCAGGAGGGCTCAGAAT
CTGCCACCACGAGAAAAACTTTGTACCCGGAAAGACAATTATTGAGAACATCATCGGCTGCGTGGAGAAA
AGCCGGCGCTCTGTGTTTGTGCTCTCTGCTCACTTCGTCAAGAGCGAGTGGTGTCATTACGAGCTGTACT
TCGCCAGCCACCAGCGCCTTGCTTGGGGCTCGGACAGCATTGTGCTGGTGCTGCTCGAGCCTCTGCCTCA
ATACCTGATCCCATCCAAGTACTACCAGCTGAAGTCCATGATGGGCCGCCACACATACTTAGAGTGGCCT
CAGGACACAAAAAAGCACAGGCTGTTCTGGGCTAACCTCAGAGCTGCCCTACAGACCGACCTGCCAGATG
CACCAGTGACAGGACTAGAGGAG
>XM_003970363.3:201-2597 PREDICTED: Takifugu rubripes toll like receptor 1 (tlr1), mRNA
ATGATGGGGTCCACCATCGCCATCTTCTGCGCAGCAGCCATGTTGATGCCACAGCTGAGTGTTTCATATC
TTCGCAATTATATTGATCTCTCGTCCAGAAACCTCTCGTCAGTCCCAGGAGACCTTCCAAAGGAAGCTGA
GTATATTGACCTTTCGCTCAACCACATACGGCAGCTTAAGCGAGGAGACTTCAGGAACACCCCCATCCTG
AGATTCCTCAACATTTCGGGGAACTGTTTGGACAGTATCCACCCAGAGACCTTCCTCCACACACCGCTGC
TGGAGGACCTGGACCTGTCACACAATGAGCTGAAGGACCTGATGGATCAGCCATACCTGCAGCACACAGA
GAACCTCGTGGCTCTGAACTTGGCCCACAATAAGTTCCTCACAATGACCCTCGCGAGAGAGTTCGGTTCC
CTGGTGAAACTGCAGAGATTAACGCTGGGAGGGAGCACAATCAGCGTGGGCGACTTCAGGAACATTGCTG
ACGTGGAGCTACGCGTGATGAGCCTCTTCCTGGAGGGTGTGCTGGTTTATGAGCCAGGATCTCTGCAGGA
TGTGTACGCACGGAGGCTTCAAGTCAAATTTAACAACAAATTTCCCCACGATCTGATGGAGGATGCTCTG
TCCTTCTTTCCTGAAGTGGAGCTGCTGGAGTTGTCGAGGGGATATCAGGAGCTGAGCAAGCAGCTGAGCC
AGAGATCTGAAATCTACACATCCTGCCTGTATTTGACCCATATATCCATCAACTGGCCCGACTTCACTCA
GTATGTCCACGTAGCCCTGAACACCACTGTTACCCACCTGGGGGTCTCTGGCGTGACCATGTACAGATTA
CCTCAAAATGCCACCCCAGTAGCAGAAACATCTAGAGTGAAGTCTCTCACATTCAGAAGAGCAGTGGTGC
GGTCTTTTCTGTTTTCACAGGAGGCCGTTTACAACTTCTTCATCAACATGCCAGTGGAGAATCTAGCTCT
CACCGAGACTTCGATCATACACATGACCTGCCCAAAGTCTGAGAGTCCCATCACGCAGCTGAATTTCTCC
TACTGTAGTATGACTGACACCATCTTTTCCCGAGTGGAGGGCTTGATCACCGTTGAATGTAAGACTCTTG
GGAATGTAAGGACATTGGCTCTGGCAGGAAACAACCTCAAAAGCCTCAAGTCGCTCAGCATACGCATGCA
ATACATGAAATCCCTGCAGGACCTGGACCTCAGCCTCAACCTGTTGGTGTATGATGGCCAGAAGGGATGC
GTGTGGCCACAGAACATCAGCAGCATGAGTCTGTCCTCTAATGGTCTGACCGATTCAGTGTTTCAGTGCC
TCCCCGAGAATGTTGAGAGACTGGACCTCCAGAACAACCAGATTTCTGCAGTTTCATCATCCACACTGGG
ACTAGTGAGACTTTGGTACCTGAATCTAAATGCCAACAAGCTGCTGGACCTGCCTGTGTGTCACAACTTC
CCTCTGCTACAAGAGCTTTTGCTCAAATCCAATTCTCTCCACACGCCATCTGTGGACAGGCTAAAAAGTT
GCCGTAGCCTGAAAACCTTGGATGCTAGCAGCAACCCCTTCACATGCACCTGTGATCTGATTGGGTTTAT
TCAACTTGGCCTTAAATTTGAAAAGGGTGGAGCAGCTGTTACATTCTTGCAGTGGCCACATGGATACTAC
TGCAGCTACCCAGAGGCTGTTAGAGATTCCAACCTGAACAACTTCTGGATCCCAGAGATCTCCTGTAACT
CTTATTTGCTAGCTGCTGCCATCCTGTGTCCCGCAGTCGTAGTTATGACTGTGGTTCTGACGTTGTGCCG
TCATTTTGATATCCCCTGGTACCTGGGCATGATCTGGCAATGGATGCAAGCCAAGCACAGAGCTAGACAA
CGACAGCCTCGCCCCGAAGTTTTACTGGGTATAGAGTTTCACGCTTTTGTGTCTTATAGTCAAAAGGATG
CGGCTTGGGTCTTTGACCATCTTCTCCCCAACCTTGAAAGCCCCGCAGGAGGACTCCGGATCTGCCACCA
CGGGAAGAACTTTGTGCCTGGAAAACCCATCATCAACAACATCATGACCTGCGTGGAGAAGAGCAGACGC
TGCGTGTTTGTCCTCTCGGCTCACTTCGTCAAGAGCGACTGGTGCCACTACGAGCTGTACTTCACCAGTC
ACCAGCACCTGGCTCTCGGCTCGGACAGCGTTGTGCTGGTGCTGCTGGAGCCTGTGCCTCAATACCTGAT
CCCATCCAAGTACTACCAGCTGAAGTTCATGATGGCCCGACACACATACTTGGAATGGCCTCAGGACAGG
GCAAAGCAAAGGCTGTTCTGGGCCAACCTCAGGGCTGCTCTACAGGCAGATCTGCCACATCTAACAGTCA
CTGAAATAGAGGAG
>KX525708.1 Scophthalmus maximus tlr1 (tlr1) mRNA, complete cds
ATGAGGCCTACGACTGCTGCCCTCTGGGCGGCGGTCATGTTGGTGGGACTCCAGCAGCTTGCTTCACTTG
CTGCATCACCTGACAGCAGAGTAGACTGCTCGTCCAAGAACCTCTCCTCTGTTCCAAGAGACCTGCCACA
GGAGGTTGAGTTTCTGGATCTCTCATGCAACCACATAAAACAACTTCACCGAGGAGACTTTCGAAACACC
ACTCTCCTGAGATCCCTGAATGTGTCATGGAATGGTCTGGAGGAGATTGATCCGGGGACGTTCTCTGACA
CACCACTCCTGGAGGTTCTGGACCTGTCACATAACAGGCTGAAGAACCTGTCGGGTCAGCGGTACCTGCT
ACACACGGGGAACCTCCTGACTTTAAATCTGACCTGGAACTCGTTTCTCACAATGACACTGGGGAGCGCC
TTCACATCCCTGGTAAGACTGGAGAGATTAGCACTTGGAGCAAAAAACATCAGTATGGATGATTTCAAGA
ACATTGCTGGAGCGAAACTGCAAACACTGACACTTTGCCTGGGGGATGAACTGGGTTATGAGGCAGGCAG
CCTGAAGGATGTTCACGCTCTAAGGCTTCAGATAGCCTCCACTAGTGGTAAATTAGTGGACGACTATCTC
TATGCTGATGCTCTGTCACTCTTTGATGAAGTGGAGTTGATGAATATGACAGGTGGCTACAGGGAACTAA
GTGAGCAACTAAGCCAGAGAATAGAAATCCACACTTCTCACCTGTATCTCACCAACATATTAATTCACTG
GCAAGACTTAACTCACTATGTAAATGTAATTCTTCGTACATCTATCACCCATCTTTGCTTCTCTGATATG
GCCATGTCCCGTTTGCCTCAGGTAGACACTGATGTGACTAAGAAGTCTAAAATGAAGTCCTTTTCAGGCA
GAAGGGTGGTGGTGAAGTCATTCCTCTTTTCACAGGAGGCTGTGTACAACTTTTTTATCAATATGCCAGT
GGAGAGTTTGGCAATCACAGAGACCTCAATCATACACATGACATGCCCAAAGTCACAGAGTCCAATCCTT
CAGCTGGACTTCTCCTATTGTGCTCTATCAGACTCCATCTTCTCCAGAGTGGAGGGTCAGCAAACTCTTG
AATGTCAGAATCTTGGAAATGTGAGGAAATTGATCCTGGTCGGCAACAATCTAAAGAATCTTCAGTTTTT
GAGCAAACGTGTACAATACATGAAATCCCTGCAACATCTCGACCTCAGCCTCAACTCCCTGATTTATGAG
GGTCTGGAAGAGTGCGTCTGGCCACCAAACATCACCAATGTGTCCCTGTCTTCTAATCGTCTCACACATA
CTGTTTTTAAATGTCTTACAAAAGGAATAGAGACACTGGATCTCCAAAATAACCAGGTTTCTGTGATACC
GTCATCCATCTTGAAACTGGGAAACCTTTCATCTCTGAATCTGAATGCTAACAGGCTGCGGGACCTGCCT
GTATGTGATGGTTTCCCCATATTGAATCAGCTTCTGCTTAGATCAAATTCCCTCCATGCCCCATTTGTAA
ACAAACTGGAGAGCTGCCCCAAACTGAAAACCCTAGATGTCGGTAACAACCCCTTCACCTGTACCTGCGC
TCTGAGGAGTTTCATACATCTCGGCATCAAGTCTGAAAGAAAAAGTCACCCGGGAATCGAATTGTTGGGC
TGGCCATTGGACTATTACTGCACCTACCCAGAGGATGTTAGAGACACCATCTTGAAAGACATACTGATCC
CAGATGTCACCTGTAATGTGGCCATTCTGGCAGTCACCATCTTGTGCCCAGCAGTGGTCGTGATTGTAGC
AGTTGTGATCCTGTGCCACCGTTTCGATGTTCCTTGGTACATGGGCATGATCTGGCAGTGGACCAGAGCC
AAGCATCGTGCCAGAACAAGACAAGTTCGACCTGAAGACCTGGTTGGGGTTGAGTTTCATGCTTTTGTGT
CTTACAGCCAGCATGACACAGACTGGGTGCACAACTCCCTCCTTCCCAACCTTGAAGGGCCTGCAGGAGG
GCTTCGCATCTGCCTCCATGAGAAAAGCTTTGTTGCAGGAAAGACGGTTATTGAGAACATCATGGGCTGT
GTGGGGAAAAGCAGACGCTCACTGTTTGTGCTCTCTGCTCATTTCGTCAAGAGTGAGTGGTGTCATTATG
AGCTTTACTTCGCCAGCCACCAACAGCTTGCTCTGGGATCGGACAGTATTGTTCTGGTGCTGCTCGAGCC
TCTGCCTCAATACACAATACCATCAAAGTACAATCAGCTGAAGTCCATGATGGGCCGGCACACCTATCTG
GAGTGGCCACAGGACATGGCCAAGCACAGGTTGTTCTGGGCTAACCTCAGAGCTGCCCTACAGGCAGACC
TGCCAGACGTACCAGTCACAGAAATAGAGGAG
>XM_018699575.1:314-2716 PREDICTED: Lates calcarifer toll-like receptor 1 (LOC108899238), mRNA
ATGAGGCCCATGACTGCTACCCTCTGGGCAGCTATAATGTTTGTGGGACTCAAACTGATTACAGCATCAC
CTAACATCAGCATCGTAGACCGCTCATCTCAAAACCTCTCATCTGTCCCAAGAGACCTGCCACAGACGGT
TGAGTTTTTAGACCTTTCATGCAACCACATAAAGCAACTACACAGAGAGGACTTTAAAAACACTCCTCTC
CTGACATTCCTGAATGTGTCATGGAACAGTCTGGAAGGAATCGATCCAGAGACGTTCCTTGACACGCCGC
TCCTGGAGAATCTGGACCTGTCGCACAACAGACTGAGGAACCTGTCGGGTCAGCAGTACCTGCTACACAC
AGGGAACCTTCTGATGCTAAATCTGGCCTGGAACCCATTTCTCACCATGACGCTGGGGAGTGCGTTCAGT
TCCCTGGTAAAACTGGAGAGATTAGCACTTGGAGCAAAAAATATCAGTATGGGTGATTTTAAGAATATTG
CTGGAGTGAAACTACGCACATTGACCCTTTGCGTGGGGCCTGAACTGGGCTATGAGGCAGGCAGCCTGAT
GGATGTTCACACTCAAAGGCTTCAGGTAGCCTTCAGTAGAAATCCAATGATAAACCGCTATCTGGTTGGT
GATGCTCTGTCACTCTTTGTTGAAGTGGAATTCATGATAATGACAGGTGGCTACAGGGAACTAAGTGAGC
AGCTGAGCGAGAGAATGGAGATCCGCACTTCTCATCTCTACCTTACCAACATATCAATCCGATGGCCAGA
CTTAACTCACTTTGTAAATGTGGCTCTGCTTACATCTATTACCCATCTGAGCGCCTCCGATGTGGTCATA
TCCAATTTGCCTCGTAAAGACACTAATGTGCCCAAGACATCTAAAATGAAGTCCTTTTCAGCCAGCAGGG
CAGTGGTGAATTCTTTCTTCTTTTCACAGGAGTGTGTATACAACTACTTCATCAGTTTGCCAGTGGAGAG
CATGGCAATCACTGAAACTTCAATTGTACACATGACATGCCCAAAGTCACCAAGTCAAATCCTTCAGCTG
GATTTTTCCAATTGTGCTCTATCTGACACCATCTTCTCCAGAGTGGAGGGTGCCAAAACCCTTGAATGTG
AGAATCTGGGCAATGTGAAAAAATTGATTCTGGTCGGCAACAATCTCAAAAGTCTTAAGTTGCTGAGCCA
ACGTGTGCAATACATGAAGTCCCTGCAAGAACTGGACCTCAGCCTCAACACCCTGGTTTATGACGGTCTG
GAGGAGTGTGTCTGGCCACCAAACATCACCACTATGACTCTGTCTTCTAATAGTCTGACCGACTCAGTTT
TTAAATGTCTACCAAAAGGAACAGAAACACTGGACCTCCAGAACAACCAGATTTCTGTGGTACCACCATC
CATCTTGAAACTGGAAAACCTGTCATCTCTGAATCTGAATGCTAACAGGCTGCGAGACCTGCCTGTATGC
AACGGTTTTCCCATACTGAACAAGCTTCTGCTGAAGTCAAATTCCCTCCACGCCCCATCTGTGAACAAAC
TTGAGAGCTGTCCCAAACTGAAAACCCTGGATGTCAGTTACAACCCTTTCACATGCACCTGCGCTCTGAG
GGGTTTCATAAGCCTTGGCATCAAATCTGAAAAGAATAGTCACACAGGAATTGAGTTGTTGAACTGGCCA
TTGGACTATTACTGCACCTACCCAGATGACGTTAGAGACTCCACCTTGAAAAGCATCTCGATCCCATTGG
TCTCCTGTGACGTTGGCGTTCTAGCAGCCACTATCTTGTGCCCAGCAGTGGTAGTGATTGTGGCGGTTGT
GACCCTGTGCCACCGTTTGGATGCTCCCTGGTATATGGGCATGATATGGAAGTGGACCAGAGCCAAACAT
CGTGCTAGAACGCGACATCTTCGACCTGAAGACCTGGTTGGTGTGGAATTTCATGCTTTTGTGTCTTACA
GCCAGCATGATGCCGACTGGGTGCGCGATTCCCTCCTTCCCAACCTTGAAGGTTCTGCAGGAGGGCTCAG
AATCTGCCATCATGAGAAACACTTTGTGCCAGGAAAGACAATTATTGAGAACATCATCGGCTGTGTGGAG
AAAAGCCGACGCTCTGTGTTTGTGCTCTCTGCTCACTTCGTCAAGAGTGACTGGTGCCATTATGAGCTCT
ACTTTGCCAGCCACCAGCGCCTTTCTCGGGGATCGGACAGCATTGTGCTGGTGCTGCTCGAGCCTCTGCC
TCAATACACAATTCCATCCAAGTACTATCAGCTGAAGTCAATGATGAGCCGGCACACCTATCTGGAGTGG
CCACAGGACAGGGCCAAGCACAGGCTGTTCTGGGCTAACCTCAGAGCTGCCCTACAGGCAGACCTTCCAA
GTGCACCTGAAATAGAGGAG
>XM_030396315.1:239-2647 PREDICTED: Sparus aurata toll-like receptor 1 (LOC115568748), mRNA
ATGAGGCCTGTGTATGCCGCCATCTGGGCAGCAGCCATATTGGTGAGGCTCCAGCTGAGTGCTTCATCCT
CTGAAACCAACGTCAACCGCTCATCCCAAAACCTCTCCTCTGTCCCAGGAGACCTGCCAGAGACAGTTGA
GGTTTTAGACCTATCATGCAACCGCATACAGCAGCTTCACCAAGGAGACTTCAATAACACCATTCACCTG
AAGTCTCTCAACATTTCATGGAATAGTTTGGAGGTGATCGATCCAGACACATTCGTCAACACGCCACTCC
TGCAGGATCTAGACCTGTCACACAACAGGCTGAAGAACCTGTCAGGTCAGCGGTACCTGCTCCACACAAA
GAACCTTCAGGTGCTGAATTTGACCTGCAACGACTTTCTCAAGATGACGCTCGGGAGTGAGTTCAGTTCC
CTGGTAAAACTTGAATGGTTAGCACTCGGAGCTGAAGAGATCCATTTGGGTGATTTCAGGAATATTGCTG
AAGTGAAACTACTTACACTGACACTTTCCCTGGAGGGCCACCTGGTTTATGAAGCGGGCAGTCTGAAAGA
TGTTCAAGCTCAACAGCTTCAGATAGCCATGACTAGGAATCAGATACTGGACCACGATCTGTTCCATGAT
GCTCTGTCGCACTTTGTTGAAGTGGAGTTGATGAACGTGACAGGAGGCTTCGATAGTCTAAGTAAGCAGT
TAAGCGAGAGAGCAAAAATCAAAACATCTTATCTTTATCTCACCAACATAACAATCAGCTGGCACGATTT
AACTGACTTTGTAAACGTGGTTCTGGGAACATCCATTAGCCATATGGGCGCTTCTGATGTGGCAATGCAC
AATTTGCCTTTGGAGGAAAGTCCTATGCCGAAAACATCTAAAATTAAGTCCTTCACAGCCAGAAGGGCGA
GGGTTATGTCTTTCATTTTTTCACAGGAGGTTGTATACGACTTTTTCATTAACCTACGAGTGGAGAGTTT
AGCAATCCTTGAGACTTCAATCATACACATGACATGCCCCAAGTCGCAGAGTGAATTGCTCCAGCTTGAT
TTCTCCCTTTGTGCTCTGTCTGACTCCATCTTTTCCAGAGTGGAGGGTCAAGAATTGATTGAATGTGAGA
ATCTAGCCAACCTGAGGAAATTGATTCTGGTGGGCAACAATCTTAAGAACTTTCAGCTGCTGAGCAAACG
CATGCAACACATGAAATCCCTGCAACATCTGGACCTCAGCGTCAACCAGCTGATGTATGATGGTGTGGAA
GAGTGTGTCTGGCCACCGAACATCACCAATATGTCTCTGTCTTCTAATCGTCTGACGGACTCAGTTTTTA
AATGTGTCCCAAAAGGAATGGAGACACTGGACCTCCAGAACAATCAGGTTTCTGTGGTACCATCATCCAT
CATGAACCTGAAAAACCTTTCATCGCTCAACCTAAATGCTAACAGGCTGCGGGACCTGCCAGTGTGTAAC
GGCTTGCCCATACTGAACGTGCTTCTGCTCAAGTCCAACTCTATCCACGCCCCATCTGTGAACAAGCTGG
AAAGCTGCCCCAAACTGAAAACACTGGATGTCAGTCACAACCCCTTTACCTGCACCTGTTCTCTGAGGAG
TTTCATAAGTCTTGGCATCAAGACTGAAAAGAAGAGGAGTGACACAGGAATTGAATTGCTGAGTTGGCCA
TTGGGCTATTACTGCATCTACCCTGAGACCATTAAAGACTCCACCTTGAACAAGATATGGATCCCAGTGG
TCTCCTGTAATGTTGGGCTTCTAGCTGCCACCATCTTGTGCCCAGCAGTGTTTCTGATTCTTGTAGTTCT
AACTCTGTGCCATCGTTTGGACATTCCCTGGTATATGGGCATGATCTGGCAGTGGACCAGAGCCAAACAT
CGTGCCAGAAGGCGACAACTTCGACCTGAAGATCTGGTGGGTGTTGAGTTTCATGCTTTTGTGTCTTACA
GCCAGCATGACGCAGACTGGGTGCACAACTCCCTCCTCCCCAACCTTGAAGGCCCTGCAGGAGGGCTCCG
AATCTGCCACCATGAGAAACACTTTGTGCCAGGAAAGACGATCATCGAGAACATCATGAGCTGTGTGGAG
AAAAGCAGACGCGCCATGTTTGTGCTCTCGGCTCATTTTGTCAAGAGCGACTGGTGCCATTATGAGTTGT
ACTTCGCCACCCACCACCGCCTTGGTCATGGCTCAGACAGCATTGTGCTGGTGCTGCTGGAGCCTCTTCC
TCAGTATCTGATCCCATCTAAGTACAACCAGCTGAAGTCCATGATGAGCCGACACACATACTTGGAATGG
CCTCAGGACAGGGCCAAGCAAAGGCTGTTCTGGGCCAACCTCAGAGCGGCCCTACAGGTGGACTTGCCAA
ATGCGCCAGTCACAGAACTAGAGGAG
>FJ542041.1:268-2652 Ctenopharyngodon idella toll-like receptor 1 (tlr1) mRNA, complete cds
ATGAAGCCGTCATGCTGGTGGTTGATGTCTGTTTATGTCACGTGTTTACACCCATCTCTCGTTCTGGCCA
TTAAAAGGATCATAGTGAATTACTCATCTCAGAACCTGTCCTCGGTTCCTCCCGGCCTGAAACCATCTAC
AGAGGACTTGGATCTGTCGCTGAACCACATCCAGACGCTGAGCGGCAAAGACTTCAGCACTACACCACGA
CTCCATTTCCTCAATCTGTCCTGGAATATACTGGAAAACATAGACATGGACACATTTAACTCCACACCGG
CTTTGGAGATTTTGGACCTGTCGCACAACAGACTCCAGAACCTCTCTGACCAACCATACCTGCTTAAGGC
GGGAAATCTGCAGTTCTTAGACTTGTCATCCAACATGTTTTCCGTCATGGCACTAGGGAAGGAATTTTCT
ACCCTGAAACACCTGCAGTGGCTTGGCCTGAGTGCCATTTCAATCGGCAACGAAGACTTTACTTACATTG
CCAATCTTACTTTGAAAACGCTCTTCATTAATACTGATAAGCTACAGAAGTATGAAGAGAGGAGTCTAAT
GGGTGCCCATGCAGAGAAGGCCGTCATCGCCCTGTCCAACAAAGACCTAGATATTGCAGTCGCTGATGAT
GTTTTTGCATCATTTAAAGAGGTAGAATTCACCAAGATGGACAGCGAGATGAAGGTTCTCCAGCAGATAT
GCCAGCGAGGAACAGTACGCACCATTAGTCTAGAAATCTCCAAGGTAAAAACCACCTGGGAAGTTCTGAC
AGGCTGTGTAAACACAATACTGTCATCTGCCATTCAACAGCTTTCCTTCTCAGACCTTACCATGACAAAA
ATGATAGACGGCAGGCCTGTGTCCTCGAGCCGCTTGTTGGAGTCCTTCTCTACAAGAAGAGCGTCTGTAA
CCGAATTCATCTTCAACCAAACAGAGCTCTATGACTTCTTCATAAGCATGCCAGCGAGAAAAGTTAGTTT
AACCCAAACGCCCATCATCTTTATGACCTGCCCTCAGACTGTTAGCAAGATCGAGGTGTTGGACTTGTCC
GATTGCGCCCTTACGGAAAACATCTTCTCGGTTGGTCCAGATACAGAATGTAGTACACTAACAAACCTGG
AAAGTCTGGTTCTGAGGGGCAACAACCTGAAACATCTTGGACTGCTGACCTCCAGAATCCATCTCATGAG
CTCACTGAAATACGCTGACTTCAGTCAGAACAAGCTTACTTATTCTGAGGAACAAGGCAAGTGCGTTTGG
CCTCGCAAAGTTGCCCACGTGGATTTGTCCTCAAATGGGTTTGACCAGAGCATCTTCAAGTGTTTGCCCG
ATTCCATAAGAATCTTAAACCTCCGGAATAATCGAGTGACCACAGTCCCTGCAGATGTTGGGGTTTTAGA
AGACTTGAGCATCCTGGACCTAGCAGATAACCGCTTGCTGGACCTTCCCACTTGTCAAGCATTCCCAAAC
CTGCAGAAGCTCCTAGTAAGAACAAACTCCATCCATTCGCCTTTACCGGGAACCCTCGAGACTTGTCCTC
ATCTCAAAGATCTCGACTTGAGCCGCAACCCCTTCATCTGCACTTGTGCTTTGCGAGAATTCGCAGCTCT
CATCAAAAACCAAGCAACACAAACTCCTGGTGTGACTCTCGGCCACTGGCCGGAAGGATATCAATGTAGT
TACCCAGAATCCAGGAGCAACACCATGCTAAAAGACTTCTACCTTCCTGAGATATCCTGTGATGGCTGGA
TCCTGGCTGTTACGATTCTGATCCCGACAATCACTCTGGTAGTTGCCATCAGCCTTCTTTGCCATCGGCT
GGACGTGCCGTGGTACCTCAAGATGATGTGGAAATGGACACGCGCCAAGCACCACGCAATAACCTCCCAG
AAGAAGACTGAGGATATGGAGGGGTTGCGCTTTCATGCATTCGTATCGTACAGCCAAAAGAACGCAGACT
GGGTCAAAGCTCAATTTCTTCCCAAGCTCGAGGGCGATTGTGGGTTGCGAGTTTGTCACCACGAGCGGGA
CTTTATCCCGGGAAAGACGATCGTTCAGAACATCCTCCGATGCATCGAGCACAGCAGAAGGTGCGTCTTC
GTGCTGTCGTCACATTTCATCCAGAGCGAATGGTGCCACTACGAGCTCTACTTCGCCAATCACCAGAGGG
TAATGCGAGGGATGGATAGCATCCTCCTTATTCTGCTGGAACCTCTGCCGTTATATCTCATTCCCTCCAA
GTACTACCAACTCAAGGCCATGATGTCCAGACGCACATATCTAGAGTGGCCACAGGAAGGAGCCAAGCAG
AAGCTGTTTTGGGCAAATCTCAGAGCAGCTCTGCAGGCCAACCTTCCCATTCCATCAGAGAGAGAAGAAG
AG
>LC150761.1 Cyprinus carpio mRNA for Toll-like receptor 1, complete cds, isolate: TLR1
ATGAAGCCGTTGGGCTGGTGGCTGCTGTTTGTTTATGTCACATGTTTCCACACGTCTCCCATTCTGGCCA
TTAAGAGGATCATAGTGAATTACTCATCTCAGAACCTGTCCTCGGTTCCCCCTGGCCTTAAACCATCAAC
GGAGGACTTGGATCTGTCGCTGAATCACATCCAGGCACTGAGCGCCAAAGACTTAAGCACAACACCACGA
CTCCACTTCCTCAATCTGTCCTGGAATATACTGGAGAACATAGACACGGATGCATTTAACTCTACGCCAG
CTTTGGAGATATTGGATCTGTCGCACAACAGACTCCAGAACCTCTCGAACCAACCGTACCTGCTTAAAAC
GGGACGTCTACAGCTCTTAGACTTGTCATCCAACTTGTTTTCCATCATGGCGCTAGGAAGGGAATTTTCG
ACCTTGAAACACCTGCAGTGGTTGGGCCTGAGTGCCAAATCAATCAGCAACCAAGACTTCACTTACGTCG
CCAATCTTACTCTGAAAACGCTCTTTATTAATGCAAACAGCCTACAGACGTATCAGGAGAACAGTCTTAC
AGAAGTACGCTCCGAGAAAGCCATCATTGCCTTGTCCAAAAGCGACCTTGACATTGCAATCGCGGTTGAT
GTTTTTGCGGCGTTTAAAGAAGTCGAATTCACTTTGGTGGACAGCGAGATGAAGGTCATCCAGCAGATAC
ACCGTCGAGGAATCCTACGCACCGTTAGCTTGGAAATCTCCAAAGTAGAGACCACCTGGCATGTTCTAAC
AAGCTGTGCAAACACAATATTGCAGTCTACAATTCGACAGCTTTCTTTCTCAGACCTTACAATGACAAAA
ATGGAAAACGGTACGCTGTTGTCCACAAGCCGCATGTTGGATTCCTTTTCTACAACTAGAGCATCCGTAA
CCGAATTCATCTTCAATCAAAAAGAGCTCTATGACTTCTTCATAAACATGCCTGCAAGAAACATCAGTTT
AACCCAAACGCCAATCATCTTCATGACCTGTCCTTTGACTGTAAGTCAGATCGAGGTGTTGGACTTGTCC
GATTGCGCCCTAACAGAAAACGTCTTTTCGGTTGATCCGGATACTGAATGCAGTACATTGACAAACCTAG
TAAAGTTGGTTCTGAAGGGAAACAACTTGAAACTCCTTAGACCACTGACCTCAAGAATCCATCTCATGGA
TTCGCTTCAATACATCGACCTTGGTCAAAACACACTTACCTATTCGGAGGAACAAGGCAAATGCCTTTGG
CCTCCCAAAGTTGTCCAACTAGATTTGTCTTCGAATGGATTCGACCAGAGCGTCTTCAAGTGTTTGCCTG
ATTCCATACGGATCCTAAACCTTCGGAATAACCGAGTGACCGCAGTTCCTTCAGAACTTCAGGTTTTGGA
TGACTTGAGGGTCCTTGACCTTATGGACAACCGTCTTCTAGACCTTCCCACCTGCCAAGCGTTCCCAAAT
CTGCAGAAGCTCTCTGTAAGATCCAACTCAATTCATTCGCCTTTACCGGGAGCCCTCGAGACTTGTCCGC
ATCTTGAAGATCTGGACTTGAGTCGCAACTCCTTCATCTGTACATGTGCTTTGCGTGAATTCACCACTCT
CATCAAAGACCGAGTGACACGACCAAGAGGAGAAACTCTTGGTTTGACTCTTGGCCACTGGCCGGAAGGA
TACCGATGCAGTTACCCAGAATCCTGGAGCAACTCCTTACTAGAAGACTTCTACCTTCCTGAGATCTCCT
GCAATGCTTGGATCCTGGCTATTACTATTCTGATCCCAACAATCACTTTAATAGTCGCCATTAGCCTTCT
ATGTATTCGTCTGGATGTGCCATGGTACCTCAAGATGATCTGGAAATGGACGCGAGCCAAGCACAACGCA
ATTACTTCCCAAAGGAAATCGGAAGACTTGGAGGGGTTGCGTTTCCATGCATTCGTATCGTACAGCCAAA
AGAACGCGGACTGGGTCAAATCTCAATTTCTTCCCAAGCTTGAAGGCGACTACGGCTTGCGAGTGTGTCA
CCACGAGCGTGACTTCATCCCGGGAAAGACGATCGTCCAGAACATCCTCCTATGCATCGAGCAGAGCCGA
AAGTGCGTCTTCGTGCTCTCCTCTCATTTCGTCCAGAGCGAATGGTGCCACTACGAACTCTACTTCGCCA
ATCACCAGCGAGTGACCCGAGGGATGGACAGCATTATTCTCATTCTGCTGGAACCTCTGCCGTTGTATCT
CATTCCCTCCAAGTACTACCAGCTCAAGGCTATGATGTCTAGGCGCACCTATCTGGAGTGGCCACCGGAA
GGAGCCAAGCAGAAACTCTTCTGGGCAAATCTCAGAGCAGCTCTGCAGGCCAACCTTCCCAGTCCCCCAG
AGAGAGAAGAATAG
>KX196269.1 Megalobrama amblycephala Toll-like receptor 1 mRNA, complete cds
ATGAAGCCGTCATGCTGGTGGTTGGTGTTTGTTTATGTCACGTGTTTACACCCATCTCTCATTCTGGCCA
TTAAAAGGATCATAGTGAATTACTCATCTCAGAACCTGTCCTCGGTTCCTCCCGGCCTGAAACCATCTAC
AGAAGACTTGGATCTGTCGCTGAACCACATCCAGATGCTGAGCGGCAAAGACTTCAGCACCACACCACGA
CTCCATTTCCTCAATCTGTCCTGGAATATACTGGAAAACATAGACATGGACGCATTTAACTCCACATCGG
CATTGGAGATTTTGGACCTGTCACACAACAGACTCCAGAACCTCTCTGACCAACCGTACCTGCTTAAGGT
GGGAAATCTGCAGTTCTTGGACTTATCATCCAACATGTTTTCCGTCATGGCACTAGGGAAGGAATTTTCT
ACCCTGAAACACCTGCAGTGGCTCGGCCTGAGTGCCATTTCAATCGGCAACGAAGACTTTACTTACATTG
CCAATCTTACTCTGAAAACGCTCTTCATCAATACTGATAAGCTACAGAAGTATGAAGAGAGGAGTCTAAC
GGGTGTCCATGCAGAGAAGGCCGTCATCGCCCTGTCCAACAAAGACCTAGATATTGCAATTGCCGATGAT
GTTTTTGCATCGTTTAAAGAAGTAGAATTCACCAAGGTGGACAGCGAGATGAAGGTTCTCCAGCAGATTC
GCCAGCGAGGAACAGTACGCACTGTTAGTCTAGAAATCTCCAAGGTGAAAACCACCTGGGAAGTTCTGAC
AGGCTGTGTAAACACAATACTGTCATCTGCCATTCAACAGCTTTCATTCTCAGAACTTACCTTGACAAAA
ATGGTAAACGGCAGGCCTGTGACCTCGAGCCGAGTGTTGGAGTCCTTTTCTATAAGAAGAGCAACTGTAA
CTGAATTCATCTTCAACCAAACAGAGCTCTATGACTTCTTCATAAGCATGCCAGCGAGAAAAGTCATTTT
AACCCAAACGCCCATTATCTTTATGACCTGCCCTCAGACTGTTAGTAAGATTGAGGTGTTGGACTTTTCC
GATTGCGCCCTTACGGAAAACATCTTCTCAGTTGGTCCGGATACAGAATGTAGTACACTCACAAACCTGA
AAAAGCTGGTTTTGAGGGGCAACAACCTGAAACATCTTGGACCGCTGACCTCTAGAATCAATCTCATGAG
CTCGCTGCAATACGTCGACCTCAGTCAGAACACGCTTACCTATTCTGAGGAACAAGGCAAGTGCGTTTGG
CCTCGCAAAGTTGCCCGTGTGGATTTGTCCTCGAATGTGTTTGACCAGAGCATCTTCAAGTGTTTGCCCG
ATTCCATACGAATCTTAAACCTCAGGAATAACCGAGTGACCACAGTCCCTGCAGATGTTGGGGTTTTAAA
AGACTTGAACATCTTGGACCTAATGGATAACCGCTTGCTGGACCTTCCCACCTGTCAAGCATTCCCAAAC
CTGCAGAAGCTCCTAGTAAGAACAAACTCCATCCATTCGCCTTTACCGGGAACCCTCGAGACTTGTCCTC
ATCTCAAAGATCTCGACTTGAGCCGCAACCCCTTCATCTGCACTTGTGCTTTGCGAGAATTCGCAGCTCT
CATCAATAACCGAGTGACACAAACTCCTGGTGTGACTCTCGGTCACTGGCCGGAAGGATATCGATGCAGT
TACCCAGAATCCAGGAGCAACACCACGCTAAAAGACTTCTACCTTCCTGAGATATCCTGCAACGGCTGGA
TCCTGGCTGTTACGATTCTGATCCCGACAATCACTTTGGTGGTTGCCGTCAGCCTTCTTTGCCATCGGCT
GGATGTGCCGTGGTACCTCAAGATGATGTGGAAATGGACACGTGCCAAGCACCACGCAATAACCTCCCAG
AAGAAGGCTGAGGATATGGAGGGGTTGCGCTTCCATGCGTTCGTATCGTACAGCCAAAAGAACGCAGACT
GGGTCAAAGCTCAATTTCTTCCCAAGCTCGAGGGCGATTGTGGGCTGCGAATTTGTCACCACGAGCGGGA
CTTCATCCCGGGAAAGACGATCGTTCAGAACATCCTCCGATGCATCGAGCAGAGCAGAAGATGCGTCTTC
GTGCTGTCGTCTCATTTCGTCCAGAGCGAATGGTGCCACTACGAGCTCTACTTCGCCAATCACCAGAGGG
TAATGCGAGGGATGGATAGCATCCTTCTTATTCTGCTGGAACCTCTGCCGTTATATCTCATTCCCTCCAA
GTACTACCAGCTCAAGGCCATGATGTCCAGACGCACCTATCTAGAGTGGCCACAGGAAGGAGCCAAGCAG
AAGCTGTTTTGGGCTAATCTCAGAGCAGCTCTGCAGGCCAACCTTCCCATTCCGTCAGAGAGAGAAGAAG
AG

>NM_001130593.1:36-2423 Danio rerio toll-like receptor 1 (tlr1), mRNA
ATGAAGCCGTCTTCAGGCTGGTGGTTAGTGTCTGTTTATCTCACATGTTTCCATCCGTCTCTCATTCCCG
CCATTCAGAGGATCATAGTCAATTACTCCTCTCAGAATCTGTCCTCGGTCCCAGATGACCTTAAACCATC
CACCGAGGACCTGGATCTGTCGCTAAACCACATCCAGTCACTAAACTGCAGAGACTTCAACACAACACCA
CGTCTGCGATTCCTCAATCTGTCCTGGAATATTCTGGAAAACATCGACAGAGACACATTCACATCTACTC
CAGCTCTGGAGATGTTGGATTTGTCCCACAACGGACTCCAGAACCTCTCCGAACAGCCGTATCTGCTTCA
CTTGGGATGTTTGGAGCTTTTAGACCTGTCATCCAATCGGTTTTCAGCCATGGCTTTAGGAGAGGAGTTC
TCGATGCTAAAACGCCTGCAGTGGTTGGGATTGAGCGCCAAATCAATCAGCATCCAAGACTTTACTCATA
TTTCCAATCTCACCTTGAGAACACTCTTCATCAATGCTGACGGGTTATTGACGTATGAGGGGAATAGTTT
AGATGACGTACACGCAGAAAAGGCAGTCATCGCCCTTTCAAGTACTAACGTGGATATCGCTATCGCTAAT
GATGTTTTTGCACGTTTTAAAGAGGTTGAATTCACTAAGGTGGACGGCAAGATGGAGGTAGTCCAGCAGA
TGCGCAGTCGAGCGCTCATGCGCACTGTTCGATTGGAAATCTCCAATGTGAAAACCACATGGGAATTTCT
GACAAGTTCGGTAAACACGATACTATCGTCCACCATTCGTGAGCTTTCCTTAACAGATCTTACCCTGACA
GAAATGAAGGATGGTGCTAATCAATCCTCAACCCACATACTGGAGTCATTCTCTACAAAAAGAGCTTCAG
TAACCACGTTCATCTTTGACCAAAAAATGCTGTATGACTTCTTTATAAACACACCTGCGAGGAAAGTAAG
TCTAACCGAGTCGCCTATAATCTTTATGACCTGTCCTGGGACGATCAGCAAGATCCAGGAGTTGGATTTG
TCTGATTGCGCCCTTACAGAAAAAATCTTCTCGGTTAATCCCGAGACAGAATGTGGTACGCTGGTAAACC
TGACAAGGCTGGTTTTGAGGGGCAACAACCTAAAGCATCTAAGTCCACTGACTTCAAGAATTAACCTGAT
GGACTCGCTTCAATACATCGACCTCAGTCAGAACACACTTACCTATTCGGAGAATCAAGGGAGGTGTTTC
TGGCCTCCCAGAGTCCTTCATGTAGACTTGTCTAGAAATGGATTCGACGAAGTCGTCTTCAAGTGTTTGC
CAGATTCTGTGCAAGTCCTAAACCTTCGGCACAACCGAGTGTCCACAGTTCCTGCAGACATCCACACTTT
CGATACCTTGCAAGTCATAGACTTAACATTCAACCGCTTGCTGGATCTTCCCACCTGCCGATCATTCCCA
AGCCTACAGAAGCTCCTGATAAGATCCAACTCCATCCATTCTCCTGTACCAGGATCCCTCAAGACTTGTC
AACATCTCCAAGATCTCGATTTGAGCCACAACCCTTTCATTTGCACTTGTGCGTTGCGTGATTTTGCCTC
TCTGATCAATGCACAGGGAATAAAAACCTTTAAATCAACTCTTAAACACTGGCCAGACGGATACAGATGC
AGTTACCCTGAATCCTGGAGCAACTCCACATTGGAAGACTTCTACCTTCCTGAGATCTCCTGCAATGCAT
GGATTCTGGCTATCACGATTCTAATCCCGACGATCAGTTTGATTGTTGCTGTTAGCCTTCTGTGCAATCG
TTTGGATATACCGTGGTACGTCAGGATGATGTGGAAGTGGACTCGCGCCAAGCATTACTCTATAACCTCG
CAGCTTAAAGAGGAGGACGTTGAAAGGTTGCACTTCCATGCCTTTGTATCGTACAGCCAAAAAAACGCAG
GATGGGTCAAATCTCAATTTCTTCCCAAGCTTGAAGGCGACTGTGGGTTGCGCATGTGTCACCACGAGCG
GGACTTCATCCCGGGAAAAACCGTCGTGCAAAACATCCTCCGATGCATCGAGCAGAGCAGAAGGTGTGTT
TTCGTGCTGTCGTCTCATTTCGTCCAGAGCGAATGGTGCCACTATGAACTCTACTTCGCCAACCATCAGA
AGCTAACGCGAGGCATGGACAGCATACTTCTCATTCTTCTGGAGCCTCTGCCACTGTATCTCATTCCCTC
AAAGTACTACCAGCTCAAGACCATGATGTCCAGACGCACTTACCTGGAGTGGCCACAAGAGGGAGCCAAG
CAGAAACTGTTTTGGGCAAATCTAAGAGCGGCTCTACAGGCTGAGCTTCCTAATACGCCAGACAGAGAAG
AAGAG


>XM_017456779.1:5-2542 PREDICTED: Ictalurus punctatus toll-like receptor 1 (LOC108258270), mRNA
ATGCTTCACTTAAACAACATGAGATGTGCTACTGTTAATCCCCATCACCCACTCAGCAGAACATTCAGCA
AACAGATAACGCAGAATTCTTCCCTGATAATACTTGCACTAATGAAGGCTCAAGGGCTCCCCTGGTTGTC
AGTGGTGGCACTCCTGGTGTCTTTACCATATTCCTCCTTGCTGAACATGGAGACGTTTATTCTTGACTAC
TCTTCCAGAAACCTTTCTGCAGTTCCCCCTGATCTCCCCCCATCTGTTCAATGCCTAGATGTGTCTCAGA
ATCGAATTTGGACCCTGAAGAAACATGACTTCCATAGAACACCCAGGCTCCATTTTCTAAATCTCTCCTG
GAACATTCTTGAAGATATACACCCAGACACATTTATTTCCACTCCTCTTCTGGCAACACTGGATCTGTCC
CACAACAGCCTGAAAAATCTGTCCCACCAACAATACCTGGTGAAAGCACAAAACCTACAGTATTTGGACT
TGTCATCCAACTTGTTTGCAGTTATGGCACTGGGGTATGAGTTTTCCAAACTCATGAAACTTAAATGGCT
TGGTTTGAGTGCCAGGATTATTCAGAACAACAACTTTGTTAACGTCTCTGACCTCCATCTCCAAACTCTC
TTCATTCAGGCTCAAGATTTGACGGTGTATGAAAATGGAAGTCTCACTGGTGCAAAATCAGACAAAATTG
TCATCCTAATGCCCAGTAATGTATTTGATCTCCCAATAATTGTTGACGCTTTGACATCCTTTAAACAAGT
AGAGCTAAGGGGGCTATACAATCCAGAGGACTTCCTTGGAATACTTGTGACACGCAAAGTACGCATTCAA
ACGGTTAATTTACATTTATCTTCTGTTTGGAGTACATGGAAAGTAATAACAGCCCTTACCAACAGTGCCT
TAAGGTCAACTATCTGCCAGTTCAGTATGTCTAATCTTACCCTTTATGATATGTATGGAGATTATTTTGT
GATCCAAGGCTACTCTTTAGATTCCTTCAGCATTAGACAAGCATCAGTGACTGTGTTCATTTTTAATCAG
CTGAGTCTATATGACTTCATAATCAATATACCTGCAAGAAATCTAACTTTTGCCCAGTCACCAATAGTCC
ATATGACTTGCCCAAAGGTTGTTAGCATGATACAGATGCTTGATTTATCTGACTGTGTCCTAACTGAAAA
TGTATTTAAAGATCCTCTTGGGGAATGTAACACCTTGAGCAATCTGGAGATATTGGTCTTGAAGCGCAAT
AACCTTAGACAGTTGATGCCACTGACTTCAAGAGTTCAACTAATGAGCTCTCTAAGACATGTGGACTTTA
GCCAGAATTCACTGACTTATGAGGAAACTCAGGGCAGATGCAATTGGCCTTCAAAAATCAGCCACTTGGA
TTTATCTTTTAATGAGTTTGAACAGACTGTGTTTAAATGCTTGCCAACTGCTCTAGTCAATCTCAACCTC
CAGAACAACCACATTAGCGCAATTCCAGCAAATATTTCTGGTCTGGACTCTCTCAAAGTTTTAGATCTTA
CGGCAAATCGTCTGCTGGATCTCCCAGACTGCCTGGGGTATCCAAAACTACAGAAACTTGTGCTACGTGG
GAACTTCCTGCATGCGCCATCAACAGGCTCTCTCAAGACCTGTTCACACCTAACTGTAGTGGATATGAGT
ATGAATCCCTACATCTGTACCTGCCCTTTGCGAGAATTCACCAACCTTATTGATGAAAAGGGTACACTGG
GTGGCTCAAATTCTTGGAAGTACCAAAGAATCACCGTGGCTCACTGGCCAGATGGGTATCGATGTAGTTA
CCCAGAGTACTGGAGAAAAGCAATGCTTAAAAACTTCAGTATGCTTGAGATCACTTGCAATGCTGGGCTA
CTGGCAGTAACCATTTTGGTCCCAGCCATAATTTTGATCATTGCTGTAGGAATTCTATGCCAACAACTAG
ATCTTCCGTGGTATATAAGCATGATTTGGAGATGGACTCGTGCAAAGCACCATGCCCGAAGTTCCCAGCA
ACGACAAGAAGATCTTCAAGGAGTACACTTCCATGCTTTCATCTCCTATAGCCAAAGAAATGCCAACTGG
GTTATAGGTCAACTCTTGCCCAAACTTGAAGGTGAGGACTCCTCAACCCAAAATGGACTGCGAGTGTGTC
ACCACGAACGAGACTTCATCCCAGGAAGGCCAATCTTAGACAACATCCTCCACTGCATAGAACAAAGTAG
ATGCTGTGTCTTCGTGCTGTCCTCTCATTTTGTGCAGAGTGACTGGTGTCACTATGAGCTCTACTTCGCT
AGCCACCAGTGGATAACACGAGGTATGGATAATATCATCCTCATTCTGCTAGAGCCGTTGCCTACTTATC
TAATACCCTCTAAGTATTACCAGCTAAAGGCAATGATGGCCAGACGCACTTACTTAGAGTGGCCCCAGGA
CACAGCCAAACAGAGACTGTTTTGGGCAAACCTGCGTGCTGCACTGCAAGCGGATCTACCTGATTGTGGT
GAGAGAGAATGGGAA
>XM_026916808.1:1-2520 PREDICTED: Pangasianodon hypophthalmus toll-like receptor 1 (LOC113528319), mRNA
ATGAGATGCGCTACTGTTAGTCACTGTCGCCCATTCTGCAGAACGTTCAGCGGAACAGATAACGCAGGAT
TCTTCCCGATAATACTTGCACTAATGCAGGCTCAAGAGCTCCCCTGGTTATCAGTGGTGGTACTCCTGGT
GTCTTTGCCACATTCCTTCTTGCTGGACATGGAGACATTTATTCTTGACTACTCTTCCAGAAACCTTTCT
GCTGTTCCCCCCGATCTCCCACCATCTATTCAATGCCTAGATCTCTCTCAGAATCGAATTTTGACCTTGA
ACAAACATGACTTCCATAGAACACCCAGGCTCCATTTTCTCAATCTCTCCTGGAACATTCTGGAAGATAT
ACACCAAGACACATTTATTTCCACTCCTCTTCTGGTAACACTGGATTTGTCCCACAACAGACTGAAAAAG
CTGTCCCACCAACAATACCTGCTGCAAGCACAAAACCTACAGTACTTGGACTTGTCATCCAACTTGTTTG
CAGTAATGGCACTAGGGGGTGAGTTTCCCAAACTCACAAAACTTAAGTGGCTTGGTTTGAGTGCCAGGAC
TATTCAGAACAACAACTTTGCGAACATCTCTGACCTCCATCTCCAAACTCTCTTCATTCAGGCTCAAAAT
TTGATGGGGTATGAAAACGGAAGTCTCACGGGTGCAAAGGCAGACAAAATTGTTGTCCTAATGTCTAATA
ATGTATTTGATCTCCCAGTAATTGCTGACGCTTTGGCATCCTTTAAAGAAGTAGAGCTGAGGGGGTTACA
CGATCCAGAGGACTTCCTTGGAATACTTGCGACACGCCAAGTACGCATTCAAACAGTTAATTTACACTTA
TCTTCTGTTTGGAGTACCTGGAAGGTAATAACAGCCCTTACCAACAGGACCTTAATGTCATCTATCCGCC
AGTTTAGTTTGTCTAATCTAACCCTTCATGATATGATGGGACGTTATTTTGTGGTCCAAGGCTACTCTTT
AGATTCTTTCAGTATTAGACAGGCATCAGTGACTGTGTTCCTTTTTGATCAGCAGAGTCTATACGACTTC
ATCATCAGTATACCTGCAAGAAATCTAACTTTTGCCCAGACACCAATAGTCCATATGACCTGCCCAAAGG
TTGTTAGCATGATACAGATGCTTGATTTATCTGACTGTGTCCTAACTGAAAAAGTCTTCAAAGGTCTCCA
TGGGGAATGTAACACTTTGATCAATCTGGAGGTATTGGTCTTGAAGGGCAATAACCTTAGACAGTTGATG
CCACTGACTTCAAGAGTTCAACTAATGAGCTCTTTAAGACATGTGGACTTTAGCCAGAACTCACTGACAT
ATGAGGAAACTCAGGGTGGATGCACTTGGCCTTCTAAAATCACCCACTTGGATTTATCTTTTAATGAGTT
TGACCAGACTGTTTTTAAGTGCTTGCCGAATGCTCTAGTCAATCTCAACCTCCAGAACAACCATATCAGT
GCAATTCCAGCAAATATTTCTGGTCTGGACTCTCTCAAAATTCTAGATCTTACGGCAAATCGTCTGCTGG
ATCTCCCAGACTGCCTGGGGTATCCAAAATTGCAGAAACTTGTGCTACGTGGCAATTTCCTTCATGCACC
ATCAACAGGCTCTCTCAAGACCTGTTCACACCTAACTGTAGTGGATATCAGTATGAATCCCTACATCTGT
ACCTGCCCTTTGAGAGAATTCACCAACCTTATTGACGACAAGGGTACACTGGGTGGCTCAAATTCTTGGA
AGAACCAAAGGATTACCGTTGCTCATTGGCCAGATGGGTATCAATGTAGTTACCCGGAGTACTGGAGAAA
AGCAATGCTTAAAAACTTCAGTCTGCTTGAGATCACCTGCAACGCCGGACTGCTGGCAGTAACCATTTTG
CTCCCAGCCATAATTTTGGTCATTACTGTAGGAATTCTATGCCAACAACTAGATCTTCCTTGGTATATGG
GCATGATTTGGAAATGGACTCGTGCAAAGCACCGTGCCCGAAGTTCCCAGCAACGACCAGAAGATCTTGA
AGGAGTACGCTACCATGCTTTCATTTCCTATAGCCAAAGAAATGCCAACTGGGTTATAGATCAACTCTTG
CCCAAACTTGAAGGTGAGGACTCTACGACCCAAAATGGACTGAGGGTTTGTCACCATGAGCGAGACTTCA
TCCCGGGAAGGCCAATCTTAGACAACATCCTCCGGTGCATAGAACAAAGTAGATGCTGCGTCTTTGTGCT
GTCCTCTCACTTTGTGCAGAGTGACTGGTGTCACTATGAGCTGTACTTTGCAAGCCACCAGTGGATAACA
CGAGGTATGGACAATATCATTCTCATTCTGCTAGAGCCATTGCCTACATATCTTATACCCTCTAAGTATC
ACCAGCTAAAGGCAATGATGGCCAGACGCACTTACTTAGAGTGGCCCCAGGACAAAGCTAAACAGAGAAT
GTTTTGGGCAAACCTTCGTGCGGCACTGCAAGCGGATCTACCCCATTCTGTTGAGAGAGAATGGGAA
>KU950710.1:49-2478 Tachysurus fulvidraco Toll-like receptor 1 (TLR1) mRNA, complete cds
ATGAAGGCTCAAGGGCTTCCCTCCTGCTTGTCATTGGTGGTACTCCTGATGTCTTTGCCACCTTCATTCT
TGCTGGACATGGAGATATTAATTCTTGACTACTCTTCCAGAAACCTTTCTGCTGTCCCCACTGATATCCC
ACCATTTACACAAAGCCTAGATCTCTCTCAGAATCGCATCTGGACCCTGAAGAAATATGACTTTCATGGA
ACGCCCAGACTCCATTTTCTTAATCTCTCCTGGAACATTCTGAAAGATATACACCCAGACACATTTATTT
CCACCCCTCTTCTGACAACACTGGATCTGTCCCACAACAACCTGGAAATGCCATCCCACCAACAATACCT
GGTTCGAGCACAAAACCTACAGTACTTGGACTTGTCATCCAACGTACTTGCAGTTATAGCACTGGGGGGT
GAGTTTACCAAACTCACAAAACTTCAGTGGCTTGGTTTGAGTGCAAGCAGTATTGAGAACAACAGCTTTG
CTAACATATCTGGCCTCCATCTCCAAATCCTTTTCATTCAGGCTCAAAATTTGAATTCGTATGAAAACGG
AAGTCTCACGGGTACAAAAACCAACAAAATTGTTGTGCAAATGCCCAATAATGCATATGATCTCCCAATA
ATTGTTGATGCTTTGACATCCTTTAGAGAAGTAGAGCTAAGGGGGTTACACAATCCAGAGGACTTCTTCA
GAAATCCCATGGTACGCCAAGTACACATTCAAACGGTTCATTTACATCTATCTTTTATCTTCACTACCTG
GGAGGTAATAACATCTCTTACCAGTGGAGCCTTAATATCATCTATTCGTCAGTTTAGTCTGTCTCAACTC
ACACTAAACAGTATGAAAGGACTTTATTTTGTGATCCAAGGCTACTCGTTAGATTCCTTCAGTATTAGAC
AGGCATCAGTAACAGTGTTCCTTTTTGATCAGCAGAATCTATATGACTACATCATCAATATACCTACAAA
AAACCTAACTTTTGCACAGTCACCAATAGTTCATATGACCTGCCCAAGAGTTGTTAGCATGATACAGATG
CTTGATTTATCTGACTGTGTCCTAACTGAAAAAGTCTTCAAAGGTCCCGAAGGGGAATGTAAAACTTTGA
TCAATCTGGAGATACTGCTGTTGAAGGGCAATAACCTTAGACATTTGATGCCACTGACTTCAAGAGTTCA
ACTAATGAGCTCTTTAAGATACGTAGACTTTAGCCAGAATTCACTGACTTATAAGGAAACTCAGGGTAGA
TGTACTTGGCCATCTAAAATCACGCACTTGGATTTATCTTTTAATGAGTTTGACCAGACTGTGTTCAAGT
GCTTGCCAAATAATCTAGTCAATCTCAACCTCCAGAGCAACCACATCAGTGCAATTTCAGTAAATATCTC
TGGTCTGAACTTTCTCAAAGTTCTAGATCTTACTGCAAATCGTCTAGTGGATCTTCCTGACTGCCTGGGG
TATCCAAAATTGCAGAAACTTGTGCTACGTGGGAACTTCCTGCATGCACCATCAACAAGGACTCTCAAGA
CCTGTTCACACCTAAGTGTAGTGGATATCAGTAGTAATCCCTACATCTGTACCTGTCCTTTGCGAGAATT
CACCAACCTTATTGATGACAAAGGTACATTGTGGGGCTCAAAGTCTTCAAAGAATCGAAGGATCACCATG
GATCGCTGGCCAGATGGGTATCAATGTAGTTACCCAGAATACTGGAAAAAAACAATGCTTAAAAACTTCA
GGCTGCTTGAGATCACCTGCAATGCTGGACTACTCGCAGTAACCATTTTGGTCCCAGCTATAATTTTAGC
CGTTGCTGTAGGAATTCTATGCCAACAACTAGATCTTCCTTGGTATATGAGCATGATTTGGAAATGGACC
CGTGCAAAGCACCGCGCCCAAAGATCCCAGCAACGAGCAGAAGATCTTCAAGGAGTATGCTTCCATGCTT
TCATCTCCTACAGCCAAAGAAATGCCAGCTGGGTTATAGGTCAACTTTTGCCCAAGCTTGAAGGTGAAGA
CTCTGCGAGCAAAAACAGACTGAGAGTGTGTCACCATGAACGAGACTTCATCCCTGGAAGACCGATCTTA
GACAACATCCTCCGTTGCATAGAACAAAGTAGATGCTGTGTCTTCGTGCTGTCCTCTCACTTTGTACAGA
GTGAGTGGTGCCACTATGAGCTTTACTTTGCTAGCCACGAGCTAATAACACGAGGTACGAACAATATCAT
CCTAATTCTTCTAGAGCCATTGCCTGCATATCTTATACCCTCTAATTATAACCAGCTAAAGGCAATGCTG
GCCAGACGCACCTACTTAGAGTGGCCCCAGGACAAGGCCAAACAGAGAATGTTTTGGGCAAACCTGCGGG
CGGCGCTGGAAGCAGATCTACCCGAATCTGTTGAGAGACCATGGGAA
