# Supplementary material for: Variation in selection constraints on teleost TLRs with emphasis on their repertoire in the Walking catfish, Clarias batrachus
Source: Sci Rep. 2020 Dec 7;10:21394. doi: 10.1038/s41598-020-78347-6 (PMC7721727; doi:10.1038/s41598-020-78347-6)
Supplement: Supplementary file 3 — Supplementary Information 3. [file 41598_2020_78347_MOESM3_ESM.txt]

 >JX025020.1:1514-1772,3322-3478,3602-3751,4082-4285,4901-5023,6246-6396,7083-7247,8140-8319,8418-8558,8640-9148,10003-10417 Oplegnathus fasciatus toll-like receptor 2 (TLR2) gene, complete cds
ATGGGACAGCCAACCAACCTTTATTTCATCCTCCTCGTCTCCCTGTGCCGGGGTCAGGGGATAAACCCAG
ACGGCGAGAGGTCACCCTGCGATCGCTGTGACCTGCGGCTCTCCTGCAACTGCTCCTATGGAGGATTTAC
CCATGTTCCCACAGTAACAGACCGTGCCCTGACCCTTGATCTCTCCTTCAACAATATCACCGTGTTGACC
GTTGACGATCTGACAGGCCACATGCGACTGAGAGCTCTGAGTCTCCATGGTAACAGACTAGCTGTGATCC
ACCCGTCAGCGTTTGACTCTCTGTGGAGCCTGGAGAAGCTAGATCTGTCTGACAATCAGCTGACTGCTCT
CAACCACAAATGGTTCAGCAAGCTAGGAGCTCTGCAGCAGCTCAACCTGCTCAACAACCCATACAGCTGC
CTGGGTTCTCCTCCAGTGTTTCAGTCGCTGGTCAGGCTGAGGAGGCTGGGGTTTGGAGGTCCCGCTCTGG
AGGAAATGAAGAGAGGAGATCTGTCTGGAGTCACTCAGCTGGAGGAGCTCACTGTGCACGCCAACAATCT
GTCGAGGTACGAGTCCGGTACTCTAGCGGACATTTGGCCGCTGGGGTGTGTCACTTTGAGCCTCCACGGT
CCTTTTACAAACACAGCCCTAGCCTCAGCTGTGCTCGCTGATGTGTCGTACCCTGAGACGCCCATCATTC
TGGAAGACCTCCATCTGATTGGAAATCAGTCTGTTCAGCCCTTCAGAGAGCCAGCCAGGAGGAGAGTCAG
GTACATTACCTTCCACAACCTTTCTGTGTCCGATGAGGCCGTTGTTGACCTCCTGGAGGTGTTGGATGGA
GCACCGCTCACCTCCTTGTCCATGGACGGTGTCACGCTGACTGGCGAGGGCAGGTGGGAGAGAGCCAGTT
GGACGGATCATAAAAGCTTTGACGAGTTCTTCATACGAAACATTGTGGCGCTGGATGTCTTTAAGTTTAC
CTCGTTTCTGCAGCTGGGGTTTCTGCTGCAGTACCCCAGGAAGGTGTCGGTCATAAACGCTCGGGTGTTT
GTGATGCCCTGTCCCACATCCCGCCTACTAGTGAACCTGCAGTACCTGGACCTGTCCGACAACCTGCTGA
CTGATATGACCCTGGCGGAGACACTGTGCAACGGAGACGGCACTCTGAAGGACCTCCGAGTTTTAAACAT
CAGCGGAAACGCTCTGAAGTCTTTTTCCACTGTAACCCGGCTCATAGCGAAGCTCTCCAAACTGACCCAC
CTGGACATCAGCAGGACTGGATACATCTCCATGCCCCAGAGCTGCTCCTGGCCCTCCACCCTGCGATACC
TCAACATCTCCAGGGCTAAACTTACAACCATCACCCCCTGTCTACCTGCAACTCTGGAGGTGTTGGATCT
GAGCAACAATGATCTCAAAGACTTCGGTTTGATCCTGCCTGCCCTGAGAGAGCTCCACCTCTCTGGGAAC
AAGATTCTGAGGCTGCCCGTTGGAGGGCTGTTCCCCAATCTGCAAACACTGACGATACAGGCAAATACCT
TGAACATGTTCAGCCGATCAGACCTCCAGTCATACAGACGACTCCAGAGCCTCCAGGCGGGTCACAACAA
ATTTGTCTGCTCCTGTGGCTTTGTCACTTTCCTCCAGTCGGCCATTAAAGGAGATGGAGACGTGCAATTA
GTAGATGGAGAGGAGAGCTACGTCTGCGATTCTCCTCTCCACCGGCAGGGGGAACCGGTGGGTCAAGTCC
GCCTCTCCATTGTCGAGTGCCACCGGGTTTTGTTTGTGTCTTCGAGCTGTGGGGTGGCACTGTTTGTTGC
CATTCTGGTGTGTGTCCTGCTGTGGCGCCTCCATGCATTCTGGTACCTCAAGATGACGTGGGCGTGGCTG
AAGGCAAAACGTAGCTCCCGGCAACGGCGGCGACACAGAGATAGAGAGGGTTCAGAAGCGTTGCTATCCT
TTGACGCCTTTGTGTCCTACAGCGAGAGAGATGCTGGCTGGGTGGAAAACTTCTTGGTACCTGAGCTGGA
GGAGCCAAGGGAGAACAATGAAGACTCTGCGAATGCCAGAAGCCCTCGGCCTCTGACCCTGTGTCTCCAC
AAACGGGACTTCCTTCCTGGACACTGGATTGTGGACAACATCATGAGCGCTATGGAGCGCAGCCGGCGGA
CCGTCTTCATCCTCTCAGAGAACTTTGTCCAGTCCGACTGGTGCCGCTACGAGCTGGACTTCTCCCACTT
CTGGCTTTTCGACGGGAATTCTGACGGAGACGCGGCCATCTTGATCCTGCTGGAACCGCTGTCCAAGGAC
GACATCCCCAAACGCTTCTGCAAACTGCGCCAGCTCATGAGTTCCACCACCTACCTGGAGTGGCCTCAGG
AGGAGGAGAGGATTGGGGAGTTCTGGAGGAGTCTGCGCAACGCTTTGAGGGTAGAAGAAGAGGAGGATGA
T
>KY860730.1:4-2478 Trachinotus ovatus TLR2 mRNA, complete cds
ATGAGAGAACTGACCAACTGTCACTTCACCTTCTTCCTGTGCATCTGCCTCCTCCTTCTCCTCTCCCCGT
GCTGGGGTCAGAGGTCAAGCCCAGACCCTGAGAGGCCATCCTGCAATGGCTGTGACCTGCGGCTCTCCTG
TGACTGCTCCCACAAAGGATTCACCCGTGTCCCCATGGTAACGGACCATGCACTTACTCTGGATCTCTCC
TTAAACAACATCAGCGTAGTGACCGATGATGACCTGACTGGCCACATGCAACTGAGGGCTCTGAGTCTCC
ATGGTAACGCTATGATCCATCAGTCAGCATTTGATTCTCTCTGGAGCCTGGAGAATCTGGATCTGTCTGA
CAATCAGCTGACTGCACTCAACCCCAAATGGTTCAGCGAGCTAGGAGCTCTGCAACAGCTCAACCTGCTC
AACAACCCGTACAGCAGCTGTGTAGGTTCTGCTCCAGTGTTTGAAGGGCTGGTCAGGCTGAGGAGGCTGG
CGTTCGGAGGTCCTGCTCTGAAGGAGCTAAAGAGAGGAGCTCTGTCTGGAGTCACTCAACTGGATGAACT
CACTGTGCACGCAAACAACCTGACGAGGTACGAGTCTGGTGCTCTGGCATATGTTTGGCCATTGGGTCAC
GTCAGTTTGAGCCTCCATGGACCATTTTTAACAAATACGGCCTTAGCGTCGGCTGTGCTCAGGGATGTGT
CATACCCTGAGACACCAATCATTCTGGAAGACCTTCATCTGATTGGAAACCAGTCTGTTCAACCCCTCAG
AGAAGCAGCCAAGAAGAGGCTCAGGCACATCACCTTCCGTAACCTTTCCATCTCCGATGAGGCTACTGTC
AACCTCCTGAAGGTTTTCGATGGAGTGCCACTCACCTCCCTTTCAGTTGATGGCGTAACGCTGACAGGCG
AGGGAAGGTGGGAGGCAGCCAGCTTGACTGATCAAAAAAGCATTGACGAGTTCTTCTTACGAAATGCTGT
GGTGCTGGATGTCTTTAAGTTCGTCTCATTTCTGCAGCTGAAGTTTCTGCTGCAGTACCCAAGGAAGGTG
TCCGTCATAAATGCCAAGGTGTTTGTGATGCCCTGTCCCACATCTGGCCTTCTAGTGAACCTGCAGTACC
TGGACATGTCTGACAACCTGCTGACCGACATGACCCTGTCCGAGACACTTTGTGATGGAAACAGCCCGCT
GAAGGACCTCCGAGTTTTAAACATCAGTGGGAATGCACTAAAGTCTGTGTCCATGATGAGCCGACTGGTA
GCAAAGCTCCACAAACTGACCCACGTGGACATCAGCAGGAACAGCTACACTTCCATGCCCCAGAGCTGCT
CCTGGCCCTCCACCTTGCGATACCTCAATATCTCTGGAGCCAAACTTACCAGCATTACTTCCTGTCTACC
AGCATCCCTGGAGGTGTTGGATCTGAGCAGCAATGACCTCAGAGACTTCACTGTGGCCCTGCCTGCCCTG
AGAGAGCTCCACCTCTCTGGGAATAAATTTCAGAGGCTGCCTTCAGGAATTTTGTTCCCCAATCTGCAAA
CACTGACAATACAGTCAAACACTTTAAACATGTTCAGCCGTTCAGATCTTCAGTCATACAAACGAATCCA
GAACCTCCAGGCGGGTCAAAACAAGTTTGTCTGCTCCTGTGATTTTGTCGCATTCCTCCAGTCAGGAATT
AAAGACGGAGATGTGCATTTAACAGATGAAGAGGACAGCTACATCTGCGACTCTCCCCTCTACCTGCAGG
GGAAATCAGTGGGTCAAGTCCATCTCTCCGTTGTCGTGTGCCACCGGGTATTGTTCGTGTCCGTGAGCTG
TGGGGTGGCGCTGTGTGTTTGGGTTCTGGTGTGTGTCCTGCTGTGGCGCCTCCATGCCATCTGGTACCTC
AAGATGATGTGGGCGTGGCTGAGAGCGAAGCATAGCTCAAGGCGCCGGCGGCGTCTCAGAGATGGAGAAG
ATTCAGAACCACTGCTATCCTTTGATGCCTTTGTTTCCTACAGTGAAAGAGACGCGAGCTGGGTGGAAAC
CTACCTGGTTCCTGAGCTGGAAGAGTCAAGGGAGACTGATGAAGGTGCTGCGAATCACAGAACTGCCCGG
CCGTTGACCTTGTGTCTCCACAAGCGGGACTTCCTTCCTGGACAGTGGATTGTGGACAACATCATGAGTG
CCATAGAGCGCAGTCGGCGGACCGTCTTCATCCTCTCCGAGAATTTTGTCCAGTTTGATTGGTGTCGCTA
CGAGCTGGACTTCTCCCACTTCTGGCTTTTTGATGGGGATGCCGGTGGAGAGCCAGCCATCTTGATCCTG
CTTGAGCCGCTGTCCAAGGATGACATCCCCAAACGCTTTTGCAAACTGCGCAAACTCATGAGCTCCCCCA
CATATCTAGAGTGGCCTCAGGAGGAGGACAGGAGGGAGGAGTTTTGGAGGAGTTTTCGCAATGCTTTGAG
AGGAGAAGGAGAGGAGGATGAC
>KX192423.1:1261-3711 Scophthalmus maximus toll-like receptor 2 (tlr2) mRNA, complete cds
ATGGGACAGTTGACCAACCTCTACGTCGCCGTCCTCCTCTCCCTGTGCTGGGGTCAGTGGTCAGAACCAG
ACGCTGAGAGGCCGTCCTGCGACCGCTGCGACCTGCGGCTCTCATGTGACTGCTCCCGTGGTGGATTCAC
CCGCGTTCCCGCGGTAACGGGCCGCGCACTAACTCTGGATCTGTCCTTCAACAACATCACCGCGGTGACC
AATGTCGACCTGATGGGCCACGTGGAACTGAGGGCTCTGAATCTCCATGGTAACAGACTCGCTGTGATTC
ACCCGTCAGCGTTTGATTCTCTGTGGAGCTTGGAGGAGCTCGATCTGTCTGACAACCAGCTGACTGCTCT
CAACCACGATTGGTTCGGCGAGCTGGGAGCTCTGCTGCAGCTCAACCTGCTCGACAACCCGTACAGCTGT
GTGGGTTCGGCTCCGGTGTTCCTGGGTCTGGTCAGGCTGAGGAGGCTGGCGTTCGGAGGTCCTGCCCTGG
TGGAGATAAAGAGAGGAGCCCTGTCTGGAGTCATGGAGCTGGAGGAGCTGACCGTGCACGCCAACAACCT
GGAGAGGTACGAGTCGGGTGCTCTTGCCTACGTCTGGCCGTTGGGCCGTGTCAGCTTGAGCCTCCATGGA
CCATTTTTAAGGGATGTGGCGTTAGCCTCGGCCGTGGTCGGAGACGTCTCGTACCCTGAGACGGCCGTTA
CTCTGGAAGACCTCCATCTGATTGGGAACGAGTCTGTTCAGCCGTTCAGAGCGGCAGCCAGGAGGAGGGT
CAGGAACATGGCCTTCCGTAACCTTTCCGTCTCTGATGAGGCCACTGTCAACATGCTGATGATTTCAGAC
GGAATACCGTTCACCACCTTTACCTTTGACGGCGTCACGCTTACCGGCGAGGGCAGGTGGGAAAGAGCCA
GCTGGACGGATCAGAGGAGCATCGACGAGTTCTTCATACGAAACGCTGTGGTGCTGGATGTCTTCAAGTT
CGTCTCGTTCCTACAGCTGGGGTTTCTGCTGCAGTATCCCAGGAAGTTGTCTGTCATAAACGCCAAGGTG
TTCGTGGTCCCTTGTGCCACGACCGGCCTTCTACTGAACCTGCAGTACCTGGACCTGTCCGACAACCTGC
TGACTGACCTGACACTGGCCGAGACCCTGTGCCACGGAAGCGGCACGCTTAAGGATCTGCGAGTTTTAAA
CATCAGCGGAAATGCTCTGAAGTCTTTGTCCACGTTGAGACGACTTGTAGCGAAACTCTACAAACTGACC
CACCTGGACATCAGCAGGAATCGCTACAGCTCCATGCCCGACAGCTGCTCCTGGCCCTCCACCCTGCGAC
ACCTCAACATCTCCGGGGCTAAACTCACCACCATCACTCCTTGTCTTCCCACAACTCTGGAGGTGTTGGA
CCTGAGCAGCAATGATCTCAAAGGCTTCACTGTGGCGCTTCCTGTCCTTCGAGAGCTCCACCTCTCTGGG
AACAAGTTCCTGAGGCTGCCTGCAGGAAGTTTGTTCCCCAATCTGCAAACACTCTCTGCGCAGTCAAATA
CCTTAAACATGTTCGGTCATTCCGACCTCCAGTCATATCGACGACTCCAGAGCCTCCAGGCGGGTCGGAA
CAAGTTTGTCTGCTCCTGTGGCTTTGTGGCCTTCCTCCGGTCGAGCATCGAAGGAGATGGAGTTGTGCGT
TTAACAGACGGAGAGGAGAGCTACATCTGTGACTCTCCTCTGTACCTGCAGGGGGAACCGGTGGGTCGGG
TCCGCCTCTCCGTTGTCGTGTGCCACAGGGTTCTGTTCGTGTCCGTGAGCTGCGGGGTTGCGTTGCTTGT
CGGGATCCTGGTCTCTGTCCTGCTGTGGCGCCTCCACGCCTTGTGGTACCTCAGGATGACATGGGCGTGG
CTGAGGGCGAAGCATAGCTCTCGGCGCCGGCGGCAGCTCAGAGATGTAGCCGGTTCAGAAGCACTATTGT
CCTTTGATGCCTTTGTTTCCTACAGTGAAAAAGACGCTGGCTGGGTGGAAACCTTCCTGGTACCTGAGCT
GGAGGAGCCAAGGGAGACCGATGAGGACTATGTGAACCACCGAACTACCCGGCCGCTGACCCTGTGTCTC
CACAAGCGGGACTTCCTTCCCGGACACTGGATTTTGGACAACATCATGAGCGCCATGGAGCGCAGCCGGC
GGACCGTCTTCGTCCTCTCCGAGAACTTTGTGCAGTCCGACTGGTGTCGCTATGAGCTGGACTTCTCCCA
CTTCTGGCTTTTCGATGGCGACGCTGGCGAAGAGCCGGCCATCCTCATCCTGCTGGAGCCGCTGTCCAAG
GACGACATCCCCAACCGCTTCTGTAAACTGCGCAAACTCATGAGCTCCACCACGTACCTGGAGTGGCCTC
AGGAGGAGGAGGGGAAGCCGGAGTTCTGGAAGAGACTCCGCCACGCTTTGACAAGAGAGGATGATGAC
>XM_030355458.1 PREDICTED: Gadus morhua toll-like receptor 2 (LOC115542944), mRNA
ATGGCCAGCAAAAGTGTGCAAGTGGTATTGCTATTATGGACGACAACCGTCTTGTCTTGGGGGACCTTCG
GCCTGGCCGAGCTGATAGAGGACCAAGGGTATGCATCGTGCGTCACTTCCAGACGACGAGTTCAGAACCT
CTCCGGTCAGAATCTTACCAATGTTCCTTTGGATCTGAATAATGACATGCAGTACCTGGACCTTTCTCAC
AACCCCCTGGTGAAACTGCAAGCCGCCCCCTTCCAAAGACTCTCACAACTCTGCTTCCTGAAGGCTACCA
GCTGTGGTCTGAGGCTGATATATCCTGGCTTATTTTTTCATACCCAAAAACTGAAATTCCTCAACATATC
TCACAATTTGTTAGATTACATCCCTGATCTGTCACTGCCACTGCTGAAGATCCTTGACTTGGCTGGCAAC
CAATATGACAGCTATCAATTACCGGGCACATTTCAGATGTTGGCAAATCTGTCTGCCCTTTACTTGGGAA
GTGTAAATGCTTTACAAGTGGACTTCAATGATTTTGATTCCCTCTCGGATAGCTCATTGCATCATCTCAT
CCTTGGAGGAGGGGTTGAGTGGCAACGGTACGATCAAGGTTCTCTCGCGAAAATGAAATCCCTCAAGAAG
ATAACCCTCAAAGTGCCTTTTTGTGAGAACCTTGATTTATTTGAAAACCTGCTGGAAGATGTGAACAAAA
CGCAAACAACCAATTTAGAGTTGGTCAAAATATTTCCAGACCTCTGCAATGTGACCGGGGACCCTTTCAG
GAACCTGAGAACCATGCCAATCGTAAAAAATGTAACCATTTTAAACACTTGGATTAACAGCAGTTTCATG
ATGATATTTATGAAGAATGTTTTTCTTTCCAATGTTGTAACGATTACATTTGAAAACATAACCTACAACG
AAGATACACCTGAAGGATTAAAGTTCCCAACTCTGAATCACACAATGGTCATAAGTTCGGTTATATTTGA
TAGGGTTAAACATTACCAATACAAATACCCCACTTTCGAAATGAGTGTGGACATATATTCCAAGTTGGAG
TTTGTGAAGTTCTCAGGCACAGGAATGAACATTGTACCTTGCAACACAATGGCCTCCTTGCCGTCCCTGG
AAACCCTGGACCTCTCAAACAACCTACTGTCTGACTTAGGGTTTTGGTGGCCTGGGTGCTCCTATACCTC
GGTGTTCCCCAAACTAAGGCACCTCTCTTTGAGCAAAAACCGCTTTGTTGACCTTTCCTTCATCGCTCAG
CAGACCCACCAGATGAAGTACCTGGAATCTCTAGACTTGAGTTTCAACTCCATTGTTCTGGATAAGCCGT
GCTTTTGGCCCATCCACATCACATCGCTGAGCCTGAGCAACAACAACCTGGGGAATAAAGTATTTTCCTT
CCTGTCCCAGTACTTACAGCGAATTGACCTGTCAAAGACAGGCATCATCGCCCTAACACGAGAAGACCTT
TTGCAATTTCCCATGTTGACCCACCTTTTCCTGAGCTCCAACAGCATTAAGGTCATCCCTACGATTCTAT
CTCCCACCTTGGTCAGTCTGTACATAGACCAGAATTCCATTACATCCATCTCCCGGGAGTCTCTTGCGGG
TCTTCCAAGTCTCAGGACTCTCAAAGCTGGAAACAACACATATGTCTGCTCCTGTGACTCCTATTGGTTC
ATAAATACTATGAACAAATCCTTTCTGCCCGACTGGCCCTTGGATTATACCTGCAATACTCCCCCATCCG
TGGCTGACCTGCCGATGTCCGAGTACAGAACCAGCAGGATGTCCTGTGAGGCCTGGCTTCAGGCTGCCGT
GGCATTACCTGTGACGATGCTCATCGGGCTGGCCTTTTGCTCTGCGTTCTACGCCTGTGATGGAGTGTGG
TACACCAAGATGCTGTGGATGTGGATCCACGTGAAGAGGAGAGGCCAGAAGCAGGCCAACCTGCTGAACA
ACACGACGTTTCGGTACCACTCGTTCATCTCCTACAGCCACCAAGACTCCGCCTGGGTGGAGAGCAAGCT
GGTGCCGTCCCTGGAAGGGGCCGGACTCTCCCTGTGCATCCACGAGCGAGACTTTGTGCCCGGCCAGTGG
ATCGTGGACAACATCATTAACTGCGTGGAGGCGAGCTACAAGACGCTGTTTGTGCTGTCCAACCACTTTG
TGCAGAGTGAATGGTGTAACTACGAACTCTTCTTTGCCCAGCATAGAGCTATTGACTCCCAGCAAGACTC
CCTGGTCTTCATCCTGTTGGAGCCTATTCCGACCAACTCTCTGCCCAAGAAGTTCTTGAAACTGAGGAGA
TTGCTGATGCAGCAGACGTACCTGGAGTGGCCCATGGATGAGCGAAAGCAGCAGGTGTTCTGGGTCAACC
TCAGGTCTATGCTACAGGTGGCGGACCACCGGATCCTGAAGGATATGGACCTAGAGTTAACGCAAAGCGC
TTCTCTGATCCCAGACGATTTGGTTCCTTTGTTAAAA
>XM_022738168.1:56-2458 PREDICTED: Seriola dumerili toll like receptor 2 (tlr2), mRNA
ATGAAAATCCTGACGTCGCTCATGTTTATCCTTCTGCTAATGCATCAAAGCTTTTCACTCTCCACACCGC
AGTGTCACATGTGTGAACAAACATCATGTAACTGCTCAGGACAAAACCTGCAGAAAGTCCCCGCAGCCCC
CTCAAAGCTCATCACTGAACTCGACATCTCTTTTAACAGACTGACGACGATACTAAAAGATGATTTTCTT
GCTTATGCCAGTTTAAGGTCTTTGATCATGACTAGCAACAACATCAAAACAATCCAGGAACAAGCATTTG
ACCCGCTGATAAATCTGGAGAAACTGGACCTGTCTTTAAATCAACTGGATACGTTGTCTGCTGGATGGTT
TAAGAACCTTTCTACCCTTCGGTACTTGAATCTTTTGGGAAACAAATACGTAACATTGGGTCAAGGCAAT
CTGTTCCAACCACTGAAGAAATTAAAGACCCTACATTTTGGAGGACCTCAGCTTCAGTCTGTCAGGAAAA
ATGACTTTTCAGGTCTTAGTGGTCTTGAAGAGCTGTTTTTTGATGGGAAAAATCTACTGCAGTATGCAAT
AGGAGGTTTGAGAGAAATTGGGCCTATTAGCCATGTGACACTTGGTTTGAATGGTCCTTTTATGACAAAT
CTAAAGCTTGTAATTGATGTAGTATCTGATGTCGTACACCCAAACACAACACTGACTTTCACTGACACAT
GGCTCCTTTTAGAGTATCAAATCTCCCCATTTAAAGTAGCCTACAACCGTGGAACTACAGGTCTTATTTT
TAAAAATGTTACCATGACAGTTGCAGCTTGTATAGCACTTCTAAATTTGCTACCAGACTCTAATATAACT
ATGTTGGCACTTGAAGATACAACATTTTTTTTAACATCTCTGAGTCACTTTACATCAATTCCAGACAAGT
ACCGTTTGGAGGTTGTTGTCATAAAAAACGTGGAAGTCCCTCAGTTCTACAATTTTCCAGCCATCACTTT
CTTGGAGCCACTACTGAAAGTGGTGCGAAGGGTGTCACTGCTAAACTCCAAGTTGTTCGCCATTCCCTGT
GAATCCTCAGCTGATTTCTCACAGCTGGAGTATTTGGATATCAGTGACAACATTTTCAGTGATCTCACGC
TGAGAGAAATGATGTGTGACGGCAAAGGTGTCCTTTGGAGTCTGCAAACCATCAATATCAGCAGAAATGA
CCTACGGTTAATCAACAGCCAGCTCTTCACCAAACTAGAAAATCTAAAAAACATTGACATGAGTGGAAAT
GTGTTTCACAGAATACCTGAGACTTGTAAGTGGCCGCCAAATCTTAGATTCTTAAACCTTTCATCAACAC
ATTTAACAAAGGTGACCTCTTGCCTGCCAGAAAGTTTACACATCCTTGACCTATCAGACAATAAATTAAG
CGTGTTCAACATCAAGCTACCCTTTCTCACAGAGTTATACATCTCCGGCAACAAGATTGGTAGTTTGCCT
GATAGTAGTTTATACCCTCGTCTTGAATCCATCTCCATTCAAAACAACGACTTGCAGACATTCAGCGGTA
ATAATCTAAATGACTATAAAAATCTGAAGAGGCTGGAGGCTGCTGCTAACACGTACGTCTGTTCATGTGA
ATTTGTAGCGTTCATGACAAGTGACTTGGTGAAACATCGAGTCAGAATTAGAGACGAGTTCACATTGTAC
ATCTGTGACTCCCCTGATGCTGTGAGAGGAAAGAGTGTGGCAGACGTGAGGTTATCAGTGTTTGAGTGCC
ACAGGGCGTTATCTTTTTCTTTACTCTGCTCAGGCATCCTGGTAATGTTTCTGCTCTTCTTACATTTGTG
TCACAAGTACAGTGTTGTGTGGTATATAAAGATGACTTTGGCCTATCTGAAAGCTAAGAGAAAGCCAAAG
TTAAAAAGGGGAGAGCTTGAGTATGACGCCTTTGTGTCCTACAGTGAGATGGACTCTGGTTGGGTGGAAG
CCCATCTGGTTCCTGAGCTCGAGCAGTGCGAGCCCCCTTTCCGACTCTGCCTTCACAAAAGAGACTTTGT
ACCTGGGGGATGGATTATAGACAACATCATGGACGCCATTGAGAAGAGTCACAAAACACTCTTCATCCTT
TCTCAGCATTTTGTCAGGAGTGAATGGTGCAAGTACGAGCTGGACTACACCCATTTCAGATTGTTTGACC
AAAACGACGACACAGTTGTTCTGATTCTGTTGGAGCCCATTGACAAAAACACCATCCCAGAAAAGTTCTG
TAAGCTGCGGAGAGTCATGAACTCCAGGACGTACTTGGAGTGGCCTGATGATGACAACCAGGTTGCCAGG
TTCTGGCAGAGTTTGAGAACAGCTATTAAAAGACCTGTGACTGATAATGATGGAGTCAATATATTCTATC
AAGCTGGTAATGTGGTGTTT
>XM_026358903.1:348-2735 PREDICTED: Anabas testudineus toll like receptor 2 (tlr2), mRNA
ATGAGAATCCAGACATATCTTACGTTCATCCTTCTGCTAATGCATCAAAACTTCAAAATGTCCAGACCAC
AGTGTTACTCCTGCATAAAAACATCTTGTAACTGCTCGAGGCAAAACCTGAAGGAGGTCCCTCCAGCTCC
TTCAAAGCTCGTCACTGAACTCGACCTTTCGTTCAACAGACTGGAGATGATAATGGATGCTGATTTTATT
ACCTATGGCAGTTTAAAGTCTTTGATCATGAGTAACAACAAAATCAAAACAATCGAGGAACAAGCATTTG
TCCCATTGACTCCTCTGGAGAAATTGGACTTGTCCTCAAACGAACTGGAAACGCTGTCTGCTGGATGGTT
TAAGAACCTTTCTTCCCTTCAGTCTTTAAATCTTCTCGGGAACAAGTATGAAACATTAGGACCAAGCCAT
CTGTTCCATCCGCTGAAGAAATTAAGAGCCCTATATTTTGGAGGATCCTACTTTCAGTCTGTCAGGAAAA
CTGACTTCTCAGGGTTGAGTTGTCTTGAACAGTTGTTTTTTGATGGTACAAATCTGCATGACTATGCAGA
AGGTTGTTTTAGACAAATTGGGCCTATTAGCCATGTGACTCTAGGTCTGAATGGTTTGTTTGGGAGAAAT
CAAGCACTTGTAAAGGTCATACTGTCTGACGTTGTACATCCAAACACAACGCTGACTCTCACTGACACGC
AGTTCACCACAGCACATCAGATGTTTCTGCTTAACGTGGCTGTCAAAGCTGGTACGACTAGCGTTATTTT
AAAAAATGTAATCATGACAGCTGAAGCTTGTTTTGCACTTCTGTTGCTGCTGTCACCCTCTGGTGTAACG
ATGTTGGCACTTGAAGATGTAAAATTCATACATTCTGTGACTGTCTTTTGGTATATTCCTGACATGAAGC
ATGTGAACGTCGTTTTCCTCAAAAACATAGAGGTACCTCAGTTCTACTCTTTTCCAGCCCTTTTATTCCT
GCTGCCACTACTAAGGGTGATGAAAAAGATGTCTTTGATAAACTCCATGTTGTTTGCCATTCCATGTAAA
TCATCTAGTAGCATGTCAAAGTTGGAGTATATGGATATCAGTGACAACATTTTCAGTGATATTGCACTGA
GTGAAATGATGTGTGATGGCAAAGGTGTTCTTTGGAATCTCCAAACCATCAATGTGAGCAGAAATCACCT
GCTGTCAATCAACAGCCAACTCTTCACCAAACTAGCAAAGCTTAGAAACATTGATATGAGTGGAAATGTA
TTTCAAAGTATGCCTGAGACTTGTCACTGGCCACCAAGTCTCAGATACCTAAATCTTTCATCAACACATT
TGACAAAGGTGACATCTTGTCTTCCTGAAAGTTTACACATCCTCGATCTATCGAACAACTTCCTGACCGT
GTTCACTATCAAACTACCTTTCCTCACAGAGTTATACATCTCGGGCAACAAGATCAGTAGTTTTCCACAT
GGTGGTTTATACCCTAGTCTTACATCTCTCTCTATTCAGGACAACAACTTGCACACTTTTAGCAGTAACA
ATCTAAATGATTTTAATAATCTCATGAGTCTGAAGGCTGCTTCGAACACCTATGTCTGTTCATGTGACTT
TGTAGCGTTCATGACAAGTGACGTGAGGAAACACAGAGTCAAAATTGGAGATGAGTTCAGGATGTACATC
TGTGACTCCCCGTTTGCCATGAGAGGAACTAGTGTAGTGGATGTGAGGTTGTCAGTGTTTGAGTGCCACA
CGGCTTTAGCTTTTTCTTTACTCTGCTCGGCCATCTTGGCTGTGTTTCTGCTCTTTGTAATTTTGTGTCA
CAAGTTCAGCGTTTTGTGGTATTTAAAGATGACCTGGGCCTGGGTGAGAGCTAAGAGGAAGCCAAAGCTA
GTTAAGGCAGAGCTTGCATATGATGCCTTTGTGTCCTACAGTGAGATGGACTCTGGTTGGGTGGAAGCAC
ATTTGGTCCCAGAGCTTGAGCAGTCGGAGCCTCCTCTCCGGCTTTGCCTCCACAAGAGAGATTTTGTTCC
TGGGGGCTGGATCTTGGACAACATCATGGACGGCATTGAAAAGAGTTACAAAACACTCTTCATACTTTCT
CAGCATTTTGTCAGGAGCGAATGGTGCAAGTACGAGCTGGACTATACCCATTTTAGATTATTTGACCAAA
ATGATGATACAGTTGTGCTGATTCTGTTGGAGCCCATTGATAAGAAGACTATACCCAAAAAGTTCTGTCA
GTTACGAAGAGTCATGAACTCCAGAACATACCTGGAGTGGCCCGATGATGACAACGAGATCCCCAGGTTC
TGGCACAGTTTGAAAACAGCCATTAATAGACCGGTGACTATTAATGATGGAGTGAACGTATTCAATACAG
TCTGG
>KM282519.1 Epinephelus coioides TLR2-2 mRNA, complete cds
ATGAGAATCTTTACATTTCTCACGTTTGTACTTCTGCTAATACATCAAAGCTTCTCACTCTCCAGACCAC
AGTGTCACAGCTGTGAACAAACATCCTGTAACTGCTCAGGACAAAACCTGACCACCGTCCCTGCGGCCCC
TTCAAAGCTCATCACTCAACTTGATCTCTCATGCAACGAACTGAGGACAATAATGAAAGATGACTTTGCA
GCATTTGCCAGTTTACGGTCTTTGATCATGAATAACAACAGCATCCAAAAAATCCATGAGCAAGCATTTG
TCCCACTGACAAATTTGGAGAAGTTGGACTTGTCCTTCAACAAACTGGAGATGTTGTCTGCTGGATGGTT
TGAGAATCTTGTTTCTCTTCAGCACTTAAATCTTTTGGGGAACAAATATAAAATGTTGGGTCAAGGTAAT
CTTTTCCAGCCACTGAAGAAATTAAAGACCCTATATTTTGGAGGACCTGAACTTCAGTCTGTCAGAAAAA
GTGACTTCTCCGGCCTCAGTGGTCTTGAAGAGGTTGTTTTTGATGGAAAGAATCTAAAAGACTACAAAAG
AGGAAGTTTGAGAGAAGTTGGGCCAGTTAAATATGTAACACTTGGTCTGAATGGTCCGTTTAAGGAAAAT
CAAGTGCTGGCAGAAACTATACTGTCTGATGTTGTACACCCAAACACAACGCTGACATTCACTGACACAC
GCTTCACCAAGGACACTTATATGTCCCCATTTAGAGCGGCATACCACGGCGGAACTACAAGTGTTATTTT
TAAAAATGTTGTCATGACGATTTCAGCTTTTTTGGCGTTTATGAATTGGATGTCAGACTCCAGATTAAGC
ATGGTGACATTAGAAGATTCTAAATTGGTCTTAAGATTGTCGGGTGGCATGAGTTTTCCCTCAAGCATGG
GCCATTTGGAGGCTATTGTAGTGAAAAACGTCGATGTCCCTGCTTTTTACCTCTTCCCAGCTCTAATTGG
CGATGAATCTCTGCTGCCAGTGTTGCGAAGGGTGACTGTGCAGAAATGCAAGGTGTACCTCCTGCCTTGT
GAATCTGCTGCCACTCTTACAAGGCTTGAGTATTTGGACTTCAGTGACAACTTGATTACTGATATGGCCC
TTAGTAACATCATGTGCAATGGCGATAGTGATTTTAGGCTTCTGCAAACCATCAATATCAGCAGGAATTA
CCTGCATTCAATCAACAGCCAGCTCTTCACCAAACTAAATGAACTTAAAAATATTGACATGAGTGGAAAC
ATATTTCATAAAATGCCTGATATTTGTTACTGGCCACCAAGTCTCCACTTCTTAAACCTTTCATCAACAC
GTTTAACAAAAGTCACCACCTGTTTGCCTGTGAGTTTACGTGTCCTCGATCTGTCAGACAACGATTTGAC
CGTGTTCAACATCGAACTACCTTCTCTCACAGATTTATACATCTGCGGCAACAAGATCAGTCATTTGCCA
GATGGGGGTTTATATCCTAGTGTTGTATTTGTCTCCATTCAAAACAACAACTTGCATACAATCAGCAGCA
AAAGTCTAAATGACTATAATAGTCTGACGAGCCTGGAGGCTGGTGCTAACACATTTGTCTGTTCATGTGA
CTTCATAGCTTTCATGACGACTGGCTGGACTAATCATCGAGTCACAATTGGAGATGAGTTCAAGTCATAC
ATCTGTGAGTCCCCTGACTCTACAAGAGGAAAGAGCGCGTTAGATGCGAGGTTGTCGGTGTTTGAGTGCC
ACACAGCTTTAGCTTTTTCTTTACTCTGCTCAGGCATACTGCTAGTGTTTCTGCTTGTTGCAGGTTTGTG
TCACAAATTCAGTGTTTTGTGGTACATGAAGATGACCTGGGCCTGGCTGAGAGCCAAGAGAAAGCCAAAG
TTAAAAAAGGGAGAGCTTGAGTATGACGCCTTCGTGTCCTACAGTGACATGGACTCTGGCTGGGTTGAAA
CATATCTGGTCCCAGAGCTGGAGCAGGCCGAGCCTCCTCTCCAGCTCTGCCTCCACAAGAGAGACTTTGT
TCCCGGTGGCTGGATCTTGGACAACATCATGGACGCCATCGAGAAGAGTCACAGAACTCTGTTTGTCCTT
TCTCAGCATTTCATCAGGAGTGAGTGGTGCAAGTACGAGCTGGATTACACCCATTTTAGACTGTTTGACC
AAAATGACGACACAGTTGTGCTGATTCTGTTGGAGCCTATTGACAAAGACACCATCCCCAAAAAGTTCTG
CAAGCTGCGGAGAGTCATGAACTCCAGGACGTACCTGGAGTGGCCTGATGATGACGGCCAGATTCCCAGG
TTCTGGCACAGCTTGAGAACAGCTATTAAAAGACCTGAAACTGATCACAAAGACCATCTAGAGTTTGACA
ATACGGACGTT
>XM_030418416.1:80-2470 PREDICTED: Sparus aurata toll like receptor 2 (tlr2), mRNA
ATGACAAACCTGACACTTCTCACGTTTGTCCTCCTGCTAACCAACCCCAGCTTCTCTCTCTCCAGGCCGC
GGTGTCGCCGCTGTAAGCAAACCTCCTGCGACTGCTCCAAACAAAACCTGAGGGACGTCCCTGCAGCCCC
CTCAAAGCTCATCACCAAACTGGACCTCTCATTCAACCACCTGTCAACAATAACGAAAGACGACTTTGTT
GCATACGCCAGTTTACAGTCGCTGATCGTGAATAACAACATGATCGGAACCATCCAGGAGCAGGCATTCG
ACCCGCTGACTAATTTAACTGAACTGGATTTATCCTCAAACCAACTGGACAGTTTGTCTGCTGAGTGGTT
TGAGAGCCTTGTTTCTCTTCAGCACTTGAATCTTTTAGGGAACCGCTACGAAACGTTGGGTCAAGGTAAC
CTTTTCCAGCCGCTGAAGAGATTAAAGACCCTACAATTTGGAGGGCTTGACCTCCGGTCTGTCAGAAAGA
GCGACTTTTCTGGCCTTGCTTCACTCGAAGAGGTTGTTTTTGATGGACGGAACCTGCAAGCCTACGCAGA
AGGAAGTTTGAGGCGAGTCAGGCCCCTTAAACATGTGGCGCTCAGCCTCAGAGGTCCGTTTAAGAAAAAT
CTGGCACTCGTAGAAGCTGTGCTGTCAGACGTTGCGCACCCAAACACAAAGCTGACATTCACAAACACAA
GTTTCTTCAGAAATCGACAAATTAACCCATTTCGAGTGCTAAAGGAGGGCGGAACAACAGACTTCACTTT
TAAAAATGTTAACATTACACTTGGAGCCGTTGTCGCATTTTTTAATACCATGTCAGACTCGAATATAACC
AAGTTTTCAGTTATAGATACAAAAATCTTCTTAAGTTTCGCTAGCAATCTCCCAGAAAACCAACACTTCA
GGGGTTGGGAGGAGATCGTGTTGATGAACGTTGACATCCCTCAGTTCTACAATTTCCCAGCACTCTTTTT
CCTCGAACCTCTGCTGAACGTGGTGAGAAGGGTGTCCTTGATAAACGTCAAGCTGTACAACGTCGTTTGT
GAAAACTCCAGAGATTTCTCACGGCTGGAGTACCTAGACGTCAGCGACAACATGCTGAACGATGACACCC
TCGGTGAAATGATGTGCAATGGCGAGCTTGATTTTTCGGGTCTGCAAACCCTTAATCTCAGCTGGAACAA
CCTGCATTCGATCAACAGCCGGCTCTTCACCAAACTGCACGAGCTTGAAAACATTGACCTGAGTGGCAAT
GCAGTTTATAGAATGCCTGAGACTTGTCACTGGCCGCCAAGGCTCCAATTCTTAAACCTGTCATCGGCTC
TGTTGATAGAAGTGACCGCTTGTTTGCCAAAATCTTTACGCATCCTCGATCTATCACACAACGCCTTGAC
CGTGTTCACCATCCAGCTCCCGTATCTCACAAAGTTGTACATCTCTGGAAACAAGCTCAGTATTTTGCCG
GAAGCCAGTTTACTTCCTCGCCTCTCGTTTCTCTTTGTTGAAAACAACGACTTACAGACGCTGGGCAGCA
CTGTTCTGAATGTCTATAATAATCTCACGACTATAGAGGCTGGTGCTCAATCGTACGAGTGCTCGTGTGA
CTTTGTAGCGTTCATGACAAGCGACCTGACGCGGCAAAGAGTCACGATTGCAGATGAGATCGAGTCGTAT
GTCTGCGACTCCCCCGACGCCATGAGAGGAAAGCGTGTGACCGACGCGAGGTTGTCAGTGTTTGAGTGTC
AGATGGCTTTAGCCTTGTCCGTCCTCTGTGCAGGCATCCTGGCAGTGATTCTGCTCGTCGTAGGTTTGTG
TCACAAGTTCAGCGTTCCGTGGTACGTGAGGATGATGTGGGCCTGGCTGAGAGCTAAGAGGAAGCCAAAG
TTGAAAAAGGGAGAGCTGGAGTACGACGCCTTTGTGTCTTACAGCGAGATGGACTCCGGTTGGGTGGAAG
CACATCTGATCCCGGAGCTCGAGCAGAACGAGCCTCCTCTCCGGCTCTGCCTCCACAAGAGAGACTTCCT
TCCAGGAGGCTGGATCTTGGACAACATCATGGAGGCCATCGAGAAGAGTCACAGAACTCTGTTTGTCCTC
TCTCAGCACTTCGTCAATAGTGAATGGTGCAAGTACGAGCTGGACTACACCCATTTCAGACTGTTTGACC
ACAACGACGACGCGGTCGTGCTGATTCTGCTGGAGCCCATCGACAAAGACACAATCCCAAAAAAGTTCTG
CAAGCTGCGGAGAGTCATGAACTCCAGGACGTACCTGGAGTGGCCTGATGACGACAATCAGATCGCCAGG
TTCTGGCAAAGTTTGAGATCAGCGATCAAAAGACCTGAGAATGGTGAAAGAAACGACATTGAAGAAACTC
TGAACTTA
>XM_019360109.2:117-2480 PREDICTED: Oreochromis niloticus toll like receptor 2 (tlr2), mRNA
ATGATGTTTCTCGTGTTTGTCCTGTTAGTATCTCAGTGCTCGTCGCTCACCAGTCAACAGTGTCACCACT
GTGAACAAACATCCTGCGACTGCTCGAGCCAAAACTTTCGGGAAGTCCCTGCAGCCGCTTCAAAACTCAT
CACTGAGCTCGATCTCTCTTTTAACGCACTGGAGACGATAATGAAAGATGACTTTCTTTCATATGCCGCT
TTGAGGGCTTTGTTCGTGAATAACAACAGGATCAAAACCATCCATGAAGACGCATTTCACCCGCTGATTG
ATTTGGAGAAACTGGACTTGTCCTCAAACCAGTTGGAGACTTTGTCTTCTGGTTGGTTTCAGAACCTGAT
TTCTCTCCACTACTTGAATCTTTTGGGAAACAAATATTCAACACTTGGTCAGGGAAACCTTTTCCTGCCA
CTGAGGAGCTTGAAGACACTCCATTTTGGAGGACCTTTCCTTCAGTCTGTCAGTAAAAGGGATTTTTCTG
GCCTCTTTGGTCTTGAGGAACTTGCTTTTGAAGGAAATCATCTGCAAGTGTATGAAAATGGAAGTCTGAG
ACAAATTGGACCCATTAGCCATGTAACACTTAGTCTCAATGGAGTATTTCACAGAGATTTAAGAGTAGTA
CTAGCTATATTGTTAGACGTTGTTCATCCAAACACAACAGTGACATTCACTGACACACAGTTTAACAAAA
GTTTGCAAATGTTCCCAGTTTATGTGGTCATCAAGCGTGGTGCTACAGGTCTTAGTTTTAAAAATGTGAA
CATGTCTGTGTCAGCTTGTGTACAACTTGTGAATATTTTGTCAGGCTCTGATCTGACTTTTGTTGCCATT
GAAGATTCTCAAATCTTCAAAAATGAAGAGAAAGTCCGTCTGCTCAACATAATCCTAAACAGCTTGGATG
TCATCGTCTTCAAAAACATTGATATTTATTCATTCTACAATTTTCCTGCCCTGAATTTCATAAACAGTAT
GATGAAACTAGTAAGAAGGGCATCTATGATAAACTCCAAGTTGTTTGCCATTCCTTGTCAATCCATTATT
CATTTCTCAGATTTGGAGTTTTTGGATATCAGTGACAACATAATCAGTGATTTTGCACTTATGGAAATGA
TGTGTTATGGAAAGGAGGATGTCCTTCTAAATCTCCGCACACTCAACATCAGCAAAAATATTTTGTCTTC
AATCAACAGCGAGCTTTTCACTAAACTAGTAAAGCTGGAAAACCTCGACATGAGTGGAAACTCATTTGAC
AGCATGCCTTTGACTTGTTCCTGGCCAGCAAGTCTCAAGTTCTTAAACCTTTCGTCAACTTCTCTTCCTG
AGGTGACATCCTGCCTACCACAGAGCCTACAGATCCTTGATTTATCCAGAAATAAACTGACTGTCTTTAA
CATTGAATTGCCGCTTCTCAAAGAGCTGTACATCTCTGGCAACAAGCTTGGAAATCTTCCTGATGGGCAT
TTATACCTCAGCCTCGCAGTTCTCTCCATTCAAGACAACAACTTGGCCAAATTCAACAATAAAAACTTGC
ATGATTACCAGAGCCTGAGGGTTCTGGAAGCTGCTGGCAACCCTTACATCTGTTCATGTGACTTTGTAGA
TTTTGTGACAAATGACTTGTTGAACCACGAAACTGTAGTTAGAGGCGACTTAAAGTCTTACATCTGTGAC
TCTCCCGATGCAGTGAGGGGGGAGAGAGTATCAGACGTGAAGCCGTCAGTGTTTGAGTGCCACACAGCTT
TAGCGATTTCTTTGCTCTGCTTAGGCATCCTGGTGCTGTGTGTGCTCATTGCAGGTCTGTGTTATAAGTT
CAGCGTTGTGTGGTACATGAAGATGACCTGGGCATGGCTAAAAGCAAAGAGAAAGCCAAAGTTGAAGAAG
GGAGTGCTCCAGTACGATGCCTTTGTGTCCTACAGTGAAATGGACTCTGGCTGGGTGGAGGCGCATCTGA
TCCCGGCCCTCGAGCAGTCGGAACCGCCCCTCCGACTCTGCCTCCACAAGAGAGACTTTGTTCCCGGAGG
ATGGATCGTAGACAATATCATGGACGCTATAGAGAAGAGTCACAGAACGCTCTTCATCCTCTCCCAGAAC
TTTGTCAGAAGCGAGTGGTGCAAGTACGAGCTTGACTACACCCATTTTAGATTGTTTGATCAAAACGATG
ACGCAGTTGTGCTGATTCTACTGGAGCCCATTGACAAAAAGAACATCCCCAAAAAGTTCATCAGGCTGCG
GAAAGTGATGAACTCCAGGACGTACCTGGAGTGGCCTGATGATGAAGATCAGATCCCAGCGTTCTGGCAA
AGTCTGAGAACAGCGATTGAAACACCTGAAATTGACGATACAAACAATCTA
>XM_028589559.1 PREDICTED: Perca flavescens toll like receptor 2 (tlr2), mRNA
ATGAGAATCCTGACATTTCTCACATTTGTCGATCTGCTAATGCATCAAAGCTTGTCACTCTCCAGACCAC
AGTGTAACCTCTGTGAACAAACGGTCTGTAACTGCTCCAGGCAAAACCTGAATATGGTCCCTACAGCACC
TTCAAAGCTCATCACTGAACTTGATCTCTCATTCAACAGACTGCAAACAATAATGAATAATGACTTTGTT
GCATTTGCCAGTTTACAGACGTTGATCATGAATAACAACAGAATCCAAAAGATCCAGGAGCAAGCATTTG
TCTCGCTGACTAATTTGGAGAAATTGGACTTGTCCTTAAACAGACTGGATACGCTGTCTGCTGGATGGTT
TGAGAACCTTTTTTCTCTTCAGCACCTGAATCTTTTGGGGAACAAATATAAAATGTTGGGTCAAGGCAAT
CTTTTCAAGCCACTGAAGAGATTAAAGACCCTGCATTTTGGAGGACCTGACCTTCACTCTATCAGAAAAA
GTGACTTTTCTGGCCTCAGTCGTCTTGAAAAGGTTGTTTTGGATGGAAGAAATCTGCAAGTCTACGCAGA
AGGAAGTTTGCAACAAATTGAGACCATTAAATATGTAACACTTGGTCTGAATGGTCCGTTTCTGATAAAT
CAAGCGCTAGTAGGAGCTATACTGTCTGATGTTGCACACCCAAACACAACACTGACATTCGTTGACACAT
GGTTCTCCGCAGAGTATCAAATGCTCCCATTTAAAGTGACCCGAGATCGCGGAACTACAAGGGTTATCTT
TAAAAATGTTAACATGACCGTTCTAGCTTGTTTGGCATTTCTAAATTTGCTGTCAGACTCGAATTTAACT
ATGTTGGCAATGGAAGATACTCAATTAATCTTAAATTCTGTGGATGGCATTGCATATCCCCCACACATGG
ACCGTTTGGAGGCTATTGTCTTAAAAAACGTCGATGTCCCTCGGTTCTATAACTTCCCAGCCCTCTTTTT
CCTGCAACCTCTGCTGAACGTAGTGCGAAGGGTGTCCGTGCTAAACTGCAAGGTGTTCCTCATTCCTTGT
GAATCCTCTGTCGATTTCTCAAAGCTGGAGTATATGGACGTCAGCGACAACTTGTTTAGTGATCTGGCTC
TTAGCCAAATGATGTGCGATGGCAAAGGTGTTCTTTGGAGTCTGCAAACCTTCAACATCAGCAGGAATTA
CCTGCACTCGATCAACAGCCAGCTCTTCACCATACTAGATAAGCTTAAAAACATTGACATGAGTGGAAAT
GTGTTTCGTAGTATGCCTGAGACGTGTTACTGGCCACCAAGTCTCCAATTCTTAAACCTTTCATCAACAC
GTTTAGCAAAAGTGACCACTTGTTTGCCAATGAGTTTACACATCCTCGATTTGTCAGACAATGACTTGAC
CGTGTTCAACATCGAACTACCTTTTCTCACAGAGTTATACATCTCTGGCAACAAAATCAATAGTTTGCCA
GATGGGGGTTTATACCCTTGTCTCGTGTTTCTCTCCATTCAAAACAATAACTTACAGACATTCAGCAGCA
ATAATCTAAATGGCTATAGTAATCTGACGAGTCTGGAGGCTGGTTCTGACACGTATGTCTGTTCATGTGG
CTTTGTAGCATTGATGACGAGTGACTGGACGAATCATCGAATCACCTTTGGAGATGAGTTCAAGTCGTAC
ATCTGCGACTCCCCGGACGCCGTGAGAGGAGAGAGTGCGGCAGACGTGACGTTGTCAGTGTTTAAATGCC
ACACAGCTTTAGCTTTTTCTGTACTCTGCTCAGGCATCCTGCTGGTGTTTTTGCTCATTGCAGGTTTGTG
TCACAAATTCAGTGTTGTGTGGTACATGAAGATGACCTGGGCCTGGCTGAGAGCCAAGAGGAAGCCAAAG
TTAAAAAAGGGAGAGCTCGAGTATGACGCCTTTGTGTCCTACAGTGAAATGGACTCTGGTTGGGTGGAAG
CACATCTGGTCCCGGAGCTCGAGCAGGCCGAGCCTCCTCTTCGGCTCTGCCTCCACAAGAGAGACTTTGT
TCCCGGAGGCTGGATCTTGGACAACATCATAGACGCCATCGAGAAGAGTCACAGAACTCTGTTTGTCCTT
TCTCAGCATTTTGTCATGAGTGAATGGTGCAAGTACGAGCTGGATTACACCCATTTTAGGTTGTTTGACC
AAAACGATGACACGGTTGTGCTGATTCTGTTGGAGCCCATTGAAAAAGAGACCATCCCCAAGAAGTTCTG
CAATCTGCGGAGAGTCATGAACTCCAGGACGTACCTGGAGTGGCCCGATGATGAGGGCCTGATTCCCAGG
TTCTGGCAAAGCCTGAGAACGGCTATTAAAACACCTGATACTGATGATGGAAACCGTTTACAGTTTGACA
ATGTGGACTTT
>KP687748.1 Miichthys miiuy toll-like receptor 2b (TLR2b) gene, complete cds
ATGTTTCTCATGTTTGTCCTTCTGCAAACGCGTCAAAGCTTCTCACAGTGTCAGAGCTGTGAACAAACAT
CCTGTGACTGCTCGCAACAAAACCTGAGGCAAGTCCCTGCAGCCCCTTCAAAGCCCATCACTGAACTGGA
TCTGTCATTCAACAGACTGAAGAAGATAAATAAAAATGACTTTGTTGCATACTCCAGTTTACGGTCTTTG
ATCATTAATAACAACATAATCAAAATGATCCAGGAGCAAGCATTTGTCCCGCTGACTAATTTGGTAAAAC
TGGACTTGTCCTCAAACAGACTGGAAACGTTGTCTGCTGAATGGTTTAAGAACCTTTTGTCTCTACAGCA
CTTGAATCTTTGGGGGAACAAATACAAAATGTTAGGTCAAGGCAATCTTTTCCAGCCACTGAAGAGATTA
AAGACTCTACATTTGGGAGGACCTTACCTCGAATCTGTCAGAAAAGGTGACTTTTCTGGCCTCAGTGCTC
TTGACGAAGTTATTTTTGATGGAAAGAATTTGAGGGTCTACGCAGAGGGAAGTTTGAAAGAAATCGGGCC
AATTAAACATGTAGCACTCAGTCTGAACAGTCCGTTTTGGAGAAATCATGAGCTTGTAGAAGCTATACTG
TCCGATGTTGTACACCCAAACTCAACCCTGACATTCACTGACACATTTTTCACAACAGAGAGTCAAACGT
CCCCATTTAAAGTGGTCAATGACGGCGGAACAAGACATTTGATTTTTAAAAATGTTAGCCTTACAATTGG
AGCTTGTATGGCAGTTTTGAGTTCCCTCTCAGACTCGAATATAACTATGCTGGGACTTGAAGAAACAAAA
TTCTTTTTAAGTCATTTCAGTGGCTCTATAGATTCCCCAAATATGAAGCATTTGCAGGAGATTGTCTGGA
AAAACATCGATATCCCTCAGTTCTACCGTTTCCCGGCCCTCTTTTTCCTCCAACCTCTGCTAAAGGAGGT
GCGAAGGGTGTCTGTGATAAACTGTAAGTTGTTTGCCTATCCTTGTGAATCCTCTGCCGGTCTATCAAAA
GTGCAGTATATGGACATCAGTGCCAACATTTTAAGTGATATGTCCTTTAGCAACATGATGTGCTATGGCG
ATGGCAGCCTTGGGAGTCTGCGAACCATCAATATCAGCAGGAATCACCTCAAGTCAATCAACAGCAAGCT
CTTCACCAAACTAGATAAGCTTGAAAACATCGACATGAGTATGAATGTATTTCAAAGCATGCCTGAGACT
TGTTACTGGCCGCCGAGGCTCAAATTCTTGAACCTTTCATCAGCACATTTAAGAAAAGTGACCACATGTT
TGCCGATGAGTTTACAAGTCCTTGATCTGTCAGATAATGCCTTGACCGTGTTCAACGTCGAGCTGCCTTC
TCTCACAGAATTATACATCTCTGGCAACAGGCTCAGCACTTTGCCAGAAGGCCGTTTATATCCTCATCTT
ACATTTCTCTCCATTGAAAACAACAATTTACAGACGCTTAGCAGTAAAAATCTAAATAATTATAATGATC
TGAGTCTAGAGGCTGGCACTGACACATATGTCTGTTCATGTGACTTTGTAGCACTCATGACACGTGACCT
GATGTATCACAGAGTCACAATTGGAGATAAATCCAAGTCGTACATCTGTGACTCCCCTGACTCCGTGAGA
GGAAAGAGTGTGGAGGACGCGAGGTTGTCAGTGTTTGAGTGCCACACAGCTTTAGCATTTTCTTTACTCT
GTTTAGGCATCCTCGCAGTATTTCTGCTCGTTGCAGGCTTGTGTCACAAATTCAGCTTTTTGTGGTACAT
CAAGATGACTTGGGCCTGGGTGAGAGCTAAGAGGAAGCCAAAGTTAAAAAAGGGAGAGCTTGAGTATGAT
GCCTTTGTGTCCTACAGTGAAATGGACTCTGGTTGGGTGGAAGCACATCTGGTCCCAGAGCTGGAGCAGG
GCAATCCTCCTCTGCAGCTCTGCCTCCACAAGAGAGACTTTATTCCCGGAGGCTGGATCTTGGACAACAT
CATAGACGCTATAGAGAAGAGTCACAAAACCCTGTTTGTCCTTTCTGAGCATTTTGTTAGGAGTGAATGG
TGCAAATACGAGCTGGATTACACCCATTTTAGACTGTTTGACCAAAACGATGACACAGTCGTGCTGATTC
TGTTGGAGTCCATTGACACAGAGACGATCCCAAAAAAGTTCTGCAAGCTGCGAAGATTCATGAACTCCAG
GACGTACCTGAAGTGGCCTAATGATGACAACCAGATCCCCAGGTTTTGGAAAAATTTGAGAACAGCTATT
AAAAGACCTGGAACTGATGATGGAAACTATGTAAATGGCTTTGAGGACTTACAGTTGCAGGATTTT
>MK273048.1 Lateolabrax maculatus toll-like receptor 2-2 (tlr2-2) mRNA, complete cds
ATGAGAATACTGACAGTTGTCACGTTTGTCCTTCTGCTAATGCATCAAAGCTTCTCACTCTCCAGACCAC
AGTGTCGCAGCTGTGAGCAAACATCCTGTGACTGCTCGAGACAAAACCTGAGGGAAGTCCCAGCAGCCCC
TTCAAAGCCCATCACTGAACTCGATCTCTCGTTCAACAGACTCAAGGCAATAATGAAAAAGGACTTTGCT
GCATATGCCAGTTTACAATCTTTGATCATGAATAACAACAGAATCGAAACGATCCAGGAGCAAGCATTTG
TCCCGCTGACTAATCTGGAGAAACTGGACTTGTCCTTTAACAAACTGGATACATTGTCTGCTGGATGGTT
TGAGAACCTTTTCTCTCTTCAGCACTTGAATCTTTTGGGGAACACATATAAAATGTTGGGTCAAGGCAAT
CTTTTCCAGCCCCTGAAGAGATTAAAGACCCTTCATTTTGGAGGACCTAACCTTCAATCAGTCAGAATAA
GTGACTTTTCTGGCCTCAGTGGTCTTGAAGAGGTTCATTTTGATGGACAGAATCTGCAAGCCTATGCAAG
AGGAAGTTTGAGACAAATTGGGTCAATCAAATCTGTAACACTCGGTCTGAATGATACAAAATTCTTCTTA
ACTTTTGGGGATAGAAATCCCCCAAACATGGACCATTTGGAGGTGGTTGTCCTCAAAAACATTGAAGTTC
CTCAGTTCTATAGTTTCCCGGCCCTCTTCTTCCTGGAACCTCTGCTGAAGGCGGTGCGAAGGCTGACCGT
GCTGAACTGCAAGTTGTTTGCCATTCCTTGTGTAACCTCTGCCCGCCTCTCGAAGCTGGAGTACATGGAC
ATCAGTGACAACATTTTTACTGATCTGGCCTTTAGCCAAATGATGTGCGATGGCAAAGGTGGTCCCCTGG
GTCTGCAAACCATCAATATTAGCAGGAATCACCTGCAGTCAATCAACAGCCAGCTCTTCACTAAACTAGA
TAAGCTCAAAAACATTGACTTGAGTGGGAATATGTTTCATAGTATGCCTGAGACTTGTTACTGGCCGCCA
ACTCTCCAATTCTTAAACCTTTCATCAACGCATTTGAGAAAAGTGACCACTTGTTTGCCAGTGAGTTTAC
GCATCCTCGATGTTTCAGACAATGCCTTGACCGTGTTCAACATCCACCTACCTTTTCTCACAGAGTTATA
CATCTCTGGCAACAAGCTCATTCGTTTGCCAGACGGGGGTTTATACCCTCGTCTCACATTTCTCTTCATT
CAAAACTGCGGCTTACAGACGTTGAGCAGTACCGATCTAAATTATTATAATGACCTGAAGAGTCTGGAGG
CCGGCGGCAACACGTATGTCTGCTCATGTGACTTCGTAGCGTTCATGACAAGCGACTTGACGAATCATCG
AGTCACAGTTGGAGATGACTTCAAGTCGTACATCTGTGACTCCCCTGACGCCCTGAGAGGAACGAGTGTG
GCGGAAGCGACGCTGTCCGTGTTCGAGTGCCACACATCTTTAGCTTTTTCTGTGCTCTGCTCAGGCATCC
TGGCAGTGGTTCTGCTCGTTGCAGGTTTGTGCCACAAATTCAGCGTTTTGTGGTACGTGAAGATGACCTG
GGCCTGGCTCAGAGCTAAGAGGAAGCCAACGTTAAAGAAGGGAGAGCTCGAGTATGACGCCTTCGTGTCC
TACAGCGAAATGGACTCCGGTTGGGTGGAAGCACATCTGGTCCCGGAGCTCGAGCAGGCCGAGCCTCCTC
TCCGGCTCTGCCTCCACAAGAGAGACTTCATGCCTGGAGGCTGGATCTTGGACAACATCATGGACGCCAT
AGACAAGAGTCACAGAACTCTGTTTGTGCTCTCTCAGCATTTTGTCAGGAGTGAATGGTGCAAGTACGAG
CTGGATTACACCCATTTTCGATTGTTTGACCATAATGACGACTCAGTTGTGCTGATTCTGTTGGAGCCCA
TCGACAAAAAGACCATCCCCAAAAAGTTCTGTAAGCTGCGGAGAGTCATGAACTCCAGGACGTACCTGGA
GTGGCCTGATGATGACAACCAGATCCCCCGGTTCTGGCAAAGCTTGAGGACAGCTATTGAAAGACCTGAG
ACTGATAATGGAAACTGTTTAAATGAGCCGATGGGCTTAGAAGTTTTT
>XM_021578334.1:76-2496 PREDICTED: Oncorhynchus mykiss toll like receptor 2 (tlr2), mRNA
ATGGGGTCTCTGGCCATGCTGGTCCTCCTCTTCTTCTCTCAGGGTCAAAGTTCAACCCCAGAGGTCGAGA
AGAGGTCAACGTGTGATCAATGTGACGAACGTCTCTTCTGCAACTGCTCCTCCCGGAATTACCGACACGT
TCCCACGGTAACCGTCACCGAGGTCGTAACCCTCGACCTCTCCTTCAACGACATCACCTCGGTTGCTGAG
GACGATCTGAGAGAGTACACGTGGTTACGAACCCTTGATCTCCATAGCAACAGGATCGAGAGTATCCACG
AATGGGCCTTCCACCTTCTGCAGGGCCTGGAGTCTCTGGACTTGTCTTATAACCAGCTGGCTGCTTTGAA
TCCGGCCTGGTTCTCCAAGCTCCTCTCCCTACAACACCTCAACCTGCTGGGCAGCTGCTACAGGACCCTC
GGCCCTGGAGGGACGCTGTCTCTCTTCAGGTCTCTGACCAGGCTGAGGTTTCTGAGGTTTGGGAACCCTG
CTCTGGAGGAGGTGAGGAGAGGAGACCTGGCTGGAGTCAGACAGTTGGACCAGCTGGAGGTCTACGGGAA
TAACCTGAAGAGGTATGACCCTGGAAGCTTGGGTGATCTTTGGCCTCTAGGGGTCGTGACCCTGCGTCTC
CGAGGACCATTTCAGGACAACGCGACACTCGTCTCCTCTATCATCCATGACGTCTCCTACTCAGAAACCT
TTCTGGTAGTCGCTGACGTCCTGCTGTCCGAGAAGACCTCCGTCGCACCGTTCAGAGAGACCAACCGGAG
ACGGGTGCGGTCCATAATGTTCCAGAACGCAACCTTGACGGATGAGGCCATAGTTCACTTCATGGAGGTT
ATGGACGGGGCTTCTCTAGAGTTCTTGGGAGTAGAGGACGCAACGTTCCATGGTACAGGCTCCTGGACGC
CGGCTAGACGGACTCACCTTGACAACCTGGACACAGTCTACTTCAGAAACATAGAGGTCATGAATGTCTA
TAAGTTCACTTCCTTCCTGCCTGTGGGGTTTCTACTGAAAAACCTCAGACAGATCTCTATCATTAACTGT
AAGGTGTATGTGATGCCGTGTCTGACCTCTCTCCTGTTGACCCAAATGGTGTACCTGGACCTGAGTGGTA
ACCTACTGACCGACCTGACCCTGACGGAATCTCTGTGTCACGGGATTGGGATCCTGAGGAATCTCAGAGT
TATCAACGTCAGCGACAATGCCCTGAAGTCCATTTCCCTCATCAGCAAACTCGTCACCCGTCTGGACAAA
CTAGTCCACCTGGACATCAGTCAGAACGCCTACACCTCCATGCCTCCCACCTGCTCCTGGCCACAGATAC
TGACTCACCTCAACCTCTCGAGGGCTAAGCTACGGAGGGTCACCCCCTGTCTACCCCCGACCCTGGAGAT
CCTGGATCTGGGACATAACGACCTGACAGCCTTCCATAGTGTAGCTCTCCCGGCCCTGAGGGAGCTGCAC
CTCTCTGGGAACAAGCTGATGAGTCTTCCCCCTGGATGGTTGTTCCCTAGCCTGGAGGTCCTCCTGATCC
AGAGCAACACTCTCAACATGTTTGGGCCTTTGGACCTCCAACTCTACAGGAGGCTCCGAGCACTGCAGGC
CGGTCAGAACAGGTTTGTGTGTTCCTGTGAGTTTGTCAACTTCATGGTCTGGAGGTGGGGTGGAGCAGTA
GAGGGCAGTGTTGAGCTAACAGACAGATGGGATAACTACCTTTGTGACTCACCGCTGCCCCTGCAGGGCC
AGAGGGTAGACCGCGTCCAGCTCTCACCATTCCAATGCCACCGCATCCTCCTCGTGTCCTCACTCTGCGG
CTGCATGCTCGCTTCCGGAATCCTGTTTGTAATTCTGCTCTGGAAGATTCACGCCGTGTGGTACGTGAGG
ATGATGTGGGCGTGGCTTAAAGCCAAACGGAATTCCGGGAACCAGAAGCGCCGGGATGCCGCAGGGAATG
CCTACCTCCTCTGCTATGACGCGTTCGTGTCGTACAGCGAGCAAGACGCAGAGTGGGTCGAAGATTTCCT
GGTTCCAGAGCTGGAGGATTCCCAGCCTCCGCTCACCCTCTGCCTCCACAAGAGAGACTTCCTGCCAGGC
CACTGGATCATCGACAACATTATCCATGCAATGGAACGCAGTCGACGCACCCTCTTCGTCCTGTCAGAAC
ACTTCGTCCATTCTGAGTGGTGCCGGTACGAGTTGGACTTTTCCCACTTCCGTCTGTTTGACGGGGACTC
AGAGGCGGCCGTCCTGGTGCTTCTGGAACCCATCTCCAAGGACGACGTTCCCAAACGCTTCTGCAAGCTC
CGCAAGTTGATGAGCTCCCGTACCTACCTGGAGTGGCCGCAGGAGGACGAGAGGAGGGCAGAATTCTGGA
ACAACCTCCGTCTGGCCGTGAGGGGCGGAGATGAGCTG
>XM_029759694.1:178-2598 PREDICTED: Salmo trutta toll-like receptor 2 (LOC115198035), transcript variant X1, mRNA
ATGGAGTCTCTGGCCATGCTGGTCCTCCTCTTCTTCTCTCAGGGTCAAAGTTCAACCCCAGAGGTTGAGA
AGAGGTCAACGTGTGATCGATGTGACGAGCGTCTCTTCTGCGACTGCTCCTCCCGGAACTACCGACACGT
TCCCACGGTAACCGTCACCGAGGTCGTAACCCTCGACCTCTCCTTCAACGACATCACCACGGTTGCTGAG
GACGATCTGAGAGAGTACACGTGGTTACGAACCCTTGATCTCCGTAGCAACAGGATCCAGAGTATCCACG
AATGGGCCTTCCACCTTCTGCAGGGCCTGGAGTCTCTGGACTTGTCTTATAACCAGCTGGCTGCTCTGAA
TCCGGTCTGGTTCTCCAAGCTCCTCTCCCTACAACACCTCAACCTGCTGGGCAACTGTTACAGGACCCTC
GGCCCTGGAGGGACGCTGTCTCTCTTCAGGTCTCTGACCAGGCTGAGGTTTCTGAGGTTTGGGAACCCTG
CTCTGGAGGAGGTGAGGAGAGGAGATCTGGCTGGAGTCAGACAGTTGGACCAGCTGGAGGTCTACGGGAA
TAACCTGAAGAGGTATGACCCTGGAAGCCTTGGTGATCTTTGGCCTCTAAGGGTCGTGACCCTGCGTCTC
CGAGGACCTTTCCAGGACAACCTGACACTCGTCTCCTCTATCTTCCATGACGTCTCCTACTCCGAAACCT
TTCTGGTAGTCGCTGACGTCCTGCTGTCCGAGAAGACCTCCGCCGCACCGTTCAGCGAGATCAACCGGAG
ACGGGTACGGTCCATATTGTTCCAGAACGCAACCTTGACGGACGAGGCCATGATTCACGTCCTGGAGGTT
ATGGACGGGGCTTCTCTTGAGTCCTTCGGATTAGAGGATGCAACGTTCTATGGTACAGGCGCCTGGAAGC
CGGCTAGACGGACTCACCTTGTCAACATGGACACAGTCTACTTCAGAAACATAGAGGTCATGGAAGTCTT
TAAGTTCACCTCCTTCCTGAACCTGGGGTTTCTACTGAAATACCTCAGACAGATCTCTATCATTAACTGT
AAGGTGTATGTGATGCCGTGTCTGACCTCTCACCTGTTGACCCAACTGGAGTACCTGGACTTGAGTAGTA
ACCTGCTGACTGACCTGACCTTGACGGAATCTCTGTGTCACGGGCATGGGATCCTGAGGAATCTCAGAGT
TATTAACGTCAGCGACAACGCCTTAAAGTCCCTTTCCATCGTCAGCAAACTCGTCACCCGTCTGGACAAA
CTAATCCACCTGGACATCAGTCAGAACGCCTACACCTCCATGCCTCCCACTTGCTCCTGGCCACAGACCC
TGACTCACCTCAACATCTCGTGGGCTAAGCTGCAGAGGGTCACCCACTGTCTGCCCCTGACCCTGGAGAT
CCTGGATCTGGGACACAACGACCTGACGGCTTTCCATAGTGTTGCTCTCCCGGTCCTGAGGGAGCTGCAC
CTCTCTGGGAACAAGTTGAGGCGTCTGCCCCCTGGATGGTTGTTCCCTAGCCTGGAGGTTCTCCTGATCC
AGAGCAACACTCTCAACATGTTTGGACCCATGGACCTCCAACTCTACAGGAAGCTCCGAGCACTGCAGGC
CGGTCAGAACAGGTTTGTGTGTTCCTGTGAGTTTGTCTACTTCATGGTCTGGAGGTGGGGTGGAGCAGTA
GAGGGCAGCGTTGAGCTAACAGACAGATGGGATAACTACCTTTGTGACTCACCGCTGCCCCTGCAGGGCC
AGAGGGTCGACCGCGTCCGGCTCTCACCGTTCCAATGCCACCGCATCCTCGTCGTGTCCGCACTCTGCGG
TTGCGTGCTCGCTTCCGGAATCCTGTTTGTAATTCTGCTCTGGAAGCTCCACGTGGTGTGGTACGTGAGG
ATGATGTGGGCGTGGCTTAAAGCCAAACGGAATTCCGGGAACCAGAGGCGCCGGGATGCCGCAGGAAACG
CCGAGCCCCTCTGCTATGACGCGTTCGTGTCGTACAGCGAGCAAGACGCAGAGTGGGTCGAAGAATTCCT
GGTTCCAGAGCTGGAGAATTCCCAGCCTCCGCTCTCCCTCTGCCTCCACAAGAGAGACTTCCTGCCAGGC
CACTGGATCATCGACAACATTATCAATGCAATGGAACGCAGCCGACGTACACTCTTCGTCCTGTCGGAAC
ACTTCGTCCACTCCAACTGGTGCCGGTATGAGTTGGACTTTTCCCACTTCCGTCTGTTTGACGGGGACTC
CGAGGCGGCCGTCCTGGTGCTTCTGGAACCCATCTCCAAGGACGACGTTCCCAAACGCTTCTGCAAGCTC
CGCAAGTTGATGAGCTCTCGTACCTACCTGGAGTGGCCGCAGGAGGACGAGAGGAGGGCAGAATTCTGGA
GCAACCTCCGTCTGGCCGTGAGGGGGGGAGATGAGCTG
>XM_026929176.1:195-2582 PREDICTED: Pangasianodon hypophthalmus toll like receptor 2 (tlr2), mRNA
ATGACAGCAATCAGGATGAAGGTGTCACTGTCCATATTTCTCAGTTTTAGCCTGACTTGGATTCACACTC
AGACCTCCGAGAGACCAAACTGTTATGAATGTGACGAAGATCACTTCTGCAACTGTTCTGCAAAGAATCT
CCACCGTGTACCCATAGTTCCCGCCAACGTTCTTTCTCTTGACGTGTCCTTCAACGAGATTGAGTCCATT
ACTCAGAAGGATCTGACCGTGTATACGGAGTTGAGAACTTTAAAGCTGCAGAATAACAAACTCAGCATGA
TCCACAACACAGCATTTAATTCCCAGAGCAAACTGGAAGAGCTTGATCTGTCGTTCAATAAACTGGAAAA
CATTTCTTCACTGTGGTTTTCTAAGCTTCGATCTCTGAAACATCTGAACATCTTGGGAAACCAATATACA
ACCTTGGGATCTGTTGCCCTGTTTCAATTTGCCAATAATCCTGCACTGAGAACGTTAAAATTTGGTAACC
CTTTGATCAAGGATGTAAAACGGAATATGTTGGGTAAGATTAGACAGCTGGATGAGTTGACGTTTGTCTG
TCGTAACCTAACGTCTTATGAGAATGGAAGTTTCCAGACAGCTCATCCCATCAGGGCGGTTTCAGTCAGC
CTTCAGGAGTTGTTTCAGGATGATCCAGAGCTCGTATCAAAGATCCTTCGAGATGTTTCTCACCCTGAGA
CGTCACTGACCATTAGAGATGTTTCACTGGAGACAAGAGAACCCATACAAGCCTTTAAAGAGGTCAGAAA
AGGTTGTACCAGAAGGCTTACCATTCAAAACGTAAGCACAACTGACGAGGGAGTCACCCACTTTCTAGAA
GTTTTGGATGGCTCTCCGATGTCTTACATTGGTCTCGAGGATATTCACCTCAGAGGTCGTGGTTGGTGGC
AAAGAGCTCAGTGGTCACACTACGAAAACCTGCACACGACTTTTATCCGCAACTTAGAAATCCAGGGCTT
CTTCACTTTTAGCAGCATGATACAGTTAGCATTTCTGTTGAAGCGTCTCAACAACATATCCGTTATCAAC
GGCACTGTTTTCGTTATTCCCTGCAACACCACCTATTTTCTGCGAAAGGTGGAGTACTTGGACCTGAGCC
AAAATCTCCTATCAGATATCACCATGCAAGAATCTTTATGCAACGGTCACTGCATCATGCGCAATCTTAA
CACACTCAATGTAAGTCACAACTCACTGAAATCTCTCCATCTCATGTCACGCCTGGTCACGTGTCTCCAC
AGGCTCACATCGCTGGACGTAAGTCACAACAACTTTTTGAAGATGCCACAGATTTGCAATTGGCCTGCAA
GTCTCAGGTTTATGAATCTCTCTGCTACCAAACTTCATCGCATAACTCCGTGCCTGCCTCTGAGCCTGAC
TGTTCTGGATTTGAGCCAAAATTACCTGACAGAGTTCCACCACCATCTTCCCAACCTTATGGAGCTCTGG
CTTACAGGAAACAGGTTTATTTCCCTCCCGGAAGGTGGACGTTTTCCCAGCCTGCGGATTTTGCTCATTC
AAAGCAACACGTTGAACGTGTTCAACAAAAGCGACCTGATGGCATTCCAGTCTCTCCAGTTCTTGGAAGC
TGGTCAGAACAATTTTGTCTGCAGCTGTGATTTTGTAGAATTCTTTAAAGGTCATATTGACCAGTTGATT
ACTCTAAGGGACGGACATCGCAGCTACGTGTGTGACTCTCCTTTCACGTTAAGGGGTCGTACTGTCGATA
ACGCTCAACTATCGGTCTTCGAGTGCCACATGATCCTGTCAGTGTCCATCCTCTGCTCTGTGATTGTCCT
CGTCCTAATCACCATCGGGGTCACCTGCTACAAACTTCACGTCTTATGGTATCTACAGATGACTATGGCA
TGGTTAAAAGCCAAAGGTAAGCCAGCCGTACACAGAGAAGATGCTGTTCTTCGCTACGATGCTTTCGTAT
CATACAGCCAGCACGATGCAGAGTGGGTCGAAGAAATCCTAGTGCCGGAGTTAGAAAGCGCTGAACCTCC
GGTTGCTCTGTGTCTGCACATGCGAGACTTCCTTCCAGGCCGCTGGATCGTCGACAACATCATCGAGTCC
ATCGAAAGTAGCTATCGGACTCTCTTCGTCCTGTCGGAGAACTTCGTGACGAGTGAGTGGTGCCGCTACG
AGCTGAACTTTTCGCATTTTCGGATCATGGACGAGCACAACGATTCGGCCGTCCTGATCCTGCTGGAGCC
TATCGCCAAAGAGACGATTCCTAAGCGTTTCTGCAAATTGCGCAAAATAATGAACTCCAGGACGTACCTC
GAGTGGCCTCAGGACGAAGAAAGGCGAGAGGAGTTCTGGCACAATCTCCGAGCTGTGCTTAAGAGGGAGG
ACGAC
>KC816575.1:32-2407 Carassius carassius toll-like receptor 2 (TLR2) mRNA, complete cds
ATGGTGGGCAGGATGCGACTCTTGGGAACGGAGGAGTCTATAACTATTTTTATATTAATTTTGGCACAAG
GCTTTCACTACTCCAGGACATGTGTTTGTGACCAGCAATATTTCTGCAATTGTTCATCAAATCATCTCCA
ACAGGTCCCAAAAGTTCCAGCGAATGCCCTTGGCCTTGACCTGTCTTTCAATCAAATTGAGTCTATTGAC
ATGAATGATCTCAGCCCATATAGTGAGCTGAAAACCCTGAACTTGCACAAGAACAAGCTCAAGTTTATAC
ACAAGGAGGCTTTCAAATCTCAACATAAGCTGGAAGTTCTTGATCTGTCCTTAAACAACCTAGAAAAGCT
ATCTTCATCTTGGTTCCACGAGCTAAACTCTCTCCAGCAACTGAACCTTGTAGGAAACCCATACACCACC
GTGGGACCTGCTCCCATTTTCCAGTCTCTCTTTAACCTAAGAACGCTGCAGTTTGGTAGTCCTTCACTGA
GAGAGGTGTACAAGAATGGCTTAGATGGGCTCACTCATCTGGATGAGATGACATTCATTGGCAGTAACCT
CAAGTCATATGAGAACGGCAGCTTTAAAGCAGCCCGTCCAATCGGTTCAGTCTCTTTGAGCCTTCAGAGT
CCATTTCATAACGATCCAGAATTAGTCTCTAAGGTTCTTAAAGATGTCTCCCACCCTGAAACTCTGCTGA
CTATCAAAAATGTTGAACTCAGAACAAACACTTCGACAGAATCCTTTAAAGCGGCAAGAGAAGGTGGGAC
TGAAAGCTTGAGTTTCCATAATTGCACCACAACTGATGAAGCATTTACCTCTTTTTTGGTGGTCATGGAT
AATTCTTCTTTGTCTTACATTGGTCTTGAAGAAGTACATTTGATTGGTCAAGGGTGGTGGCAGAAAGCTT
CGTACACACATTATGAACACTTACATACAGCCTACATACGTAATCTTGACATCCAAGGGTTCTTTGAGTT
CAGTAGCATGAAGCAATTGGGATTTCTGCTGGTGAATCTCCACAAGGTGTCCGTGATCAACGGCACAGTG
TTTGTTATTCCTCCGATAACTACAGTCTTGTTGAAAAAACTTGAATATTTAGACCTGAGTCAGAACCTCC
TTTCAGACCTGACAATTGCACCGACGTTATCTACGAGTTTTGGTGCATATCAAAACCTCCTCACTCTTAA
CGTGAGCCAGAACGTTTTAAAATCCCTTGGGCTGATGTCTCAGTTGACCACTAACCTTAAGAGCCTCACA
GATTTAGACTTGAGCCATAACAGTTTTGTTTCTATGCCAGAAAAGTGTAGCTGGCCAGCGACTCTCAGGT
TTCTGAACCTTTCCAGCACAAAGCTACGTAAGATGACCCCATGCCTGCCTTCTAGCTTGACGGTCCTGGA
TCTCAGTGAAAATGATCTGATGGTGTTCAACCAAAGATTTCCCCAACTCATTACGCTTATACTGACAGGC
AACCGATTTAAAAAACTCCCACAGGGGGAATTATTTCCAACACTGCAGACGCTGCTTATCCAAAGGAACG
CCTTGCGGATGTTTAACAGTAGTGATTTGAAGAGATTCAAAAACCTACAATATTTGGAGGCAGGGGATAA
CAATTTTGTGTGCTCCTGCGAATTTGTATCTTTCTTTAAACGGGATGTTAAACTTTTCATCACCCTAAGG
GACAGTCGTCGCAGTTACGTGTGCGACACTCCGTTCACTCTCAGAGGTGATTCTATTGACAGTGTCAGAT
TGTCCGTTTTCGAGTGCTATATGATCCCTGCTGTCTCAGTACTTTGTTTTGTGATTATCATAGCGCTTGG
ACTTATTGTTGTCACTTGCCATAAGCTTCACGTTATATGGTATCTGCAGATGACAAAAGCATGGATACAA
GCCAAAAGAAAACCTGCAGTTGGTCGACTGGCCGATGAGCTCCGCTATGATGCTTTTGTATCTTACAGTC
AACATGACGCTGAGTGGGTCGAGGAAATCCTTGTTCCAGAACTAGAGAGCACTCAGCCTCCATTTGCCCT
GTGTTTGCACAAACGGGACTTCCAGCCGGGCCGCTGGATCGTGGACAACATCATCGACTCGATTGAGAAA
AGCCATCGGACTCTCTTTGTTCTGTCTGAGCACTTTGTTACCAGCGAATGGTGCCGTTACGAGCTGGACT
TCTCACATTTCCGCATAGTCGATGAACACAATGACTCTGCCGTCCTGGTTCTCCTTGAGCCAATCGAGAA
GGAGACCATTCCCAAACGTTTCTGCAAGCTACGGAAGATTATGAACTCCAGGACGTATCTGGAGTGGCCC
GAAGACGAGGAAAAGAGAAGAGAGTTCTGGAGCAACCTGAAAGCTGCCCTACAAAAAGATGAA
>LC150762.1 Cyprinus carpio mRNA for Toll-like receptor 2, complete cds, isolate: TLR2-1
ATGGCGGTCAGGATAGAATTCTTGGGAAGAGAGGCGTCCATAATTATTTTCATATTAATTTTGGCCCAAG
GCTTTCACTACTCCAGGACATGTGATTGTGACCAGCAATATTTTTGCAACTGTTCATCAAATCATCTCCA
ACAGGTCCCAAAAGTTCCAGCGAATGCGCTTGGCCTTGACCTGTCTTTCAATCAAATTGAGTCTATATAC
ATGAGTGATCTCAGCCCATACAGTGAGCTGAAAACTCTAAACTTGCATAAGAACAAGCTCAAGTTTATAC
ACAAAGATGCTTTCAAATCTCAACATAAGCTGGAAGTTCTTGATCTGTCCTTAAACAACCTGAAAAATCT
CTCTTCTTCTTGGTTCCAAGAGCTAAACTCTCTTCAGCAACTGAACCTTGTAGGAAACCCATATACCACC
TTGGGACCTGCTCCCATCTTCCAGTCTCTCCTTAACTTAAGGATGCTGCGATTCGGTAGTCCTTCACTGA
GGGAGGTATACAAGAATGGCTTAGATGGGCTCACTCATCTGGACGAGTTGACATTCGTTGGCAGTAATCT
GAGGTTGTATGAGAACGGGAGTTTGAAAGCAGCTCGTCCCATTGGTTTAGTCTCTTTGAGCCTTCAGAAT
CTATTTCAGAACAATCCAGAATTAGTCTCTAAGGTTCTTCAAGATGTCTCCCACCCTGAAACTCTGCTGA
TAATCAAAGATGTCGCACTCAGAACGAACACTTCGACAGAACCCTTTAAATCTGCGAGAGAGGGTGGGAC
TAAAAGCTTGAGTTTCCAAAATAGCACCACAACTGACGAAGCAATGACCTCTTTATTAATGGTCATGGAT
GGTTCTTCTTTGTCATATATTGGTCTTGAAGATGTGCATTTGATTGGCCAAGGGTGGTGGCAGAAAGCTT
CATATACACATTATGAAAGCTTACATACAGCCTACATACGTAATCTCGACATCCAAGGGTTTTTTAGGTT
TAGTAGCATGATGCAGTTGGGATTTCTTCTGGTGCATCTCCATAAGGTGTCTGTTATTAACGGCACAGTG
TTTGTTATTCCACGGGAAACTACCCCACTGTTAAAAAATCTTGAATATTTGGACCTAAGTCAGAATCTCC
TTTCAGACCTGACAATTGAACCGACCTTATATACAGGTTTTGGTGCATATCAAAACCTCAACACTCTTAA
TGTGAGCCAGAACGTTATAAAATCTCTTGGACTGATGTCTCGATTGGCCACTAAGCTTAAGAGTCTCACA
TATTTAGATTTAAGTCATAATAGTTTTGTTTCTATGCCAGAAAACTGTAGCTGGCCAGCGACTCTTAGGT
TTCTGAACCTTTCCAGCACAAAGCTACGTAAGTTGACCCCTTGCCTGCCTTCTAGCTTGACGGCCCTGGA
TCTCAGTGAAAATGATCTGATGGTGTTCAACCAAAGATTTCCCCAACTTACTACACTTATACTGACAGGC
AACCGATTTATGAAACTTCCACAGGGGGAATTATTTCCAAGGCTGCAGACACTGCTTATCCAAAGGAACG
CCTTGCGGATGTTTAATGGCAATGATTTGAGGAGATTCAAAACCTTACAATATTTAGAAGCGAGTAACAA
CAATTTTGTGTGCTCCTGTGAGTTTGTATCTTTCTTCAGACATGATGTTGACCATTTCATCACGATAAGG
GATAATCGTCACGATTATGTGTGCGACACTCCATTCACTCTCAGAGGTGATGCTGTTGACAGTGTCAGAT
TGTCAGTTTTCGAGTGTTACATGATCCCTGCTGTCTTAGTGCTTTGTTCTTTGATTATCATAGTCCTTGG
ACTAATTGTTTTCACCTGCTATAAGTTTCACATTATATGGTACCTGCACATGACCAAAGCATGGATACAA
GCCAAACGAAAACCTGCAGTTGGTCGACTGGTTGAAGAGCTCCGCTATGACGCTTTCGTATCCTACAGTC
AACATGATGCTGAGTGGGTCGAGGAGATCCTTGTTCCAGAGCTGGAGAGCGCTCATCCACCATTTGCCTT
GTGTTTGCACAAACGGGACTTCCAGCCGGGCCGCTGGATCGTGGACAACATCATTGACTCAATTGAAAAG
AGCCATCGGACTCTCTTTGTTCTGTCTGAGCACTTTGTTACCAGCGAATGGTGCCGGTATGAGCTGGACT
TCTCACATTTCCGCATAGTCGATGAGCACAATGACTCCGCCGTCCTGGTACTTCTTGAGCCAATCAAGAA
GGAGACCATTCCCAAACGTTTCTGCAAGCTACGGAAGATTATGAACTCCAGGACGTATCTGGAGTGGCCC
GAAGATGAGGAAAAGAGAAGTGAATTCTGGGGCAATCTGAGAGCTGCCCTACAAAGAGATGAA
>KX279830.1:175-2553 Megalobrama amblycephala toll-like receptor 2 (TLR2) mRNA, complete cds
ATGAGACTCTTGGGAGCAAAGTCCATCATTCTTTTTATATTGATTTTGGCTCAGGGCTCAGAGTCCTCTA
GGACATGTAAATGTGATCAGCAATATTTTTGCAATTGCTCCTCAAATCATCTCCAACAGGTCCCAAAGGT
TCCAGCGAACGCTCTTGGCCTTGACCTGTCCTTCAATCAAATTGAGTCTATTAACATAAATGACCTCAGC
CCTTATAGTGAGCTGAAAACCCTAAACTTGCACAAGAACAAGCTCAGTTTTATACACAAGGAGGCATTCA
AATCTCAACGTAATCTGAAAGCTCTTGATCTGTCCTTAAACAACCTGAAAGAACTGGTTTCGTCTTGGTT
CCATGAGCTAAAATCTCTTCAGCATTTGAACCTTGTAGGAAACCCTTACTCCACCTTGGGACCTGCTTCC
ATCTTCCAGTCTCTGGTTAACTTGAGGACGCTGCAATTTGGTAGTCCTTCACTGAGGGTGGTTCACAAGA
ATGGCTTAGATGGGCTCACTCATCTGGACGAGATGACATTTATTGGCAGTAACCTGAGGTCGTATGAGAA
CGGGAGCTTGAAAGCAGCCCGTCCCATCGGTTTAGTCTCTTTGAGCCTTCAGAATCTGTTACAGAATGAT
CCAGAACTTGTCTCTAAGGTACTTCAAGATGTCTCCCACCCTGAAACTCTGCTGACTATCAAAGACGCCA
CACTCAGAACAAACACTTCGACAGAACCCTTCAAAGCGGCGAAAGAAGGTGGGACTAAAAGCTTGAGTTT
CCAAAATGTAACCACAAGCGATGAAGCAATCACCTCTTTATTGCAGGTCATGGATGGTTCTCCTTTGTCT
TTTCTTGGTCTCACAGATGTACATTTATTCGGTCAAGGGTGGTGGCAGAAAGCTTCGTACACACATTATG
AAAACTTACATACAGCCTACATACGTAATCTTGACATCCAAGGATTCTTTGAGTTTAGTAGCATGATCCA
GTTGGGTTTTCTCCTGGTGCATCTCCATAAGGTGTCTGTGATCAACGGCACAGTGTTTGTCATTCCTCGG
GAAACGACTCTTCTGTTGAGAAATCTTGAATACCTGGACCTTAGTCAAAATCTCCTGTCAGACCTGACAA
TTGAACCGTCCTTATTTACAGGTTTCGGTGCATATCAAAACCTCAACACCCTTAATGTGAGCCAGAACAT
TTTAAAATCTCTTGGGCTGATGTCTCGGTTGGTAACTAACCTTAAGAGGCTCATATATTTAGACTTAAGT
CACAATAGTTTTGTTTCTATGCCAGAAAAGTGTAGCTGGCCAGCGACTCTTAGGTTTCTGAACCTTTCCA
GCACAAAGCTACGTACGATGACCGCTTGCCTGCCTTCTACCTTGACGGTTCTGGATCTCAGCGAAAATGA
TCTGATGGTGTTCAACCAAAGATTTCCTCAACTTACTACACTTATATTGACAGGAAACCGTTTTATGGAA
CTGCCACAGGGGGAATTATTTCCGAGGCTATGTACGCTGCTTATCCAAAGGAACGCTTTGCGGATGTTCA
ACGGGAGCTCTTTGGGGAGGTTTAAAAACCTGCAATACTTGGAGGCGGGTAACAACAATTTTGTGTGCTC
CTGCGAGTTTGTATCTTTCTTCAAACAAGATGTTGACCGTTTCATCACACTACGGGATGGTCGTTGCAAT
TATGTGTGCGACACACCATTTGCTCTCAGAGGTGATGCTATTGAAAGTGTCAGATTGTCAGTCTTCGAGT
GTTATATGATCCCTGCTGTCTCAGTGCTTTGTTCTGTGATTATCATAGTGCTTGGACTTATTGTTGTCAC
CTGCCATAAGCTTCACGTTATATGGTACCTGCAGATGACTAAAGCATGGATACAAGCCAAACGAAAACCT
GCAGTTGGTCGACTGGCCGAAGAGCTCCGCTATGATGCTTTTGTATCCTACAGTCAACATGACGCTGAGT
GGGTCGAGGAGATCCTTGTTCCAGAGCTGGAGAGCTCTCAGCCTTCGTTCACCCTGTGTTTGCACAAACG
GGACTTCCGGCCGGGCCGTTGGATTGTGGACAACATAATCGACTCGATTGAGAAGAGCCATCGGACTCTC
TTTGTTCTGTCTGAGCACTTTGTTACCAGCGAATGGTGTCGCTATGAGCTGGACTTCTCGCATTTCCGCA
TAGTCGATGAGCACAATGACTCCGCCGTCCTAGTGCTTCTAGAGCCAATCAAGAAGGAGACCATTCCTAA
GCGTTTCTGCAAGCTGCGGAAGATTATGAACTCCAGGACGTATCTGGAGTGGCCCGAGGAAGAGGAAAAG
AGAGGCGAGTTCTGGAGCAATCTGAGAGCCGCCCTACAGAGAGATGAATGTACAGAGAACGCCTCA
>FJ542042.1:199-2559 Ctenopharyngodon idella toll-like receptor 2 (tlr2) mRNA, complete cds
ATGAGACTCTTGGGAGCAAAGGAGTCCATCATTCTTTTTATATTGATTTTGGCTCAGGGCTTTGAGTACT
CTAGGACATGTAAATGTGATCAGCAATATTTTTGCAATTGCGCCTCAAATCATCTCCAACAGGTCCCAAA
GGTTCCAGCGAATGCTCTTGGCCTTGACCTGTCTTTCAATCAGATTGAGTCTATTAACATAAATGATCTC
AGCCCTTATAGTGAGCTGAAAACCCTAAATTTGCACAAGAACAAGCTCAGTTTTATACACAAGGAGGCAT
TCAAATCTCAATGTAATCTGAAAGTTCTTGATCTGTCCTTAAACAACCTGAACAAACTGTTTTCGTCTTG
GTTCCATGAGCTAAAATCTCTTCAGCATTTGAACCTTGTTGGAAACCCTTACTCCACCTTGGGACCCGCT
TCCATCTTCCAGTCTCTTGTTAACTTGAGGACGCTGCAATTTGGTAGTCCTTCGCTGAGGGTGGTTCACA
AGAATGGCTTAGATGGGCTCACTCATCTGGACGAGATGACATTTATTGGCAGTAACCTGAGGTCGTATGA
GAGCGGGAGCTTGAAAGCAGCCCGTCCCATCGGTTCAGTCTCTTTGAGCCTTCAGAATCTGTTTCAGAAC
GATCCAGAACTTGTCTCTAAGGTTCTTCAAGATGTCTCCCACCCTGAAACTCTGCTGACTATCAAAGACG
CCACACTCAGAACGAACACTTCAACTGAACCCTTCAAAGCGGCGAAAGAAGGTGGGACTAAAAGCTTGAG
TTTCCAAAATGTAACCACAAGCGATGAAGCGATCACCTCTTTATTGCAGGTCATGAATGGTTCTCCTTTG
TCTTATATTGGTCTCACAGATGTACACTTAATCGGTCAAGGGTGGTGGCAGAAAGCTTCATACACACATT
ATGAAAACTTATATACGGCCTACATACGTAATCTTGACATCCAAGGATTCTTTGAGTTTAGTAGCATGAT
GCAGTTGGGATTTCTCCTGATGCATCTCTATAAGGTGTCTGTGATCAACGGCACAGTGTTTGTCATTCCT
CAACAAACAACTCCTCTGTTGAAAAATCTTGAATACTTGGACCTTAGTCAAAATCTCCTGTCAGACCTGA
CAATTGAACCGACCTTATTTACAGGTTTGGGCTCATATCAAAACCTCAACACCCTTAATGTGAGCCAGAA
CATTTTAAAATCTCTTGGGCTGATGTCTCGGTTGGTAACTAACCTTAAGAGGCTCATATATTTAGACTTA
AGTCATAATAGCTTTGTTTCTATGCCAGAAAAGTGTAGCTGGCCAGCGACTCTTAGGTTTCTGAACCTTT
CCAGCACAAAGCTACGTACGATGACCGCTTGCCTGCCTTCTACCTTGACGGTTCTGGATCTCAGCGAAAA
TGATCTGACGGCGTTCATCCAAAGATTTCCTCAACTTACTACACTTATATTGACAGGAAACCGATTTATG
AAACTTCCACAGGGGGAATTATTTCCGAGGCTACATATGTTGCTTATCCAAAGGAACGCCTTGCGGATGT
TCAACGAGAGCTCTTTGAGGAGTTTTACAAACCTGCAATACTTGGAGGCGGGTAACAACAATTTTGTGTG
CTCCTGCGAGTTTGTATCTTTCTTCAAACAAGATGTTGACCGTTTCATCACACTACTGGATGATCGTTGC
AATTATGTGTGCGACACTCCATTTACTCTCAGAGGTGATGCTATTGAAAGTGTCAGATTGTCAGTCTTCG
AGTGTTATATGATCCCTGCTGTCTCAGTGCTTTGTTCTGTGATTATCATAGTGCTTGGACTTATTGCTGT
CACCTGCCATAAGCTTCACGTTATATGGTACCTGCAGATGACTAAAGCATGGATACAAGCCAAACGAAAA
CCTGCAGTTGGTCGACCTTCCGAAGAGCTCCGCTATGATGCTTTTGTATCCTACAGTCAACATGACGCTG
AGTGGGTCGAGGAGATCCTTGTTCCAGAGCTGGAGAGCTCTCAGCCTTCATTCGCCCTGTGTTTGCACAA
ACGGGACTTCCGGCCGGGCCGTTGGATTGTGGACAACATAATCGACTCGATTGAGAAGAGCCATCGGACT
CTCTTTGTTCTGTCTGAGCACTTTGTTACCAGCGAATGGTGTCGCTACGAGCTGGACTTCTCACATTTCC
GCATAGTCGATGAGCACAATGACTCCGCTGTCCTAGTACTTCTAGAGCCGATCAAGAAGGAGACCATTCC
CAAGCGTTTCTGCAAGCTGCGGAAGATTATGAACTCCAGGACGTATCTGGAGTGGCCCGAGGATGAGGAA
AAGAGAGGCGAGTTCTGGAGCAATCTGAGAGCCGCCTTACAGAGGGAT
>NM_212812.1 Danio rerio toll-like receptor 2 (tlr2), mRNA
ATGAGACTCGTAGGAACAATGACTGCCATAATCCTTATTATGTTCATTCTGGCTCAAGGTCTCGAGTGCT
CCCAGACATGTAAATGTGATCAGATGTATTTCTGCAACTGTTCCTCAAACAACCTCCATCAGGTTCCAAC
AGTTCCATCAGATGTGCTTGGCCTTGACCTGTCTTTCAATCAAATTGAGTCAATCAACATGACTGATCTC
AGCTCTTACAATGAGCTGATAATCCTCAACTTGCATAAGAACAAACTCAGGCATATACACAGGGATGCAT
TCAAGTCCCAACATAACCTGGAAGTTCTCGATCTCTCCTTAAACAACCTGAACAATCTCTCTCCGTCTTG
GTTTCACAAGTTAAAATCTCTCCAGCAACTTAACCTTGTAGGAAACCCATACTCAACTGTGGGACCTGCT
CCAATCTTCAGCTCTCTTGTAAACTTGAGGACACTTCACTTAGGTAGTCCTTCACTGAGAGAGCTACACA
AGAATGGCCTAGATGTGCTCACTCATCTGGACGAGATGACATTTTTTGGCAGTAACCTGAGGTCATATGA
GAACGGGAGCTTGAAAGCAGCTCGTCCCATCGGTTCAGTCTCTTTGAGTCTACAGAATTTGTTTGAGAGT
GATCCAGAACTAGTTTCCAAGGTCCTTCAAGATGTCTCCCACCCTGAAACTCTGCTGATAATCAAAGATG
TCACTATGAAAACAAACACATCTACAGAACCCTTCAAAATGGTGAAGGAAGGTGGCACTAAGAGCCTGAC
TTTCCAAAACTCCTCCACGACCGATCAAGCCTTGACCTCTTTTTTAGAGTTCATGGATGGCTCTCCATTG
TCTTTTATTGGACTTGAAGATATACAATTTGTTGGGATAGGAGAGTGGCAGAAAGCTAAATACACACATC
ATGACAGCCTACGCACAGCCTACTTGCGTAATATTGAAATAGAAGGTTTCTTTGGGTTTAGCAGCATGAT
AGAGTTGGGATTTCTACTGAAGCACTTCCACAACGTGTCTGTGATCAATGCCACAGTGTTTGTGATTCCT
AAGGAAACCACATTCCTGTTGAAAAATCTAGAATACATGGACCTCAGCCAGAATCTCCTGACAGACTTGA
CTATTCAACCAACACTGTATACAGGATCTGGCGCATATCAAAACCTCAACATGCTCAATGTGAGTCAGAA
TGTTTTAAAATCTCTCGGGCTGATGTCTAGGTTGGTCACCAATCTTAAAAAGCTCAAATATTTAGACTTA
AGTTATAACAGTTTTGTTTCAATGCCAGAAAAGTGTAGCTGGCCTGTTACTCTGAGGTTTCTGAACCTTT
CAAGCACAAAGTTAAGCACATTGACTCCTTGCTTGCCTTCGAGTTTGACAGTTCTGGATCTCAGCGAAAA
TGATCTTAAGGCGTTCAAGCAAAGATTTCCTCATCTCACTACACTTATACTGACAGGCAATCGCTTAATG
AAACTGCCAGATGGGAAATTATTCCCAAGCCTAAATACATTGCTGATACAAAGGAACGCCTTACGGATGT
TCAACCAAAGCTCTTTGAGGAGTTTTAAAACTCTGCTTTACTTGGAGGCAGGTGCCAACAATTTTGTGTG
CTCCTGCAAGTTTGTTTCTTTCTTTAAAAAGGACGTTGAGGATTTGATCACCCTACAGGATGGCCGTCAA
AATTACGTATGTAATACTCCCTTCACTCTCAGAGGTAATGCGATTGACAGTGTCAGACTGTCTGTGTTTG
AGTGTTATATGATCCCTGCCGTCTCAGTGCTTTGTTTTGGGATTATCACAGCACTCGGTCTTGTTGTGTT
AACCTGCCACAAGCTTCACGTCATATGGTACCTGCAGATGACTAAAGCATGGATACAAGCCAAACGGAAA
CCTGCTGTCGGTCGATTACCTGAAGAGCTCCGCTATGATGCTTTTGTGTCTTACAGCCAACATGACGCTG
AATGGGTCGAGGAGATTCTTGTTGCTGAGCTTGAAGACACTCAGCCTTCGTTTTCCCTGTGTTTGCACAA
ACGGGACTTCAGACCGGGCCGCTGGATCGTGGACAACATCATTGACTCAATTGAAAAGAGCTATCGAACT
CTTTTTGTTCTGTCGGAGCACTTTGTGAGCAGTGAATGGTGCCGTTACGAGCTGGACTTCTCACATTTCC
GCATCATGGATGAACACAATGACTCCGCTGTCCTGGTGCTTCTGGAACCAATAAAGAAGGAGACGATTCC
CAAACGCTTCTGCAAGCTGAGAAAGATTATGAACTCCAGGACGTATCTGGAGTGGCCTGAGGATGAGGAC
AAGAGAGATGAGTTTTGGAGCAATCTGAGAGCCGCTTTACAGAGAGACGAGTGT
>DQ372072.1:958-3330 Ictalurus punctatus toll-like receptor 2 gene, complete cds
ATGAAGTTGTCACTGTCCGTAGTGATCTGTTTAAGCCTGGCTTGGACTCGCGCTCAGACGTCTGACAGAC
CAAACTGTTACGAATGCGACGAAGATCACTTCTGCAACTGTTCTGCAAAGACTCTCCACAGGGTACCCAT
AGTTCCCGCCAGCGTTCTGTCCCTCGACGTGTCCTTCAACGAGATCGAGTCCGTTACTAAGAAGGATCTG
GCCGCGTACACGGCGCTGAGAACGTTGAAGCTGCAGGAGAACGAGCTCAGCGCGATCCACAAAGACGCGT
TTCATTCCCAGAGCAAACTGGAAGAACTCGATCTGTCGTTCAATAAACTGGAAAACATTTCTTCGCTGTG
GTTCTCTTCGCTTCGGTCTCTGAAACATCTGAACATCTTGGGAAACCGATATACGACCTTGGGAGCCGTC
GGCCTGTTCCAGTTTGTTGAGGATCCTGCGCTGAGGACGTTACGATTCGGCAACCCTTCGATCGAGGACG
TCAGACGGAACATGTTGAATAAGATCAGACAGCTGGACGAGCTGACGTTTGTCGGCGGAAAGTTAAGCTC
ATACGAGAGCGGAAGTTTCAAGACAGCTCAACCCATCAGGGTGGTTTCTCTCAGCCTTCAGGGGTTGTTT
CAGGATGATCCGGCGCTCGTATCAAAGATCCTTCGAGACGTTTCTCACCCTGAGACATCGCTGACCGTCA
GAGATGTTTCGCTGGAGACAAGAGAACCCATACAATCCTTTAAAGAGGTCAGAGAAGGCTGTACCAGACG
GCTTACCTTTCAAAACGCAAGCACGACTGATGAGGGAGTCACCCACCTTCTAGAAGTTTTAGACGGCTCT
CCGATGTCATACCTCGGTCTTGAGGATATCCATCTCGTAGGCACGGGTTCGTGGGAAAAAGCACGGTGGA
CGCACTTCGAAAACCTGCACACATTGTTCCTCCGCAACGTAGAAATCCAGGGCTTCTTCAGATTCAGCAG
CATGATACAGTTAGCGTTTCTGTTGAAGCACCTCACCAAGATCTCCGTCGTCAATGCCACCGTTTTCGTT
ATTCCCTGCAGCACCACCTATTTTCTACAAAAGGTGGAGTACTTGGACTTGAGCCAAAATCTCCTATCAG
ATATCACCATTCAGGAATCCTTGTGCACGGTGACTGCAAGAATGCGCGATCTGCACACGCTCAACGTCAG
CCACAACTCGCTGAAATCCCTCCAGCTCGTGTCCCGCCTGGTCACACGTCTCCACAGGCTTACGTCGCTG
GACGTGAGTCACAATGACTTTTTGAAGATGCCAGAGAGTTGCAGTTGGCCTGCGAGTCTCAGGTTTATGA
ATCTCTCTGCTACAAAACTTCATCGCATAACTCCGTGCCTTCCTGTGAGCCTGACCGTTCTGGATTTGAG
CCAAAATTACCTCACGGAGTTCCACCAGCATCTTCCCAACCTCATGGAGCTCTGGCTTACAGGAAACAGG
TTCATTTCCCTCCCGGAAGGCGGATGGTTTCCAAGCCTACGGACGTTGCTCATTCAAAGCAACACGTTGA
ACATGTTCAATAAAAGCGACCTGATGGCGTTCCAGTCTCTCCAGGTCTTGGAAGCTGGTCGGAACAATTT
TGTTTGTAGCTGTGACTTTGTAGAGTTCTTTACAGGTCGTATTGACCACTTGATCACTCTGAGGGACGGA
CATCGTTCCTACGTGTGTGACTCTCCTTTCACGTTAAGGGGTCGTGCGGTCGATAATGCCCGACTGTCAG
TCTTTGAGTGCCACATGATCCTGTCCGTATCCGTCCTCTGCTCTGCGGTCGTTCTCGTCCTGATCGCCAT
CGGGGTCACCTGCTACAAGCTTCACGTCTTATGGTATCTACAGATGACGCTGGCGTGGTTAAGAGCGAAA
AGTAAACCGGCCGTACGCAGCGGAGGCGCTGATCTCTGCTACGATGCTTTCGTATCGTACAGCCAGCACG
ACGCGGAGTGGGTCGAAGAAATCCTAGTGCCGAAGTTAGAGAGTTCGGAACCTCCGGTCACTCTGTGTCT
TCACAAGCGAGACTTCCTTCCCGGCCGCTGGATCGTCGACAACATCATCGAGTCCATAGAAAGTAGCCAT
CGGACTCTCTTCGTCCTGTCGGAGAACTTCGTGACGAGCGAGTGGTGCCGCTACGAGCTGGACTTCTCGC
ATTTCCGGATCGTCGACGAGCACAACGATTCGGCCGTCCTGATCCTGCTGGAGCCGATCGCCAAGGAGAC
GATTCCCAAGCGTTTCTGCAAACTGCGCAAAATCATGAACTCCACCACGTACCTCGAGTGGCCTCACGAC
GAAGAAAAGCGAGAGGTGTTCTGGCAGAACCTCCGAGCTGCGCTCAAGAGGGAGCACCGC

>KU950711.1:61-2430 Tachysurus fulvidraco Toll-like receptor 2 (TLR2) mRNA, complete cds
ATGAAGGCGTTTCTGTCCGTAGTGATCTGTTTAAGCCTGGCTTGGACTCGCGCTGTGGCCTCAGGACGAA
GAAAGGCGAGGAGAATTGACGAACCTCCGAGCTGTACTAAATCTGCAAAGACTCTCCACAGGGTACCCAT
AGTTCCCGCCAGCGTTCTGTCCCTCGACGTGTCCTTCAATGAGATCGAGTCCATTTATCAGGAGGGTCTT
ACTGCATACACAGAGCTGAGAACTTTAAAGCTGCGGAACAACAAACTCAGCATGATCCACCAAGAAGCGT
TTGATTCCCAGCACAAACTGGAGGAGCTTGATCTGTCCTACAATGAACTGGAAAACATTTATTCAGTGTG
GTTTTCTCATCTCCGCTCTCTGAAACATCTGAACATCTTGGGAAACCAATATACCACCTTAGGATCTGAT
GCCCTTTTTCCATTTCTTAAAAATCCTGCCCTGAAAAAGCTCCAGTTCGGTAACACGTTCATCAAGGACG
TGAAACAGAATGTGTTGCGTAATATTGCACAGCTGGATGAGCTGACTTTTGTTGGTGCTAACCTAAGATC
ATATGAGAACGGAAGTTTCCAGATGGCTCAACCCATCAGGGTAGTTACACTCAGCCTTCAGGGGTTGTTT
CAGGAGAATCCGGCTCTAGTATCAAAGATCCTCCGAGATGTTTCTCACCCTGAGACGTCCCTGATTATAA
GAGACACTTCACTGAAGACAAATGAACCCATACAAACGTTTAAAGAGATCCGTCAGGGTTGTACCAGAAG
GCTTTCCTTTCAAAACTGCAGCACAACTGACGAGGGAGTCACGCTCATTCTAAAAGTATTGGATGGCTCT
CCGGTGTCTTACATCGGTTTAGAGGATATTTACCTTATCGGTAGGGGTTGGTGGCAGAAAGCGAAGTGGA
CACACTTAGAAAACCTACACACCATATTTATGCGCAACATAGAAATCCAGGGCTTCATCAGATTTAGCAG
CATGTTACAGTTAGTGTTTCTGTTGAAGCATCTCACCAAGATATCCGTCATCAACTGCACTGTTTTTGTG
ATTCCCTGCATCACCACCTATTTTCTACGACACGTCGAGTACTTGGACTTGAGCCAAAATCTCCTATCGG
ATATCACCATGCAGGAAACCCTATGCAATGGTAAATGCAATATGCACAACCTGAACATGCTCAATGTCAG
TCACAACTCACTGAAATCTCTCCAGCTCATCGCCAGCCTGGTCTCGCATCTCCAAAAGCTCACGGCGCTC
GACGTGAGTCACAACGACTTTTTAAAAATGCCACAGGTTTGCGATTGGCCCGCAAGTCTCAGGTTCTTGA
ATCTCTCTGCTACTAAACTTCATAAGCTTACTCCGTGCATACCTCTGAGCCTGACTGCTCTGGATTTGAG
CCAGAACTACCTCACGGCGTTCCACCTCCATCTTCCCAAACTTATGGAGCTCTGGCTAACAGGAAACAGG
TTTATTTCCCTACCAGAAGGTGGACAGTTTCCCAGCCTGCAGATGCTGTTCATTCAAAGAAACACATTGA
ACATGTTTAACAAAAGCGACCTGATGGCATTCCAGTCGCTCCAGTTCTTGGAAGCTGGTCAGAACAATTT
TGTTTGCAGCTGTGAGTTTGTAGAGTTCTTTAAGGGTCACGTCGACCACTTGATTACTCTAAGGGACGGA
CATCACAGCTACGTGTGTGACTCTCCGCCCTCGTTGAGAGATCTGACCATCGATAACGCTCAGCTATCAG
TGTTTAAGTGTCACATGATCTTGTCGGTATCTGTTGTCTGCTCTGTGACTGTCGTCGTCCTGATCGCCGC
CGTAATCGCCTGCTACAAGCTTCACGTCTTTTGGTATCTACAGATGACCGTGGCATGGTTGAAGGCGAAA
GGTAAACCGGCTGTATGCAGCGCGGGCGCTAGTCTACGCTACGATGCTTTTGTATCATACAGTCAGCACG
ATGCAGAGTGGGTCGAAGAAATCCTCGTGCCAGAGTTAGAAAGCTCTGATCCTCCGGTTGCTCTGTGTCT
GCACAAGAGAGACTTCCTTCCAGGCCGCTGGATCGTCGACAACATCATCGAGTCCATTGAAAGTAGCTAC
CGCACTCTCTTCGTCCTGTCAGAGAACTTTGTGACGAGCGAGTGGTGCCGCTACGAGCTGGACTTCTCAC
ATTTCCGGATCATGGACGAGAACAACGACTCGGCCATCCTGATGCTGCTGGAGCCGATCGCCAACCCGAC
GATTCCTAAGCGTTTCTGCAAACTCCGCAAAATAATGAACTCCAGGACGTACCTCGAGTGGCCTCAGGAC
GAAGAAAGGCGAGGAGAATTCTGGCACAACCTCCGAGCTGTACTAAAGAGAGAGGAC
>XM_011617904.2:600-3032 PREDICTED: Takifugu rubripes toll like receptor 2 (tlr2), transcript variant X2, mRNA
ATGTTTTTCACCCTCCTCTTCACCCTGTCCTTTTGTGAAGGTCAGGGGTCAATCGTGAAGGTCGACAGAC
CGTCCTGTGATCGCTGTGACCACTCATTCTTCTGTAACTGCTCCTTTGCTGGGTTGACGTGCGTTCCCGT
GGTAACGGAGCAGGCCCTGAGCCTCGACCTGTCCTTCAACAACATCACCGTGGTGACAGCCGAGGACCTG
CGCGACCACCGACGGCTGGCGGCTCTGAATCTCTGCTGTAACAGATTGGCTGTGATCCACCAATCAGCAT
TCGAGCCGCTGTGGAACCTGGAAGACCTCAACCTGTCCAACAACCAGCTGACCGCTCTCAACCACAGATG
GTTCCACAAACTCGAGGCTCTGCGGGTCCTCAACCTTCTCCACAACCCGTACAGCTGCCTCGGTTCTCCC
CCAGCGTTCCAAAGACTGCTCAACCTGAGGAGGCTGAGGTTTGGAGGACCAGCTCTGGAGGAACTGAAGA
GAGGAGATCTGGCTGGAATCACACATCTGGAGGAGCTAACTGTGCATGCTAACAACTTGAGGAGGTACGA
GTCTGGTGCTTTAGCCACCATTTGGCCACTAGGCCGAGTGATTCTGAGTCTCCACGGTCCATTTTTAACA
AATGACGACGTGGCCTCCACAATGCTTGGGGATGTGTCCTACCCCGAGACGCCCATGATCCTACGAGATC
TCAACCTGACCTGGATTCAGTCTGTTCATAACCTCCGAGTGGCGGCCAGGAGGAGAATCAGACACTTGAG
CTTCCAGAACCTTTCATTGTCCGACATGGCCACAGTGGAGTTCCTGGTTGTGTTTGATGGGGTGCCGCTG
ACCCACATATCAGTCGAAGGTGTCACCTTGAAGGGTGTGGGCAGGTGGGAGAAAGCTAACAAGACTGAGC
ATAAAGGCATTGACGAGATCTTTGTGAGGGACGTGGAGGTTTTGGATATCTACAAGTTTGCCTCGTTGAT
CAGCTGTGGGTTTCTTCTGCAGTACCCCAGGAAAGTGTCCATCATAAATGCTAAGGTTTTCGTGATGCCC
TGTTTCACATCCCACCTCCTGAAGAACCTGCAGTACCTGGACCTGTCCAACAACCTGCTGACGGACATGA
CTCTGGCAGAGACACTGTGTGATGGAGACAGTCCCCTGAAGGACCTCCGGGTCTTAAACATCAGTGGGAA
CGCTCTCAAGTCTTTGTCCACCACAAGTCGGCTGGTAGGCAAGTTACTCAGACTGACCCACCTGGACGTG
AGCAGGAATGGGTACAGCTCCATGCCCCTGGGCTGCTCCTGGCCCTCGAGCCTGCGCTACCTCAACATGT
CCAGAACCAGAATCGCATCCATCAGCCCCTGTCTGCCTGCAGCCCTGGAGGTGCTTGACCTGAGCAACAA
CGACCTCAAAGACTTTGTTCTGGTCCTGCCCACCCTGAGAGAACTCCACCTTTCTGGGAACAAGTTACTG
AGGCTGCCCCCTGGGTGGTTCTTCCCAAATCTCAACACTCTGACCATACAGTCCAACAGCCTGAGCATGT
TTGGACCCTCAGAACTCCGGACCTACAGCAGACTCCAGAGTCTCCAGGCGGGCTGGAATAAATTTGTCTG
CACCTGTGATTTTGTGGGCCTCTTCCAGTCGGGTGTCAAAGTTGGTTCAGTGCAGCTAACAGACAGAGAG
GACGACTACATCTGCGATGCTCCTCTCCGCCTGCAGGGGGCGCTGGTGGCCAGAGTCCGCCTCCCTCTCG
TCCATTGCCACCCTGTCCAGGTGGTGTCTGCGAGTTGTGTGGTGGCGCTGTTGGCGACTGCTGCTCTGGG
CACCCTGCTGTGGCACGTCCATGCCTTCTGGTACCTCAGGATGATGTGGGCGTGGCTAAAGGCCAAGCAC
AGCTCCCGGCAGCGGCGAGGACTAGACCAGCGAGGCGGCGCTGGCGTCGAGGACGACTTTGATGCCTTTG
TGTCCTACAGCGACAGAGACGCTGGCTGGGTGGAGAACTTTCTGGTGCCTGAACTTGAGCAGCCCAGGGC
GGATGACGAAGCGGCGGTCAGAGCCAGACCCATGACCCTCTGCCTGCACAAGCGGGACTTCCTTCCTGGA
CACTGGATTTTAGACAACATCATGAGTGCCATGGAACGCAGCCGGAGAACCATCTTCGTCCTCTCGGAGA
ACTTCATCCGGTCAGACTGGTGCCGCTACGAGCTGGACTTCTCACACTTTCGGCTTTTTGATGGTGTTGC
TGGAGAACCAGCCATCTTGATCCTCCTGGAACCGCTGAACAAGGACGACATTCCCAGACGCTTCTGCAAA
CTGCGCAAGCTCCTGAGCTCCACCACCTACCTGGAGTGGCCTCACGGGGAGGAGAAGGTTGGCGAGTTCT
GGAAGGCCCTTCGCACGGCTCTGAGAGGAGAAGAAGAAGATGGGAGGAAC
