# Supplementary material for: Variation in selection constraints on teleost TLRs with emphasis on their repertoire in the Walking catfish, Clarias batrachus
Source: Sci Rep. 2020 Dec 7;10:21394. doi: 10.1038/s41598-020-78347-6 (PMC7721727; doi:10.1038/s41598-020-78347-6)
Supplement: Supplementary file 4 — Supplementary Information 4. [file 41598_2020_78347_MOESM4_ESM.txt]

>EcTLR3
ATGCAAAGGCCAAATCTGGTTTTTGAAACAATGAGGGCCCCCTATTCCCTTCTTGTCTCGGCGGTGATCG
TCATATGTTACTGTATGACGGGGCCGCACAATTGTGTGACCTCCCAGAAGAAGACTTCCTGTGAAGTGCA
AAATGGCCAAGCTGACTGCAGCCACCTCAGCCTTAGTGCGGTCCCTCAAGACCTGCCCAGGAACATCACC
AGCCTGGATATGTCTCACAACAGATTGACAAAGTTTCCCCCTGGATCACTAACCCCATACCCAGGCCTGC
TCCACCTCAACATCAGTCACAACAGTATCACCAAGCTGGACCAGGGTGTGTGCCAGACACTGCCTCTGCT
GAAGACCCTGAACATGGGACACAATGAAGTGTATGTGCTGAAGAAGGAGGAACTGAGCCACTGCACTAAT
CTAACATGGCTGATTATGGCTGGCAATATACTAAAGCTACAAGGAGAGCCCTTCTCTGCACTACAGAGCC
TGAGAGTTCTTGATGTTTCCTTGAACAAACTAAAGTCAGCCAAGCTCGGCTCTCAGCCTCAGCTGCCCAA
CCTCGTGAGCCTCAATCTGGCACACAATGACTTCACCACTCTAGAGACAGATGACTTTTTGTTTCTTAAC
CATTCGCCCTCCCTTCAAGTCCTCAACATGTCGCATGTGTCTCTAAAAACGCTGGAGCCTGGTTGCTTTC
AGCCCATTTCAGGCCTACGTACTTTAGTCATGGATGGAAGCAATATGGGCCCACAGGTCATTTCTAAGCT
CTGCTCAGAGCTGTCACAGACAGCCATTGATGCTCTTTTTCTCCGGAAGATGAAGCTGGTCACCCTCACA
AACACAACCTTTACAGGACTACAGAAAACAAGTCTAACCTTTCTGGAGCTGTCCGGTAATGGCATGGTCA
GAATTGAAGAAGGCTCATTTCGGTGGCTGTCCAGACTTCAGACTCTTATTTTGGTAGACAACAACATCAA
GCACCTGACCAAGGACACATTTCAGGGACTCAAAAGCTTGGAAAAACTCCAACTGACTAATGCTCTAGCA
AGCAGTCATCCCATCCCGATTATCGATGACTTCTCCTTCCAACCCTTAAGTGCCCTGGAGAGTTTGATTT
TACAGAGAACTGCAGTTCGTAACATCACAGAGCACACATTCACAGGCTTGACAAGTCTGAAAGAACTCGA
TATGAGCTGGAGTAGTTATACATCACTCAGGAACATCTCCAACAAGACGTTCATCTCACTGGCAGGGTCG
CCTCTCAGAAAGTTAAATCTCACCGGAACAGCTATAGCACAGATTGATCCTCGAAGCTTCTCCGTTTTGA
GAAACCTCACCACACTTCTGCTAGATTACAACTTTATCAAGCAGAATCTCACTGGCGAAGAGTTCGAAGG
CCTGGACCAAGTTGAACAGATTTACATGTCCAATAACCACCAGAAAGTCAATCTGAGCTCTGACTCGTTT
GTTAATGTGCCCAGTTTGAGGGTCCTGACTCTTGGAAGAAGTCTTATAGCAGAAGCCATTAACTGTGATC
CCTCTCCATTCCGTCACCTCCCAAACCTCACCTACCTGGATCTCAGTAACAACAACATCGCTAACATCAG
AGAGAATACATTCGAGGGGCTTGTGAACCTGAAGGTACTGAAGCTCCAACACAATAACTTAGCTCGTTTG
TGGAAGAGCGCCAACCTAGGTGGGCCAGTGTTGTTCCTCAAAAACACACCGAGGTTGTTAATCTTAGATT
TGGATAGTAACGGTCTGGATGAGATCCCAGCAGAGGCTCTGAGAGGGTTGAGTGACCTCCATAACCTGAG
CCTGGCCTCCAACCTCCTTAATAGTCTTCAGGAGTTCATTTTCGATGATCTGAAGTCACTGCGGTTTTTA
AATTTACAGAAGAATCTGATCACAACTGTGAGGCCCCAAGTGTTCAAAACTCCTCTGAGCAACCTCAGCC
TGCTTATCATGGACAAAAATCCATTTGACTGCACGTGTGAGAGCATGTTGTGGTTCGTGACATGGTTGAA
TAACACAAATATGACCACAGTGCCAGGCCTCAGGGACCAGTATACATGCAACACTCCACTGGCTTACTAC
AACCACCCCATCATGAAGTTTGACGCCCTCTCTTGCAAAGATATGACCCCATTTCAGGCTCTGTACATAC
TGAGCAGCACTGCTGTCATCATGCTGATGGTCACTGCGCTTATGGTGCGCTTCCACGGCTGGAGGATCCA
GTTTTATTGGAACATACTGATCAATCGCACATTAGGATTCAGCGACGCCACAGTTGAAGAGGGCAGGGAG
TTTGAGTACGATGCTTACGTCATATATGCAGAGGAAGACAGCAGCTGGGTGGAGAGAAGGATGGTGCCCT
TAGAGAACAACAACTGCAGGTTTTGTTTGGAGGATCGTGATTCGGTCCCTGGCATGTCCCAGCTTGAATC
AATTGTGGATAATATGAGAAGGTCCAGAAAAATCTTGTTTGTGGTCACTGAAACTCTTCTCAAAGATCCC
TGGTGTAGACGATTTAAAGCCCATCATGCACTTCACCAGGTCATTGAAGCCAGCAGGGACTCTGTGGTTC
TGGTTTTCCTGCAGGACGTACATGACTACAAGTTATCTCACTCACTCTTCCTCCGCCGGGGCATGTTGCG
TCCATGCTGCGTCCTGGACTGGCCTGTGGAGAGGGAGAGGGTGCCAGCCTTTCACCAGAAGCTCCTCATA
GCACTTGGCATGACTAATCATTTAAAGGAG

>PhTLR3
ATGGCGATTTGGAACACCACCCTCCGCTTGCTGTTTTTCTGCATGTGGGTCCTCGTGCCGAGTCGAGCTT
ACAGAAGCGAGTGCAGACTTGAGCTGAGAAAGGCAGACTGCAGCCACATGAACCTGAACACCATCCCTCA
GGACCTGCCCGAGGACATCAGCGTCCTGGACGTGTCCCATAACCGGCTGGTCGAGCTCAAGCCCTCGTCT
CTGACTCGATACCACAGTCTGGAGCAGCTCGACGCCAGCTACAACAACCTGAAGGTGGTGCCGGCGGGGC
TGTGCCAGGCCACGCCCGAGCTGTGGAGGCTCACCCTGCGTCACAACGAAGTGCACCTGCTGCAAGACCG
AGACCTGAGGAACTGCACACACCTCATACACCTGGACCTGTCTGATAACAGACTGAGACTTAATGGAGAA
CCCTTCTCAGGGACAGAGAATTTGGCCTGGCTGGACGTGTCCCGAAACAAGCTGACCACCGCTCGCCTGG
GGTCGCGATCCCAGCTGCCCAGGTTGGAGACCCTCGTCCTTGCGGGCAACGACATCACAGACCTGAAGAT
GGACGACTTTAATTTTCTCAGTGAGTCCTCGTCGTTCCGGACGCTGGCTCTTTCTTCTCTGCCTCTGAAA
AAGGTGGAACGTGGCTGCTTCAAGCCCATTGCTGGGTTACAAGACCTGGTACTAAATGGTTGTAAGCTCA
ACCCTACATTAATGGCCAGCCTCTGTGAGGAGCTGTCTGAAACCTCTTTGAGAAACCTATCTGTCCAAAA
TACTCAGCAAGTCATACTACTCACCAGCACCTTCAAAGGCCTAGACAAGACTAACCTCACTATTCTGGAT
CTCTCCAACAACAACATGTACAGAATCACAGATGGAGCCTTTCAGTGGTTTCCCATGCTGGAGTACCTCT
CTTTAGAGCAAAACAACATAAAACATCTGACCAACAGTACCTTCTTGGGACTGAAAAGTCTGAGGAAACT
CAACCTACAGTCGGCACTAGCTAAAGGTCATACATCTCCCTTGCCTGTCATCGATGACTTCTCTTTCCAG
CTACTGGTCAAGCTGGAATATCTGTACATGGAGAAGACTTCATTTAGGGAGATCACTGAGAATATCTTTT
ATGGACTTCCGTGTCTGAGAGAGCTGAATCTGGGTTGGAGCAGCACAGGGCTAAAGACAGTCAGCAACAC
CACCTTTGCCTCCTTGAAAGGATCTCCACTTCTTCAGACACTCAATCTTACAGGTATGGGCATCAAGACC
CTTGGCCCAGGAGCTTTTTCAAGCATGGGAAACCTCAAGACTCTTGTGCTCAGCCATAACTACATCAACC
AGTACCTGACAGGGGAAGAGTTTCAGGGTCTCAACAGTATCCAGGAAATTCATTTGTCCTTCAACCAGCA
GATGATCACTTTAATGTCTACATCGTTCATCCATGTACCGACATTGAGGATTCTGATGCTTGGGCATGCC
CTAAGTCCCAATTTGGAAATGGAACCATCTCCGTTTCGTCTGCTGGTCAACCTGACGGTGCTGGATCTCA
GTAATAATAACATTGCAAACATCAAAAATGGCTTGCTCGATGGACTACAACATCTTAGTGTGTTGAAACT
GCAGCACAATAATTTGGCCAGGGTGTGGAAAAATGCTAATCCTGGGGGTCCAGTGCTGTTCCTTCGCAAT
GCTCAGAACCTTACTGTTCTTGAGTTGGACTACAATGGTCTTGATGAGATTCCAACGATGGCCTTCCAAG
GCCTCTCACAGCTAAAATACCTCAGTATTAGTGGGAATCTCCTGAATTTTCTGCATGACTCCATTTTTGA
CGACTTGTGGTCTTTGCGCTTCCTGCGGCTGCAGAAAAACCTCTTGACCTCAGTGCGGCAGGAGACGTTC
AAGGTGCCGCTGTCCAACCTGACCGAGCTTTTTATGGACCATAATCCCTTTGATTGCACCTGTGAGAGTA
TACTATGGTTCTACAGTTGGCTCAATACCACCAACACCAGCGTACCTGACCGTGCCAAAATCTACATCTG
CAACACTCCATCCATGTACTTCAACCGTTCGGTGTTGGACTTCAACCCAGAATCCTGTAAGGACCTGGTA
CCCTTCCAGGCTGTGTATGTAATCACCAGCACTTTAGTACTAGGTCTGATGGTCATAGCCTTCCTGTTGC
ACTTCCAGGGCTGGAGGATTCAATTCTACTGGAACATTTTAGTCAATCGCACCATAGATATAAATGACTC
TCGCTTTAAAAGGTTGGTCGAGTGCAGATATGAATATAAAGCCTACGTTGTCCATGCTCAGCAGGATAAA
CTTTGGGTGGAACGAAGCTTGCTTCCTCTGGAAGACAAGGATTTCAAGTTCTTCTTGGAAGACCGGGATG
CAATGCCAGGCTGTTCCACATTAGAGACCATTGTAGACAACATGAGAATGTCCCGGAAAATCATTTTTGT
TGTCACAGAGGCGCTTTTGAATGATCCCTGGTGTAGACAGTTTAAAGCCCACCACGCCCTTCACCAGGTA
ATGGAAGAAAATCGAGACTCGCTGGTTCTGATTTTCCTGGAGGATGTTGCAGATTACCGCCTGACTCAAT
CGCTCATGTTGCGGAAAGGCATGCTAAAACGCCACTGCATGGTCCAGTGGCCTCTGCAAAAAGAGCGCAT
CCCANGCCTTCCGCCAGAAGCTACAGCTAGCGTTAGCCTCAAGCAACCGGGTCAGCTAAAACCTACTATC
CGGGCAGAACCTGGA
>TfTLR3
ATGGAGATCTGGAACACCGTCCTCCTGTTGCTGTTCCTCTGCATGTGGATCCTCATGCAGACTCAAGCGT
ACAAGAATGAGTGCAGAGTTGAGCTGAGAAAAGCAGACTGTAGCCACATGAACCTGAAAACCATCCCTCA
GGACCTGCCCGAGGACATCAGAACCTTGGATGTATCCCATAACTGTCTGGTCGAGCTGAAGCCCTCATCT
CTGACTCGATACCACAGTCTGGAGCAGCTTGATGTCAGCTACAACAGCCTGAAAGGGGTACCGGCAGGTT
TGTGCCAGGCCATGCCCGAGCTGTGGAGGCTCACCTTACGTCACAATGAAGTGCACCTGTTGCAAGTCCG
AGACATGAGGAACTGCACACGCCTCACACACCTGGACCTGTCTGATAACAGGCTTAGACTGAATGGAGAT
CCATTCTCAGGGACAGAGAATCTGGCCTGGCTGGATGTCTCCCGAAACAAACTGACCACCGCTCGCCTGG
GGTCACGACCCCAGCTTCCCAGCCTGGAGACCTTGATCCTTACAGGCAACGACATCACGGAGCTGAAGAA
AGACGACTTTTATTTTCTCAGCCAGTCCTTGTCATTCCGGACGCTGTCTCTTTCTTCTCTGCCTCTGAAG
AAGGTGGAGCATGGCTGCTTCAAGCCCCTTGCACAGTTACAAGACCTGGTGCTAGACGGCTGTAAGCTCA
ACCCTACCTTCATGTCCACACTTTGTAAGGAACTGTCTGACACCTCGTTAAGAAACCTGTCTGTCCAAGA
TACACAGCAGGTCATGCTGACAAACAGCACCTTCATGGGTCTAGGCAAGACTAACCTCACTATTCTGGAT
CTCTCCAACAACAAAATGAATCAGATCAGTAATGGAGCCTTTCAGTGGTTTCCCATGCTGGTGTACCTCT
CTTTAGAGTACAACAACTTAAAACATTTAACCAACGGTACCTTCATGGGGCTGAAAAGTCTAAGGAAACT
CAAACTACAGATGGCGCTAACTAAAAGTCACACATCTGCTTTGCCAGTCATAGACGACTTCTCTTTCCAG
CCACTGGTCCAGCTTGAATATCTGTACATGGAGAGGACAGCATTTAGGGAGATCACTGAGAATATATTTT
ATGGACTTCTGTGCCTGAGAGAGCTGAATCTGGGTTGGAGCAGCACAGGGCTAAAGATAATCAGCAACAC
CACCTTCGCCTCCTTGAAAGGATCTCCACTCCTTCAGACACTCAATCTTTCAGGTATGGGTATTAAAGGC
CTTGGCCCAGGAGCTTTTTCAAGCTTGGGAAACCTCAAGACTCTTGTGCTTAGTCACAACTTTATCAACC
AGAATCTGACAGGGAAAGAGTTTGAGGGTCTTAACAGTATCAAGGAACTTCATTTATCCTTCAACCAGCA
GATGATTACTTTAATGTCTACAGCTTTCTTCCATGTACCCACATTGAGCACTCTGATGCTTGGGCATGCA
CTAAGCCCTAATTTGGATGTGGAACCTTCTCCTTTTCGACCGCTTGTCAACCTGATGATGCTGGATCTCA
GTAATAACAATATTGCAAACATCAGAAACGGCTTGCTCGAGGGACTAGACCATCTTAGTGTGCTGAAACT
GCAGCACAATAATTTGGCCAGGGTGTGGAAAAATGCTAATCCTGGGGGTCCAATGCTATTTCTCTCCGAT
GCTCAGAACCTTACTGTTCTTCAGTTGGACTACAATGGTCTTGATGAGATTCCAAGAATGGCCTTCCAAG
GCCTCTCACAGCTAAAATACCTCAGTATTAGTGGGAATCTCTTGAATTTTCTGCACGACTCAATTTTTGA
TGACTTGCGGTCTTTGCGCTTCCTGCAGCTGCAGAAAAATCTCTTGACCTCAGTGCGGCGGGAGACATTC
AGGGTGCCACTGTCCAACCTGACCGAGCTAATCATGGACCATAATCCCTTTGATTGCACTTGTGAGAGCA
TGCTATGGTTCCACACATGGCTCAATACTACCAACACCAGTGTACCAGACCGTGACAAAAGCTACATCTG
CAACACCCCATCCATGTACTTCAACTGTTCTGTGATGGACTTCAACCCAGAATCTTGTAAGGACATGGTA
CCCTTTAAGGCTGCGTATATAATCACCAGTACCTTAGTACTAGGTCTGATGGCTATAGCCTTCCTGGTTC
ACTACCAGGGCTGGAGGATTCAATTCTACTGGAATATTGTAGTCAATCGGACCCTAGACATAAATGACTC
CCGCTACAGGAGGGTAACAGAGTGCAGATATGAATATAAAGCCTACATTGTCCATGCTCAAAAGGATAAA
CTTTGGGTTGAACGAAGTTTGCTTCCTCTGGAAGACAAGAATTTCAGATTCTTTTTGGAGGACCGGGATG
CAATGCCAGGCTGCTCAACATTAGAGACCATTGTGGACAACATGAGGATGTCCCGGAAAGTGGTTTTTGT
TGTCACAGAGGCACTTTTGAATGATCCCTGGTGTAGAAAGTTTAAAGCACACCAAGCACTTCACCAGGTA
ATGGAAGAAAACCGAGACTCGCTGGTTCTTATTTTCTTGGAGGATGTTGCAGATTACCTCCTGACTCAGT
CGCTCTTGTTGCGCAAAGGCATGCTAAAACGTCGATGCATGGTCCATTGGCCTCTGCAAAAAGAACGCAT
CCCTGCATTTCGCCAGAAACTGCAGCTAGCATTAGCTTCAAGCAACCGAGTCAGC

>IpTLR3
ATGGCGATTTGGAACACCACCCTCCCGTTGCTGTTTCTCTGCACGTGGGTGCTCGTGCCAAGTCGAGCTT
ACAGAAGCGAGTGCAGAGTTGAGCTGAGAAAGGCGGACTGCAGCCACATGAACCTCAACACCATCCCTCA
GGACTTGCCTGAGGACATCAGTGTCCTGGATGTGTCCCATAACCGGCTGGTCGAGCTCAAGCCCTCATCT
CTGACTCGATACCGCAGTCTGGAGCATATCGACGCCAGCTACAACAGCCTGAAGGCGGTGCCGGCGGGTC
TGTGCCAGGCTACGCCAGAGCTGTGGTGGCTCACGCTGCGTCACAACGAAGTGCACCTGCTGCAAGACCG
AGACCTGAGGAACTGCACACGCCTCACCCACCTGGACCTGTCCGATAACAGACTGAGACTTACAGGAGAA
CCCTTCTCAGGGACGGAGAACTTGGCCTTCCTGGACGTATCCCGAAACAAGCTGACCACCGCTCGTCTGG
GGTCGCGACCCCAGCTGCCCAGCTTGCAGACCCTCGTCGTCGCCGGCAACGACATCGCAGACCTGAAGAA
GGACGACTTTTATTTTCTCAACGAGTCCTCGTTGTTCCGGACGCTGTCTCTTTCTTCTCTGCCTCTGAAG
AAGGTGGACCGTGGCTGCTTCAAGCCCATTGCTGGGTTACAAGACCTGGTGCTAGATGGTTGTAAGCTCA
ACCCTTCCTTCATGTCTAGACTCTGTGAGGAGCTGTCTGACACCTCTTTGAGAAACCTGTCTATCCAGTT
TACTCAGCAGGTCATGCTGAACAACAGCACCTTCAAAGGCCTAGGCAAGACCAACCTCACGATCCTGGAT
CTCTCCAACAACAACATGGCCAGAATCACAGATGGAGCCTTTCAGTGGTTTCCCATGCTGGAGTACCTCT
CTTTAGAGCACAACAACCTGAAACATCTGACCAAAGGTACCTTCTTGGGACTGAAAAGTCTGAGGAAACT
CAACCTACAGTCGGCGCTAGCTAAAGGTCATGCGTCTCCCTTGCCCGTCATAGACGACTTCTCTTTCCAG
CCACTGGTCAAGCTGGAGTATCTGTACATGGAGAAGACGTCATTTAGGGAGATCACTGAGAATATCTTTT
ACGGACTTCCGTGTCTGAGAGAGCTGAATCTTGGCTGGAGCAGCACAGGGCTAAAGATAGTCAGCAACAC
CACCTTTGCTTCCTTGAATGGATCTTCACTTCTCCAGATGCTCAATCTTACAGGTATGGGTATCAAGACC
CTTGAGCCAGGAGCTTTTTCAAGCTTGGGAAACCTTGAGATTCTTGTGCTCAGTCATAACTACATCAACC
AGCAGCTGACAGGGGAAGAGTTTCAGGGTCTCCACAGTATCAGGGAAATTCATTTGTCCTTCAACCAACA
GATGATCACTTTAATGTCTACGTCGTTCATACATGTACCCACTTTGAGGACTCTGATGCTCGGGCATGCC
CTAAGTTCTAATTTGGAAGTGGAACCGTCTCCGTTTCGACTGCTGGTCAACCTGACGTTGCTGGATCTCA
GTAATAATAACATCGCAAACATCAAAAACGGCTTGCTCGATGGATTACACCATCTCAGTGTGCTGAAACT
GCAGCACAATAATTTGGCCAGGGTGTGGAAAAATGCTAATCCTGGGGGTCCAGTGCTGATCCTTCGCGAT
GCTCAGAACCTTACTGTTCTCGAGTTGGACTACAATGGTCTCGATGAGATTCCAATGAAGGCCTTCCAAG
GCCTCTCAAAACTAAAATACCTCAGTATTAGTGGGAATCTCCTGAATTTTCTGCATGACTCCATTTTTGA
CAACTTGCGGTCTCTGCGCTTCCTGCGGCTGCAGAAAAACCTCTTGACCTCAGTGCGGCGGGAGACGTTC
GGTGTGCCGCTGTCCAACCTGACCGAGCTTTTCATGGATCATAACCCCTTCGATTGCACCTGTGAGAGCA
TTCTATGGTTCAACAAATGGCTCAATACAACCAACACCAGCGTACCTGACCGTGCCAAAAGCTACGTCTG
CAACACTCCATCCATGTACTTCAACCGTTCGGTGTTGGACTTCAACCCAGAATCCTGTAAGGACCTGGTC
CCCTTCCAGGCTTTGTATGTAATCACCAGCTCCTTAGTACTAGGTCTGATGGTTCTAGCCTTCCTGGTGC
ACTTCCAGGGCTGGAGGATTCAATTCTACTGGAACATTTTAGTCAATCGCACCCTAGATATAAACGACTC
TCGTTATAAAAGGGTGGCCGAGTGCAGATATGAATATAAAGCCTACGTTGTCCATGCTCAGGAGGATAGA
CTTTGGGTGGAACGAAGCTTGCTTCCTCTGGAAGACAAGGATTTCAGGTTCTTCTTGGAGGACCGGGATG
CAATGCCAGGCAGCTCCAGGTTAGAGACCATAGTAGACAACATGAGAATCTCCCGGAAAATCCTTTTTGT
TGTCACAGAGGCGCTTTTGAACGATCCCTGGTGTAGACAGTTTAAAGTCCACCACGCCCTTCACCAGTTA
ATGGAAGAAAATCGAGACTCGCTGGTTCTGATTTTCCTGGAGGATGTCGCAGATTACCGCCTGACTCAGT
CGCTCATGTTGCGTAAAGGCATGCTAAAACACCGCTGCATGCTCCAGTGGCCTCTGCAAAAAGAGCGCAT
CCCGGCTTTCCGCCAGAAGCTACAGCTAGCGTTAGCCTCGAGTAACCGGGTCAGC

>GmTLR3
ATGCCTCTCCCACACGGGGCAAACCGTCTCCTCTGCTGGCTCGCCCTCTTCGCTCACCTCACCGCCGCCA
ACCACGGCCGGACGGCCTCGGAACCAAAGAAGACTGCCTGCGTCGTGCGGGGCGCCTCGGCCGACTGCAG
CCACATGAACCTGAACGTGATCCCCCAGGACCTTCCCCAGGACATCACGCGCCTGGACGTGTCCCACAAC
AGACTGACCGGCCTACCCGGCGCCAACCTGTCCCGGTACGCCGGGCTCCTCGACCTGGATGTCACCTTCA
ACAGCCTCACCAAGCTGGACCCCAGCCTGTGTCAGACGCTGTCGCGGCTGCGCACGCTGAACCTGGAGCG
CAACGAAGTGCACGTGCTGCGGGATCAGGACCTGAGCGGCTGCGTCCAGCTCACCGTGTTGAACATGGCG
AGCAACAGGCTGGCGTTTAAGGCCAAATGGCCTGACCCGTTTGCCGCCCTCGAGAACCTGACAACTCTCG
ATGTATCCAACAACATGCTTTTGACGGCCAAGCTGGGATCTAAACCCCAGCTCCCTCGTCTCGTGGCACT
GACATTGTCACATAATGCGATTTCTACCCTGAAGAAAGAGGACTTCTACTTCCTCAGTCGCTCACCGTCA
CTGTTTGTCCTTAACCTGTCATATCTGCCTCTTAAAAAGTTTGAGGATGGATGCTTCCAACAAATTGCCA
ATATTTCTTTTTTGAAAATGGATGGCTGCAATTTGGCATCTCAGATCACTAAACTTTGCACAGAGCTATC
AGACACAGCTATTCACACCCTGTCTCTTCAAGATGCAACTCTTCTCAAACTCACCAACATAACATTTAAA
GGCCTACATAAAACGAATCTGACTATTTTGGATCTTTCAAGTAATAAAATGTCTGCAATTGAAAAAGGAG
CATTCCAATGGCTGCCAACACTAAAAACTCTCCATTTGGAAAGAAATAACTTCAAGCACCTGACCAAGGA
TACCTTCGTGGGGCTCGAAAATTTGAAAGAACTCAACTTAAGACAGGCTTTGGTGAAAAGTCAAACATCC
TCCACATCAATCATTGACGATTACACCTTTAGCCCATTGGTTGCACTGGAGACCCTAATACTGGAGCACA
CCGCGATTCGCTCAATCACAGAAAACACATTCACAGGTTTGACAAGTCTTCAGTACTTTTACATTGGCTG
GTCCAGTTGCACATCCCTCAAGTCCCTCACCGAAAAGACCTTTGTGTCACTCGCAGCATCCCCACTCAGG
TTGGTTAACCTGACGGCCACTGCCATCACTAGCATCGGCAACGGCTCCTTCTCTGCCTTTCCAAATCTCA
CCACTCTTTTGTTGGACTTTAATTTCATCAGCCAAACTCTCCAAGGGGCAGAGTTTGAAGGGTTGGGTCA
GCTTGAACAACTCTTCTTCTCCAACAACCGCCAGAAGGTTGAACTGAGGTCCTTATCTTTTGTCCAGCTT
CCTAAGCTGAGTCTTCTGACACTGGGCAGAACCTTGACCGGCAGCTTGGACCTGGTTCCATCTCCGTTTG
CTCCCCTGAAGAATCTCAAAGTTCTTGACCTCAGCAACAACAACATTGCCAACATCAATGCGCGCATGCT
AGAGGGTCTTGAGAACCTAATGGTACTCAAGATGCAGCACAATAACTTGGCGCGTGTGTGGAAAAGTGCC
AATGTCGGGGGGCCGGTGTTATTCCTCAAAGACCTCGGGAACCTAACTGTCCTAAACATGGAGTACAATG
GATTGGATGAGATCCCTACGGATGCACTCACAGGGTTAAAGAAGCTTAAAGAGATGAGGTTCACAGGCAA
CCTCCTTAACAACCTCAAGGACTCGGTCTTCGAGGACTTGCTATCGTTGCAGACGTTGAGTATCCAGAAA
AATCTGATTACATCTGTGAGGCCCCAGGTGTTCAAACCAGCCATGGAGAACCTCACTCTGCTGGACATGG
GCAGGAACCCATTTGACTGCACCTGCGAGAGCATCCTGTGGTTCGTGACATGGTTGAACACGACAAAGGC
CAGCTTGACGGGAGGCAAGGACCAGTTCACGTGCAACACCCCGCTCGCCTACTTCAACCGCTCGGTCATG
GACTTTGACTTGCTGTCCTGCAAAGACTCCACTCCATTCCAGGCACTGTACATACTCAGCAGCACCATTG
TCATCGCATTGATGTTAGGCGCACTTTTGGTTCGCTTTCAAGGTTGGAGGATTCAGTTCTATTGGAATGT
CCTGATCAACCGCACGTTGGGTTTCAGCGATGCCAAAGTCGAGGAAGGAAGGGAGTTTGAATTCGACGCG
TATGTGATACACGCTGATGAAGACCAGAAATGGGTGGAGCGTAGTTTACTTCCTCTGGAAACGGACAGAT
ATGTGTTTTGCATGGAGGGTCGTGATTTTCTGCCCGGCACATCCCGCATTGAAGCCATTGTGGATAACAT
GAGAAGATCACGAAAGTATTTGTTTGTTGTCACGGAGAGTCTCCTCAATGATCATTGGTGTAGAGGATTC
AAGGCCCACCACGCTCTTCACCGGGTGATGGAGGAGAGGCGGGACGCTGTGATCCTGGTCTTTCTGCAGG
ACATCAATGACTACAGGCTTTCCCGCTCCCTGTTCCTGCGCAGGGGCATGCTGCAGCTGCGCTGCCTCCT
CAACTGGCCTGTCCACAAGGAGAGGATCCCGGCCTTCCACGAGAAGCTGCATATCGCACTGGGGACGACC
AACACGCCGAAGCCC
>SaTLR3
ATGCAAAGAAAATATCTGGTTTTCAAAATGATGCATGCCCCTCGTTACACTCTCCTCCTGGCACTGACCA
CCGTATGTCACGTCATGATGGGACCGTCCAGCTGCGTGGCCGCCCAGAAGAAGACGTCCTGCGTCGTTGA
GGACGGCAGAGCTGACTGCAGCCACCTCAGCCTCAGGGAGGTCCCTCCAAACCTTCCAGGGAACCTCACC
AGCCTGGACATGTCTCACAACAGACTCGGGGGGATTCCCCCCACGTCATTAACCCCGTACCCGGGCCTCC
TCCACCTCGATGTCAGCTACAACAGCATCACCGGGCTGGTCGGGGGGTTGTGCCAGACACTTCCTCTGCT
GCAGACGCTGAACGTGAAACACAATCAAGTGCTTTATCTTAAGAAGGAGGATTTGAGCCACTGCACCAGT
CTGACACAGTTGAATTTGGCGAGTAACAGGCTGAGACTGCAGGGAGAGCCCTTCATTGCACTACAGAGCC
TGACGTTTCTCGACGTCTCCTTAAACAAGCTGAAGTCAGCCAAGCTCGGCTCTCAGCCGCAGCTGCCCAG
CCTGGTGAACCTCAGTCTGGCGCTGAACGACTTCACCACTCTGAAGAATGACGACTTTTCCTTCCTTAAC
CAATCCTCCTTCCTACAAGTCCTCAACCTGTCGGCTGTGTCTTTAAAAACGTTGGAGCCTGGCTGCTTTA
AACCCATTTCAAGAATACGTACTTTAATCATGGATGGGAGCAAGACGGGCACTCTGATTATAGCCAAACT
CTGCTCGCAGCTGTCGGGGACGGCCATTGATGTTCTGTCTCTTCGGAACATGAGGCTGGTCACGCTCACG
AACACCACCTTCACGGGACTACAGGAAACAAATCTGACCTCTCTGGATCTGTCTGGTAATGGCATGGGCA
AAATTGAAAAAGGCTCTTTTAAGTGGCTATCTGAGCTTCAGTCGCTTGTTTTGGCGGAAAACAACATCAA
GCATCTCACCAAAGACATATTTCAAGGCCTCACGAGTCTGAAAAGACTCAATTTGACATTAGCTCTGGTA
AAAAGTCACACATCCGCCGTCCCGATTATCGATGACTACTCCTTCCAACCATTAAACGCCCTTGAGACTT
TGATATTGAAGAAAACTGCCGTTCGTGAAATCACTGAGAACGCGTTCACAGGCTTGACCAGTCTTAAAGA
ACTGGATATGAGCTGGACTACTTACACTGATCTCAAAAACATCACCAACAAGACCTTCGTCTCACTTGCC
AGATCCCCTCTCAGAAAGCTGAATCTGATAGGAGCAGATGTAAAACAGATTAATCCCGGATGCTTCTCGG
TTTTCAGAAACCTCACCACTCTCCTTCTAGATCACAACTACATCAAGCAAACTCTCACCGGCAGGGAGTT
TGAAGGCCTCGACCGAATTCAAGAGATTTACATGTCCGACAACTTTCAGAAGGTCAATCTGAGCTCCACC
TCGTTTGTTAACGTGCCCAATCTCAGGGTCCTGACTTTGGGGAAAAGTCTTATAGCCACGGCCTTGGATC
GGGATCCCTCTCCGTTCAGTCCCCTGTCCAACCTCACCTTCCTGGATCTCAGCAACAACAACATCGCGAA
CATCAGAGGGAATATGTTGGAGGGGCTCGTGAACCTGAAGGTGCTGAAGCTCCAACACAATAACTTAGCC
CGTGTGTGGAAGAGCGCCAACCAAGGTGGGCCGGTGTTGTTTCTCAAAGGGGCCCAGAAGTTGACGTCCT
TACTGATGGATAGCAACGGCCTGGATGAGATCCCAGTGGACGCTCTGAGAGGGCTGACCGAGCTCCGTGA
GCTAAGCCTGGGTAACAATCTCCTCAACAGTCTGAAGGACACCATTTTCGAAGATCTGAACTCACTGCGG
GCTCTCTATTTACAAAAGAATCTGATCACAACCGTGAGGCCCGAAGTCTTCCAAACTCCCATGAGCAACC
TCAGCCTGCTTGTCATGGGAAAAAATCCATTTGACTGCACGTGTGAGAGCATCCTGTGGTTCATGACATG
GATGAATAAGACAAATATGACCAGCGTGCCAGGCCTCAGGGAGCAGTACACGTGCAACACTCCACTTACT
TACTTCAACCGCTCCGTCATGGATTTTGACGCCCTCTCTTGCAAAGACATGACCCCATTTCAGGCTCTTT
ACATACTGAGCAGCACAGCCGTCCTCATGCTGATGGTTACGGCACTTCTGGTGCGGTTCCACGGCTGGAG
ATTTGAGTTCTACTGGAACATACTGATCAATCGCACATTGGGATTCAGTGACGCCTCGGTTGAAGAGGGC
AGGGAGTTTGAGTACGACGCCTACGTCATATGTGCAGAGGACGACGGCAGCTGGGTGGATCGAAGGCTCG
TCCCCTTAGAGAAAAGCAACTGCAAGTTTTGTTTGGAGGACCGGGATGCAGTGGCTGGCATGTCAGTGCT
GCAATCCATTGTGGATAATATAAGAAAGTCTCGAAAGATCTTGTTTGTCGTCACTGAAGCTCTTCTGAGA
GATCCCTGGTGTAGACGATTCACGGCCCATCAGGCTCTTCACCAGGTCATTGAAGCCAGCAGAGACTCCG
TGGTTCTGGTCTTCCTGCAGGACGTTCACGACTACAGGTTATCTCAGTCGCTCTTCCTCCGCAGGGGCAT
GTTGCGTCCATGCTGCGTCCTGGACTGGCCTGTCCACAAGGAGAGGGTGCCGGCCTTTCACCAGAAGCTC
CTCATTGCACTTGGCATGACCAATCGATTTCAGGAG
>PfTLR3
ATGCGTGCCCCTCGTTCCCTTCTCCCATTGGTGATCACCATATGTTATTTTGTGGTGGGACCGCACAATT
GTGTGGCATTCCCGAAGAGGAGTTCTTGCTATGTGCAAGACGGCAAAGCTGACTGCCGCCACCTCAGCCT
CAGTGAGGTCCCTCAAGACCTTCCCCAGGACATCACCAGCCTGGATATGTCTCACAACCGATTAAAGGAG
ATTCACCCTGTGACACTAACCCGATACCCAGGACTCATCCACCTCAATATTGGGTACAACAGTATCAGCA
AGGTGGACCCGGGTTTGTGCCGGACTCTGCCCCTGCTGCAGACACTGAACATGGAGCACAATCAAGTGTT
TGTGCTGAAGGAGGAGGACATGAGCCATTGCACTAATCTAACACGGTTGTTTATGGCTAGTAATAAGATA
AAGCTACAAGGAGAGCCTTTCTCTGCACTACAGAGCCTGGAAGTTCTTGATGTTTCCATGAACAAACTGC
AGTCAGCTAAGCTCAGTTCTCAGCCTCAGCTGCCCAGCCTCGTGAATCTCAGTCTGGCATTCAATAACAT
CGGCACTCTCAAGAAAGATGATTTTTCATTTCTTAACCAATCGTTTCTACAATTCCTCAACATGTCATCT
GTGCCCCTAAAAACGTTGGAGCCTGGTTGCTTTACGCCCATTTCAAGCCTCCGTACTTTGATCATGGATG
GAAGCAGTATGGACACACTGGTTATTTCTAAACTCTGCTCGGAGCTGTCAGGGTCATCCATTGATGTTCT
GTTTCTTCGGAAGATGAAGCTGATCAAGCTCACAAACACAACCTTCTCAGGGCTACAGAAAACAAATCTA
ACCTTTCTGGATCTGTCCCGTAATGGCATGGTTGAAATTGAACCAGGCTCATTTCAGTGGCTGTCCAGAC
TTCTGACTCTACTTTTGACAGACAACAACATCAAGCTCCTGACCAAGGACACATTTCAGGGGCTCAAAAG
TTTGAAAAAACTCCAATTGACAAAAGCTCTTGGGAGCGGTCATCACACACCGGTTATTGGGGATTTCTCC
TTCCAACCATTAAGTGCTCTGGAAAGTTTGATATTACAGAGAACTGGGGTTCGTGCAATCACACAGTACA
CATTTACAGGCTTGACAAGTCTTAAAGAACTTGATATGAGCTGGAGTAGTTCACTTACCTCACTCAGAAA
CATCACCAGCAAGACCTTTGTCTCACTGACGCAATCACCTCTCAGAAAGCTAAATCTAACAGGAACATCT
ATAGCACAGATTAATCCTGGATGCTTCTCCGTTCTGAGAAATCTCACAACTCTTCTTCTAGAGTTCAACT
TTATCAAGCAAAATCTCACTGGCAAAGAGTTTGAAGGCCTGGGACAGGTTGAAGAGATTTACATGTCCAA
TAACCAACAGACAGTCAATCTAGGCTCCATGTCGTTTGTTAATGTGCCCAAACTTAGGTTCTTGACTTTG
GCAAGAAGTCTTAGAGCCGAAGCCGTGAACCTGGATCCCTCTCCATTCCGCCACCTGCCCAACCTCACCT
TCCTGGATCTCAGCAACAACAACATTGCTAACATTAGAGAGAATATGTTGGAGGGGCTTGTGAACCTCAA
GGTGCTGAAACTCCAACACAATAACTTTGCCCGTTTGTGGAAGAGTGCCAACCTAGGTGGGCCGGTGTTG
TTTCTCAAACACACACGGAGGTTGACAACCTTAGAGATGGATAATAACGGGATGGATGAGATACCAGTAG
AGGCTCTGAGAGGGTTGAGTGACCTCCGTCAACTCAGCCTGGCCAACAACCTCCTCAATAGGCTTAAGGA
CTCCGTTTTTGATGATCTGAACTCACTGCAGGTTTTAAATTTACAGAAGAATCTAATCACGGCTGTGAGG
CCTGAGGTGTTCAAAACTCCTCTGAGCAACCTCAGGCGGCTTGTCCTAGACAAAAATCCATTTGACTGCA
CGTGTGAGAGCATGCTGTGGTTCGTGACATGGTTGAATGACACAAATGGGACCAGTGTGCCAGGTCTCAG
GGACCAGTACATGTGCAACACTCCACTAGGGTATTTCAACCACTCCATCCTGGATTTTGACGGCCTCTCT
TGCAAAGATATGACCCCATTTCAGGCTCTTTACATACTGAGCAGCACCGCTGTCCTCATGCTCCTAGTAA
CTGCGCTTCTGGTGCGGTTCCAAGGCTGGAGGATCCAGTTTTATTGGAACATATTGATCAATCGCACATT
GGGATTTAGCGACGCCACAGTTGAAGAGGGCAGGGAATTTGAGTATGATGCTTACATCATACATTCAGAC
AAAGACAGCAGCTGGGTGGAAAGAAGGATGGTCCCCTTAGAGAATGACCAGTGCAGGTTTTGTTTGGATG
ATCGAGATGCAGTCCCTGGCACGTCACAGCTTCAATCCATTGTGGAAAATATGAGAAATTCCAGAAAAAT
CGTGTTTGTCGTCACTGAAACTCTTCTCAACGATGCCTTGTGTAGTCGATTTAAAGCCCATCATGCACTT
CACCAGGTCATTGAAGCCAGCAGGGACTCTGTGGTTCTGGTCTTCCTGCAGGACGTCCACGACTACAAGT
TGTCTCAATCACTCTTACTCCGCAGGGGCATGTTGCGTCCTTGCTGCATCCTGGACTGGCCTGTCCATAA
GGAGAGGGTGCCGGCCTTTCACCAGAAACTCCTCATAGCACTTGGCATGACTAATCGATTGCAGGAG

>LcTLR3
ATGCAACATTGGCAACATTTGGTTTTTGGAAAAATGTGTGCCCCTCGTTCCCTTCTCCTACCATGGGTCA
TCATCATATGTTATTTTGTGTGCCATTGTGTGGCCTCCATAAAGAAGACATCCTGCCATGTGCAAGACGG
CAGAGCTGACTGCAGCCACCTGAGCCTCAGCATGATCCCTCCGAACCTTCCCAGGAACATAACTATCCTG
GATATGTCTCACAACAGACTGAAGGAGGTTCTCCCTGTGTCACTAAACCCATACCCAGGACTCCTCCACC
TTGATGTCAGTTACAATAGTATTACCAAGCTGGACGCGCATTTGTGCCAGACACTGCCCCTCCTGCAAGC
ATTGTACCTGGGACACAATGAAGTGCATTTGTTGAAGAAGGAGGACCTGAGCCACTGCACCGGTCTAATA
CGGTTGAATATGGCTAGTAATCGACTAAAGCTTCAAGGAGAGCCCTTCTCTGGACTACAGAACCTGCAAT
TTCTTGATGTTTCCATGAACAAACTGCTGTCAGCCAAGCTTGGCTCTCAGCCTCAGCTGCCCAGCCTAGT
GAACCTCAATCTGGGATTCAATGACTTCACTGCTCTGAGGAAAGATGACTTTTCTTTCCTTGGCCATTCA
TCCTCCCTGCAAGTTCTCAGTCTGTCATCTGTGCCTCTAAAAACATTGGAACCTGGTTGCTTTAAGCCCA
TTTCAGGCCTACATACTTTAATCATGGATGGGAGCAAAATGGGCACTCAAGATATTTCCAAAATCTGCTT
AGAGCTGTCAGGGACATCCATTGATGCCCTGTCTCTTCGGAATATGAAGCTGGTCACACTCACAAACAAG
ACATTTGCAGGGCTGCAGATGACAAATCTAACATTTCTTGATCTGTCCCATAACGGAATGGGTAAAATTG
AGGAGGGCTCATTTAAGTGGTTGTCAAAACTTCAGACTCTAACTCTGGCCAACAACAACATCAAGCACCT
GACCAAGGACACATTTCAGGGGCTCAAAAGTTTGAAAAAACTTCAACTGACAAAAGCTCTGGTGAAAAGT
CATACCTCCTCTACACCGATTATCGATGATTTTTCTTTTCAACCTCTAAGTGCTCTGGAGATTTTAATGC
TAAATGAAACTGCAGTTCGGGAAATCACGGAGCACACCTTTACAGGCTTGAAAAATCTTCAAGAACTTGA
TATGAGCTGGAGTAGTTGTGCATCATTCAGAATCATCACCAACAAGACCTTTGTCTCACTTGCAGGGTCA
CCTCTCAGAATACTAAATCTGACAGCAACAGCTATAACCCAGATTAATCCTGGAAGCTTCTCCCTTTTGA
GAAACCTCACCACTCTTCTACTAGATTATAATTTTATAGACCAGATTCTCACTGGCAAAGAGTTTGAAGG
CATGGGTCAGGTTGAAGAGATTCACATGACCAATAACCACCAGAAAGTCAGACTAAGCACAACTTCATTT
GTTAATGTGCCCAATCTTAGGGTCCTGACTTTGGGAAAAAGTCTTAACACCACAGCGGAGGGCCTGGATG
TGGATCCCTCTCCATTCAAGCCCCTGCTCAACCTCACCTTCCTGGATCTCAGTAACAACAACATTGCTAA
CATCAGAGAGAGTATGTTGGAGGGACTTGTGAACCTGAAGGTGCTGAAGCTCCAACACAATAATTTAGCC
CGGTTGTGGAAGAGTGTCAACCCAGGTGGGCCAGTGTTGTTCCTCAAAGGGGCACAGAACTTGATGTCCT
TACAGATGGATAGTAATGGGCTGGATGAAATTCCAGACGGAGCTCTGAGAGGTTTGAGTAACCTCAGTCA
ACTAAGCCTTGGATACAATCTCCTAAATAGTCTTAAGGGCTCAGTTTTCAATGATCTGAAATCATTGCAG
GTTTTACGTTTACAGAAGAATCTGATCACAACTGTGAGGCCTGAAGTGTTCAAAACTGTCATGAGCAACC
TCAGCCTACTTGTCATGGACAAAAATCCATTTGACTGCACATGTGAGAGCATCCTGTGGTTTGTGACATG
GTTGAATAATACAAATATGACCACTGTGCCAGATCTCAGGGACCAGTATAGGTGCAACACTCCACTTGCT
TACTTTAACCGCTCAATCATGGATTTTGACACCCTCTCTTGCAAAGATATGACCCCATTTCAGGCTCTTT
ACATACTGAGCAGCACAGCTGTTATGATGCTGATTGCAACAGCTCTTCTGGTACGGTTCCAGGGCTGGAG
AATTCAATTTTATTGGAACATACTCATCAATCGTACATTAGGATTTAGTGATGCCAAAGTTGAAGAGGGC
AGGGAATTCACGTATGATGCTTATATCATACATGCAGAGGAGGACAGCAGCTGGGTGGAGAGGATGGTGA
TCCCCTTAGAGAATGAAAAGTGCACATTTTATTTGGAGGATCGAGATTCAGTCCCTGGGATGTCACAGCT
TGAATCTATTGTGGATAATATGAGAAAGTCCAGGAAAATCTTGTTTGTCATCACTGAAAGTCTTCTCAAT
GATCCCTGGTGTAGACGATTTAAAGCCCATCACGCACTTCACCAGGTCATTGAAGCCAGCAGGGACTCTG
TGGTTCTGGTCTTCTTGCAGGATGTGCACGACTACAAGTTATCTCGCTCACTCTTCATCCGCAGGGGCAT
GTTGCGCAAGCGTTGCATTTTGGAATGGCACGGCCACAAAGAGAGGGTGCCAGCCTTTCACCAGGAGCTC
CTCATAGCACTTGGCATGACTAATCGATTGAGGGAT
>SdTLR3
ATGCAAAGGCAACGTTTGGTTTCTGAAGCGATGCGCTCCCCTCGCTCCCTTCTCCTGACATGGGTCATCG
TCATATGTTATTTTATGACCGGCCCGTACCATTGCATGGCATCCCAGAAGAAGACATCCTGCAGCGTGCA
AGATGGCAGAGCTGACTGCAGCCACCTCAGCCTCAACGCAACCCCTCAAAACCTTCCCAGGAACATCACC
AGCCTGGATATGTCTCACAACAGACTGGTGGGGATTTCCCCTGAGTCTCTAAGCCCATACAATGGACTCC
TCCACCTCGATGTCAGTTACAACAGTATCACCAAGCTGGATGTGCGTTTGTGCCAGACGCTGCCCCAGCT
GCAGACGCTAATCATAGAACACAATGAAGTGCATCTGCTGAAGAAGGACGATCTGAGCCACTGCACCAGT
CTAACACGGTTGAATATGGCTAGTAATAGGCTAAAGCTTCAAGGAGAGCCCTTCTCTTCACTAAAGAACC
TGCAATTTCTTGATGTTTCCACAAACAAACTGCCTTCAGCCAAGCTCAGCTCTCAGCCTCAGCTGCCCAG
CCTTGTGAACCTCAATCTGGCATTCAACGACTTCAGCACTCTGGAGAAAGATGACTTTTCTTTCCTTAAC
CATTCACCCTTTCTACGAGTCCTCAATCTCTCGACTCTGCCTCTAAAAAAATTGGAGCCCGGTTGCCTTG
ATCCCATTTCAGGCCTACATACGTTAATCATGGATGGGAGTAATATGGACAGTCAGGTCATTTCCAAACT
CTGCTTAGAGTTGTCAGGGACATCCATTGAGACCCTGTCTCTTCAGAAGGTAAAGCTGGTCACACTCTTG
AACACAACCTTTACAGGGCTGCAGAAAGCAAACTTAACCTTTCTGGATCTGTCCCATAATGGCATGGGTA
AAATTGAGGAAGGCTCATTTCAGTGGCTGCCCAGACTTCAGATTTTAATTTTGGCCAACAACAACATCAA
GCACCTGACCAAGGACACATTTCAGGGGCTCAAAAGTCTGAAAAAACTCCAAATGACAAAAGCTCTGGTG
AGAGGTCATACCTCCTCAACCCCGATTATTGATGATTTCTCCTTCCAACCATTAAGTGCCCTGGAGAGTT
TAACATTACAGCAAACTGCAATTCGGGAAATCACAGCGAACACCTTTACAGGTTTGACAAGCCTTCAGGA
ACTTGATATGAGCTGGAGTACTTGTGCATCGCTCAGAAGCATCAGTAACAAAACCTTAGTCTCTCTCGCA
GGATCGCCTCTCAGACAGCTAAATCTGAGAGGAACAGCTATAGGAGAGATTAATCCTGGAAGCTTCTCTG
TTTTGGGAAACCTCACCATCCTCCTTCTAGATCATAATTTTATAAGTCAAATTCTCACTGGCGAAGAGTT
TAAAGGCCTTGGTCAGGTTCAAGAGTTACACATGAGCGATAACTACCAGAAAGTCAAACTCAGCTCCACT
TCATTTGTTAAGGTGCCCAATCTTAGGGTCCTGACTTTGGGAAAAAGCATTAATATGACAGCTTCCAAAC
TGGATCCCTCTCTATTCAAGCCCCTGTCCAACCTCACCGTCCTGGATCTCAGTAACAACAACATCGCAAA
CATCATAGAGAATACGTTTGAGGGGCTTGTGAACCTGAAGGTGCTGAAGCTCCAACACAATAACTTAGCC
CGGTTGTGGAAGAGTGCCAACCTAGGTGGGCCAGTGTTGTTTCTCAAAGGGGTACAGAACTTGATCACCT
TACAGATGGATAGTAACGGGCTGGATGAGATCCCAGAGGAGGCTCTGAGAGGTTTGAGCAACCTCAGTGA
ACTAAGTCTCTCAAGCAATCTCCTAAACAGTTTTAAGGACTCCGTTTTTGATGATCTAACATCATTGCGT
GTTTTACGTTTACAGAAGAACCTGATCACAACTGTGAGGCCCGAAGTGTTCAAAACTCCGATGAGAAACC
TCAGCCTACTTGTCATGGACAAAAATCCATTTGACTGCACATGTGAGAGCATCCTGTGGTTTGTCAGATG
GTTGAATAACACAAATGTTACCAGATTGCCAAACCTCAGGGACCAGTATACATGCAACACTCCACGTGCT
TACTTCAATCAATCAGTCATGGATTTTGACACCCTCTCTTGCAAAGATATGACCCCTTTTCAGGCTCTTT
ACGTACTGAGCAGCACAGTTGTCCTAATGCTGATGGTAACTGCACTTGTGGTGCGGTTCCATGGCTGGAG
GATTCAGTTTTATTGGAACATACTGATCAATCGCACATTAGGATTTAGTGACGCCAGCGTTGAAGAGGGC
AGGGAATTTGAATATGACGCTTACATCATACATGCAGAAGAAGACAGCCGCTGGGTGGAAAGGATGATGG
TCCCCTTAGAGAATGAAAGGTGCAGGTTTTGTTTGCAGGACCGAGATGGAGTCCCTGGAATGCCACTGCT
TGAATCCATTGTGGATAATATGAAAATGTCCAGGAAAATCTTGTTCGTCGTCACTGAAAGTCTTCTCAAA
GATCCCTGGTGTAGACGATTTAAAGCCCACCACGCACTTAACGAGGTCATTGAAGCCAGCAGGGACTCTG
TGGTTCTGGTCTTCCTGCAGGATGTGCACGACTACAAGTTGTCTCGCTCACTCTTCCTCCGCAGGGGCAT
GTTGCGCTCGAGATGCATCCTGGACTGGCATTGTCATAAGGAGAGGGTGCCGGCCTTTCACCAGAAGCTC
CTCATTGCACTTGGCATGACAAATCGATTGAAGGAG

>AtTLR3
ATGCAACAGATACCTAATATGCAAAGGCATCGTTTGGTTTTTGAAGCAATGTGTGTCCATCGGTCTCTTC
TCCTGACATGGGTCATCATCATATGTTCTTTTATGACGAGACATTGTGTGGCCTCCCAGAAGAAAACCTC
CTGTCAAGTGCAAGATGGCAGAGCTGACTGCAGCCACCTGAGCCTCAGAGCCGTCCCTCCAGACCTTCCC
AGGAACATCACCAGTCTGGACATGTCTCATAACAGGTTGATTGGGATTGCAGCTTTATCGCTAAAACCGT
ACCCACGCCTCATCCACCTTGATGTCAGCTTCAACAGTATCACCAAGCTGGAGGATAGTTTGTGCCAGAC
ACTACCTTTTCTGCAGACGCTGAACATGCAGCACAACGAAGTCCATTTTCTAAAGAAGGAGGATCTCAAC
CATTGCACCAACTTAACACTGTTGAATTTGGCCAGTAATAGGCTAAAGCTACACGGAGAGCCCTTCTCTG
TTCTACAGAACCTAAAGTTTCTTGACGTTTCTGCAAACAAACTGCCGTCACCCAGGCTCGGCTCTCAGCC
CCAGCTGCCCAGCCTGGTGACCCTCAACCTGGCATTCAATGAAATCACTGCTCTGAAGAAAGATGACTTT
TCTTTCCTTAACCGTTCGTCCTTCCTACAAGTCCTCAACCTGTCATCGGTGTCGCTGAAAACATTGGATC
CTGGTTGCTTTAAGCCCATTTCAGGCCTACGCACTTTAATCATGGATATGAGCAATATGGGCACACTGGC
TATTTCTAAACTCTGCTCAGAGCTGGCAGGGACGTCCATTGATGCCTTGTCTCTTCGGAAGATGAAGCTG
GTCACAGTTACAAACACAACCTTCACAGGGCTTCACAAAACCAACTTAACCTTTCTGGATCTGTCTTATA
ATGGACTGGGTAAAATTGAAGGAGGCTCGTTTCAATGGCTGTCCAGACTTCAGACTCTAGTTTTGGCTCA
CAACAATATCAAGCACCTGACAAAAGAGACATTCGAGGGGCTCAAAGGTTTGAAAAAACTCCAGCTGACC
AGAGCTTTGGTGAAGAGTCATACATCCTCCACCCAGATTATTAACGATTTCTCTTTCCAGCCATTAAGCA
GCCTGGAGAGTTTGATTTTACAGAATACTGCAGTTCGAAACCTCACTGAACACACCTTTACAGGCCTGAC
AAGTCTTAAAGAACTTGATATGAGCTGGAGTAGTTACACTGTGCTCAGAAACATCACCAGTAAGACCTTG
GTGTCACTTGCTGAGTCACCGCTCATAAAACTGAACCTGGCAGGTACAGCGATATCCCAGATTAATCCTG
GGAGCTTTTCTGTTTTTAAAAACCTCACCACTCTTCTGCTAGATAACAATCACATCAAACAAACCCTCAC
TGGCAGAGAGTTTGAAGGCCTGGGTCAAGTTCAAGAGATTCACATGGCTAACAACCAGCAGACAGTCAAC
CTGAGCTCCACGTCGTTTGTTTATGTGCCAAATCTTAGGGTTCTAACGTTGGGAAAAAGTCTTAGATCCA
CAGCCTTGAACCTGGATCCCTCTCCATTCAGACCCCTGTCCAAGCTCACCGTCCTGGATCTCAGCAACAA
TAACATTGCTAACATCAGAGAGAACATGTTGGAGGGTCTTGTGAACCTGAAGGTGCTGAAGCTTCAGCAC
AACAACTTAGCTCGTTTGTGGAAGAGCGCCAACCTAGGTGGGCCCGTTTTGTTTCTCAAAGGGGCACAGA
GCTTGACGACCTTAGAGTTGGATAGTAATGGGCTGGATGAGATCCCAATAGATGCTCTGAGAGGTTTAAG
TAACCTCAGTGAACTAAGCCTTGGTGAAAATCTTCTAAACAATTTAAAGGACTCCATTTTTGATGATCTT
ACCTCACTGCAGATTTTCCGTTTACAGAAGAACCTGATCACAACTGTAAGACCTGAAGTGTTCAAAACTC
CTCTGAGCAACCTCAGCCTGCTTGTTATGGACAAAAATCCATTTGACTGCACATGTGAGAGCATCCTGTG
GTTTGTGACATGGCTAAACAACACAAAAATGACCAGCGTGCCAGCTCTCAGGGACCAGTATAGGTGCAAC
ACTCCACTAGCTTACTTTAACCGCTCCATCGCTGACTTTGACACCCTTTCTTGCAAAGACATGACCCCAT
TTCAGGCTCTTTACATTTTGAGCAGCACAGTTGTCATAATGTTAATGGTAACTGCTCTTCTTGTGCGCTT
CCACGGCTGGAGGATCGAGTTTTACTGGACCATACTGATCAATCGCACCTTAGGCTTTAGTGATGCCAAA
GTTGAAGAGGGTAGAGAATTTGAGTATGATGCTTATGTCATACATGCAGAGCAAGATGCCCGCTGGGTGG
AGAGAAGGCTGGAGCCTTTAGAGAACGATAATTGCAAGTTTTGCTTACAGGATCGAGATTCAGTCATTGG
CACGCCGTATCTTCAATCCATCGTTGACAACATGAGAAAATCAAGGAAAATCTTGTTTGTTGTCACTGAA
AGTCTTCTCAACGATCCCTGCTGCAGACGATTTAAAGCCCATCATGCTTATCACCAGGTCATTGAAGCCA
ACAGGGATTCAGTGGTTCTGATTTTCCTGGATGATGTTCACGACTACAAGTTATCTAGTGCACTCCTCCT
CCGCAGGGGCATGCTGCGCCCATGTTGCATTCTGGATTGGCCTGTCCAGAGGGAGAGGGTGCCCGCCTTT
CACCAGAAACTCCTCATAGCCCTTGGCATGACTAATCGATTGCAGGAA

>OnTLR3
ATGATGTGCGCCCATCATGCCCGTCTCCTGTCGTGGATCCTCGTCACGTGTTGTGTTTTGACGGGACCGT
ACCATTGCGATGCCTCTGAGAAGAAGACCTCCTGCTATGTGGAAGACGGCCGAGCTGACTGCAGTCGCCT
CCGCCTCAGTGCGATCCCTTCAGACCTTCCCAGGAACATCACCAGCCTGGATGTGTCCCACAACATACTG
AGAGGGATTACCCCGCCGTCACTAAGCCCGTACCCTGGCCTCCTGCACCTCGACGCCGGTTACAACAGCA
TCACCAAGGTGGACGCGGGTTTGTGCCAAACACTGCCTCTGCTGCAGACGTTGAACCTGGAACACAATCA
GGTGCATTTGCTGAAGACTGGAGATATGAGCCACTGCACCAGACTGACATCGTTGGACTTGGCTAGTAAT
AGACTAAAGCTGCAGGGAGAACCCTTCTCGTCACTGCAGAACCTAACCTTTCTAGATGTTTCCAAAAACA
AACTGCAGTCACCCAAGCTCGGCTCTCAGCCTCAGCTGCCCAGCCTGGTGAACTTCAGCCTGGCATTCAA
TGAGTTCACCACTCTGAAGAAAGATGACTTTTCATTTCTTGACCATTCATCCTCTCTGCAAGTCCTCAAC
CTGTCATCTGTGCCTTTAAAAACATTGGAGCCCGGCTGCTTTCAGGCCATTTCAGGCCTGCGCACTTTAA
TCATGGATGGGGGCAACTTGGGAACTCTGATGGTTTCCAAACTGTGCTCAGAGTTGTCTGGGACAGCCAT
TGATGCTCTCTCTCTTCGGAAAATGAATCTGGTCATGGTCACAAACAAAACCTTTACGGGACTGCAGAAG
ACAAATCTAACCTTCTTGGATCTGTCCAGTAATGCCATGGGTCAAATTGAAGAAGGCTCATTTCAGTGGC
TATCTAATCTTCAGACTCTAAATTTGTCGCACAATAACATCAAGCACCTGACCAACAGGACATTTCAGGG
GCTCAGTAGATTGAAAAAACTGGCACTTACAGAAGCACTGGTGAAAGGTCGTACCTCTTCCCCAGTTATC
GATGATTTTGCTTTCCAGCCATTAGGCATGCTAGAGAGTTTGATGTTACAGAGGACTGCAATCAGGGAAA
TCGGAGAGCACACCTTTGCAGGCTTGAAAAGTCTTAAAAAACTTGACATAAGCTGGATTAACTGTCCGTC
ACTCCGAAACATCACCAACAAGACCTTAGCGTCTCTTGCAGATTCACCAGTCAGATGGCTAAATCTCATA
AATACAAATATAGCGCAGATCAATCCCGGAAGCTTCTCTGCTTTGAGAAACCTCACCGTTCTTCTTCTAG
ATTACAACCATATCAAGCAAACTTTGACAGGCAGAGAATTCGAAGGCCTAGATCAGGTTCAGGAGATTCA
CATGAGCAATAACTTCCAGTCAATTGACCTAAGCTCCAGTTCCTTTGTTAATGTGCCCAACCTTAGAGTC
CTGACTTTGGGGAGAAGTCTTAAAGCTTTAGCCCTAAACCTAGATCACTCTCCATTCAAACCCCTGACCA
ACCTCTCTGTCTTGGATCTCAGCAACAACAATGTTGCTAACATCAAAGACAATCTGCTAGAGGGGCTTGC
AAACCTAAAGGTGTTGAAACTCCAGCACAACAACTTGGCCCGACTGTGGAAGAGTGCCAACCTTGGTGGG
CCGGTGTTGTTTCTCAAAGATGCGCAGAGGTTGGAATCCTTACAGATGGATTATAATGGACTGGATGAGA
TCCCACTGAAGGCTTTGAAAGGTTTGACTCACCTCAGGGAGCTAAGCCTTAGCAACAATCTCATAAACAG
TCTCAAGGACTCTGTTTTCGATGACCTGAAGTCACTGCAGGTATTACGTTTTGAGAAGAACTCGATCACA
AGCGTGAGACCTGAAGTGTTTCGTACTCCCATGAGCAACCTCACCCAGCTTATCATGGGCAGAAATCCAT
TCGACTGCACGTGCGAGAGCATCCTGTGGTTCGTGACGTGGTTGAATACCACAAATACGACGAGTGTGCC
AAATGTCAGGGACGAGTATGTGTGCAACACTCCACGAGCTTACTTTAACCACTCCATCATGGATTTCGAC
CCCCTTTCTTGCAAAGACATGACCCCATTTCAGACTCTTTACATAGTGAGCAGCACAGCCGTCATCATGC
TAATTGTAACCGCACTCACGGTGCGGTTTCATGGCTGGAGGATCCACTTTTACTGGAACATAATGATCAA
TCGCACATTAGGATTCAGTGATGCCAAAGTTGACGAAGGCAGAGAATATGAGTACGACGCTTATGTCATA
CGTGCAGAGGAAGACTCCAGTTGGGTGGAGAGGAGGTTGGTCCCTTTAGAGAATGAAAAGTGCCAGTTTT
GTTTAGAGGATCGAGATTCAGTCGCTGGCATGTCACAGGTGGAATCCATTGTGACAAATATGAAAAAGTC
CAGAAAAATCATGTTTGTCGTCACCGAAAGTCTCCTCAAAGATCCCTGGTGTAGACGATTTAAAGTCTAT
CATGCGCTTCAGCAAGTCATCGAAGAAAGCAGGGACTCAGTCATCCTGGTCTTTCTTCAGGATGTGCACG
ACCACAAGTTGTTTCACTCACTCTTCCTCCGCAGAGGAATGCTACGTCCACGTTGCATTCTGGACTGGCC
TGTCCATAAGGAAAGGATAGCAGCATTTCACCAGAAGCTTCTCATTGCGCTCGGCTTGACTAATCGGCTG
AAGGAC

>TrTLR3
ATGATGCTCGGTGGGCCTTCCCTGTTCCTCTTTTCTCTGCTCATCACGTGGTGCTGCATGACCGGACGGC
GCCACGCTGTGTATGGCCAGAAGAAGACCTCGTGTGTCGTGCAAGGCAGCAGCGCCGACTGCAGCCACCT
CAGCCTGTCCTCCATCCCTCCAGACCTTCCCAGGAACCTCACCAGCCTGGACGTGTCTCACAACAGGTTA
CGGGGGATCCCCCCCGAGTCTCTGAGGCCGTACCCGGGCCTCCTTCACCTCAGCGTCAGCTACAACACCA
TCGCCAAGCTGGACGGCCGACTGTGTGAGACGCTGCCACGGCTGCAGACACTGGACGTTGCACACAACCA
AGTGTTGGCGCTGAGGGAGGAGGATCTGAGCCGCTGCAGCGGGCTGACGGCGCTGATTCTGCGCAGCAAT
CGGCTAAAGCTGCAGGGGGAACCTTTCTCCGGCCTGCAGAAGCTGACGTATCTGGACGTTTCCTTAAACA
ACCTGCAGTCGGCCAGGCTGGGCTCACGGCCTCAGCTGCCCGCTCTGGTCAACCTCAGCCTGGCGCAAAA
TGGCATCACCGTCCTGAAGAGAGATGACTTTTCCTTCCTGAATCACTCGTCCTCTCTCCGAGTGCTCAAC
CTGTCATCGGTGCCCCTGAAAACGCTGGAGCCCGGTTGCCTGAAGCCCATTTCGGGCCTGAGTACTTTAA
TCTTGGACGGGAGCAACATGGGCGCTCTGGTGATCGCTGGAATCTGCTCGCAGCTGTCCGGGACGGCCAT
CAGCAGCCTGTCTCTGCGGAACATGAAGCTGGCCTCTCTCCCAAACACCACCTTTGCAGGACTCCAGCAA
ACCAACCTGAGCTGCCTGGATCTGTCCCGTAACGGCCTGGGGAAAATCGAAAACGGCTCATTTCAGTGGC
TGCCACGACTCGAGACCCTAATTTTAATGGAGAACAACATCAAGCATCTGACCCGAGACACGTTTCAGGG
TCTCCAGAGTCTGAAAACCCTCCAGCTGACAAAGGCTCTGGTGAAAGGTCACACCTCTGCCACCCCCATT
ATTGACAACTTCTCCTTCCAGCCTTTAACGACCCTGGAGAGTTTGGTATTACAGAAAACTGCAATTCGGG
AAATTACAACGCAGACGTTCACGGGCTTGACCAGTCTGAAGGAGCTGGACCTGAGCTGGAGTAGCTGTCT
CTCACTCAAGACCATTACTAACGAGACCTTCCTGTCTCTGGCTGCTTCTCCACTCAGAAAGCTGAATCTG
ACGGGAGCGGCGGTAGTGCAGATCAGTCCTGGAGGCTTCTCCACCTTAAAGAGCCTCACTGTTCTTCTCT
TGGATTCCAACTTCATCAAACAAACCCTGACTGGCAGAGAGTTCGAAGGCTTGGGTCAGCTGGAGGAGAT
TCACATGTCTCTGAACTTCCAGAAAGTCAATCTAAGCTCCGCCTCTTTTGCTGCTGTGCCCCGACTGAAG
GTCCTGACTCTGGGGAAGAGCCTGACCAGCACGGCCCTGAACGTGGATCCCTCTCCGTTCAGCCCCCTGG
TCAATCTCACCTTCCTGGACCTCAGCAACAACAACATCGCCAACATCAGGAGGACCTTGCTCAAAGGTCT
GGTTAACCTCAGGGTGCTGAAGCTGCAGCACAACAACTTTGCCCGTTTATGGAAGAACAACAATGTGGGT
GGGCCGGTAATGTTTCTGCAGGACACGCTGAAACTGAAGACCCTACTGATGGACAGCAACGGGCTGGATG
AGATCCCAGCTGGGGCTCTGAGAGGACTGAGAGAGCTGCAGGAGCTGAGCCTGGGCAACAACCTCCTCAA
CAGCCTGCGGCCGTCTGTCTTCGATGACCTGATCTCCCTGCGCGCTTTGTTTTTACAGAAGAACGTGATC
ACGTCAGTGAGGCCCGAAGTGTTTGAAACGCCCTTGAGCAACCTCAGCCTGCTCGTCATGGGCAAGAATC
CCTACGACTGCACGTGCGAGAGCATCCTGTGGTACGCCACTTGGCTGAACAACACCAACACCACCAGCGT
GCCGGACCTGGCGGAGCAGTACACGTGCAACACCCCGCTGACCTACTTCAACCGCTCCATCATGACGTTC
GACCCCCTTTCCTGCAAAGACATGACCCCCTTCCGGGCCCTGTATGTGGTGAGCAGCACCACCGTGATCT
TGCTGCTGACGGTCGCGCTCTTTATGCGATTCCATGGATGGAGGATTCGGTTCTACTGGAATATCGTGGT
CAACCGCACTTTGGGATTCAGCGACGCCACGGTGGAGGAGGGCCGTCAGTTTGAGTACGACGCCTACGTC
ATACACGCCGAGGACGACGGCGGCTGGGTGGAGAGGCGGCTGCTGCCGTTGGAGAATGGGAGGTGCAAGT
TTTGCTTGGAGGTTCGAGATTCAAACCTCGGAATGTCGCAGTTGGAATCCATCGTCAACAACATAAGGAA
CTCCCGGAAAATCCTGTTCGTTGTCACCGAAACGCTCCTCATGGATCCCTGGTGTCGACGGTTCACGGCT
CATCAGGCTCTGCACCAGGTGATCGAAGCCAGCAGGGACTCCGTGGTCCTGGTCTTCCTGCAGGACGTCC
ACGACTACAAGCTGTCTCGGACGCTCTTCCTCCGCAGGGGCATGCTGCGCTCCTGCTGTGTCCTGTACTG
GCCCGTCCATAAAGAGAGGGTCCCAGCGTTCCACCAAAAGCTCCTCATAGCGCTCGGCATGACCAACCGC
TTGCAGGAC

>SsTLR3
ATGAATTGGCCAGATATAATCCTCATTCTATTGGCTGTCAATCTGGGTGACCTCATCACTGGCCCTACCC
TATGCCACGCCTCTCAAAAGCATCAGAAATCCGAATGCCAGGTGCGAAACGGCTGGGCCGACTGCAGACA
CCTCCGCCTCAAGGAGATCCCTCCTAACCTGCCCTGGAATATCACCGGCCTGGATGTCTCCCACAACAGG
CTGGTGGAGCTACCCCCAGCATCGCTGGCCACGTACCCAGGGCTTGTGCACCTGGACGTGGGCTTCAACA
GCCTCACCAAGCTGGAGGACAGCCTGTGTCAGACCCTGGGCCTGCTGAGGACACTGACCGTGCAGCACAA
CGAGGTACATGGGCTGACGGAGGAGGACCTGAGCAACTGCACCAATCTGACAGAGCTTAACCTGGCTGGC
AACAGGTTGAAGCTACGGGGAGACCCCTTTGCTGCCCTACAGAGTCTGACACTGCTGGACGTGTCCAAAA
ATGACCTGAAGACAGCCAAGTTGGGCACCCGCCTTCAGCTTCCCAGCCTGGTGACTCTCATCTTGTCTAG
CAACAGCATATCAACCATCAAAAAGGATGACTTCTCTTTTCTCAGAAATTCCTCATCCCTACGAGTCCTT
CACCTGTCGGATCTAATAACTCAAGCAAAGTTTGAGCCTGATTGCTTGAAGCCCATTGCAAGCATATATG
AGTTAGTCATGAATGGGAGCAAACTTGGCCCTTCACTCACATCTAAACTTTGCACAGAGCTTTCTGGGAC
AGCGATCCGCAGCCTCTCCCTCCAGAAGACACAGCTAGTTACACTAGACAACACCACCTTCAAAGGCCTG
GGGAAGACCCACCTCACTACTTTGGATCTATCCCACAACAGCATAGCTAAGATCGGGGACGGTTCTTTCC
AGTGGCTGCCCATGCTGGAAGTTCTTTCTCTAGAGCAGAACAACCTCAAGCACCTGACTAAGAACACTTT
CCACGGGCTGGGGAATCTGACACGGCTCAACCTGAATATGGCGCTGGTGAAGAGTCGCACTTCTTCTTAC
CCTATTATCGATGACTTCTCCTTCCAGCCACTAGGAGCACTGGAGAGCCTGAGCATGGAGAATACTGCCT
TTCGAAACATCTCAGTGTTCACCTTTGCGGGTTTGATGAGTCTCCGCCAACTCCACCTGAGCGGGACCAG
CTGCATGGCGCTCAGAATCATCACCAACCAGACCTTTGTGTCCCTCGCAGATTCACCACTTCTTACGCTA
AAGCTTACACGCACAGCAATCTCCCGTCTAGACCCTGGAGCCTTCTCCAGCCTGGGCAATCTCACCACCC
TTCTGCTGGGCAACAACTCCATCTCCCAGACCCTGACGGGGAAAGAGTTCCAGGGTTTGGGCCAGCTACA
GGAGATCTACCTCTCTAACGGCAACCAGAAGCTCATCCTCAGCCCTATGTCCTTCGTCCATGTGCCCGCT
CTCAGGACTCTGATGCTGGGGAGAGCTCTGACCAGCACCCAGTATATGAATACCTCTCCTTTCAAGCCTC
TGTCCAACCTCACCATCCTGGACCTCAGCAACAACAACATCGCCAACATCAAAATTGATCTTCTGGACGG
ACTAGAGAATCTGAAGGTGCTGAAGCTACAGCACAACAACTTGGCCCGGCTGTGGAAGAGTGCCAACCCG
GGTGGGCCGGTGCTGTTTCTTAGGGGGCTCCGCAGCCTTGTTGCCCTGGAGATGGACTTCAACGGTCTGG
ATGAGATCCCTGAGGAGGCCCTTCATGGATTAACCAACCTTCAAGAGCTCAGCCTCAGTGGGAACATCCT
GAACCAACTCAAGGACTCAGTCTTCAACGACTTGGGGTCACTCCGGGTGCTTCGGCTCCAGAAGAACCTA
ATCACGTCAGTGAGGAAGGAAGTGTTTGGGCCGGCATTGGCCAACCTCAGCCAGCTGGTCATGGAGAAGA
ACCCGTTCGACTGCACCTGCGAGAGCATCCTGTGGTTTGTGGCGTGGCTGAACGGAACAAACGCCAGTGT
GCCGGGCATCAGGGATGAGTATGTGTGCAACACGCCGCAAGCCTACTACAACCGCTCGATCATGGAGTTC
GACAGGCTCTCCTGCCTGGACATGACACCATTCCAGGCGCTCTACGTGCTCACCAGCACTGCGGTCCTGA
CCTTAATGGTGACCTCACTCCTAGTGCGCTTCCAGGGTTGGAGGATTCAGTTCTACTGGAACGTTCTGAT
CAACCGTACGCTCGGATTGAGCGATGCCAGTTCCAGGGAGGGGAGAGAGTTCAACTATGACGCGTTCGTC
ATTCATGCTGCAAAGGATAAAACCTGGGTGGAACGAAGCTTGCTCCCCATAGAGGACGAACAGGGGTATA
GATTTTATTTGCTGGATCGAGATGCAGTGCCAGGTGATTTGCGACTGGAGTCCATTGTGGAGAATATGAG
AAGGTCCAGGAAAATACTATTTGTGGTCACCGAAACTCTTCTCGAAGACTCCATGTGTCGACAGTTCATG
GCCCACCATGCCCTGCACCAGGTGATTGAGGACAGCCGGGACTCGGTGGTGCTGGTCTTCCTGGAGGACG
TGCAGGACTACAAGTTGTCTCGCTGTCTGCTCCTGCGCAGGGGCATGCTTCGTCCACATTGCCTCCTCAA
CTGGCCACTGCAAAGGGAGAGGGTGCCCGCCTTCCACCAGAGGCTCCGCATCGCCCTGGGCACCACCAAC
CGAGTGCAG

>OmTLR3
ATGAATTGGCCAGATATAATCCTCATTATATTGGCTGTCAATCTGGGTAACCTCATCACTGGCCCTACCC
TATGCCACGCCTCTCAAAAGCGTCAGAAATCCGAATGCCAGGTGCGAAACGGCTGGGCGGACTGCAGCCA
CCTCCGCCTCAAGGAGATCCCTCCCAACCTGCCCTGGAATATCACCGGCCTGGATGTCTCCCACAACAGG
CTGGTGGAGCTACCCCCAGCATCGCTGGCCACTTACCCTGGGCTTGTGCACCTGGATGTGGGCTTCAACA
GCCTCACCAAGCTGGAGGACAGCCTGTGTCAGACCCTGGGCCTGCTGAGGACACTGACCGTACAGCACAA
CGAGGTACATTGGCTGAGGGAGAAGGACCTGAGCAACTGCACCAATCTGACAGAGCTTAACCTGGCTGGC
AACAGGTTGAAGCTACGGGGAGAGCCCTTTGCTGCCTTACAGAGTCTGACACTGCTGGACGTGTCCAAAA
ATGACCTGAAGACAGCCAACTTGGGCACCCGCCTTCAGCTTCCAAGCCTGGTGACTCTCATCTTGTCTAG
CAACAGCATATCAACCTTCAAAAAGGATGACTTCTATTTTCTCAGTAATTCCTCATCCCTACGAGTCCTC
CACCTGTCGAATCTAACAACTCTAGCAAAGTTTGAGCCTGATTGCTTGAAGCCCATTGCAAGCATATATG
AGTTAGTCATGAATGGGAGCAAACTTGGCCCTTCACTCACGTCTAAACTCTGCACAGAGCTTTCTGGGAC
AGCGATCCGCAGCCTCTCCCTCCAAAAGACACAGCTAGTTACACTAGACAACACCACCTTCAAAGGCCTG
GGGAAGACCCACCTCACTACTTTGGATCTATCCCACAACAGCATAGCTAAGATCGGGGATGGTTCTTTCC
AGTGGCTGTCCATGCTGGAAGTTCTTTCTCTGGAGCAGAACAACCTCAAGCGCCTGACTAAGAACACTTT
CAACGGGCTGGGGAATCTGACACGGCTCAACCTGAATATGGCGCTGGTGAAGAGTCGCACTTCTTCTTAC
CCTATTATCGACGACTTCTCCTTCCAGCCACTAAGGGCACTGGAGAGCCTGAGCATGGAGAATACTGCCT
TTCGAAACATCTCGGTGCTCACCTTTGCGGGTTTGATGAGTCTCCGCCAACTCCACCTGAGTAGGACCAG
CTGCATGTCGCTCAAAATCATCACCAACCAGACCTTTGTGTCCCTCGCAGGTTCACCACTTCTTATGCTA
AAGCTTACAAGCACAGCAATCTCCCGTCTAGACCCTGGAGCCTTCTCCAGCCTGGGCAATCTCACCACCC
TTCTGCTGGGCAACAACTCCATCTCCCAGACCCTGACGGGGAAAGAGTTCCAGGGTTTGGGCCAGCTACA
GGAGATCTACCTCTCTAACGGCAACCAGAAGCTCATCCTCAGCCCTATGTCGTTTGTCCATGTGCCCGCT
CTCAGGACTCTGATGCTGGGGAGAGCTCTGACCAGCACCCTGTATATGAATACCTCTCCGTTCAAGCCTC
TGTCCAACCTCACCATCCTGGACCTCAGCAACAACAACATCGCCAACATAAAAATTGATCTTCTTGATGG
ACTAGAGAATCTGAAGGTGCTGAAGTTTCAGCACAACAACTTGGCCCGGCTGTGGAAGAGTGCTAACCCA
GGTGGGCCGGTGCTGTTTCTTAGGGGGCTCCGCAGCCTTGTTGCCCTGGAGATGGACTTCAACGGTCTGG
ATGAGATCCCCGATGAGGCCCTTCATGGATTAACCAACCTTCAAGAGCTCAGCCTCAGTGGGAACATCCT
GAACCAACTCAGGGACTCAGTCTTCAACGACTTGGGGTCGCTCCGGGTGCTTCGGCTCCAGAAGAACCTA
ATCACGTCGGTGAGGAAGGAAGTGTTTGGGCCGGCTTTGGCCAACCTCAGCCAGCTGGTCATGGAGAAGA
ACCCGTTCGACTGCACCTGCGAGAGCATCCTGTGGTTTGTGGCGTGGCTGAACAGAACAAACGCCAGTGT
GCCGGGCCTCAGGGATGAGTATGTGTGCAACACGCCGCAAGCCTACTACAACCGCTCGATCATGGAGTTT
GACAGGCTCTCCTGCCAGGACATGACACCATTCCAGGCGCTCTACGTGCTCACCAGCACTGCGGTCCTGA
CTTTAATGGTGACCTCACTCCTAGTGCGCTTCCAGGGTTGGAGGATTCAGTTCTACTGGAACGTTCTGAT
CAACCGTACGCTCGGATTGAGCGATGCCAGTTCCGGGGAGGGGAGAGAGTTCAACTACGACGCGTACGTC
ATTCATGCTGCAAAGGATAAAACCTGGGTGGAACGAAGCTTGCTCCCTCTAGAGGACGAACAGGGGTATA
CATTTTATCTGCAGGATCGAGATGCAGTGCCAGGTGATTCGCGACTGGAGTCCATTGTGGAGAATATGAG
AAGGTCCAGGAAAATACTATTTGTGGTCACCGAAACTCTTCTCGAAGACTCCATGTGTCGACAGTTCATG
GCCCACCACGCCCTGCACCAGGTGATCGAGGACAGCCGGGACTCGGTGGTGCTGGTCTTCCTGGAGGACG
TGCAGGACTACAAGTTGTCCCGCTGTCTGCTCCTGCGCAGGGGCATGCTTCGTCCAAATTGCCTCCTCAA
CTGGCCCCTGCAGAGGGAGAGGGTGCCCGCCTTCCACCAGAGGCTCCGCATCGCCCTGGGCACCACCAAC
CGAGTGCAG

>CcaTLR3
ATGGAGCGGGTGAAACTCATATTGTTGCCCTTGCTCTGCATATGTTTCCATGGCCACTGTGCAGGCACGG
CATACCCACACAAGTCAAAATGTACAATTGGGAATAACAAAGCAGACTGCAGTCTTATGAATCTGGATGC
AGTGCCAACGGACTTACCCAAAAATATCACCACATTGGATGTGTCACACAACAGATTAAAAAATCTGTCT
TCTCTGCATTTGTATTCAAATCTGATGAATATAGATGCCAGCTACAACTCTTTAAAGATCATAGAAGAGG
ATCTATGTATTTCCCTGCCACACCTGCAAAGTTTTAATATGCAACACAATGAAGTGCATTTATTAAACGA
GAAAGACCTGAAAAACTGTTCTCATTTAACACGACTTGACCTGTCTTACAATAGGCTGAAGTTAATTGGG
GAGCCCTTCTCTGTTCTTAAGAGTTTGACGTGGTTAGATGTATCCTGGAACACACTTAAATCGGCTAAAT
CGGGAACACAACCTCAACTGCCAAACCTGGTGACCCTTGCTCTATCTGGAAATGAAATTTCTGAACTGCA
AAAAAATGACTTTTCATTCCTCAGCAATTCCTCTGTATTTCGGGTTCTGATACTCTCATCCCTGTCTCTT
AAAAAGGTAGAGAATGGCTGTTTCCAGACTATTGCTAGACTTACTGACTTAGTGCTGGACTACAGCAAGA
TCAGCCTTCAGTTAACCCCCAGTCTTTGTGAAGAACTTGCAGGCACAGCTTTGCGAAACCTTTCCCTTAA
GAACACTCAACAGGTCACCCTCTCAAACACAACTTTCCAAGGTCTAGACAAGACTAACATCACAGTGCTC
GACCTCAGCAGCAACACGATGACGAAGATTGCTAATGGCACCTTTCAGTGGTTTCCCAGACTGGAAAGTT
TATCCCTGGGGCATAACTCCCTTAAACACCTAACTAAGGACACCTTCCTTGGATTGGGAAACCTGAGACA
GCTTAACCTGCAGAAAGCACTGATTAAGAGTCATAGTTCATCCTTACCAATTATTGAAGACTTCTCTTTC
TCCCATTTAGTCCAATTAGAACACCTATGCATGACAGATACTGCATTTCGAGAGATAACTGAACATATCT
TTTCTGGGCTTCTGAACCTGAAGACACTGGATTTGAGTTGGAGCATCACAGGGTTGAAGACAGTCACAAA
CACAACATTTGCTTCTTTGCAAGAATCTCCACACCTTCAGACTCTTAATCTTACTGCCACGGGTATCAAC
AAGTTGGCACCTGGGGCCTTTTCAAGTTTGGGCAACCTCACTACACTCCTACTCAGTCACAATTTCATTA
ATCAGCAGCTGAAAGGACATGAGTTAGAGGGCCTTTCAAACATTAAAGAGCTTGACATGTCTGAAAACCA
GCAAAGTATTTCCCTTACCAATACCTCATTCATCCATGTCCCTACATTAAGGACTCTAAAACTTGGCCGT
GCAGTAAAAGGGACCCTAGATATAGAACCATCTCCGTTTAGGCCACTTGTCAACCTCACAATTCTAGATC
TCAATAACAACAATATTGCAAACATAAATGCTGGCTTGCTGAAAGGACTGTACAATTTGAAGGTACTGAA
AATGCAGCACAACAACTTGGCTAGGTTGTGGAAGACGGCCAATCCTGGTGGTCCAGTGTTGTTCCTCAAG
GATGCCACAAAACTGTCTGCTCTGGATCTGGATTACAATGGTTTAGATGAGATTCCACTTAATGCTTTGC
GTGGCTTCTTTGAGTTACGTGAGCTAAGTCTCCGTGGTAATTTATTGGATCAGCTGCATGCCTCTGTTTT
TGATGACCTACAGTCTTTAAAGTATTTGCATCTTCAAAAGAACCTTATAACATCCGTTCTACGTGTCACG
TTTGGTGTGCCACTTTCCAACCTGACAGAACTCTACATGGACCACAACCCCTTTGATTGCACCTGCGAGA
GCATTCTGTGGTTCTCTGAGTGGCTTAACTCCACCAATGTCAGTGTTCCTGGGTTCCCTCAAAGTTATAT
ATGTAACACCCCAAATGCCTACTTTAACCGCTCTGTTATGGACTTTGACCCATTGTCCTGCAAGGATATG
ACACCTTTTAAAGCCCTGTACATTATGAGTAGCACAGCAGTGTTAATGTTGTTATTCACAGCTTTCCTGC
TACACTTCCAAGGATGGAGAATCCAGTTCTTCTGGAGCATAATGGTGAACCGTATGCTGGGGTCACTGAA
GGATGAAAGAATTACTGAGGGTAGATATGCATATGATGCATATATCATCCACAGTGCTGAAGATAGGCCA
TGGGTGGAACGAAGCTTGCTTCCCCTAGAGGATGAAAAATTAATTTTTTTTCTTGAAGACAGAGATGCAG
TACCTGGCGTTTCTCAACTTGACGCCATTGTTGAAAACATGGGACGTTCCAGGAAAATAATTTTTGTTAT
TACAGAAATGCTTCTGAAGGATCCTTGGTGTAGGCAATTCAAAGCCCATCATGCACATCACCAGGTAATG
GAGGACAATCGTGACTCACTGATTCTGATTTTTTTGCAAGATGTAACTGATTACAATTTAAACCGCTCTC
TGTATCTTCGTCGTGGCATGTTGAAACCTCACTGTGTACTAAACTGGCCTTTACACAGGGAACGAATCCC
AGCTTTCCATGAGAAACTCCGCTCAGCACTAGCTTCTACCAACAGAGTCAAC

>SmTLR3
ATGCTCTGGACACATTTGCGTCTCGAAGCCATGCGCACCCCTCGTTCCCCTCCCTTGACATGGGTTGTCG
TCGTCGCGTGCTGTGTTTTGGCGGGACCGCCGCAGTCCGGGGCCTCCCCGAAGAAGACGTCCTGCCGCGT
GCAAGACGGCAGAGCGGACTGCAGCCACCTCAGCCTCAGAGCGATCCCTCCAAACCTGCCCAGGAACATC
TCCAGCCTGGACATGTCTCACAACCGGTTGGTGGGGATTCCCCCTGCGCCGCTCAACCTGTACCCGGGGC
TCCTCCGCCTCGACGTCAGCTACAACAGTGTCACCAAGCTGGACGGGCATTTGTGCCAGACGCTGCCCTT
GCTGCAGACACTGAGCGTCGCACACAACGAGGTGCATTTGCTGAAGAGGGAGGACCTGAGCCATTGCACT
GGCCTGGTACTGTTGAATATGGCTAGTAACAGGCTAAAGCTTCAAGGGGAGCCCTTCTCCGCCCTAAAGA
ATCTGAAATCCCTTGACGTCTCCATGAACAAACTGGCTTCGGCCCAGCTCTCCTCGCAGCCTCAGCTGCC
CAGCCTGGTGAACCTCAATCTGGCATTCAATGACTTCACCGCTCTGAAGAAAGATGACTTTTCTTTCCTC
GACAACTCATCCTTCCTACAACTCCTCAATCTCTCGGCCGTGTCTCTGAAAACATTGGAGCCTGGTTGCC
TTCGGCCCATTTCCGGCCTACGCACTTTAATCATGGATGGAAGTAATATGGGCATTCTGGTTCTTTTCAA
ACTCTGCACAGAGCTGTCGAGGACAGCCATTGATGCCCTGTCTCTCCGGAAGATGAAGCTAGTCACCCTC
ACAAACACAACCTTTACCGGGCTGCAGAGAGCAAATCTAACCTTTTTGGATCTGTCCCACAATGGCATGG
GTAAAATCGAAGAGGGGTCATTCCAGTGGCTCTCCAGACTTCAGACTCTGATTTTGGCCGACAACAACCT
CAAGCATCTGACCAAGGGCACATTTCAGGGGCTCAAGGCTTTGAAAGAACTCCAACTGACAAAAGCCCTG
GTGAAAAGTCATACATCCTCCACCCCGATAATCGACGATTTCTCTTTCGAGCCATTGAGCGCACTGGAGA
GCTTATCGTTACGGCAAACCTCTGTTCGGGAAATCACAGGGCACACATTTACAGGCATGACAAGTCTCAA
AGAACTGGATATGAGCTGGAGTAGCTACACGTCGCTCAGAATCATCACCAAACAGACCTTAGTCTCACTT
GCAGGATCACCTCTCGTGAAGCTAAATCTGACAGGAACAGCGATTACACAGATTAATCCTGGAAGCTTTG
CGTGCATGAGAAACCTCACCACTCTTCTACTAGATTTCAATTTCATACAGCAGACTCTCACTGGCAAAGA
GTTCGAAGGCCTGGGTGAGGTTCAGGAGCTGCACATGACCAATAACCACTGGAAAGTCAGACTAAGCTCC
ACTTCGTTCGTCAATGTGCCCAATCTTAGGGTCCTGACTTTGGGCAAAAGTCTCAACAACACAGCTTTGA
ACGTGGATGTGGATCCCTCGCCATTCAAGCCCCTGTGCAACCTCACCTTCTTGGATCTCAGCAATAACAA
CATAGCGAACATCAGAGGGAGTGTTTTGGAGGGCCTTGTGAACCTGAAGGTGCTGAAGCTCCAACACAAT
AACTTAGCCCGGCTGTGGAAGAGTGCCAACCCAGGTGGGCCGGTGCTGTTTCTCAAAGGGGCACCGAACC
TGGTGACCTTACAGATGGACAGTAACGGGCTGGATGAGATCCCGGAGGGTGCTTTGAGAGGTCTGAGTAG
CCTCTGGGAGCTAAGCCTCGCGACCAATCTCCTGAACAATCTTAGGTACTCGGTTTTTGACGATCTGAAA
TCATTGCGGGTTCTACGTTTACAGAAGAACCTGATCACATCCGTCAACCCCGAAGTGTTCAAAACTCCCA
TGAGCAACCTCAGTCTACTTGTCATGGACAAAAATCCTTTTGACTGCACATGTGAGAGCATCCTGTGGTT
TGTGACGTGGTTGAATAACACAAACACCACCTTTGTGCCAGATCTTGGGGACCAGTATATTTGCAACACG
CCACTGGCTTACTATAACCACTCAATCATGGATTTTGAAACCCTCTCTTGCAAAGACATGACCCCATTTC
AGGCTCTTTACATACTGACCAGCACAACGGTCATGGCGGTGATTGTAACGGCACTTTTGGTGCGGTTCCA
AGGCTGGAGGATTCAGTTTTATTGGAACATACTGATCAGTCGGACGCTAGGATTTAGCGATGCCAATATT
GACGAGGGCAGGCACTTTGAGTACGACGCTTACATCATACATGCTGAGGAAGACAGCAGATGGGTGGAGA
GGATGATGGTCCCCTTGGAAAACGAGAACTGCAGGTTTTACCTGGAGGATCGAGACGCTGTCCCTGGGGT
GGCGCTGCTCGAATCGATCATCGATAATATGAGAAGGTCCAGGAAGATCTTGTTTGTGGTCACCGAACGT
CTCCTCAAGGATCCCTGGTGTCGTCGATTCAAAGCCCATCAGGCACTTCACCAGGTCATCGAGGCCAGCA
GGGACTCTGTGGTTCTGGTCTTCCTGCAGGACGTGCATGACTACAAGTTATCTCGCTCACTCTACCTCCG
CAGGGGCATGTTGCGCCGCTGTTGCATCGTGGAATGGCACGGCGGCCATAAGGAGAGGGTGGCGGCCTTC
CACCAGAAGCTCCTCATAGCACTCGGCATGACCAATCGATTGATGGAG
>MmTLR3
ATGTGTGTCCTTCGCCCCCTCCTCCTGTCAGTGGTGATTATCATATGCTACTTTGTGACGGGTAGCAATT
GCGTGACTGCCGTGAAGAAGACCTCCTGCCAGGTACAAGATGGCAGAGCTGACTGCAGCCACCTCAGCCT
CAGTGAGGTCCCTCAAAACCTTCCCAGGAACCTCACCAGCCTGGACATGTCTCACAACAGATTAAGGGGG
ATTCCCCCTGTGTCACTAACGCCATACCCAGGCCTCCTCCACCTTGATGTCAGTTACAACAGTATCACCA
AGGTGGACGGGGGTTTGTGCCAGACTCTGCCTCTGCTGCAGACACTGAACATGGAACACAATGAAGTATT
TGTTCTGAAGAAGGAGGATGTGAGCCATTGCACTAAACTAACACGGTTGATTATGGCCAGCAATAGACTA
AAGCTACAAGGAGAGCCCTTCTCTGCACTACAGACCCTGAAATTTCTTGATGTTTCCATAAACAAACTGA
AATCAGCCAAGCTCGGCACTCAACCTCAGTTGCCCAACCTGGTGAACCTCAATCTGGCATCCAATGACTT
CACCACTCTGAAGAAAGATGACTTTTCATTCCTTAACCATTCGACCAATCTACAAGTCCTCAACCTGTCA
TCAGTGCCTCTAAAAACATTGGAGCCTGGTTGCTTTAAGCCCATTTCAAGACTACGTACTTTAATCATGG
ATAAGAGCACCATGGGCACCCTGGTTATCGCTAAACTCTGCAAAGAGCTGTCAGGGACAGCCATTGATGC
CCTGTCTCTTCGGAACATAAATCTTGTCACACTCACAAACACAACCTTTGCAGGGCTACAGAAAACATCT
CTATCCTTTCTGGATCTGTCCCATAATGGCATGGATAAAATTGAACAAGGTTCATTTCAGTGGTTGACCA
GACTTCAGATTCTGATTTTGGAGGACAATAAAATCAAGCATCTGACCAAGGACACATTTCAGGGGCTCAA
AAGTTTGAAAAAACTCCAGCTGACAAAAGCTCTGGGGAAAAGTCATACCTCTGCTATAATTGATGATTTC
TCCTTTCAACCATTAAGTGCCCTGGAGAGTTTGATATTACAGAACACTGCAGTTCACGATATCACAAAGC
ACACATTTACAGGTTTGACAAGTCTTAAAGAACTTGATGTGAGCTGGAGTAGTTATACCTCACTCAAAAA
CATCAGCAACGAGACCTTAGCTTCACTAGCAGGATCGCCTCTCAGAACGCTTAATCTGACAGGAACAGCT
ATAACACTTATTAATCCTGGGGCCTTCTCCGTTTTCAGAAACCTCACTACTCTTCTTCTAGATCACAACT
TCATCAGCCAAATCCTCACCGGCAAAGAGTTTGAGGGACTGGACGAAGTTCAAGAGCTTCACATGGCCAA
TAACTACAGGAAAGTCAATCTAAGCTCTACATCGTTTGTTAATGTGCCCAAACTTAGGGTCCTGACTTTG
GGAAAAAGCCTTACAGTCAAAGCTTTGGACTTGCATCCCTCTCCATTCAAACCCCTGCCCAACCTCACCA
TCCTGGATCTCAGCAACAACAACATTGCTAACATCAGAGAGGATTTGTTGGAGGGGCTTGTGAACCTGAA
GGTGCTGAAGCTCCAACACAATAACTTAGCCCGTTTGTGGAAGAATGCCAACCTAGGTGGTCCAGTGTTG
TTTCTCAAAGGAGCACCAAACTTGAAAACCTTACTGATGGACAGTAACGGACTGGATGAAATCCCAGCAG
GGGGTCTGAGAGGGCTGCATGACCTCCGTGAACTAAGCCTGGGTTACAATCTTCTCAATAATCTCAAGGA
CTCAGTGTTTGATGATCTGAACTCACTGCAGGCTTTATTTTTAGAGAAGAATATGATCACAACTGTGAGG
CCCGAAGTGTTCAAAACTCCCATGAGCAACCTCAGCCTGCTCATCATGGGCAAAAATCCATTTGATTGCA
CATGTGAGAGCATCCTTTGGTTTGTGACATGGTTGAATAACACAAATATGACCAATGTGCCAGGTGTCAG
GGAACAGTACATGTGCAACACTCCGCTAGTTTACTTTAACCACTCCATCATGGATTTTGACGGCCTCTCG
TGCAAAGATATGACCCCATTTCAGACTCTTTACATACTGAGCAGCACAGCTGTTATCATGCTTATTGTTA
CTGCACTTCTGGTGCGGTTCCATGGCTGGAGGATTCAGTTTTATTGTAACATACTGATCAATCGCACATT
AGGATTTAGTGACGCCAAAGCTGAAGAGGGTAGGCAATTTAAGTATGATGCTTATGTCATACATGCGGAG
GAAGATGGCATTTGGGTGGAGAGAAGTATGGCCCCCTTAGAGAATGAAAATTGCAAGTTTTGTTTGGAGG
ATCGAGATTCAGTCCCTGGCATGTCACAGCTTGAATCCATCGTGGATAATATGAGGAGGTCTCGAAAGAT
CTTGTTTGTCATCACTGAAAGTCTTCTCAGAGATCCCTGGTGTAGACGATTTACAGCCCACCACGCACTT
CACCAGGTCATTGAAGCTAGCAGAGACTCTGTGGTTCTGGTTTTCCTGCAGGATGTTCACGACTACAAGT
TATCCCGCTCACTCTTCCTACGCAGGGGCATGTTACGTCCATGCTGCATCCTGGACTGGCCTATTCACAA
GGAGAGGATAGCAGCCTTTCGCCAGAAGCTCCTCATAGCACTTGGCATGACTAATCGATTGCAGGAG

>LmTLR3
ATGCAAAGGCAAAATCTGGTTTTTGAAACAATGTGTGCCCCTCGTTACTTTATCCTCCCGGCGGTGATCA
TCATATGCTATTTTATGACGGGGCCACACAATTGTGTGGTCTGCCAAAAGAAGACCGCCTGCAATGTGCA
ATACGGCAGAGCTGACTGCAGCCACCTCAGCCTCAGTGCGGTCCCGCCAGACCTTCCCAGGAACATCACC
GGCCTGGATATGTCTCACAACAGACTGAAGGGGATTCCCCCAGTGTCTCTAGCCCCATACCCAGGCCTCC
TCCACCTTGATGCCAGTTACAACAGTATCACCAAGCTGGATGAGGGTTTGTGCCAGACACTTCCTCTGCT
GCAGGCACTGAACGTGGGACACAATGAAGTGCATTTGCTGAAGAAGGAGGATGTGAGCCATTGCACCAGT
CTAAAACAGTTTATTATGGCTAGTAATAGGCTCAAGCTACAAGGAGAGCCCTTCTCTGCACTACAGAACC
TGGAATGTCTTGATATTTCCATAAACAAACTGAAGACGGCCAAGCTCGGCTCTCAGCCTCAGCTGCAGAG
CCTGGTGAACCTAAATCTGGCATTCAATGACTTCACAACTCTGAAGAAAGATGATTTTTCCTTCCTCGAC
CATTCGCCCTTTCTACAAGTCCTCAACCTGTCATCTGTGTCTCTAAAAACACTGGAGCCTGGTTGCTTTA
AGCCTATTTCAGGCCTACGCACTTTAATCATGGATAGGAGCAATATGGGCACTTCGGTTATTTCTAAACT
CTGCTCAGAGCTGTCAGGGACAGCCATTGACATCCTGTCTCTTCGGAAGATGAATCTGGTCACACTCACA
AACGCAACCTTTACAGGGCTGCAGAAAACAAACCTAACCTCTCTGGATCTGTCCTATAATGGCATGGGTA
AAATTGAAGAAGGCTCATTTCAGTGGCTGCCCAGACTTCAGACTCTAATTTTGGCACACAACAACATCAA
GCACCTGACCAAAGACACACTTCAGGGGCTCAAAAGTTTGAAAAAACTCCAGTTGACAGAGGCTTTGGTA
AAAAGTCATACCTCCTCCACCCCTATTATTGATGATTTCTCCTTCCAACCATTAAGTGCCCTGGAGAGTT
TGATATTACAGAGAACTGCAGTTCGGGAACTCACAGAGCACACATTTACAGGCCTGACAAGTCTTAAAGA
ACTTGATCTGAGCTGGAGTAGTTATACATCGCTCAGAAACATCACCAACAAGACCTTAGTCTCACTAGCA
GGATCACCTCTCAGAAAGCTAGATCTGACAGGTACAGCTATAATACAGATTAATCCTGGAAGCTTCTCCT
CTTTAAGAAACCTCAGCATCCTTCTTTTAGATTTCAACTTTATCAAGCAAACTCTCACTGGCAAAGAGTT
TGAAGGCCTGGATCAAATTCAAGAGATTCACATGTCCAATAACCACCAGTCAGTCAGTCTAAGCTCCTTG
TCGTTTGTTAATGTGCCCAATCTTAAGGTCCTTATTTTGGGAAAAAGTCTTAAAGCCACGGCCTTGAACC
TGGATCCTTCTCCATTCAGTCCCCTGTCCAACCTCACCTTCCTGGATCTCAGCAACAACAACATTGCTCA
AATCAGAGAGAGTATGGTGAAGGGGCTTAGGAACCTGAAGGTGCTGAAGCTCCAACACAACAACTTGGCC
CGTTTTTGGAAGAGTGCCAACCTAGGTGGGCCAGTGTTGTTTCTCAAAGGGGCACAGAGCTTGACCACTT
TACAGATGGATAGTAACGGGCTGGATGAGATCCCAGCAGAGGCTCTGAGAGGGCTGAGTAACCTCCGTGA
ACTAAGCCTGGCAAATAATCTACTTAATAATCTTAAGGACTCCATTTTTGATGATCTGATCTCACTGCGG
GTTTTACGTTTACAGAAGAATCTAATCACAGCTGTGAGGCCTGAAGTGTTCAAAACTCCCATGAGCAACC
TCAGCCTGCTTGTTATGGACAAAAATCCATTTGACTGCACATGTGAGAGCATCCTGTGGTTCGTGACGTG
GTTGAATAATACAAATATGAGCAGTTTGCCAGGTATCAGGGAGCAGTATATGTGCAATACTCCACTAGCT
TACTTTGACCACTCCGTCATGGATTTTGACGCCCTTTCTTGTAAAGATATGACCCCATTCCAGGCTCTTT
ACATACTGAGCAGCACAGCTGTTATGATGCTGACTGTAACTGCACTTCTGGTGCGGTTCCATGGCTGGAG
GGTTCAGTTTTATTGGAACATATTGATCAATCGCACATTGGGATTTAGTGATTCCACAGTTGAAGAGGGC
AGGGAGTTCAAGTATGATGCTTACGTCATACATGCAGAGGAAGACAGCAGCTGGGTGGAGAGAAGGATGG
TCCCCCTAGAGAATGGAAAGTGGAAGTTTTGTTTGGAGGATCGAGATTCAGTCCCTGGCATGTCACAGCT
TGAATCCATTGTGGATAATATCCGAAAGTCTCGAAAAATCTTGTTTGTCGTCACTGAAACTCTTCTCAAC
GATCCCTGGTGTAGAAGGTTTAAAGCCTATCATGCACTCCACCAGGTCATTGAAGCCAGCAGGGACTCTG
TGGTTCTGGTCTTCTTGCAGGATGTTCACGACTACAAGTTATCTCGCTCACTCTTCCTCCGCAGGGGCAT
GTTGCGTCCATGCTGTATCCTGGACTGGCCGGTCCATAAGGAGAGGGTGCCGGCCTTTCACCAGAGGCTC
CTCATAGCACTTGGCATGACTAATCGATTGCAGGAG

>ToTLR3
ATGCAGATTTTACTCTGTCTTTTTGTAAAGGCTTTTGAAGCGAGGTGCACCCCTCGTTCCCTCCTCCTAA
CATGGGTCCTCGTCGTATGTTATTTTATGACGGGACCGTACAATTGCATGGCCTCTCAGAAGAAGACATC
CTGCACCGTGCAAGATGGCAGAGCTGACTGCAGCCACCTCAGTCTCAATTCAACCCCTCAAAACCTTCCC
AGGAACATCACCAGCCTGGATATGTCTCACAACAGACTAGTGGTGATATCCCCTGTGTCACTTAACCCAT
ACCCAGGACTCCTCCACCTCGATGTCGGTTACAACAGTATCACCAAGATGGATGAGCGTTTGTGCCAGAC
ACTGCCCCTGCTGCAGACACTGAACATAGAACACAATGAAGTGCATTTACTGAAGAAGGAGGATGTGAGC
CACTGCACCAATCTGACATGGTTGAAAATGGCTAGCAATAGGCTAAAGCTTCAAGGAGAGCCCTTCTCTG
CGCTACAGAACTTGAAATTTCTTGATGTTTCCACAAACAAACTGCTGTCAGCCAAGCTCAGCTCCCAGCC
TCAGCTGCCCAGCCTGGTGAACCTCAATCTAGCATTCAACGACTTCAGCACTCTGAAGAATGATGACTTT
TCTTTCCTTAGCCATTCGCCCTTACTACGAGTCCTCAATCTTTCATCAGTGCCTCTTAAAACATTGGAGC
CTGGTTGCCTCAAGCCCATTTCAGGCTTACATGTGTTAATCATGGATGGGAGCAATATGGGCAGTGAGGT
CATTTCCAAACTATGCTCAGAGCTGTCGGAGACATCCATTGAGGCCCTCTCTCTTCGGAAGATGAGCCTG
GTCACACTCTTCAACACAACCTTTTCAGGGCTGCAGAAAGCAAATCTAACCTTTCTGGATTTGTCCCATA
ATGGCATGGGTAAAATTGAGGAAGGCTCATTTCAGTGTCTGCCCAGACTTCAGACTCTAATTTTGGCTGG
CAACAAAATCAAGCACCTGACCAAGGACACATTTCAGGGGCTCAAAAGTTTGAAAACACTCCAACTGACA
AAAGCTGTGGCGAAAAGTCCCGCCCTGATTATCGATGATTTCTCTTTCCAACCATTAAGTGCCCTGGAGA
GTTTGATATTAGCGCAAACTGCGGTGCGTGAAATCACAGCACACACCTTTACAGGCTTGACAAGTCTTAA
GGAACTTGATGTGAGCTGGAAAAGTCATGCATCGCTCAGAATCGTCACTGACAAGACCTTTGTCTCACTT
GCAGGGTCACCTCTCAGACAGCTAAATCTGAGAGGAACAGCTATAACACAGATTAATCCTGGAAGTTTCT
CCGTTTTAAGAAACCTCACAACTCTTCTTCTAGATTATAATTTTATAAATCAAACTCTCACTGGTAAAGA
GTTTGAAGGCCTCAATCAGGTTCAAGAGATTCACATGAGCAATAACTACCAGAAAGTCACACTCAGGGCC
ACTTCATTTGTTAATGTGCCCAATCTTAGGGTCCTGATGTTGGGCAAAAGTATTTATACCTCAGCGACAC
AACTGGACCCCTCTCCATTCAAGCCCCTGTCCAACCTCACCGTCCTGGATCTCAGTAACAACAACATTGC
TAACATCAGAGAGAGTACATTTGAGGGGCTTGTGAACCTGAAGGTACTGAAACTCCAACACAATAACTTA
GCCCGGTTGTGGAAGGATGCCAACCTAGGTGGGCCAGTGTTGTTTCTCAAAGGGTTAGTGAACTTGATCA
CCTTACAGATGGATAGCAACGGGCTGGATGAGATCCCAGAGGAGGCTCTTAGAGGTTTGAGTAACCTCAG
TGAACTCAGTCTTGCAAATAATCTCCTGAACAGTCTAAAGGATTCAGTTTTCAATGATCTGACATCATTG
CAGGTTTTACGTTTACAGAAGAACCTGATCACAACTGTGAGGCCCGAAGTGTTCAAATCTCCGTTGAGCA
ACCTCAGCCTACTTGTCATGGACAAAAATCCATTTGACTGCACATGTGAGAGCATCCTGTGGTTTGTCAC
ATGGCTGAATAGCACAAACACAACTGCTGTGCCAGATCTCAGGGACCAGTATATGTGCAACACTCCACGT
GCTTACTTTAATCACTCAATCATGGATTTTGACACCCTGTCTTGCAAAGATATGACTCCTTTTCAGGCTC
TTTATGTACTGAGCAGCACAGCTGTCATGATGCTGATCGTAACTGCACTTCTGGTGCGGTTCCATGGCTG
GAGGATTCAGTTTTATTGGAACATACTGATCAATCGCACATTGGGATTTAGTGACGCCAGCGTTGAAGAG
GGCAGGGAATTTGAATATGATGCTTACATCATACATGCAGAGGAAGACAGCAGCTGGGTGGAAAGAATGA
TGGTCCCCTTAGAGAATAAAAGGTGCAGGTTTTGTTTTGAGGACCGAGATGGAGTCCCTGGGATGTCACT
CCTTGAATCCATTGTGGATAATATGAGAAAGTCCAGGAAAATCTTGTTTGTCATCACTGAAAGACTTCTC
AACGACCCCTGGTGTAGACGATTTAAAGCCCACCAAGCACTTTATGAGGTCATTGAAGCCAGCAGGGACT
CTGTGGTCCTGGTCTTCCTGCAGGATGTGCACGACTACAAGTTATCTCGCTCACTCTTCCTCCGCAGGGG
CATGTTGCGCTCGAGATGTATCCTGGACTGGCATGGCCACAAGGAGAGGGTGCCAGCCTTCCACCAGAAG
CTCCTCATAGCACTTGGCATGACTAATCGATTGAAGGAG

>DrTLR3
ATGGATCTAATGAAACTCATATTATTGCCCTTGTTCTACGCTTGTTTTAGTGCCCACTGTGCAGGCACTA
CAAATGCACGCAAGTCAGCTTGCATGATTAAGAATGCCAAAGCAGACTGTAGTCATATGAATCTGGATGC
AATTCCAACGGACTTACCTACAAATATTACCACACTGGATGTATCTCACAACAGACTTAAAACTCTGTCT
TCTCTACACATGTACACAAATCTGGTGAATATAGATGCGAGCTACAACTCTTTAGCTGGCATAGAAAAGG
ATCTCTGTCTTTCTCTGCCGCACCTGCAATTTCTTAATGCGCAACACAATCAAGTGTATTTGATAAGCGA
GAAAGACCTGAAAAACTGTTTTCATTTGACACAACTTGACCTGTCTGACAATAAGCTGAAGCTACAAGGG
GAGCCATTCTCTCTCTTAAAGAATTTAACATGGTTGGATGTATCTCGAAACAAACTGACCTCTGCTAAAC
TGGGAACAGAACCTCAGCTGCCAAACCTAGTGACCCTGGTTCTCTCTGGAAATAACATTAACATACTGCA
AAAGAATGACTTCTCATTTCTCAGTAATTCTTCTTCATTTCGGGTTCTGATTCTCTCATCTCTGATTCTT
AAAAAGGTGGAGAATGGGTGTTTCAAGGCTATCGATACACTGTATGACTTGGTGTTGGATAGCAGCAAGC
TCACCTCTCAGTTTACCACCAGTCTTTTTGAAGAACTTGCTGACACAGCCTTGCGAAACCTTTCTCTTAA
GAGCACTGAACAGGTGACACTATCAAACACAACTTTCCAAGGTCTAGAGAAGACCAAGATCACAGTTCTG
GACCTTAGTGAAAACAGAATTTCAAAGATTGTAGATGGTGCCTTTCAGTGGTTGCCCCAACTGGAATTTT
TGTCTCTGGAGCATAACACAATTAGACACCTAACTAATGACTCATTCAGTGGACTAGGAAACCTAAGGCA
GCTCAACCTGCGGAAAGCCCTAATTAAGAGTCATGCATCTTTACCTGTTATTGATGACTTTTCCTTCCAA
CATCTAGTCCAGTTGGAATATTTGTGTATGGCAAATACTGCCTTCCGAGAGTTAACTGAACAAATCTTTT
CTGGCCTTCGGAACCTGAAGACATTGGATTTGAGTTGGAGCATCACAGGGATAAAGACAGTCACAAATAA
AACCTTTGCTGGTCTGAAAGAATCTCCACTCCTTCAGACTCTTAATCTTACAGGCATGGGCATCAACAAG
TTGGAGCCTGGTGCCTTCTCAAGTTTTGGAAATCTCAGCAACCTACTAATGAGTCGCAATTTTATCAATC
AGCAGTTACAAGGGAATGAGTTCAAGGGCCTCTCTAACATTAAAGAGATTGACATGTCTATAAACCAGCA
AAGTATTTCCCTCACTAATGCATCATTCGTTCATGTCTCTACATTGAGGATCCTAAAGCTAGGTCGTGCT
TTAAAAGGGACTCTAGATATGGAACCATCTCCTTTCAGGCCACTTGTCAACCTCACAATCCTAGATCTCA
GTAATAATAATATTGCAAACATAAATGGTGACTTGTTGGAAGGTCTGTATAATCTAAAAGTGGTGAAAAT
GCAGCACAACAACTTAGCTAGATTGTGGAAAATGGCAAACCCTGGTGGTCCGGTGCTGTTTCTGAAGGAT
GCTACAAATCTGTCGTATCTGAATCTGGATTACAATGGCATTGATGAGATTCCACCTAATGCTTTTCGTG
GCTTCTCTGAGTTGCATGAACTAAGTCTTCGTGGCAATCTCTTGGATCAGTTGCATGCCTCTGTTTTTGA
TGACCTAAACTCTTTAAAATATTTGCATCTTCAAAAGAACCTTATAACATCTGTCCAAAGGGCTACGTTT
GGTGTGCCACTGTCCAAACTGAAAGAACTTTACATGGACCACAACCCATTTGACTGCACCTGTGAGAGCA
TCCTGTGGTTCTCTGAATGGCTGAACTCCACCAACACCAGCGTTCCAGGATTTCCTCAAAGTTATATCTG
CAATACCCCCAATGCCTACTTTAATCACTCTGTAATGAACTTTGATCCTTTGTCCTGCAAGGACATGACA
CCTTTTAAGGCGCTGTACATTTTGAGTAGTACAGCAGTGTTAATGTTGTTGTTTATATCCTTCCTGGTAC
ACTTCCAGGGATGGAGAATTCAGTTCTACTGGAATATAATGGCAAACCGTATGTTAGGGTCGCTGAAGGA
TGCAAAAGTTACTGAAGGTAGATTTCAATTTGATGCCTATATCATCCACGCAGGTGAAGATAAATCATGG
GTGGAACGAAGCTTGCTCTCTCTTGAGGACAAAGATTTAAATTTTTTCTATGAACAAAGAGATTCTACAC
CTGGACATTCTCGTCTTAAGACAATTGTTGATAACATGGTACACTCCAGGAAGATCACTTTTGTTATAAC
AGAAATGCTACTAAAGGATCCATGGTGTAGGCAATTCAAAGCCCATCATGCACTTCATCATGTAATGGAG
GATAACCGCGACTCACTGATCCTGATTTTCTTGGAAGATGTAACTGATTACAACCTGAATCGCTCTCTTC
ATCTTCGTCGTGGCATGTTGAAGCCTAAATGTGTCCTCTACTGGCCTTTACACAAGGAACGCATCCCAGC
ATTTCATCAGAAACTCCGCTCAGCATTAGCCTCTACAAACAAGGTCAAC
>MaTLR3
ATGGAACTGATGAAACTCATACTGTTGCCCCTGTTCTACACTTGCTTCCATGCCCACTGTGCAGACTCTG
CATATCCACACAAGTCAACATGTACGATTGAAAATGCCAAAGCAGACTGTAGTCATATGAATCTGGATGT
AGTTCCAACGAACTTACCCAGAAATATCACCACATTGGATGTGTCTCACAATAGACTAAAAAATCTGTCT
TCCTTGCATTTGTACTCAAATCTGGTGAATGTAGATGCCAGCTACAACTCTTTAACTGCCATAGAAAAGG
ATCTCTGTCTTTCTCTTCCACACCTGCAAATTCTTAATCTGCAACACAATGAAGTGTATTTGATGAGCGA
GAAAGTCCTGAAAAACTGTTTTCATTTGAAGCGACTTGACCTGTCTGTCAATAGGCTGAAGCTACAAGGG
GAGCCTTTCTCTGTTCTAAAGAATTTGACATGGTTGGATGTATCTCGAAACAAACTGAAATCTGCTAAAC
TGGGCACACAACCTCAGCTGCCAAATCTGGTGACCCTTATTCTTTCTGGAAATGAAATTTCTGTACTGCA
AAAGAATGACTTCTCATTCCTCAGTAATTCCTCTGCATTTCGGGTTCTGATACTCTCATCTCTGTCTCTT
AAGAAGATCGAGAATGGCTGTTTCCGGGCTATTGCTAGACTATCTGACTTGGTTCTGGATTGGAGCAAGC
TCAGCACTCAGTTTACCACTGATCTTTGTGAAGAACTTGCTAGCACAGCCGTGCGAAACCTTTCCCTTAA
GAACACTCTCCAGGTGACACTCTCAAACATGACTTTTAAAGGTCTAGACAAGACTAACATCACAGTGCTT
GACCTCAGCTACAACACAATGTCCAAGATTGTTGATGGTGCCTTTCAGTGGTTTCCCCGACTGGAATTTT
TATCCCTGGAGCATAACTCCCTTAGACACCTAACTAAGGACACCTTCAGTGGACTGGGAAACCTGAGGCA
GCTTAACCTGCAGAAAGCACTGATTAAGAGCCATACATCATCATTACCAATTATTGAAGACTTCTCATTT
CACCATTTAGTCCAACTGGAGCATCTTTGTATGGCAGATACTGCATTCCGAGAGATAACGGAGCACATCT
TCTCTGGACTTCTGCACCTGAAGACACTGGATTTAAGCTGGAGCAGCACAGGGTTGAAGACAGTCACAAA
CAAAACCTTTGCTTCTCTGCAAGAATCCCCACTCCTTGAGACTCTTAATCTTTCAGCTATGGGTATAAAC
AAGTTGGGGCCTGGTGCCTTCTCAAGTTTGGGCAACCTCACTACACTCCTACTTGGCCGAAACTTCATTA
ATCAGCAGTTGAAAGGGGATGAGTTTGAGGGCCTAACTAGCATTAAAGAGATTGACATGTCTATAAACCA
GCAAAGTATTTCCCTTACAAATACGTCATTCATCCACGTCCCTACGTTGAGGACTCTAAAGCTAGGTCGT
GCCCTAAAAGGGACCCTAGATATTGAACCATCTCCATTCAGGCCACTAGTCAACCTCACAGTTCTAGATC
TCAGTAATAACAATATTGCAAACATAAATGCTGGCATGCTGAGAGGGCTGTATCATCTGAAAGTGCTGAA
AATGCAGCACAACAACTTGGCAAGGTTGTGGAAGACAGCCAACCCTGGTGGTCCAGTGTTTTTCCTCAAG
GATGCCACAAAACTGTCTGTTCTGGATCTGGATTACAATGGCCTAGATGAGATTCCACTTGATGCTTTGC
GTGGCTTCTCTGAGTTACATGAGCTAAGTCTCCGTGGTAATCTCTTGAATCAGCTGCATGCCTCTGTTTT
TGATGACCTACAGTCTTTAAAGTATTTGCATCTTCAGAAGAACCTTATAACATCCGTCCAACGTGCCACA
TTTGGTGTGCCATTGTCCAACCTGACAGAACTTGACATGGACCGCAACCCCTTTGACTGCACCTGCGAGA
GCATCCTGTGGTTCTCCGAGTGGCTTAACTCCACCAATACAAGTGTTCCTGGATTTCCTAAAAGTTACAT
CTGCAATACCCCGAATGCCTACTTTAACCGCTCCGTCATGTACTTTGACCCATTGTCCTGCAAGGATATG
ACACCTTTTAAGGCACTGTACATTTTGACTAGCACAGCTGTTTTAATGTTGTTATTTACAGCTTTCCTGG
TGCACTTCCAGGGATGGAGAATCCAGTTCTTCTGGAACATAATAGTAAACCGTATGCTGGGGTCGCTGAA
GGATGAAAGTGTTACTGAAGGTAGATATGTGTATGATGCTTATATCATTCACACTGCTAAGGACAGACCA
TGGGTGGAACGAAGCTTGCTCCCCCTAGAGGATGAAAAATTTAATTTTTTCCTTGAAGACAGAGATGCAA
TACCTGGCTTTTCTCAACTTAACACCATTATTGAAAACATGGGACAATCCAGGAAGATAATTTTTGTTAT
CACAGAAATGCTTTTAAAGGATCCATGGTGTAGGCAATTCAAAGCACATCATGCACTTCACCAGGTAATG
GAGAACAATCGTGACTCCCTGATTCTGATTTTTTTGCAAGATGTAACTGATTACAATTTGAACCGCTCTC
TGTATCTTCGCCGTGGCATGTTGAAACCTCGCTGTGTTCTCTACTGGCCTTTACACAAGGAACGTATCCC
AGCTTTTCATGAGAAACTCCGCTCAGCATTAGCCTCTACCAACAAAGTTAAT

>CiTLR3
ATGGAACTGATGAAACTCATACTGTTGCCCCTGTTCTACACTTGCTTCCATGCCCACTGTGCAGGCTCTG
CATATCCACACAGGTCAACATGTACGATTGAAAATGCCAAAGCAGACTGTAGTCATATGAATCTGGATGT
AGTTCCAACGAATTTACCCAAAAATATCACCACATTGGATGTGTCTCACAATAGACTAAAAAATCTGTCT
TCCTTGCTTTTGTACTCGAATCTGGTGAATGTAGATGCCAGCTACAACTCTTTAACTGCCATAGAAAAGG
ATCTATGTCTTTCTCTGCCACACCTGCAAATTCTTAATGTGCAACACAATGAAGTGTATTTGATGAATGA
GAAAGTCCTGAAAAACTGTTTTCATTTGATGCGACTTGACCTGTCTGGCAATAGGCTGAAGCTACAAGGG
GAGCCTTTCTCTGTTCTAAAGAATTTGACATGGTTGGATGTATCTCGAAACAAACTGAAATCTGCTAAAC
TGGGCACACAACCTCAGCTGCCAAACCTGGTGACCCTTATTCTTTCTGGAAATGAAATTTCTGCACTGCA
AAAGAATGACTTCTCATTCCTAAGTAATTCCTCTGCATTTCGGGTTCTGATACTCTCGTCTCTGTCTCTT
AAGAAGGTCGAGAATGGCTGTTTCCAGGCTATTTCTAGACTATCTGACTTGGTTCTGGATTGGAGCAGGC
TCAGCACTCAGTTTACCACTAATCTTTGTGAAGAACTTGCTGGCACAGCCTTGCGAAACCTTTCCCTTAA
GAACACTTTCCAGGTGACACTCTCAGACACGACTTTTAAAGGTCTAGACAAGACTAACATCACAGTGCTT
GACCTCAGCTACAACACAATGTCTAAGATTGCTGATGGTGCCTTTCAGTGGTTTCCCCGACTGGAATTTT
TATCCCTGGAGCATAACTCCCTTAGACACCTAACTAAGGACACCTTCAGTGGACTGGGAAACCTGAGGCA
GCTTAACCTGCAGAAAGCACTGATTAAGAGTCATACATCATCCTTGCCAATTATTGAAGACTTCTCATTT
CACCATTTAGTCCAATTGGAGCATCTGTGTATGGCAAATACTGCATTCCGAGAGATAACAGAGCACACCT
TCTCTGGACTTCTGCACCTGAAGACACTGGATTTAAGTTGGAGCAGCACAGGGTTGAAAACAGTCACAAA
CAAAACCTTTGCTTCTCTGCAAGAATCACCACTCCTTGAGACTCTTAATCTTACAGCCATGGGTATAAAC
AAGTTGGGGCCTGGTGCCTTCTCAAGTTTGGGCAACCTCACTACACTCCTACTTGGCCGAAACTTCATTA
ATCAGCAGTTGAGAGGGGATGAGTTTGAGGGCCTAACTAGCATTAAAGAGATTGACATGTCTATAAACCA
GCAAAGTATTTCCCTTACAAATACGTCATTCATCCACGTCCCTACGTTGAGGACTCTAAAGCTAGGTCGT
GCCCTAAAAGGGACCCTAGATATTGAACCATCTCCATTCAGGCCACTAGTCAACATCACAGTTCTAGATC
TCAGTAATAACAATATTGCAAACATAAATGATGGCATGCTGAGAGGGCTGTATCATCTGAAAGTGCTGAA
AATGCAGCACAACAACTTGGCTAGGTTGTGGAAGACGGCCAACCCTGGTGGTCCAGTGTTTTTCCTCAAG
GATGCCACAAAACTGTCTGTTCTGGATCTGGATTACAATGGCCTAGATGAGATTCCACTTGATGCTTTGC
GTGGCTTCTCTGAGTTACATGAGCTAAGTCTCCGTGGTAATCTCTTGGATCAACTGCATGCCTCTGTTTT
TGATGACCTACAGTCTTTAAAGTATTTGCATCTTCAAAAGAACCTTATAACGTCCGTCCAACGTGCCACG
TTTGGTGTGCCGTTGTCCAACCTGACAGAACTTTACATGGACCGCAACCCCTTTGACTGCACCTGCGAGA
GCATCCTGTGGTTTTCCGAGTGGCTTAACTCAACCAATGCAAGCGTTCCTGGATTTCCTCAAAGTTACAT
CTGCAATACCCCAAATGCCTACTTTAACCGCTCCGTCATGTACTTTGACCCATTGTCCTGCAAGGATATG
ACACCTTTTAAGGCACTGTACATCATGACTAGCACAGCAGTTTTAATGTTGTTATTTACAGCTTTTCTGG
TGCACTTCCAGGGATGGAGAATCCAGTTCTTCTGGAACATAATAGTAAACCGTATGCTGGGGTCGCCGAA
GGATGAAAGCGTTACTGAAGGTAGATATGTGTATGATGCTTATATCATTCACACTGCTAAGGACAGACCA
TGGGTGGAACGAAGCTTGCTCCCCCTAGAGGATGAAAATTTTAATTTTTTCCTTGAAGACAGAGATGCAA
TACCTGGCTTTTCTCAACTTAACACCATTATTGAAAACATGGGACAATCCAGGAAGATCATTTTTGTTAT
CACAGAAATGCTTTTAAAGGATCCATGGTGTAGGCAATTCAAAGCACATCATGCACTTCACCAGGTAATG
GAGAACAATCGTGACTCCCTGATTCTGATTTTCTTGCAAGATGTAACTGATTACAATTTGAACCGCTCTC
TGTATCTTCGTCGTGGCATGTTGAAACCTCGCTGTGTTCTCTACTGGCCTTTACACAGGGAACGTATCCC
AGCTTTTCATCAGAAACTCCGCTCAGCATTAGCCTCTTCCAACAAGGTTAAT

>CcTLR3
ATGGAACTGATGAAACTCATACTGTTGCCCCTGTTCTACACTTGCTTCCATGCCCACTGTGCAGGCTCTG
CATATCCACACAGGTCAACATGTACGATTGAAAATGCCAAAGCAGACTGTAGTCATATGAATCTGGATGT
AGTTCCAACGAATTTACCCAAAAATATCACCACATTGGATGTGTCTCACAATAGACTAAAAAATCTGTCT
TCCTTGCTTTTGTACTCGAATCTGGTGAATGTAGATGCCAGCTACAACTCTTTAACTGCCATAGAAAAGG
ATCTATGTCTTTCTCTGCCACACCTGCAAATTCTTAACGTGCAACACAATGAAGTGTATTTGATGAATGA
GAAAGTCCTGAAAAACTGTTTTCATTTGATGCGACTTGACCTGTCTGGCAATAGGCTGAAGCTACAAGGG
GAGCCTTTCTCTGTTCTAAAGAATTTGACATGGTTGGATGTATCTCGATACAAACTGAAATCTGCTAAAC
TGGGCACACAACCTCAGCTGCCAAACCTGGTGACCCTTATTCTTTCTGGAAATGAAATTTCTGCACTGCA
AAAGAATGACTTCTCATTCCTAAGTAATTCCTCTGCATTTCGGGTTCTGATACTCTCGTCTCTGTCTCTT
AAGAAGGTCGAGAATGGCTGTTTCCAGGCTATTTCTAGACTGTCTGACTTGGTTCTGGATTGGAGCAGGC
TCAGCACTCAGTTTACCACTAATCTTTGTGAAGAACTTGCTGGCACAGCCTTGCGAAACCTTTCCCTTAA
GAACACTTTCCAGGTGACACTCTCAGACACGACTTTTAAAGGTCTAGACAAGACTAACATCACAGTGCTT
GACCTCAGCTACAACACAATGTCTAAGATTGCTGATGGTGCCTTTCAGTGGCTTCCCCGACTGGAATTTT
TATCCCTGGAGCATAACTCCCTTAGACACCTAACTAAGGACACCTTCAGTGGACTGGGAAACCTGAGGCA
GCTTAACCTGCAGAAAGCACTGATTAAGAGTCATACATCATCCTTGCCAATTATTGAAGACTTCTCATTT
CACCATTTAGTCCAATTGGAGCATCTGTGTATGGCAAATACTGCATTCCGAGAGATAACAGAGCACACCT
TCTCTGGACTTCTGCACCTGGAGACACTGGATTTAAGTTGGAGCAGCACAGGGTTGAAAACAGTCACAAA
CAAAACCTTTGCTTCTCTGCAAGAATCACCACTCCTTGAGACTCTTAATTTTACAGCCATGGGTATAAAC
AAGTTGGGGCCTGGTGCCTTCTCAAGTTTGGGCAACCTCACTACACTCCTACTTGGCCGAAACTTCGTTA
ATCAGCAGTTGAGAGGGGATGAGTTTGAGGGCCTAACTAGCATTAAAGAGATTGACATGTCTATAAACCA
GCAAAGTATTTCCCTTACAAATACGTCATTCATCCACGTCCCTACGTTGAGGACTCTAAAGCTAGGTCGT
GCCCTAAAAGGGACCCTAGATATTGAACCATCTCCATTCAGGCCACTAGTCAACATCACAGTTCTAGATC
TCAGTAATAACAATATTGCAAACATAAATGATGGCATGCTGAGAGGGCTGCATCATCTGAAAGTGCTGAA
AATGCAGCACAACAACTTGGCTAGGTTGTGGAAGACGGCCAACCCTGGTGGCCCAGTGTTTTTCCTCAAG
GATGCCACAAAACTGTCTGTTCTGGATCTGGATTACAATGGCCTAGATGAGATTCCACTTGATGCTTTGC
GTGGCTTCTCTGAGTTACAGGAGCTAAGTCTCCGTGGTAATCTCTTGGATCAGCTGCATGCCCCTGTTTT
TGATGACCTACAGACTTTAAAGTATTTGCATCTTCAAAAGAACCTTATAACATCTGTTCAACGGGTCACG
TTTGGTGTGCCACTTTCCAACCTGACAGATCTCTACATGGACCACAACCCCTTTGACTGCACCTGCGAGA
GCATCCTGTGGTTCTCTGAGTGGCTTAACTCCACCAATGTCAGCGTTCCTGGGTTCCCTCAAAGTTATAT
GTGTAACACCCCAAATGCCTACTTTAACCGCTCTGTTATGGACTTTGACCCATTGTCCTGCAAGGATATG
ACACCTTTTAAGGCCCTGTACATTTTGAGTAGCACAGCAATGTTGATGTTGTTATTCACAGCTTTCCTGC
TACACTTCCAAGGATGGAGAATCCAGTTCTTCTGGAGCATAATGGTGAACCGTATGCTGGGGTCACTGAA
GGACGAAAGCATTACTGAGGGTAGATATGCATATGATGCATATATCATCCACAGTGCTGAGGACAGACCA
TGGGTGGAACGAAGCTTGCTTCCCCTAGAAGATGAAAAATTCAATTTTTTTCTTGAAGACAGAGATGCAG
TACCTGGCTTTTCTCAACTTGACACCATTGTTGAAAACATGGGACAATCCAGGAAAATAATTTTTGTCAT
TACAGAAATGCTTCTGAAGGATCCTTGGTGTAGGCGATTCAAAGCCCATCATGCACTTCACCAGGTAATG
GAGGACAATCGTGACTCACTGATTCTGATTTTTTTGCAAGATGTAACTGATTACAATCTGAACCGTTCTT
TGTATCTTCGTCGTGGCATGTTGAAACCTCACTGTGTTCTCAACTGGCCTTTACACAGGGAACGAATCCC
AGCTTTCCATCAGAAACTCTGCTCAGCACTAACTTCTACCAACAGGGTCAAC

>CbTLR3
ATGTCCAGACTCTGTGAGGAACTCTCTGACACCTCTTTGAAAAACCTTTC
CATGCAAAACACCCAGCAATTGAATCTGCTCATCAGCACCTTCAAAGGTT
TTGACAAGACCAACCTGACGATCCTGGATCTCTCCAACAACGACATGTCC
AGAATCGCAGATGGAGCCTTTCAGTGGTTTCCCATGCTGGARGACCTYTC
TTTAGAGCACAACAACATAAAACAATTGACCAACGGAACATTCTCAGGAC
TGAAGAGCCTGAAGAAGCTCAACCTTCAGTTGGCGCTTTTGAAAAGTCAT
GCGTTGCCCGTCATTGACGACTTCTCTTTCCAGCCACTGGTCCAGCTGGA
GTATCTGTACATGGAGAGGACGTCTTTTAGGGAGATCACTGAGAATATTT
TTTATGGACTTCCGTGTCTACGAGAGCTGAATTTGGGTTGGAGCAGCACA
GGGCTAAAGACAGTCAGCAACACCACATTTGCCTCCTTGAAAGGATCTCC
ACTTCTTCAGATCCTTAATCTTACAGGTATGGGCATTAAGGCCCTGGGGC
CAGGAGCTTTTTCAAGCTTGGGAAACTTGAAAGTTCTTGTACTCAGCCAC
AATTTCATCAACCAGCAGCTGACAGGAGAAGAGTTTCAGGGTCTTGAYAG
TATCAAGGAAATGCATTTATCTTACAACCAGCAGATGATCAATTTGACGT
CTATGTCGTTCAAGTATGTACCCACATTGAGGACTCTTTTGCTTGGGCAT
GGTTTACGTCCAAATACGAAAATGGACCCGTCTCCATTTCAAACGCTGGT
CAACCTGGTGGTGCTGGATCTCAGTAACAACAACATTGCAAACATCAAAA
ACGGCTGGCTCGATGGACTACAGCATCTTAGTGTGCTGAAACTTCAGCAC
AATAATTTGGCCAGGGTGTGGAAAAATGCTAATCCTGGTGGTCCTGTGCT
GTTCCTTCGTGATGCTCAGAACCTTACYGTTCTTGAGTTGGACTACAATG
GTCTTGATGAGATTCCAACGATGGCCTTTCRAGACCTCTCACAACTAAGA
TACCTCAGCATTAGTGGGAATCTCCTGAACTTTCTCCACGACTCCATTTT
CGACGATTTGCGGTCTTTGCGCTACCTGCGGCTGCAGAAGAATCTTTTGA
CCTCGGTGAGGCCGGAGACGTTCAAAGTGCCGCTGTCCAASCTGACTGAT
CTCTACATGGATCATAACCCGTTTGATTGCACCTGCGAGAGCATAATGTG
GTTCCACAAATGGCTCAATACCACCAACACTRGCGTACCTGATGTAGAAA
GCTACATCTGCAACACTCCATCCTTGTACTTTAATCGCTCTGTGTTGGAC
TTCAACCCAGAATCATGTAAGGACCTGGTACCCTTCCAGGCTGCATATAT
AATCTCCAACACTTTAGTACTGGGTCTAATGGTTATAGCCTTCCTGGTGC
ACTACCAGGGCTGGAGGATTCATTTCTATTGGAACATTTTAGTCAGTCGC
ACCCTCGATATAAATGAGTTTCGCTATAAAAGGTTGAGCGAGTGCAGATA
CAAATACAAAGCCTACATTGTCCATTCTCAGAAGGATATACTTTGGGTGG
AGCGAAGCTTGCTTCCTTTGGAAGACAACGATTTCAGGTTCTTCTTGGAA
GACCGGGATGCAATGCCAGGCTGTTCCACGTTAGAGACGATTGTAGACAA
CATGAGAATGTCCCGGAAAATCGTTTTTGTTGTCACTGAGGCGCTTTTGA
ATGATCCCTGGTGTAGACAG
