# Supplementary material for: Variation in selection constraints on teleost TLRs with emphasis on their repertoire in the Walking catfish, Clarias batrachus
Source: Sci Rep. 2020 Dec 7;10:21394. doi: 10.1038/s41598-020-78347-6 (PMC7721727; doi:10.1038/s41598-020-78347-6)
Supplement: Supplementary file 5 — Supplementary Information 5. [file 41598_2020_78347_MOESM5_ESM.txt]

>NM_001200229.1:75-2018 Ictalurus punctatus toll-like receptor 5 (tlr-5), mRNA
ATGGCAAGCGGACCCAGTTTGATTTTGGCACTTCTTAATCTTTGCATCTGTTTTCTGCTGGCAGAATCTA
CTTCAAAATGCTTCATTAAAGGTGATGAAGCCTATTGTGCCCTGAAAAACCTGTATACGGTGCCAGTTTT
GCCTCCCTATATAGCTTACTTGGATCTAACCTTAAATTACATTAGTGAAATCCATGAGAAATCCTTCTAT
GGTTTGGAAGCGCTACAAATCCTACTGATCCAGCAACAGGAAGGACGACTTGTCTTGAGAAATAATGCCT
TTAGTGGACTGTCCAATCTGATACGACTTGATCTGGCATACAACAAAGACCTACAAGTGGATCCAGGAGC
ATTTAATGGATTATTCAACCTCCGGGTACTCAATCTTACAGAGTGCAAGTTAAATGGCTCTATTCTTTCA
GGAGACTACCTGAGACCTCTGGTGTCTCTGGAGCAGCTTTCACTATCTGGAAATAATATACCTAAAATCC
GTCCCGCATCTTTCTTCGTCAACATGAGCAAACTGCATATCGTAGACGTCTCTCGTAACGGGATATACAG
TTTTTGTGAAGAAGATTTGTTCCATTTCCAGGGGAAACACTTCACTCTCCTCAAACTGCAAGATATCAAA
ATGACTGACATGACTCCGTATTGGTCTGGATGGAATAAATGTGGAAACCCGTTCAAGAACATGTCTATGA
CGCTGCTTGATTTGTCTCAAAACGGCTTCAGCGTTGACGTCGCAGTGCTGTTCTTCAAAGCAATCAGAGG
AACCAAAATTCACACTCTGATCCTTAATCACAGCGGCAGCATGGGAAAGGGAGTTTGGTACAACAACCTG
AAAGACCCAGACCAGAACACATTTACGGACTTGTCCGAGAGTGGCGTTAAGGCTCTGGATCTGTCCAATG
CTAGAATTTTTGCTCTTAGAAATTCGGTATTCCGTCATATGCCAGATCTGGAGGAAATCTCATTATCTGC
TAATTTAATCAACCAAATTGAAAGAGATGCTTTTTATGGACTAGACAATTTAAGAACGCTCAATCTGTCT
CATAACCTTTTGGATAAAATTGATTCCGGAACATTTAAAAATGTACGAAGTCTTGAGACACTGGATTTAT
CTAATAATAACATAAGAATACTTGGGTCTGAGTCATTTCAAGGACTGCCCAATTTGGTTCACCTATCTCT
CTCTGAAAATTCATTACAATATGTACATACATTAGCACGCCTTCCACAGCTCAAAAAGCTCTTCTTAGAC
AGTAACAAAATCACATCCCTGTATGGCCTTCCAAGACAAGCAAGAAACGTCACAACGATTGATTTGCGGA
ACAACAGATTGAGAAATGCCGAGGACGTCTACACCATATTAGTGGAATTCCCCAATATTGAAACGATTTT
TCTTGGAGGCAACGTGTTTTCATGGTGTGTTCTTAATGCTAAATATTCCGTTTCACCTTTAAATAAGGTA
CAATTTCTCGACCTCCACATGACCGGCTTGCAGAACCTCTGGTTACAAGGACGGTGTCTCGACATGTTTG
ACCACCTTCACCAGCTGCAGACGCTTCTTCTTCAGCAAAACATGATACATTCTCTTCCCAAAGACATTTT
CAAAGGACTCACCTCGTTAAACACTTTAGATTTATCCTTCAATTCCCTAACCTACATACCTAACGATATA
TTTCCTAGAAGTCTGAGGATACTCAAGCTTGCTCACAATCATCTCGGTTCTGTTGATCCACAAGCCTTCA
GCACGCTGACCACATTAGAGTTGTTTGGAAACCGCTTTCTGTGTGATTGTACCCTGAGAGACTTCCAGAG
ATGGTTGAGTCAGACGAATGTGAAAATGTTTACCCCTGCTGGGAAACTGACATGTGCGTATCCCGAACAG
CAGCGAGGAAAGTCTCTTCTGCATGCTGCATTGTGCAAGGACAAAAAGTAT
>XM_027135434.1:759-2705 PREDICTED: Tachysurus fulvidraco toll-like receptor 5 (LOC113635787), mRNA
ATGATGAAAAGCAGACCCAGTTTTATTCTGCCATTCCTTCAATCATGGATCTGTCTTCTTCTGGCAGAAT
CGCCTTCAAACTGCTTCATTAGAGATGATAAAGCCTACTGTGCCCTGAGGAACCTGTACGAGGTGCCGGT
TTTGCCTCCTAACATAACTTATTTGGATTTGACCTTAAATTACATTAGTGAAATCCATGAGAAATCCTTC
TATGGCTTGGAAAAGCTACAGATTCTTGTGATCCAGCAACAGGAGGTAACGCTCGTCTTGAGGAATAACG
CCTTTAGTGGACTGTCCAATCTGATAAAACTAGATCTGGCTTACAACACAAACCTACGAGTGGATCCAGG
AGCATTCAACGGATTATTCAACCTTCAGATACTCAATCTTACAGAGTGCAAGTTATATGACTCTATTCTT
TCAGGAGATTACCTGAGACCTCTGGTGTCTCTGGAGCAGCTTTCGCTACCTGGAAATAATATACGTAAAA
TCCGTCCTGCTCCTTTCTTCGTCAACATGAACAAATTACATATTGTAGATGTCTCCCATAACTGGATTAA
CAGTTTCTGTGAAGAAGATTTAGTCCATTTTCAGGGTAAACACTTCACACTCCTGAAATTGCGTGATATC
AAAATGTCTGATATGAATCCATATTGGGGTTCGTGGAATAAATGTGGAAACCCGTTCAAGAACATGTCTA
TGACGGTGCTTGATTTGTCCCTGAACGGCTTCAGCGTCAACATGGCGGTGCTGTTCTTCAGAGCGATCCG
AGGAACCAAAATCCACAATCTGATCCTTGAACAAAGTGGCAGCATGGGAAAGGGAGTTTGGTACAACAAT
TTTAAAGACCCGGACCGAGACACATTTATGGACCTGTCTGAGAGTGACATTAAGGCTCTGGATCTGTCCA
AAGCTAGCATTTTTGCGCTTGAAAATTCCGTATTCGGTTATATGTCAGATCTAGAGGAACTCTTATTAGC
TGGTAATTCAATCAACCTAATTGAGAAAGATGCCTTTTATGGCCTGGACAATTTAAGAACTCTCAATCTG
TCTCACAACCTACTGGATAAAATTTATTCAGGAACGTTTAAGAATTTACCGAGTCTTGAAACACTGGATT
TGTCTAATAATAACATACGGATGCTTATGTCTCAGTCATTTCACGGTCTATCCAATTTGGTTCATCTATC
TTTATCTGAAAACTCCTTACAATACGTACATACGCTAGCACACCTTCCGCGGCTGAAAAAGCTCCGATTA
GACGATAACAGAATTACATCATTGCACGGTCTACCGAGCAAAGCAAGAAACGTCACAACTATTGATTTGA
GGCACAACAAATTAAGTAATGCCGAGAGCTTCTACACGGTATTAGTGGAATTCCCCCAAATTGAAAAAAT
TTACCTTGGAGGCAACAGGTTTTCATGGTGTTTCCTTAATTCTCACTATTCCGTGTCACCTTTAAACAAC
GTCCGATTTCTCGACCTCCACATGACCGGCTTGCAAACTCTCTGGCAACAAGGAAAGTGTCTCCACATGT
TCGACCATCTCCACCAGTTACAGACTCTTCTTCTTCAACAAAACTCCATACATTCTCTTCCCAAGGACAT
TTTTAAGGGACTCACCTCGTTAAGCGCTTTAGATTTATCCGTCAACTCTCTGACCTACATATCTAACGAC
GTATTCCCTAAAAGTCTGAGCACACTGAAGCTTGCTCACAATCACCTCGGTTCTGTCGATCCACGAGCCT
TCAGCACACTGACCGAGTTAGACTTGTCTGCCAATCGCTTTCTTTGTGATTGCAGCCTGAGAGACTTACA
GACATGGTTAAGTCAGAAAAGGGTGAAAATGTTGACCGCTGCTGAGGAACTGACGTGTGAGTATCCGGAA
CAGCAGCGAGGAAAATCTCTACTGCAAGCTGCATTGTGCAAAGACAAAAACTAC
>XM_030405686.1:99-2036 PREDICTED: Sparus aurata toll-like receptor 5 (LOC115574263), mRNA
ATGCTGACGCTCGGTCTTCAGGTGATCGTCATTTGCGTTTTCCTACAGGTGCCAGGTTGTTTTCCATCAT
GCCTCATTGTCGGCTCTGTAGCCAACTGTGCCTCCAGGAATCTCCGCTCAGTTCCTCCTCTCCCTCCCAA
CATCACCCACCTGTACCTGGAGATGAACCGCATTGCTGAGATCAACTCCACCTCCCTGTCAGGCCTGAAG
GAGCTGCAGGAGCTGGACCTCGGATATCAGTATGTTCCTGCGTTTGTGATTAGGAACAATGCGTTCAGTG
GACAAAGACGTCTGAGGAGGCTGGTGCTCGGCTATAACAAAGGCATTCGACTGGAACCAAAGGCTTTCGA
GGGACTGTCTGGTTTGAAGAACCTCTACCTGGATTACTGCTCACTTGAAGACGACATACTGATGGAGAAC
TACCTGGAGCCACTGTCTTCTTTAGAAACTCTTGACCTCTTTGGTAACAAGATTAAGAAACTCCAGCCTG
CAATGTTCTTTGCAAACATGACTAATTTGAAAGATGTGAATCTCAAGCTTAACCTGATTGACAAAATCTG
TGAGTCTGATTTGGTTGGTTTCCGGGGAAAGCACTTCGAGGTTCTGAACTTGGACTCTGTTCTATTAAAG
GCGATGTCTAGTAAAGGTTTTGACTGGCAGACATGTGGGAACCCTTTCAGGGGAATGTCCTTTCAGACAC
TCTACCTGTCAAACAGCGGGCTCAGTGTCCATAGATTAAAGCAGCTCTTCAGAGCCATTGAGGGGACGAA
GATCTCCTGTCTGCAACTGTCAGGACACATAGGTAGAGGATTTTCATTCAATAATTTCCCTGATCCAGAC
CGCAGCACATTTGAGGGCCTGAAGAACAGCTCCATCCTCACTTTGGATCTGTCAAAAAACAGGATTTTTT
CATTGCAACAGGGGGTTTTTAGTCAGCTGAAAGAGGTTGCAACTATCGACATCTCTCAGAACAGCTTGAA
CCAGATCCACAGGGATGCCTTTGAGGGTCTTCAGGGTCATTTGAAAATGCTCAACCTGTCACACAACCTG
CTGGGGGAAATCCGTTCTTACACTTTTGCCTCTCTGACAAACCTGAAAGTGTTGGACTTGTCTCACAATC
ACATTGGTGTACTTGGTTTTCACTCATTTGATGGACTTAACAACTTGAAATCATTGATTCTAACAGGAAA
CTCGTTGCGAGATCTTGGCTTCCCTGCGTCTCTACCCAGCTTGGATTATCTCCTGTTGAACGACAACAAG
TTGACCTCCTCATCACTGTTCAGTCTCACACGGTTTGCCGATAATGCCATGCACCTGGACATTAGGGACA
ACAGATTAACAGACCTGGGGGATGTTTACACCATTCTGGCTCGGCTGGAGCGCCTCCAGCATCTCTTCTA
TGGAGGAAACACCATCAGGGAGTGCAAACTTAATCGACAAGTATCAGCAGCTGATTTGAACAATTTCCAA
ACTCTCGATCTTCACAGCAGCTCTCTGCAGTTGATTTGGTCTCAGGGGAAATGCCTGAATCTGTTTGACT
ACCTCAGAAATGTGACTGTTCTCAACTTGAGCTCCAACGCACTGCAGTCTCTTCCTCAGGACGTTTTCAA
GGGTCTCCGGTCAGTGGTGACAATGGATCTCTCATTCAACGCCTTGACCTATCTCCAGCCTGACATCCTA
CCAAAAAGTATTCAAGTTCTCAACCTGTCTAACAACTTCATCACCTCCCCTGACCCCACTGCTTTTCGCT
CTCTCAGCTCACTCGACATCAGTGTGAACCGATTTCGCTGCGATCCAAACCTGAAGAGTTTCCTGACTTG
GCTGAGCAACACAAACGTGACCTTCCTGAGTCCCGTCAAAAAGCTCAGATGTGAATTTCCTTCTAGTTTC
TATAATGTGCGTCTGTTAGAGTACTCTGCTCAGGTCTCACACCAG
>XM_018694738.1:349-3021 PREDICTED: Lates calcarifer toll-like receptor 5 (LOC108895804), transcript variant X1, mRNA
ATGTGGACGCTGGCTCTTCAGTTGGTTTTCACTGGTTTACACATACAGGTCACAACATGCTACCCTTCAT
GCACTTTATATGGCCTTGTAGCTGCTTGCGCCTCACAGCACCACTACTGGGTCCCTGCTCTGCCTTGTAA
CATCACCCACCTCTACCTGGAGAGGAACTACATCAGTGAGATCAACAGCACCTCACTCAGAGACTATGAC
CAGCTGCAACAATTGGATCTTGGAATGCAGAATGTACAGCTTATCATTAGGAACAATGCTTTCCTCAGGC
AGAGAAAACTGACACGGTTGGTTCTAGGTTACAATATTGGTCTTCAGCTGGAGCCAAGGGCATTTGCAGG
ACTGTTCAATTTACAACATTTCTTTTTGGATAAGTGCAGTTTGAATGACTCCATACTATCGGAAAGCTAT
CTGCAGCATCTTTTCTCCTTAGAGTTGCTTGATCTCTCTTATAATGAACTAGCGAGACTCCGACCTGGAC
TGTTCTTTTCAAAACTCACAAGGTTCACAAAGTTAAACCTCAAACTGAATCAGATTAGAGGTTTATGTGA
AGAAGATCTTGTTGGTTTCAGAGGGAAATACTTCACATATATGAACTTGACCTCCAACCTCTTTGGTAGA
ATGTATGAAGGAAATTTTGACTGGGAAACGTGCGGAAACCCTTTCAGAGGGATGGCCTTTAATATCCTTG
ACCTATCCAGCTATGGCTTCAACATCATCACAACAAGAAATTTTTTCAACGCAATACAGGGGACTCAGAT
CGATCATCTTATATTCTCTGGAAACCTGAGTAAAGACTTGTCATATAACAAATTAGCCGATCCAGATCAA
AGCACATTTGAAGGCCTCATGAACAGTAAAATTAAACATTTTGATCTGTCTAACAGCTATATATTTGCTT
TACAGAGGGCTGTTTTTAGTTCCCTAAAGGCTGCAATAATTATTGACATTTCTGGAAACAAAATCAATCA
AATTGAAAGAAATGCCTTCAGTGGTCTTCAGGGACATTTACAGTTGCTCAACCTATCATCCAACCTGCTA
GGAGAAATTGTTTATCACACATTCACCAATCTGGCAGAGCTTAGGGTGTTGGATTTGTCTTACAACCATA
TTGGTGTATTGGGACACAAAGCTTTCAGTGGCCTTCCCAGATTACAAACATTAAATCTGACAGGAAACTC
ACTGCGAATCCTGGGTTCTCCTGCATCATTACCAAACTTAGATTACCTCCTTTTGAATGACAACAAGTTG
ACATCACTGTATCACATCACTGACATGGGTATGAACAGCCTCCATGTGGATGTTAGTGACAACAGATTAA
CAAACTTGGAGGATGTTTATCTCATAGTGACTAATTTCAAGCGTCTCCAGAATTTTTTCTATGGTGGAAA
CCTCATCAAGTGGTGCACACTAAATCAGATTTTTATAATACCTTATAATAATAGTTTGCAAAAGCTTGAT
CTTCATGACAGTTCTCTTCAAATAATCTGGGAACAGGGGAAATGCTTTGACTTGTTTGATCATCTTGAGA
ATCTTCTCAGTCTCAGTATAAACTTTAACTCACTCACCACTCTCCCACAAGGGATTTTCAGAGGTCTCAG
CTCAATCATAGAGCTTGACCTCTCACATAATTCCCTGACCTATCTGCAGCCAGGTGTATTTCCAGTCAGC
TTGAAAAAGCTCGACCTGTCAAACAACTACCTAGCCTCCCCAGATCCTATGACTTTTCAGTCTCTCATCT
TCCTCGATCTGGCAGCAAATCGGTTTCACTGTGATTGCAGTCTGGAGAAATTCTTGAAGTGGCTGAATGA
GACAAATGTAACCTTTCTTAGTCCAACTGAGGATTTTATATGTGAGTTTCCAGCTGCTCTGCATAACCTT
CCTCTGCTGAATTACACCACGAGTACTGAACCGTGTGAGGAGGATGATGAAAAGGCTGTTCATGGTCTTA
AGTTTGCTCTCTTCATCCTCTCTGCTCTCCTCGTCATTGCTGTCATCCTCAGTGGGATTGTTTACGCCCG
TTTCCGAGGGCATGTATTCATCATATACAAAAAAATTATTGGCAGGGTTCTTGAGGGCCCGAAACCGGTG
GCTACTTTGGAAGAGGTGCCATACGATGTCTTCCTCTGCTTCAGCAACAGTGACTATAGGTGGGTGGAAG
CTGTTTTGCTGAATAAGCTTGATAACCAGTTTTCAGAGGAGAACATCTTCCACTGTTGTTTTGAGGCCAG
AGACTTTCTGCCAGGTGAGGATCACCTTTCAAACATCAGAGAAGCAATCTGGGGCAGCAGGAAGACTGTG
TGTATCATCTCCAAGGAGTTCCTTAAAGACGGCTGGTGCTTGGAGGCGTTCACTTTGGCACACTTCCGGA
TGCTGGAGGAGCTGACAAACATCTTGATTATGTTGGTAGTAGGGAAGGTGGCTCACTACCAGCTGATGAA
GTACAATGCAATCAGAGCTTTCATTCGGAGGAGAGCATACCTCATCTGGCCAGAGGACCCTCAGGACCAG
GAGTGGTTTTATGAGCAACTGATCTCACAGATCCTCAAAGACACCAAAGTGAAAAAGTTTCCAGAGGACA
AACCTCAGCCTGCACAGCATAACATCCAACCTCAATATGAGGACAGTGTTCAGCTGGAGAACATCAGGAC
AAATGCCATG
>MK273050.1:258-2699 Lateolabrax maculatus toll-like receptor 5 (tlr5) mRNA, complete cds
ATGCAACTGCAAGGGCCGCTCGTCATCAGGAACAACACTTTCCTCCAGCAGAGAAAACTGACACAGTTGG
TTTTAGGCTACAACATTGGCCTTCACCTGGAGCTAGGGGCATTTGCAGGACTGGTCAATTTAAGACACCT
CTTTTTGGATTATTGCAATTTGGAAGACTCCATACTGAGGGATACCTATCTGCAGCCGCTTTTGTCCTTA
GAAACGCTTGACCTCTTTGGTAACAAAATAGTGAGACTCCAACCTGGACTGTTCTTTTCAAACCTCACAA
ATTTCACACAGTTAAGACTCAAATTGAATCAGATTGAACAATTATGTGAAAAGGATCTTGTTGGTTTCCG
GGGGAAAAACTTCAAAAAGCTGGACTTGAACTCCAATCACTTATACAGAAAGGATACTGGAAATTTTGAC
TGGGAAAGCTGTGGGAACCCTTTCAGAGGGATGACCTTTAATGTCCTTGACTTATCCAGCAATGGGTTCC
ATGAGAGCAAATCCAAACAATTTTTCAAAGCAATAAAGGGGACTCCAATTTCTCATCTTGTATTCTCTGG
ATACATGGGCAAAGGCTTTTCACATAACAACTTTAAGGATCCAGATAAAAACACATTTGAAGGCCTCGTG
AACAGTGCCATTAACATTTTAGATCTGTCTAATAATTGTATATATGCTTTGCAGATGGATGTTTTCAGTC
CTCTGAAGGATACAATAGTTATTGACATTTCCAAAAACAAAATCAATCAGATTAACAGAAATGCTTTCAA
TGGTCTTCAAGGACATCTGCGAATGCTTAACCTGTCATCCAACCTACTGGGAGAAGTATATTCTCACACA
TTCACCAGTCTGACAGACCTTTGGGTGTTGGATTTGTCTTATAACCACATTGGTGCATTGGGATACGATG
CATTCAGTGGTCTTCCCAAATTACAAGTGTTATATCTGACAGGAAACTCACTGCGAAACCTGGGTTTTCC
TGTGTCATTACCAAACTTAGGGTATCTTTTTTTAAGAGACAACAAGTTGACATCACTTAGTGGTATCATT
AAACTGGCCGTGAACAGCATTCATGTGGATGTTGCAGACAACAGATTAACGAATTTGGATAATTTTTATA
TCATTTTAAGTCACTTCAAACATCTCCAAACTTTTTTATTTGGTGGCAACTTGATCATGTGGTGCACACT
AAGTCCGAACATTGCAGTACCTCATAATAATAGTTTGCAAGTGCTGGATCTTCATGGCAGTTCCCTGCAG
GTAATCTGGGCGCAGGGGAGGTGTCTTGATTTGTTTAATCATCTCGAGAATCTGCTCGGCCTAAATTTAA
GCCTCAACTCACTCGCAGCTCTCCCACAAGGGATTTTCAGCGGTCTCAGCTCCATCGTAGAGCTTGACCT
CTCGTTTAATGCCTTAACCTATCTGCAGTCGGATGTCTTTCCGGTCAGTCTGAAAAAACTCTACCTCTCG
AGCAACTTCATAGCCAATCCGGACCCTATGACTTTTCGGTCTCTCAGCTTCCTAACCCTGGCAGGAAATC
GTTTTCACTGCGATTGCAAACTGGAGAGCTTCCTGAAGTGGATGAACGTGACGAATGTAACCTTCCTGAG
CCCAGTCCAGGAGTACACATGTGAGTTTCCGACTGCCCTCCGTAACCTTCCTCTGCTGGATTACTACACA
GTTGTCGAGCCATGCGAGGGAGAAGACGAGAAGGCCATCCATGATCTTAAGTTGGCTCTCTTCGTCTTCT
CTGCTCTCCTCATCATCACGCTCACCCTCGGTGGGATTGTATACGGCCATCTCCGAGGACACATATTCAT
CATCTACAAAAAGATCGTCGGTAGGGTTCTAGAGGGCCAAAAACCGGCACCTCCTGTGGACGAGCTGCAG
TACGATGCCTTCCTCTGCTTTAGCGACAGTGACTACAAGTGGGTGGAGGCTGCTTTGCTGAAGAAACTGG
ATAACCAGTTTTCAGAGGAGAACCTCTTTCACTGTTGTTTCGAGGCCAGAGACTTCCTGCCAGGTGAGGA
TCACCTTTCCAACATCAGAGATGCCATCTGGGGCAGCAGGAAGACTGTGTGCATCGTCTCCAAGGAATTC
CTTAAAGATGGTTGGTGCTTGGAGGCGTTCACTCTGGCCCAGGGCCGGATGCTGGAGGAGCTGACAAACG
TCCTGATTATGTTGGTGGTAGGGAAGGTGGCTCACTACCAGCTAATGAAGTACAACGCAGTCCGAGCTTT
TGTCCAGAGGAGGGAGTACCTAATCTGGCCGGAGGACCCTCAGGACCTGGAGTGGTTTTATGAGCGACTT
GTCTCAAAGATGCTCAAAGACACCAAGGTGAAAAAGTTTGCAGAGGACAAACCCGAGCCTGCACAGCCTG
ACATTCAACCTCAGAATGAGGACGGCATCGAGCTTGAGAACGTGAGAGCAGTTGCCATG
>XM_022765213.1:67-2022 PREDICTED: Seriola dumerili toll-like receptor 5 (LOC111236470), mRNA
ATGTGGATTTCTTCAAGCAGTGCGAGGATGTGGCTGCTAGGTCTTCAGGTGGTCGCCATCTGTGTTTTTC
TACAGGTGCCAGGATGTTTCCCATCATGCATCATAAGTGGCTCTGTAGCCAACTGTGCCTTCCAGAACCT
CGTCTCGGTTCCTGCTCTCCCTTCTCACATCACCCACCTGTACCTGGAGATGAACCGCATCCGTGAGATT
AACTCCATATCCCTGTCAGGCCTCGAGCAGCTGCAGGAGCTGGACCTAGGACAACAGCGTGTGCCACTTG
TGATCAGAGACAACGCCTTCAGCAGACAAAGTCGGCTGAGGAAGCTGATTCTCGGCTTCAACATTGGCCT
TCGACTGGAGCCACAAGCCTTCGTGGGGCTGTCCAGTTTGCAGCAGCTGCACCTTGACTACTGTTCACTT
CAAGAGTCCATACTGACGGACAACTTTCTGCAGCCACTGTCCTCTTTAGAGACTCTTGACCTCTTTGGCA
ACCAGATAAAGAGACTCCAGCCTTCAATGTTCTTTGCAAATTTGACTAATTTGAGAGATCTGAATCTCAA
GCTGAACAAAATTGACAAAATATGTGGATCAGATCTGGCTGGCTTCCAGGGAAAGCACTTCCAGGTCCTA
AACTTGGACTCTGTTCACATTAAAGCCATGTCTGATAAAGGTTTTGACTGGCAGAAATGTGGGAATCCTT
TCAGAGGAATATCCTTCCAGACACTCGACCTGTCCTACAACGGGTTCAGCGTGGGTAAAGCGAAGCAGTT
TTTCAGAGCTATTGAGGGGACGAAGATCTCCCATCTCAAACTGTCAGGATTTATGGGTAAAGGATTTTCA
TTCAACAATTTCCCCGATCCAGACAACAGCACGTTTTGCGGCTTAAACAACAGTTCAGTCCACATTTTAG
ATCTGTCCAAAAACAGGATATTTTCACTGCGACAGGGGGTTTTCCGCCCGCTGAAAGAAGTCGTGAGCAT
TGATGTTTCCCAAAACAGAGTGAATCAGATACACAGAAATGCTTTTGAAGGTCTTCAGGGTCATTTAAAA
ATGCTCAACCTGTCACACAACCTGCTTGGGGAAATCTATTCTTACACCTTTGCTTCTCTGACAAACCTGC
AAGTGTTAGACTTGTCTTACAATCACATTGGTGTGCTGGGTTTTGGCTCATTCAGTGGACTTCCCAACCT
GAAAGCATTATATCTAACAGGGAACGCTCTGCGAGAATTAGGTTTCCCTGCTTCTTTACCAAGATTAAAT
TATCTCCTGCTGAATGACAATAAGTTGACATCGTCATCAGTGGGCGCCATCACTCAGTTTGCCAGTAATG
TCATGCATCTGAACGTTAACGACAACAGATTTTTTAACTTTGCTGATCTTTACACCTTTTTGACTCGGCT
GAAACGTCTTCAGCATCTCTTCTACGGAGGAAACACGATCAGGTGGTGCACACTCAGTAGACAAGTGATT
GGTATGAATAATCTCCAAGTCTTGGATCTTCACAGCAGCTCCCTGCAGTCTATTTGGTCTCAGGGCAAAT
GTCTGAATCTGTTTGACAATCTTGGACATGTGGTCAGTCTCAACTTGAGCTTTAACGCACTGCAGACTCT
TCCTCAAGGTATTTTCAAGGGTCTCACCTCTGTAGTTCAGATGGACCTCTCATCAAACGCCTTGACGTAT
CTCCAGCCTGATGTATTACCCAAAAGTCTGGAAGTACTCAACCTCTCCAACAACTTCATAGCCTCCCCAG
ACCCTGCCGCTTTTCACTCCCTCAGCCTCCTCGACCTGAAAATGAACCGATTCCACTGCGACACCAACCT
GAAGAGTTTTCTGACTTGGCTGAACCAGACCAACGCAACCTTCTTGAGTCCTGTTCAGGAGCTCAGATGT
GAATTTCCCTCTGGTTTCTATATGGTTCCTCTGTTAACCTACTCTGCTCAGGTCACACAGCAA

>KY014284.1:3422-3469,3993-6276,7257-7345,8353-8598 Oplegnathus fasciatus membrane form of toll-like receptor 5 (tlr5m) gene, complete cds
ATGTGGACGCTGGCTCTTCAGTTGGTTTTCACTGGTTTGTACCTACAGGTATCCATGTGCTACCCATCAT
GCACTTTGTACGGCCTTGTAGCCGCTTGCGCCTCACAGAACCACCGCTGGGTTCCTGCTCTGCCTCCCAA
CATCACCCACCTCTACCTAGAGATGAACTACATAAGCGAGATCAACAGCACCTCCCTCAGAGCCTATGAC
CAGCTGCAAGAATTAGACTTTGGATTGCAGAAAAGGCCGCTCGTCATCAGGACCAACGCTTTCCTCAGGC
AGAGAAAATTGACACGGTTGGTCCTAGGCTACAATCTTGGCCTTCAGCTGGAGCCAAGGGCATTTGCAGG
ACTGTTCAATCTACAACTCCTCTTTTTGGATCATTGCAATTTGATGGACTCCATATTGGCGGAAAGCTAT
CTGCAGCCGCTTTGGTCCTTAGAAAAGCTTGATCTCTTAGGTAATAAAATAGTGAGACTCCAGCCTGGAC
TGTTCTTTTCAAAACTCACAAAGTTCACAGAGCTAAACCTCAAATTGAATCAGATTGAAAGATTATGTGA
AGAGGATCTTGTTGGTTTCCAGGGGAAATACTTCAAACTCCTGAACTTGGAATCCAATCATTTATACATC
ACTCATAGTGGAGATTTTGACTGGGAAAGATGTGGGAACCCTTTCAGAGGGATGGCCTTTGATACCCTTG
ACTTATCCTCCAATGGGCTCAGTATAAACACATCAAGACAATTTTTCAAAGCAATAGAGGGGACTCCGAT
TGCTCATCTTATATTATCTGGATACTGGGGCAAAGACTTCTCACATGACAACCTCCCCGAACCAGATGAA
AGCACATTCGAAGGCCTCGGGAACAGTAAAGTGAACATCTTTGATCTGTCTAGTAATCGTATATTTGCTT
TGCAGAGGGCTGTTTTTAGTCCTCTAAAGGATGCAGTAATTATTGACATTTCCAAAAACAAAATCAATGA
GATTAACAGAAATGCCTTCAGTGGTCTTCAGGGACATTTAAGAATGCTCAACCTGTCATCCAACCTCCTG
GGAGAAATATATTCTCACACATTCACCAGTCTGACAGAACTTAGGGTGTTGGATTTGTCCTACAACCACA
TTGGTGCATTGGGATACAAAGCATTCAGTGGTCTTCCAAAATTACGAGGGTTATATCTGACAGGAAACTC
ACTGCGAGATCTGGGTTTTCCTGAGTCATTACCAAACTTAGATATCCTTCTTTTGGGCGACAATAAGTTG
AAATCACTAAGCCACATCATTGACTTGGGCATGAACAGTGCCCACGTGGACATTACAGAAAACAGATTAA
CGAACTTGGAGGATGTTTATTTCATTTTATCTCATTTCAATCGTCTCCAGAATTTCTTCTATGGTGGCAA
CTTCATCAAGTGGTGCGTACTAAGTCCGAATGTTATAGTACCTCATAATAATAGTTTGCAAGTGCTGGAT
CTTCATGACAGTTCTTTGCAGATGATTTGGGCACAGGGGAAGTGCCTCGACCTGTTTGATCGTCTCGAGA
ATCTGCTCGGTCTAAATTTAAGTTTCAACTCACTTGCGACTCTCCCACAAGGGATTTTCGGCAGTCTCAG
CTCAATAATAGAGATCGACCTCTCGTCCAATGCCTTAACTTATCTGCAGCCGGATGTCTTTCCTGTCAGC
CTGAAAAGACTCGACCTCTCAAACAACTTTCTAGCCTCCCCAGACCCGATGACCTTTCGGTCTCTCATCT
TCTTCAGCCTGGCGGCAAATCGGTTCCACTGCAATTGCCATCTGGAGAGCTTCCTGAAGTGGCTGAATGG
GACAAATGTAACCTCCATGAGCCCAGTTGAGGAGTACAGATGTGAGTTTCCAGCTGCTCTCCACAACCTT
CCTCTGCTGAATTACTCTGCGATCATCGAACCGTGTGAGGATGAAAAGGCCGTCCAGCATTTTGAGTTTG
CTCTTTTCGTCTTCTCTGCTCTCCTCATCATCACTGTCATCCTCAGTGGCATTGTTTACGCCCGTCTACG
GGGGCGCATATTCATCATCTACAAAAAGATCATCAATAGGGTTCTCGAGGGACCAAAACCGATACCCCCT
GTGGACGAGGTGCAGTACGATGCCTTCCTCTGCTTTAGCGACAGTGACTACCGGTGGGTGGAAGCTGCTT
TGCTGAAGAAGCTGGATAACCAGTTTTCAGAGGAGAACATCTTCCACTGTTGTTTTGAGGCCAGAGACTT
CCTGCCAGGTGAGGATCACCTGTCCAACATCAGAGATGCCATCTGGGGCAGCAGGAAGACCGTGTGTGTC
GTCTCCAAGGAGTTCCTTAAAGATGGTTGGTGCTTGGAGGCATTCACTTTGGCCCAGGGCCGGATGTTGG
AGGAGCTGACACACGTCCTGATTATGTTGGTGGTAGGACCGGTGGCTCACTACGAGCTGATGAAGTACAA
TGCAGTCAGAGCTTTCGTCCGGAGGAGAGAGTACCTGATCTGGCCAGAGGACCCTCAGGACCTGGAGTGG
TTTTATGAGCGGCTCGTCTCGCAGATGCTCAAAGACACCAAGGTGAAAACGTTTGCAGAGGACAAACCTG
AGCCCGCACAGCCTGACGTTCAATCTGAGAATGAGGACGGTATCCAGCTTCAGAACATCAGAGCAATTGC
CACGTGA
>XM_019345473.2:51-2132 PREDICTED: Oreochromis niloticus toll-like receptor 5 (LOC100702807), mRNA
ATGTACCTCCCAGCACATGTCACACAAACACTCACAGATAAAAACGCTGCCGCAAAGTCCTCTGCAGAAT
TCAGATTTTTGCTTTCAACGGGCCGCATCGGTGTTTTTTCATCGAAGACAGAAGATTCAAAGAGGATTTC
TTTAAGGAGCAGGATGATGTGGACGGTGGGACTTCAGGCGGTTGCCATCTGTGTTTTCCTGCAGGTGTCG
GGCTGTTTCTCATCATGCCTCATAAAGGGGTCCGTAGCCTACTGTGGCTTCCAGAACCTCCGCTCGGTTC
CTCCTCTCCCTCCTGACATCACCCATTTGTACCTGGAGATGAACCACATCAGTGAGATCAACTCCACCTC
CCTGTCAGGCCTCGAGGAGCTGCAGGTACTGGACCTCGGACGACAGCATGCGCGGCTTGTGATCAGGAAC
CACGCCTTCAGCAGACAAAAACATCTGAGGAGGCTTTCGCTCGACTTTAACATCGGACTTCAGCTGGAGC
CGCAGGCGTTTGAAGGGTTGGCAAGTCTACAGATTCTCAACCTGGATTACTGCTCACTTAAAGAATCTAT
ACTTAGGGACAAATATCTAGAACCGCTGCTGTCCCTACAAACTCTCAGCCTCTTTGGTAACGACATAAAA
AGACTCCAGCCTTCTCCCTTCTTTGTCAACATGACTCATTTGAAAGACCTGAATCTCAAGCTGAACAAAA
TTGATCAAATTTGTGAGGCTGATCTTGCTGCCTTTCAGGGAAAAACCTTCACAGTTCTGAACTTAAACTC
AGTGTACCTGAGAGAGATGTCCAGCGGTAAGTTTGACTGGAAGAAATGTGGGAATCCTTTCAGAGATCTG
ACCTTTCAGACACTCGATTTGTCAAGCAACGGGTTTGGTGTGGGCCAGTGCACGCAGTTTTTCAAAGCCA
TCGAGGGGACAAAAATTTCCCATCTGAAAATGTCAGGGCACATGGGCAGAGGATTTTCATTCAACAATCT
TCCTGATCCAGATCGCAGCACATTTGAAGGCTTGCACAACAGCTCAGTCCTTTCTTTGGATCTGTCTAAA
AGCAGAATATTTGCATTGCAACAGGGGGTGTTTAGTGCACTGACAGAAGTCACAATCATTGATATATCCC
AAAACAAAGTCAATCAGATACACAGAAATGCCTTTGAAGGTCTTCAGGATCATTTAAAAGTGCTCAACCT
GTCACACAACCTGCTTGGGGAGATCTATTCTTACACATTTGCTTCTCTGACAAACCTCCAGGTGTTAGAT
TTGTCTCATAATCACATTGGTGCATTGGGTTATCAGTCATTTAGTCGACTTCCCAACCTGAAATTATTAT
ATCTGACAGGAAACTCTCTGAGGGATTTAGGCTTCCCTGCTCCTCTACCAAGTTTAGATTTTCTTTTATT
GAATGACAACAAGTTGGCACCCTCATCAGTGAGCAGCATCTCTCAGTTTGCCAGTAACCTCATGCATCTA
GACCTTCAGGACAACAGATTAACAGACTTGGATGATGTCTCCACCATTTTGACCGGTTTAAAACGACTGA
GGCATCTCTTTTTTGGAGGAAACAGAATCAGGAGTTGCTCCTTCAGCAGACGAGTCGGTCTGAATAATCT
CACAGTTCTTGATCTTCACGGCAGCTCCCTGCAGTCTGTTTGGACTCAGGGTAAATGTCTCAATCTGTTT
GACAATTTTGGGCATGTTGCTGGTCTCAATTTGAGCTTCAATGCGCTGCAGTCGCTCCCTCAAGGTGTTT
TCAAGGGCCTCACTTCAGTAAGAGAGATGGACCTCTCGTACAACGCCTTGACATATATCCAGCCTGACGC
ATTTCCAAAAAGTCTAAAAGCACTCTACCTTTCCAACAACTTCATAGCCTCGCCTAACCCTGCCACTTTC
CGCTCTCTGAGCTTCCTCGACCTCCGGATGAACCGATTCCACTGCAACACTGATCTGAAGAGCTTCCTGA
CTTGGTTGAACGAGACCAACGTGAGGCTGCTGAGTCCTGTTGAAGAGCTCAGATGTGAATTTCCTGCTAG
TGTCTTTAAGGTTCCTCTGATAGAGTTTTCTGCGATGGTCTCACAGCAG
>XM_026340728.1:98-2032 PREDICTED: Anabas testudineus toll-like receptor 5 (LOC113148956), mRNA
ATGTGGACGCTGGGTGTTCAGGTTGTCATTGTCTGTGTTTTTCTACAGGTGCCCGGTTGTTTCCCATCAT
GCCTCATTTTTGGCTCTGTTGCTGACTGTGCGTCACGTCGGCTCAGTTCGGTTCCTGCTCTGCCGCCCAA
CATCACCCACCTGTTTCTGGACAGGAACTACATCAGTGAGATCAACTCCACCTCCCTGTCAGGTCTCGAG
CAGCTGCAGGATCTGGACCTGGGACTACAGCATGTGCCGCTCGTGATCAGAAAGTACTCTTTCAGGACCC
AAAGACACCTGAGGAGGCTCGTGCTCGGTTCCAACATCGGCCTTCAGCTGGAACCACAAGCCTTCGTGGG
ACTGTCCAGTTTGCAGAAGCTCGATCTGGATTTCTGTTCGCTTCATGACTCTATCCTGACAGAGAACTAC
CTGGAGCCCCTGTCCTCCTTAGAGACACTCAACCTCTTTGGAAACCAGATAAGGAGACTCCAGCCTTCGA
TGTTCTTTGCAAACAAGACTAATTTGAAAGATCTGAATCTGAAGCTCAACAAAATTGACAGGATTTGCGA
GTCAGATCTCGCTGGTTTCCAGGGCAAACATTTCAAGGTCCTGAACTTGCAGAGTATTCAGCTTCGGTAT
AATAAAGATTTCGACTGGCAGAAATGTGGGAATCCCTTCAGAGGAATGTCCTTTGACACACTCGACCTGT
CCAACAACGGCTTGAGCATAGCTACGTCAAAGCAATTCTTCAAAGCTATCGAGGGGACAAAGATCTCCCA
TCTGAAGCTGTCAGGATTAATGGGTAAGGGGTTCTCATTTAATAATTTCCCTGATCCAGACCACAGCACA
TTTGAAGGCCTGAAGAGCAGCTCAGTCAAGACTCTGGATCTGTCTAAAAGCCGGATATTCGCACTGAAGC
AGGGCGTTTTTAGTGCACTTAAGGAGGTTGTGAACATTGATGTCTCCCAAAACAAAGTGAATCAGATCGA
CAGAAATGCTTTTGAAGGTCTTCAGGATCATTTAAAACTGCTCAACCTGTCACACAACCTGCTCGGAGAA
ATCCATTCTCACGCTTTTGCTTCCTTGAAAACCTTGCGAGTGTTGGACTTGTCTCATAATCACATTGGTG
TACTGGGTTATGGCTCATTTCAAGGACTTCCCCACCTGACGTGGTTAGATCTAAGAGGAAACTCCTTACG
AGACTTAGGCTTCCCTGCGTCTCTACCAAGCTTAGATTATCTCCTGCTGAGGGACAATAAGTTGTCATCA
GTGAGCAGCATCCCCAGCATGGCCAGTAACATCATGCATCTGGACGTCCAGGACAACAGGTTAACAAACC
TGAATGACGTTAATACATTGTTGACTTCGCTAAAACGCCTCAAGCATCTCTTCTTCGGGGGAAACACAAT
CAGGTGGTGCACGCTCAGCAGTTCAGCGACTGCTCTTGACAGTCTCCAAATTCTGGATCTTCACAGCAGC
TCCCTGCAGGAGATCTGGTCTCAGGGCAGATGCCTGAGTCTGTTTGACGATCTTGGGCATGTGCTCGGCC
TCAACTTGAGCTTCAACGCGCTGCAGACTCTCCCTCGAGGTATTTTCAAGGGCCTCACCTCCTTGACAGA
GATGGACCTCTCATCCAACGCCTTGACGTATCTTCAGCCCGGCGTCTTACCCAAAAGTCTCAAACTGCTC
CACCTTGCCAACAACTTCATAGCCTCTCCCAATCCAGATGCTTTCGGCTCTGTTAAGTTCCTTGACCTCA
GAATGAATCGATTCCACTGCAACAGTAACCTGAAGAGTTTCCTGACCTGGATGACCAAGACCAACGTCAC
CTTCCTGAGTCCCGCTGAGCAGCTCCAATGTGAATTTCCTTCTCGTTTCCGCAACGTTCCTCTGTTAGAT
TTTTATTCTCGGATCACACACACAAGTAAAAGCAGTTCAAAG
>KX525706.1 Scophthalmus maximus tlr5-a (tlr5-a) mRNA, complete cds
ATGTATATGTACTTCCCCTCCTTATGTAAATCTGGATTCTGCAAAGAAAGACAAATGGAAATCCCGTTGA
GCGTCATGTTTGCGGTGCAGGGTCAACGTACACCTCGTGTGACGCAAGGACTCACTTATAAAAACAGCCA
ACAGAAATCTCTGCAGAATCAGAGACCAGTTGGTTGTGAGGCGGGAGAGACTGGATCATTGTTTTATTTA
AAGAAAAGAAGATTTATGACGATGTGGATGCCGTTTCTTCAGCTGGTTGCCATCTGTATTTTCCTTCAGG
TGCCAGGATGTTTCCCGTCATGCCTCATACGGGGCTCTGTGGCAAACTGCGCCTTCCGGGGCCTCGTTTC
CGTTCCCGCTCTCCCTGCGCACGTCACCCACCTGTACCTGGAGATGAACCGCATCGGCGAGATCAACTCC
ACGTCGCTGTCGGGCCTCGAGCAGCTGCAGGAGCTGGACCTGGGGCGGCAGTACGTGCCACTTGTGGTCA
GGAACGACGCCTTCAGCGGGCAAAGTCGCATGAGGAAGCTGACGCTCGGCTTCAACGTCGGCCTTCGCCT
GGAGCCTCAAGCCTTCGTGGGGCTGTCCGGTCTGCAGGAGCTCCACCTGGATTACTGCTCACTCGACGAC
TCCGTCCTGAAGGAAAACATTCTGCAGCCACTGTCCTCTTTGGAGACCCTCGACCTCTTCGGTAACCAGA
TAAAGACACTCCAGCCTTCGAGGTTCTTTGCCATAAGTAATTTGACAGATCTGAATCTCAAGCTGAACAA
AATTGACAAGATATGTGAATCGGATCTGGCGGGCTTCCGGGGAAAGCACTTCAAGGTCCTGAACTTGGAT
TCCGTCAACCTCAAAGCCATGTCTAAGGACAGTTTCGACTGGCAGAAGTGTGGGAATCCTTTCAGAGGGA
TGTCCTTTCAGACGCTCGACCTGTCCTCCAACGGGCTCAGCGTGGCTCGATCGAAGCAGTTTTTCAGAGC
CATAGAGGGGACAAAGATCGCCCACCTCAAACTGTCAGGACACATGGGTAAAGGGTTTTCCTTCAACAAT
CTCCCCGATCCGGACCGCACGACATTCGACGGCCTGAAGAACAGTTCCGTGCTCACTTTGGATCTGTCCA
AAAACAGGATATTTGCACTGCAACACGGGGTTTTCAGTCCGCTGCAAGAAGTCGTACATATTGACATTTC
CCAAAACAGGGTGAATCAGATACACAGGAATGCCTTTGAGGGTCTTCAGGGTCATTTGAAGTTGCTCAAC
TTGTCACACAACCTGCTCGGGGAAATCTACTCTCACACGTTTGCTCCTCTGGCCAACCTGCAGGTGTTGG
ACTTGTCTCACAATCACATCGGTGCGCTGGGTTATGACTCGTTCAGCGGACTTCACCTGCTGAGAGCGTT
GAATCTAAAGGGGAACTCTCTGCGAGAATTAGGTTTCCCTGCATCTCTACCGAGTTTAAATGACCTCCAG
TTGAGCGACAACCGGTTGACGCCATCGTCGGTGAGCAGCATCACTCGGTTTGCCAGCAATATCGTGCATT
TGGACATTCGGGACAACCGATTGACCAACCTGGCGGATGTCCACACCTTTGGGACGCATCTGAAACGCCT
CAAGCATCTCGCCTTCGGAGGAAACACAATCAGGGGGTGTACGCTCAGTGCGCGGGTTCCGTCAACTGGT
CTGAATCATCTCCAGGTCCTGGACCTTCACAGCAGCTCCCTGCAGTCTCTTTGGTCTCAGGGCAAATGTC
TGAATCTGTTTGACAGCCTTGAGCACCTCGTCGTTCTCAACTTGAGCTTTAACGCTCTGCGGACTCTTCC
TCCAGGCGTCTTCAAGGGCCTCGCCTCGGCAGTGGAGATGGACCTCTCGTCCAACGCCTTGACATACCTG
CAGCCCGATGTCTTACCCAAAAGTCTGAAAGTGCTCGTCCTCTCCGACAACTTCGTAGCCTCGCCGGACC
CGGCCGCTCTCCGCTCTCTCAGACTCCTCGACCTGGGGATGAACAGGTTCCGCTGCGACGCCAACCTGGG
GAGTTTTCTGACTTGGCTGAACGAGACCGACGTGACCTTCCTGGGTCCCGTCGAGGAACTCAGGTGTGAA
TTTCCCGCCGGTTTCTATCGTGTTCCTCTGTTGAATTACTCTGTTCAGGTCACACAACAGTCAAATGAAC
TGTACGTACATGAAATGCGTGGTGAGGCAGATGTATTCTCCTCCTCTTACAGCAGAGGGCGCCCTCAGCC
CAGTCAGGAAACTGACTGTTGTCCTTCATGCTGCTCTTTAAGCAGTGAAGCTAGTTCCTCATCAATAATC
AACCAAACACTCCAACAACAACAATTACGTGAAAGGATTCAGACTAATGATCTGAGTGGAGATATTGTGG
AGATG
>XM_028604642.1:21-1934 PREDICTED: Perca flavescens toll-like receptor 5 (LOC114572861), mRNA
ATGTGGACGCTGGGTCTTCACGTGGTTGTCATCTGTGTTTTCCTACAGGTGCCGGGTTGTTTTCCATCTT
GCCTCATTATTGGCTCTGTAGCCAACTGTGGCTCCATGAACCTCCGCTGGGTTCCTCCTCTCCCTCCCCA
CATCACCCACCTGTACCTGGATTTGAACCACATCAGTGAGATCAACTCCACCTCCCTGACTGGCCTGGAG
GAGCTGCAGGAGCTGGACCTTGGAGGACAGCGTGTCCGTCTTGTGATCAGGAACAACGCCTTCAGCGGGC
AAAGACGCCTGAGGAAGCTGGTGCTCGGCTTCAACGTCGGCCTTCAACTGGAGCCGCAGGCCTTCGCGGG
ACTGTCCGGTTTGCAGAATCTCTACCTGGATTACTGTTCGCTTCATGAGTCCATACTTCAGGAGAACTAT
CTGGAGCCACTGTCCTCCTTAGAGACTCTTGACCTCTTTGGTAACCAGATAAGGAGACTCCAGCCTTCAA
TGTTCTTTGTGAACATGACTAAATTTACAGTTTTGAATCTCAAGCTGAACAATATTGACAGAATATGTGA
GTCTGATCTGGTTGGTTTTCAGGGAAAGAACTTCAAGGTTCTGAACTTGGACTCTGTTCACCTTAACCTC
ATGTCCGATGAACATTTTGACTGGCAGAAATGTGGGAATCCTTTCAGCGGAATGTCCTTTCAGACACTCG
ACCTGTCCAGCATTGGGTTTAATGTGGGTCATATTAAGCAGCTTTTCAAAGCCATTAAGGGGACTAAGAT
CTCCCATCTCAAACTGTCAGGACACATAGGTAAAGGATTTTCATTCAATAATCTCCCTGATCCAGACCGC
AGTATGTTTGAGGGTCTGAATGACAGTTCAGTCCACACTTTGGATCTGTCTAAAAACAGGATATTTGCAT
TGCAACAGGGTTTTTTTAGTCTGCTGAAAGACGTCGCAATCATTGATGTTTCCCAGAACAAAGTGAATCA
GATCCACAGAAATGCCTTTGAAGGTCTTCAGGGACATTTACAAACACTCAACCTGTCACACAACCTGCTC
GGGGAAATCCGTTCTTACACTTTTGCTTCTCTGATAAACCTGCGAGTGTTAGACCTGTCTTACAATCACA
TTGGTGTTCTGGGTGTCGGCTCATTTAGTGGACTTCCCAAATTAAAAGCTTTGTATCTAACAGGAAACTC
TTTGCAAAACATTGGCTTCCCTGCATCTCTCCCAAGCTTAGATTATCTCCTGTTGAATGACAATAAGCTC
TCGTCAGTGAGCGGACTCACAACCTTTGCACATATTACACATCTGAACATTCAGGACAACAGATTAACAA
ACCTGGGGGATTTGTACACCATTTTGTTTCTACTGGGACACCTCCAGCATCTCTCCTATGGAGGAAACGC
AGTCAGGCGGTGCTGGCTCAGTGGACAACCTTCCAAACTTGGTTTGAATAATGTCCAAACTCTGGATCTT
CACAGCTGCTCCCTGCAGTCTGTCTGGTCTCAGGGGAGATGCCTGAATCTGTTTGACAATCTTGGACATG
TGATTAGTCTCAACTTGAGCTTTAACGCGCTGAAGTCTCTTCCTCCGGGAATTTTCAAGAGCCTCACCTC
AGTAGTGGAAATGGATCTCTCATCCAACAGCTTGACGTACCTTCAGCCTGATGTATTACCCAAATGTCTC
AAAGTACTCAACCTCTCCAACAACTTCATAGGCTCCCCCGACCCCAGCGCTTTTCGCTCTCTCAGCGCCC
TCGACCTGAAAATGAACCGATTTCACTGCAATTCATACCTGAAGAGCTTCCTGACTTGGCTGAACAAGAC
CAACGTGACCTTCCTGAGTCCTGTTGAGGAGCTCAGATGTGAATTTCCCCCTGCTTTCTATAATGTTCCT
CTTGTTAGATTTGTAGCACAC

>XM_029849769.1:1002-2927 PREDICTED: Takifugu rubripes toll-like receptor 5 (LOC101062562), transcript variant X1, mRNA
ATGTGGCTGCTTGCTCCGGCTTCCCTCGTCTGTGTGTTACTGCAGCTTCCAGGTGCCTTCCCATCATGCC
TCAGTCTGGGCTCCGCAGCATTGTGCTCCTCCAGGAGCCTCGACAGGGTTCCTCCTCTGCCCCCACACGT
CACCCACCTCTACCTGGAGATGAACCGCATCGCCGAGATCAACTCCTCCTCCCTCTCGGGGCTGGAGCAG
CTCCAGGTGCTGGACCTCGGGAGCCAAATGGTCCCGCTGGTGATCAGGAACGAGGCCTTCAGCAGACTGA
GGCACCTGAGGAGCCTGGTGCTGGGCTTCAACAGGGGCCTGCAGCTGGAGCCGAGGGCCTTCGTGGGCCT
GTCACGTGTGAAGGTTCTGCATCTCGATTACTGCTCGCTCAACGACTCCATACTGACGGAGAACTTCCTG
GAGCCGCTGGCCTCCTTAGAGACTCTGAACCTCTTTGGCAACAAGATAAAGAGAATACGGCCGTCGGCGT
TCTTTGCAAACATGACCAAACTGAAATTTATCAATCTGAAGCTGAACAGCATCGACAGAATATGTGAGCC
AGACCTGGAGAGTTTCCAAGGGAAGCACTTTGGGGCTCTGGACGTGAGCTCTGCCAGGTTCTTGGGCCTG
TCAAGCAAAGGTTTTGACTGGAAGACCTGCGGGAACCCTTTTAAAGGGATGTCCTTTCACACCCTGGACC
TGTCCCACAACGGCTTCAACGCTGCTAAATCACAGCAGTTCTTCAGAGCGGTGCAGGGCACCAAGATCTC
CCACCTGAAGCTGGCAGGATACCAGGGGAAGGGCTTTTCCTTCAACAACCTGCCTGACCCCGACAGCAGC
ACTTTCGAGGGCTTGAGGAACAGCTCGGTCCTCACTTTAGATCTGTCCCAGGGCAGGATATTTGCGCTGA
GACAGGGGGTTTTCAGTTGGCTCACAGTTGCCACAATCATCGATGTTTCCCAAAACAGGGTGAATCAGAT
TCACAGGAACGCCTTTGAGGGTCTGGAGGGACGTTTAAAAATGCTCAATCTGTCGCACAACCTGTTGGGA
GAAGTCTATTCTCACACCTTCGCCTCGCTGACCCACCTGAAGGTCTTAGATCTCTCCCACAACCACATCG
GAGTGCTGGGATACGGCTCCTTCAGAGGACTCCCCAACCTGGAGGCTTTGTTTCTGACGGGGAACTCTCT
GTCGAGGCTTGGCTTCCCCTCGCCTCTTCCCAAGCTGCAGTACCTTCATCTCAGGGACAACAAGCTGTCG
TCAGCGAGCAGTCTCGCCCAGTTTGCGTGGAACATTAAGTATCTCAACATCAAGGAGAACCATCTGACGA
ACCTGGAGGACGTTCACGTCTTTCTGGACCAGCTGAGAGAGCTCCAGATTCTGCTCTATGGTGGGAACAC
GGTCAGATGGTGCACCCTCAGCCAGAACGGTTCTGCAGCCGTCTGGAATAAATTACAGGTCCTCGATCTC
CACGGCAGCTCCCTGCAGGCCGTTTGGGCTCAAGGACAATGTCTGAATCTGTTTGACGGCCTGGGACACG
TAGCCGATCTCAACCTGAGCTCCAACCAGCTGCAGTCGCTTCCTCAGGGCGTTTTCCAGGGCCTCGCCTC
GGTGGTAACGATGGACCTCTCGTCTAATGCCCTGACGTATCTCCAGCCTGACGTCCTTCCCCACAGCCTC
AGAAAGCTGTACCTGTCCAACAACTTCATAGCCGCCCCCGACCCCGCGGCGTTCCGCTCCCTCAGCCACC
TCGACCTCAGTTCAAACCGCTTTCACTGCACCCGGAACCTGAGGGGCTTCCTGACCTGGCTGAACCAGAC
CGAGGTCACGTTCCTCAGCCCCGTACACAAGCTCAGGTGTGAATTTCCACTTGGTTGGTACAAAGTTCCT
CTGCTGGAGTACGCCGCTCAGTTTGCACAGCAA
>KX759644.1:141-2789 Carassius auratus toll-like receptor 5 (TLR5) mRNA, complete cds
ATGGAATTTATATTTATACTGATCCTTTTTGGATTGTGCATCAACACCGAAGTAGTGAAATGCACCTCGG
TGTGTTCAGTTTATGGCTACGCCGCATATTGCATAAATAGAGGTCTACATCATGTCCCAGAGGTGCCCTC
ACATGTAAATCTAATGGATCTGAGTTTAAACAGCATTGCTGAACTCAACGAAACTTCATTTTCTCGTCTT
GAAGCTCTCCAAGTCCTTAAAGTGGAGCAACAGACACCAGGACTTGTGATCAGAAACAACACGTTTAGAA
GACTCTCCAATCTAATATTACTTAAACTCGACTACAACCTCTTTCTGCAAATAGAAACAGGGGCCTTTAA
CGGATTATACAACCTTGAGTTTCTCACTCTCACTCAGTGCAGTTTAGATGCCTCCGTTTTGTCCGGTGAC
GTCCTCAAACCTCTGGTGTCTCTTGAGATGCTTGTGTTACGTGATAACAACATCCACAGAATCCAGCCGG
CATCGTTCTTTTTGAATATGAGGAGATTCCACGTGCTGGATCTCTCTCACAATAAAGTGAAGAGCATCTG
TGAAGAAGACCTCGTCAGCTTTCAGGGTAAACATTTCACGCTTCTGCAACTGTCCTCGGTGACACTGCAA
GATATGAATGAGAACTGGTTAGGATGGGACAAGTGTGGAAACCCGTTTAAGAACATGTCCATAAATGTAT
TAGACCTATCTGGAAACGGCTTTTATGTTCCCATGGCAAAGCGTTTTTTTGATACATTCACCAGTACAAA
AATCCTTGGTCTCATTCTCAGTAAGAGCTACAACATGGGCAGTTCTTTTGGTCATAACAATTTCCCAGAC
CCAGACAAATTCACATTCAAGGGTCTCGAGGTTAGTGGTGTTAAGGTTTTCGATTTATCCCGATCACATA
TTTTTGCTTTGTCAGATTCCGTATTTAGTCATTTTCCAGATCTAGAGCAAATTACGTTGGCACAGAATGA
GATCAACATCATTGAAAACAATGCATTTTGGGGTTTGAATAATCTACAAAAGCTAAACCTGTCCAACAAC
TTCCTGGGTAGCATCGATTCGAAAACATTTCATAATCTAGAGAAACTTGAGGTGCTTGATTTGTCATACA
ATCATATATGGAGGCTTGGATATCAGTCATTTCAAGGACTTCCAAATCTACTCATCTTAAATTTAACAGG
TAATTCGATCAAACATTTAGATACATTTGCAACCCTACCAAGCATGGAGAAGCTCTACTTGGGTGACAAC
GAAATTACACATGCATTCAGTTTACTAAACATTGGGACAAACCTCAAAACCCTTTACTTGCAATTTAACA
AGTTATCTTCCATGTCAGAGCTCTATATGATACTAGAAAAGTTTCCTCAAATCGAGGAAATTGTTTTTCG
AGGTAACGAACTTGTTTATTGCCCTTATGACGAACATAAAGTACTTTCACAAAAAATAAAAATCCTCGAT
CTTGCAATTTCTGGTTTGGAAGTTGTCTGGTTAGAAGGAACATGTTTAAACATATTCGACGAGCTTCACC
AGTTAGAAGCGCTTTTTCTTAATTCCAACAGACTCCAGTCGCTTCCCAAAGACGTTTTCAAAGACCTCAC
CTCTTTGATCTTTCTGGATCTGTCCTCCAACTCTTTGAAGTACCTTCCTAATGGTATATTCCCTAAAAGT
CTACAATATCTTAATCTTGAATTCAACTCCGTTTATTCAGTGGATCCAAACCTCTTCAGCACCCTCAGCT
ACATCAGCCTGCTGGGAAATGATTTTAATTGTGACTGCAACCTAAGAGATTTCCAAACATGGCTAAATCA
AACTAACATAACGTTTCTTCACCCCATTGAGGATGTGACGTGTGCCAGTCCTGAGGATCAGTACATGGTC
TCGGTTGTGAAATCCAGCATACAATGTGAGGATGAAGAGGATGAGAGGAGCGTTGAAAACCTGAGACTTG
TGCTTTTCATTTTCTGTTCCACACTGATCATATTATTCACTGCCAGCGCCATCATTTATGTCTGTCGACG
TGGCTACATCTTCAAGCTTTACAAAAAAATCATTGCTAAACTTGTGGATGGAAAGCAACCGGAGCTCGAT
CCTGATCGATTCTTGTACGACGTGTATCTTTGTTTCAGTTCCAGTGATATTAAGTGGGTGGAAAGAGCGC
TGTTGAAGAAGCTCGACTCTCAGTTCTCAGAGCAGAATACACTCCGCTGCTGCTTTGAGGAGCGAGACTT
CATACCCGGAGAGGACCATCTTACCAACATGCGAAATGCTATCCAGAATAGTCTAAAACCCATTTGTGTG
GTGTCTGAACATTTCCTGAAGGATGGCTGGTGCTTGGAAACCTTCAACCTGGCTCAGTGCAGAATGCTAG
TGGAACTTAAAGACATTCTGGTGGTGCTTGTTGTAGGGAACATACCGCAGTACAAGCTACTGAAGTACGA
ACAACTGAGATCCTACATTGAGACCAGGAGATACCTTCAGTGGCCCGACGACAGCCAGGATTTGGAGTGG
TTTTATGACCAACTTCTGCATAAAATAAGAAACAACACCAAGGTTACACAAACAAATGCTAAAGAAAAAG
ACAAAGAGGTAAAAAATAATCCGGAAGCAGCAAATGTGTATGCAGACACGGCAGTG

>KR709248.1 Miichthys miiuy membrane toll-like receptor 5 (TLR5M) mRNA, complete cds
ATGTGGACGCTGGCTCTTCAGTTGGTTTTCATTGGTTTTTACCTACAGGTATCCACATGCTACCAATCAT
GCACTTTGTACAACCTTGTAGCTGCTTGTGGCCAAAAGCACCACTACTGGGTTCCTGCTCTGCCTTTCAA
CATCACCCACCTTTACCTGGAGATGAACTACATCAGTGAGATCAACAGAACCTCGCTCAAAAATTATGAC
CAGCTGATAGAACTAGATCTTGGAATGCAGTATTCGCGAATTCTCGTCATAAGAAACAACGCTTTTCTCA
GGCAGAGAAAATTGACACGGTTGGTTTTGGGAAGCAATATTAACCTTCAGCTGGAGCCAAGGGCATTTGC
AGGGCTGTACAATCTACAAAACCTTTATTTGGATTATTGCAATTTCACAGACTCCATACTGTCAGGAGGC
TTTCTGCAGCCACTTTTGTCCTTAGAAATGCTTGATCTCTTTGGTAACAATATAGTGAGACTCAGGCCCG
GACTGTTCTTTTCAAAACTCACAAAGTTCACAAAGCTAAACCTCAAATTAAATCAGATTCAAACATTATG
TGAAGAGGATCTCATTGGTTTCAGGGGGAAATATTTCACACTTCTAAACTTGAACTCTAATGACTTGTAT
CTGGAAGATGACTGGCAAAGATGCGGGAATCCTTTCAGAGAGATGGCCTTTGATACCCTTGACTTATCCA
GCAATGGGTTCAGCTTGAACAAATCACAACAATTTTTCAAAGCAATAGAAGGAACTCCAATTGCTCATCT
TATATTCTCTGGATATATAGGCAAAGGATTTTCACATGAAAACTTACTTGACCCAGATGAAAGCACATTT
GACGGCCTTGTGAACAGTGCAGTTAATCATTTAGATCTGTCTAAAAACAAGATATTTGCTTTGCAGAGGG
CTGTTTTCAGTCCTCTGAAGGATGCAATAATTATTGACATTTCCCAAAACAAAATCAATCAGATTCATGA
AAACGCCTTCAGTGGTCTTCAAGGACATTTACGATTGCTCAACCTGTCATCCAACCTCATAGGAGAAATA
TATTCTCAAACATTCACAGATTTGACAGACCTTAGGGTGTTGGATTTGTCTAACAACCATATTGGTGCTT
TGGGATACAAAGCATTCAGTGGTCTTCCCAATTTACGAGGATTATATCTAACAGGAAACTCACTGCGAGA
CCTGGGTTTTCCTGCATCATTACCAAACTTAGATTTACTTCTTTTAGCTGATAATAAGTTAAAATCAATT
GCCGGTATCAGTGACTGGGGCAAGAACAGTCATTATGTGAATGTTGTAGACAACAGATTAACGAACTTGA
AGGATCTTTTTGTCATTTTATCTGATTTCACTCGTCTCAAGACATTCTTCTACGGTGGCAACACCATCAA
GTGGTGCACCCCAGAGAATGTTATAGTACCACATAACAATAGTTTGCAAGTGCTGGATCTTCATGGCAGT
TCCCTGCAGATAATTTGGACACAGGGGCAGTGCCCCAACCTGTTTGATCATTTTGAAAATCTTCTTGGTC
TAAATTTAAGTTTCAACTCACTTGCGACTCTACCACAAGGAATTTTCAATGGTCTACACTCAGTCATAGA
GATCGACCTTTCGTTTAATGCCTTAACCTATCTGCAGCTGGGTATCTTTCCGGTCAGCCTGAAAAGACTC
GACCTCTCAAACAATTTCCTAGCGTCCCCAGACCCTTTGACTTTTTCGTCTCTCAGCTTTCTCAGCCTGG
CAGTAAATCGCTTCCACTGTGATTGCCATCTAGAGAACTTCCTGAAGTGGCTGAATGTGACGAATCTAAC
TTTCCTGAGCCCAGTAGAGGAGTACAAATGTGAGTTTCCAGCTGCTCTCCATAACCTTCCTCTGCTGAAC
TACTCTACGATCATTGAACCATGTGAGGAAGATGATGAAAAGGCTGTTCAAGAACTGAAGTTTTATCTCT
TCATCTTATCCGCTCTCCTCATCATCACGGTTGTCCTCAGTGGTATAGTTTACGCCCGTCTTCGAGGGCA
CATATTCATCATCTACAAAAAGATCATTGGTAGGGTTCTTGAGGGCCCAAAACCGATGCCTCCTGTGGAT
GAGGTACAGTATGATGCTTTCCTCTGCTTTAGTGACAATGACTATGGGTGGGTGGAGGCTGCACTGCTGA
AAAAGCTGGATAATCAGTTTTCAGAGGAGAACATGTTCCGCTGTTGTTTTGAGGCTAGAGACTTTCTGCC
AGGCGAGGATCATCTTTCCAACATCAGAGATGCCATCTGGGGCAGTAGGAAGACTGTTTGCATTGTCTCC
AAAGAGTTCCTTAAAGATGGATGGTGCTTGGAGGCGTTCACTTTGGCCCATGGTCGGATGCTGGAGGAGC
TAACAAACGTCCTGATTATGTTGGTGGTAGGGAAGGTGGCTCACTACCAGCTGATGAAGTACAATGCAGT
CAGAGCTTTCGTCCAGAGGAGGGAGTATCTAGTCTGGCCAGAGGACCCTCAGGACATGGAGTGGTATTAT
GAGCGGCTCGTCTCACAGATACTCAAGGACACTAAGGTGAAAAAGATTGCAGAGGATAACCCTGAACCTG
CACAGTCTGACATTCATCCTCAGGAAGAGGACGGTATTGAGCTTGATAACATCGGAGCAATTGCCGTA

>KM282522.1 Epinephelus coioides TLR5M mRNA, complete cds
ATGTGGACACTGGCCTTTCACATGGTTTTCATCGGTTCATACCTACAGGGAATCGCATGCTACCCATCAT
GCACTTTATACGGCATTGTGGCTAATTGCGCCATGCAGCACCACTACTGGGTTCCTGCTCTGCCTCCCAA
CATCACAGACCTCTACCTGGAGATGAACTACATCGGTGAGATCAACAGCAGCTCGCTCAGAAGATATGAC
CAGCTGCAACAAGTAGATCTTGGAAGTCAGAAAGTGCAGCTTGTCATAAGGAACAACGCTTTCCTCAGGC
AGAGAAAACTGATAAAGTTGGTCCTTGGCAACACCCAGCTTCAGCTGGAGCCAAGGGCTTTTGCAGGACT
GTTTAACTTACAAAATTTGTTTTTGGATCATTGCAATTTGGCAGACTCTATACTGGCAGAAAGCTATCTG
CAGCCACTTTTATCCCTAGAAAAGCTTGATCTCTCTGGTAATAAAATAGTGAGACTCCGACCAGGACTGT
TCTTTTCAAAACTTACAAAGTTCACACAACTAAACCTCAAATTGAATCGTATTGAAAGTTTATGTGAAGA
GGATCTTGTCGGTTTCCAGGGGAAATACTTCACACTCCTGAACTTGCAATCCAATTACGTTAGATATAGT
GATGATTTTGACTGGGAAAGATGTGGGAACCCTTTCAGAGGGATGGCCTTTAATACCCTTGACTTATCCA
GCAATGGGTTCAGCGTGACCATAGCAAGAAATTTTTTTAAAGCAATACAGGGTACCCCAATTGCTCATGT
TATATTATCTGGACACATGGGTAAAGGCTTTTCATTTAACAACCTTCCAGATCCAGATAAAAACACATTT
GAAGGCCTCATGAATAGTTCAGTTACCATTTTAGATCTGTCTAAAAACTATATATTTACTTTGCAGAAGG
CTTTTTTAAGTCCTCTAAAGGATGCAAAAATCATTGACATTTCCATGAACAAAATCAATCAGATAAACAG
AAATGCCTTTGATGGTCTTCAAGATCATTTACGATTGCTCAACCTGTCATCTAACCTCTTAGGAGAAATA
TATTCTCACACATTTACCAATCTGACAGACCTTCGGGTGTTAGATTTGTCATACAACTACATTGGGGCCT
TGGGATATGAAGCATTCAGTGGTCTTCCTAAATTACGAGCGTTGTATCTGACGGGAAATTCACTGCGAGT
CCTAGGTTCTCCTGCACCATTACCAAACTTAGATTTTCTTCTCTTGGGCGACAATAGGTTGACATCTATA
TACAACATAAATAAATTGGGTAATAACAGTATTTATGTGGATGTTGCAGACAATAAACTAACAAATTTGG
ATGATATTTTTGTAATTTTAACCCAATTCAGGCATCTCCAAACTTTCTTCTATGGTGGCAACTTGATCAA
GTGGTGCAGTCAGAATGTTACAGTACCTCACAATAATAGTTTGCGAGTGCTGGATCTTCATGACAGCTCC
CTGCATATAATCTGGGGGCGGGGGGAGTGCCTCAACCTTTTTGATCATCTAGAAAATTTGCAGGGTCTAA
ATTTAAGCTTAAACTCACTTGCGGCTCTCCCACGAGGGATTTTTAATGGTCTAGGCTCAATCACAGAGAT
CGACCTCTCATCTAACGCCTTAACTTTTTTGCAGCCAGATATTTTCCCGGTCAGCCTGAAAAGACTCGAC
CTCTCTAACAACTTTTTAGCCACTCCAGACCCAAGGACTTTTCAGTCCATCAGCTTCCTTAGCCTGGCTG
CAAATCGGTTCCACTGTGATTGCAATCTGGAGAGCTTCCTGAAGTGGCTGAAAGTGACACATGTAAACTT
CTTCAGCCCAATTGATGAGTTCAGATGTGAGTTTCCAGCTGCTCTCCATAAACATTCTCTACTGGAATAC
TCCACAAACGTCAAACCATGTGAGGACGTCCAAGACCTTAAGATTGCGCTTTTCATCCTCTCTGCTCTCC
TCATCATTGCTTTCATCCTCGGTGGGATTGTTTACGCCCGTCTCCGAGGGCACATATTCATTATCTACAA
AAAGATCATCAGTAGGGTTGTCAAGGGCCCAAAACCGACAACTTATGTTGACGAAGTGCAGTATGACGCC
TTCCTCTGCTTTAGCAACAATGACTATGGGTGGGTAGAGGCTGCATTGCTTAAGAAGCTGGATAACCAGT
TTTCAAAGGGGAACATCCTCCACTGCTGTTTCGAGGCCAGAGACTTCCTGCCAGGTGAGGATCACCTTTC
CAACATCAGAGATTCCATCTGGGGCAGTAGGAAGACTGTGTGCGTCGTCTCCAAAGAGTTCCTCAAAGAT
GGTTGGTGCTTGGAGGCATTCTCATTGGCCCAGGGCCGGATGCTGGAGGAGCCGACGAGCATCCCGATTA
TGTTGGTGGTAGGGAAGGTGTGTATAAGGCTGCTGAGATACTTAATTTACACCCATTCTCTAGGGGTCAG
CAAAAGCCATATT
>XM_014144610.1:118-2757 PREDICTED: Salmo salar toll-like receptor 5 (tlr5), mRNA
ATGATGAGGAACCTTATACTGCTGGCTATCTTTGGAGAATACCTGCAGGTGGTGAAATGCACCCCAAAAT
GCCCAATATATGGCTCTATAGCAGCTTGCACCAGCCAGTCTCTACATCAGGTCCCTGCGCTGCCTCCATA
CATTACCATTGTGTATATGAGGGATAACTACATCAGTGAGATCAATGAGACATCCTTCTCTGGGCTTGAA
GGGTTAACGGAACTGGACCTCAGTTGGCAACAGGTGAATGGGCTTATTATAAGAACTAACACCTTTCAAA
GGCTGGAAAACTTGGCAGTGCTTTATTTAGGGTATAACACAGGTTTACAAATTGAGCCAGATGCGTTTGT
GGGACTGTCCAACCTGAGAGCTCTCTCGCTGTATAGGTGTGACCTGACTGAATCTATTTTACAGGGTGAC
TATCTCAGGCCCCTGGTTTCCTTGGAAACACTAGATCTGTATGGTAACCAGGTGAAAAGAATCCAACCTG
CTCTGTTCTTTGTGAACATTACAGATTTCCATGAACTAAACGTTTCCCTAAACCAGATGGAATACATATG
TGAGGAAGATTTGCTTGGCTTTCAAGGCAAACACTTTCGCCTCCTCAAGTTGAACAGCCTCTATCTAAAT
AGCATGACTCAGTATGGCTTTGACTGGAAACGATGCGGAAATCCTTTTCGGAACATGTCCATGGAGACAC
TTGATTTATCTTCCAATGGATTCGATGTGGACAAGGCAAAACTGTTTTTCAATGCAATCCGAGGGACAAA
AATCCACCATCTTATTCTGGAACACAGCACCATGGGGAAATCATTTGGTTTCAGCAACGTGAAAGACCCA
GACAGGCAAACATTTGAGGGCCTCAAGAATAGTAGTGTCAAGATTCTAGATTTGTCCAAATGCTTTATAT
TTACATTGCAATATGCAGTATTCAGTCCGCTGAGAGAGGTAGAGGACATAACAATAGCCCAAAACAAAAT
TAACCAGATTGACAGGGAGGCGTTTTTTGGTCTTCAAAATCTACAAAAGCTCAACCTATCACACAATCTT
ATAGGGGAAATCTATTCTTACACGTTTGACAAACTACCCAATATTTTAGAACTAGATTTATCTTACAACC
ATATTGGTGCATTGGGATATCATGCATTTAAAGGACTTCCAAACCTACAATTTCTGGATCTTACAGGAAA
CTCTATTCGGGAACTAGGTACATATGGTTCCCTTGCACCACTACCAAACATCCAACATCTTCGTTTGGCT
GATAATAAGATTACATCCTTAGAGGGCCTCTCTGTCTTTGCTAATAGTACGATCATACTTAATGTTCAAA
ACAACAGGTTAACTAATTTAGAGGATGTATACACAGTTTTAGCAAAATTAATGCACATTGAGGTTCTCTG
GTATGGTAACAACTTCATAAAGTGGTGCACCCTTAACAATAATATTTCAGTGCCAGCTGTGAACTCTCTG
AAGCTGCTTGAGCTAAGGAACATCGCCTTGCAGATGATATGGGCACGGGGAGAGTGTATGCATGTATTTG
AAAATCTTGGCAAGCTTTTAAGTCTAGATTTAAGCTTTAACTCTTTACAGACTCTCCCAGATGGTATATT
TAAAGGCCTCATCTCTCTGGAAGAGATGGATCTTCACTTCAACTCACTCACATACCTCAAACCAGACATT
TTTCCAGAGAGTCTCAAAACAGTTGACCTCTCTTACAATTTCCTGGCCTCTCCTGACCCAGTAGCTTTCC
ATTCTCTCAGCTGGATCAACCTGTATAGGAATCAATTCCACTGTGACTGCGGTCTGGAGGACTTTCTGAC
GTGGCTGAAAGGGACTAACGTGACTTTTCCTGACCCTGGCGTGAATGAATTTAGCTGTGAGTTTCCTTCA
GATCTCCATGGCATCAGCCTGTTGAATTACAGCTCAGTCATATCGTGTGAGGAGGATGACGAGAGGCTGG
TTCAGGAGCTGAGGCTCTCGCTCTTCATCGGCTGCACAGCGCTCATCATCCTGACCATGGTCGGAACAAT
CGTTTTCGCTCGTCTCCGTGGATTCCTCTTCAAAGTTTACAAAAAGTTGACCGCCAGGATCCTTGAGGGC
CCTAGGAGGGATCTTTCTGCTGGTGGGCCTCGGTACGACGCTTACTTATGCTTCAGCAACAACGACTACA
AGTGGGTAGAAACCGCCCTGTTGAACAGACTAGACTCTCAGTTCTCGGAGCGAAACGTCCTCCGCTGCTG
CTTCGAGGTCAGAGACTTCATCCCAGGTGAAGATCACCTGTTCAATATCAGGGACGCCATATGGGGGAGC
AGGAAGACGGTTTGTATTGTGTCTAAAGAGTTCCTCAAGGACGGCTGGTGCCTGGAGGCCTTTACCCTGG
CTCAGAGCAGGATGCTGGAGGAGCTCAGAGATGTTCTCATCATGGTGGTTGTGGGGAATGTCCCCCATTA
CAGACTGATGAAACATGAAGGCATTAGGACCTTTGCCCGGAAGAGGGAGTACCTGCAGTGGCCGGAGGAC
ACACAGGATATTCAATGGTTCTATGAGAAGCTCATGTCCAAGATTCTTAAGGACAAAAAGAACACCGCCA
AAGATAACAATGGGGATATCACACTTGTAAATATGACAGTTGGAACT
>AB062504.1:202-2196 Oncorhynchus mykiss TLR5 mRNA for Toll-like receptor5, complete cds
ATGAGCGCGCATCACTTCAGGGGGATGATGAGGAACTGTATACTGCTGGTTATCTTTGGAGTCTACCTGC
AAGTGGTGAAATGCACCCCAAGATGTCCACTATATGGTTATATAGCAGTTTGCACCAACCTGTCTCTATA
TCAGGTCCCTGCACTGCCTCCATACATTACCCATGTGTATATGAGGGATAACTACATCAGTGAGATAAAC
GAGACGTCTTTCTCTGGGCTTGAAGGGCTAAAGGAACTGGACCTCAGTTGGCAACGTGTCAATGGGCTAA
CTATAAGAACTAACACCTTTCAAAGACTGGCAAACTTGGCAGTGCTCTATTTAGGACATAATAGAGGTTT
AAAGATTGAGCCAGGTGCGTTTGTGGGACTGTCCAACCTGAGAACACTCTCTCTGTATGTGTGTGACCTG
ACTGAATCCATATTACAGGGCGACTATCTCAGGCCCCTGGTGTCTTTGAAAACGCTAGATCTGTATGGTA
ACCAAGTGAAAAGAATCCAACCTTCACCATTCTTTGTGAACATGACAGATTTCCAAGAATTAAACATTAC
CCTAAACCAGATGGAAAGCATATGTGAGGAAGATTTGCTTGGCTTTTGTGGAAAACACTTTCGGTTGCTC
AAATTGAACAGTGTCTCTCTATATGGTATGACTCAAAATGGTTTTGACTGGAAACGATGTGGAAATCCCT
TTAGAAACATGTCTATAGAGACACTTGACTTATCTTCCAACGGATTCAACGTGGACAAGGCTAAATTGTT
TTTCAATGCAATCCAAGGAACGAAAATTCACCATATTATTCTGGAACACAGCACCATGGGAAAATCATTT
GGTTTCAGCAATTTCAAAGACCCAAACAAGAAAACATTCAATGGCCTCAAGAATAGTGGCATCAAGATTC
TAGATTTGTCCAAATGCTTTATATTTGCTTTGCAATATGCAGTATTCAGTCCACTGAGAGAGGTAGAGGA
CATAACATTAGCCCAAAACAAAATTAACCAGATTGACAGGGGGGCGTTTTGGGGTCTTGAAAATTTACAA
AGGCTCAACCTGTCACACAATCTTATAGGGGAAATCTATTCTTACACATTTGACAATCTACCCAATATTT
TAGAATTAGATTTATCTTACAATCATATTGGTGCATTGGGATATCAGGCATTTACAGGACTTCCAAACCT
ACAAATCCTGGATCTTACAGGAAACTCTATTCGCCAACTAGGTACATATGGTTACCTTGCACCACTACCA
AACCTGCAACTTCTTAATTTGGCTGATAATAAGATCACATCCTTAGAGGGCCTCTTGGGCTTTGCTAACA
GTACTATCATACTGAATGTTCAAAACAACAGGTTAACTAATTTAGAGGATGTATACATTGTGTTAGCTAA
ATTCATGCGCATTGAGCGTATCTGGTATGGTAACAACAACATAAAGTGGTGCATCTTTAGCAGTAATATT
TCTGTGCCCGCTGTAAACTCTCTAAAGCTGCTGGAGCTCAGGAACATCGCCCTGCAGATTTTATGGGGAC
ATGGAGTGTGTTTGGACGTATTTGAAAATCTTATCAAGCTTTTTAGTCTGGATTTAAGCTTTAACTCGCT
GAGGGCTCTCCCAGATGGCATATTCAAAGGCCTCGTCTCTCTGGAAGAGATGGATCTCAGCTTCAACTCT
CTCACATACCTCCAACCAGACATTTTCCCAGCGAGTCTCAAAACAGTTGACCTCTCTTACAATTTCCTCT
CCTCTCCTGACCCAGCGGCTTTCAGTTCTCTCAGCTGGATCAACTTATATAGGAATCGCTTCCACTGTGA
CGGTGGCCTGAAGGACTTTCTGACGTGGATGAACAGGACCAACGTGACTTTTCCAGACCCCGGCGTGGCT
GAATTCAGCTGTGAGTTCCCCTCGGATCTCCATGGTGTCAGCCTGTTGAATTACAGCAAAGTCATAACGG
AAAAGTACCCAAAACCATCTTTGACAAAAATA
>XM_001919017.6:689-3334 PREDICTED: Danio rerio toll-like receptor 5a (tlr5a), mRNA
ATGGCAGCTACATACACTTTATTTCTGATGCTATTATTCATTTGGACTCCAACAGTGAAATCCACCTCAG
TGTGTTCAACTGATGGCTACTTCGCTTTCTGCATGGACAGAGGTCTTCAAGAGGTGCCAAAGATTTCCAC
TTACATAACTAACGTGGATTTGAGTAAAAACAGAATTGCTGAACTCAATGAAACATCCTTTTCTCATTTG
GAAGCTCTAGAAGTCCTCATCCTGATGCACCAAACACCAGGTCTTGTGATCCGGCGCAATTCATTCATGA
GGCTCTCTAATTTAACATCACTTCAGCTAGACTACAACCACCACCTGCGAATAGATGCAGGAGCATTTAA
TGGATTATCCGACCTTAAAAATCTCACTCTCACTCAATGCGGTTTAGATGACTCCCTACTGTCTGGTAAC
TTCCTCAAACCTCTGATGTCTCTTGAGATGCTTGATTTAAGTCGTAACAACATTCGGAGAGTCCAACCGG
CGTCTTTCTTTTTAAATATGAGGCGATTTCATGTGCTGGATCTGACTTTCAACAAAGTGAAGAGCATCTG
TGAGGAAGACCTCCTGAACTTTCAGGGTAAACATTTCACACTCCTCAGACTGTCCTCTATAACACTGCAA
GACATGAATGAGTACTGGTTAGGATGGGAGAAATGTGGAAACCCATTTAAGAATACTTCAATAACCACAT
TGGATCTATCTGGAAACGGCTTTAACGTTGACATGGCTAAGAGATTTTTTGATGCTATCTCCAGTACCAA
AATCCAAAGTCTCATCATCAGTAACACTTACAGAATCGGCAAATCTTCTGGCGATAATTCGAAAGATCCA
GACAAATCGACATTCAGTGGTCTTAAGTCGAGCGGTATTAAGAGTTTTGATCTGTCCAATTCAAGCATTT
TTTCTCTCACATATTCTGTATTTAGTTATCTGTCAGATCTAGAACAAATCACATTAGCAGAAAGTCAGAT
CAACAAGATTGAAAACAACGCATTTTTGGGTATGACAAACTTGCTAAAGCTAAACCTGTCCAAAAACTTC
CTCGGCTACATTGATTTTAGGACATTTCAGAATCTCAAGGGACTCGAGGTGCTTGATTTGTCTTACAATC
ATATTTGGAGACTTGGGTCTCAGTCATTTCAAGGTCTTCCAAATCTACTCAGTCTAAACCTAACAGGAAA
TTCTCTTGGACATGTATACACATTCGCAACTCTGCCGAAGTTGGAAAAGCTCTACTTAGGAGACAACAAC
ATTCAGTATGTGTACGAAATACCCAACATAGCCAAACATCTCAAAACCCTTGACTTGCAGTTTAACCAAA
TAGCATCCATGTCAGAGCTCTACACAATACTAGATGAATTTCCTCAAATTGAGGAAGTAGTTTTTCGAGG
AAATCAGCTTCTTTATTGCCCTCAAGACAACCATGAAGTGTTATCACAAAACATACAAGTCCTCGATCTA
TCATTTGCAGGTTTGCAAGTAATCTGGTCAGAAGGAAAATGTTTAAACGTGTTTGACGATCTTCACCAGC
TAGAAGTGCTTCATTTGAGTTCCAACTTGCTGCAGTCACTTCCCAAAGACATCTTCAAAGACCTTACATC
TTTGCTCATTCTGGATTTGTCTTTCAACTCTTTGAAATACCTCCCCACTGATGTATTCCCCAAAACTCTT
CAAGTACTTCATCTTGACTATAATTCGATTTATTCAGTAGATCCAAATCTCTTCAGCACCCTCAGCTACC
TCAGCCTGATGAATAACGATTTCCGATGTGATTGTGACTTGAAGGATTTCCAAACATGGCTAAATCAAAC
CAACATAACCTTCGTTCACTCTATTGAGGATGTGACGTGTGCCAGTCCTGAGGATCAGTACATGGTTCCG
GTTGTGAGTTCCAGCATACAATGTGAGGATGAAGAGGAGGAGAGAAGAACTGAAAAACTAAGACTTGTGC
TTTTTATTTCCTGCACTGTATTGATTATATTATTCAGCGCCAGCACCATTGTTTACATCAGTCGACGCGG
TGTCATCTTCAAGATATACAAAAAACTAATTGGCAAATTTGACAATAAACCTCAAGAGGAACCTGATGCA
AATGGATTTTTGTACGATGTGTACCTGTGTTTCAGTTCCAGAGACATGAAGTGGGTAGAAAGAGCGTTGT
TGAAGAGGCTGGACTCTCAGTTTTCAGAGCACAACACACTCCGCTGCTGCTTCGAGGAGCGAGACTTCAT
CCCCGGGGAGGACCATCTTACCAATATGAGAAATGCCATCCAGCATAGTCGAAAAACCATTTGCGTGGTG
TCTAAACACTTTCTGAAGGACGGCTGGTGTCTAGAAACATTCACCCTGGCACAATGTAGGATGCTAGTGG
AGCTTAAGGACATTCTGGTGGTGCTGGTTGTAGGAAACATACCGCAGTACAGGTTATTAAAGTATGAACA
ACTGAGATCCTTCATTGAGAACAGAAGTTACCTCGTGTGGCCTGATGACGGTCAAGACTTGGAGTGGTTT
TATGACCAACTTCTGCACAAGATAATCAGAAACACCAAGGTTAAACAAACAAACATTAAAGAAAAAGACA
AGGTGGATGAAAACAATCCTGAAGCAGCAGATGTTCAAGCAGACACTGCAGTT
>KX827813.1:190-2832 Megalobrama amblycephala toll-like receptor 5 (TLR5) mRNA, complete cds
ATGGGATTTACATTCATTCTGATCCTCTTTGGACTGTGCATAAACACTGAAGTTGTGAAATGCACCTCTG
TGTGTTTAGTTAATGGCTATGCAGCCTTCTGCGCATCTAGAGGTCTTCATCAGGTGCCAGAGCTTCCCAC
GTACGTCAATTATGTGGATCTGAATTTTAACAGCATTGCTGAACTCAACGAAACATCCTTTTCTCGTCTT
GAAGGTCTACAAGTCCTTAAACTGGAGCAACAAACAACAGGACTTGTGATCAGAAACAACACGTTTAGAA
GACTCTCCAATCTAATATTACTTCAGTTAGACTACAACCGCTTCCTGCAAATAGAGACAGGGGCGTTTAA
TGGATTATCCAACCTTGAGATTCTCACGCTCACTCAGTGCAGTTTAGATGATGCAATTTTGTCTGGTGAC
TTCCTCAAACCTCTGGTGTCTCTTGAGATGCTTGTCTTGCGTGAAAACAACATTAAAAGAATCCAGCCAG
CATCGTTCTTTTTAAATATGAAGAAATTTCATGTGCTCAATCTCTCTCGCAACAAAGTGAAGAGCATCTG
TGAAGAAGACCTCCTCAGCTTTCAGGGTAAACATTTCACGCTTCTGAAACTATCCTCTGTGACACTGCAA
GACATGAATGAGTACTGGTTAGGATGGGAAAAGTGTGGAAACCCATTTAAGAACATGTCCATAACTATAT
TGGACTTATCTGGAAACGGCTTTAATGTTAACATGGCAAAGCGTTTCTTTGATGCAATCACTGGTACCAA
AATCCAAAGTCTCATTCTCAGTAACAGTTACAGCATGGGCAGTTCTTTTAGTTATAACAATTTTAAAGAT
CCAGACAAATTTACTTTCAAGGGTCTTGGGGATAGTGGTATTGAGATTTTCGATTTGTCCAAATCAAAAA
TTTTTGCTTTGTCAAGTTCAGTATTTAGTCATTTTCAAGATCTAGAACAAATTACATTGGCAGAAAATGA
GATCAACATTATTGAAATTGATTCATTTTGGGGTATGACAAATTTACTAAAGCTAAACCTGTCCAAAAAC
TTCCTGGGTAGTATTGATTCTAATACATTTCAGAATCTAGAGAAGCTCGAGGTGCTTGATTTGTCTTATA
ACCATATAAGGGTGCTTGGCGATAAATCGTTTCAGGGACTCCCAAGTTTACTCAACTTAAATTTAACAGG
AAATGCTCTTGAGTCAGTTCATGAATTTGCAACCCTACCTAACCTGAAGATAATCTACTTGGGTGACAAT
AAAATTTCATCTTTGTCTAGTTTACCCAACATTGCTAAAATTCTTACAACCCTTGACCTGGATTCCAACC
AACTTTCTTCCATGTCAGATCTCTATGCAATATTACAGGAATTTCCTCAAATTGAGGAAATTTTTCTTGA
AGGTAATGAGCTTATTAATTGCCCTAATGACGCACACAAAGTGCTTTCGCAAAAAGTACAAATCCTTGAT
CTTGCATCTGCAGGTTTGGAAGTTATCTGGTCAGAAGGAAAATGTTTAAATGTGTTTAACAATCTTCATC
AGTTAGAAAATCTCTCTCTGAGTCACAACTTGCTACGGTCACTTCCCAAAGACATTTTCAAAGACCTTAA
CTCTTTGTACCATTTGGATTTGTCCTTCAACTCTTTGAAGTACCTTCCAAACGGTATATTCCCTGAAAGT
CTTCAAGTTCTTTATCTTGCATATAATTCTATTTATTCAGTAGATCCAAATCTCTTTAGCACCCTCAGCT
ACCTCAGCCTGGAGAAAAATGATTTCCGTTGTGATTGCAACCTAAGGGATTTCAAAACTTGGCTAAATCA
AACCAACGTAATCTTTGCTCACCCCATTGAGGATGTGATATGTGCCAGTCCTGAGGATCAGTACATGGTT
CCGGTTGTGAGATCCATCATACAATGTGAGGATGAAGAGGAGGAGAGAAATGCTGAAAAACTGAGGCTTG
TGCTTTTTATTTTCTGTACCGCATTTATCATAGTACTCACTGCTAGCACCATCATTTATGTCCGTCGACG
TGGCTTCATCTTCAAGCTTTACAAAAAACTCATTGGCAAACTTGTGAATGGAAAGCGAGAGGAGCCTGAT
CCTGAACAATTCTTATATGACGTGTTTCTCTGTTTTAGTTCCAGTGATATTAAATGGGTAGAAAAAGCGC
TGCTGAACAGACTAGACTCTCAGTTCTCAGAGCAGAACACACTCCGCTGCTGCTTTGAGGAGCGAGACTT
CATACCCGGGGGGGACCATCTTACCAACATGCGAAATGCTATCCAGAATAGTCATAAAACCCTTTGTGTG
GTGTCTGAACGTTTCCTGAAGGACGGCTGGTGCCTAGAAACCTTCACCCTGGCACAGTGCAGGATGCTAG
TGGAGCTAAAGGACATTCTGGTGGTGCTGGTTGTAGGGAACATACCGCAGTACAGGCTACTGAAGTACGA
TCAACTGAGATCCTACATTGAGAACAGAAGATACCTTCTGTGGCCCGATGACAGCCAGGACTTGAATTGG
TTTTATGACCAACTTCTGCATAAAATAAGAAAAAACACTAAGGTTAAACAAACAAATATTAAAGTTAATG
AGGGTGAAAAAAATCTTGACGCAGCAAATCTGCAAGCAGACACTGCAGTG
>KF736231.1:18-2663 Ctenopharyngodon idella toll-like receptor 5a (tlr5a) mRNA, complete cds
ATGGCAACAATACACACATTATCTCTGATCCTCCTTGGATTATGCGTCAGCACTCAAATTGTGAAATGCA
CCTCAGTGTGTTCGGTTGGTGCTTCTGTCGCCCTCTGCATCGATAAAGGTCTTCAAGATGTGCCAGAGCT
TCCTCCATATGTAAATAAAGTGGATTTGAGTAAGAACAATATTGCTGAACTCAATGAAACATCCTTTTCT
CATCTGGAAGGTCTACAGGTCCTTATACTCATGCACCAAACAACAAGACTTGTGATCAGAAACAACACAT
TCAGAAGACTCTCTAACTTAACATCACTTCAGCTTGACTACAACAACTTCCTGCGAATGGATACAGGAGC
GTTTAACGGATTATCCAACCTTAAAAATCTCACTCTTACTCAGTGCAGTTTAGAGGATACCATTTTGTCT
GGTGACTTCCTCAAACCTCTGGTGTCTCTTGAGATGCTTGTCTTACGTGAAAACAACATTAAAAGAATCC
AGCCAGCATTGCTCTTTTTAAATATGAGGAGATTCCATGTGCTCGATCTCTCTCGCAACAAAGTGAAGAG
CATCTGTGAAGAAGACCTCCTCAGCTTTCAGGGTAAACATTTCACGCTTCTGAAGCTGTCCTCAGTGACA
CTGCAAGACATGAATGAGTACTGGTTAGGATGGGAAAAGTGTGGAAACCCATTTAAGAACATGTCCGTAA
GTGTATTGGACTTATCTGGAAATGGCTTTAATGATAACAATGCAAAGCTTTTCTTTGATGCAATCACTGG
TACCAAAATACAAAGTCTCATTCTCAGTAACAGTCACAGCATGGGCAGTTCTTCTGGTAATAATTCAAAA
GATCCAAACAAATTCACATTTAAGGGTCTTGAGGCGAGTGGTATTAAGATTTTCGATCTCTCCAATTCAA
GCATTTTTGCTCTGTCATATTCAGTATTTAGTTGTTTGTCAGATCTAGAACAAATTACATTAGCAGAAAG
TCGGATCAACAAGATTGAAAAAAGTGCATTTTTGGGTATGGCAAATTTGCTGAAGCTAAACCTGTCCAAA
AACTTCCTTGGTAATATTGATTCTAATACATTTCAGAATCTAGAGAAGCTTGAGGTGCTTGATTTGTCTT
ATAATCATATATGGATGCTTGGATATGAATCATTTCGAGGGCTTCCAAATCTACTCAACCTAAATTTAAC
AGGAAATGCTCTCAAACATTTACATGCATTCGCAACCTTACCAAGACTGGAGAAGCTCTACTTGGGTGAC
AACAAAATTTTATCTGTCTTTTATTTAATCAAAATTTCCAAATATCTTACAACCCTTTACCTGGAACATA
ACATACTTTCTTCCTTGTCAGATCTCTTCACAATACTAGAGGAATTTCCTCAAATTGAGGAAATTGTTTT
TCGAGGTAATGAGCTTCTTTATTGCCCTAATGAAAGACACAAAGTGCTTTCACAAAAAATACAAATCCTT
GATCTTGCATTTGCAGGTTTGGAAGTTATCTGGTCAGAAGGAAAATGTTTAAACGTGTTTAACAATCTTC
ACCAGTTAAAACAGCTTTCTCTGAGTCACAACTTGCTACAGTCTCTTCCCAAAGACATTTTTAAAGACCT
TACCTCTTTGTACTTTTTGGATTTGTCCTTCAACTCTTTGAAGTACCTTCCAAACGGTATATTCCCTGAA
AGTCTTCAAATTCTTAATCTTGAATATAATTCTATTTATTCAGTAGATCCAAATCTCTTTAGCACCCTCA
GCTACCTCAGCCTGATAAAAAACGATTTCCGTTGTGATTGCAAATTAAGGGATTTCCAAACTTGGCTAAA
CCAAACCAATGTAATCATTTCTCACTCCATTGAGGATGTGATATGTGCCAGTCCTGAGGATCAGTACATG
GTTCCGGTTGTGAGATCCAGCATACAATGTGAGGATGAAGAGGACGAGAGAAACGCTGAAAAACTGAGGC
TTGTGCTTTTTATTTTCTGTACCGCACTTATCACGTTACTCACTGCTAGCGCCATCATTTATGTCCGTCG
ACGTGGCTACATCTTCAAGCTTTACAAAAAACTCATTGGCAAACTTGTGGATGGAAAGCGAGAGGAGCCT
GATCCTGATCAATTCTTGTATGATGTGTTTCTTTGTTTTAGTTCCAATGATATTAAGTGGGTAGAAAGAG
CACTGCTGAACAGGCTAGACTCTCAGTTCTCAGAGCAGAACACACTCCGCTGCTGCTTTGAGGAGCGAGA
CTTCATACCCGGGGAGGACAATCTTACCAACATGCGAAATGCTATCCAGAATAGTCATAAAACCCTTTGT
GTGGTGTCTGAGCATTTCCTGAAGGACGGCTGGTGCCTAGAAACCTTCACCCTGGCACAGTGCAGGATGC
TAGTGGAGCTAAAGGACATTCTGGTGGTGCTGGTTGTAGGGAACATACCGCAGTACAGGCTACTGAAGTA
CGAACAACTGAGATCCTACATTGAGAACAGAAGATACCTTCTGTGGCCCGATGACAGCCAGGACTTGGAG
TGGTTTTATGACCAACTTCTGCATAAAATTAGAAAAAACACCAAGGTTAAACAAACAAATACTAAAGTCA
ATGAGGGTGAAAAAAATCTTGACGCAGCAAATGTTCAAGCAGACACTGCAGTG
>LC150765.1 Cyprinus carpio mRNA for Toll-like receptor 5, complete cds, isolate: TLR5-1
ATGGAATTTATATTTATACTGATCCTTTTAGGATTGTGCATCAACACTGAAGTAGTGAAAAGCACCTCGG
TGTGCTCAGTTATTGGCTATGCAGCCTATTGCATAGATAGAGGTCTTCATTATGTACCAGAAGTGCCCAC
GCATGTAAATCAAATGGATCTGAGTTTAAACAGCATTGCTGAACTCAACCAAACATCATTTTCTAGTCTT
GAAGGTCTACAAGTACTTAAAGTGGAGCAACAAACACCAAGACTTGTGATCAGAAACAACACGTTTAGAA
GACTCTCCAATCTAATACTACTCAAACTTGACTACAACCTCCTGCAAATAGAGACAGAGGCTTTTAACGG
ATTATCCAACCTTGAGATTCTCACTCTCACTCAGTGCAGTTTAGACGGTTCTGTTTTGTCTGGTGACGTC
CTCAAACCTCTGGTGTCTCTACAGATGCTTGTCTTGCGTAATAACAACATTCACAGAATCCAGCCGGCAT
CATTCTTTTTGAATATGAGGAGATTCCACGTGCTGGATCTCTCTCACAACAAAGTGAAGAGCATCTGTGA
AGAAGACCTCGTCAGCTTTCAGGGTAAACATTTCACGCTTCTGCAACTGGCCTCCGTGACATTGCAAGAC
ATGAATGAGTACTGGTTAGGATGGGACAAGTGTGGAAACCCGTTTAAGAACATGTCCGTAACTGTATTGG
ACCTATCTGGAAATGGCTTTCAAGTTCCCATGGCAAAGCGTTTTTTTGATGCAATCACCGGTACAAAAAT
CCTTGGTCTCATTCTCAGTAAGAGTTACAGCATGGGCAGTTCTTTTAGTCATAACAATTTCCCAGATCCA
GACAAATTCACATTCAAGGGTCTTGAGGTTAGTGGTGTAAAGATTTTCGATTTATCCCAATCAAATATTT
TTGCTTTGTCAAATTCCGTATTTAGTCATTTTTCAGATCTAGAACAAATTACACTGGCACAAAATGAGAT
CAACATCATTGAAAACAATGCATTTTTGGGTATGACTAATCTACAAAAGCTAAACCTGTCCAACAACTTC
CTGGGTAGCGTTGATTCTAAAACATTTCAGAACCTAGAGAAACTTGAGGTGCTTGATTTGTCTTACAACC
ATATAAGGGTGCTTGGAGATCAATCATTTCGGGGACTCCCAAGTTTACTCGAATTAAATCTAACAGGAAA
TTCTCTGGAGTCAGTTCACGAATTTGCAACCCTACCAAACCTGAAGAAACTCTACTTGGGTGAAAACAGA
ATTTTATCTTTGTCTAGTTTACCCAACATTGCTAAAAATATCACGACCCTTGACCTGGAATTCAACAGAT
TAAAGGACTTGTCAGATTTGTACACTATACTACGGGAATTTCCTCAAATAGAAAAAATCTTTCTTCGAGG
TAACATGTTTTCGAGTTGTTATAATCAGAATCAAAAAGTGGTTTCAGACAAATTACAACTCCTTAATCTC
GAGTTTTCAACAATGCAACTGATCTGGTCAGAAGGAAAATGTTTTAATGTGTTTAACAATCTTCACCAGT
TAGAACAGCTTTCTCTGGCTTCCAACGGACTACAGTCGCTTCCCAAAGAGATTTTCAAAGACCTTACTTC
TTTGTTCTTTTTGGATTTGTCCTTCAACTCTTTGAAGTACCTTCCTAATGGTATATTCCCTAAAAGTCTT
CAGATACTCAATCTTGAATACAACTCTATTTATTCAGTGGATCCAAATCTCTTCAGCACCCTCAGCTACC
TCAGCCTGCTAAAAAACCAGTTCCGTTGTGACTGCAACCTAAGGGATTTCCAAACATGGCTAAATCAAAC
TAACGTAACCATTTTTCACCCCATTGAGGATGTGACATGTGCCAGTCCTGAGGATCAGTACATGGTTCCG
GTTGTGAGATCCAGCATACAATGTGAGGATGAAGAGGATGAGACGAGCGTTGAAAAACTGAGGCTTGTGC
TTTTCATTTTCTGTTCCACACTGATCATAATATTCACTGCCAGCGCCATCATTTATGTCCGTCGACGTGG
CTACATCTTCAAGCTTTACAAAAAACTTATTACTAAACTTGTGGATGGAAAGCAACAGGAGCTCGATCTT
GATCGATTCTTGTACGACGTGTATCTTTGTTTCAGTTCCAGTGATATTAAGTGGGTAGAAAGAGCGCTTT
TGAAGAGGCTCGACTATCAGTTCTCAGAACAGAATACACTCCACTGCTGCTTTGAGGAGCGAGACTTCAT
ACCCGGAGAGGACCATCTTACCAACATGCGAAATGCTATCCAGAATAGTCAAAAAACCCTTTGTGTGGTG
TCTGAACATTTCCTGAAGGATGGTTGGTGCTTGGAAACCTTCAGCTTGGCACAAAAAAGGATGCAAGTGG
ACCTTGAAGACATTCTGGTGGTATTGGTTGTAGGGAACATACCACAGTACAGGTTACTGAAGTACAAACA
AGTGAGATCCTACATTGAGAACAGAAGATACCTTCTGTGGCCCGATGACAGCCAGGACTTGGAGTGGTTT
TATGACCAACTTTTGCATAAAATTAAAAAAGACACCAAGGTTAAGCAAACAAATCAACCAACTGAACAAA
TAAAGACTGATGCTACAAATGTCCATGCAAACACAGAAGTG
