# Supplementary material for: Variation in selection constraints on teleost TLRs with emphasis on their repertoire in the Walking catfish, Clarias batrachus
Source: Sci Rep. 2020 Dec 7;10:21394. doi: 10.1038/s41598-020-78347-6 (PMC7721727; doi:10.1038/s41598-020-78347-6)
Supplement: Supplementary file 6 — Supplementary Information 6. [file 41598_2020_78347_MOESM6_ESM.txt]

>EcTLR7
ATGTTCTTCCACCAGATTTATGTGGCGCTCCTGGGTCTGTGGTGTTGCCTCTCCACATCAACAGCTAGCG
TTTCTTACCCCAAAACCCTGCCATGTGATGTCAGCGAGGCCAACAACGGGAGCATGGTGACGGTAGACTG
CACAGAGAGGAGCCTCAAAGACATCCCCCGTGGCATCCCCGGAGACACTACCAACCTGACGCTCACCATC
AACCATATTCCTAAATTAAACTCCACCTCCTTTCACGGTCTGGAGAACCTGACTGAGATTGACATGGGGT
GCAACTGTGTGCCCATTAAAATTGGGCCCAAGGACCGAATGTGCAACGAGAGTGTGATAATAGAGGAAAA
CACCTTTACCAGCCTGACAAACCTGCGAGCACTGTATCTAGATGGTAATCAGCTCTCTAGTATACCAAAA
GGCCTGCCTCCAAATCTGATCCTGCTGAGTTTGGAAGTGAATCACATTTATAACATTTCTAAAGCAAATC
TCTCTGACATCAGAAATATTGAGGTGCTTTACCTCGGTCAAAACTGCTATTACCGTAACCCATGTGATAA
TAACTATACTATAGAGGACGATGCATTTTTACAGCTTAACAATTTAAAACTGTTGAGTCTTAAATCAAAC
AACTTATCCTTTATTCCACATCAACTTCCCACAAGTCTGAAGGAATTATACCTTTACAACAACAAAATCC
AAGAAGTTACTGACGAGGATTTCAAAAATTTAACTAACCTTGAGATTCTAGATATTAGCGGAAACTGTCC
TAGATGTTACAACGCTCCTTTCCCATGCATCCCGTGCCCAAATGATTCCCCTATGAAAATCAGCAGGGAT
GCTTTTAAAATGTTGACAAAACTAAAGACGCTCCGCCTGCACAGCAACTCCCTGACATACGTGCTGCCTA
AGTGGTTCATCAACATGACAGACCTGAGAGTTCTCGATCTCTCGTCAAACTTTTTAGCAACAGATATAGG
ATACACAATCTTCCCACAATTCCTGGGCAAACTGGAAGAACTGGATCTTTCATTTAACTATGAGCTTCAA
AGGTACCCTCAAACGCTGAGGCTGAGCTGCAGTTTCTCCTTACTCAAATCCCTTCGAATTCTCAGACTAA
AAGGCTATGTGTTTCAGCAGCTGAAGCCAGAGAGCATTGCTCCTTTGATAAAGCTCACAAAGCTGGAGGT
TGTAGATCTGGGGACAAACTTTATTAAAATGGCAAACCTTAGTATTCTGATGGAGTTAAAGAGCTTTCAA
ATAATCAGCCTGTCTGACAACAAAATATCCTCCCCCTCTGACAGCCAAGATGCTGTTGGTTTCTCTGGGG
GAGAGCCCTTGCACTGGTCTCCCATGTCGGCTGCAGCTCAGTACGGAAATAAGGAAGTGAGAGAGATTCA
CTACTTCAGATATGATGAATATGCACGCAGCTGCAAGTACAAATACAAAGAACTTGGAACTGTCACATCC
TTTGTCAACAAGAAATGCAGTGAGTTTGGAAAAACCCTGGATGTGAGCAGGAACAACATATTCTTCTTGC
ATTCCAGATTTTTAAATCTAGCAGAGCTGAGATGCCTCAATCTGTCTGGAAATGCAATGAGCCAAAGCCT
TAATGGCTCTGAATTTACTTATCTGACTAATTTAAATTATTTAGACTTCTCCTGGAATCGGCTGGACCTG
CTCTACTCAACTGCGTTTCAAGAGCTGAAAAATCTAGTTGTCTTGGATATAAGTAACAACAACCATTACT
TTGAGTCCGAGGGCTTGACTCACATGCTTAACTTCACTAGCAATTTGAAAAAGCTCAAGATATTGCGCAT
GAACCACAACAAGATCTCTACTTCCACCAATACAGAGCTGGAGAGTCAGTCTCTAGAGAGGTTAGAGTTC
AGAGATAACCGGTTAGATATGTTGTGGAGAGACGGGGACACCAGGTATATCAATTATTTTAAGAAATTAA
TTAATCTGTCTGTCCTTGACATCTCTCATAACAACCTCAATTTCATTCCGCCGGGAGTGTTCAGCGGTCT
GCCGGACAAACTGTCTGAGCTCTACATCAAAAACAACAAACTAAAAGATGGATCCTTTGATTGGAAGAAA
CTACAACTTATACAGTCTTTGGAGGTCTTAGATCTCAGTGGCAACATCTTAACTACCGTTCCAGCCATGC
TGTCAACAACCTGTCCCAAATCTCTCAAAAAGCTCCTTTTACAGAAAAACCAGATTGTGGAACTCACCCC
AGATTTCCTTAAGGATGCCTTCCACTTAAAACATCTTGATCTTAGTTTTAATCACATACAACACATTGTC
CAATCTAGCTTTCCAGATGATGTCATTGATCAGATGGACATGCTGCTTCTGCACAACAACCCATTCCTGT
GCACTTGTAACGCCACTTGGTTTATCAAGTGGCTCAACAGCACCACAGTCACCATCCCTAAACTGGCCAC
GGATGTTACTTGCGCTAGTCCAGAGGCGCAAAAAGGTAATCTTGTGATCTCAGTGGACCTGTTGGCCTGC
CAGTACAACTACCTGTCAATCATCCTCTACACCCTCATGACTACCCTCGTCCTCAGCTTCCTCACCCTGT
CAATCTCCAGCCATCTCTTCCTGTGGGACGTCTGGTACATCTACCATTTCTGCAGGGCAAAGCTCAAAGG
TTACGGCCGCCTGTACTCCCAAAGCTCAGCCTATGATGCCTTTGTGATATACGACAAGGAGGATGCTGCG
GTGTCAGAGTGGGTGATGAAGGAAATGTGCCCTCATCTTGAGGACAGCGGAGACCGTCAGCTCACATTGT
GTCTAGAGGAACGGGACTGGATTCCCGGATGCCCCCTGATAGACAACCTCTCCAGGAGCATCAACAACAG
CAAGAGGACCGTGTTCATTCTCACCAACAGGTATCTCAAAAGTGGCAACTTCAAGACAGCTTTCTACATG
GCCCACCAAAGGCTAATGGATGAAAAAGATGACGTTATCATATTGATCTTCTTGGAGAAAGTACCTTGCA
ATTCAAAGTACCTGAGATTACGGAAGAGACTGTACAAGCGCTCTGTGCTGGATTGGCCAACAAACCCTCA
AGCCCAGTTGTACTTCTGGTTCAGCCTAAGAAGTGTATTAGCAACTGAGAGTCACAAACAATACAATAAC
CTCTTCAAAGAAACACTG

>ToTLR7
ATGTGTGCGGCACTGCTGGCCCTGTGGTGCTGTCTCTGCATTTCGACAGCTACCATTTCTTACCCCAAAA
CTCTGCCATGTGATGTTAGTGAGGTCACCAATGGGAGTGTGGTGAAAGTGGACTGCACAGAGAGAAGCCT
CAAAGAAGTCCCCCTTGGCATCCCCAGAGAGACTACCAATCTGACGCTCACCATCAATCATATTCCTAAA
TTAAACTCCTCCTCCTTCCACGGTTTGGAGAACCTGACTGAGATTGACATGAGGTGCAACTGTGTGCCCA
TCAAAATTGGCCCCAAAGACCGCATGTGCACGGAGAGTGTGACAATAGAGGAAAACACCTTTACCAGCCT
GAGGAGTCTGCGTGCACTGTATCTGGATGGCAACCAGCTCTACAGCATACCCAAAGGCCTGCCTTCAAAT
CTGGTCTTGCTGAGTTTGGAAGTGAATCACATTTGTAGTATTTCTAAAGCAAACCTCTCTGTGCTCAGGA
ATGTTGAGATGCTTTACCTTGGTCAAAACTGCTATTATCGTAACCCCTGTAATAACTCCTACGGAATAGA
GAACGGTGCATTTTCAGACCTTAACAATTTAACATTGTTATCTCTTAAATCTAATAACTTATCTTTTATT
CCACATCAGCTACCCACATGTCTGAAGGAGTTGTATCTCTACAACAATAATATCGAAAAAGTCACTGATG
AGGATTTCAAAAACTTAACTAACCTTGAGATTCTAGATATAAGTGGAAACTGTCCTCGATGTTACAATGC
CCCTTTCCCATGTACTCCGTGCCCAAATAATTCACCACTAAAAATCAGCGAAGCGGCTTTTAAAATGTTA
TCAAAGCTCAAGACGCTCCGCTTGCACAGGACTACTGAATGTGTGTCATCTGAGTGGTTTACCAACACAA
CAGAGCTCAGAGTGCTTGATCTCTCATCAAACTTTTTGGCAAAAGAAATAGGAGCCACCAGCTTCCCACA
TTTCCTGGGCAAACTGGAAGAACTGGACCTTTCATTTAACTATGAGCTTCAGCAGTATCCTCGGACACTG
ACACTAAATCGCAGTTTCTCCGACCTCAAATCCCTTAAAATTCTCAGACTAAAGGGTTTTGTGTTTCAAG
AGCTAAAACTAGGCAGCATCGCTCCTTTGAAGCCTCTCAAACACCTGGAGGTTCTAGATCTGGGTACAAA
CTTCATTAAAATAACAAACCTTAGTATTCTGATGGAATTAAAAAGCTTTAAAATAATTAGTCTGTCAGAC
AACAAGATATCTTCCCCCTCCGAAAACCAAGATGCTGTTGGTTTCTCCGGAGGAGAGCCCTTGAACTGGT
CTCCAATGTCAGCTGCTGCTGAGTACCAAAGTAAGGAAGTGAGAGAGATTCATTACTTCAGATATGATGA
ATACGCACGCAGCTGCAAATACAAAGACAAAGAACGTGGTGTTGTTACATCTTTTGTCAAAAGACAATGT
AGTCACTTTGGCAAAACCCTGGATGTGAGTAGAAACAACATATTCTTCTTGCATTCAAGATTTTTAAATC
TCAGAGAGCTGAGATGCCTCAATCTGTCTGGAAATTTAATGAGCCAAAGTCTGAATGGCTCTGAATTTAC
CCATCTGTCTAATTTAAAATATCTGGACTTCTCATCGAATCGCCTGGACTTGCTCTACTCCACTGCATTT
AAAGAACTGACAAGTCTGGTCATCCTGGATATAAGTAACAACAACCATTATTTTGAATCTGAGGGCTTGA
CTCATATGCTTAATTTCACTAGAAATTTAAATAATCTTAAGATACTGATGATGAACCACAACAAGATCTC
TACTTCCACTAACACAGAGCTGGAGAGTCAATCTCTAGAAAAGTTAGAGTTCAGAGATAACCGGTTAGAT
GTATTGTGGAGAGATGGGGACACCAGATATTTCAATTTTTTCAAGAAATTACTTAATCTGACTGTCCTTG
ACATCTCTCACAACAACCTCCATTTCATTCCAGCAGAGGTGTCAGCTGTCTGCCAGACAGCTCATAGACT
CTACATCAAAAACAACAAACTAACATCCTTTAAATGGGAGAAACTACAACTTCTACGTTCTTTGGAGGTA
TTAGATCTCAGTGGAAACAGTTTAAATACTGTTCCACCCATGCTGTCAGACTGTAGCAAATCTCTCAAGA
AACTCATTTTACATAAAAACCAAATCCTAAAACTTGAGCCAGATTTCCTCAAGGGTGCCTACAACTTAAA
ATATCTGGATCTCAGTTTTAATTACATAAAGCACATTGAACAATCCAACTTTCCAGATGATGTCGTTAAT
CAGATGGAAAAGTTGCTTCTGCACAAAAACAGCTTCTCTTGCACTTGCAATGCCACTTGGTTCGTAACAT
GGCTCAACAGGACCACAGTGACCATCCCCAGACTGGCCACAGATGTGACCTGTGCCACACCAGGGGCACA
AATAGGTCATCCTGTAATCTCAGTGGACCTGCTGGCCTGCCAGCACCACTACCTGTCAATCTTCCTCTAC
ACCCTCATGACTTCTATCGTCATCAGCTTCCTCACCCTGTCCATCTCCAGCCATCTCTTCCTGTGGGACG
TCTGGTACATCTACTACTTCTGCAGGGCCAAACTCAAAGGCTATAGCCGTCTGTACTCCCAGAGCTCCGT
GTATGATGCCTTTGTCATATACGACAAGGAGGACACCGCCGTGTCAGAGTGGGTGATGAACGAAATGTGC
ATTCATCTGGAGGACCGTGGAGACCACTGCTTTACACTGTGTCTGGAGGAACGGGACTGGATCCCTGGGT
GTCCCCTGATCGACAACCTCTCCCAGAGCATCCACAGGAGCAAGAGGACTGTGTTCATTCTCACCAACAA
ATACATTAAAAGCGGCAACTTCAAGACAGCATTCTACATGGCCAACCAAAGGCTGATGGATGAAAAAAAT
GATGTTATCATCCTAATCTTCCTGGAGAAGGTACGTTGCAACTCAAAGTACCTGAGACTGCGCAAGAGAC
TGTATAAGCGGTCTGTGCTGGAGTGGCCAACAAACCCTCAAGCCCAGCCATACTTCTGGTTCAGCCTGAG
AAGTGTACTAGCTACGGAGAGTCACAAACAATACAACAATCTCTTTAAAGAGACACTG

>SmTLR7
ATGTGCGCAGCAGCGCTGGCCCTGTGGTGTTGTCTCTGCGCGTCAACAGGCAGCATTTCCTACCCAAAGA
CTCTGCCATGTGATGTTAGCGAGGCCAACAACGGGAGTATGGTGAAAGTGGACTGCACTGACAGGAGCCT
GAAGGAAATCCCCCAGGGCATCCCCAGGGACACCACCAACCTGACGCTCACCATCAACCACATTCCCAAC
TTAAACTCCTCCTCCTTCTACGGTCTGAAGAACCTGACTGAGATTGACATGAGGTGCAACTGTGTGCCCA
TCAAGATCGGGCCCAAAGACCACATGTGCACCAAGAGCGTGACGATCGAGGAAAACACCTTTACCAGCAT
GAGGGGTCTGCGCGCACTGTATCTGGATGGCAATCAGATCTACACTATACCCAAAGGCCTGCCGTCAAAT
TTGATCCTGGTGAGTTTGGAAGTGAATCACATTTATACTATTTCTAAAGCAAACCTCTTTGGGCCCAATC
TTCACCGGATGCTATACCTTGGTCAAAACTGCTATTATCGTAACCCCTGTAACATGTCCTATGAAATCGA
GAATGGCTCATTTTCACAGCTTAACAATTTGACTCTGTTATCTCTCAAATCAAACAACTTGTCTTTTATC
CCACATCATCTTCCCACAAGTCTGAAGGAGTTGTATCTCTACAACAATAATATTCAGGAGGTAACTGATG
AGGATTTCAAAAACTTAACAAACCTTGAGATTCTTGATATTAGTGGAAACTGTCCTCGGTGTTACAATGC
CCCTTTCCCTTGCAACCCATGCCCACATAATTCACAACTAAAAATCAGCAAAAAGGCATTTCAAATGTTA
ACAAAACTCAAGACGCTCCGCCTGCACAGCAACTCTCTAACTCGTGTGCCATATGAGTGGTTTGCCAACA
CAACAGAACTGAAAGTGCTTGATCTCTCGTCAAACTTTTTAGCAAGAGAGATAGGAGTCACCCGCTTCCC
ATCTTTTCTGGGCAAACTGGAAGAACTGGACCTTTCATTTAACTATGAGCTTCAGCGGTATCCTCAAACA
CTGAGACTGAGTCAAACATTCTCCTCCCTCAAATCCCTCAAAATTCTCAGACTCAAGGGTTATGTGTTTC
AGCAGCTAAAAGCAGCGAGTATTGCTCCTTTAATATCTCTCGCATACCTGGAAGTTGTAGATCTTGGCAC
AAACTTCATCAAAATGACAAACTTTAGTATTCTGATGGAATTAAAAAGCTTTAAAATAATAAGTCTGTCT
GACAACAAAATAACCAACCCCTCTGATGGCCAAGACACTGTTGGTTTCACTGGAGGAGAGCCCTTGCACT
GGTCTCCAATGTCAGCTGCTGCTCAGTATGAAAGTAAGGAAGTGAGAGAGATTCATTACTTCAGATATGA
TGAATATGCACGCAGCTGCAAACACAAAGACAAAGAACTTGGAGTTGTCACATCCTTCGTCAAAACAGAA
TGCAGCCAGTTCGGCAAAACCCTGGATGTGAGTCGAAACAACATTTTCTTCTTGCATTCGAAATTTTTAA
ATCTCGGAGAGCTTAGATGCCTCAATCTGTCTGGAAACGCAATGAGCCAAAGTCTGAATGGCTCTGAATT
TACCTTTCTGACTAACTTACAATATCTGGACTTCTCAATGAATCGCCTGGACCTGCTCTACTCCACTGCC
TTTCAAGAGCTGAGAAGTCTGGTCGTCCTGGATATAAGTCACAACAACCATTATTTTGAATCCGAGGGCT
TGACTCACATGCTTAATTTCACCAGAAATCTAAAGAATCTCAAAACATTGCTGATGAATCACAACAAGAT
CTCCACTTCGACGAACACGGAGCTGGAGAGTCAATCTCTCGAGAGGTTAGAGTTCAGGGATAACCGGTTA
GATATGTTGTGGAGAGATGGGGACAACAGATATTTAAATTACTTCAGGAAATTACACAACCTGACTGTCC
TCGACATCTCTCATAACAACTTAAATTTCATTCCAGACGACGTGTTCAGCAGTCTGCCAGACAAGCTGTC
TGAGCTCTACATCAAAAACAACAGACTAAAATCCTTTGCTTGGGAGAATCTACAACTTCTACGTTCTTTG
CAAGTCTTAGATCTCAGCGGAAACAGTTTAGATACGGTTCCAGTGCTGTCACACTGCACCAAATCCCTCA
AGAAACTAATTTTACATAAAAACCAAATCGTCAAACTTGCGCAAGATTTCCTCAGAGATGCTTCCAACTT
AAAATATCTGGATCTTAGTTTCAACCGCATACAGCACATTGAAAAATCCAGCTTTCCGAATGATATTGTT
GATCAGATGGACATGCTGCTCCTGCATAACAACAGATTCATGTGCACCTGCAATGCCACTTGGTTTGTGA
AATGGCTCAACGAGACCAGAGTGATCATCCCCCGGCTGGCCACAGACGTGACATGTGCAGCACCGGGGGC
ACAAAGGGGTCACCCTGTAATCTCGGTGGACCTGCTGGCCTGCCAGCACAACTACCTGTCAATCATTCTC
TACACGCTCATGACTTCCCTCATCCTCAGCTTCCTCATCCTGTTCATCTCCAGTCATCTCTTCCTGTGGG
ACGTCTGGTACATATACCATTTCTGCAGGGCCAAGGTCAAAGGCTACAGCCGCTTGTACTCCCAGAGCTC
TGTCTATGATGCCTTTGTCATATATGATAAGGAGGACCACGCCGTGTCAGAGTGGGTGCTGAAAGAAATG
TGCGTTCATCTGGAGGCCCGCGGAGACCACTTGCTCACGCTGTGTTTGGAGGAACGGGACTGGTTACCCG
GGTGTCCCCTGATCGACAACCTCTGCCAGAGCATCCACAGGAGCAAGAGGACCGTGTTCATCCTCACCGA
CAAGTACATCAAGAGCGGCAACTTCAAGACAGCGTTCTACATGGCCCACCAGAGGCTGATGGATGAAAAA
AATGACGTCATCGTACTGATCTTCCTGGAGAAAGTACCGTGCAATTCAAGGTACCTGAGACTGCGGAAGA
GACTGTACAAGCGGTCTGTGCTGGAGTGGCCAACTAACGCTCAGGCCCAGCCCTACTTCTGGTTCAGCCT
GAGAAGTGTGTTAGCAACTGAAAGTCACAAACAATACAACAACCTCTTCAAAGAGACACTC

>DrTLR7
ATGACTGAGAAGACCATGATCATCTTTGCTAGTTTCATCTCTTTGCTGGTTGCAGCCGAATGGTACCCCA
AAAGTTTAAAGTGCGACGTTTCTCTGGCGAGTAACGGGACGGAAGTGAGCGTAGACTGCACCGAACGAAG
TCTAACCGAAGTTCCTCTGGGAATCCCAACAAACACTACCAACCTGACCCTCACCATCAACCATATTCCC
CATGTTATGAATAATTCCTTTGATAATCTGCACAACATCACAGAGATTGACCTGCGCTGCAATTGTGTGC
CAGTCAAAGTTGGTCCCAAAGATCGCGTCTGTAGCCAAAGTGTGAGTATTGATAACGGCACCTTCTGGAA
GCTCAAAAACCTCAAGTCGCTTTACCTGGATGGTAACCAGCTGTCCAGCATTCCCAAGGGCCTTCCTGCC
AATATTGTGCTTCTGAGTCTGGAGATCAATAGTATTTATTCGATTCTGCAGGAGAATCTGACAGAACTGA
CCAATATCCGAACTCTATATCTCGGACAGAATTGCTACTTCCGGAATCCATGCAACCAATCCTATTACAT
TGAAAAGGATGCGTTTATGCTGCTTGACAAGATGACTTTGCTTTCTCTGAAGTCCAACAACTTGTCCTAC
ATCCCCAACCAGCTACCTTCTAGCCTGAAAGAGCTCTACCTGTACAACAACAACATTGAGAAAATAACCG
AAAACGATTTTTGCAATCTGACAGAGTTGGAAGTACTGGATTTGAGCGGGAATTGCCCACGTTGTTATAA
TGCACCTTTCCCATGCATTCCATGCCCAAATAATGCTCCCCTTCAGATACATCCAAACTCCTTCAAGACC
CTGAGGAACCTTAAGACTCTTCGACTTCATAGTAACTCTTTAACAAATATACCTCCTGAGTGGTTTCAAA
GCCTGGCCGATCTTACTCTTCTAGACCTCTCGAGCAATTTTTTGGCTAAGGAGATCACGTGCACCAGCTT
TCCGTCTTTGTTGCCCAAACTTGAAGAATTGGATTTATCTTTCAATTACGAGCTCCAAGTGTATCCTGCT
TCTCTCAGCTTGTCAGAATCTTTCAGTCAGCTTAAATCTCTTAGAGTGCTAAGAATCAGAGGATATGTGT
TTCAAGAACTCAAATTGCAAGACATCCAACCGCTAACTAACTTGACATACCTGGAGTTCCTAGATCTTGG
CACAAACTTTATAAAAATAGCCCAACTCAGCATCCTAAAGAATCTGAAAAACTTCAAAATCATCAATTTG
TCTGACAACAAAATCTCAGTGCCTTCTGAAGGAGAATTTAGTTTTTCTAACCACAGAGAAGCCTATTACG
GTTCCCCAATGTCACAAGGTGCACAGTACCATAACGGAGAAGTGAAGGACATGCACTATTTCCTTTATGA
TGAATTTGCACGCAGCTGCAAATACAAGGACAAGGAACTCTGGATTCCCAGTCCTTTCAACAACGATTGT
AGCTCATTTGGAAAAACGTTGGATATTAGCAGGAACAACATATTTTTCCTTCACTCCAAATTTCTCAATC
TTGGTGAGCTGAGGTGCTTAAATCTATCTGGGAATGCAATGAGCCAGAGTTTAAACGGTTCTGAGTTTGT
CCAGTTGACGAATTTACAATATCTAGACTTTACAGACAATCGTTTGGACTTGATGTACCCCTCGGCATTT
CAGGAACTGAGCAACCTGGTCGTTCTGGATATCAGTCGTAATAGCCATTACTTCGTAGCTGAGGGTTTAA
CCCACATGCTGAACTTTACAGAGAACCTGAGTAAGCTGAGAAAGTTAATCATGAACGATAATCAGATATC
GACATCCACAAATACAGAAATGAAGAGCTATAAATTGGAGCATTTGGAGTTTAAAGGGAACCGTCTTGAC
ATGCTGTGGAGAGACGGAGACACAAGATACGTCAACTACTTTAAAAATCTGATGTCTTTGAAAACTCTTG
ACATTTCTCGCAACAACCTGAACTTCATCCCACTGGTGGTTTTCCAAGGTCTCCCAAACACCCTCACAAA
ACTGTACATCACAGATAACAAGTTAAAATTATTTAAATGGGAGGGCCTTGTGTACCTTAAAAGCCTACTA
CTATTAGACCTCACCGGGAATCTCCTAACAGAGGTCCCGTCATGCTTATCCAACTACACAAAGTCAATCC
AAACTCTAGTTCTGAGTAAGAACAAGATTGTGAAGTTGTCTCCAAATTTCCTCAAGGATGCATTCAGCCT
CAAAATCCTAGATCTCAGTTACAATTCCATCCAGTTTATCGATGAATCAAGCTTCCCGGAAAATGTTATA
GACCATCTGCAAACTCTTTACCTCAACAACAACATGTTTGTGTGTTCCTGCAATGCAACCTGGTTGGTCC
GATGGATCAACCGCACCTCTGTAAATATCCCGCGACTTGCATCAGATGTTACCTGTGCTTCCCCCAGTGC
TCAAAAGGGCCAAAGTGTAATTTTCCTCAACCTCCAAGCATGCCAACACAACTCCCTATCCATCATACTC
TGTATTTTCCAAACCACTCTGATTTTAACCATCCTAACCCTCACCATCTCCAGCCATCTCTTCCTATGGG
ATGTTTGGTACATCTACCACTTCTGTCTGGCCAAACTCAAGGGATACCGTCGATTATCCTCCAACAGCGC
TGTCTACGATGCTTTTGTGATCTACGATACGACAGATCCTGCAGTTCAAGAGTGGGTCATGCAAGAGCTA
AGAGTCCACCTAGAGGACAAGGGTGATCCCAGGATGAACCTTTGTTTGGAGGAACGGGATTGGGTTCCTG
GATGTCCACTTATTGAGAATCTTTCCCAAAGTATACAGTTGAGCCAGCGTACGGTTTTCATCCTGACTGA
GAGGTATATAAGGAGCGGGAGTTTCAGGACAGCCTTTTATTTGGCCCACCAGAGACTCATGGATGAGAGG
AATGATGTTATCGTACTCATTTTCTTGGAGAGAATGCCTTGTCACTCCAAATATCTCAGACTGAGGAAGA
GGTTGTGTATAAAGGAACTTAAAGGTACTTCTGGTTCAGTCTCAGGAGCCCTATGGCGACTTAGAGTCAA
TATAATCCACTCTTCCAGGAGAGTCCTA
>MaTLR7
CAGAATGGTACCCCAAAAGTCTGAAGTGTGACGTTTCTCTGGCTAGTAACGGGACCGAGGTCAGCGTCAA
CTGCACCGAACGAGACCTCACCGAAGTTCCTCTGGGAATCCCAATGAACACTACCAACCTGACACTAACC
ATCAACCACATACCCCACATCATGAATGATTCATTCCACGAACTGCACAACATCACTGAGATCGACCTCC
GCTGCAACTGTGTACCGATCAAGATCGGTCCCAAAGACCGCGTCTGCACCCAGAGCGTCACGATTGACAA
CGGAACCTTCTGGAAGCTAAAGAACCTCAAGTCGCTTTACCTGGATGGTAACCAGCTCTCCAGCATACCC
AAGGGCCTTCCTCCCAACATAGTGCTTCTGAGTCTCGAGGTCAACAGTATTTATTCAATTCTTAAGGAGA
ATCTGACAGAGCTGACTAACATCCAGAGGCTGTATCTTGGCCAGAACTGTTACTTCCGGAACCCGTGCAA
CAAGTCATACTACATTGAAAAGGATGCATTTGTGCAGCTCAACAAGATGACTTTGCTTTCTCTGAAGTCT
AACAACTTGTCCTATGTCCCACGCCAACTGCCATCTAGCCTCAAAGAGCTGTACCTGTACAACAACAATA
TTCAGACAATCACGGAGGAGGACTTTCACAACCTGACAGAGTTGGAAATACTGGACTTGAGTGGGAATTG
TCCACGCTGTTATAATGCACCATTCCCATGCAACCCATGCCCAAATAACGCTCCCCTTCAGATACACGCC
GACTCCTTCAACACCCTGAAGAACCTCAAGACTCTTCGACTTCATAGCAACTCTTTAACGAATATACCTT
TAAAATGGTTTCAAAACCTGACGGGACTTAGTCTTCTAGACCTCTCAAGCAATTTTTTGGGTAAGGAGAT
AACATGCACCAATTTTCCTTTTAAGTTGCCCAATCTGGAAGAGTTGGATCTGTCTTTCAACTTCGAGCTC
CAGGTGTATCCCACATCTCTCAACCTTTCGAGTTCATTCAGCAGCCTTAAATCTCTGAGGGTCCTGAGAA
TCAGAGGGTACGTGTTTCAAAAACTCACAGAGCAAGACCTCAAACCACTGATTAATTTGAGCAACCTGGA
ATTCATTGATCTTGGCACAAACTTCATAAAAATAGCAGACCTCAGTCTCCTGAAGGAACTGAAAAGCTTC
AGAATCATCAACTTGTCCGACAACAAAATCTCAATGCCCTCTGAAGGAGGATACGCGACTTGGCATTCTA
ACCACAGAGAAAAACATTACGGTTCCCCGATGTCGCAAGGTGCCCAGTACCACAATGGAGAAGTGAAGGA
TGTCCACTATTTCCTCTATGACGAATTTGCACGCAGCTGCAAATACAAGGACAAGGAACTCTGGATTACA
AGTCCTTTCAACAACGAATGTAGTTCCTTCGGAAAAACATTGGATATTAGCAGGAATAACATCTTTTTCC
TTCATTCCAGATTTCTGGATCTTGGTGAGCTGAGGTGTTTAAATCTCTCCGGGAACGCCATGAGCCAGAG
TTTGAACGGTTCTGAGTTTGTCCAGTTGAAGAATTTACAATACCTAGACTTTTCCGACAATCGTCTGGAT
TTGATGTACTCTTCAGCGTTCCAAGAACTGAGCAGCTTGATCGTTCTGGATATCAGCCGTAACAGCCATT
TCTTCGTGGCTGAGGGTTTAACTCACATGTTGAACTTTACAAAAAGCCTGAATAAGCTGCGAAAATTAAT
CATGAACGACAACCAGATATCCACATCCACAAACACAGAAATGGAGAGTTTTACTCTGGAACATTTGGAG
TTTAGAGGCAACCGTCTTGATATGTTGTGGAGGGATGGAGACACGAGGTACGTCAGCTACTTTAAGAAAC
TTGTGGCCTTGAAGACTCTTGACATTTCTCAAAACAACCTGAACTTCATCCCACAAGGTGTTTTCGAAGG
TCTTCCAGACACCCTCACAGAACTCTACATCACTAACAACAAGTTTAAGTCATTTAAATGGGAAGGCCTT
GTGAACCTTAAAAACCTACAGCTGTTGGACCTCAGCGAGAATTACCTGACGGAGGTTCCTACGTGCTTGA
CCAACTACACGAAATCGATCCAAACTCTTGTCCTACACAAGAACTACATTGCAAAACTGACTCCGAATTT
CCTAAAGGATGCATTCAGCCTCAAGGTCTTGGATCTCAGTTACAACCTCATCCAGTTCATCGACGAATCG
AGCTTCCCGGAAAATGTTGTTGACCATCTGGAGACCTTGTACTTGAACAACAACAGGTTTGTGTGCTCTT
GCAACGCCACGTGGTTCGTCCGATGGATCAACCGCACCTCCGTGAATATCCCACGCCTCGCGACGGACGT
CACCTGCTCTTCGCCGAGTGCCCAAAAAGGTCAAAGCGTCATTTTCCTAAACGTCCAGGCCTGCCAACAC
AACTCCCTGTCCATCATCCTGTGTATTTTCCTGACCTCTGTGATTCTTAGCATCCTCACACTCACCATCT
CCAGCCATCTCTTCCTTTGGGATGTGTGGTACATCTACCACTTCTGCCTGGCCAAACTCAAGGGATACCG
CCGGCTGTCCTCCAACAGCACCGTCTACGATGCCTTCGTGGTCTACGACACGGCGGATCCAGCCGTTCAC
GAGTGGGTCATGCAGGAGCTCCGCGTTCACCTGGAGGACCGGGGCGATCCGCGGATGCAACTCTGTCTGG
AGGAGCGGGATTGGGTGCCTGGTTGTCCCCTCATCGAAAACCTTTCCCAGAGCATACAGTTGAGTAAACG
CACCGTTTTCATCCTGACGGGGCAGTACATCAAGAGCGGCAGCTTCAGGACAGCATTTTATTTGGCCCAC
CAGCGACTCATGGACGAGAGGAATGATGTTATCGTCCTGATATTCTTGGAGAAAATGCCTTGTCACTCCA
AGTACCTCAAGCTGAGGAAGAGGTTGTATAAAAAATCAATCCTGGAGTGGCCGAGGAACCCTCAAGCACA
GAGGTACTTCTGGTTCAGTCTCAGAGGCCTCATGTCAACAGACAGTCGGCAGTACAACAAACTCTTCCAG
GAAACGCTG
>MmTLR7
ATGTGTGTGCCGCTGCTGGGCCTGTGGTGCTTTCTCTCCATATCAACAGCTAGCATCTCATACCCAAAAA
CTCTGCCATGTGATGTTAGCGAGGAAAGCAACGGGACTGAGGTGAAAGTGAACTGCACTGAGAGAAACCT
CAAAAATATCCCCAACGGCATCCCCAGAGACACTACCAATCTGACGCTCACCATCAACCATATCCCTCAA
TTAAACTCCACCTCCTTCCGAGATCTGGTGAACCTGACTGAGATTGACATGAGGTGCAACTGTGTGCCCG
TCAAAATCGGGCCCAAGGACCGCATATGCACCAAGAGTGTGACAATAGAGGAGCATGCCTTTGCCAGCCT
GAAGAATCTGCGAGCGCTGTATCTAGATGGCAATCAGCTGGACAGTATACCCAAAGGCCTGCCTTCAAAC
CTGATCCTGCTCAGCTTGGAAGTGAATAACATTTTTCATATTTCTAAAGCAAACCTCTCTGGGATCAGAA
ATGTTGAGATGCTTTACCTCAGTCAAAACTGCTATTATCGTAACCCATGCAATTATTCCTATTATATAGA
GGAAGGTGCGTTTTTGCAGCTTAAAAATTTAACGTTGTTATGCCTTAAGTCAAATAACTTATCCTATATT
CCACATCAGCTACCCACAAGCCTCAAGGAGTTGTATCTCTACAACAACAACATTGAAGAAGTCACAGATG
AGGATTTCAAAAACCTAACAAACCTTGAGATTCTGGATATTAGCGGAAACTGTCCCCGATGTTACAATTC
TCCTTACCCATGCAACCCGTGCCCGAACAATTCGCCGCTTAAAATCAGCAAGACGGCTTTTAAAATGCTC
ACGAAACTGAAGACACTCCGCATGCACAGCAACTCTCTGGTATCCGTACCATCTGACTGGTTTGCAAACA
CGCGGGAGCTCAGAGTGCTTGATCTCTCGTCAAACTTTTTGGCAAGAGAGATGGGAGTCACTGCCTTCCC
ACGTTTCCTTGGCAAACTCGAAGAACTGGACCTGTCATTTAACTATGAGCTGCAGAAGTATCCTAAAACA
TTGAGACTGAACTGCAGTTTCACTTCCCTCAAATCCCTTAAAATTCTCAGACTAAAGGGCTATGTGTTTC
AGCTGCTAAAGCCAGAGAGCATTGCTCCTTTAAAGGCTCTCCCAGACTTGCAGGTTGTAGATCTGGGTAC
AAACTTCATTAAAATGGCAAACCTTAGTATTCTGATGGAATTAAAAAGCTTTCAAATAATCAGCCTCTCT
GATAATAAGATATCTTCCCCCTCTGACGGCCAAGACGCTTTTGGTTTCTCTGGAGGAGAGCTGTTTCAGT
GGTCACCCATGTCAGCTGCTGCTCCGTATCAAAATAAGGAAGTGAGAGAGATTCATTACTTCAGATATGA
TGAATATGCACGCAGCTGCAAATACAAAAGTAAAGAACTTGGCGTTATTACGTCCTTTGTCAAAAGGGAG
TGCAGTCAGTTTGGCAAAACCCTGGATGTGAGCAGAAACAACATATTCTTCTTGCATCCGAGTTTTTTAA
ATCTTGGGGAGCTGAGATGTCTCAATTTGTCTGGAAATGCAATGAGCCAAAGTCTGAATGGATCTGAATT
CACCCATCTGACTAATTTACAATATCTGGACTTCTCCTCAAATCGCCTGGACCTGCTCTACTCCACTGCA
TTTCAAGAGCTGAGCAATCTGGTCATCTTGGATATAAGTAAAAACAACTATTATTTTGAGTCAGAGGGAT
TGACTCACATGCTTAATTTCACTCAAAATTTGAAAAAGCTCAAGATATTGATGATGAACCACAACAAGAT
CTCTACTTCCACTAACACAGAGCTGGAGAGTGAATCTCTAGAGAGGTTAGAGTTCAGAGATAACCGGTTA
GATGTGATGTGGAGAGATGGGGACAGCAGATATTTCAATTATTTCAAGAAATTATTTAATCTGACCGTCC
TCGACATCTCGGAGAACAACCTCGATAACATTCCAAAGCCGGTGTTCAGCGGTCTGCCAGACAAGCTGTC
TGAGCTCTACATCAGAAAGAACAGACTACATTCATTTTACTGGGGGGAATTACAGTTTATACATTCTTTG
CGAGTCTTAGATCTCAGCGGAAACAGCTTAACTACTGTTCCACGCATGCTGTCAAACTGTACCAAATCTC
TCGAAAAACTCGTTTTACACCATAACCAAATCCTAAAACTCACACCAGATTTTCTCAAGGATGCCTACAA
CTTAAGGTATTTGGATCTTAGTTATAACCGCATAAAGAACATTGACAAATCGAGCTTTCCAGATGATGTT
GTTGGTCAGATGCAGATGCTGCTTCTGCACAACAACAGATTTGTGTGCAGTTGCAATACCACTTTCTTTG
TAATGTGGCTCAACAGGACTACGGTGCCCATCCCCAGACTGGCTACAGATGTCACCTGTGCCTCTCCAGG
AGCACAGAGGGGTAAACCTGTGGTCTCAGTGGACCTGCAGGCCTGCCAGCACAGCTACCTGTCAATCATC
CTCTACACCCTCATGACTTCTCTGACCCTCAGCTTCCTCGCCCTGTCCATCTCCAGCCACCTCTTCCTGT
GGGACGTCTGGTACATCTACCACTTCTGCAGGGCCAAGCTCAAAGGATATGGACGCCTGTACTCCCAAAG
CTCTGTCTATGATGCCTTTGTGATGTACGACAAGGAGGATCCTGCAGTGACGGAGTGGGTGATGAAGGAA
ATGTGCTTTCATCTGGAGGAACGCGGAGACCGTCCTCTGACGCTGTGTCTGGAGGAACGCGACTGGATCC
CTGGATGTCCTCTAATCGACAACCTCTCCCAGAGCATCCACAAGAGCAAGAGGACCATGTTCATTCTCAC
CAGCAGATATATTAAAAGTGGCAACTTCAAGACAGCTTTCTACATGGCTCACCAGAGGCTGATGGATGAA
AAAAATGACGTCATCGTACTGATCTTCCTGGAGAAAGTACCTTGCAATTCAAAGTACTTGAGATTGAGAA
AGAGACTGTATAAGAGGTCTGTGCTGGAGTGGCCAACAAATCCTCAAGCCCAGCCGTACTTCTGGTTCAG
CCTGAGAAGTGTATTAGCGACAGAAAGCCACAAACAATACAGCAATCTCTTCAAAGAGACACTG

>LmTLR7
ATGTTCTTCAACCTGATGTGTGTGGCACTGCTGGGCCTGTGGTGTGGTCGCTCCATATCGACAGCCACCA
TTTCTTACCCCAAAACTCTGCCATGTGATGTTAGCGAGGTCGACAACGGGAGCGGGGTGAAGGTGGACTG
CACTGAGAGAAGCCTCAAAGATATCCCGCGTGGCATCCCCAGAGAAACTACCAATCTGACTCTCACCATC
AACCATATTCCTCAATTAAACTCCACCTCCTTCCACGGACTGGGGAACCTGACCGAGATTGACATGAGGT
GCAACTGCGTGCCCATCAAAATCGGCCCCAAGGACCGCATGTGCACTGAGAGTGTGACAATAGAGGAAAA
TACCTTTTCCAGCCTGAGGAATCTACGAGCACTGTATCTAGATGGCAATCAGCTCTACAGCATACCCAAA
GGCCTGCCTTCAAATCTGATCCTGCTGAGTTTGGAAGTGAATCACATTTATTACATTTCTAAAGCAAACC
TCTCTGAGATCAGAAATGTTGAGATGCTTTACTTGAGTTCAAACTGCTATTATCGTAACCCATGTAACGT
TTCCTATGAGATAGAGGAAGGTGCATTTTTACAGCTTAAAAATTTAACATTGTTATGTCTTAAGTCAAAT
AACTTGTCCTATATTCCACATCAACTACCAACTAGTCTGAAAGAGTTATATCTCTACAACAATAACATTC
AAGAAGTCACTGATGAGGATTTCAAAAACCTAACTAACCTTGAGATTCTAGATATTAGTGGAAACTGTCC
CCGTTGTTACAATGCTCCCTTCCCATGCAACCCATGCCCAAATAATTCACCACTTAAAATCAGCAAGACA
GCTTTTAAAATGTTGACAAAACTAAAGACGCTCCGCCTGCACAGTAACTCTCTGACGTGTGTGCCGGCTG
AGTGGTTTGCCAACACAACAGAGCTGAGAGTGCTTGATCTCTCATCCAACTTTTTAGCCAGAGAGATCGG
AGTCACCACCTTCCCACATTTCCTGGGGAAGCTGGAAGAACTGGACCTTTCATTTAACTATGAGCTTCAG
AGGTACCCTCAGACACTGAGACTGAGCTGCAGTTTCTCCTCCCTCAAATCACTTAAAGTTCTCAGACTAA
AGGGCTTTGTGTTTCAGCAGCTAAAGCCGGAGAGCATTGCTCCTTTAAAACCTCTCACAAACTTGGAGGT
TGTAGATCTGGGTACAAACTTCATTAAAATGACAAACCTTAGTATTCTGATGGAATTGAAAAGCTTTAAA
ATAATCAGTCTGTCTGACAACAAAATATCTTCCCCCTCTGACGGCCAAGATAGTGTTGGTTTCTCTGGAG
GAGAGCCCTTGTACTGGTCTCCCATGACATCTGCTGCTCAGTACCAAAATAAGGAAGTGAGAGAGATTCA
TTACTTCAGATATGATGAATATGCACGCAGCTGCAAATACAAAGACAAAGAACTGGGAACTATTACATCT
TTTGTCAACAAAGAATGCAGTCAGTTTGGCAAAACCCTGGATGTAAGCAGAAACAACATATTCTTCTTGC
ATTCGAGATTTTTAAATCTCGGAGAGCTGAGATGCCTTAACCTGTCCGGAAATGCAATGAGCCAAAGTCT
GAATGGCTCTGAATTTACCTATCTGACTAATTTACAATATCTGGACTTCTCCTCAAATCGCCTGGACCTG
CTCTACTCCACTGCATTTCAAGAGCTAAAAAATCTGGTCATTTTGGATATAAGTAACAACAACCATTATT
TTGAGTCAGAGGGCTTGACTCACATGCTTAATTTCACTAGAAATTTGAAAAAACTCAAGATACTGCTGAT
GAACCACAACAAGATCTCTACTTCCACTAACACAGAGCTGGAGAGTCAATCTCTAGAGAGGTTAGAGTTC
AGGGATAACCGGTTAGATATGTTGTGGAGAGATGGTGACACCAGATATGTCAACTATTTCAAAAAATTAC
TTAATCTAACTGTCCTCGACATCTCTCATAACAACCTCAATTTCATTCCACTGCAACTGTTCAGCGGTCT
TCCGGACAAACTGTCTGAGCTCTACATCAAAAACAACAAACTAAAATCCTTTTCTTGGGGGAAACTACAA
CTTTTACAGTCTTTGCAAGTCTTAGATCTCAGTGGAAACAGCTTAACTACTGTTCCACGCATGCTGTCAA
ACTGTACCATATCTCTCAAGAAGCTCATTTTACATAAGAACAATATTCTAAAACTCACGCCAGATTTCCT
CAAAGACGCCAACAACTTAAAATATCTGGATCTCAGTTTTAATCACCTACAGACCATTGAAAAATCTAGC
TTTCCAGATGATGTTGTTAATCAGATGGAAATGCTGCTTCTGCACAAAAACAGATTCCTGTGCACTTGTA
ATGCCACTTGGTTCATTACATGGCTCAACAAGACCAAAGTGACCATCCCCAGACTGGCCACAGATGTCAC
CTGCGCCACTCCAGTGGCACAAAGAGGTCATCCTGTGATCTCAGTGGACCTGCTGGCCTGCCAGCACAGC
TACCTGTCAATCATCCTCTACATCCTCATGACTTCCCTCGTCCTCAGCTTCCTCACCCTGTCCATCTCCA
GCCATCTCTTCCTGTGGGACGTCTGGTACATCTACCATTTCTGCAGGGCCAAGCTCAAAGGGTATGGCCG
CCTGTACTCCCAAAGCTCTGTGTATGATGCCTTTGTGATATATGACAAGGAGGATCCTGCGGTGTCAGAG
TGGGTGATAAAGGAAATGTGTGCTCATCTGGAGGACTGTGGCGACCGCTGCCTGACACTGTGTCTGGAGG
AACGGGACTGGATCCCTGGATGTCCCCTGATCGACAACCTCTCCCAGAGCATCCACAAGAGCAAGAGGAC
CGTGTTCATCCTCACCAGCAAATACATTAAAAGTGGCAACTTCAAGACAGCTTTCTACATGGCCCACCAA
AGGTTAATGGATGAAAAAAATGACGTTATTGTACTGATCTTCTTGGAGAAACTACCTTGCAATTCAAGGT
ACCTGAGATTAAGGAAAAGACTGTATAAGCGGTCTCTCCTGGAGTGGCCAACAAACCCTCAAGCCCAGCC
ATACTTCTGGTTCAGCCTGAGAAGTGTTTTAGCAACGGAAAGTCACAAACAATACAACAACCTCTTTAAA
GAGACACTG

>CaTLR7
ATGAAGATGATGACAGAGAAGAAATTCATCATCTTTGCTGGTCTCATCTTTTTGCTGGATGCAGCCGAGT
GGTACCCCAAAAGTCTGAAGTGTGACGTTTCTCTGGCTAGTAATGGGAGCGAGGTCACCGTCAACTGCAC
TGAACGAGAACTAACCGAAATTCCTTTGGGAATCCCAGCGAATACCACCAACCTGACACTAACGATCAAC
CACATACCCCATATCACAAACGATTCGTTTCACAAACTGCAGAACATCACTGAGATCGACCTGCGCTGCA
ATTGCGTACCAATCAAGGTCGGACCCAAAGACCGCGTCTGCACCAAGAGCTTGACAATTGACAACGGCAC
CTTCTGGAAGCTAAAGAACCTCAAGTCGCTTTATTTGGATGGTAACCAGCTGTCCAGCATACCAAAGGGC
CTGCCTTCCAACATAGTGCTTCTGAGTCTCGAGGTCAATAGTATTTATTCAATCCTTAAGGAGAATCTGA
CAGAACTAACAAATATCCAAAAACTGTATCTCGGCCAGAACTGCTACTTCCGGAACCCGTGTAACACATC
ATATTATATCGAAAAGGATGCATTTTTGAAGCTTGACAAGATGACTTTGCTCTCTCTGAAGTCTAACAAC
TTGTCCTACATCCCCCACCAACTCCCATCCAGCCTCAAAGAGCTGTACCTGTACAACAACAATATTCAGA
CAATAACAGAGATGGACTTTCACAACCTGACGGAGCTGGAGATACTGGACTTGAGTGGGAATTGTCCACG
TTGTTATAATGCACCTTTCCCATGCGTTCCATGCCCAAATAACGCTCCCCTTCAGATTCATCCAAACTCC
TTCAAGACCCTGAAGAACCTGAATACTCTTCGGCTTCATAGTAATTCTTTAACACACATTCCTTCTGAGT
GGTTTCAAAATCTGACTCAACTTATTCTTCTAGACCTCTCGAGCAACTTTTTGGCTAAGGAGATAACATG
CACCTCCTTTCCTTCGTTGTTGCCTAATCTAGAAGAGTTGGATCTGTCTTTCAATTACGAGCTCCAGGTG
TATCCTACAGCCCTCAACCTTTCAAGATCATTCCATCACCTTAAATCTCTGAAGGTCCTAAGAATCAGAG
GCTATGTGTTTCAAGAACTCAAGCAGGAAGACATCCAACCATTGGCTAAACTGAACAAACTGGAGCTCAT
TGATCTCGGCACAAACTTCATAAAGATAGCACATCTCAGCGTCCTGAGGACCCTGAAAAACTTCAAAATC
ATCAACTTGTCCGACAACAAAATCTCAATGCCTTCTCAAGGAGAAACTTTGCTTGCTAATCACAGAGTAA
ACCATTATGGTTCTCCAATGACGCAAGGTGCACAGTACCACAGTGGAGAAGTGAAGGATATGCACTACTT
CCTTTACGACGAATATGCACGCAGCTGCAAATACAAAGACAAGGAACTCTGGATTTCAAGTCCTTTCAAC
AACGAATGTAGTTCCTTTGGAAAAACATTGGATATTAGTAGGAATAACATATTTTTCCTTCATTCTAGAT
TTTTGGATCTCGATGAGCTGAGTTGTCTGAATCTCTCTGGGAACGCCATGAGCCAGAGTTTGAACGGTTC
TGAGTTTGTCCATTTGAAGAATTTACAATATCTAGACTTTTCGGACAATCGTCTAGATTTGATGTTCTCC
TCAGCATTTCAGGAACTGAGCAGCCTGGTGGTTCTGGATATCAGCCGTAACAGCCATTACTTCGTGGCTG
AGGGTTTGACCCATATGCTGAATTTTACAAAGAACCTGGGTAAGCTGAACAAATTAATCCTGAACGATAA
TCAAATCTCGACATCCACCAACACAGAAATGGAGAGTTTTTCTCTGGAGCATTTGGAGTTCAAAGGCAAC
CGTCTTGATATGTTGTGGAGAGACGGAGACATAAGGTATGCCAACTACTTTAAGAAACTTTTGTCCTTGA
AGTCTCTTGATATCTCTCGCAACAACCTGAACTTCATCCCACTAGAAGTTTTTGAAGGTCTTCCAGACAC
CCTCACAGACCTGTACATTACTAACAACCGGTTAAAGTCATTCAATTGGGAGGGACTTGCAAACCTTAAA
AACCTAAAACTGTTAGATCTCAGTGGGAATCAACTGACGGATGTTCCTGAATGCTTGTCTAACTATACAA
AATCAATCCAAACGCTGGTTCTACACAAGAACAACATTGTAAAACTGACCCCCAATTTTCTCAAGGATGC
ATTCAGCCTCAAAGTCCTGGATCTCAGTTACAATCGCATCCAGTTCATTGATGAGTCGAGTTTCCCAGCA
AATGTGATCGACCAGCTGCAGACCCTTTACTTGAACAACAACCGGTTTGTGTGCTCCTGCAATGCCACGT
GGTTTGTCCGATGGATTAACCGGACGTCCGTGAACATCCCACGTCTTGCAATGGACGTCACCTGCGCTTC
ACCAAGTGCCCAAAAAGGTCAAAGTGTGCTTTTCCTCAACATCCAAGCCTGCCAACACAATTCCCTATCC
ATCATCCTCTGCATTTTAATGACCTCTGTGATTCTTAGCATCCTGACGCTCACCATCTCCAGCCATCTCT
TTCTTTGGGATGTTTGGTACATCTACCACTTCTGCTTGGCCAAACTCAAGGGATACCGTCGGCTTTCCTC
CAACAGCACTGTCTACGATGCCTTTGTCGTCTACGATATGACTGATCCAGCCGTTCATGAGTGGGTCATG
CAAGAGCTTCGTGTTCAACTGGAAGACCAGGGTGACCCAGGGATGCAACTCTGTTTGGAAGAGCGGGATT
GGGTTCCTGGATGTCCCCTCATTGAAAACCTTTCCCAAAGCATACAGTTGAGTAAACGCACTGTTTTCAT
TTTGACAAATCGATACATCAGGAGCGGCAGCTTCAGGACAGCGTTTTATCTGGCCCACCAGCGACTCATG
GATGAAAGGGATGATGTTATTGTACTGATATTCTTGGAGAAAATGCCTTGTCATTCCAAGTACCTCAGAC
TGAGAAAGAGGTTGTATAAAAAATCAGTTCTGGAGTGGCCAAGGAACCCTCAAGCGCAGAGGTACTTCTG
GTTCAGTCTCAGAAGTGTCATGTCAGCTGGGAGTCAACAATACAACAAACTCTTCCAGGAAACTCTG

>CcTLR7
ATGAAGATGATGACAGAGAAGACATTCATCATCTTTGCGGGTCTAATTTCTTTGCTGGATGCAGCCGAAT
GGTACCCCAAAAGTCTGAAGTGTGACGTTTCTCTGGCTAGTAATGGGAGCGAGGTCACCGTCAACTGCAC
TGAACGAGAACTAATTGAAATTCCTTTGGGAATCCCAACGAATACCACCAACCTGACCCTAACAATCAAC
CACATACCCCATATTACGAACGATTCGTTTCACAAACTGCAGAACATCACTGAGATCGACTTGCGCTGCA
ACTGTGTACCAATCAAGGTCGGACCCAAAGACCGCGTCTGCACCCAGAGCTTGATGATTGACAACGGCAC
CTTCTGGAAGCTAAAGAACCTCAAGTCGCTTTATTTGGATGGTAACCAGCTATCCAGCATACCCAAGGGC
CTGCCTCCCAACATAGTGCTTCTGAGTCTCGAGGTCAATAGTATTTATTCAATCCTTAAGGAAAATCTGA
CAGAACTGACGAATATCCAAACACTGTATCTCGGCCAGAACTGCTACTTCCGGAACCCATGCAACACATC
ATATTATATCGAAAAAGATGCATTTGTGCAGCTTGACAAGATGACTTTGCTTTCTCTGAAGTCTAACAAC
TTGTCTTACATCCCCCACCAACTACCATCCAGCCTCAAAGAGCTGTACCTGTACAACAACAATATTCAGA
CAATAACAGAGATGGACTTTCACAACCTGACGGAGCTGGAGATACTGGACTTGAGTGGGAATTGTCCACG
TTGTTATAATGCACCTTTTCCATGCGTTCCATGCCCAAATAATGCTCCCCTTCAGATACATCCAAACTCC
TTCAAGACCCTGAAGAACCTAAAGACTCTTCGTCTTCATAGTAATTCTTTAACGCACATACCTTCAGAGT
GGTTTCAAAATCTGACTCAACTTGGTCTTCTAGACCTCTCCAGCAACTTTTTGGCTAAGGAGATAACATG
CACCTCCTTTCCTTCATTGTTGCCTAATCTAGAAGAGTTGGATCTGTCTTTCAATTACGAGCTCCAGGTG
TATCCTACATCCCTCAACCTTTCAAGATCATTCCGTCACCTTAAATCGCTGAAGGTCCTAAGAATCAGAG
GGTATGTGTTTCAAGAACTCAAGCAGGAAGACATCCAACCGTTGGCTAAATTGAACAAACTGGAGCTCAT
TGATCTCGGCACAAACTTCATAAAGATAGCACATCTCAGCATCCTGAGGAACCTGAAAAACTTCAAAATC
ATCAACTTGTCTGACAACAAAATCTCAATGCCTTCTCAAGGAGAAACTTTGCTTTCTAACCACAGAGAAA
GCCATTATAGTTCTCCAATGTCGCAAGGTGCACAGTACCACAATGGAGAAGTGAAGGATATGCACTATTT
CCTTTATGACGAATATGCACGCAGCTGCAAATACAAAGACAAGGAACTCTGGATTTCAAGTCCTTTCAAC
AACGAATGTAGTTCCTTTGGAAAAACATTGGATATTAGTAGGAATAACATATTTTTCCTTCATTCTAGAT
TTTTGGATCTTGATGAGCTGAGTTGTCTGAATCTCTCTGGGAATGCCATGAGCCAGAGTTTGAACGGTTC
TGAGTTTGTACAGTTGAAGAATTTACAATATCTAGACTTCTCAGACAATCGACTGGATTTGATGTTCTCT
TCAGCATTTCAGGAACTGAGCAGCCTGGTGGTTCTGGATATCAGCCGTAACAGCCATTACTTTGTGGCTG
AGGGTTTGACTCACATGCTGAATTTTACAAAGAACCTGGGTAAGCTGAGCAAATTAATCCTGAATGATAA
TCAAATCTCGACATCTACCAACACAGAAATGGAGAGTTTTTCTCTGGAGCATTTGGAGTTTAAAGGCAAC
CGTCTTGATATGTTGTGGAGAGATGGAGACACAAGGTATGCCAACTACTTTAAGAAACTTTTGGCCTTGA
AGTCTCTTGATATCTCTCGCAACAACCTGAACTTCATCCCACTAGAAGTTTTTGAAGGTCTTCCAGACAC
CCTCACAGACCTGTACATTACTAACAACCAGTTAAAGTCATTTCATTGGGAGGGCCTTGTGAACCTTNAA
AACCTAAAACTGTTAGACCTCAGTGGGAATCACTTGACTGATGTTCCTGAATGCTTGTCTAACTATACAA
AATCAATCCAAACTCTGGTTCTACACAAGAACAACATTGTAAAACTGACTCCCAATTTTCTCAAGGATGC
ATTCAGCCTCAAGGTCCTGGATCTCAGTTACAATCGCATCCAGTTCATCGATGAGTCAAGTTTCCCAGGA
AATGTTATAGACCAGCTGCAGACCCTATACTTGAACAACAACCGGTTTGTGTGCTCCTGCAATGCCACGT
GGTTTGTCCGATGGATTAACCGGACGTCCGTGAACATCCCACGCCTTGCAATGGACGTCACCTGTGCTTC
ACCAAGTGCCCAAAAAGGTCAAAGTGTGATTTTCCTCAACATCCAGGCCTGCCAGCACAATTCCCTATCC
ATCATCCTCTGCATTTTACTGACCTCTGTGATTCTTAGCATCCTCACACTCACCATCTCCAGCCATCTCT
TTCTTTGGGATGTTTGGTACATCTACCACTTCTGCTTGGCCAAACTCAAGGGATACCGTCGGCTTTCCTC
CAACAGCACCGTCTATGATGCCTTTGTTGTCTACGATACGACTGATCCAGCCGTTCACGAGTGGGTCATG
CAAGAGCTTCGCGTTCACCTGGAAGACAAGGGCGACCCGAGGATGCAACTCTGTTTGGAAGAGCGGGATT
GGGTTCCTGGATGTCCCCTTATTGAAAACCTTTCCCAAAGCATACAGTTGAGTAAACGCACTGTTTTCAT
TCTGACCGGTCGATACATCAGGAGCGGCAGCTTCAGGACAGCGTTTTATTTGGCCCACCAGCGACTCATG
GATGAAAGGAATGATGTTATTGTACTGATATTCTTGGAGAAAATGCCTTGTCATTCCAAGTACCTCAGAC
TGAGAAAGAGGTTGTATAAAAAATCAGTTCTCGAGTGGCCAAGGAACCCTCAAGCACAGAGGTACTTCTG
GTTTAGTCTCAGAAGTGTCATGGCAACTGGGAGTCAGCAATACAACAAACTCTTCCAGGAAACTCTG

>GmTLR7
ATGGACCTGGAGAAAGGAGGCGTCTTCATCCTGCTGTGTCTCTACATGCCAAGCCTGAGGCCTCTCAGTC
TTGACGCGTCGACGTCCATGCGATGGTACCCCAAAACCCTCCCGTGTAACGTCAGCTTGGCCAGCAACGG
CAGTGCGGTCATGGTGGACTGCACCGAGAAAAGTCTCACATCCATCCCGAGTGGCATCCCAGGGAATGCC
ACCAACCTCACACTCACTATCAACCACATTCCTGAGCTCAACCCCACCTCCTTCCGCGGTCTGGAGAACC
TCACGGAGATCGACATGCGATGCAACTGCGTGCCTATGAAGATTGGCCCCAAGGATCGTGTGTGCACCAA
GGGCCTGACCATTAAGGAAGACACGTTCAGCGACCTGAAAAAGCTGCAAGCGCTGTACCTGGATGGCAAC
CAGCTGGAGGGCATACCTAGGGGCCTGCCTCGAAACCTCCGCCTTCTGAGTCTTGAAGTAAACAACATAT
TCTACATTTCTAAAGAAAACCTCTCAGAGATCCCAAACGTTGAGATCCTCTACCTAGGTCAGAACTGTTA
TTTCCGAAACCCATGCAATGTGTCTTATAGCATAGAGGCTGGGGCATTTTTACAGCTTAGCAATTTGACA
TTGTTATCTGTTAAGTCCAACAATTTGTCTTATATCCCATCCCTGTTGCCTTTAAGTTTGAGGGAGCTGT
ATCTCTATAACAACAATATTGAAAAAGTCACAGAAAAAGATTTTAAAAACTTAACTAATTTGGAAATCTT
GGATATTAGCGGAAACTGTCCCCGGTGCTACAACGCACCTTTCCCTTGTGATCCTTGTCCAAACAACTCC
CTTAAGTTACACAAGAATGCGTTCAAAACATTGGCCAAACTCAAGATCCTACGCATGCACAGTAACTCCT
TGACCACCGTGCTTCCTGAATGGTTTGCCAACTTAAAAGAGTTGAAGGTGCTCGACCTCTCGTCCAACTT
TTTGGCCGGGGAGGTGGCGCACTTTAACCTTCCAAAAGCCCTCTGCAACCTAGAGGAGCTGGATCTATCA
TTCAACTACGAACTGCAGAAATACCCAGCCACTTTGAATCTGAACCAATCGTTCTCCGTCCTCCAATCAC
TGAAAGTGCTTAGGCTTCGGGGCTTTGTGTTCCAATCGCTGACCATACAGGGCATCCAACCGCTGATGTC
TTTACCCCACCTGGAGGTTCTAGATCTGGGCACAAACTTTATTCAAATGGCCAATCTCAGTGTTCTGATG
GAGCTGAAAAGCTTTAAAATAATCAATCTGTCGGATAACAAAATATCCTCCCCGTCCGACGGCCCAGAGC
CATATAACTCGGTCTCTGCTCACCAGGCTCGGCGTTGGTCACCTATGACCGGTGCTCAACAATTTGGGGA
TGAGGGCGTGAGAGAGATACATTACTTCAGGTATGATGAGTATGCACGTAGTTGCAAACACAAAGATAAG
GAGCTGGGGGTTTTTAACTCCTTTGTCAATGCACAGTGCAGTCATTTCGGCAAGACCTTGGACGTAAGCA
GGAACAATATATTCTTCCTCCACTCAAAATTTTTAAATCTTGGCGATCTGAAATGCCTGAATCTATCTGG
AAACGCAATGAGCCAAAGTTTAAATGGCAGTGAATTCACTTATCTCAAAAATTTAGAATATCTTGACTTC
TCAGCAAACCGTCTGGACCTTCTTCATCCCACTGCGTTTCAAGAGCTCCAAAATCTGGTCATCCTAGACA
TAAGCCTCAACAATCATTACTTTGAATCAGAGGGGTTGACCCACATGCTTAACTTCACTAAACATCTACC
CAACCTTAAGATACTTCTAATGAATCATAACAAGATCTCAACATCTACTAACACAGAGATGAGCAGTTTC
TCCCTGGAGAGACTGGAGTTCATAGACAACCGTTTAGATATGCTTTGGAGAGACGGCGATACAAGGTACA
TCGGATATTTCAAACACCTTGTGAATCTACGCATTCTCGACATTTCTGAGAACAACCTTAACTTCATTCC
CCGTGAGGTGCTCCATAACCTGCCAGAAGGACTATCCGAACTATACATTAAAAAAAATAAACTCACGAAA
TTTTTCTGGGGAGATATAGACAAGTTACCTTTGTTGAAGATTTTAGATCTAAGTGGGAACCGTCTCACAA
GAGTTCCTATGGTGCTTTCAAACTGCACCATATCTCTCCAAAAACTGATTTTAACAGGAAACCAAATAGA
ATATCTCTCCCCAGATTTCCTGAAGGATGCGTTCAGCTTAAAGTATCTGGATCTCAGCTTCAACAAACTA
AAATACATGGAACACTCCAGTCTCCCTGATAACATTGTAAATAATATGGACATGCTCCTCCTACACAACA
ACATATTCACCTGCACCTGCAACACCACTTGGTTCATTAAGTGGCTCAACAGCACCACAGCCACCATCCC
CCTTCTGGCCACAGACGTGACCTGCGACACCCCGGTGGCCCAGCGAGGTCGCTTGGTCCTCACGGTGGAC
ATGCTGGCCTGCCAGTACCACTACCTGTCCCTTGTGCTCTACATCCTGCTGACGTCCACGCTGCTCGTCT
TCGTCACCCTAGCCGTCTCCAGTCACCTCTTCCTCTGGGACGTCTGGTATATCTACCACTTCTGCGTGGC
CAAACTCAAAGGCTACGGCCGCCAGACCTCGTCGCAGAGCTGCCCGTACGACGCCTTCGTGGTGTACGAG
AAGAAGGACCCGGCGGTGAGCGAATGGGTGATGAACGAGCTGTGCGTTCAGCTGGAGGAGCGGGGGGACC
GGCCCCTCCGGCTCTGCCTGGAGGAGCGGGACTGGATCCCTGGGTGTCCGGTGGTGGACAACCTGTGCCA
GAGCATCCATCAGAGCAAGAGGACGGTGTTCGTCCTCACCAACCGCGACATAAAGAGCGGGAACTTCAAG
ACGGCGTTCTACATGGCGCACCAGCGGCTCATGGATGAGAAGAACGACGTCATCGTGCTGATCTTTCTGG
AGAAGGCAGCAAGTAACTCAAAGTACCTGAGACTCAGGAAGAGACTGTACAGGCGGTCGGTCCTGGAGTG
GCCGACCAATCCTCAGGCTCAGCCATACTTTTGGTTTGGCCTCAGAAGCGTGCTGGCTACAGAGAGCAAC
AAGCAGTACAGTGACATGTTCAGGGAGACGCTG

>AtTLR7
ATGCTCTCCAACCTGATGTGTGTTATACTGCTGGCCGTGTGGTGTTCCCACTCCATGTTGACAGCTACCA
TCTTTTACCCAAAAACGCTGCCATGTGATGTTAGTGATGACATCAACGGGAGTGTGGTGAAAGTGGACTG
CACTGAAAGAAACCTCAAAGAAATCCCCAGTGGCATCCCCAAAGAAACTACCAATCTGACTCTCACCATC
AACCACATTCCTCAATTAAACTCCTCCTCCTTCCTTGGCCTTGAGTATCTGACCGAGATTGACATGAGGT
GCAACTGTGTGCCCATAAAAATTGGCCCCAAGGATCGCATGTGTACTGAGAGCGTGACGATACAGGAAAA
TACCTTTACCAGCCTAAGGAGTCTGCGCGCACTGTATCTAGATGGCAATCAACTCTCCAGTATACCAAAA
GGTCTGCCGTCACAACTGATCCTGCTGAGTTTGGAAGTAAATCACATTTTCTATCTTTCTAAAGCAAACT
TCTCTGAGATAAGGAACATTGAGATGCTCTACCTTGGTCAAAACTGTTACTATCGAAATCCCTGTAATGT
CTCCTATGCTATAGAAAACGGTGCATTTTTACAGCTTAACTCTTTAAGATTGCTATCTCTTAAATCTAAT
AACTTATCCTTCATTCCACACCAACTACCCACAAGTCTGAAGGAGTTGTATCTGTACAACAATAACTTTC
AAAAAGTCACTGATGAGGATTTCAAAAATTTAACTAACCTTGAGATTCTAGATATCAGTGGAAACTGTCC
TCGATGTTACAATGCCCCTTTCCCATGCATACCATGCCCAAATAATTCACCACTAAAAATCAGTAAAATG
GCTTTTAAAATGTTAACCAAACTGAAGACACTGCGTCTGCACAGTAACTCTCTGACTTATGTGCCACCTG
AGTGGTTTACCAATACAAAAGAGCTGAGAGTGCTTGATCTGTCCTCAAACTTTTTAGCAAGAGAGATAGG
AGTCACTTCCTTCCCACAGTTCCTAGGTAAGCTGGAAGAAGTGGACCTCTCATTTAACTATGAGCTTCAG
CGTTATCCTCAAACACTGAGACTGAGCCACAGCTTTTCCTTCCTCAAAGCACTTAAAATACTCAGACTAA
AGGGTTTTGTGTTTCAGCAACTAGAACCAGAGAGTATTGCTCCTTTAACATCTCTAAAAAACCTGGAGGT
TGTAGATCTGGGTACGAACTTCATTAAAATGACAAACCTGAGTATTTTGATGCAATTAAAAAGCTTTAAA
ATAATCAGCCTGTCTGACAACAAAATATCCTCCCCCTCCGACGGCCAAGGTGCTGTTGGTTTCTCTGGAA
GAGAGCTCTCAGGCTGGTCTCCTATGTCAGGTAGTGATGAGTATAAACACAAAGAAGTGAGAGAAATCCA
TTACTTCAGATATGATGAATATGCACGGAGCTGCAAATACAAAGACAAAGAACTTGGAGTTATTACATCC
TTTGTGAACAGAAAATGCAGTCAGTTTGGCAAAACCCTGGATGTGAGTAGAAACAACATATTCTTTTTGC
ATTCAAGATTTTTAAACCTTGGAGAGCTGAAATGCCTCAATCTGTCAGGGAACGCAATGAGCCAAAGTCT
GAATGGCTCTGAATTTACTTATCTGACTAAGTTAAAATATCTGGACTTCTCATCGAATCGCCTGGACCTG
CTCTATCCGACTGCATTTCAGGAGCTGAAAAGTCTGGTGATCCTGGATATAAGCAACAACAACCATTATT
TTGAATCTGAAGGCTTAACCCACATGCTTAATTTCACTAGAAATTTAAAGAATCTTAAAATATTGAAGAT
GAACCACAACAAGATCTCCACTTCTACTAACACAGAGATGGAAAGTGACTCTTTAGAAAGGTTAGAGTTT
AAGGATAACCGCTTGGATATGTTGTGGAGAGATGGGGACACCAGATATGTAAACTATTTCAAGAAGTTAC
GTAATCTGGTGGTCCTCGACATCTCTCATAATAACCTAAATTTCATTCCAGAGGAAGTGTTCAGTAGTAT
GCCAGACAAGCTGTCTGAGCTCTACATTAGGAACAACAAACTAAAATCATTCATCTGGGCGAAACTAATA
TTTCTACATTCTCTGCAAGTCTTAGATCTGAGTGGAAACAGTTTAAGCAGTGTTCCGCACAAGCTATCGA
ACGTTGCTAAATCCCTCAAGAAGCTCATTTTACATAATAACCAAATCCTAAAACTCACACCAGATTTCCT
CAAGGGTGCCTATAACCTAAAGTATCTGGATCTCAGTTTTAACAACATACAGCACATTGAAAAATCTAGC
TTTCCAGATGATGTTGTCAATCAAATGGACATGCTGCTTCTGCACAACAACAAATTCCTGTGCACTTGCA
ATGCCACTTGGTTTGTCACGTGGCTCAACTCAACCACAGTGACCATACCGAGACTGGCCACAGACGTGAC
TTGTGCTGCTCCAGGGGCACAAAAAGGTCACGCTGTGATCTCAGTTGATCTGCAAGCTTGCCAGCACCAC
TACCTGTCAATCATACTGTACACTCTCATGAATTCTCTTGTCCTCTGCTTCATCACCTTGTCCATCTCCA
GTCATCTCTTCCTGTGGGACGTCTGGTACATTTACCATTTTTGCAGGGCCAAGCTCAAAGGCTATAGGCG
CCTGTACTCCCAAAGCTCTGCTTATGATGCCTTTGTGATATATGACAAGGATGATTCTGCAGTGTCAGAG
TGGGTGATGAAGGAAATGTGTGTTCATCTAGAGGACAGTGGAGACCGTCGTCTAACACTGTGTCTGGAGG
AGAGGGACTGGATTCCTGGCTGTCCCCTTATTGACAACCTCTGCCAGAGCATTCACAAAAGCAAGAGAAC
AGTTTTCATTCTTACTAATAAATATATAAAAAGTGGTAACTTTAAGACAGCTTTCTACATTGCCCACCAA
AGGCTAATGGACGAAAAAAATGATGTTATTGTATTGCTCTTCCTGGAAAAAGTGTCTTGCAGTTCAAAGT
ATCTGAGACTACGGAAAAGACTCTATAAGCAGTCTGTGCTGGAGTGGCCAACAAACCCGCAAGCCCAGCC
ATACTTCTGGTTCAGTCTGAGAAGCGTATTAGCAACTGAAAGTCACAAACAATACAACAATCTCTTCAAA
GAGACACTG

>OnTLR7
ATGTTTCTCCACCTGATGTGTGTGGCACTGCTCACCCTGTGGTCTTGTCTCCCTATTTTGGCAACTGGCA
TCTATTACCCGAAAACTCTGCCATGTGATGTTAATGAGATCAACAATGGGAGTGAAGTGAGGGTGGACTG
CACTGAGAGAAACCTCAAAAAAATCCCCCATGGAATCCCGAGAGACACTACAAACCTGACGCTCACCATC
AACCATATTCCGAGTTTAAACTCCACCTCCTTTCATGGTTTGGAGAACTTGACTGAGATTGACATGAGGT
GCAACTGTGTGCCCATCAAAATCGGACCCAAGGACAAGATGTGCCTGAAGAGTGTGACAATTGAGGAAAA
TACTTTCAGCAGACTGAGCAATCTGCGAGCGCTGTATCTAGATGGCAATCAGCTCTATAGTATACCTAAA
GGCCTGCCTTCAAATCTGATCCTGCTGAGCTTGGAAGTGAATCATATTTATTATCTTTCTAAAGCAAACC
TCTCTGAGCTTAGAAATGTTGAGGTGCTTTACCTTGGTCAAAACTGCTATTTTCGTAACCCCTGCAATGA
TTCCTATGATATAGAAGACGATGCATTTTTACAGTTTAACAATTTAAAATTGCTATCTCTTAAATCAAAT
AACTTGTCTTTCATTCCACATCAGCTACCCACTACTCTGAAGGAGCTATATCTCTACAACAATAACATTC
AAGAAGTCACTGATGAAGACTTTAAAAATTTAACTAATCTTGAGATTCTAGACATTAGCGGAAACTGCCC
CCGGTGTTACAACGCTCCTTTTCCATGTAGCCCATGTCCAAATAATGCGCCACTGAAAATCAGCAAAACA
GCTTTTAAAATGCTGACCAAACTAAAAACATTACGGCTGCATAGCAACTCCCTTACAAGTGTGCCTTCTG
AATGGTTTGACACCACAACTGAGCTCAGAGTGCTGGATCTCTCATCAAACTTTTTAGCAAGGGAGCTAGA
AATCACTGCTTTCCCCAAATTCCTGGGTAAACTAGAAGAACTGGACCTTTCATTCAACTACGAGCTTCAG
AAGTACCCTCAAACGCTGAGACTGAGTTGCAGTTTCTCCTCTCTGAAGTCTCTCAAAATTTTCAGAATGA
AAGGTTTTGTGTTTCAGCAGTTAACTACAGAGAGTATCGCTCATTTAAAACCTCTACCGAACCTGGAGGT
TGTAGATTTGGGTACAAACTTCATTAAAATGACAAAGCTTAGTATTCTGATGGAACTGAAAAGCTTTAAA
ATAATCAGCCTGTCTGACAACAAAATATCGTCTCCCTCTGATGGCCGAGATGCACTTGGTTTGTCCGGAG
GAGAAACCTCGGACTGGTCTCCGATGTCTTCCGCTGCTGAGTACCAAAACAAAGAAGTGAGAGAGATTCA
TTATTTCAGATATGATGAGTATGCACGAAGCTGCAAATACAAGGACAAGGAACTTGGAGTTATTACATCC
TTCGTCAAAAAAGAATGCAGTCAGTTTGGCAAAACCCTGGACGTCAGCAGAAACAATATATTCTTCCTGC
ATTCACGATTTTTAAACCTTACAGAGCTAAGATGCCTCAATCTGTCTGGAAATGCAATGAGTCAAAGTCT
GAATGGTTCTGAATTTACTTACCTGGCTAATTTACAATATCTGGACTTCTCATGGAACCGTTTGGACCTG
CTCTACTCTACCGCATTCCAAGAGCTGAAAAATCTGGTCATCTTGGATATAAGTAACAACAACCACTATT
TTGAATCAGAAGGTCTGACTCACATGCTTAATTTCACTAGGAATTTAAAAAACCTCAAGGTACTCCTGAT
GAATCACAACAAGATCTCTACTTCCACTAACACAGAGCTGGAGAGTCAATCCCTAGAAAGGTTAGAGTTC
AGAGATAACCGGTTAGATGTACTCTGGCGAGATGGGAACACCAGATATGTCAACTATTTTAAGAATTTAG
TTAATCTGACTGTCCTTGACATCTCCCATAACAACCTCCCTTTTATCCCATCGGACGTATTCAGTGGTCT
ACCAGAGAAGCTATCTGAGCTGTATATCAAAAACAACAAACTAAAATCCTTTAACTGGAATAAACTGCAG
CTTCTACATTCATTGCGAGTCTTGGATCTCAGTGGAAACAGCTTAACTACTGTTCCACATGTGTTATCAA
ACTGCACCACATCTCTTGAGAAACTAATTTTACACAAAAACCAAATCCTAAAGCTTACACCAGATTTCCT
TAAGGGTGCCTACCACTTGAAATATCTAGACCTGAGTTTTAATCACATCCAGTACATTGAAAAATCCAGC
CTTCCAGATGATGTTCTTAATCATATGGACATGTTACTTCTGCACAAAAACAGATTCTTGTGCACTTGCA
ATGCCACCTGGTTTGTCACATGGCTCAACAGGACTACAGTAACCATACCTAAATTGGGCACGGATGTTAC
CTGCGTTGCCCCAGGGGCACAAAGAGGTCGTCCAGTCGTCTCAGTGGACCTTTTGGCCTGCCAGCACCAC
TACCTGTCAATCATCCTCTCCACCCTAATGACTTCCCTCGTCCTCATCTTGGTCACGCTGTCCATCTCCA
GCCATCTCTTCCTGTGGGATGTCTGGTACATCTACCATTTCTGCAGGGCCAAGCTCAAAGGCTACCGCCG
CCTGTATTCCCAGAGCGCTGTTTACGATGCCTTTGTGATCTATGATAAGGAGGATCCTGCAGTATCAGAG
TGGGTGACGAAGGAAATGTGCGCTCATCTTGAGGAGTGTGGAGACCGTCGACTGACGCTTTGCCTTGAAG
ACCGGGATTGGATGCCCGGATGCCCCTTGATTGACAACCTCTCTCAAAGCATCCACAGGAGCAAGAGGAC
TGTGTTTATTCTCACCAAAAAATACATTAAAGGGGGAAACTTCAAGACGGCGTTCTACATGGCTCACCAA
AGGCTAATGGATGAAAAAAATGATGTTATCGTGCTTATTTTCTTAGAGAAAGTGCCTTGCAATTCAAAGT
ACTTGAGATTACGAAAGAGGCTGTATAAGAGGTCTGTGCTAGAGTGGCCAACAAATCCTCAAGCCCAGCC
ATACTTTTGGTTCAGCTTGAGGAGTGTATTAGCAACCGAAGGTCACAAACAATACAACAATCTCTTCAAA
GAGACACTG

>SsTLR7
ATGCTGTCTCGCATGACGAGGTCAGAATGTGCATCTTTCCACGTGTGTGGGGTGATACTGCTGGGCCTGT
GGTGCTCCTCTGTGCTGGCAGCTGGAAGCTGGTACCCCAAAACCTTACCCTGTGACGTCACCCTGGACAG
CAACGACACCATGGTCAACGTAGATTGCACTGAGAGAGGACTTCTGGAGGTCCCAAAGGACATCCCCAGA
AACACCACCAACCTGACCCTCACCATCAACCACATCCCTCACATTAACTCAACGTCCTTCCAGGGCCTGG
AGAACCTCACCGAGATCGACATGCGCTGTAACTGCGTGCCCATCAAGATCGGCCCCAAGGACCGCATGTG
CACTGAGAGTGTGACTATCAAGACGAACACCTTCAAAGACCTGAGGAATCTGAAGGCTCTATATTTGGAT
GGGAATCAGCTTTCCAGCATCCCAAAGGGTCTCCCTCCGAACCTCATTCTGCTCAGTCTAGAGGTGAATA
AAATATATACCATTCTGAAAAGGAACCTCTCTGACATCACTAACGTACAGATTCTTTACCTGGGTCAAAA
TTGTTACTATCGTAACCCATGTAATGTTTCCTATCAAATTGAGGAGGGAGCATTTCTACAGCTTGGTAAC
ATGACTCTCCTATCCCTCAAGTCAAATAACCTGTCCTACATTCCCCCAAGATTACCGACAAGTCTCAGAG
AGTTGTATCTCTATAATAACAAGATTGAAATGGTTACTGACAAAGATTTTCATAACCTAACCCAATTGGA
GATACTTGACCTGAGCGGAAACTGCCCGCGCTGTTACAATGCACCATTTCCTTGTATTCCATGTCCTAAC
AATTCACTTCAGATAGACCCAAGCACCTTTAAAACGTTGACCAAACTGAGGATACTACGCCTGCATAGTA
ACTCCCTCACTTATGTGCTTAGAGAGTGGTTTCAGAACTGTAAAGAGCTGCGAGTACTTGATCTCTCAAC
CAACTTTTTAGCTCGAGAGATAGCAATTACTTACTTTCCACGAGCTCTACCCAACCTGGAAGAATTGGAC
CTGTCTTTTAACTACGAGCTGCAGAGGTATCCAGCTACACTGCACCTTAGTCCCTCCTTTTCCTCCCTGA
AATCCTTGAAAGTACTCCGCATCAGGGCCTTCGTCTTCCAGCAACTCACCCTGGAAGACATCAGCCCACT
GATTCATCTAAAGAACCTGGAGGTCATTGACTTGGGCACCAACTTCATCAAAATAACCAACCTCAGCATT
CTAATGGAACTGAAAAGCTTCAAAATAATCAATTTATCTGACAACAAAATATCGTCCCCCTCTGAAAGTG
GTCAGTCTGTTGCCTTTTCAGGAGGAGAAGCCATACATGGCTCCCCAATGTCAGATGCTGGGCATAACCG
CAATGGAGAAGTGAGAGAGATTCATTATTTTAGATATGATGAGTACGCTCGCAGCTGCAAATACAAGGAC
AAGGAGGATGGGACGCTGAATTCATTCGTCAATACCCAGTGCAGCAAGTTTGGAAAAACCCTGGATATCA
GCAGGAATAATATATTTTTCCTTCACTCTAGATTCTTGAACCTTGCTGACCTTAGATGCCTAAATCTCTC
TGGAAATGCCATGAGCCAAAGTCTAAATGGTTCTGAGTTTACTTTCCTCACTAAATTACAGTATCTTGAC
TTCTCATTCAATCGTCTGGACCTTCTCTATTCCTCAGCATTTCAGGAACTGGAAAATTTAGTTATCTTAG
ACATAAGCAACAACAACCATTACTTTGAATCCGAGGGTTTGACCCACATGCTTAATTTCACAAAAAATCT
GACCAAGCTGAAGATATTACTAATGAACTATAATAAGATTTCCACCTCCACCAACACAGAGCTGGAGAGT
CGCTCTCTGGAGAAGTTAGAGTTCAAAGGTAACCGTTTAGATATGCTTTGGAGAGATGGTGATACAAGAT
ACATTGACTACTTCAAAAAACTGCTAAATCTGAGGGTCCTAGACATCTCTCACAACAACCTCAACTTCAT
CCCTCAGCAAGTTTTCCAAGGCCTGCCAGACAAACTCACTAATCTCTACATCAACAACAACAGACTGAAG
ATATTTAGTTGGGAGAAGCTGATAATTCTTCAGTACTTAGAGGTCCTAGATCTCAGTAGTAATAGCATAT
CAACAGTTCCCCCAGAGCTCTCCAACTGCACCAAATCTCTCAAGACACTCCTCTTACGCAGAAATCAAAT
ATCCAAACTCTCTGCGTATTTCCTCAAGGACGCCTTTAGTTTGAAGTATCTGGATCTCAGCTTCAATCAC
ATTCAAAACATTGAGCAGACCAGCATCCCTGATGATGTTGTCGATCAAATGGACACGTTAGTCCTGAACA
ACAACAAGTTCATGTGCAACTGTAACGCCCTCATGTTTGTGATGTGGCTGAACCGCACCATGGTGAACAT
CCCCAGACTGGCCACCGCTGTGGTCTGTGCTGCTCCAGGAGCCCAGAGGGGTCATCCGGTCATCTCCCTG
GACCTAGAACTGCAGGCCTGCCAGCATAACTACCTATCCATCATCCTCTACATCCTCCTCACATCCCTGG
TGCTCAGCTTCGTCACCCTCCCCATCTCCAGCCACCTCTTCCTCTGGGACGTGTGGTACCTCTACCACTT
CCTCCTGGCCAAGTTCAAAGGCTACAGACGCCTGTCCTCGCCGAGCGCTGCCTACGACGCCTTCGTGGTG
TACGACAAGAAGGACCCGGAGGTATCTGAGTGGGTGCTGAAGGAGCTGCTTGTTCAGCTGGAAGAGCATG
GGGACCACCCCTTACAGCTGTGTCTGGAGGAACGAGACTGGATCCCTGGCTGCCCCCTGATTGACAATCT
CTCCCAGAGCATTCACCAGAGCAAGAGGACCGTGTTCATACTGACGAACAAGTACATCAAGAGCGGGGAC
TTCAAGACCGCATTCTACATGGCCCATCAGAGGCTTATGGATGAGAGAGATGATGTGATTGTCTTGATTT
TCCTGGAAAAAGTCCCCAGTCACTCAAAGTACCTGAGACTCAGGAAGAGGTTGTATAGGCGGTCAGTGAT
TGAGTGGCCAACAAATCCTCAAGCGCAGCAATACTTTTGGTTTAGCCTAAGGAGTGTACTGGTAACAGAC
AGTCAAAAACAATACAGTAATCTCTTCAAGGAGACTCTT
>OmTLR7
ATGATGAGGTCAGAATGTGCATCTTTCCACATGTGTGGGGTGATACTGCTGGGCCTGTGGTGCTCCTCTT
TGCTGGAAGCTGGAAGCTGGTACCCCAAAACCCTACCCTGTGACGTCACCCTGGCCAGCAACAACACCAT
GGTCAACGTAGATTGCACTGAGAGAGGACTTCTAGAGGTCCCAAAGGACATCCCCAGAAACACCACCAAC
CTGACCCTCACCATCAACCACATCCCTCACATTAACTCAACGTCCTTCCAGGGCCTGGAGAACCTCACCG
AGATCGACATGCGCTGTAACTGCGTGCCCATCAAGATCGGCCCCAAGGACCGCATGTGCACAGAGAGTGT
GACTATCAAGACGAACACCTTCAAAGACCTGAGGAATCTGAAGGCTCTGTATTTGGATGGGAATCAGCTT
TCCACCATCCCAAAGGGTCTCCCTCCGAACCTCATTCTGCTCAGTCTAGAGGTGAATAAAATATATACCA
TTCTGAAAACGAACCTCTCTGACATCACTAACGTACAGATTCTTTACCTGGGTCAAAATTGTTACTATCG
TAACCCATGTAATGTTTCCTATCAAATTGAGGAGGGAGCGTTTTTACAGCTTGGTAACATGACTCTCCTA
TCCCTCAAGTCAAATAACTTATCCTACATTCCCCCAAGATTACCGACAAGTCTCAGAGAGTTGTATCTCT
ATAATAACAAGATTGAAATGGTTACTGACAAAGATTTTCATAACTTAACCCAATTGGAGATACTTGACCT
GAGCGGAAACTGCCCACGCTGTTACAATGCACCGTTTCCTTGTATTCCGTGTCCTAACAATTCACTTCAG
ATAGACAAAAACACCTTTAAAACGTTGACCAAACTGAGGATACTACGCCTGCATAGTAACTCCCTGACGT
ATGTGCTTAGAGAGTGGTTTCAGAACTGTAAAGAGCTGCGAGTACTTGATCTCTCAACCAACTTTTTAGC
TCGAGAGATAGCATTTACTTACTTCCCACGAGCTCTACCCAACCTGGAAGAACTGGACCTGTCTTTTAAC
TACGAGCTGCAGAGGTATCCAGCTACACTGCACCTTAGTTCCTCATTTTCCTCCCTGAAATCCTTGAAAG
TACTCCGCATCAGGGCCTTCGTCTTCCAGCAACTCACCCTCGAAGACATCAGCCCACTGATTCATCTAAA
GAACCTGGAGGTCATTGACTTGGGCACCAACTTCATCAAAATAACCAACCTCAGCATTCTAATGGAACTG
AAAAGCTTCAAAATAATAAATTTATCTGACAACAAAATATCATCCCCCTCTGAAAGTGGTCAGTCTGTTG
CCTTTTCAGGAGGAGAAGCCATACATGGCTCCCCAATGTCAGATTCTGGACATAACAGCAATGGAGAAGT
GAGAGAGATTCATTATTTTAGATACGATGAGTACGCTCGCAGCTGCAAATACAAGGACAAGGAGGATGGG
ACGCTGAATTCATTCGTCAAAACCCAGTGCAGCCAGTTTGGAAAAACCCTGGATATCAGCAGGAATAATA
TATTTTTCCTTCACTCCAGATTCTTGAACCTTGCTGACCTTAGATGCCTAAATCTCTCTGGAAATGCAAT
GAGCCAAAGTCTAAATGGTTCTGAGTTTACTTTCCTCACTAACTTACAGTATCTTGACTTCTCATTTAAT
CGTCTGGACCTTCTCTATTCCTCAGCGTTTCAGGAACTGAGAAGTTTAGTTATCTTAGACATAAGCAATA
ACAACCATTACTTTGAATCAGAGGGTTTGACCCACATGCTTAATTTCACAAAAAATCTGACCAATCTGAA
GATATTACTAATGAACTATAACAAGATTTCTACATCCACCAACACAGAGCTGGAAAGTCTCTCTCTGGAG
AAGTTAGAGTTCAAAGGTAACCGTTTAGATATGCTTTGGAGAGATGGTGATACAAGATACATCGACTACT
TCAAAAAACTGCTAAATCTGAGGGTCCTAGACATCTCTCACAACAACCTCAACTTCATCCCTCAGCAAGT
CTTCCAAGGCCTGCCAGACAAACTCACTAATCTCTACATCAACAACAACAGATTGAAGATATTTAGTTGG
GAGAAGCTGATTATTCTTCAGTACTTAGAGGTCTTAGATCTCAGTAGTAATAGCATATCAACAGTTCCCC
CAGAGCTCTCCAACTGCACCAAATCTCTCAAGACTCTCCTCTTACGCAAAAATCAAATATCCAAACTCTC
TACGTATTTCCTCAAGGACGCCTTTAGTTTGAAGAATCTGGATCTCAGCTTCAATAACATTCAAAACATT
GAGCAGACCAGCATCCCTGATGATGTTGTCGATCAAATGGACACGTTAGTCCTGAACAACAACAAGTTCA
TGTGCAACTGTAACGCCCTCATGTTTGTGATGTGGCTGAACCGCACCATGGTGAACATCCCCAGACTGGC
CACCGCTGTGACCTGTGCTGCTCCAGGAGCCCAGAGGGGTCATCCGGTCATCTCCCTGGACCTAGAACTG
CAGGCCTGCCAGCATAACTACCTATCCATCATCCTTTACATCCTACTCACATCCCTGGTGCTCAGCTTCA
TCGCCCTCTCCATCTCCAGCCACCTCTTCCTCTGGGACGTGTGGTACCTCTACCACTTCCTCCAGGCCAA
GTTCAAAGGCTACAGACGCCTGTCCTCGCCGAGCACTGCCTACGACGCCTTCGTGGTATACGACAAGAAG
GACCCGGAGGTATCTGAGTGGGTGCTGAAGGAGCTGCTTGTTCAGCTGGAGAACCAAGGGGACCACCCCT
TACAGCTGTGTCTGGAGGAACGAGACTGGATCCCTGGCTGCCCCCTGATCGACAACCTGTCCCAGAGCAT
TCACCAGAGCAAGAGGACCGTGTTCATACTGACGAACAAGTACATCAAGAGCGGGGACTTCAAGACCGCA
TTCTACATGGCCCATCAGCGACTTATGGATGAGAGAGATGATGTGATTGTCTTGATTTTCCTGGAAAAAG
TCCCCAGTCACTCAAAATACCTGAGACTCAGGAAGAGGTTGTATAGGCGGTCAGTGATGGAGTGGCCAAC
AAATCCTCAAGCGCAGCAATACTTTTGGTTTAGCCTAAGGAGTGTACTGGTAACAGACAGTCAAAAACAA
TACAGTAATCTCTTCAAGGAGACTCTT

>SdTLR7
ATGTGTGTGGCCCTGCTGGCCCTGTGGTGCTGTCTCTGCATATCAACAGCTACCGTTTCTTACCCCAAAA
CTCTGCCATGTGATGTTAGTGACCTCAACGGGAGTGCAGTGATAGTGGACTGTACCGAGAGAAGCCTCAA
AGAAATCCCTGGTGGCATCCCCAGAGAGACTACTAATCTGACGCTCACCATCAATCATATTCCTGGATTA
AACTCCTCCTCCTTCCACGGCCTGGAGAACTTGACTGAAATTGACATGAGGTGCAACTGTGTGCCCATCA
AAATTGGCCCCAAGGACCACGTGTGCACTAAGAGTGTGACAATAAAGGAAAACACCTTTACCAGTCTGAG
GAGTCTGCGCGCACTGTATCTGGATGGCAATCAGCTCTCTAGTATACCCAAAGGCCTGCCTTCAAATCTG
GTCCTGCTGAGTTTGGAAGTGAATAACATTTGTACAATTTTTAAAGCAAACCTCTCTGAGCTCAGGAATG
TTGAGGCACTTTACCTTGGTCAAAACTGCTATTATCGTAACCCCTGTAATAAGTCCTATGAAATAGAGAA
CGGTACATTTTCACACCTTTACAATTTAACATTGTTATCTCTTAAATCAAATAACTTATCTTTTATTCCG
CCTCAACTACCCACAAGTCTGAAGGAGTTGTATCTCTACAACAATAACATTCAAAAAGTAACTGATGAGG
ATTTCAAAAACTTAACTAACCTTGAGATTCTAGATATTAGTGGAAACTGTCCTCGATGTTACAATGCCCC
TTTCCCATGTAACCCATGCCCAAATAATTCACCACTAAAAATCAGTGAAGCCGCTTTTAAAATGTTAGCA
AAGCTTAGGACGCTCCGCTTGCACAGCAACTCTCTGAGATGTGTGTCATCTGAGTGGTTTACCAACACAA
CAGAGCTGAGAGTGCTTGATCTCTCATCAAACTTTTTGGGAAAAGAAATAGGAACCACCAGCTTCCCACT
TTTCCTGGGCAAACTGGAAGAACTGGACCTTTCGTTTAACTATGAGCTTCAGGAGTATCCTCGGACACTG
ATACTTAATCGTAGTTTCTCCAACCTCAGATCCCTTAAAATTCTCAGACTGAAGGGTTTTGTGTTTCAGG
AGCTAAAACCAGGGAGTATTGCTCCTTTAAAACCTCTCGCACACCTGGAGGTTCTAGATCTGGGTACAAA
CTTCATTAAAATAACAAACCTTAGTATTCTGATGGAATTAAAAAGCTTTAAAATAATTAGTCTGTCAGAC
AACAAGATATCTTCCCCCTCTGAAGGCCAAGATGCTGTTGGTTTCTCAGGAGCAGAGCCCTTGAACTGGT
CTCCAATGTCAGCTGCTGCTGAGTACCAAAGTAAGGAAGTGAGAGAGATTCATTACTTCAGATATGATGA
ATATGCACGCAGCTGCAAACACAAAGACAAAGAACTTGGAGTTGTTACATCCTTTGTCAAAAGACAATGC
AGTCACTTTGGCAAAACCCTGGATGTGAGTAGAAACAACATATTCTTCTTGCATTCGAGATTTTTGAATC
TCGGAGAGCTGAGATGTCTCAATCTTTCTGGAAATTTAATGAGCCAAAGTCTGAATGGTTCTGAATTTAC
CTATCTGACTAATTTAAAATATCTGGACTTCTCATGGAATCGCCTGGACTTGCTCTACTCCACTGCATTT
CAAGAGCTGAAAAGTCTGGTCGTCCTGGATATAAGTAACAACAATCATTACTTTGAATCTGAGGGTTTGA
CTCATATGCTTAATTTCACTAGAAATTTAAAGAATCTCAAGATATTGCTGATGAATCACAACAAGATCTC
TACTTCCACTAACACAGAGCTGGAGAGTCAATCACTTGAGAGGTTAGAGTTCAGAGATAACCGGTTAGAT
ATACTGTGGAGAGATGGGGACAAAAGATATTACAATTATTTCAAGAAATTACTTAATCTGACTGTCCTCG
ACATCTCTCAAAACAACCTCAATTTCATTCCAGAAGAAGTGTTCAGCAGTCTGCCAGACAACCTGGCAGA
GCTCCACATCAAAAACAACAAACTAAAATTGTTTAAATGGGAGAAACTACAACTAATCCATTCATTGAAA
GTATTAGATCTCAGTGGAAACAGTTTAACTACTGTTCCACACATGCTGTCAGACTGTAGCAAATCTCTGG
AGAAACTCATTTTACATAAAAACCAAATCCTAAAACTTGAGCAAGATTTCCTAAAGGGTGCCTACAATTT
AAAATATCTGGATCTTAGTTTTAATTACATAAGGCACATTGAACAATCCAACTTTCCAGATGATGTTGTT
AATCAGATGGACAAGCTGCTTCTGCACAACAACAGATTCTCCTGCACTTGCAATGCCACTTGGTTTGTGA
CATGGCTCAACAGGACCACAGTGACCATCCCCAGATTGGCCACAGACGTGACCTGTGCCGCACCAGGGGC
ACAAATAGGTAATCCTGTAATCTCAGTGGACCTGCTGGCCTGCCAGCACCACTACCTGACAATCATCCTC
TACATCCTCATGACTTCCCTCGTCATCAGCTTCCTCACCGTGTCAATCTCCAGCCACCTCTTCCTGTGGG
ACGTCTGGTACATCTACCACTTCTGCAGGGCCAAGCTCAAAAACTACAGCCGTCTGTACTCCCAGAGCTC
TGTCTATGATGCCTTCGTCATATACGACAAGGAGGATCCTGCCGTGTCAGAGTGGGTGATGAACGAAATG
TGCGTTCATCTGGAGGACCGCGGAGACCACTGCCTTACACTGTGCCTGGAGGAACGGGACTGGATCCCTG
GATGTCCTCTGATCGACAACCTCTCCCAGAGCATCCACAGGAGCAAGAGGACCCTGTTCATTCTCACCAA
CAAATACATTAAAAGCGGCAACTTCAAGACAGCTTTCTACATCGCCAACCAGAGGCTAATGGATGAAAAA
AATGATGTTATCGTCCTGATCTTCCTGGAGAAAGTACCTTGCAACTCAAAGTACCTGAGACTGCGCAAGA
GACTGTATAAGCGGTCTGTGCTTGAGTGGCCAACAAACCCTCAAGCCCAGCCATACTTCTGGTTCAGCCT
GAGAAGTGTACTGGCGACTGAAAGTCACAAACAATACAACAATCTCTTCAAAGAGACACTG
>LcTLR7
ATGCTCTACCACTTGAGAACCGCCTGTGTTTCTGTACAGATGTGTGTGGCTCTGCTGGTCCTGTGGTGCT
GCCGCTGCATATCGACAGCTGATGTTTCCTACCCCAAAACTCTGCCATGTGATGTTAGTGAGGAGAACAA
CGGGAGTGTGGTGAAAGTAGACTGCACTGAGAGAAGCCTCAAAGAAATCCCCTACGGCATCCCCAGAGAC
ACTACCAATCTGACGCTCACCATCAACCACATTCCTGAATTAAACTCCTCCTCCTTCCACGGTCTGGAGA
ACCTGACAGAGATTGACATGAGGTGCAACTGCGTGCCCATCAAAATTGGCCCCAAAGACCACATGTGCAC
TCAGAGTGTGACGATAGAGGAAAACACCTTCACCAGCCTGAAGAGTCTGCGAGCACTGTATTTGGATGGC
AATCAGCTCATCAGTATACCTAAAGGCCTGCCTTCAAATCTGATCCTGCTGAGTTTGGAAGTGAATCACA
TCTACAATATTTCAAAAGCAAACCTCTCTGAGCTCAGAAATGTTGGGCTTCTTTACCTTGGGCAAAACTG
CTATTATCGTAACCCCTGTAACAACTCCTACAGTATAGAGAATGGTACATTTTCACAGCTTATTAATTTG
ACATTGTTATCTCTTAAATCAAATAACTTATCTTTTATCCCACCTCAACTACCCACAAGTCTGAAAGAGT
TGTATCTCTACAACAATAATATTCAAAATGTCACCAATGAGGATTTCAAAAGTTTAACTAATCTTGAGAT
TCTAGATATTAGTGGAAACTGTCCTAGATGTTACAATGCCCCTTTCCCATGCACCCCATGCCCAAATAAT
TCACCACTAAAAATCAGCAAAATGGCTTTTAAAATGTTAACAAAACTAAAGACACTCCGTTTGCACAGCA
ACTCTCTGACATTTGTACAATCTGAGTGGTTTACCAACACAAAAGAGCTGAAAGTGCTTGATCTTTCTAC
AAACTTTTTGGCAAGTGATATAGGAGACACCAGATTCCCACATTTCCTAGGAAAACTGGAAGAACTGGAC
CTTTCATTTAACTATGAGCTTCAACGGTATCCTCAAACACTGACACTGAGTCGCAGTTTCTCCTCCCTCA
GATCCCTTAAAATTCTGAGACTAAAGGGTTTTGTGTTTCAGCAGCTGAGACCAGAGAGTATTGATCCTTT
AAAACCTCTCCCAAACCTGGAGGTTTTAGACCTGGGTACAAACTTCATTAAAATGGCAAACCTTAGTATT
CTGATGGAATTAAAAAGCTTTAAAATAATCAGTCTGTCTGACAACAAAATATCTTCCCCCTCTGATGGCC
AAGACACTGTTGGTTTCTCTGGGCGAGAGCCCTTGGACTGGTCTCCAATGTCAGCTGCAACTCAGTACCA
AAGGGAAGTGAGAGAGATTCATTACTTCAGATATGATGAGTATGCACGCAGCTGCAAATACAAAGACAAA
GAACTTGGAGTTATCACATCCTTTGTAAAAAGAAAATGCAGTCGGTTTGGCAAAACCCTGGATGTAAGCA
GAAACAACATATTCTTCTTGCATTCAAGATTTTTAAATCTCAGAGAGCTGAGATGCCTCAATCTCTCTGG
AAATTTAATGAGTCAAAGTCTGAACGGCTCTGAATTTACCTATCTGACTAATTTAAAATATCTGGACTTC
TCATCAAATCGCCTGGACCTGCTCTACTCCACTGCATTTCAAGAGCTGAAAAGTCTGGTCATCCTGGATA
TAAGTAACAACAACCATTATTTTGAATCTGAGGGGTTGACTCATATGCTTAATTTCACTAGAAATTTAAA
GAATCTCAAGATACTACTGATGAACCACAACAAGATCTCTACTTCCACTAACACAGAGCTAGAGAGTCAA
TCTCTAGAGAGGTTAGAGTTCAAAGATAACCGGCTAGATGTGCTGTGGAGAGATGGGGACACCAGATATT
TCAATTATTTCAAGAAATTATTTAATCTGACTTTCCTTGACATCTCTCAAAACAACCTCAATTTTATTCC
AGAGGAAGTGTTCAGCAGTTTGCCAGACAAGCTGTCTGAGCTCCACATTAAAAACAACAAACTAAAATCC
TTTCATTGGGAAAAACTGCAATTTCTACATTCTTTGAAAATCTTAGATCTCAGTGGAAACAGTTTAACTA
CTGTTCCAGAGAAGTTGTCAAACTGTACCAAATCTCTCAAAAAACTAATTTTGCATAGAAACCATATCCT
AAAACTAGCACCAGATTTCCTCACGGATGCCAACAACTTAAAATATCTGGATCTTAGTTTTAATGATATA
CAGTATATTGAAAAATCAAGCATTCCAGATAATATTGATGAGAATATGAAAAAGCTGCTGCTGCACAATA
ACAAATTCCTGTGCACTTGTAATGCCACTTGGTTTGTAACATGGCTCAACAAAACCAACATTACCATTCC
CAGACTGGCCACAGATGTGACCTGTGATGCACCAGGCGCACAAAAAGGTCATCCTGTAATCTCAGTGGAC
CTGCTGGCCTGCCAGCACAACTACCTGTCAATCATCCTCTACATCCTCATGACTTCGCTCATCCTGAGCT
TGCTCACCCTGTCCATCTCCAGCCACCTCTTCCTGTGGGACGTCTGGTACATCTACCACTTCTGCAGGGC
CAAGCTCAAGGGCTACAACCGCCTATACTCCCAGAGCTGTGTCTATGATGCATTTGTCATATATGATAAA
GAGGATCCTGCTGTGTCGGAGTGGGTGATGAAGGAAATGTGTGTTCATCTGGAGGACCGTGAAGACCACT
GCCTTAGACTATGTCTAGAGGAACGGGATTGGATCCCTGGATGTCCCCTGATCGACAACCTCTCCCAGAG
CATCCACAGGAGCAAAAGGACCGTGTTCATTCTCACCAAAAAATATATCAAAAGTGGCAACTTCAAGACA
GCTTTCTACATAGCCCACCAAAGGCTAATGGATGAAAAAAATGACGTCATAGTACTGATCTTCCTGGAGA
AAGTACCTAGCAATTCAAAGTACCTGAAACTGCGAAAAAGACTTTATAAGCGGTCTGTGCTGGAGTGGCC
AACAAACCCCCAAGCCCAGCCATACTTCTGGTTCAGCCTGAGAAATGTATTAGCAACTGAAGGTCACAAA
CAATACAGTAATCTCTTCAAAGAGACACTG
>PfTLR7
ATGTTCTTCCATCTGATGTGTGTGGCACTGCTGGGCCTGTGGTGTTGTCTCACCACATCAACAGCTAGCG
TTTCCTACCCCAAAACTCTGCCCTGTGAAGTTAGAGAGACCGACAACGGGAGTGTGGTGACAGTGGACTG
CACTGAGAGAAGCCTCAAAGATATCCCCCTTGGCATCCCCAGAGACACTACCAATCTGACGCTCACCATC
AACCATATTCCTAACTTAAACTCCACCTCCTTTCATGGTCTGGAGAACCTGACTGAGATTGACATGAGGT
GCAACTGTGTGCCCATCAAAATCGGGCCCAAGGACCGCATGTGCACAAAGAGTGTGATCATAGAGGACAA
CACCTTTTCCAGCCTGAGGAACCTGCGAGCACTGTATCTAGATGGCAATCAGCTCTACAGTATACCTAAA
GGCCTCCCTCCAAACCTGATCCTGCTGAGTTTGGAAGTGAATCACATTTTTTATATTTCATCAGCAAACC
TCTCTGAGATTAGAAATATTGAGATGCTTTACCTCAGTCAAAACTGTTATTTCCGTAACCCATGTAATGT
TTCCTATGAAATAGAGGATGGCGCATTTTTACAGCTTAACAATTTAACATTGTTATGTCTTAAGTCAAAT
AACCTATCCTTTATTCCACATCGACTACCCACAAGTCTGAAGGAGTTGTACCTCTATAACAACAACATTC
AAGAAGTCACTGATGAGGATTTCAAAAACTTAACTAACCTTGAGATTCTAGATATTAGCGGAAATTGTCC
TCGATGTTACAACGCTCCTTTCCCATGCAACCCGTGCCCAAATAATTCCCCACTTAAAATCAGTAAGACG
GCTTTTAAAATGTTGACAAAGCTAAAGACTCTGCGTCTGCACAGTAACTCTCTGACATGTGTGCCATCTG
AGTGGTTTGCCAGCACAACAGAGCTAAGAGTTCTTGATCTCTCCTCCAACTTTTTAGCAAGAGAGATAGG
AGTCACACACTTTCCACATTTCCTGGGCAAACTGGAAGAACTGGACCTTTCATTTAACTATGAGCTTCAG
AGGTACCCTGAAACACTGAGACTGAGCCGCAATTTCTCATCCCTCAAATCCCTTCGAATTCTCAGACTGA
AGGGCTTTGTGTTTCAGCAGTTAAAGCCAGAGAGCATTGCTCCATTAAAACCTCTAACAAACTTGGAGGT
TGTGGATCTGGGTACAAACTTTATTAAAATGGCAAACCTTAGTATTCTGATGGAATTAAAAAGCTTTAAA
ATAATCAGTCTGTCTGACAACAAAATATCATCCCCCTCTGACGGCCAAGAAGCTGTCGGTTTCTCTGGGG
GAGAGCCCTTGTACTGGTCTCCCATGTCGCCTGCAGATCAGTACCAAAGTAAGGAAGTGAGAGAGATTCA
TTACTTTAGATATGATGAATATGCTCGCAGCTGCAAATACAAAGATAAAGAACTTGGAACGATTACATCC
TTTGTCAACAAGAACTGCAGTCAGTTCGGCAAAACCTTGGATGTGAGCAGAAACAACATATTCTTCTTGC
ATTCAAGATTTCTAAATCTCGGAGAGCTTAGATGCCTGAATCTGTCTGGAAATGCAATGAGCCAAAGTCT
GAATGGCTCTGAATTTAGCTATCTGGCTAATTTACAATATCTAGACTTCTCCTCAAACCGCCTGGACCTG
CTCTACTCCACAGCATTTCAAGAGTTGAAAAGTCTGGTCATCTTGGATATAAGTTACAACAACCATTACT
TTGAGTCAGAGGGCTTGACTCACATGCTTAATTTCACTAGAAATTTGAAAAATCTCAAGATATTGCTCAT
GAACCACAACCAGATCTCCACTTCCACTAACACGGAGCTAGAGAGTGAATCTCTAGAGAGGTTAGAGTTC
ACAGGTAACCGGTTAGATATGTTGTGGAGGGACGGGGACATTAGGTATGTCAATTATTTCAAGAAATTAC
ATAATCTGACTGTCCTCGACATCTCTCATAACAACCTTAATTTCATTCCACAGGAAGTGTTCAGTGGTTT
GCCAGACAAACTGTCTGAGCTCTATATCAAAAATAACAAACTAAAGGATAACTCCTTTGATTGGGAGAAA
CTAAAACTTTTAAGTTCTTTGCAAGTCTTAGATCTCAGTGGGAACAGCTTAACTACTGTTCCGCCCATGC
TGTCAATCTGTACCAAATCTCTAAAGAAGCTCCTGTTACATAAAAACCAGATCCTAAAACTCACGCCAGA
TTTCCTCAAGGATGCCTACAACTTACAATATCTGGATCTTAGTTTTAATCACATACAGTACATTGACAAA
TCTAGCTTTCCAGATGACGTCGTCAATAAGATGAAAATGCTGCTTCTGCACAAAAACAGATTTGTGTGCA
CTTGCAACGCCACTTGGTTTGTCACATGGCTCAACAGGACCACAGTGCCCATCCCCAGACTGGCCACGGA
TGTTACTTGCGCTAGTCCAGGGGCACAAAGAGGTCATCCTGTACTCTCAGTGGACCTGCTGGCCTGCCAG
CACAGCTACCTGTCAATCATCCTCTACACACTCATGACTTCCCTCGTCCTCAGCTTCCTCACCCTGTCAA
TCTCCAGCCATCTCTTCCTGTGGGACGTCTGGTACATCTACCACTTCTGCAGGGCAAAGCTCAAAGGTTA
TGGGCGCCTGAACTCCCAAAGCTCCACCTATGATGCCTTTGTGATATATGACAAGGAGGATCTGGCGGTA
ACAGAGTGGGTGATGAAGGAAATGGTTGCTCATCTGGAGGACCATGGAGACTGCCGGCTGACGCTTTGTC
TGGAGGAACGGGACTGGATCCCTGGATGCCCCCTGATCGACAACCTCTCGCAGAGCATCCACAACAGCAA
GAGGACCGTGTTCATTCTCACCAGCAAATATATCAAAAGTGGCAACTTCAAGACAGCTTTCTACATGGCC
CACCAAAGACTAATGGATGAAAAAGATGACGTCATCGTACTGATCTTTTTGGAGAAAGTACCTTGCGATT
CAAAGTACCTGAGATTAAGGAAGAGACTGTATAAGCGCTCTGTGATGGAGTGGCCTACAAACCCTCAAGC
CCAGTTCTACTTCTGGTTCAGCCTGAGAAGTGTATTAGCAACTGAAAGTCACAAACAATACAACAATCTC
TTCAAAGAGACACTG
>TrTLR7
ATGTTTCTCCTCTTGATTTTGGGCCTTTGGTGCCCTCTCTGCATACTGACAGCTAATGTTTCATACCCCA
AAACACTGCCATGTGACGTGACCAACAACGGGAGCGTGGTGAATGTGGACTGCACCGAGCGAAGTCTCAA
AGGTGTCCCCGTTGGCATCCCCAGAGACGTCACCAATCTGACACTCACCATCAACCATATTCCTAATTTC
AACTCCAGCTCCTTCCAAGGCCTGGACAACCTGAGGGAGATTGACATGAGGTGCAACTGCGTGCCCGTTA
AAATCGGCCCCAAGGACCGTATTTGCACAGAGAGCGTGACGATAGAGGAGAATACCTTCACCAGCCTGAG
GAATCTGCAGTCGCTTTATTTAGACGGCAATCAGCTGTACATTATACCTGAAGGCCTGCCCTCCAGTCTC
ATCCTTCTGAGTTTAGAAGTGAATCACATTTATTATATTTCAAAAGCAAACCTCTCTGAGATCAGAAACA
TTGAGAGTCTTTACCTGGGTCAAAATTGTTACTATCGTAACCCCTGTAATTTTTCCTATGGCATAGAGGA
GGGTGCTTTTCTGGAGCTCCACAATTTAAAACTGCTCAGTCTTAAATCAAACAACCTCTCCTTTATTCCA
CATCACCTCCCCTCCAGTCTTAAGGAGCTGTATCTCTACAACAACAACTTTCAACAAGTCACCGATGAGG
ATTTTAAAAACCTAACAAACCTTGAGATCCTGGACATTAGTGGAAACTGTCCCCGCTGTTACAATGTCCC
CTTCCCATGCAACCCATGTCCCAATAACTCGCCGCTTCAAATCAGCAAGTCAGCCTTTAAAACACTGACG
AAACTGAAGACATTGCGCATGCACAGTAACTCTCTCAGGTATGTCGTACCCGAGTGGTTTGCCAGCACAA
AGGAGCTCAGAGTGCTCGATCTGTCCTCAAATCATTTAGCCAGAGACATAGGAGTCACTCTGTTCCCACA
TCATCTGGGCAAACTGCAAGAACTGGATCTTTCCTTTAACTATGAGCTGCAGAGGTACCCTCGGACGCTG
AGACTGAGCTGCAGTTTTAAATCTCTGAATTCTCTAAGAATTCTCAGGCTCCAAGGGTTTGTCTTTCAGC
AGTTAAAGCCAGAGAGCATCACTCCCTTAAAAAGCCTGACAAATTTGGAGGTCCTGGATCTTGGCACGAA
TTTCATCAAAATGACAAACCTCAGTATCCTGATGGAGTTGAAGAGCTTCAAAATAATCAATCTCTCCAAC
AATAGAATATCGTCCCCTTCTGATGGACAAGCGGCCGTTGGTTTCTCAGGGGGACAGGCCTGGGAATGGT
CTCCCATGTTGCCTGCTGATCAGTACCAAAATGAGGAAGTGAGAGAGATCCATTACTTCAGATATGATGA
ATACGCACGCAGCTGCAAATATAAAGACAAAGAACTCGGAGTCATTGCATCCTTTGTGAAGAGGGAATGC
AGCCAGTTTGGAAAAACCCTGGACGTGAGCAGAAATAACATATTCTTCTTACATTCCAGGTTTTTAAATC
TCAGAGAGCTGAAGTGTCTTAACCTGTCTGGAAATGCAATGAGCCAAAGCCTGAATGGCTCTGAATTCAC
CTATCTGACAGGTTTGCAGTATCTGGATTTCTCTTCAAATCGCTTGGACCTGCTCTACTCCACCGCCTTC
CAAGAGCTGAAAAATCTGGTCATCTTAGATATTAGTAACAACAACCATTATTTTGAATCTGAGGGCTTGA
CTCACATGCTTAATTTCACCCAAAACCTGAAAAATCTCAAAATACTGATGATGAACCACAACAAAATCTC
CACTTCCACTAACACGGAGCTGGAGAGCCAGTCTCTGGAGAGGTTGGAGTTCAGAGGCAATCGCTTAGAT
ATGTTGTGGAGAGATGGCAACACAAGATATCTTAATTATTTTAAGAAATTATCCAATCTGGCTGTCCTTG
ATATCTCACATAACAACCTGAATTCCATTCAACAGCAAGTGTTTAGCGGCTTGCCAGACACACTCTCTGA
GCTCTATGTGAATAACAACAAACTTAAATCCTTTGCTTGGGGAGAACTTTCGCTCTTGCCTTCTCTGCTC
GTCTTAGATCTCAGTGGAAACTACTTAACTACAGTTCCACACATGCTGTCAAACTGCTCCAAATCTCTCA
AAAAGCTCATTTTACATAAGAACGAAATCCTAAAGCTGACTCCAGATTTCCTTAAGTATGCCTACAACTT
GAAATATCTGGATCTGAGTTTTAATCGCATAGGGCAAATTGAGAAATCAAATTTCCCAGATGACGTTGTA
AATGGGATGGACATGCTGCTTCTTCATAAAAACAGATTCCAGTGCAGCTGCAGTGCTATTTGGTTTGTCA
TGTGGCTCAACCAGACTACAGTGACCATCCCCAGACTCGCTACAGATGTGACCTGTGCTTCTCCAGGGGC
ACAGAGGGGTCATCCAGTGATCTCAGTGGATCTGTTGGCCTGTCAGCACAACTTCCTGTCAATCATTCTC
TACTTTCTCATGACTTCCTTCACCCTGATTTTCTTCACACTGGCCATCTCCAGTCACCTCTTCCTGTGGG
ACGTCTGGTACATCTACCACTTCTGCAGGGCCAAGCTCAAGGGCTACAGTCAACTCTCCTCTCAAAGCTC
TGTCTACGATGCATTTGTGATGTATGACAAAGAGGATTCTGCGGTGTCGGAGTGGGTGATGAAGGAAATG
TGCGTGCAGCTGGAGGGTCGAGAAGACCGGCGTCTGACGCTGTGTCTGGAGGAACGGGACTGGATACCCG
GCACTCCCGTCATCGATAACCTTTCCCAGAGCATCCACAGAAGCAAGAGGACTGTATTCATTCTTACAAA
CACATACATCAAAAGCGGCAGCTTCAAAACCGCCTTCTACATGGCCCACCAAAGGCTAATGGATGAAAAG
AACGATGTTATTGTTCTGATCTTCCTGGAGAACATACCTTATAATTCCAGGTATCTGAGACTGAGGAGAA
GACTGTATAGACGGTCTGTGCTGGAGTGGCCGACGAACCCTCAGGCCCGTCCATATTTCTGGTTCAGCGT
GAGAAGTGTGTTGGCAACAGAAAGCCACAAACAATACAACAACCTCTTTAAAGAGACACTG

>IpTLR7
ATGGCAGGAAGGATCATCATCCTTAAAATAGCCTTCCTTCTCCTTTTCTGTCCATCTGTGTGCTCGGAAA
CTGAATGGTATCCCAAAAGTCTGCAATGTGACGTGTCCAGGATTAGCAATGACACAGAAGTGAAAGTGGA
CTGCACCAGCAGAGGATTAACATCAATTCCTCCAGGAATTCCATCCAACACCACCAACCTGACGCTTACC
ATCAACCACATTCCTCACATCAACGAGACCTCTTTCCTCGGCCTGAACAACATCACCGAGATCGACATGC
GCTGCAACTGCGTGCCCATCAAGATCGGCCCGAAAGACCATGTGTGCGCGAAAAGTGTGCAGATCGATAA
TGGAAGCTTCTGGCAACTTAAGACTCTCAAATCACTTTACCTGGATGGAAATCAGCTCTCCAGCATCCCT
AAAGGACTTCCTCCGAACATCGTGCTCCTCAGCCTTGAGGTCAACAGCATTTCTTCAATTCTGAAGGAAA
ATCTCACGGAGCTTACCAACATCGAGATTCTGTACCTTGGCCAGAACTGTTACTTCCGAAACCCATGCAA
TAGATCCTATCATGTTGAGGAGGACGCTTTTTTGCAGTTTGGCAAATTGACTCTGCTGTCGCTCAAGTCA
AACAATTTGTCTTATGTCCCTCACAAACTACCGTCGAGTCTCAAGGAGCTCTACTTATACAACAATAACA
TACAGAAGGTAGCACCGGAGGATTTTCACAACTTGACCAAGTTAGAGATCTTGGATTTGAGCGGAAACTG
TCCCCGCTGTTATAATGCGCCCTTTCCGTGCGTTCCATGTGCTGACGGCGCTCCTCTTCAGATTCACGAA
AACTCTTTCCTCAATTTGACCAAACTTAAAATTCTCCGGCTTCACAGCAACTCTCTCACTACCGTGCAGC
CGCAGTGGTTTCAGGGCTGCAGAGAACTTCAAGTGTTAGACCTCTCGAGCAACTTTTTAGCGAATGACAT
CACACACACCTCCTTTCCTCATTCACTGCCTTTACTAGAAGAACTAGATCTCTCTTTTAATTATGAGCTC
CAGAGGTATCCTTCATCACTAAACCTGTCTCCGTCTTTCTCCTCACTGAAGTCTCTCAGGATCCTGAGAA
TCAGAGGCTTTGTGTTCCAAGAACTCAAACAACAAGATATTCAGCCTCTAACTTGTTTGGAGAATCTGGA
AATGATTGACCTCGGGACAAACTTCATCAAGTTAACTAATCTAAGCATCCTCACAGGGCTAAAAAGTTTC
CGCATCATCAATTTATCGGACAACAAAATCTCATCGCCTTCAGAAGCTGAGTACGCAGCTGCGATGGCAA
CGGCACGTGGTGTTCTCAAGCAGGACGGCACTTCCCCAATGTCACGAGGCACTCAGTACCAAAGTGGAGA
AGTGAGAGAGATTCACTATTTCAGATACGATGAATATGCCCGAAGCTGCAAAAGTAAAGATAAAGAACTT
GGGACTTTGAGTCCTTTCAACACACAGTGTAGCTCCTTTGGGAAAACTCTGGATCTCAGCAGAAACAACA
TTTTTTTTTTACACTCGAGATTCTTGAATCTGAGTGAGCTCCGGTGTCTCAATCTATCAGGAAATGCCAT
GAGCCAAGCTTTAAATGGTTCTGAATTTGTTTGTCTTAAAAATCTGAAATACCTCGACTTCTCCCACAAT
CGCCTTGATTTGATGTTCTCCTCAGCGTTCAAGGAACTGAGCAATTTAGTTGTGCTGGACATCAGTCACA
ACAATTACTACTTTGAAGCAGAGGGCTTGACTCACATGCTAAATTTTACCAACAATCTCAACAAACTGAC
CAAGTTAATAATGAACCACAATCAAATATCTACATCCACCAACACGGAGATACAGAGTTTATCTCTGGAG
CATTTGGAATTTAAAGGCAATCGCCTTGATATGTTATGGAGAGATGGTGATAACAGATATCACAACTATT
TTAGAAAACTAATGGTCTTGAAATCCCTTGACATCTCTCACAACAACCTTAACTTCATTCCCAAGCAGGT
TTTTCAAAGCCTTCCAGAAACGCTCACAGAACTCAACATTACAAACAACAAGTTGAAATCGTTCTACTGG
GACGGTCTTAGGTTTCTTCCAAACCTGGAGGTCTTAGACCTTAGTGGTAACCTGTTAACAAGCGTGCCTC
CAAAGCTTTCCAACTGTTCGAAATCTATTGTGACACTGGTTTTGCGCAAGAATCAAATCTCGAGGCTGAG
CCCAGAGTTCCTCCAAGATGCATTTAGCCTGAAAAAACTAGATCTGAGTTATAATCAAATCAAGTACATT
GAAGAGTCAAGCTTCCCCGAAGACGTCATAGACAAGCTGGAGGTCCTGTTCTTGAACAACAACCGGTTTG
TGTGCTCGTGCAATGCGACATGGTTCGTCCGGTGGATCAATCGCACGTCTGTGTACATTCCCCGACTAGC
CACTGATGTCACCTGTGCGTCCCCTGGCACTCAGCGAGGCCAGAGTGTGATTTCTCTCAACCTTCAAGCC
TGCCTGCATAACTCTCTGTCCATTATTCTCAGCATCCTGACCACTTCTGTCATCCTGAGTGTCCTCACCC
TGTCCATCTCAAGCCATCTCTTTCTCTGGGATGTGTGGTACATCTACCACTTCTGCCTTGCCAAAATCAA
GGGCTACCGCCGCCTTCTCTCGGAAAGCACGCCCTACGACGCCTTTGTAGTCTACGATAGAACTGACACG
GCAGTGAGCGAATGGGTGTTGAAGGAGCTCCGAGTTCAACTGGAAGATCGTGGCGAATCAAGGCTCCATC
TTTGCTTGGAAGATCGTGACTGGGTTCCAGGTTGTCCCCTCATTGAGAACCTTTCTCAAAGCATTCAGCT
TAGCAAGCGTACCGTATTCATTCTGACCACTCGCTTTATACGGAGCGGCCACTTCAAGACCGCGTTCTAC
CTGGCTCACCAGCGGCTCATGGACGAGAAGGACGACGTCATCATCTTGATTTTCCTCGAGAGATTTTCGT
CCAGTCACTCCAAGTACCTGAGACTCAGGAAGAGGCTGTACAAAAGATCCGTGCTGGAATGGCCAAGGAA
TCCTCAAGCACAGCAGTATTTCTGGTTTTGTCTCAGGAGCGTCATGGCCACTGAAAGCCAGAAGCACTAC
AACAAGCTCTTCCAGGAAACCTTG
>PhTLR7
ATGCCAGAGCCCAATAAAAAGATGGCAAGAAGGATCATCGTCCTTAAAATAGCCATCCTTCTCCTTTTCT
GTCCATCTGCTTGCTCGGAAACCGAATGGTACCCCAAAAGTCTGCAATGTGACGTGTCAAGGCTTAGCAA
TGACAGCGAAGTGAAAGTGGACTGCACCAGCAGAGGATTAACGTCGATTCCTCCAGGAATTCCGTCCAAT
ACCACCAACCTGACGCTTACCATCAACCACATTCCTCACATCAACGGCACCTCTTTCCTCGGCCTGAGCA
ACATCACCGAGATCGACATGCGCTGCAACTGCGTGCCCATCAAGATCGGCCCGAAAGACCACGTGTGCAC
AAAAAGTGTGCAAATCGATAATGGAAGCTTCTGGCAACTTAAGACTCTCAAGTCGCTTTACCTGGACGGA
AATCAGCTCTTCAGCATCCCTAAAGGACTTCCTCCGAACGTCGTGCTCCTCAGCCTTGAGGTCAACAGCA
TTTCTTCAATTCTGAAGGAAAATCTCACGGAGCTTACCAACATCGAGATCCTGTACCTTGGCCAGAACTG
TTACTTCCGAAACCCATGCAATAGATCTTATTATGTTGAGGAGGACGCTTTTTTGCAGCTTGACAAATTG
ACTTTGCTGTCGCTTAAGTCAAACAATTTGTCTTATGTGCCTCACAAACTACCGTCGAGTCTCAGGGAGC
TCTACTTATACAACAATAACATACAGAAGGTAGTAGCGGAGGATTTTCACAACTTGACCGAGTTAGAGAT
CCTGGATTTGAGTGGAAACTGTCCCCGCTGTTATAACGCGCCTTTCCCGTGCGTTCCTTGTGCTAACGAT
GCTCCTCTTCAGATTCATGAACACTCCTTCCTCAATTTGACCAAACTTAAAATTCTGCGGCTTCACAGCA
ACTCTCTCACTACCGTGCAATCACAATGGTTTCAAGGCTGCAAAGAACTTCAAGTGTTAGACCTCTCCAG
CAACTTTTTAGCAAAAGACATAACACACACTTCCTTTCCTCATTCACTGCCTTTCCTAGAAGAACTAGAT
CTCTCTTTTAATTATGAGCTCCAGAGGTATCCTTCATCACTAAACCTGTCTCAGTCTTTCTCCTCTCTGA
AGTCTCTCAGGATCCTGAGAATCAGAGGCTTTGTGTTCCAAGAACTCAAACAACAAGATATTCAACCTCT
GACTTTTTTGGAGAATCTCGAAATGATTGACCTCGGGACAAACTTCATCAAGTTAACTAACCTAAGCATC
CTCAAAGGGCTGAAAAATTTCCGCATCATCAATTTATCGGACAACAAAATCTCATCGCCTTCAGAGGCTG
AGCATGCAGCTGCACTGGCAATGGCACGTGGCTTTCCCAAGCAGGACGACACTTCCCCAATGTCACGAGG
CGCTCAGTACCGCAGTGGAGAAGTGAGAGAGATTCACTATTTCAGATATGATGAATATGCGCGAAGCTGC
AAAAGTAAAGATAAAGAACTTGGAACTCTGAGTCCTTTCAACACACAGTGTAGCTCCTTTGGAAAAACCC
TGGATCTCAGCAGAAACAACATTTTTTTTTTACATTCAAGATTCTTGAATCTCGGTGAGCTCCGGTGTCT
CAATCTATCAGGAAATGCCATGAGCCAAGCTTTAAATGGTACTGAATTTATTTATCTTAAAAATCTGAAA
TACCTCGACTTCTCCCACAATCGTCTTGATTTGATGTTCTCCTCAGCGTTCAAGGAACTGAGCAATTTAG
TCGTGTTGGACATCAGTCACAACAATTATTACTTTGAAGCAGAGGGCTTGACTCACATGCTAAATTTTAC
CAAAAATCTCCACAAACTGACCAAGTTAATAATGAACCACAATCAAATATCCACATCCACCAACATGGAG
ATGCAGAGTTTATCTCTGGAATATTTGGAATTTAAAGGCAACCGCCTTGATCTATTATGGCGAGATGGTG
ATACGAGATATCACAGCTATTTTAGAAAATTAATGGTCTTAAAATCCCTCGACATCTCTCACAACAACCT
TAACTTCATTCCCAAGCAGGTTTTTCAAAGCCTTCCGGAAACACTCACAGAATTCCACATTACAAACAAC
ATATTGAAATCGTTCTACTGGGACGGTCTTAGGTTTCTACCAAACCTGGAGCTCTTAGACCTTAGTGGTA
ATCACTTAACAATCGTGCCTCCAAAGCTTTCCAACTGTTCGAAATCTATTGCGACGCTGGTTTTGCGCAA
GAATCAAATCTTGAGGCTGAGCCCAGAGTTCCTCCAAGATGCGTTTAGCCTGACAAGGCTGGATCTGAGT
TATAATCAAATCAAGTACATTGAAGAGTCAAGCTTCCCTGAAAACGTCATAGACAAGCTGGAGGTTCTGT
TCTTAAACAACAACCGGTTTGTGTGCTCGTGCAACGCCACGTGGTTCGTCCGATGGATCAATCGCACGTC
TGTGTACATTCCCCGACTAGCCACTGACGTCACCTGTGCTTCCCCTGGCACGCAGCGAGGCCAGAGTGTG
ATTTCTCTCAACCTCCAAGCCTGCCAGCATAACTCTCTGTCCATAATTCTCAGTATCCTGACCACTTCTG
TGATCCTGAGTGTCCTCATCCTGTCCATCTCCAGCCATCTCTTTCTCTGGGATGTGTGGTACATCTACCA
CTTCTGCCTCGCCAAAATCAAGGGCTACCGTCGCCTTCTCTCGGAAAGCACGGCATACGACGCCTTTGTA
GTCTACGATAAAACTGACACGGCGGTGAGCGACTGGGTGTTGCAGGAGCTCCGTGTTCAGCTGGAAGACC
GTGGTGAACCAAGGCTCCACCTTTGCTTGGAAGAACGTGACTGGGTTCCGGGTTGTCCCCTCATTGAGAA
CCTTTCTCAAAGCATTCAGCTTAGCAAGCGCACCATATTCCTCCTGACCACTCACTTCATCCGGAGTGGC
CACTTCAAGACCGCGTTCTACCTGGCACACCAGCGGCTCATGGATGAGAAGGACGACGTCATCATTCTGA
TTTTCCTGGAGAGATTTTCATCCAGTCACTCCAAGTACCTGAGGCTCAGGAAGAGGCTGTACAAAAGATC
CGTGCTGGAATGGCCAAGGAATCCTCAAGCGCAACAGTATTTCTGGTTTTGTCTCAGGAGCGTCATGGCC
ACTGAAAGCCAGCAGCACTACAACAAGCTCTTCCAGGAAACCCTG
>TfTLR7
ATGTCGAAGCCCGATAAAAAGATGGCACAGAGGATCGTCATTCTTAAAATAGCCGTACTTCTCATTTTCT
GCCCATCTGTGTGCTCGGAAAGCAAATGGTACCCAAAAAGTCTGCAATGTGACGTGTCGAGGATTAGCAA
CGACACCGAGGTAAAAGTGGACTGTACCAGCAGAGGTTTAAAGTCGGTTCCTCCAGGAATTCCATCCAAC
ACCACCAACCTGACGCTGACCATTAACCACATTTCTCACATAAACAACACCTCCTTCCTCGGCCTCGGTA
ACATCACGGAGATCGACATGCGCTGCAACTGCGTACCCATCAAGATCGGCCCAAAGGACCACGTGTGCAT
GCAAAGTGTGCAGATCGATAACGGAAGCTTCTGGGAGCTTAAGACTCTCAAGTCGCTTTACCTGGACGGT
AATCAGCTCTCCAGCATCCCTAAAGGACTCCCACAGAACGTTGTGCTCCTCAGCCTTGAGGTCAACAGCA
TTTCCTCAATTCTGAAGGAGAACCTCACAGAGCTTACCAACATCCAGATTCTCTACCTTGGCCAGAATTG
TTATTTCAGAAACCCGTGCAACAGGTCGTATTACATCGAGCCGGACGCTTTTTTGCAGCTTGACAAATTG
ACTTTGCTGTCGCTTAAATCAAACAATCTGTCTTACGTGCCTCACAGGCTACCATCAAGTCTCAAGGAGC
TCTACTTATACAACAATAACATACAAAAGGTAACAGAGGAGGATTTTAACAACTTGACCAGTTTAGAGAT
CCTGGATTTGAGTGGAAACTGTCCCCGATGTCACAACGCGCCTTTTCCGTGCGTTCCGTGTGCTAACAAC
GCTCCTCTTCAGATTCACAATCTCTCCTTCCTCAACTTGAACAGACTTAAAGTTCTTCGTCTTCATAGCA
ACTCTCTCACCACCGTGAACCCGCTGTGGTTTCAGGGCTGCAAAGAACTTCAGGTGCTAGACCTCTCCAG
CAACTTTTTAGCAAAAGACATAACACACACATCCTTTCCTCATTCACTGCCTTTTCTAGAGGAACTTGAT
CTCTCTTTTAATTATGAGCTCCAGAGGTATCCTTCATCACTAAACCTGTCTCGGGCTTTCTCCTCATTGA
AGTCACTCAGGATCCTGAGAATCAGAGGCTTTGTATTCCAGGAGCTCAAACAAGAAGATATTCAGCCTCT
AACGTTTTTGGGGAAACTCCAAGTGATTGACCTCGGGACAAACTTCATCAAGTTAACTAATCTAAGCATC
CTCAAAGGCCTGAAAAACTTCCACATCATCAATCTGTCAGACAACAAGATCTCATCACCTTCAGAGGCCG
AGCATGCAGCTGCACTCTCGATGGCACGTGGCTTTCCCAAGCAGGACGACACTTCCCCAATGTCACGAGG
CGCTCAGTACAGAAGTGATGAAGTGAGAGAGATTCACTATTTTAGATATGATGAATACGCACGAAGCTGC
AAAAATAAAGACAAAGAACTTGGAACTTTGAGTCCTTTCAACACAAAGTGTAGCTCCTTCGGGAAAACTC
TGGATCTCAGCAGAAACAACATTTTCTTTTTACATTCAAGATTCTTGAATCTCGGTGAGCTCCGGTGTCT
CAATTTATCGGGAAATGCCATGAGCCAAGCTTTAAATGGTTCAGAATTTGTTCATCTAAAAAATCTGAAA
TACCTCGACTTCTCCAACAATCGTCTCGATCTGATGTTCTCCTCGGCATTCAAGGAACTGAGCAATTTAG
TGGTGCTGGACATCAGCCACAACAACTACTACTTTGAAGCAGAAGGTTTGACTCACATGCTAAATTTTAC
CAAAAATCTTCACAATATGAAGAAATTAATAATGAACCACAATCAAATATCCACATCCACCAATACGGAG
ATGGAGAGTTCTTCTCTGGAATATTTGGAATTTAAAAACAATCGCCTCGATATGTTATGGAGAGACGGTG
ACACACGATATCACGACTATTTTAAAAAACTTGAAAAATTAAAATCCCTTGACATCTCTCACAACAACCT
TAACTTCTTTCCCGAGCCGATTTTTCAAAAGCTTCCCAAAACAATCAGAGAATTCAACATCACAAACAAC
AAGTTGAAATCGTTCTACTGGGAAGGCCTTAGGTTTCTGCCAAACCTGGAGGTCTTGGACCTCAGTGCAA
ACCTCTTAACAAGTGTGCCTCCTAAGCTTTCCAACTGTTCCACATCTATTACAACACTGGTTTTGCGTAA
GAATCAGATCTTTAGGCTGAGCCCAGAGTTCCTCCAAGATGCATTTAGCCTGAAAAAACTGGACCTGAGT
TACAATCAAATCAAATACATCGAGGAGTCGAGCTTCCCTGAAGATGTGATAGACAAGCTGGAGATTTTAT
TCTTAAACAACAACCGGTTTGTTTGCTCCTGCAATGCCACATGGTTCATCCGGTGGGCCAATCGCACGTC
TGTGTACATTCCCCGATTAGCCACGGACGTGACCTGCGCGTCCCCTGGCACACAACGGGGCCAGAGTGTG
ATTTCTCTGAACCTCCAAGCCTGCCAGCATAACTCTCTCTCCATAATTTTCAGCATCCTGACCACGTCTG
TGACCCTGAGTGTCCTCACCCTGTCCATCTCCAGCCATCTCTTTCTCTGGGATGTGTGGTACATCTACCA
CTTCTGCCTCGCCAAACTCAAAGGCTACCGTCGGCTTCTCTCGGAGAACACGGCCTACGACGCCTTTATA
GTCTACGATAAAACTGACACGGCAGTGAGCGACTGGGTGCTGCAGGAGCTCCGGGCTCAACTGGAAGACT
GTGGTGAACCAAGACTCCATCTTTGCTTGGAAGATCGCGACTGGGTCGTGGGTTGTCCCATCATCGAGAA
CCTTTCTCAAAGCATACAGCTTAGCAAGCGTACCGTATTCATCCTGACCGCTCACTTCATCCAGAGCGGC
TACTTCAAGATGGCTTTCTATTTAGCGCACCAGCGGCTCATGGATGAGAAGAATGACGTCATCGTATTGA
TTTTCCTGGAGAGGTTTTCGTCCAGTCATTCTAAGTACCTGAGACTCAGGAAGAGGTTGTACAAAAGATC
TGTGCTGGAATGGCCAAAGAATCCTCAAGCGCAGCAGTATTTCTGGTTTTGTCTCAGGAGCGTCATGGCC
ACCGAGAGCCAGCGGCACTACAACAAGCTCTTCCAGGAAACACTG
>MaTLR7
ATGTTCCTCTTTCAGGTGACTGAGAAGATATTAATCATCTTTGCCGGTCTCGTCTCTTTGCGGGATGCGG
CAGAATGGTACCCCAAAAGTCTGAAGTGTGACGTTTCTCTGGCTAGTAACGGGACCGAGGTCAGCGTCAA
CTGCACCGAACGAGACCTCACCGAAGTTCCTCTGGGAATCCCAATGAACACTACCAACCTGACACTAACC
ATCAACCACATACCCCACATCATGAATGATTCATTCCACGAACTGCACAACATCACTGAGATCGACCTCC
GCTGCAACTGTGTACCGATCAAGATCGGTCCCAAAGACCGCGTCTGCACCCAGAGCGTCACGATTGACAA
CGGAACCTTCTGGAAGCTAAAGAACCTCAAGTCGCTTTACCTGGATGGTAACCAGCTCTCCAGCATACCC
AAGGGCCTTCCTCCCAACATAGTGCTTCTGAGTCTCGAGGTCAACAGTATTTATTCAATTCTTAAGGAGA
ATCTGACAGAGCTGACTAACATCCAGAGGCTGTATCTTGGCCAGAACTGTTACTTCCGGAACCCGTGCAA
CAAGTCATACTACATTGAAAAGGATGCATTTGTGCAGCTCAACAAGATGACTTTGCTTTCTCTGAAGTCT
AACAACTTGTCCTATGTCCCACGCCAACTGCCATCTAGCCTCAAAGAGCTGTACCTGTACAACAACAATA
TTCAGACAATCACGGAGGAGGACTTTCACAACCTGACAGAGTTGGAAATACTGGACTTGAGTGGGAATTG
TCCACGCTGTTATAATGCACCATTCCCATGCAACCCATGCCCAAATAACGCTCCCCTTCAGATACACGCC
GACTCCTTCAACACCCTGAAGAACCTCAAGACTCTTCGACTTCATAGCAACTCTTTAACGAATATACCTT
TAAAATGGTTTCAAAACCTGACGGGACTTAGTCTTCTAGACCTCTCAAGCAATTTTTTGGGTAAGGAGAT
AACATGCACCAATTTTCCTTTTAAGTTGCCCAATCTGGAAGAGTTGGATCTGTCTTTCAACTTCGAGCTC
CAGGTGTATCCCACATCTCTCAACCTTTCGAGTTCATTCAGCAGCCTTAAATCTCTGAGGGTCCTGAGAA
TCAGAGGGTACGTGTTTCAAAAACTCACAGAGCAAGACCTCAAACCACTGATTAATTTGAGCAACCTGGA
ATTCATTGATCTTGGCACAAACTTCATAAAAATAGCAGACCTCAGTCTCCTGAAGGAACTGAAAAGCTTC
AGAATCATCAACTTGTCCGACAACAAAATCTCAATGCCCTCTGAAGGAGGATACGCGACTTGGCATTCTA
ACCACAGAGAAAAACATTACGGTTCCCCGATGTCGCAAGGTGCCCAGTACCACAATGGAGAAGTGAAGGA
TGTCCACTATTTCCTCTATGACGAATTTGCACGCAGCTGCAAATACAAGGACAAGGAACTCTGGATTACA
AGTCCTTTCAACAACGAATGTAGTTCCTTCGGAAAAACATTGGATATTAGCAGGAATAACATCTTTTTCC
TTCATTCCAGATTTCTGGATCTTGGTGAGCTGAGGTGTTTAAATCTCTCCGGGAACGCCATGAGCCAGAG
TTTGAACGGTTCTGAGTTTGTCCAGTTGAAGAATTTACAATACCTAGACTTTTCCGACAATCGTCTGGAT
TTGATGTACTCTTCAGCGTTCCAAGAACTGAGCAGCTTGATCGTTCTGGATATCAGCCGTAACAGCCATT
TCTTCGTGGCTGAGGGTTTAACTCACATGTTGAACTTTACAAAAAGCCTGAATAAGCTGCGAAAATTAAT
CATGAACGACAACCAGATATCCACATCCACAAACACAGAAATGGAGAGTTTTACTCTGGAACATTTGGAG
TTTAGAGGCAACCGTCTTGATATGTTGTGGAGGGATGGAGACACGAGGTACGTCAGCTACTTTAAGAAAC
TTGTGGCCTTGAAGACTCTTGACATTTCTCAAAACAACCTGAACTTCATCCCACAAGGTGTTTTCGAAGG
TCTTCCAGACACCCTCACAGAACTCTACATCACTAACAACAAGTTTAAGTCATTTAAATGGGAAGGCCTT
GTGAACCTTAAAAACCTACAGCTGTTGGACCTCAGCGAGAATTACCTGACGGAGGTTCCTACGTGCTTGA
CCAACTACACGAAATCGATCCAAACTCTTGTCCTACACAAGAACTACATTGCAAAACTGACTCCGAATTT
CCTAAAGGATGCATTCAGCCTCAAGGTCTTGGATCTCAGTTACAACCTCATCCAGTTCATCGACGAATCG
AGCTTCCCGGAAAATGTTGTTGACCATCTGGAGACCTTGTACTTGAACAACAACAGGTTTGTGTGCTCTT
GCAACGCCACGTGGTTCGTCCGATGGATCAACCGCACCTCCGTGAATATCCCACGCCTCGCGACGGACGT
CACCTGCTCTTCGCCGAGTGCCCAAAAAGGTCAAAGCGTCATTTTCCTAAACGTCCAGGCCTGCCAACAC
AACTCCCTGTCCATCATCCTGTGTATTTTCCTGACCTCTGTGATTCTTAGCATCCTCACACTCACCATCT
CCAGCCATCTCTTCCTTTGGGATGTGTGGTACATCTACCACTTCTGCCTGGCCAAACTCAAGGGATACCG
CCGGCTGTCCTCCAACAGCACCGTCTACGATGCCTTCGTGGTCTACGACACGGCGGATCCAGCCGTTCAC
GAGTGGGTCATGCAGGAGCTCCGCGTTCACCTGGAGGACCGGGGCGATCCGCGGATGCAACTCTGTCTGG
AGGAGCGGGATTGGGTGCCTGGTTGTCCCCTCATCGAAAACCTTTCCCAGAGCATACAGTTGAGTAAACG
CACCGTTTTCATCCTGACGGGGCAGTACATCAAGAGCGGCAGCTTCAGGACAGCATTTTATTTGGCCCAC
CAGCGACTCATGGACGAGAGGAATGATGTTATCGTCCTGATATTCTTGGAGAAAATGCCTTGTCACTCCA
AGTACCTCAAGCTGAGGAAGAGGTTGTATAAAAAATCAATCCTGGAGTGGCCGAGGAACCCTCAAGCACA
GAGGTACTTCTGGTTCAGTCTCAGAGGCCTCATGTCAACAGACAGTCGGCAGTACAACAAACTCTTCCAG
GAAACGCTG
>SaTLR7
ATGTTCTTTAAGCACTTGATCCAACTTGACAGCAGGACTCACAGCAGGACCTCTCTACCATCTCCAGAGC
GAACAATGTTCTTCCACCTGATGTGTGTGTCACTGCTGGGCCTGTGGTGTTTCCTCCCCCTGTCAACAGC
CAAGGTTTCCTACCCAAAAACTCTGCCATGTGATGTTATTGAGACCAACAATGGGAGCATGGTGACAGTG
GACTGCACTGAGAAAAGCCTCAAAAATATTCCCAGCGACATCCCCAGAGACACCACCAACCTGACTCTCA
CCATCAACCACATTCATGAACTAAACTCCACCTCCTTCCGAGGTCTGGAGAACCTGACTGAGATTGACAT
GAGGTGCAACTGTGTGCCCATCAAAATCGGCCCTAAGGACCGCATGTGCCTTCAGAGTGTGACAATAGAG
GATAATACCTTTACCAGCCTGAGGAATCTGCGAGCGCTGTTTCTGGATGGCAATCAACTCGAAAGTATAC
CCAAAGGCCTGCCTTCAAACCTGATGCTGCTGAGTCTGGAAGTGAATCACATTAGCTCTATTTCTAAAGC
AAACCTCTCTGAGATCAGAAATGTTCAGATACTTTACCTCGGCCAAAACTGCTATTTTCGTAACCCGTGT
AATTATTCCTATTCTATAGAGGAGGGTGCCTTTCTTCAGCTTAGCAATTTAACATTGTTAAGTCTTAAAT
CAAATAACTTATCCTTTATTCCACCTCACCTACCCACAAGTCTGAAGGAGTTGTATCTCTACAATAATAA
CATTTTAAAAGTCACAGATGAGGATTTCAAAAACCTGACAAACCTTGAGATTCTGGACATCAGCGGAAAC
TGTCCTCGATGTTACAATGCACCTTTCCCATGCAACCCATGCCCAAACGATTCACCGCTGAATGTCAGCA
AGAACGCCTTCAAAATGTTGACAAAGCTGAAGACGCTCCGCATGCACAGCAACTCCCTGACATTTGTGCT
GGCTGAGTGGTTTGCCAGCACAACGGAGCTCAAACAGCTCGACCTCTCATCAAACTTTTTAGGGAGAGCG
ATAGGAGACACCACCTTCCCACGTTACCTGGGCAAACTGGAGGAACTGGACCTTTCCTTCAACTATGACC
TGCAGAGGTACCCGCAAACACTGAGACTGAGCTGCAGCTTCTCTGACCTCAATTCACTTAAAATTCTCAG
GCTGAGGGGCTTTGTGTTTCAGCAGCTACAACCAGAAAGCATTGAGCATTTAAAACCTCTCAGAGGCTTA
GAGGTTCTAGATTTGGGTACAAACTTCATTAAAATGGCAAACCTTAGTAGTCTGATGGAATTAAAGAGCT
TTAAAATAATCAGTCTGTCTGACAACAAAATATCCTCCCCTTCTGACGGTGAAGTACCTGTTGGTGTCTC
TGGGGGAGGAGAGCCCCTGGACTGGTCGCCCATGTCGGCTGCTGATCAGTACCAAAATGGGGAAGCGAGA
GAGATTCATTACTTCAGATATGATGAATATGCACGCAGCTGTAAATACAGAGATAAAGAACTTGGAGTCA
TTACAACCCTTGTCAAAGGGAAATGCAGCCATTTTGGCAAAACCCTGGATGTGAGCAGAAACAACATCTT
CTTCTTGCATTCAAGATTTTTAAACCTTGGCGAGCTGAGATGCCTCAATCTGTCAGGAAATGCAATGAGT
CAAAGTCTGAATGGCTCCGAATTCACCTACCTGACTAATCTGAAATATCTGGACTTCTCCTCTAACCGGC
TGGACCTGCTCCACTCCACTGCATTTCAAGAGCTGAAAAGTCTGGTCGTCTTGGATATAAGCAACAACAA
CCATTATTTTGAATCGGAGGGCTTGACTCACATGCTTAATTTCACTAGAAATCTGAAAAATCTCAAGATT
TTGTTGATGAACAACAACAAGATTTCTACCTCCACTAACACGGAGCTGGAGAGTCAATCTCTAGAGAGGT
TAGAGTTCATAGATAACCGGTTAGATATTTTGTGGAGGGATGGGAATGACAAATATTTCAACTATTTCAA
GAAATTAATTAATCTGAGTGTCCTTGACATCTCTAGCAACAACCTAAATTTCATTCCAAAAGATGTGTTC
AATGGCTTTCCAGACAAACTGTCTGAGCTTTACATTAAAGACAACAGACTAAACTACTTTTCTTGGGGCC
AATTACAACTTCTACATTCTTTGAAAGTCTTAGATCTCAGTGGAAACTGCCTAACCACTGTTCCACGCAT
GCTGTCAAACTGCACAACGTCGCTAGAGAAGTTCATTTTACACAATAACCATATCCTAAAACTAACGCCA
GATTTTCTCAAGGATGCCTTCAACTTAAAACATCTGGATCTCAGTAACAATATCATAAAGCACATCGAAA
AATCTAGCTTCCCAGACAATGTTGTTAATAAGATGGACACGCTGCTTCTGCACAAAAATGCTTTCCAATG
CAATTGCAATGCCACTTGGTTTGTCATGTGGCTCAACAGTACCAACGTGACCATCCCGAGACTGGGCACA
GAAGTAACCTGTGCCTCTCCGGGGGCGCAAAAAGACCGTCCTGTGGTCTCAGTGGACCTGCTGGCCTGCC
AGCACAACTACCTGTCGATCATCTTCTGCATCCTCATGACTTCTCTTGTCCTCGGCTTCCTCACCCTGTC
CATCTCCAGCCACCTCTTCCTGTGGGATGTCTGGTACATCTACTACTTCTGCAGGGCCAAGCTCAAAGGC
TACATCCGCCTACAGTCCCAAAGCTCCATCTATGATGCTTTTGTGATATACGACAAGGAGGATACTGCAG
TGACGGAGTGGGTGATGAAGGAAATGTGCGTTCATCTGGAGGAACGCGGAGACCGTCCCCTGACACTGTG
CCTGGAGGAACGGGACTGGATCCCTGGATGCCCCCTGATCGACAACCTCTGCCAAAGCATCCACAGGAGC
AAGAGGACCGTGTTCATTCTGACCAGCAGGTATATTAAGAGTGGCAACTTCAAGACAGCTTTCTACATGG
CCCATCAAAGGCTAATGGATGAAAAAGATGATGTCATCGTACTGATCTTCCTGGAGAAAGTACAATGCAA
TTCGAAGTACCTGAGATTAAGGAAGAGGCTGTATAAGAGGTCTGTGCTGGAGTGGCCAACAAACCCTCTG
GCCCAGCCATACTTCTGGTTCAGCCTTAGAAGTGTGCTCGCCACTGAAAGCCACAAACAATACAACAACC
TCTTCAAAGAGACTCTG
