# Supplementary material for: Variation in selection constraints on teleost TLRs with emphasis on their repertoire in the Walking catfish, Clarias batrachus
Source: Sci Rep. 2020 Dec 7;10:21394. doi: 10.1038/s41598-020-78347-6 (PMC7721727; doi:10.1038/s41598-020-78347-6)
Supplement: Supplementary file 7 — Supplementary Information 7. [file 41598_2020_78347_MOESM7_ESM.txt]

>XM_017480678.1:321-3434 PREDICTED: Ictalurus punctatus toll-like receptor 8 (LOC108272333), mRNA
ATGGAGGATGCCAAATACAGGTTAATGCTAGTATGCTGGGTGATAATCACGTTTATATTTGGCTTGGCAG
TGTGCTCACTAGATATAAAATTCTTGAGGACACAGCCATGTGACATCCACCAGAATACCACTACCGGGAC
TGTTGAGTTTGACTGCCGTGGACGACAATTACGAGTCGTGCCCTTGGTTTTTGAGAACACCACCAGCCTT
GATTTATCTGAGAATGAAATCAAGAATCTAACACTGGACTCATTGAAAGGCCTGCAAAAATTGATCAATC
TAAATCTAAACTGGATGAACCATAATCAACATGTGAACATCACTGAGGGGGTTTTTGCAAATTTGACAAA
CCTGGAACACTTGAGGCTTAATGGACTGGGTTTGCCGGAGGTACCTGCACACCTTCCGAAGTCCCTGAAA
GAACTGAGATTGGACGAGAACAAAATTTTCTCACTAAGTCCCAGAAACTTTTCACAATTAAAAAACCTGA
CCCATATTTATCTATCCAAAAATTGCTATTATTGGAATCCCTGTTTGATTAATTTTGAGATTGAAATTGG
AACATTTTCAGGCTTGCACAAATTACAACATCTGAGTTTGTCATATAATAACCTTTCCCATGTTCCCAGA
GATTTGCCTGTCTCCTTAGTAACACTTGAACTTGCTTCCAACAATATATCATTCATTGGGGAAGATGATT
TTAAAGAGCTCCGAAATCTCAAAACCCTTAAAATTCAGGGAAATTGTCCACGCTGTCACAATGCTCCATA
TCCCTGCATTCCGTGTTCCAATGGTTCTATCGATATCCATGAACGAGCTTTCAACCAACTCCGAAAGCTT
GAATTACTGCATCTTGCTGGGAATTCTATTTCTATCATCAAGAAAGTTTGGTTTGAGAAAACTCTGTATC
TGCGGGAACTCTACCTTTCCTTCAATTTTCTTACAGGACAGATCAAGGATGGAGCATTTTTGAGTAACTT
AAGGCTTCTGGAAAAACTCGATCTCTCATTTAATTATGGATTACAAGCTTATCCAGAAACTGTGCACCTA
GCTCCAACCTTTGCCAACTTGTTCAGTCTCCGCACACTGCATATCCAAGGTTTGGTTTTCAAAAAGATCC
AAAACAACTCATTGGCATCTCTTTATGGTTTGAAAAATCTGTCCACATTAGATTTAGGAGTAAATTTTAT
TGTCAGTGTGGATTCAGGTATATTTAACAAATTTCATAATTTAAAACTGCTGTATCTGTCAGAAAACCGT
CTCTATCCTATCACTAACTCTGATGTTAGTAAGCCAGATAATAACATAAAGCCTCCACTCTTCAACCTAC
CTCAGCTGACATATTCTAGTTCTAAAAGGAAACTAGACCCATATCAGCTTAACAAAGGGCTTATCAAACC
AGAATGCTTCGCTGCTGGCCATGTGTTGGATCTGAGCAGAAATAATCTGTTTTTCATTTCCCCAAAGCAA
TTTGAGGGACATAAAAACATTTCCTGTCTCAACCTGTCCAGAAATGCCTTCGCATCAGCATTAAATGGAA
CAGAATTCACATCACTGCCCAGCCTAAAATATTTAGACTTATCTTTTAACAAGATTGATTTGGCCTACGA
TTATGCTTTTAATGAATTAATAGAGTTGGAGGTGCTTGACCTCAGCTTTAATGAACATTATTTCCGTGTG
CCTGGGGTAACTCATAATTTGAAGTTCATAAAAAATTTGCCTAAGCTGAGAGTATTAAATATGAGTTCCA
ACAGCATTTTTACCCTAACAACTAAGCACATGTGCAGCGACTCGCTTGCTGAGCTCCAGTTCCACCATAA
TCAACTGGGAAGGCTTTGGAAAGAGAAAGACGAAACGTATTTTAAACTTTTCTGGAACTTAACAAATCTG
ACACATCTTGATATATCATACAACAATATCAAGAATATCCCTACAGAAGTGTACAAATACTTGCCTATCA
CAATAAAAAGATTCAGACTGAATGGCAACGCCCTGACGAGTCTTAATTGGACTTTGATGAAGAACTTTAC
ACAGCTTGAAGAGCTCATTCTTGGCTACAACAGCCTGACGTATGCCTCTAGAAACATAACCCAGAATATC
CCGTCCTTGCTTTACCTCGACCTGAGCCATAACAGAATCTCTCAGCTGGCCACTGGATTTATCCAAGGTG
CTGTCAATCTTAAAATGCTGGATCTGAGTAATAATAAATTAAGCACCATTAATCAATCCACCTTCCCATC
CAAGGACACAAATCATTTGAACACTTTGTGGCTCCATAACAACCCCTATCGTTGCACATGTGACATAATG
GACTTTATCCTTTGGATTTTTGAAAGCGACGTGAAAATCCCCCATCTGGTCACTATGGTGAAATGCAATG
TCCCTGAAGCAACCAAGGGCAAAGGGGTGATATTCTTTGACATCAGGGAATGCATTGATGGCCAAGTCGC
CTTCCTGGCTTACTTCTTCTCCACTTTGCTTATTGTGGGTGTCACCTTTGTGGCAACCTTAATGCATATG
TTCTACTGGGACTTTTCATATGTGTTCTACTATGTGAAGGCCAAATTCAAAGGGTACCAGCACTTTAGCT
CTGGAGATAATGTCTACGGTGCCTTTGTTACATACGACACCAAAGACTCACAGGTTTCCGAGTGGGTCCT
GAACCATCTCCGGGCTCAGCTGGAAGAACAAGGTGATCACTTCCTTCCAGTCTGTTTGGAAGAACGTGAC
TGGCTGCCTGGCTGCCCCATCCTGGACAGCCTGACCCAGAGCATTCGCCAGAGTCGCAAGACTGTCTTTG
TCCTCACTCATTCCTATGTGAAGAGCGGCTCATTCAAGATGGCTATGTACCTGGCGCACCAGCGTCTGCT
GGATGAAAGTGAGGATGTGATCGTGCTGCTGCTACTTGATCCTGTACTGCAGAACTCGCATTTCCTGCGC
CTGCGAAGGCGCCTCTGCAGCCACAGCGTGCTCGAGTGGCCCCGGACGCCTGCCGCAGAGCCCTGGTTCT
GGCAGTGTCTGAGAAATGCAATTCGGGTCGAGAACAAGGTCATGTACAGCACCATCTACTCCAGATACGT
TCCTATCAAAAACAGACCCAGAGAGAAAGAA

>XM_027145394.1:203-3295 PREDICTED: Tachysurus fulvidraco toll-like receptor 8 (LOC113642084), mRNA
ATGGAGGCTAGCAAACACTGGCTAATGCTAATATGCTGGGTTATAATCACATTTTGGATCAGCTTGGTTG
CATGCAAGCCGAATAACGAACCCCTGATGACCCGCCGATGTGACATCCAGAATAACACGAACGGGACTGT
TTTTGACTGCCACGGCCGAAGGTTACGAGTCATGCCCCAGGTTTATTTGAACACCACCAGCCTTGACGCA
TCTGAGAATGAAATCAGGAACCTAACCGCAGACTCACTGAAAGACCTGCAAAAATTAAAGTATCTCAGAC
TAAACTGGATGAACCACAGACAAAAAGTGTCCGTCAGCAGGGGGGTTTTTACCAATCTGTCAAACCTGGA
AATCTTGGAGCTTAACGGAGTCGGTGTGTCAGAGGTTCCAGCACATCTTCCGATTTCCCTGAGACAACTG
AGATTGGACGAAAACAACATTTCGTTTCTAAGTCGCCAAAATTTATCACAATTAAAAAACCTGACCCATC
TTTATCTGTCCAAAAATTGCTATTATGGAAGACCTTGTCAGAGGCGTTTTGAAATTGTTAATGGAACTTT
TTCAGACTTGGACCAGTTAAAACATCTGAGTTTGTCATACAATAACATCACCCATGTTCCCAGATATTTG
CCTGTCTCCTTAGTAACATTTGAACTTGCATCCAACGTGATATCGTTCATCGGAGAAGATGATTTCAAAG
GTCTCCCAAACCTTAAAACCCTTAAAATCCAGGGGAACTGTCCTCGCTGTCACAATGCTCCATATCCCTG
CACTCCATGTGAAAATGGCTCTATCGATATTCATGAACAAGCTTTCGGCAACCTCAAAAATCTCACTTTA
TTGCATCTTGCCGGGAATTCCATCTCTCTCATCAAGAAAGCATGGTTCGAGAACCTTTCGCAGCTGCAGG
AGCTCTACCTCTCCTACAATTTTCTGGCAAGTCAGATTGAGGATGGGGCGTTTTTGAGTAACTTAAGGCT
TTTGAAAAAACTCGACCTCTCGTATAATTATCATCTTCAAGCTTATCCAGACACCGTGCGTCTATCACCG
ACCTTCGCCAACTTGCAAAGCCTTCGCATCCTGCATATCCAAGGTCTGGTGTTCAAAAAGATCCAGAACG
ACTCTCTCGCGCCTCTTTACGGTTTGCAGAATCTGTCCGTATTAGATATAGGAGTCAATTTTATCGTAGC
TGTGGATTCAAATATATTTAACCAATTTTCTAATTTACAGCTGCTGTATCTGTCAGAAAACCGTCTCTAT
CCGATCTCTAACTCTTCGGTTAGGAATCCCGATAATAACATGATGCCGTCACACTTTGTCCAACCCGAGC
TGACAGATTCTCAAAAGACACTAGAACCCTATCAGGTTAACAAACAGCTCGTCAAACCGGAGTGTGTCGC
TGCTGGTCGTGTGCTGGATCTGAGCAGAAATAATCTTTTTTTCATTTCCCCAAAGCAGTTTGTGGACTAT
AAAAACATTTCCTGTCTCAACCTCTCTAGAAATGGCTTCTCATCAGCATTAAATGGAACAGAATTCACAT
CACTGCCTAACCTAAAATATCTAGATCTGTCATTCAACAGGATTGATTTGGCTTACGATTATGCCTTTAA
AGAGTTACAGGAGTTGGAGGTGCTTGACCTCAGCTTTAACCCACATTATTTTATTGTGCCTGGAGTGACC
CATAATTTGCAATTCCTACAGAATTTGCCTAAACTGAGAGTATTAAATATGAGCTCCAACAGCATTTTTA
CCCTAACGAGTAAGCGCATGTACAGCAAATCGCTCGCCGAGCTCCAGTTCCAGGACAATAACCTTGCGAG
GATTTGGAGAGACAGAAAGTATGTGCAACTTTTCTGGAATTTAACAAATCTGACCTACCTTGATATATCG
CACAACTACATCCAGAATATCCCTAAAGACGTTTATAAATACTTGCCTCTCACACTAAAGACATTCAGAT
TAAATGGTAATATCCTGACGAGCCTGAACTGGACTTTGATGAGGGCCTTTACACAGCTTGAGGAGCTCAG
TCTTAGCTATAACCACCTGACGCATGTCTCTCAGAATATAACCCAGAATATCCCGTCCTTGCGTTACCTG
GACCTAAGCAATAACAGAATCTCTCAGTTGGCCACCTCATTGCTCAATGGAGCTTTCAACCTTAAAATGT
TAGATCTGAGTTATAATAAATTAAGCACTGTTAATCAGTCCACTTTCCCTGCAAATGGCGAAACTAATTT
GAGCACTTTATGGCTCCATAGGAACCCCTTTCATTGTACATGTGACATATTGGAATTTGCCAGGTGGATT
TCGGGAACCAAAGTGAAAATCCCCTATCTGTACACTTTAGTGACTTGCACTGCCCCGTTTTCAAACAAGG
GCAAACTGGTGGTAGACTTTGACCTCCAGGAATGCCTTGATGGCTATGTCGCCTTCCTGGCCTACTTCTT
CACTACTTTTTTTATTGTGGGTGTCACCTTTGTGACAACCTTGATGCACATTTTCTACTGGGACGTTTCA
TATGTGTTCTATTATGTGAAGGCCAAATTCAAAGGGTACCAGCACTTGAGCTCTGGAGATAATGTCTACG
ATGCCTTTGTCACCTACGACACCAAAGACCCACAGGTCTCAGAGTGGGTCTTGAACCATCTCCGTGTTCA
GCTGGAGGAAGAAGGTGATCGCTTCCTTCCAGTCTGTTTGGAAGAACGTGACTGGCTACCCGGATGCCCC
ATCTTGGACAGCCTGACCCAGAGCATTCGCCAGAGTCGCAAGACAATCTTCGTCCTCACTCAATCTTATG
TGAACAGTGGCTCGTTCAAGATGGCCATTTACCTGGCGCACCAGCGTCTTCTGGATGAAAATGAGGATGT
GATCGTGCTGCTTCTACTTGAGCCCGTGCTGCAAAACTCGCATTTCCTGCGCCTGCGGAGGCGACTCTGC
AGCCACAGCGTGCTCGAGTGGCCCCAGACCCCTGCTGCAGAGCCCTGGTTCTGGCAGTGTGTGAGAAATG
CAATTCGGCTCGAGAACAAGGTCATGTACAGCAGCATCTACTCCAGATACTTCACTATCAAAAAAAGACC
CAGAGAAAAA

>XM_026910511.1:100-3222 PREDICTED: Pangasianodon hypophthalmus toll-like receptor 8 (LOC113524316), transcript variant X1, mRNA
ATGGAGGCTAGCAAACACTGGCTAATGCTAGTATGGTGGGTGCTAATCACGTTTCTGATCGGCTTGGTAT
TGTGCACGCTGGATATAAAATACCTGAGGACCCAGCCATGTGACGTCCATAATTACCCTAACGGGACCGT
TGAGTTTAACTGCCGTGGCCGACGATTACGAGACATGCCTGTGATTTTTGAGAACACCACCAGCCTTGAT
GCATCTGAGAATGAAATCAAGAACCTGACAGTGGAATCGCTGAAAGGCCGGCAAAAATTGATAAATCTCA
ATCTAAACTGGATGAACCGCTATCACAACCTGAACATCACTGAGGGAGTTTTTGCAAATTTGACAAAGCT
GAAAAGCTTGAGGCTTAATGGATTGGGTCTGCCAGAGATACCGGCGCAGCTTCCAGTGTCTCTGAAAGAA
CTGAGATTGGATGAGAACAACATTTTCTCACTGAGTCCCCGGAACTTTTCACAGTTAAAAAATCTGACCC
ATCTTTATCTATCCAAAAATTGCTATTATTGGAATCGCTGTTTTATGGGTTTTAAGATTGATAATGGCAC
TTTTTCAAGCTTGCACAAGTTACGACATCTGAGTTTGTCGTATAATAACCTCACCCATGTTCCCAGAGCT
TTGCCTGTCTCCTTAGTAACACTTGAACTCGCTTCCAACAATATATCGTTCATTGGAGAAGATGATTTCA
CAGGGCTCCCAAATCTCAAAACCCTTAAAATCCAGGGAAATTGTCCACGCTGTCACAATGCTCCATATCC
CTGCACTCCGTGTGCCAATGGTTCTATCGATATTCATGAACGAGCTTTCGACCACCTTAGAAACCTTAGA
ATATTGCATCTTGCTGGGAATTCTATTTCTGTCATCAAGAAAGCTTGGTTCGAGAACATTTCGCAGCTGC
AGCAACTCTACCTTTCCTTCAATTTTCTGACTGGACCGATCACGGATGGAGCGTTTTTGAGTAACTTAAG
GTTTCTGGAAAAACTCGATCTCTCGTTTAATTATAATTTACAAGCATATCCAGAAACCGTGCACCTAGCA
CCAACCTTTGCCAAGTTGTACAGTCTTCGCACGCTGCATATTCAAGGTTTGGTTTTCAAAAAGATCCAAA
ACGACTCACTGGCACCTCTTTATGGTTTGCAAAATCTGTCCACTTTAGATATAGGAGTCAATTTTATTGT
GCATGTGGATCCAGATATATTTAATAAATTTGTTAATTTAAAACTGCTGTATCTATCAGAAAACCGTCTT
TATCCTGTCACTAACTCTGCAGATAGAGGTCCGGATAATAACATAAAACCGCCACGCTTCAACCTACCTG
GGCTGACAGATTCGAGTTCTAAAAGGAAACTAGACCCTTATCAGCCTATCAGAAGGCTTGTCAAACCAGA
GTGCTTCGCAGCTGGCCATGTGTTAGATCTGAGCAGAAATAATCTGTTTTTCATTTCCGCAAAGCAATTT
GAGGGATATAAAAACATTGCCTGTCTCAACCTGTCCCGCAATGGCTTCGCATCAGCGTTAAATGGAACAG
AATTCACGTCACTGCCTAACCTAAAATATTTAGACTTGTCTTTTAACAAGATCGATTTGGCCTATGATTA
TGCGTTTGAAGAATTGCAGGAGTTGGAGGTGCTTGACCTCAGCTATAACGAACATTATTTCCTTGTGCCT
GGGGTGACCCATAATTTGAAGTTCATAAAGAACTTACCTAAGCTGAGAGTATTAAATATGAGTTCCAACA
ACATTTTTACACTAACGACTAAGCACATGTGCAGCCACTCGCTTGCTGAGCTCCAGTTCCAGCAGAATCA
ACTGGGGAGGCTTTGGAAAGACGAAACATACGTGAAACTTTTCTGGAACTTAACGAATCTGACGCATCTG
GATATATCGCACAACAGCATCAAGAAGATCCCTACAAAAGTCTACAAATACTTGCCTGTCACAATAAAAA
GGTTCAGACTGAACGACAATTTCCTGACGAGTCTCAACTGGACTTTGATGAGGACCTTTACACAGCTTGA
AGAGCTCATTCTTGGCTACAACAGTCTCACGTTTGTCTCTAAAACCATAACCCAGAATATCCCGTCCTTG
CGTTATCTTGACCTGAGCCATAACAAAATCTCTCAGCTGGCCAACGGATTTCTCGACGGCGCCGTCAATC
TTAACAAGCTCGATCTGAGTTATAATAAATTAAGCATCCTTAATCGGTCCACCTTCCCATCCAAGGAAAC
AAATCATTTGGACACTTTGTGGCTCCATAAGAACCCCTATCGTTGCACGTGTGACATAATGGACTTTATC
CTTTGGATTTTTGAAAGCGAAGTGAAAATCCCCAATCTGGTCACTTCGGTGAAATGCAACGTCCCCGATG
CGACTAAGGGCAAAGGGGTGGTGTTCTTTGACATCAGAGAATGCGTTGATGACCACGTCGCCTCCCTGAT
CTACTTCTTCACCACTTTGCTCGTTGTGGGCGTCACTTTTGTGGCAACTTTGATGCACATGTTCTACTGG
GACGTTTCGTACGTGTTCTACTACATGAAGGCCAAATTCAAAGGGTACCAGCACTTGAGCTCTGGAGATA
ATGTCTATGATGCCTTTGTTACCTATGACACCAAAAACCCGCAGGTCTCCGAGTGGGTCCTGAACCATCT
CCGGGTTCAGCTGGAGGAACAAGGCAATCACTTCCTTCCGGTCTGTTTGGAAGAACGTGACTGGCTGCCC
GGCTGCCCCGTCCTGGACAGCCTGACCCAGAGCATTCGCCAGAGTCGCAAGACGGTCTTCGTCCTCACTC
ATTCCTACGTGAAGAGCGGCTCGTTCAAGATGGCCATGTACCTGGCGCACCAGCGGCTGCTGGATGAAAG
CGAGGATGTGATCGTTCTGCTGCTACTTGAGCCCGTGCTGCAGAACACGCATTTCCTGCGCCTGCGGAGG
CGACTCTGCAGCCACAGCGTGCTCGAGTGGCCGCGGACGCCCGCCGCGGAGCCCTGGTTCTGGCAGTGTC
TGAGAAACGCAATTCGGGTCGAGAACAAGGCCATAATGGCCACCAGATGTCGCTCTCGCGCACGTTGTCA
GGGGCGTTGGCTTGCTGTGTTCTCATTGGCTGTATGCAAATGA

>XM_001920559.6:25-3084 PREDICTED: Danio rerio toll-like receptor 8a (tlr8a), mRNA
ATGGTGAAGAATCTGGACATCGGCCTTATTTTGATCCTGAAGCTCACACTAGCCCTGAGTGAGTTGAACG
TGAGGATCCTAAAGACTCAACCCTGCGATATACATGAAAACATAACCGCAGAGACGGTTGTGGTCAACTG
TCGAGGACGTAAACTTAAAGTTTTGCCGCAATTTCTAGCAAACACAACCTACATTGACCTCTCAGAAAAC
TACATCAAGAATCTTACTGTTCAATCGTTCCATGGCTTGGAGAATCTGACCTTATTAAATCTGAACTGGT
TGAATCAAAACAGAGAGGTTGTTATTGCCAAAGGAGTGTTTTCGAATTTGACCAAACTACGAGTACTGGA
CCTCAATGGGATCAAGTTAAAATACATCCCAAAAGACATTCCCAAAAATCTAGAAAAGCTCAGCCTGGTG
GAGAATAAGATCACCTGGATAAACTTGACAACCTTTGAGCATGTCAAAAATCTTTCAGTCCTTTACCTTT
CAAATAATTGCTACTATTGGAATCCTTGCTCAAGACGTTACCGCATAGAAAAAGGAAGCCTCTCTTATTT
GGTCAACCTGAAACGCCTTACTTTGTCCTTCAACAACCTAACTCAAGTCCCCATAGGATTACCAGTCTCC
TTAGAAAGACTTGAGCTTGGATCAAACAGTTTAACATACATCGGAGAGCATGATTTCCGAGGCCTCTTCA
ATCTGACAGTTCTTAAAATCCAAGGAAACTGCCCGCGCTGTCATACTGCACCGTATCCATGCATTCCTTG
TAAAAATACATCAATTGAGATTCATCCCCAAGCTTTTTCTGACCTCAGAAATCTCCATATTCTGCATCTC
GCTGGGAATTCAATCAAGTCCATCAATCCTGCTTGGTTTGCCAACCTTTCTAATCTTCAGCAGCTCTTTC
TCTCTTTTAATTTATTGTTCAGCGCTATTACCGATCCAGCTGATACAGTTTTCTTGGGAAATCTACCATT
GTTGACCAAACTTGATCTATCATACAATTTTGCATTTAAAACGTACCCCTTAACCGTAGTCCTTTCACCA
GGATTTGCAAATTTAACCTCACTCAGGTCATTGCACCTTCGAGGTTTGGTTTTCAGGAAAATCCAAAAAG
ACACATTTAAGTCTCTATTTGACCTACAACATCTGAATGTATTGGATGTAGGAGTAAACTTCATTGTTTT
TGCCACATCATACATATTTCAACATGTGAGACTACTCTATCTTGCAGAAAACAGACTGTACCCGGTGACC
GTAAATGGGGAGTTGAGTAAAGCCACTTTTGTTGGTTCAAACCATAGATCAATAATGCCGTTGATGGCAG
AACCTTTAGATACTTTTGATGCTCCAAAAAATCTCGTTAAGTCAGAATGCTACAATGCCGGCCGTGTGCT
GGATCTCAGTCGAAATAACCTGTTTTTAATTTCTCCTGAACAATTTGACACATACGGGAACATCTCCTGC
CTCAACCTCTCCAGGAATGGCTTTTCCACGGCTCCCAATGGATCTGAATTTACATCCCTTCCCAATCTCA
AATATCTGGATTTATCCTTCAACAAAGTCGATCTTGCCTATGATAACGCCTTCCGAGAGCTACAGAGTCT
TGAAGTGCTCGATATCAGTTACAATTCGCATTATTTCACTGTGGCCGGTGTAACCCACAACATGATGTTT
CTTCAATATCTGCCCTCACTGAAGGTGTTGAACATGAGCTTTAATAGCATCAACACGTTAACAACCAAAA
CCATGTCAAGCAAGTCTCTTCGAGAACTGCAATTTCGGGGCAATAAACTCGGAAGGATGTGGAGGGACAA
AGACAATACCTATGTGATGATTTTTAAAAACTTCACCAACCTCATCCACCTTGACATATCCAACAACAGC
ATTGGGAAAATTCCCTATACAGTTTATACGCAACTTCCCATTACTATTCAACGCTTGCAAATGAGCCACA
ATCAGCTTGCAAACATTAACTGGACAATGTTGAGGCGTTTCCAGAATCTCAGAGAACTCATTTTACATGA
CAACAACATTATTGAAATCGCTAGCAATTTGTCAGTCGATGTTCCCTCCTTAGAGTTGCTCAATCTCCAG
CATAATCGAATCTCCAAGCTAGCCATTGGATTTCTGCAGGGGGTGGTGAACCTTAAGGAACTTGATCTCA
GTTATAATTATCTTATAACTGTTAACCAGTCTACATTTCCAACTGAGAGTGATCTGAAGATGCTATGGCT
TCACGGAAACCCATTCCACTGCACGTGCAACCTGCTTGAATTTGTTCTGTGGATTCTGGATACTAATGTA
AAGATCCCTCGGTTGGTGACCGGTGTGACTTGTACCATGCCGGAGGAAAGGAAAGGTCTGGCTGTGATAA
AGTTTGACATTCAAGAATGCATTGATGATCAGCTAGCCTTTGTGGCGTACTTCATTTCCGCTGCGTGCAT
CATATGCACTACTTTCGCAGCCATCACTATGCACTTGTTCTACTGGGACGTCTCCTACTTGTACTACTAT
CTGAAAGCCAGATTCACTGGATATCAGCAGTTGAGCTCAGAAAGTTGCATCTATGATGCCTTCATCACCT
ACGACACCAAGGACCCGCAGGTGTCAGACTGGGTGCTGAATCACCTGCGTGTGCAGCTGGAGGAGCGAAG
CGAACTCTTCCTCCCGATCTGCCTGGAGGAGCGAGACTGGATCCCTGGCTCCCCGGTGTTAGACAGCCTG
ACCCAGAGCATCCAGAACAGCCGAAAAACGGTCTTCGTGCTGACCGAGGGCTACGTGAACAGCGGCTCCT
TCAAGCTGGCGGTGTTTCTGGCCCATCAGCGCCTCCTGGAGGAGAATGAGGACGTGATTGTTCTGCTGTT
GTTGGAGCCGGTGCTGCAACACTCTCATTTTGTCCGTCTGCGGAGGCGGTTGTGCGCTCGCAGCATCCTG
GAGTGGCCACACTCATCCTCCGCCGAGGCCTGGTTCTGGCAGTCGCTCAGAAACGCTATACGAGTCGACA
ACCAGGCCCTGTACAGTGAGCTCTACAGCAGATACTTTACCACTAAG

>XM_017358120.2:53-3100 PREDICTED: Danio rerio toll-like receptor 8b (tlr8b), mRNA
ATGATTGTTGCGTTCTTTTTGCTATGTACGGTCCACTCATCTGAAGGCTACAACTGGGCTTGGAGAAAAC
TCCCCTGCGATGTGAATCTCTCCAACACATCCGTCACCTTGGACTGCTCAGAAAGATATTTAAAGAAAAT
CCCCAAAAACCTGATCTGGAACACAACTAATCTAAACTTAGCAAACAACAAAATACATAACATCTCAAAG
GACGCCTTCTGGAACTTAAACAACGTCACATGGATAGACCTAAGAAGAAATCAGATTGAAAAATGCCACG
AAAAGGACAATGGGGTTTTCTCAAGACTGACCAACCTGAAGACTCTGCTCCTCGACAATAATAAGATTTC
GGTTTTACCCAAAAATCTCCCTGCAGGTCTGCAATGGCTGAGCCTCAATTCCAACCACATCAAATCAATT
GAACAGTCAGACTTTAAAGGAATGACTAAACTCACGGTTTTAAAACTAAACAAGAACTGCTATCATAACA
TCAGTGCAGAATTAACCATTCAGAATGAGACGTTTCAACATTTACAACTGACTGAGCTACAACTGTCCAA
AAATGGACTGCATAATGTGCCGTTTGCTTTACCCAGAACCCTTCACAATCTCTCTCTTCTGCTAAACAGG
ATTGATCATGTTCATGAATCTGATCTAAACCATCTAACACGTCTAAAAGTTCTTGATTTATCTGGAAACT
GTCCTATTTGTTTTACCACTCCTTTCCCATGCACAAGCTGTCAGACAAACAATAACGCTCTACAGATTCA
TCCGAATGCATTCAGCAAACTATCCCAACTGCAAGACCTACGACTATCCGGAAATTCTTTACAAAGCATC
AACTCTATGTGGTTCCAAAACCTGACCAACTTAAAGTACTTATATCTTTCCTTTAACTCGCTAATAAGCG
AATTTGAAAGCGGACAATTTTTTAGCGTCCTACCGCAAGTGGAGGTTGTCGATATCTCCTACAATAACCC
ATCGGAAAGGATTTACCCGAGACTAAAACTCTCTGAAGGTTTCTCCAGATTGGAATCCCTCCAAACGCTT
CACCTGGAAGGCTATATTTTCCACAAGCTCTCCGAAGACGACCTCCGACCTTTATTTAGTTTACGAAATC
TCTCCGTTTTAAATCTGGCCGTCAACTTTCTCCAGCAGGTCAACTTATCGGTGTTCAGGAACTTTCACAA
CTTGTCTTTAATTTCGTTGATTGACAACAGGCTAACTTTCTCAAGTCCTATCCGAAGATGGGAGGGTCAA
AGTAAAAGTGGTTTTAAGGATGATAATCAGGGAGACCACCGCGAAGGACCTTACATTCACACAAATGAAG
AGTTCCGCCATTATCCTCCATTCACCAAAGCCGAGTGTCTTGCAACTGGACCAGTTTTGGATCTCAGCAG
GAACAACATTTACCACGTCAATCCACCTTTATTCACAGGAGCGGAGAACATCACTTGCCTCAATCTTTCC
TCCAATTTCATAGTTTCCTACTTCAACGGCACAGAGTTCGCCCACTTTCCCAAACTCAAGTACCTTGACC
TATCTCACAACAGAATCTACATGCATTCAGATTCGGCTTTGAGTGAACTGAAGGCATTAGAAGTTCTGGA
TCTGAGTCACAATCAACATTATTTTGAAGTGGCGGGTGTCAGAAACTGTCTTACATTTCTAGAAAACCTT
CAGTTTCTCAAAGTACTCAATCTGAGTTGGAACGAGATCAACATGCTGACCAATAAAACCCTGCAAAGCG
ACTCGCTCAACGAACTGCAGTTTCAAGGCAATCGATTGGACATCATGTGGAAGAAGCAACGCGGATACCA
AAGTCTCTTTAAATCCCTTTCAAATCTTACATACCTTGATATATCGTATAACAAGCTTAGTGAGATACCA
GACGACATCTTCGACTACTTTCCAAAGACGCTAAGATATATTAGCATGAGCAGGAACACGCTCACTGATT
TTGCGTGGGAACAGCTCCAAAGTTTACCCCAGCTGGAAACTCTGGATCTGAGTAAAAACAAACTGAGGGT
AGTCCCTAGGAAACTATCAAAGCATACACGTTCACTGAAGGTCTTAGACTTGAGCCATAATCAGATCTCA
AAGTTAAGGTACAGCTTTCTCGAAAATGTCAAAAGCCTTCAGATCCTCAACTTTGCCAACAACAAGCTGA
AGCATCTCGGCGCATCGTCCTTCACAACTGGCAGCAATCACCAGCTGCAAATACTCGATCTGCAGAGAAA
TCCCATCCACTGCACGTGCAACCTTTTAGACTTCATTCTCTGGTTGGAAAAAAGTGACACGATCCTTCCT
CGGCTAGCAACCGATGTCTTATGCGACCTTCCAGAATCCAAAAGAGGGCATCCGATGGTCAGTCTGGACT
TTAAAAACGCATGTATCAACAACAGCATTGCTGAGATTTTATACATACTCACTTCGTCAGTCATTACGCT
TGTTATGTGTACAACCATCGGCATACATGTGTTCTACTGGGACATATCGTACGCTTATAACTTCTGCATG
GCCAGATTTAAGAGCTATTATTTGAAGACGAATGACTGCATCTATGATGCTTTCGTTATGTACGACACCA
AGGATCCGATGGTGGCGGAGTGGGTACTCAATCACCTGCGTCTTGAGCTAGAAGATAGAGGAAGACATGT
GCGTCCGCTTTGTCTTGAGGAAAGAGATTGGACTCCTGGAATACCAATCATGGATAACCTGAATCTGAGC
GTACACCGGAGTAGGAAGACTATATTTGTGTTGACGGAGGGATTTGTTCACAGTGGGATTTTCAAGATGG
CGGCTTTCCTAGCGCAACAGCGGCTCCTTGAAGAGGGTGTGGATGTGATGGTGTTGGTTTTGTTGGAGCC
GGTTCTTCGTCAGTCGAGGATATTGAACTTGCGACGCTGTCTGTGTGGACACAGTGTGCTGGAGTGGCCG
AGAAACCCGGCGGCTGAAGGCTGGTTCTGGCAGAGTTTGAGAAACGCGGTTAGGTTTGAGAGTCAAGGTG
TGCAAAGTAAAATGTTTAAAAATTACTTTAACGGATGA

>XM_029847010.1:182-3250 PREDICTED: Takifugu rubripes toll-like receptor 8 (LOC115246422), mRNA
ATGACTTTGGCCTGGATGCTGCTGTCGTGTCTGTCGTGGCTTTCTGAGCTCCATCATGCTGCATGTAAAC
CTACATGGCTGCTGCCACAGTTCCCCTGCCAAGTCACAGGATACAACTCTTCCAGTGTCTTCTTCGACTG
CTCAAGGCGCCACCTACATCAAGTCCCCAAAGGTATAACGAGCAACGTAACCGATCTCAACCTGTCAGAA
AATTCAATCAAGGAGATTTCGCCTCTTGCATTTTCCACAATGTGGAACCTGACCAAGCTCAACCTCAGCT
GGGCAAACAAGAAAACGGGGGTGAACATCAGCAATAATCTGTTCAGAAATCTGACAAAGCTGCAGCATCT
GCGCCTGAGTGGCAATGGCATGTATAGAATTCCTGGAAACATCCCTGTTAGCGTGAGGATCCTTAAGATG
GGCAACAACAAGATCACCTCTCTGGATGCACACAGCCTTGCTGGCTTGAAAAATGTGACTCATTTTTCTT
TGTCAAGAAACTGCTACCGTTGGAATCCTTGTGGGAAACATGTTAGCATTGAGAAGGACAGCTTTTCCAG
CATGTCCAACTTGGTGTTTCTGGACTTGTCCTTTAACAATTTATCTCAGGTCCCGAAAGGATTACCCCAA
TCATTGCAATTCCTAAAGTTAGATAACAATAAAATACAAAACATATACTCAGATGATTTTTATGGATTAC
AGAATTTAAAAGAGCTCAAACTAGAAGGCAACTGCCCAAGGTGTGAAAATGCTCCATTTCCATGTGATAC
TTGTCAGAATATATCTGTCAGGATCCATCCTAATGCATTCTATAATTTGACAAATTTGGAAACACTGAAC
CTGGGAGGAAATTCACTGAAAGAGCTGAATCCCTCTTGGTTTGAGAGACTTTACAAGCTCAAACAATTGT
TCCTTGCATTCAACTTTCTGTTAAAACCAATTACTGAGCAGGGGGCATTCCTAAAATACATCCCCAATAT
AAAAAAAATGGATCTATCTTTTAACTATAACCTAAGGTCCTATCCTAAAACCATCAATCTTTCTCCAGAG
TTTTCAAATCTGGCAGCCCTTCAAACATTACATCTGGAGGGCTTGGTCTTCCAAAATATTGGACCGGACA
CACTTCGACCACTGTACCAGCTCAAAAATCTGTCTGTGCTAAACCTGGGGACTAACTTCATTATTCAGGC
TGATTCTAGCATATTTAAAAAACTATCTCATCTAAAAATGATATATCTTGGAGAAAACAGGCTGTATCCC
ATTCCAGAGAAAAATATGCCGAGTCTGAGCAGGCAGTACAACCAGAGGTTGGACTTTTCCGTTTCATCAT
ACATGAAACCCCACGGAAGAGATTATTTCTTCAAGATATCTCAGACACTTATCAAGCAAGAGTGCTTCGA
TGCTGGAAAAGTGCTGAGCCTTAACTCGAATAACTTCCTCTTTATTTCCACAAAGGAGTTTGAAGGAGAT
ATTAAGTGTCTCAATCTCTCGAGAAATGGATTCGCACCAGCGCTCAATGGGACAGAGTTTTCCTTCCTGC
CTAATTTGACGTACTTAGATCTGTCATTCAATAAAATTGATCTGGCCTACAGCTTGGCATTCAACGACCT
AAAGAAGCTACAAGTGCTGGACCTCAGTTACAATCCTCACTACTTTAATGTACAAGGGATAACCCATAAA
GTTAACTTCTTAAGAAACCTGCCGGTCCTCAGGGTGCTGAATATGAGCCACAATGACATTTCCACACTGA
CTACAAAATACATGGAAAGCAAGTCTTTAGCGGAGCTTCGCTTCACACACAATTATCTTGGGACTCTTTG
GAAAGAAAATGATCTTTCCTACAAGAAACTTTTTACTAAACTTACTAATTTGACCATTTTAGACATATCC
TTCAACCAAATTATAAAGATCCCTGATGAGATGTATAAACATTTGCCACAGAACCTCACCACACTGATCA
TAAGTCACAACTTCCTGACTGATTTTAAATGGAACAAGCTTATATTTTTACCACAGATTAAAGTTTTAGA
CCTCAGCTTCAACCGTTTGACCAACGTGACAGGTATACACATTGCCCACACCCTGACACTCCTCAACCTC
AAACATAATGGCATTTCTCACTTGGATGATGGATTTCTAATGGGTGCAAAAAGACTTCAGGTTCTCAATC
TCAAATCCAACCAACTCACCACCATTAACGAATCCACGTTCCAGCCCAGACCTGAGAATCAGTTCCAGAC
TTTGTACCTGGAGGAAAACCCCTTTCAGTGTACATGTGATTTACTAGATTTCATCTTATGGATCGAAAAC
AGTGACGTAAAAATCCCCGGGCTCGCCACGGATGTGAAATGTGATGCACCTGCAAATCAAAAGGGTCGTG
TTCTGATTAAGTTTGACATTACTCAGTGTGTAAACAACAGTGAGGCATTCTTGATCTACATCCTTACCAG
TTCCTTTGTTATTGGTTTTATGCTTGTGACCACTGTGGCCCATCTTTTTTACTGGGATGCCACCTATGTC
CTACACTATATGAAAGCTAAGTTAAAGGGATACAGCTCTTTGAACTCATCAGAGATTTTGTATGGTGCTT
TTGTGACCTACGACACCAGAGATCCACATGTCTCTGAATGGGTGATGAAGAACCTTCTGGTGAAACTAGA
GGAGGAAGGAGAGAAGAACCTTCCTCTGTGTCTGGAGGAGAGGGACTGGACCCCCGGAGTACCGCTGGTA
GACAACCTCACTCAGAGCATCCGATACAGTCGGAAGACCCTATTTGTCCTGACGCAGGATTACATCAAGA
CCGGGATTTTCAAGATGGCCATGTATCTGGCACACCAGAGACTGCTTGATGAAAATGTGGATGTGATTGT
TTTGCTGTTGCTGGAACCTGTTCTGCAGCATTCTCACTTCCTTCGTCTGCGACGGAGACTGTGCGGTGAA
AGTGTAGTGGACTGGCCGAGAACAGCTGCCGCAGAACCCTGGTTTTGGCAAAACCTGAGGAACGTGGTCA
GGGTGGAAAATCAGGTTATGTACAACAAAAATTATTCAAAGTACTTCACAAGTAAA

>XM_023415804.1:1-2391 PREDICTED: Seriola lalandi dorsalis toll-like receptor 8 (LOC111662058), mRNA
ATGTTACCACAGTTCCCTTGTGATGTCAAGGCCTGCAATACCTCTGAGGTCGTATTTGACTGTAAAGGGC
GCCATCTGCACGCAGTACCTGATAAGATAGCTAGTAATGCAACTGAGCTGGACTTATCAGAAAATTACAT
TAAGAATATTTCAGTGAATTCATTTTCGAAGCTGCTGAATCTGACTAAACTCGATCTCAAATGGGCAAAC
AAGAAAGAAGGACTGATCATTGCTGCGAATACTTTCAAAAATCTGACACAGCTGAATCATCTGATACTGA
CTGGCAACTGTCTGACACAAATTCCCAGCAATCTCCCTCTCAGTGTGGAAATCCTTGAGCTGAACACAAA
CAACATTACATTGTTGGATAACAGGAGCGTTGCTGGCTTAACAAATGTGACACAACTGTGGTTATGTTCT
AACCAAATACAGTACATATCTGAATTTGATTTTTTTGGGCTATATAATTTAAAAACCTTAAAAATTCAAG
GGAACTGTCCAAGATGTCAAACGGCTCCATATCCCTGTGTCCCTTGCCCAAACATTTCACTTGAAAACAG
GCTGCATCCCATTCCAGTGGAACATCCCCCATCTCCAAGTGACGGATACAATCAGAGGCCAGACCTTTCT
ATTTCACCTTTGAGGAAACCCCAACCTAAAGACTTTGCTTTTGAGATATCACACAGCCTTATCAAGGAAG
AGTGCTTTGAATTGGGTCGAGTGCTAATCCTCAGCTCAAATAATCTGTTCTTCATTTCCCCAGAGCAATT
TAACGGCTATGGAGATATTGCATGCCTCAACCTCTCAAGAAATGGCTTTTCAGCAGCACTTAATGGCACA
GAGTTCTCTTTGCTCCCTAATCTGACATACCTGGACCTGTCATTCAATAGGATTGATCTGGCCTATGACA
ACGCCTTCAAAGAACTAAAGAAACTACAAGTACTAGACCTCAGTTACAACGAGCACTACTTTAAAGCATA
TGGTATAACGCATAATTTAAATTTTACAAAAAATCTGCCTGTTCTGAGGGTGCTGAATATGAGTCATAAT
GGCATTTCCACACTGACAACAAAACAGATGTACAGCGAATCATTATCAGAACTGCAGTTTACAGATAATA
ATCTTGGGACTCTTTGGAAAGAAAGGGATGGCTCATACAAAATGCTTTTCACTAATCTCATTAATTTGAC
CATTTTAGATATATCCCGAAACCGCATTGCAAAGATTCCTATTGATGTTTATAAATATTTGCCACGTAAC
CTCACCAAACTACGTATAAGCCATAACGGGCTCGCTGACTTTAGATGGGACTCGCTGAGGTATTTCCATC
AACTTCAAATTTTAGACCTGAGCTTCAATTCTTTATCTAACGTGACAGGTATAAATTCAAACATTACTCA
GACTTTGACTTTTCTTGACCTGAATCACAACTGTATTTTCCAATTGGACAATGGATTTATAAAGGGTCCC
AAAAGCCTTAAGACTCTTAGCCTTAGCAACAACAAACTGACCACCATCAATCAATCCACCTTCCAGTCCA
GACCTGATAATCAGATTCAGACTTTGTTCTTGCAGGGAAACCCATTCCAGTGTACCTGTGATTTATTAGA
TTTCATTCTATGGATTGAAAAAAGTGAAGTAAATATACCGAGACTGACCACTATGGTGACATGTCACACA
CCAGCAAACCAGAAGGGTCAAGCACTGATATACTTTGACATTAACCAGTGTGTAAATGACAGTCAAGCAT
TCCTGGTCTACATTGTCACAACTTCCTTCATTATTGCTTTTATGATTGTGGCAACTGTTGCTCACTTATT
TTACTGGGACGCTTCCTATGTAATTCACTATATGAAAGCTAAGTTGAAGGGATATAGATCCTTGAGCTCA
CCAGACAGTGTTTATGATGTCTTTGTGACTTATGACACCAGAGATCCACGTGTCTCTGAGTGGGTGATGA
GAAATCTGCGGTTGAAACTGGAGGATGAAGGGGAGAAGCATCTTCCTTTGTGTCTGGAGGAGAGGGATTG
GCCCCCAGGAGTCCCACTGGTGGAGAACCTCACTCAGAGCATCCGATACAGTCGCAAGACCCTTTTTGTC
TTAACTGAGGGCTATGTTAAGACTGGGGTTTTTAAGCTGGCAATGTATCTAGCTCACCAAAGACTTCTGG
ATGAAAATTTGGATGTGATTGTGCTGCTGATGCTGGAGCCTGTTCTGCAGCACTCTCACTTCCTGCGCCT
GAGGAGGAGGCTGTGTGGGAAAAGTGTTGTAGAGTGGCCGAGAACAGCAGCGGCAGAGCCCTGGTTTTGG
CAAAACCTTAGAAATGTTGTCAGAGTAGACAATCAGGTGATATACAACAAGACTTATTCAAAGTACTTCT
CCAGCAGG

>XM_030343686.1:418-3159 PREDICTED: Gadus morhua toll-like receptor 8 (LOC115533267), mRNA
ATGAATCTAACAAACTTGAAAATACTGTATTTAGGCTACAATCGTCTGACTCGTGTCCCCGGTATTCTTC
CTCACAGTCTGACAACGATTTGGCTTAACAACAACAATATCCTGGTGATCAATAATATGAGTTTTTCTGG
GATAAGAAATGTGACGCATTTATTCTTGCAAAGAAACGGCTGTTCTAGCAATAAATGCTCCAATCCAGTA
AATATTTCAGACGACAGTTTTCCAGTTTTGACAAAACTTAAGGTTCTGGACCTTTCCTCCAACAGATTAA
GACGTGTTCCAAAGGGACTACCAACAACGCTTACCAAGCTGGCACTTAGTAACAACCAAATACATTACAT
TTCTGAAGAGGACTTTAAAGAGCTCCATCACTTAAAAGCACTGACAATACATGGAAACTGCCCAAGATGT
GGAAATGCTCCATTTCCCTGTGTAGCTTGCCCTAATATTTCTCTTGGAATCCATCCTAAGGTGTTTATTG
ACCTTACCGAACTACAGACGTTGGATTTAGCTGGCAACTCCCTGACACAACTTAATGACTTTTGGTTTGA
AAATCTCCAAAATCTGACAAAACTCTCGCTATCATTCAATCTTTTACAAAATGCCATTCAGGGTGAACTT
AAGTGTTTTAGTAGTCTTTCAAAATTAGAACATTTAGATCTGTCGTTCAATTATGGACGTAACTCATACC
CAAAGACTGTTCAGCTGTCAAAGGGTTTTTCAAAACTTAGGTCGCTTCAAGTATTGCACTTGGTTGGATT
AGTTTTTAGAGAAATAGAATTTGATACTTTGAAACCTCTTGTTTCGCTTAAAAACCTAACTGTGCTAAAT
CTAGGGACTAACTTTATTGTTCACTCTAATTCCACTATATTCAAAGAACTCCATCAGCTGAAAGGCATAT
TCCTATCAGAGAATAGACTGTATCCCGTTTCAGTAAGTACACCTAACCCACCTGGCCAGGGAGGTAACGT
TGAAGCCGACCTGACTTTTTCACCACACCTGGTGGCCGACACGTTGAATTTTGGTAGTAGAATTTTGGCA
AATCCAGAGTGTATCAAGGCAGGTCGTGCCCTTAGTTTTAGCTCAAATAATCTTTTCTTCATAACTCCGG
AGCAATTTGAAGGCTATGATAATATCTCATGCCTTAACCTTTCAGGAAATGGGTTTTCATCTGCATTAAA
TGGGACAGAATTTGAGTCGTTGCCAAATCTGACATATTTGGATCTGTCATTTAATAAGATTGACTTGGCC
TATAGACATGCATTCCAGGAATTACAGAAGCTAAAGGTATTGGACATCAGTTTCAATGACCACTACTTTA
AAGCCTATGGGATCACACATAATTTAGATTTTGTTAAAAATCTGCCTGTTCTTGAGATATTAAATATGAG
CAATAATTGTATTCATACTTTAACTACCAAAATGTTACAGAGTGAGTCATTAAATGAGCTTCGATTTGGA
CACAATGAGCTTGGGACTCTTTGGAAAGATGACTCGTATTTCAATCTGTTTACTAATCTCACTAATTTGA
AAATACTAGACATTTCATCCAACAACATTGCTGAAATTCCTGATAATATATATGTTTTGTTACCACGGCA
GCTCACAACCCTGTTTATAAATTACAACAAACTCTCAGATTTTAATTGGACTAAACTAGAACATTTCAAC
AACCTCCAGAACCTCGATCTAAGTCACAATTATATTACTTATGTAAAAATCGTCACGTCCCAAACTTTAA
GAACTCTTAATCTGGCTCATAATCAAATTGCACAACTGTCAAATGGATTTTTAGAGAGCGCCGTAAGCCT
TACAACCCTCTCGCTGAACCACAACATGCTGACTGTTATCAACCAGACTAACTTCTTAACAAAACCTAAA
AACTACCTTCAAACGTTGTCTTTACATAGAAATCCCTTTCAATGCTCATGTGACACACTGGATTTTATTC
TGTGGATCGAAGACAACGATGTCACAATCCCAAACCTGACCACGGATGTCTACTGCTACGTATCATACGG
CCATCGTCAGGTTATGATTTACTTTGAGTTTGACCAGTGTGTCAACAATACTCTGGCACTGCTGATCTCA
GTTCTCACAACCACCTTCATCGTTGTCACCACGTCGATGGCAACGGTGGCACACATCTTCTACTGGGACA
CCTCCTACGTCCTGCGTTACCTGAAGGCCAAATGGAAGGGCTATCGTTCTTCGGCCTCGCAAGACAACGT
GTACGAAGTCTTCGTGACATATGACACCAAAGACCCCTGGGTCTCGGAGTGGGTGCTGGAGTCGCTGAGG
GAGAAGCTGGAGGTGGAGGGGGAGAAGGTGTTGCGCTTATGTCTGGAGGAGCGGGACTGGCCCCTCGGCG
TCCCGGTGATCGACAACCTCACCCAGAGCATTCGCTACAGCCGCAAGACCCTGTTTGTGCTGACCAAGGC
GTACGCCAAGACGGGGGTGTTCCGCTTGGCCATGTACCTGGCCCACCAGCGGCTGCTGGATGAGAACCTG
GACGTGATCGTGGTGCTGATGTTGGAGCCGGTGCTGCAGAACTCTCACTTCCTGCGTCTGAGGAGGAGGC
TGTGCGGGGAGAGTGTTTTGGAGTGGCCCAGGACTGCGGCCGCTGAGCCCTGGTTTTGGCAGAACCTCAG
GAATGTAGTCAGGGTGGACAACCAGACGATGTACCCCAGCACTTACTCTCAGTACTTCACCTGCAGCCGG
GAGAGAGAC

>KX708702.1:206-3313 Scophthalmus maximus toll-like receptor 8 (tlr8) mRNA, complete cds
ATGAAAGCCACATGGTGGCTGCAGCTGCTGCTGCTGCTCTGTCTGTATTGCCATTGTGAGATCCAGCCCT
TCCAGCCTGCTGCATGTAAACCTGTGTGGATGTCACCGCGGTTCCCTTGCGATGTCACCGCCTGCAACAC
CTCCGAGGTCAGGTTTGACTGTAGAAGATTTCATCTGCACAGAGTGCCCTACGGGATAACGGGGAACGCA
ACTGAGCTCAACTTATCAGAAAATTACATTACGAATATTTCGCTGCATTCCTTTTCCAATCTGCTGAATC
TGACCAAACTCATTCTGAACTGGGTAAACAAGAACAAAGGACTGCTCATTGATGATGACCTTTTCAAAAA
TCTGACCAAACTGAATCATCTGGGACTGGCTGGCAACCGTCTGAAGAAAATCCCCACCAATCTCCCGCTC
AGTGTGGAAATCCTTGAGCTGAACAATAACAAGATTAAACTGGATAACATGACCCTCGATAGCATACCAA
ACGTGACAAAACTGTGGTTGTCCAAAAACTGTTACACGTGGAATCCTTGTAAAAGGAATGTGACCATTAA
GGAAGGCACTTTTGCAGTTCTGAACAAACTGCAGGTTCTGGATTTGTCATTTAACAACTTAACCCACGTT
CCCAAAGGATTACCACCGTCATTAACGAGGTTACAGCTGGGCTCCAACAAAATACAGTACATATCTGAAG
ATGATTTCGTTGGGCTACATGATTTAAAAATACTACGAATACAAGGGAACTGTCCAAGGTGTCAAAATGC
ACCGTATCCCTGTGTCCCTTGCCAAAACATTTCTCTTGGCATCCATCCGAATGCATTTAACTCTCTAACA
CGGCTTGAGACACTGCACCTGGGAGGAAACTCGCTGCAACTCCTGGATCCCTCCTGGTTCAAGAGGCTCA
AAAAGCTGAGAGAGTTGTTCCTGTCGTTTAACTTCTTGTTAAAAGCTATCACTGGGACTGGAACATTTCT
TAGATACCTGCCCAGGCTAGAAAAGCTCGATCTCTCTTTCAACTTTGCGCTCAAGCTCTACCCTACAACA
TTAAATCTTTCGCACGAGTTTTCAAATCTCGTTTCCCTGAGAACTTTGCATTTGGAGGGTTTGGTCTTCC
AGAATATTGGACCAGACACACTCAGACCACTGTACGAACTCAGAAATCTGTCTGCACTCAACTTAGGGAC
TAACTTCATCATTCACTCTGATTTGACCTTATTCCACAGATTCCCTAACCTGAAAATGTTATACCTGGCA
GAAAACAGGCTGTATCCCATTCCAGTGAAAAGTCCCCCAAAGCTGAGTGGTGGACACAATCAGGTGTCAG
ACTTTTCCATTTCGCCCTACATAAACCCCCACACAAAAGACTTTGCTTATGAGGTATCACACAAACTTGT
CAAGCAAGAGTGCTTTGACTCTGGCCAAATGCTAATCCTCAGCTCAAATAATCTGTTCTTCATTTCTCCA
AAGCAGTTTGACGGCTATGAAAATATCGCATGTCTCAACCTCTCTGGAAACGGATTTTCAGCAGCACTCA
ATGGCACAGAGTTCTCCCTGCTGCCCAACCTGACATACCTGGACCTGTCATTCAACAAGATTGATCTGGC
CTATGACCACGCCTTCAAAGAGCTGGAGAAACTACAAGTACTAGACCTCAGTTACAATTCACACTACTTT
CAAGCATACGGGGTAACGCACAATTTAAATTTCCTAAAAAATCTGCCCGCTCTGAGAGTGCTGAATATGA
GTCACAATGCCATTTCCACTTTGACAACAAAACAGTTGTACAGCACATCTTTGACAGAACTTCAGTTTAC
AAATAATTATCTTGGAACCCTTTGGAAAGTAAGAGATGCCACATACACAATGCTTTTTACTAATCTTACT
AATTTGACATTTTTAGATATATCCCAAAACAAACTTCAAAATATTCCCGACGAAGTTTATGAATATTTTC
CACGTAACCTCACCAAACTGTGCATAAGCCGCAACTTGCTCACAGATTTTAAATGGGAGGCGCTGAAGTT
TTTCCATCAACTTCAAATTTTAGATCTGAGCTTTAACTCTATATCTGCCGTGGCTGCTATAAACTCGAGC
ATCACGAAAACTTTGACTTTGCTTGACTTGAGTCACAACCAGATTTTCCACTTGGACGATGGATTTATTA
AGGGTCCGAAAAGCTTCAAGACTCTCATCCTTAGCTTCAACCTACTGAACACCATCAATCAGACTACCTT
CCAGACGAGATCCGAGGATTCGATTCAGACCTTGTTCTTGCAGGGAAATCCGTTCCAGTGTATCTGTGAT
TCATTCGATTTCATTCTGTGGATTGAAAACAGTCAAATAAAAATCCCCAGACTGACCGCTGAGGTGACAT
GTGACACACCGGCAAACCAGAAGGATCAACCGCTGATATACTTTGACATTACCCAGTGTGTAAATGACAG
TCAGGCATTCCATGTATACATTCTCACAACTTCCTTCATTATTGCTTTTATGTTTGTGGCAACTGTTGCT
CACTTATTTTACTGGGATGCCTCCTATGTATTACACTATATGAGAGCAAAGTTGAAAGGATACAGATCCT
TGAACTCCCCGGACAGCTTTTATAATTTGTTCGTGACTTACGACACCAGAGATCCACACGTCTCTGAGTG
GGTGATGAGAAATCTCCTGGTGAAACTGGAGGAGGAGGGAGAGAAGCATATTCCTCTGTGTCTGGAGGAG
AGGGATTGGACGCCGGGAGTCCCGGTCATGGACAACCTCACTCACAGCATCCAATACAGTAGCAAGACCC
TGTTTGTCCTCACGGAGGGCTACGTTAAGACTGGGGTTTTCAAGCTGGCAATGTATCTAGCCCACCAGAG
ACTACTAGACGAAAATGTGGATGTGATCGTTCTGCTGATGCTGGAGCCCGTCCTGCAGCACTCGCACTTC
CTGCGCCTGAGGAGGAGGCTGTGCGGGAGGAGCGTGGTGGAGTGGCCGAGAACAGCGGCCGCAGAGCCCT
GGTTTTGGCAAAACCTGAGGAACGTCGTCAGGGTGGACAACCAGGTCATGTACAACAAGACTTATTCAAA
GTACATCACAGCAGGTGAAGTACTT

>XM_026271086.1:609-3665 PREDICTED: Carassius auratus toll-like receptor 8 (LOC113108207), transcript variant X1, mRNA
ATGATGACAGAATTAGACCTCTGGCTCATTATGACACTGAAGATCACACTAACCCTTTGTAAAACTGAAA
TGGCAAATCCGAAGAACCAACCGTGTGATATATATGACAATGTAACCGCAATGACGGTGAAGGTTGACTG
CCATGGACGTAGACTCCAAGTGTTTCCAAAGTTCTTACCAAACACAACCGACCTTGATCTATCTGAGAAC
AGGATCAAGAACATAACAGCCGAAAACTTCCAAAACCTGGCAAATCTGACCCATCTAAATCTAAACTGGC
TGAATGACAAGTATAAAGTTCTTGTTGGCGCCGGGGTGTTTTCGAATATGACCAAGCTACGTAAACTGGA
GCTGAACGGGATCGGACTAAAGGACGTACCAAAAGATATTCCAAAGAATCTGCAAGAACTAAAGCTGGTT
GAGAACAAGATCACCCGGTTAAACTCAGCATCCTTCGGGCATTTGCGAAACCTGTCACTCATTTACCTTT
CGAGAAACTGCTACTACTGGAATCCTTGCTCGAGGTATCACATAGAAGATGGAAGTTTTTCTGCCCTGAG
CAAGTTGAAAAACCTTACTTTGTCTTTTAACAACTTAACTCAAGTCCCCAAAGGATTACCTGTCTCACTG
ATGAAACTAGAGCTTGCTTCAAACAGAATATCGTACGTCGGAGAGCATGATTTCCAAGGACTCGACAATC
TGATAAGTCTAAATATCCAAGGGAATTGTCCAAGGTGTCATACGGCTCCATATCCGTGCATTCCGTGTAA
AAATGTTTCCATTGAAATTCATCCCCGAGCCTTTGCCGGCCTCGGAAAGCTGCGGATTCTGGACCTCGCT
GGAAATTCGATCGAGAAAATCGATCCTACTTGGTTCGCAAACATCTCAAAGCTTGAGCAACTCTACCTGT
CGTTTAACTTCTTGTTCGAGGCTGTTCAAAATAATGTATTCTTGAATAATCTGCCACTGCTGAGGAAACT
CGATCTCTCGTTTAACTACGCTCTCAAGATTTACCCCACCACGGTTAAAATATCGCCCAGCTTTGCGAAC
TTAACCTCGCTGAGGACGCTGCACCTTCGTGGTTTGGTTTTTCAAGAGATCCAGGAAGAGACCTTCAGCT
CTCTGTACGGTTTACGAAATCTGTCGGTGTTGGATGTAGGAGTGAACTTCATTGTCCGTGCAAAAGCGGA
AATATTTGAAAAATTTCAACATGTGAAACTAATCTATCTTTCGGAAAACAGACTTTACCCGGAGTTGCGT
AAAGATGCAGGCGTTGGTTTGAAATCATCATCCGTGATGACCTCGATGTCAGATCCTGTTCCTAAAGGGA
ATTCTTTCGACATTCCAGAAGATCTTGTAAAACCAGAGTGCTCCGCCACCGGCCGAGTGTTGGATCTCAG
CCGAAATAACCTGTTCTTAATCACTCCTGAACAGTTTCAGCCATTCGGGAACATATCTTGCCTCAATCTC
TCAGGAAACGGCTTTGCCACGGCTCCGAATGGATCTGAATTCACATCGCTCCCAGACCTCAAATATCTGG
ACTTGTCCTCCAACAGAATTGACCTGGCATACGATTACGCTTTCCGAGAGTTACAGAGTCTCGAGGTGCT
AGATCTTAGTGACAACTCCCATTACTTCACTGTGGAAGGCGTGACCCTCAATTTGAACTTTCTCAAATAT
CTGCCCTCCTTGAAAGTGTTGAATATGAGCAACAACCGAATCTATACGTTAACCACCAAAACCATGTCAA
GCAAGTCTCTTCAAGAGCTGCAATTCCAGAAAAATAAACTCGGTAGGATGTGGAGGTTGAAAGACCAAAC
CTACGATAGGTTATTCGAAGACTTGACCAATGTGACCCATCTCGACATATCCCTTAACAACATTAAGACG
ATCCCTTTTAGGATCTATACATATCTTCCCAAATGCATTCAAAAGTTGGTATTAAGCGAAAATCGCCTGA
CAAGCATTAGTTGGGAATTATTGAGACAATTCCCTCATCTACGAGAGCTCATTTTAAGCAAAAACAACAT
CCTTAGAATATCTAGTAACTTGTCAAGCGACGTCCCTTCTTTACAGTTCCTTAATCTGTGGCACAACAGG
ATATCCGAGCTTTCCAGTGGATTCCTCCAGGGAGCGATAAACCTAGAGAGGCTTGATCTCGGACACAACA
AACTCATAAACATCAACCAGTCCACGTTTCCATCTGAAAACGAGATTCACCTAAAGACGCTGTGGCTCAA
TGGCAACCCTTTCCACTGCACATGCAACATGTTTGATTTTGTTCTGTGGATTCGCAAGACTAAAGTGAAG
ATCCCTAAACTGGTGACTGCGGTGACATGTGCCATGCCTGAGGAGAGGCAAGGTATAGCAGTAATACAAT
TTGACATTACAGAATGCAATGACGACCAGTTGGCGTTTCTGGCGTATTTCTTCTCCACTTTTTGCATTAT
ATGCACCACATTTGTGGCTGTCGCAATGCACCTTTTCTACTGGGATGTTTCCTACTTATTCTACTATGTG
AAAGCCATATTTACTGGGTATCAGAAACTGAGCTCTGACAGCTGCATCTACGATGCCTTCATCACCTACG
ACACCAAGGACACACAGGTGTCTGAGTGGGTTATCAATCACCTGCGAGTGCAGCTGGAGGAACAAGGCGA
GCGATTCCTGCCCATCTGCCTGGAGGAACGGGACTGGATTCCCGGTTCTCCGGTTCTGGACAGTCTGACG
CAGAGCATCCAGCACAGCCGCAAAACCGTCTTCGTCCTGACCGAGCGCTACGTGAACAGTGGCTCCTTTA
AGATGGCCATCTTCCTGGCTCACCAGAGGCTCCTGGAGGATAACGAGGACGTGATCGTGCTTCTGCTGCT
GGAGCCAGTGTTACAGCACTCACACTTCATGCGGCTGCGCAGGCGTCTCTGTGGACGCAGTGTCCTCGAG
TGGCCACATTCACCGTCCGCCGAGGCCTGGTTCTGGCAGTCGCTGCGCAACGCCATCCGAGTGGACAACC
AGGCCATGTACAGCGACCTCTACAGCAGATATCTCACCACTAAA
>XM_013264230.3:345-3452 PREDICTED: Oreochromis niloticus toll-like receptor 8 (LOC100710704), transcript variant X1, mRNA
ATGATTACCAAATGCTGGATGCTGTTGTTCTGTCTGTGTTGCCGTCATGGGGTCCAGCTGGCTGCACATA
AACCCTTCTGGATGACACGGCAGTTTCCTTGTGATGTCATATCCAACAATGCTTCAAATACAGTCAAATT
TGACTGTAAAGGCCGGCATCTAGAGAAAGTACCAAAAGGTATAACTACTAATGCCACTGATCTTGACTTG
TCAGAAAACGTCATTAGGAGTATTAAAGCTGATTCACTTTCTCATCTGTTGAATCTGGCACATCTGAATC
TCAACTGGGCAAACAACACCAAGACTGATTATGGATGCGGAGCATTGAAGATCGCTGAAAATGCTTTCAA
AAATCTGACAAAACTGAAGCAACTACGACTGAGCGGCAACTGTCTGACTGAAATTCCACGCAATCTCCCC
CACAGTGTGGAAAGACTTGAGCTAAACATTAACAAAGTTAGTATGGATAAACTGAACAATAGCTTTATTG
GCTTGAAAAACATGAGAATGCTGTTGTTATCTAAAAATTGCTACTTCCGCAACCCTTGTGGGAAGTCTGT
CGCTATCAACGAAAACACTTTTGCACTACTCAAAAAACTGAAGTATCTGGACTTGTCTTATAACAACTTA
ACACAGGTTCCTAAAGGACTACCCCAGTCAATTACAATCTTACGTCTGGATGCCAACAAAATAGAGTTCA
TATCTAAAGATGATTTTCAAGGGTTAGAAAATGTAAAATTCCTGGATATACAAGGCAACTGTCCAAGATG
TCACAATGCTCGGTACCCTTGTGTTCCTTGCCCTAACGGTTCTATTGACATACATCCTGATGCATTTCAA
AGACTGACACAGCTTGAGACACTGAACCTGGGAGGAAACTCACTAAATTACCTTGATCCCTCTTGGTTTC
AAAGTCTAACAAATCTTACACAATTGTTTCTGGAATTTAACTTTTTACAAAAAGCTGTAACTGGTGAGGA
CACACCAGTTAAAGCTTTCAGTTATCTTCACAGGCTAGAAAAACTTGACCTGTCTTTCAATTATGCTCTT
GGATTGTACCCAGAAAAATTAACTCTTTCAAAAGACTTTTCACAGCTCAGGTCACTGAAAACTTTGCATT
TGAATGCTTTGGTATTCCAGAGTATTGGACCAGACACACTCAGACCTCTGTACAATCTGAAAAATCTGTC
TCATTTGTACTTAAGCACTAACTTCATTATTCACTCTGACCCTACCGTGTTTAGCAAGCTTTCCCACTTA
AGAATGATATATCTCGGAGAAAACAGGTTGTATCCCACTACAGTAGAAAGTCTACCAACTCTAAGGGACA
GAAATAACGAGAATTCAGAAGTTTCTATGTCACCATTCGTAAAACTCACTCCAAAAGACTCAGTTTATGA
AGTACTACACAGGAATACAAAGCAAGAATGCGCTAACTCTGGACGAGTGCTCATCCTCAGCTCAAATAAT
CTGTTCTTCATTTCGCCAAAGCAGTTTGAGGGATATGGAAATATTTCATGTCTAAACCTCTCCAGAAATG
GATTTTCACAGGCACTTAATGGCACAGAGTTCAAGATGTTGCCTAATCTGACATATCTGGACTTATCCTT
CAATAGGGTTGATCTGGCCTATAACAACGCCTTCAAAGAACTAAAGAAATTACAAGTACTAGACCTCAGT
TACAATTCACACTACTTTGAAGCATTTGGGGTAACGCTTAATTTAAATTTTACACAAAATCTACCTGTGC
TAAGAGTGCTTAATATGAGTCATAATGAGATTTCCACACTGACAACTAAAGAAATGTATAGCAAATCATT
AGCAGAACTTATATTTGCACAAAATCATCTAGGGAAACTTTGGAAAGACAGAGATGGCTCATACAAGAAA
CTTTTCACTAATCTTTCTAATTTGACAGTTTTAGATATATCCTCTAATGGCATTGCAAAGATTCCAGATG
ATGTTTATGAATATTTGCCACATAACCTCACCACACTGCGCATAAGTCATAACTTACTCAGTGATGTTAA
TTGGGACAAACTGCCTTTCCATCAACTTCAAATTATGGACCTAAGTTACAATTCTCTGTCTACTTTAACA
ACTATTAACTCAAACATGGCCCAAACTTTGACTTTCCTTGACCTGAGTCATAATCACATTTTCCATGCAG
ACAATTGTTTTTTAAAGAGTCTAAAAAGCCTCATGACTCTCAGCCTGAGTAACAACAAATTGACTATTGT
CAATGAAACTACCTTCAAATCAGGACCTGCAAACCTGACTCTGTTCCTACAAGGAAATCCATTTGAGTGT
ACTTGTGATTTGTTAGACTTCGTTTTATGGATTGAACAGAGTGATGTAAAGATCCCAAGACTGACCACTC
AGGTGACATGTAACACACCAGTGAACTTAAAGGGAGAAGGATTGATACATTTTAGCATTCATCAGTGTGT
AAATCCCAGTCAGGCATTCCAGATCTACACTCTAACAACTTCTATCATTATTCTTTTCATGATTGTTTCA
ACAGTTGCTCACTTATTTTACTGGGATGCTTCCTATGTCCTACACTATATAAAAGCTAAGCTGAAAGGGT
ACACATCCTTTAACTCGCCAGATACTATTTATGATGTCTTTGTGACATATGACACAAAAGACCCACAGGT
CTCTGAGTGGGTGATGAGCAATCTGCGGGTACAACTGGAGGAAGAGGGAGACAAGTATCATCCATTGTGT
CTGGAAGAGAGGGACTGGCCCCCAGGAGTCCCACTGGTGGACAACCTCACCCAGAGCATCCAGTACAGTC
GCAAGACTCTGTTTGTCTTAACAAAGGGCTACGTTAAGACCGGTGCTTTCAAGCTGGCAATGTATATGGC
CCACCAAAGACTGCTGGATGAAAATGTGGATGTGATAGTACTGCTAATGCTGGAGCCTGTCCTGCAGCAT
TCTCACTTTCTGCGCTTGAGGAAGCGACTGTGTGAAAGCAGTGTTGTAGAGTGGCCACGAACAGCAGCAG
CAGAGCCCTGGTTTTGGCAAAACCTGCGAAGTGTCATAAGAGTAGATAATCAAGTGATGTACAACAAGAC
TTATTCAAAATACTTCACCACCAAG

>KR709251.1 Miichthys miiuy toll-like receptor 8 (TLR8) mRNA, complete cds
ATGCACTTCCTGCTGTTGTCACTGTGGTGCCATTATGACATCCAGCCTGCTGCTTGTAAACCTGTATGGA
TGATGCCGCAGTTCCCTTGTGATGTCGAGGCCTACAATACCTCTAATATCCTATTTGACTGCAAAGGTCG
TCGCCTGCATAGAGTACCCTACGGGATAACTCATAACGCAACTGAGCTCGACTTGTCAGAAAATTTCATT
CACAATATTTCGTTTCATTCATTTCCTGAACTGCTGAATCTGACACTGCTCAATCTCAGCTGGGCAAACA
AGAAGAAACCAGTGATCATTGATGTGAACGCATTCAAAAATCTGACAAAACTGTATCAACTGAGACTAGA
TGGCAATTGTCTGACCAGAATCCCTGACAATCTCCCTCGCAGCGTGAGAAAGCTTGGTCTGAATAATAAC
AAAATTATGTTAGTGGATAACAGGAGCCTAGCTGGTATAACAAACATGACACATTTATGGTTATCCAAAA
ACTGCTACATGTGGAATCCTTGTCAGAAGTCTGTTGAGATTATGGACAACAGTTTTGTGGTTATGACCAA
ACTGCGAGTTCTGGACTTGTCCTATAACAACATAACTAAAGTTCCCAAAGGATTACCCAAGTCATTAGAG
GTGTTAATGCTGGGTTCTAACAAAATACAGGACATATTTGAAGATGATTTTCACAGGCTAACACTTTTAA
AAGTCCTAAAAATACAAGGGAACTGTCCAAGATGTCTAAATGCTCCATTTCCCTGTGTTCCTTGCAAAAA
CATTTCTCTTGGCATCCATCCTAATGCGTTTCACAATTTGACAAAGCTTGAGAGTCTAGACATGGGAGGA
AACTCACTGAACCAAGTGAATCCTTCCTGGTTTGAGAGGCTGACCAATCTTAAACAATTGTTCCTGGCAT
TTAACTTCTTGCTAAAACCAATTACTGAGGAGGCAAAATTTCTAAGTTACCTTCCCCACCTTGAAAAACT
CGATCTCTCATTCAACTTTGCCCTCAAGTACTATCCCAAGACGATAAATCTCTCAAAAGAGTTTTCAAAA
CTTGTGTCACTTAAAACTTTGCATTTAGAGGGTTTGGTCTTCCAGAGTATCGGACCAGACACGCTCAGTC
CTCTGTATGAGCTCAAAAATCTGTCTGTGCTGAACTTAGGGACTAACTTCATTATTCAGTCCAATTCCAC
CGTATTCAGTAAATTCTCCAAAATGAAAATGATATACCTCGCAGAAAACAGGCTGTATCCCATACCGGTG
AAGAATCCCCCACATCCAAGTGAGGGATACAATCAGAGGTCAGACCTTTCTATTTCACCGCTCATGAAAC
CGCGTACAAAAGATTTCAGTTTTAAGGTATCACACAGCTTTGTCAAGGCAGAATGCTTCAACGCTGGACG
AGTGCTAATCCTCAGCTCAAATAATCTCTTCTTCATTTCTCCGAAGCAATTTGACGGCTATGGCGATATT
GCATGTCTTAACCTCTCAGGAAATGGATTTAGCTCAGCACTTAATGGAACAGAGTTCTCCTTGCTGCCTA
ATCTGACATACCTGGACCTGTCATGCAATAAGATCGATTTGGCCTATGACCACGCCTTCACAGAACTAAA
GAAACTAGAAGTACTAGACCTCAGTCACAATTCTCACTACTTTGAAGCGTTTGGGGTAACCAATAATTTA
AATTTTACAAAAAATCTGCCCGTCCTGAGAGTGCTGAATATGAGTCATAACTCCATTTCCAGATTAACGA
CAAAACAGATGTACAGCAAATCATTAACTGAGCTTCGGTTTTCGAATAATAAGCTCGGGATTCTTTGGAA
AGAAAAAGATGGCTCATATAAGATGCTTTTTACTAATCTTACTAATTTGACCATTTTAGATATATCCTAC
AACGGCATTTCAAAGATCCCGGACAACACTTATAAATATTTGCCACGCAATCTTACCAAACTATACATAA
ATCACAACTCCCTTACTGACTTTAAATGGGACTATCTGAAGTTTTTCCATCAACTTCAAACTTTAGACCT
GAGCTTCAATTCGTTACGTCATGTGAGAGGTATAAACTCAAACTTCACCCACACTAATTTGACATTCCTT
GACCTGAGCCATAATAATATTTTCCACTTGGACAATGGACTTTTTAAGCATTTAAAAAACCTTAAGGCCC
TTAGCCTTAGCTACAACAAACTGAGCATCATAAATCAATCCACCTTCCAATTGGGACCAGAGAATCAGAT
TAAGACTTTGTACTTGCAGAGAAACCCGTTCCAGTGTACCTGCGATTCATTAGATTTCATTCTGTGGATT
GAAAACAGTGATATAAAGATCCCTAGACTGACCACTGAAGTGATATGTATCACACCAGAAAACCAGAGGG
GTCAAGCTCTGATAGGTTTTGACATTAACCAGTGTGTAAATGACAGTGAGGCGTTGTTGATCTACATTCT
CACACATGCCTGCATTGGTATTTTTATGTTTGTGACAACTGTTGCTCACTTGTTTTACTGGGACGCTTCC
TATGTCCTGCACTATATGAAAGCTAAGATGAAGGGATACAGCCCCTTGAGCTCGCCAGACAGTGCTTATG
ATGTCTTTGTGACTTACGACACCACAGACCCGCACGTTTCTGAGTGGGTGATGAGGAATCTGCGAGTGAA
ACTAGAAGAGGAAGGAGAGAAGCATCTTCCTCTGTGTCTGGAAGAGAGGGATTGGCCTCCTGGAGTCCCG
ATGGTGGATAACCTCACTCAGAGCATCCGATACAGCCACAAGACGCTGTTTGTCTTAACGGAGGGCTACG
TCAAGACCGGTGTTTTCAAGATGGCGATGTATCTGGCCCACCAAAGACTGCTGGATGAAAACGTGGATGT
GATCGTGCTGCTGATGTTGGAGCCCGTGCTGCAGCACTCTCACTTCCTGCGCCTGAGGAGGAGGCTGTGT
GGGAAAAGTGTCGTGGAGTGGCCGAGAACAGCGGCCGCAGAGCCCTGGTTTTGGCAAAACCTGAGGAATG
TGGTCAGAGTAGACAATCAGGCCATGTACAACAAGGCTTATTCAAAGTACTTCACCAGCAAA

>MK273052.1:346-3417 Lateolabrax maculatus toll-like receptor 8 (tlr8) mRNA, complete cds
ATGCACTTGCTGCTGTTCTGTCTGTGTTGCCATTATGAGATCCAGCCTGCTGCATGTAAACCCACATGGA
TGTCACCGCAATTCCCTTGTGATGTCACAGCTTACAATACCTCAACGGTCAAATTTGACTGTAAAGGACG
TCATCTGCTTAAAGTACCAGATGGGATAACAAGTAATGCCACAGAGCTCAACTTATCTGAAAATTACATT
GCGAACATTTCAGTTAATGCGCTTTCTGAACTGCTGAATCTGACTCAACTCAACCTCAGCTGGGCAAACA
AGAACAACGGGCTGATCATTGCCACCAATGCTTTCAAAAACCTGACAAAACTGCGTGAACTGAAACTGAC
TGGCAATTGTCTGAATGAAATTCCCGGCAATATCCCTCTCAGTGTGGAAATCCTTGAGCTAAACAATAAC
AAGATTATGTTGTTGGACAACACGAGCCTTGCTGGTTTAACAAACGTGACACATTTATGGTTAACCAAAA
ACTGCTACTTTTGGAATCCTTGTGGGAAATCTGTTACGATTATGGACGACAGTTTTGCAGTTATGACCAA
ACTGCAGGATCTGAACTTGTCCTATAACAACTTAACTGAAGTTCCTAAAGGATTACCCAATTCATTAATC
ATGTTACAGCTGGGTTCTAACCGAATACAGTACATATCTGAAGATGATTTCCTTGGGCTGCAAAATTTAA
ATATCCTAAAAATACAAGGGAACTGTCCAAGATGTCAAAATGCTCCATATCCCTGTGTTCCTTGCCAAAA
TATTTCAATTGGCATCCATCCCAATGCATTTCACAGCCTAACACAGCTTGAGACATTGAACCTGGGAGGA
AACTCACTGAATCACCTGAATCCATCCTGGTTTGAGAAGCTGAACAAGCTTAAACAATTGTTCCTGGCTT
TTAACTTCTTACTAAAACCAATTACAGAGGAGGCAACATTTCTAAGATACCTTCCTAGGTTAGAAAAAGT
TGATCTCTCATTCAACTTTGCGCTCAAGTCCTATCCTACGACATTAAGCCTTTCAAAAGAGTTTTCAAAT
CTCGTGTCACTCAGAACTTTGCATATGGAGGGTTTGGTCTTCCAGAATATTGAACCAGACACACTCAAAT
CTCTGTATGGGCTAAAAAATCTGTCGGCATTGAATCTAGGGACTAATTTCATTATTCATTCTGATTCCAA
CATATTCAGGAAATTCTCCCACCTGAAAATGATATACCTCGCAGAAAACAGGCTGTATCCGGTTTCAGTG
ACAAGCCCCCACGCTCCAAGTGAGGGATACAATCAGGGATCGGACCTTTCTATTTCACCATTCATAAAAG
CCCATCCAAAAGATTTCGCCTATGAGATATCACACAGCCTTATCAAGCAAGAGTGCTTTGACTCTGGACG
GGTGCTAATCCTCAGCTCAAATAATCTGTTCTTTATTTCGCCAAAGCAATTTGAGGGCTATGGAAATATT
GCATGTCTCAATCTCTCAGGAAATGGATTTTCAGCAGCACTTAATGGAACAGAGTTCTCCTTGCTGCCTA
ATCTGACATACCTGGACCTGTCATTCAATAAGATTGATCTGGCCTATGACAACGCCTTCAAAGAACTAAA
GAAACTACAAGTACTAGACCTCAGTCACAATCCTCACTACTTTGAAGCGTTTGGGGTAACGCATAATTTG
AATTTTACCAAAAATCTGCCTGCATTGAGAGTGCTGAATATGAGTCATAACTCCATTTCAACATTAACGA
CAAAAGTGATGCACAGCAAATCATTAGCAGAGCTTCAGTTTACAAATAATCATCTCGGGACTCTTTGGAA
AGAAAGGGATGGCTCATATAAGATGCTTTTTACTAACCTTACTAACTTGACCATTTTAGATATATCCCAC
AACAGAATTTCAAAGATTCCAGACAATGTTTATGAATATTTGCCACGTAACCTCACCATACTACGCATAA
GTCACAACTCACTTACTGATTTTGAATGGGACAAACTGAGGTGTTTCCATCAACTTCAAATTTTAGACCT
GAGCTTCAATTCTTTATCTAACATGACAGGTATAAACTCAAACTTCTCAAACACTTTGACTTTCCTTGAC
CTGAGTCATAATGGTATTTTCCACTTGGACAATGGATTTCTAAAGGGTGCAACAACCCTAAAGACTCTTA
GCCTTAGCTACAACAAACTGACTATCATCAATCAGTCCACTTTCGAACCGACATCTGAAAATCAGATTGA
GACTTTATTCTTGCAGAGAAACCCGTTCCAATGTACATGTGATTCATTAGATTTTATTGTGTGGATTGAA
AACAGTAATGTAAAGATCCCTAGACTGACCACTGAGGTGACATGTGGCACACCAGAAAACGAGAAGGGTC
AAGCTCTGATATACTTCGACATTAACCAGTGTGTAAATGACAGTCAGGCATTCTTGATCTACATTCTCAC
AAATTCCTTCATTGTTATTTTTATGTTTGTAACAACAGTTGCTCACTTATTTTACTGGGATGCTTCCTAT
GTCCTACACTTTATGAAGGCTAAGCTCAAGGGTTACAGATCCTTGAACTCACCAGACAGCGTTTATGATG
TCTTTGTGACTTATGACACCGGAGATCCACATGTCTCTGAGTGGGTGATGCGGAATCTGCGAGTGAAACT
GGAAGAGGAAGGAGAGAAGCATCTCCCTCTGTGTCTGGAGGACAGGGATTGGCCCCCTGGAGTCCCACTG
GTGGACAACCTCACTCAGAGCATCCGATACAGTCGCAAGACCCTGTTTGTCCTGACAGAGGGCTACGTCA
AGACCGGGGTTTTCAAGCTGGCGATGTATCTGGCCCACCAAAGACTGCTCGACGAAAATGTAGACGTGAT
CGTGCTGCTGATGCTGGAGCCCGTCCTTCAGCACTCTCACTTCCTGCGCCTGAGGAGGAGGCTGTGCGGG
CAAAGTATTGTGGAGTGGCCGAGAACAGCTGCTGCAGAGCCCTGGTTTTGGCAAAACCTGAGGAATGTGG
TCAGAGTAGACAATCAGGTGATGTACAACAAGACCTATTCAAAGTACTTCACCAGCAAC

>XM_014164382.1:397-3504 PREDICTED: Salmo salar toll-like receptor 8 (LOC106581917), mRNA
ATGGATGCTACCACCTGCTGGTTACAGTTGGCTTCCTTGTTCCTATGTCACCTCCTGGTACCTACCTCAT
GTAATTTGATGTCACGGCAGTTTCCATGTGACATTACGGTCAATACTACCAATACCACGAATGACATCAT
CTTTAATTGTGAGGAGCGTCGACTGAAAAATGTACCTGTTGGCATCACCAGGAATGTGACCGTGCTGGAC
CTATCAGAAAACAACATCAGAAATGTATCTCTTGGTGCATTTTCTAATCTGGAGAACCTGACCCTTCTCA
ATCTCAACTGTGTCAACAAAGAAGGTGACACACACATAGCTGAAGGTGCCTTCAAAAATCTGACAAACCT
ACAGGACCTAAGGCTTAATGGCAATGGCCTCGTCAAAATTCCTCAAAATCTCCCACTCATTCTGGATAAA
CTCATGCTGGACAATAACAAGATCAATTTCTCGAATATGAGCAACCTTGTCGGTATACAACATGTGAAGG
AGCTGTACTTATCCAAAAATTGCTATTACTGGAATCCCTGTGAGACTGACTTTACTATTGGAAATGGCAC
CTTCTCAGTATTGACTAACTTGAAGGTTTTGATGTTGGCCTATAATAATTTAACTCATGTTCCAAAAGGA
CTGCCAAACTCTATACAAGAATTACACCTTGATTCGAACAAGATACAGCAAATTGCTGAGGATGATTTCC
TTGGACTGACCCATCTAACAATCCTGGAATTACAGGGAAACTGTCCACGGTGCTCCAATGCTCCATATCC
TTGTGTTCCCTGTCCTAATGATTCTCTCGATATTCATCCTCATGCATTTCATGGTCTTACAAAGTTACAG
ACACTGCACCTAGCAGGCAACTCACTTCGTTTCATCAATAACTCCTGGTTTGAGAGCTTGAACAATCTTA
CACATCTGTTCCTGTCTTATAATTACTTAACAAATACTATCACCAATGGAACCTTTTTTAGCTATCTACC
AAAGCTAGAAAAGATTGATTTGTCATTTAATTATGATTTGCTTGCCTACCCTGAAACCCTACAGCTTTCA
AAAAACTTTTCACAATTGGTGTCTCTTACAACATTACATATAATGGGTTTTGTTTTCAGGGAAATTCATT
TAGAAACACTCAGACCGCTTTATGAACTCAAACATCTTTCAGTGTTGAACATCGGAACTAACTTTATTGT
TCGATCTGATTCCCACATATTCAACAAATTCTCAAACTCAAGTCTCAAAGTCATATATCTTGCGGAAAAC
AGGCTTTATCCAATTTCAGTAAATGAGTCCCCAGGTTGTGGCACAGGCAGCAACTTAAAGTCGGTGTTGT
ACACGTCACCACTGACTGGATATTATTCCAATTCAAGGGACTTTTCTTACGGAATAAATCACAACCTTGT
GAAGCCAGAATGCTTTATCTCTGGTCGAGTGCTGGTCCTTAGTTCAAATAATCTATTTTTCATTTCTCCA
AAGCAATTTGAGGGCTATGGTGACATTGCATGTCTAAACTTATCAAGAAATGGATTTTCAGCAGCATTGA
ACGGGACAGAGTTCACCTCATTACCAGACCTAAAATATCTCGACCTGTCCTTTAACAAGATTGACCTGGC
CTATGACAACGCCTTCAAGGAATTAAAGAAACTCGAAATACTAGACCTAAGCTACAACAGCCACTATTTT
GAAGTGTCTGGTGTGACACATAATTTAAATTTTTTGAAAAATCTACCGACTTTGAAAGTATTGAATATGT
CACACAATAACATTTTTACATTAACCACTAAGCAGATGACAAGCACATCTTTAAAAGAGCTTCAATTTCA
ACACAATTTGTTGGCCACATTATGGAAAGAGGGGGATGACTCATACAATAGCCTTTTTAAAATGCTGACG
AATTTGACCTATCTGGATATTTCATTTAACAGTATTGAGAAGATCCCATCAAAAGTCTATGAAAACATAC
CATATACCCTTCAAAAACTATGTATTAGTCATAATTCACTCGGCCATTTTGATTGGGATAAACTGGCAGG
ATTTCAACAACTGAGTCTCCTGGATCTAAGCTACAATTCTTTATTTCATGTGTCAGCAAATCTCTCAAAC
TTCACAGATACACTTCAGATTCTTGACTTAAGCCACAATCAGATTTTTCAACTTTCTCGTGAATTTCTTT
GGGGTGCTCAAAGCCTTCAGATACTTGACCTCAGCTACAACCAACTGACTAACATCAACGAGACCACCTT
CCTCTCGGGCCCTGAAAATTACATGAAAACCTTGTCCTTGCAAGGTAATCCATTCCAGTGTACCTGTGAT
TTACTAGAGTTCATCCAGTGGATAGAGGAGAACAAAAACGTGAAGATCCCCAGACTGGCCAGTGAGGTGA
CCTGCAACATGCCAGCTGAAATGAGAGGCCAACCAATTATACTGTTTCACATTGCAGAATGCATCAACGA
TGACATAGCCTTCCTGATTTACTCCCTCTCCACTTCCTTGATCATGTTCACTGTGGTCATTACTATGGCA
GCGCATGTGTTTTATTGGGATGCCTCCTATATTCTATACTATCTGAGGGCAAAGCTGAAGGGCTACCATT
CGTTGAGGTCAACAACAACTGACAATCTCTATGATGCCTTTGTTACCTACGACACCAGAGACCCATTGGT
GTCAGACTGGGTACTGAACCAACTGCGGGTGCAGCTGGAAGAGAGGGGGGAGAGACACCTGCCTCTCTGT
CTGGAGGAACGAGACTGGGCCCCCGGGGTCCCCCTGATAGACAATCTCTTCCAGAGCATTCGACAGAGCC
GCAAGACTGTCTTTGTGCTGACCAAGGCTTACATCAGGACTGGGAACTTCCGGATGGCTGTGTACCTGGC
CCACCAGAGGTTGCTGGATGAGAACATAGATGTGATTGTGTTGGTTCTCCTGGAACCCGTGCTGCAGCAC
TCTCACTTCCTCCTTCTGCGGCGGCGTCTGTGTGGGAGAAGTGTTCTAGAGTGGCCCCAGACTGCAGCCG
CTGAGACCTGGTTCTGGCAGCACCTAAGGAACGCTGTCAGGTTAGACAACCAGGTGATGTACAACAAGAT
CTACTCCAGGTACTTCACCAGCAAG

>KU975047.1:94-3165 Trachinotus ovatus Toll-like receptor 8 (TLR8) mRNA, complete cds
ATGCACCTGCTGCTGTTCTGTCTCTATTGCCATTATGAGCTCCAGCCTGCCGCATGTAAACCTGGGTGGA
TGTTACCACAGTTCCCTTGTGATGTCAAAGCCGACAATACCTCTGTGGTCATATTTGACTGCAAAGGGCG
TCGTCTGCATGCAGTACCCGATGAGATAACTAGTAATGCAACTGAGCTGGACTTATCAGAAAATTACATC
AACAACATTTCAGTGAATTCATTTTCTAAGCTGGTGAATCTGACTAAGCTCAACCTCAGCTGGGCAAACA
AGAAAGAAGCAGTGACCATTGCTGCGAATGCTTTCAAAAATCTGACAATGCTGAATCATCTGATACTGAC
TGGCAACTGTCTGACACAAATTCCCAGCAATCTCCCTCCCAGCGTGGGAATCCTTGAGCTGAGCAATAAC
AACATTACGTTGTTGGATAACAGGAGCCTTGTCGGTTTAACAAACGTGACACAGCTGTGGCTATCCAAAA
ACTGCTACACCTGGAATCCTTGTAGGAAATCTGTGACTATTATGGAAGGCATTTTTGCAATTATGGCCAA
ACTGGAGGCTTTGGATTTGTCCTTTAACAACTTAACCCACGTTCCCAAAGGATTACCTCAGTCATTAAGA
GTGTTAAAGCTGGGTTCTAACAAAATTCAATACATATCTGAAGAGGATTTCCGTGGGCTATATAGTTTAA
AAACCCTAAAGATTCAAGGGAATTGTCCAAGATGTCAAACAGCTCCATATCCCTGTGTCCCTTGCCAAAA
CATTTCGCTTGGTATCCATCCTAATGCATTTGACAGTCTAGCGCAGCTTGAGACACTACACCTAGGAGGA
AACTCACTGGACCACCTGAAGCCCTCCTGGTTTGAGAAGCTGAAGAATCTTAAACAATTGTTCCTGTCAT
TTAACTTCTTGGTAAAAGCAATTACTGGGGAGGCAAAATTTCTAAAATACCTTCCCAGGCTAGAAAAATT
TGATTTGTCTTTCAACTTTGCTCTCAAGTACTACCCTACAACACTAAATCTTTCAAAAGACTTTTCAAAT
CTCGTGTCACTGAGAACTTTGCATTTGCAGGGTTTGGTCTTCCAGAGTATTGGACCGGGCACACTCAAAC
CTCTGTATGAGCTCAAAAATCTATCTGCACTGAACTTAGGGACAAACTTCATTATTCAGTCTAATTCCTC
CATATTCAGCAGATTCCCGCGTCTGAAAATGATATACCTCGGAGAAAACAGGCTGTATCCCATCCCAGTT
AAAAATCCCCCACTTCCAAATGACGGATACAATCAGAGGCCAGGCCTTTCTATTCCACCTTTCATAAAAC
CCCATCCAAAAGACTTTGCTTTTGAGATATCACACCTCCTTATCAAGCAAGAGCGCTTTCAATCGGGTCG
AGTGCTAATCCTCAGCTCGAATAATCTGTTCTTCATTTCTCCAAAGCAATTTGACGGCTATGGAGATATT
GCATGTCTCAACCTCTCAAGAAATGGCTTTTCAGCAGCACTTAATGGCACAGAGTTCTCCTTGCTGCCTA
ATCTGACATACCTGGACCTGTCATTCAATAAGATTGATTTGGCCTATGACAACGCCTTCAAAGAATTACA
GAAACTACAAGTACTAGACCTCAGTTATAATGAGCACTACTTTAAAGCATACGGGATAACACATAACTTA
AATTTTATTAAAAATCTGCCTGTTCTGAGAGTGCTGAATATGAGTTATAATGCCATTTCCACATTAACAA
CAAAACAAATGTACAGCAAATCATTATCAGAACTTCAGTTTACAGATAATAATCTTGGGACTCTTTGGAG
AGAAAATGATGGCTCATACAACATGCTTTTTACTAATCTTATTAATTTGACAATTTTAGATATATCCCGC
AACAAAATTACAAAGATTCCAATTGATGTTTATAAATATTTGCCACATAACCTCACCAAACTACGCATAA
GCCAAAACTTGCTCACTGATTTTCAGTGGGACAGACTGAGGTATTTCCATCAACTTCAAATTTTGGACCT
CAGCTCCAATTCTTTATCTAAAGTGACAGGTATAAACTCAAACATCACTCAGACTTTGACTTTCCTTAAC
CTGAATCACAATTGCATTTTCCAGTTGGACAGTGGATTTATAAAGGGTCCTAAAAGCCTTACTACTCTTA
GCCTTAGCAACAACAAACTGACCACCATCAATCAATCCACCTTCCAGTCGGGACCTGATAATCAGATTCA
TACTTCGTACTTGCAGGGCAACCCATTTCAGTGTACCTGTGATATATTAGATTTCATTCTGTGGATTGAA
AACAGTGAAATAAATATCCCAAGACTGACCACTGAGGTGACATGTCATACACCAGAAAACCAGAAGGGTC
AAGCACTGATATACTTTGACATTAACCAGTGTGTAAATGACATTCAAGCATTCCTGATGTACATTGTCAC
AACTTTCTTCATTATTGCTTTTATGATTGTAGCAACTGTTGCTCACTTATTTTACTGGGATGCTTCCTAT
GTAATACACTATATGAAAGCTAAGTTGAAGGGATACAGTTCCTTGAACTCATCAGACAGTGTATACAATG
TCTTTGTGACTTACGACACCAGAGATCCACATGTCTCTGAGTCAGTGATGAGAAATCTGCGAGTGAAACT
GGAAGAGGAGGGCGAGAAGCATCTTCCTTTGTGTCTGGAGGAGAGGGATTGGCCCCCAGGAGTCCCACTG
GTAGAAAACCTCACTCAGAGTATCCGGTACAGTCACAAGACCCTTTTTGTCTTAACAGAGGCCTATGTTA
AGACAGGTGTTTTCAAGCTTGCAATGTATTTGGCCCACCAAAGACTTCTGGATGAAAATGTGGATGTGAT
TGTGCTGCTGATGCTGGAGCCTGTCCTGCAGCACTCTCACTTCCTGCGTCTGAGGAGGAGGCTGTGTGGG
AAAAGTGTTGTAGAGTGGCCGAGGACAGCAGCCGCAGAGCCTTGGTTTTGGCAAAACCTGAGGAATGTTG
TCAGAGTAGACAATCAGGTGATATACAACAAGACTTATTTAAAGTACTTTACCAGCAGG
>MH459392.1:197-3271 Cyprinus carpio Tlr8 mRNA, complete cds
ATGATGATAAAATTAGACCTCTGGCTCATTATGACACTGCAGATCACACTAACCCTGTGTCAAATGGACA
AGGCGAGTCTGAAGACTCAACCCTGCGATATACATGAGAATGTAACTGCAATGACAGTTGTGGTCAACTG
CCGTGGACGTGCACTCAAAAAGGTGCCAATGCTCTTACCAAACACAACCTACCTTGATCTATCCGAGAAC
AAGATCAAGAACATAACAGCAGGAGATTTCCGAGACCTGGCGAATCTGACCAATCTAAATCTGAACTGGT
TGAATAATAATCAGAAGGTTCTTATTGGTGCCGGGGTGTTTTCAAATATGACCATGCTGCGTACACTGGA
GCTGAACGGGATCGGTCTAAAGGATGTACCAAAGGATATTCCAAAGAATCTGCGAGAACTAAAGCTGGTT
GAGAACAAGATCACCCGGTTAAACTCAACATCATTCAGGCATGTGCAAAATCTGTCACTCATTTACCTTT
CAAAAAACTGCTACTACTGGAATCCTTGCTCAAGTTTTTATCATATAGAAGGAGGAAGTTTTTCTGTCCT
TACCAAGTTGAAACATCTTACTTTGTCTTACAACAACATAACTCAAGTCCCTAAAGGCCTACCTGCCTCA
CTGAGGACACTTGAGCTTGCGTCAAACAGAATATCGTACGTCGGAGAGCATGACTTCCAAGGACTCGACA
ATCTGACAATTCTAAAAATCCAAGGGAACTGTCCACGATGTCATAATGCTCCGTATCCGTGCATTCCGTG
TAAAAATGTTTCCATTGAAATTCATCCACGAGCCTTTGCCGGCCTTGAAAAGCTGCGGCTTCTGCACCTT
GCGGGGAATTCGATAGAGAAAATCGATCCTACTTGGTTCGCAAACCTCTCAAAGCTTGAGGAACTCTACC
TATCGTTTAATTTCTTGTTCAATGCTGTTGCCAATAATGTTTTTCTGAATAATCTGCCACTGCTGACAAA
ACTCGATCTCTCGTTTAACTACGCCCTCAAGTGTTACCCCAACACGGTTACACTATCGCCCAGCTTTGCG
AACTTGACCTCTCTGAGGAATCTGCACCTTCGAGGTTTGGTTTTTCGAGAAATCCAAGAAGAGACCTTAA
GCCCTCTGTTTGGTTTACGAAATCTGTCGGTGTTGGATGTAGGAATAAACTTCATTGTCCGTGCGAAATT
GGACATATTTGAAAAGTTGCAACATGTGAAACTAATCTATCTTTCAGAAAACAGATTTTACCCGGTGACT
GTAAATGGAGAGTTGCGTAAAGACGTGGGCATTGGTTTAAAATCTTCATCCATGATGCCCTCAATGTCAG
AACCTTATCCTAAAGATAATGTTTTTGACATTCCAAAAAATCTCGTAAAACCAGAGTGCTACGCTGCCGG
CCGTGTGTTGGATCTCAGCCGAAATAACCTGTTCTTAATTTCTCCTAAACAGTTTGAGACATACGGGAAA
ATATCTTGCCTCAATCTCTCAGGAAATGGCTTTGCCACGGCTCCTAATGGATCTGAATTCACATCGCTCC
CAGACCTCAAATATCTGGACTTGTCCTTCAACAAAATTGATCTGGCATACGATTACGCCTTCCGAGAGTT
ACAGAGTCTTGAAGTACTAGATCTTAGTTACAACCCTCATTACTTCACTGTACAAGGTGTGACGCACAAT
TTGAACTTTCTCAAATATTTGCCCTCCTTGAAAGTGTTAAATATGAGCTACAACAGCATCTATACGTTAA
CCACCAAAACCATGTCAAGCAAGTCTCTTCAAGAGCTGCAATTCCAGCACAACAGCCTCGGCAAGATGTG
GAGGGTGAAAGACAGAACCTACGATAGGCTATTCGAAGACTTGACCAACCTGACCTATCTTGACATATCC
TATAACTACATCGAGAAGATCCCTCTTAGAATTTATAAACATCTTCCCCGAAGCATTCAAAGGTTGCGAA
TAAGCCACAATCACCTGGCGAATGTTAGTTGGGAAATCTTGAGACAATTCCCTCATCTCCGAGAGCTCAT
TTTAAGTAACAACAACATCCTTAAAATATCTGGTAACTTGTCAAGTGATGTTCCTTCTTTAGAGTTCCTT
GATCTGCGGCACAACCTAATATCTGAGCTCTCCGGTGGATTCCTCCTGGGAGCGGTAAACCTAAAGAATC
TTGATCTCAGTCACAACCACCTCATAACCATCAACCAGTCCACGTTTCCATCTGAAACCGAGAGTTACCT
GAAGACGCTGTCGCTCAATGGAAACCCTTTCCACTGCACATGCAACCTGCTTGAATTCATTCTGTGGATT
CGCAAGACTAACGTGAAGATCCCCAGACTGGTGACTGCAGTGACGTGTGCCATGCCGGAAGAGAGGAAAG
GTTTGGCAGTGGTGCATTTTGACATTAAAGAATGCATCGATGACCAGTTGGCCTTTCTGGCGTACTTCTT
CTCCATTGTTTGCATTATATGCACTACTTTCGTGGCCGTCTCAATGCACCTTTTCTACTGGGACGTTTCC
TACTTATTCTACTATTTGAAAGCCAGATTCACTGGCTATCAGCACCTGAGCTCTGACAGCTGCATCTATG
ACGCCTTCATCACCTACGACACCAAGGACACGCAGGTGTCCGACTGGGTGCTCAATCACCTGCGAGTGCA
GCTGGAGGAACAAGGCGAGCGATTTCTACCCATTTGCCTGGAGGAACGGGACTGGATTCCCGGCTCTGCC
GTTCTGGACAGTCTGACGCAGAGCATCCAGCACAGCCGCAAAACCGTCTTCGTCCTGACCGAGCGCTACG
TGAACAGCGGCTCCTTTAAGCTGGCCGTGTTCCTGGCGCACCAGAGGCTTCTCGAGGAAAACGAGGACGT
GATCGTGCTGCTGCTGCTGGAGCCCGTGTTGCAGCACTCGCACTTTCTGCGGCTGCGCAGGCGGCTCTGC
GGGCGCAGCATTCTCGAGTGGCCGCACTCACCGTCCGCCGAAGCCTGGTTCTGGCAGTCGCTGCGGAACG
CCATCCGCGTGGACAACCAGGCCATGTACAGCGAACTCTACAGCAGATATTTCACCACTAAG

>KX196273.1 Megalobrama amblycephala Toll-like receptor 8a mRNA, complete cds
ATGACGATTGTGGTCAACTGCGGTGGACGTGGACTCAAGGTAATGCCGACGCTCCAGAGAAACACCACCT
CCCTTGACCTTTCTGAGAACAGGATCAAGAACTTAACATCAGGAGTTTTCCGATACCTGGAGAATCTGAC
CGCTTTAAATCTGAACTGGCTGAATAAGAATCAGAAGGTTGTTGTTGGCGACGAGGAGTTTGTGAATTTG
ACCAAGTTGCGTACGTTGGAGCTCGACGGGTTCAGACTAAAGAACGTACCAAAAAAACTTCCAAAAAACC
TGCAGGAACTAATGCTTGTTGTGAACAACATCATCTGGTTAAACTCGACGACTTTTGCGCATGTGCCAAA
TCTGACACTTCTTTTTCTTTCGAAAAACTGCTTCTACTGGAATCCTTGCTTGAGAGATTATCACATAGAA
GATGGGAGTCTTTCGGTCCTGACAAGATTGAAACATCTTACTTTATCGTACAACAACATAACTCGAGTGC
CCAGAGGATTACCGGTGTCTTTAAGGACTCTCGAGCTCGCTTCAAACAGAATCGCGTACGTCGGAGAGCA
TGACTTCCAAGGACTCGACAATCTGACAACTCTAAAGATCCAAGGAAACTGCCCAAGGTGTAACAATGCT
CCATATCCATGTGTTCCTTGTAAAAATGTTTCCATTGAAATCCATCCGCGAGCTTTTTCCAACCTTAAAA
AGCTGCAGATTCTGCACCTCGCAGGGAATTCACTCACGTCCGTAGATCCTGGCTGGCTCGCCAATATTTT
GGAACTTAAGAAGCTCTACCTTTCGTTCAATTACTTGTTCACAGCTGTCCAAGAGAATGTTTTCTTGGGT
AATCTGCCACTGCTTACCAAACTTGATCTTTCATTTAACTTTGCCCTTAAGACTTACCCGCCCACTGTTA
CGCTATCGCCCAGCTTCGCGAATTTGACCTCGCTGAGGATACTGAACCTTCGAGGATTGGTGTTTCAAGA
AATCCATGATGATACATTCCGCTCTCTGTACGGCTTACGAAATCTCTCTGTGTTGGATGTAGGAATAAAC
TTCATTGTGCGTGCAAATTCAAACATATTTGAAAAATTCCAACACGTGAAACTACTCTATCTTTCAGAAA
ACAGACTTTACCCGGTGATCAATAGGAACTTGAGAAAAGACACAGGTGTTGGTTTAAAATCCTCGTTCGC
GATGCCGTCGGTGTCAGACCCTTACCCTAAAGATCATTCCTATGATGTTCCAAAAAATCTCGTGAAGCCA
GAGTGCTACGCCACCGGTCGAGTGTTGGATCTCAGTCGAAATAACCTGTTCCTAATTTCTCCTGCACAGT
TTGAGTCATACGGGAACATATCTTGCCTCAATCTCTCCATGAATGGCTTTTCCACGGCTCCGAATGGATC
CGAATTCACATCGCTTCCAGGTCTCAAATACCTAGATTTGTCCTACAACAAAATAGATCTGGCTTACGAT
CACGCCTTCCAAGAGTTACAGAGTCTTGAGGTGCTGGACCTGAGTTACAACCCCCATTATTTCACCGTAC
AAGGTGTGACGCACAATTTGAACTTCCTCCAATATTTGCCCTCTCTGAAGGTGTTGAACATGAGCTACAA
TTACATCTTCACGTTGACCACCAAAACCATCTCAAGCGCATCTATTCAAGAGCTGCAATTCATTCACAAT
AGTCTCGGCAGGATGTGGAGGGATCGAGACAGAACCTACGATAGGCTTTTCGCAAACTTGACCAATCTGA
CTTATCTTGACATATCCTGCAATGATATCGAGAAAATCCCTTTTAGAGTTTATACGCTTCTTCCCAGAAG
CATTCAGAAGTTGCGATTAAGCCAAAACGATCTGGTGGTTTTTAACTGGACGATGTTAAGAAATTTCCCA
CATCTCCAAGAGCTCATTTTAAATAACAACAAGATCTATCAGATATCAAGTAATTTGGCAAGTGATGCTC
CCTCTTTACAGTTCCTCAATCTCCAGTACAACCGAATATCCAAGCTCTCCGATGGATTTCTAAAGGGAGC
GGTAAACCTTGAGGCACTTGATCTCAGTCACAACTATCTCATAACCATCAACCAGTCCACGTTTCCACCT
GAAACCGAGAGTTACCTGAAGAAGCTGTGGCTCAACGGCAACCCGTTCCACTGCACGTGCGACCTACTTG
AATTCATTCTGTGGATTTCTAAAACCAATGTGAAAATCCCTAAATTGGTGACCTCGGTGCTGTGCGCCAT
GCCGGAAGAGAGGAAAGGTCAGTCTGTTATAAAATTTAAAACTGAAGAATGCAACAATGACCAATTGGCC
TTTCTGGCGTGCTTCCTCTCACTTGTGTGCATTATATGCACCACTTTCGTGGTCATCGCAATGCACCTTT
TCTACTGGGATGCCTCCTACTTATTCTACTATTTGAAAGCCAGATTCACTGGGTATCAGCACCTGAGCTC
CGACAGCTGCATCTACGACGCCTTCATCACCTACGACACCAAGGACGTGCAGGTGTCCGACTGGGTGCTC
AACCACCTGCGGGTGCAGCTGGAGGAACGAGGCGAGCGCTTCCTACCCATCTGCCTGGAGGAGCGGGACT
GGATCCCCGGCTCTCCCGTCTTGGACAGCCTGACCCAGAGCATCCAGCACAGCCGCAAAACCGTCTTCGT
GCTGACCGAGGCTTACGTGAACAGCGGCTCCTTCAAGCTGGCCGTCTTCCTGGCTCACCAGAGGCTGGTG
GAGGACAACGAGGACGTGATCGTGCTGCTGCTCCTGGAGCCCGTGCTGCAATACTCGCATTTCCTGCGGC
TGCGCAGGCGTCTGTGCGCTCGCAGCATCCTCGAGTGGCCGCGCTCCTCGTCCGCCGAAGCCTGGTTCTG
GCAATCCCTGCGGAACGCCATACGGGTGGACAACCAGGCCATGTACAGCGAACTCTATAGCCGATACTTC
ACCACCAAG

>XM_021602089.1:424-3525 PREDICTED: Oncorhynchus mykiss toll-like receptor 8 (LOC110523412), mRNA
ATGAAGGAACACTGGTTTCCTCTTTCCCCTGCCTTTCAGAGACTGCTGTTCATCCTGGTGTTGCTGTGTC
TCTCCCTCTCCTGCTCTGGGAGGACCTGGGCTCAGAGGAAACTACCCTGCGATGTCATCTCTCTCAACCA
ATCAGAGTCCTTTGACTGCTCGGACAGGAAGCTACTCCAGGTACCCCAGGATATCAGCCGGAATGCCACA
CGGCTCGACCTTTCCTCTAACAGGATCAAGAAACTCTCCGGCATCTCGTTCAGGAACCTCCGAAACCTGA
CTCGACTAGACCTTAGCAATAACTTCCACCCCCAGAAACATCCTCTGACAATAGAGAACCAAACATTCTC
CATGCTGGATCAGCTCAAGGAACTGCTCCTTGATAGTAATGGTCTTTCTGCAGTGCCAAGTGCCCTTCCG
TCCAAGCTGCGGTTTTTGAGCCTGAAGTTCAACTGCATCAAAACCATCAGGCCAAACGACTTCATGCATG
TCAGACTCTTAGAAACAATCCACTTAATTGGAAATTGCGACTACGAGAGTGTCTGTAATGGACTAGTCAT
CGAAAACAGAACTTTCTCCCACCTCACCAACCTTGCTAGTTTATCGCTGTCAAACAACAGACTGATAGGT
GTCCCCCTGTTCCTCCCCCCATCCCTCCAGCAGCTCAAACTCAAACAGAACACTATCACCTACATTCACC
AGCATGATCTTAGTGGCCTCACTAGCCTGAGGCTTCTGGGCCTGTCAGGTAACTGCCCTGTGTGTTCTAA
CACCCCGTTTTTCTGCTCGCCCTGTAATACACCCAATGGGGCACTACAGATACACCCATATGCCTTCAGG
GAGCTATCCAAGCTGCAGGAGCTGAGACTATCCGGAAACTCTCTAGATCACCTACAGTCCTCCTGGTTTG
AGAACCTCACCAACTTGCGCTACCTGTACCTTTCATTCAATCGTCTAGTTGGTGAGATAGCCAATGGGGA
CTTCCTCTCTGTGTTACCCGGCGTAGAGGTGATGGACTTGTCTTACAATCACCCTGGACAATCTTCATAT
TCCCACAACTTGAAGCTCTCTAGGAACTTTTCCAACCTGACATCTCTGAAGACATTACACCTAGAAAACT
ATGTTTTTTCAACTCTTCACAAAAATGACTTGAACCCACTTTACAATTTATCTCACCTGTCTGTGCTCAA
TCTGGGAACTAACTTTATCTATCAGACAAACCTCTCATTGTTTGGCATGTTCCACAACTTGTCCAGTGTT
GGCCTCTCTGAGAACAAATTTGCTTTCCTGTCTAAGAAAGAAGATGTTTTGTCAACATGTGGGTGTAGCT
GTGGCTATGAGCTGAATAGAGACAGGTTTGGGCCTTACGTACACAAGGATCGACTCTTTCGTCAACATCT
GCCTAACATTAAGCCAAAGTGTATTGCGTACGGTTCAGTGCTTGACCTTAGCAGAAACAACATCTTCCAC
ATAAACCCTGATATGCTGCAAGGCCTGGACAACACAGCTTGTCTCAACCTGTCATCTAACTCCATTGGAG
ACATGTTCAACGGTAGTGAGTTTGTACATTTCCCCAAACTTAAGTACTTGGATCTATCCCGGAATAAGAT
CTACCTGCACTATGAGCATGCATTCAGTGAGCTAACAGAACTGGAGGTGTTGGACCTGAGTCATAATAAT
CATTACTTTGTGGTGGCAGGGCTAAACCACAGCTTAGCATTCATGGAAAACCTGAGCTCTCTGAAGGTTT
TGAACCTGAGCTGGAACGAGATCAGCACCCTCACTCATAACAACATCTCAAGCAGCTCCCTACAGGAGTT
GGACTTCCAAGGCAACCGCCTAGACATCATGTGGAAAATATGCCAGAACTATGAACTTTTCAGAGCGCTC
CAAAACCTGACTTCCCTGGATCTGTCATACAACAAGCTCCACCGTGTACCGCCTGAGGTCTACAAACACT
TCCCCAAGACCCTGAGACGCCTGTCTCTGAGTAAAAACCGACTGAAGGTCTTTGACTGGGAGAGGCTCAC
ACAACTACCGCATCTGGAGGAGCTGGACTTGAGTAAGAACAAACTGGAGCAGGTGGCCTGTGCTTTAACC
AGTTCACTAAAGTTCCTGGACCTGAGCCATAACAGGATTTCCCAGCTAGCGCCTGGTTTCCTCAGGGGCG
CCAGGAGCCTGTATGTGCTGGACCTCAGCTTCAACCTGTTGGAGCTCATCAACCAGACCACATTTGAGTC
TGGAGCAGAGAACCACCTCCAGCAGCTGTCCCTACAGGGCAACCCGCTCCACTGCACCTGTGACCTGTTG
GACTTCCATCTGTGGATGAGGAGCAATGAGGTGGAGCTCCCTCTGCTGGCTACTGAGGTGACATGCGACA
TGCCCGTGGAGAGGAGAGGCAAGTCTGTGTTGAGCTATGACATAGAGGAGTGTGTGAACGATGAAAACGC
AATGGCCTTCTGCATCATCACATCATTTCTCATCATTCTCACTCTGTTGGTATCTCTCACAGCACACCTG
TTCTACTGGGATCTCTCCTATATTCTGGACTACTGTGGGGCCAAGATGAAGCATCACCGTCGCTTAGTGC
CCACAGACTTTATCTACGACGCCTTTGTCATGTATGACACCGCAGACCCGCTGGCTTCTGATTGGGTATT
AAACCATCTAAGGGTCGAGCTAGAGGAGCGTGGAGAGAGGGCACGATACCTCTGCCTGGAGGAGCGTGAT
TGGTCACTGGGTATGCCTGTCATGGACAACCTGTCCAATAGCGTGCGGCAGAGCAGGAAGACAGTGTTTG
TGCTGACGGACGGCTTCCTGTTGCGTGGTGTAGTCAAAATGGCTGCCCTGCTGGTGCAGCAGCGGCTGGT
GGAGGAGGGGGTGGACTCCATGGTGCTGCTGTTACTGCAGCCCCAGGTCTTGCAACACTCACGCATCCTC
CACCTGCGCAGGCGGCTCTGCAGGCGCAGTGTTCTGGAGTGGCCCGCGGATGCCAGTCCAGCTGCCCAGC
GATGGTTCTGGCACCACCTGAAGAGAACCATTAGGAAAGATCAGATAGGCACTCACACATCCCTACACAG
CACATACTTCACTGGGCGG

>XM_018688038.1:1-2079 PREDICTED: Lates calcarifer toll-like receptor 8 (LOC108890949), mRNA
ATGAGCAGCTATTCCAGCTCTACCCTACAACATTATATCTTTCAAAAAACTTTGCAAAAACTCCAGTCAC
TGAGAACTTTGCATTTGGAAGGTTTGGTGTTCCAGACTATTGTACAAGACACACTCAGCCCTCTGTACGG
GCTCCGGAATCTGTCTGCGCTGAATTTAGGGACTAACTTCATTATTAAATCTGATTCCAAAATTTTCAGC
AAATTCCAACAGCTGAAAATGATATACCTTGCAGAAAACAGGCTATATCCCAGTCCAGTGAAAAGTATCG
CTAATCCGAGTGATGGATTCCATCAGCGCTTGGACCTTTCTATTTCACCTTACATAAAACCACATACAGA
CTTTGCTTACGATGTATCACATAGTCTTATCAAGCAAGAGTGCTTTGACTCTGGTCGAGTGCTAATCCTC
AGCTCAAATAATCTGTTCTTCATTTCTCCAAAACAATTTGAGGGCTATGGAAATATTGCATGTCTCAACC
TCTCAGGAAACGGATTTTCGGCAGCACTTAATGGCACAGAGTTTTCTTCACTGCCTAATCTGACCTACCT
GGACCTGTCATTCAATAAAATAGATCTTGCATATGACAATGCCTTCATAGAACTACAGAAACTAAAAGTA
CTAGACCTCAGTTATAATCCGCACTACTTCAAATCAACGGGGGTAACACATAATTTGAATTTCATGAAAA
ATCTGCCTGCTCTGAGAGTGCTGAATATGAGTCATAACGCAATTTCCATCTTAACAACAAAACAGATGCA
CAGCAAATCATTATCTGAACTTCAGTTTACAGATAATAATCTTGGGACTCTTTGGAAAGAGAGAGATGGC
TCATATGAGATGCTTTTTACTAATCTTACTAATCTGACAATTTTAGATATATCCCAAAACAGAATAACAA
AGATTCCAGATAATGTTTATGAACGTTTGCCACATAATCTCACCAAACTACGCATAAGCGGTAACTCCCT
CACTGATTTTAAATGGAACAGACTGAAGTGTTTTCATCAACTTCAAATTTTAGACCTGAGTTTTAATTCT
TTATCTCATGTGAAAGGTATAAACTCAAACATCACCCAAAGTTTGACTTTCCTTGATCTGAGTCATAACC
ACATTTTCCACTTGGATGATGGATTTATAAAGGGTCCGAAAAGCCTTACAACTCTTAGCCTTAGCAACAA
TAAACTGACCACAATCAATCAATCTACCCTCCTGTCAATATCAAATAATCAGATTAAGACTTTGTTCTTG
CAGCAAAACCCATTCCAGTGTACCTGTTATTCATTTGAGTTCATTCTGTGGATTGAAAATAGTAATGTAA
AGATCCCGAGACTGACCACTAAGGTGAAATGTGCCACACCAGAAAACCAGAAGGGTAGAGCACTAATATA
CTTTGACATTAACCAGTGTGTTAATGACAGTCAGGCATTCCAGATCTACATTCTTATCACTTCCTTTATT
TTTGCTTTTATGTTTGTGACAACTGTTGCTCACTTATTTTACTGGGATGCTTCATATGTCGTACACTTTA
TGAAAGCTAGGTTAAAGGGATACAGATCCTTGAACTCACCAGAGAGTGTTTATGATGTCTTTGTGACTTA
TGACACCAGAGATCCACATGTCTCTGAGTGGGTGATGAAAAATCTGCGGGTGAAACTGGAAGAGGAAGGA
GAGACACATCTCCCTTTATGTCTGGAGGAGAGGGATTGGCCCCTAGGAGTCCCCCTGGTGGACAACCTCA
CTCAGAGCATCCAATACAGTCGCAAGACCCTTTTTGTCTTAACAGAGGGCTACGTTAAGACTGGGGTTTT
CAAGCTAGCAATGTATCTGGCCCATCAAAGACTGCTGGATGAAAATGTGGATGTGATTGTGCTGCTGATG
CTAGAGCCCGTCCTACAGCACTCTCACTTCCTCCGTCTGAGGAGGAGGCTGTGTGAGAAAAGTGTTGTAG
AGTGGCCGAGAACAGCAGCTGCAGAGGCTTGGTTTTGGCAAAATCTGCGGAGTGTTGTCAGAGTAGACAA
TCAGATTATGTACAACAAGACTTATTCAAAGTACTTCACCAACAAG

>KY824796.1:155-210,1514-4583 Ctenopharyngodon idella TLR 8b (TLR8b) gene, complete cds
ATGGGAAAAACCTATCATTTCCATACAAACTCAACCAAGCCCAAGGTTCAGTTAAGGAGTCTCCACAATC
ACAAGAAAATGATATTTGTGTTCATTTTGATTTGTACTGCCCACTCGTCTCAAGGCCTCATCTGGGATTG
GAGAAAGCTTCCATGTGATGTAACACTTTCCAACAGCTCTGTTGTCTTGGACTGTTCAGAAAGATCTTTG
AAAAAAATCCCGAAAAACCTGATTTGGAATACAACTGAACTAGACTTTGCGAACAATGAAATACGTTACC
TCCCAAAGGATGCCTTCTGGAATCTGACTAACGTTACACGGATAAACCTCAGAAAGAATCGGATTGAAAA
ATGCCTTGAAAAAGACCGAGGGATTTTCTCAAGATTGGCTAACCTGGAGACTTTGCTACTCGACAATAAT
AAGATCTCAGCAATTCCTAGAGACCTTCCTCCTGGATTGCAACAGCTGAGCCTCAATTCGAACCGTATCA
AGAACATTGGACCATCAGACTTTGAAAGAACAAGGAAACTCAAAGTTTTGAAATTAAATAAGAACTGCTA
TCATAATGTCAGTATAGAACTGATAATTCACAAAGAAACATTTCAGCATTTACAACTAACTGAGCTAGAA
CTGTCCAGAAATGGAATACAGAAAATACCATCGGCTTTACCTGGATCCCTCAACACACTCTCACTTCTTC
TAAATAGGATTGAGCGAGTTCATGCCTCTGACCTGAACAACCTAACAAACCTGACAGTTCTTGATTTATC
TGGAAACTGCCCTTTTTGTTTTACTGCTCCTTTCCCATGCACTACCTGTCGGACAAAGAATCACGCTCTA
CACATTCATCCGGATGCTTTCAATGAATTATCCCAACTGCAAGACTTACGACTGTCTGGAAATTCTTTAA
AAACAATCAAATCGTCATGGTTCCGGAATCTTACTAAGTTAAAGTATTTGTATCTTTCCTTCAACTCATT
GATAAGTGAATTTCAAAGCGGACAATTCTTCAGTGTGTTACCACAAGTGGAAGTTGTAGATTTCTCATAT
AATAATCCATATCAAACATTTTACCAAAGAATGAATCTCTCAAAAGGCTTTGGTAGTTTGAAATCATTGC
ATACACTTCACATAGAAGGCTACAATTTCCACAATCTTTGTGAGGAAGATCTCCGACCTCTCTTTGGGTT
GAGAAACCTATCCGTTCTAAACTTGGGAGTCAACTTTCTCCAACATATCAATATATCGGTGTTCAGAAAC
TTTCACAACCTGTCTTTGATTTCATTGATTGACAACAGGCTAACACTCACAAGTCCTCTTTGGAGACGAG
AGTGTAGAAATGAAATCCTTGCTGATGAGGACGAGGGAGACAGACGCGAAGACCCCTACATTCACACAAA
TGAACAGTTCCGCAATTACCCACCGTTTACCAAAGCTGAGTGTCTGGCAACAGGACCAGTTTTGGACCTC
AGTAGGAACAACATTTACCACATCAAACAAACTTACTTTACAGGAGCAGAGAATACCACATGCCTCAATC
TTTCCTCCAACTTCATTGCTTCATATTTCAATGGTACAGAGTTTGTTCACTTTCCCAAGCTGAAGTACCT
TGACTTGTCTCACAACAGAGTCTACATGCGTTCAGATTCAGCACTGAATGAACTGAAAGAATTAGAAGTT
TTGGATCTAAGTCACAACAAACATTACTTTGAGGTGGCGGGTGTCAGGAGCACTCTGACATTCCTGGAAA
ACCTCCAGTTCCTCAAAGTGCTGAATCTCAGTTGGAATGAGATAAATACGCTGACCAATAAGACTCTGCA
GAGCGACTCATTGAAGGAGCTACAGTTTCAAGGCAATCGACTGGATATAATGTGGAAGAAGGGCCGTGGA
TTCAAAGGTCTTTTTAAGTCTCTCTCGAACTTAACACACCTTGATATATCATATAACAAGCTTGCCGAAA
TACCGGACGATATTTTCAGCTATTTCCCATGTACGCTAAAATATCTTTGCATGAGCAGGAACACACTTGC
TGATTTTAAGTGGGAACAGCTCAAATATTTACCCCACTTGGAGACTCTGGATCTAAGTATGAACAAATTG
AGTAAAGTCACTAGAAACCTATCAAAACATACAAATTCATTGAGGGTCTTAGACTTGAGCCATAATCTGA
TCGTCAAGTTGAATCACAGCTTTCTCAAAGATGTCAAAAGCCTGATGATCCTTAATCTCGCTTTCAACTA
TTTAAAACATTTAAGTGACGCATCCTTCCAGACAAGTAGCGATCACTCCCTACGCTTGCTGAACCTGCAG
AGAAACCCTATCCATTGCTCCTGTGACCTTCTGGACTTCATTCTCTGGTTAGAGAAAAGTGACACAGTCC
TTCCTTATCTAGCAACAGACATCTTATGCGATCTTCCGGAATCCAAAAGGGGACATCCAATGATCAATCT
GGACTTTAAAAATGCCTGCATCAACAATAGTATCGCTCAAATCCTATATGTACTCACCTCATCCATCATT
ATTGTCATGATGTCTACAACTATCGCAATACATGTGTTCTACTGGGACATATCGTACATTTATAATTTCT
GGACAGCCAAAATTAAAAGTTATTACTTGAAGACGACTGACTGCACTTATGATGCTTTTGTTATGTATGA
CACCAATGATCCGATGGCGGAAGAGTGGGTACTGAACCACTTGCGTTTTGAGTTGGAAGATAGAGGAAAA
CGAGTTCGTCCGTTATGTTTGGCGGAAAGAGATTGGACTCCTGGTACACCCATCATGGATAACCTGAACC
AGAGCATACACCGGAGTAGGAAGACAATATTTGTGTTGACAGAGGGATTTGTTCACAGTGGGATTTTCAA
GATGGCGGCTTTCCTAGCGCAACAAAGGCTTCTGGAAGAGGGCGTGGACGTGATGGTGCTGGTATTGTTG
GAACCGGTTCTTCGGCAGTCGAGAATCTTAAACTTGCGGCGCTGCCTGTGTGGACACAGTGTGCTGGAGT
GGCCCAGAAACCCGGCAGCAGAAGGCTGGTTCTGGCAGAGTTTGAGAAACGCAGTTAGGTTTGAGAGTCA
AGGTGGTCAAAGCAAAATGTTTACAAATTACTTCAGCGGACGA

>XM_026377191.1:29-3091 PREDICTED: Anabas testudineus toll-like receptor 8 (LOC113173686), mRNA
ATGCTGCTGTTCTGTCTGTGCTGCCATTATGAGGTCCAGCATGCTGCATGTAAACTTGTTTGGTGGTCAC
CACAGTTCCCTTGTGATGTCACAAGCAATGACTCTAATGTCATTTTTGACTGTAGAGGACGACATCTGGA
GTTAGTACCTCATGGGATAACAAGTAATGCAACTTGGCTTGACCTCTCAGAAAACCTGATTAAGAATATT
TCAATAGATTCTTTTTCTCACCTGTCAAATCTTACCACACTCGATCTCAGCTGGGCAAACAATAAAAAAA
GATACCCACTTAAAATTGATGCAAAGGCTTTCCAAAATCTGACAAAACTCAGTCATCTAAAACTGACAGG
CAATCATCTGAATGAAATTCCCAGGAATATTCCTGTCAGTGTGAAAATTCTTGAGCTAAACATAAACCAC
ATTGTGCTGCTGGATAACAGGAGCTTTGCTGGATTAGCAAATCTGACAGAGCTCTGGATATCTAAAAACT
GCTACACAGGGAATCCTTGTAATAAACCGGTTACTATTATGGAGGGCAGTTTTGCCATTATGCTTAAACT
GAAGGTTCTGGATTTGTCCTTTAACAACTTAACTCAGGTTCCCAAAGGATTACCTAAATCAATAATCGTG
TTAAAGCTGGGTTCAAACAAAATAGAACACATATCTGAAGTTGATTTCCTCGGGCTACATTATTTAGAAA
TCCTAACAATACAAAGGAACTGTCCAAGATGTGAAATTGCACCATATCCCTGTGTTCCTTGTCCAAACAG
GTCTGTTACCATCCAGCCTAATGCATTTGATCATCTAACAAAGCTTCAGGTGTTGCACCTGGGAGGAAAC
TCACTGGACCACCTGAATCCCTCCTGGTTTCAGAAGCTGAAAAATCTTAAAGAATTGTACCTGTCATTTA
ATTTCCTACTTAAAGCAATTACTGAGGAAGCAACATTTCTAAACTACCTTCCTAAGCTAGAAATACTGGA
TCTGTCTTTCAACTATGAGCTGAAGATATACCCTACAACGTTAAATCTATCACAAGAATTTTCAAAGCTT
CAGTCACTGAGGACTTTAAATTTGCAAGGCTTAGTCTTCCAGAATATTGAACAAAGCACATTCAAACCTC
TGTACGAACTCAAAAATCTGTCTGCACTGAACTTAGGGACCAACTTCATTATACACTCTGATGCCACAAT
TTTTAGCAGATTACCTCACCTGAAAATGATATACCTTGCAGAAAACAGGCTGTATCCCTTCCCAGAGAAA
AATCCCCCACAACTATGTGCTGGCAACATTCAGAGGTCAGACTTTTCTATTGCCCCGCTCTTAAAACCCT
ATCCAAACGACTTTGTTTATGAAATATCACACAACCTCATTAAGAAGGAGTGCATTGACTCTGGAAAAAT
GCTCATTCTCAGCTCAAATAATTTGTTCTTCATTTCTCCAAAGCTTTTTGAAGGCTATGGAAATGTTGCA
TGTCTCAACCTCTCAGGAAATGGATTTTCAGCAGCTCTTAATGGCACAGAGTTCTCTTCACTGCCTAACT
TGACCTACCTGGATCTGTCAAACAATAAGCTTGATTTGGCTTTTGACAATGCCTTTAAAGAACTAAAGAA
ACTTCAAGTACTGGACCTTAGTTACAATTCACACTACTTTAAAGCATATGGGCTATTACATAATTTAAAC
TTTTTAAAAAATCTACCCAACCTAAGGGTACTCAATATGAGCCATAACTTCATTTCTACATTATTGACAA
AACAGATGCATAGTCGATCATTAGCAGAACTTCAATTTACAAATAACAATCTTGGAAATCTTTGGAAACA
CAGGGATGGCTCCTACAAGATGCTTTTTACTAATCTTATTAATCTGACTATTTTAGATATATCACACAAC
AGCATTGCAAAGATTCCAGACAATGTTTATGGACATTTGCCACGAAATCTCACCTTACTACGCATAGGGC
ATAATTCACTCACTGATTTCAACTGGGGTCAACTAAAAGGTTTCCATCAACTTCAAATTTTAGACCTGAG
TTTTAATAAGTTATCTAATGTGACAGGAATGAACTTAAATATAATTCACACTTTGACTTTTCTGGACCTG
AGTCATAACACCATTTTCCACCTGGACAATGGATTCATTAATGGTCTGGGAAGCCTTAAGACTCTTAGTC
TTAGCAGCAATAAATTGACCATCATTGACCAATCTACTAATGCATCACAACCTAATCCTCACATTCAGAC
CTTGTTCTTGCAGAAGAACCCATTTGAATGTACCTGTGTTTCAGTTGAATTCATTATGTGGCTTGAAAGT
TGTGGTATAAAGATCCCGAGACTGGCCACCGATGTAACATGTGACACACCAGCAAATAACAGGGGTCAAC
TGTTAATAACATTTGATATCAACCAGTGTGTAAATGACAGTAAGGCATTCATGGGTTACACTCTTACAAC
TTCCTTTATTATTATTTTTATGTTTGTAACAACCGTTGCTCACCTATTTTATTGGGATGCTTCCTATCTA
ATACACTATACAAAAGCTAAGCTGAAGGGATACAAATCCTTGAAGCCACTGGACAACATACACAATGTCT
TTGTGACTTATGACACCGGAGATCCACATGTTTCTGAATGGGTGATGAAGAATCTACGAGTAAAGCTGGA
GGAGGAAGGTGGCCTTCCTCTGTGTTTGGAAGAAAGGGATTGGTCCCCAGGCATCCCACTGGTAGACAAC
CTCACTCAGAGCATTCGATACAGTCGCAAGACACTGTTTGTCCTAACAGAGGGATATGTTAAGACTGGGG
TATTCAAGCTGGCCATGTATCTGGCCCACCAAAGGCTGCTGGATGAAAATGTGGATGTGATTGTGTTGCT
GATGCTGGACCCTGTCCTACAACACTCTCACTTCCTGCGCCTGAGGAGAAGGCTGTGTGGGAAAAGTGTT
GTAGAGTGGCCGAGAACCGCGGCCGCTCAGCGCTGGTTTTGGCAAAACCTGAGGAACGTTGTGAGAGTTG
ACAATCAGGTGATGTACAATAAGACTTATTCAAAGTACTTCACCAGTAAG
