# Supplementary material for: Variation in selection constraints on teleost TLRs with emphasis on their repertoire in the Walking catfish, Clarias batrachus
Source: Sci Rep. 2020 Dec 7;10:21394. doi: 10.1038/s41598-020-78347-6 (PMC7721727; doi:10.1038/s41598-020-78347-6)
Supplement: Supplementary file 8 — Supplementary Information 8. [file 41598_2020_78347_MOESM8_ESM.txt]

>XM_017468308.1:372-3575 PREDICTED: Ictalurus punctatus toll-like receptor 9 (LOC108265704), mRNA
ATGCAGATGCTCTTGTTCATGTTTGGACCCGGATTGTACCTATTTTTTGTACTGGATCAACTGAATTTGG
TCAAAACAATGAACCCTAAATTCTACCCTTGTGACAGTAACACCAACAGTAATGGTAACATACATTTAGA
CTGCAAGCGCAGAGACCTCATGAGCATCCCTAAATTTATGTCATTTTCTATCATCTCATTAAACCTGGAT
GAAAATCGTATACATCAAGTAAAACGTGATGATTTCTCAGGTATTCCCAATCTTCAGAGTCTAAGTTTAA
TGTGGAATTGTTTGCCTGGGCGCCTCAAAGCATTGAAATTGCCTTCATGCCAAGTGATTATTGATCCGGA
AGCATTTGTTAATCTCAAGAACTTGACCTTCCTTCAATTGGCAGGAAATAGTCTCAAGACTATTCCTCTT
CTACCCCAGCACCTTGAGGTTTTAGGATTAGAATTTAATAATATTTTCCGGATTGAACAACACCTAGGAA
CACCTTTTCTCAAACAACTGCTTCTTGCCAAGAATTGCTACTATGCCAACCCCTGTAATGAATCATTTTT
CATTGATCAAATGGTGTTTCAGGATTTACCCGAGCTTCAGAACCTCACCCTTGGCTTTAATAATATGTCT
TCCGTTCCCAAACAATTGCCTTCCTCACTGGAAAGTCTAGACCTTACAGAAAACAGAATTACAGAGATCT
GGGAAAGCTCTTTTACAAACCTCACTAAACTCAGTTTCCTTAATCTGCAGTGGAACTGCCAAAGGTGTGA
TCATGCTGCTCAACCTTGCTTTCCTTGCCCAAATAATTCATCCTTAGGCCTGCATGACAACGCTTTTTTT
GATCAGAGAGAGTCACTTGTTATCCTTAGTCTACGGGGAAACTCGATCTATTCCATTCCTAAAAATCTTT
TTGCACAACTAAAGAAACTAAAGACACTTGACCTCTCAGAAAATCTCCTTGCCTACAGCATCCGTAATGG
CACATTCTATGAGGAACTGCAGGGTGTTGTGTCCCTTAATCTTCTATATAATTATCAACCGCTGAAAACA
TTTTCAGAGCTGATACTGTCACCCTCTATTAGCAGAATGAAGTCATTGAGGAACCTTCATTTAAGTGGGC
TTTTCTTTCATCAGTTGTCGAACAATAGCCTTAGACCTCTGTTCAACCTAACACAGCTTGAGTATCTTGA
CCTGCGCATGAACTTCATTAGTTCTTGTAATGTAACTGCATTTAACCAGCTGAGATCGTTGAGAATGGTT
GTGCTTTCACAGAACATGCTAACCATCAACCCATACTACACAGCAAGCTCTAATAATGCCATGACCCTGG
ATAGATATCAGAGGGATGATCACCTGAATCTTCAAGACATGCCTGCATTTGAGTCAAAGCTCCAGATGAA
CTATTTACACTGCACTGACAAAGAATGTCCAAAAAGTTATTCAATGATGAATTTCCAAAAGTGTTTCTGT
TATCGAAAACTCTTTTTTGACCTGTCACAAAACAATATACCATGGCTGAATGCAAGTACTTTCAAAGGAA
TGGAGAAAACAGTGTGCTTGGACCTGTCCTATAACTATATGAGTCAAAGTTTAAATGGCCAGCAGTTTTA
TCCTCTTACCGAACTGGTATACCTCAACATGGCACACAACCGTATTGACCTTTACTTTAATGAAGCATTC
CAGGAGCTAAGGAGAACACTGAAGGCTCTTGATCTTAGCAACAATGAATTCCATTTTCAGATGAGGGGAA
TTGGGCACCGCTTCACTTTCATAAAGAACCTGACTTCACTTGAAGTTCTTAGTTTAGCAAACAATAACAT
TGGCATGCGAATCTCCAACACACTTTATAGCACATCTCTAAAGTGCCTGTTATTCTCTGGAAATCGTTTG
GACATCATGTGGGACACCAGTGGAGATCAGTACATACGATTCTTTCAGGGGTTGACAAACCTTACATACC
TGGACATTTCTGACAACAAGCTTAGATCATGTTCCCCAGAAGCAATAGTTAACCTTCCTCCAAGTATTCA
TGTGCTCAAGATGGACTCAAACCTACTGAATTACTTTCCCTGGAACAATATCTCCGTTCTCAGTCAACTG
TGCTATCTGAACCTCAGTGGAAACTATCTGTTTAATTTGCCAGACAGCGTTATCTACTTTGGCATTAAGC
TTAGAAGCCTGGACCTCAGTCATAACCGACTAAGTGCAATTCCAGAGTCTTTCTTTAGTCAGGCAACAGG
TCTTAAAGAACTGATGCTCAATCACAACCAGTTAAAGATCTTAGAGATGCACGCTCTCCCCCCATCATTA
CAGAAAGGCAATACCATTTGTATCACTTCAAAGATCTCCTGCAAGCTAACACTGCATGCTAACCCATTTA
CATGTAGCTGTGCTACTTCCTGGTTTACTGATTTTCTGCGAACAAGTCCTGTGGATATTCCACACCTCAC
TACAGATGTTCGCTGTGGTTTTCCTGAATCACAGACAGGAGTAAATGTCCTTTCCATTGATCCTCGCTCC
TGCCAGGAGATATTTGGCAGTGTTTCCTTCCTCTTTACTTTCCTCCTTACTATTGCAGCAACTGCAGTCC
CCCTTTTGAGGCATCTATATGGCTGGGACCTGTGGTATTGTTTCCAGATATTGTGGGCAGGACACAAGGG
TTACATGCCACTTCACGGAAACAACATGAACAACCAACATGATGCATTTGTGGTGTTTGATACAAAGAAC
AAGGCAGTGAGAGATTGGATCTACAATGAGATGTTGATTAACTTGGAAAGCAGAGGAAGATGGAAATTCC
GGCTCTGTCTGGAGGAACGGGACTGGATACCAGGAGTATCATGCATTGAGAATCTACACAACGCAGTGTA
CAACAGCAGGAAAACAGTGTTTGTGCTGACTAATCAGGGTGGCTGTGCTTCTCTGAATGGGGTAATAAAG
CAAGCTTTCATTCTGGTCCAGCAGAGACTGCTGGATGAGAAAGTGGATGTTGCAATTGTGGTCCTCCTGG
ATCCTCTTTTCCCCAAGCTCAAGTACTTGCAGATGAGAAAAAGGCTATGCAGAAAGTCAGTTCTCTCCTG
GCCTAAGAACCCTCGAGCCCAGCCTCTCTTCTGGAATAATTTGCATATTGCTTTAGCATCTGACAACGTG
AGATCTTATGATAAAAAAGTTACAGAGAGCTTCCTATCTAATGAGCTTATA

>XM_026925026.1:111-3314 PREDICTED: Pangasianodon hypophthalmus toll-like receptor 9 (LOC113533129), mRNA
ATGCAGATGCTCTTGGTCATGTTTGGACCTGGATTATACCTGTTTTTGGCACTGGATCAACTCAGTTTGG
TCAAAACAATGAATCCTAAATTCTACCCTTGTGACAATAGAACCAGCAGCGATGGAAACATACATTTAAA
CTGCAAGCACAGAGACCTCACGAGCATCCCTAAATTTATGTCCCTCTTTATCATCTCATTAAACCTGGAT
GAAAATCGTATACATCACATAAAAAGTGATGATTTCTCAGATATTCCCAATCTTCAAGTTATAAGTTTAA
TGTGGAATTGTTTGCCTGGTCGCCTCAAGGCGTTGAAATTGCCTTCATGCCAAGTGATTATTGAACGTGA
TGCTTTTGTTAATCTCAAGAACTTGACCTTCCTTCAGTTGGCAGGAAATAGTCTCAAGACTATTCCTCCT
CTACCCCAGCACCTTGAGGTCTTAGGATTAGAATTTAATAATATTTTCCGCATTGAACGACCCCTTGGAA
CACCTTTTCTCAAGCAGCTGCTTCTTGCCAAAAATTGCTACTATGCCAACCCCTGTAATGAATCATTTTT
CATTGATCAAAGAGTGTTTCAGGATTTACCTATGCTACAGAACCTCACCCTTGGCTGTAATAATATTACC
TCCATTCCCACGCAACTGCCACCCTCACTGGAAAGTCTAGACCTGAGAGAAAACAGCATCACAGAGATCC
GGGAAGGCTCTTTTACAAACCTCACTAAACTCAGTTTCCTTAACCTGGAGTGGAACTGCCAAAGGTGTGA
TCATGCAGCGCAGCCTTGTTTTCCTTGCCCAAACAATTCATCCTTAGGCCTGCATGACAAAGCTTTTTTT
GAGCAGAGAGACTCACTTGTTAACCTTAGTCTACGGGGAAACTCAATCCATTCCATTCCTAAAAATCTTT
TTGCACAACTAAAGAAACTAAAGAAACTTGACCTCTCAGACAATTTCCTCGCCTACAGCATCCAGAATGG
CACATTTTATGAGGAACTGCAGGGTGTTGTGTCCCTGAACCTTCTCTATAACTACCAACCTCTGAAAACA
TTTTCAGAGCTGATATTGTCACCCTCTATTAGCAGAATGAAGTCCTTGAGGAAGCTTCAATTAAGTGGGC
TTTTCTTTCATCAGTTGTCAAACAATAGCCTTAGGCCTCTGTTCAACCTACCACAGCTTGAGTATCTTGA
CCTACGCATGAACTTCATTAATTCTTGTAATGTAACTGTGTTTAACCAGCTGAGATCCTTGAGAATGGTT
GTGCTTTCACAGAACATGCTAACCCTCAACCCATACAACACAGCAAGCTCTAGTAAGGCCTTGACCCTGG
ATAGATATCAGAGAGATGACCACCTACAGCTTCAAGACATGTCTGCATTTGAGTCAAAGCTCCAGAGGAA
CTATTTCCACTGCACTGACAAAGAATGTCCAAAAGGTTATTCAATGTGGAATCTCCGAAGGTGTTTCTGT
TATGGAAAACTCCTTTTTGACCTATCACAAAACAATATCCCATGGCTGAATGCAAATACTTTCAAAGGAA
TGGAGCAAACCGTGTGCTTGGACCTGTCCTATAACTATATGAGTCAAGCTTTAAATGGTCAGCAATTCTA
TCCTCTCACCAAACTGGTATACCTCAACATGGCACACAACCGTATTGACCTTTACTTTAACGAAGCATTT
CAGGAGATACGCAGAACACTTAAGATTCTTGATCTCAGCAACAATGAATTCCATTTTCACATGAGGGGAA
TAGGGCACCGCTTCACTTTCATAAAGAACCTGACTTCACTTGAAGTTCTTAGTTTAGCAAACAATAACAT
TGGCATGCGAATCACCAACATTCTTTATAGTACATCTCTAAAGTGTCTGTTATTCTCTGGAAATCGTTTG
GACATCATGTGGGACAGCAGTGGAGATCAGTACATAAGATTCTTTCAGGGGTTGACAAACCTTACATACC
TGGACATTTCTGACAATCAGCTTAGATCATGCTCCCCAGAAGCAATAGCTAACCCTCCTCCAAGTATTCG
TGTGCTCAGGATGGACTCGAACCTACTGAATTACTTTCCCTGGCAAAATATCTCAGTTCTCAGTCTACTG
TGCTATCTGAACCTCAGTGGAAACTATCTTTCTAACTTACCAGACAGCGTTATCTACTTTGGCATTAAAC
TTAGAAGCCTGGACCTCAGTCATAACCGACTAAGTGCAATTCCGGAGTCTTTCTTTAGTCAGGCAACAGG
TCTTAAAGAACTGATGCTCAATCACAACCAGTTGAAGATCTTAGAGATGCACGCTCTCCCCCCAGCATTA
CAGAAAGGCAGTACTATTTGTACCACTTCAGAGACCTCCTGCAAGTTAACATTGCATGCTAACCCCTTTA
CATGCAGCTGTGCCACTTCCTGGTTTACTGATTTTCTGCGAAAAAGTCCTGTGGATATCCCACACCTCAC
TACAGATGTTCGCTGTGGTTTTCCTGAATCACAGATGGGAGTAAATGTCCTTTCTATTGATCCTCGCTCC
TGCCAGGAGATATTTGGCAGTGTGTCCTTCCTCTTTACGTTATTTCTTACTATTGCAGCAACTGCAATCC
CCCTTTTGAGGCATCTATATGGCTGGGACCTGTGGTACTGTTTCCAGATATTGTGGGCAGGACACAAGGG
TTACACTCCAATTCAAGGAAACAACATGAACAACCAGCATGATGCATTTGTGGTGTTTGATACAAAGAAC
AAGGCAGTGAGCGATTGGATCTACAATGAGATGTTGATTAACCTGGAAAGAACGGGAAGATGGAAATTTC
GGCTCTGTCTGGAGGAAAGGGACTGGGTACCAGGAGTATCATGCATTGAGAATCTACACAACGCAGTGTA
CAACAGCAGGAAAACAGTGTTCGTTCTGACTAACCAGGGTGGCTGTGCTTCTGTGAATGGGGTAATAAAG
CAAGCTTTTCTTCTGGTCCAGCAGAGACTACTGGATGAGAAAGTGGATGTTGCAATTGTGGTCCTCCTGG
ATCCTCTTTTCCCCAAGCTCAAGTACCTGCAAATGAGAAAGAGGCTCTGCAGAAAGTCCGTTCTCTCCTG
GCCTAAGAACCCTCGAGCCCAGCCTCTCTTCTGGAATGACTTGAATATTGCTCTAGCATCCGACAACGTG
AAATCCTATGATAAAAAAGTCACAGAGAGCTTCCTATCTAATGAGATTCTA
>XM_027167061.1:2184-5387 PREDICTED: Tachysurus fulvidraco toll-like receptor 9 (LOC113656076), mRNA
ATGCAGATGCTCTGGGTCATGTTCGGGACTGGATTGTACCTGTTTTTTGTACTGGATCAACTGTGTTTGG
TCAAATCAATGAACCCTAAATTCTACCCTTGTGACAATAACACAGACAGCGATGGAAACATACATTTAGA
CTGCAAGCACAGAGACCTCACGGGCATCCCTAAATTTAAGTCCCCTTTTATCATCTCATTAAACCTGGAC
GAAAATCGTATACATCAAGTAAAAAGTGATGATTTCTCAGGTATTCCAAATCTTCAACATTTAAGTTTGA
TGTGGAATTGTTTGCCTGGTCGCCTCAAAGCACTGAAATTACCTTCATGCCAAGTGATTATTGACCATGA
TGCTTTTGTTAATCTAAAGAACTTGGCATTTCTTCAACTGGCAGGAAATAGCCTCAAGACAATTCCTCTC
CTACCTAAGCATCTTGAGGTTTTGGGATTAGAATTTAACAATATTTTCCGGATTGAACAACCTCTGGGTA
CACCATTTCTCAAACAACTGCTTCTTGCCAAAAATTGCTACTATGCCAACCCCTGTAACGGATCATTTTT
CATTGATCAAAGGGTGTTTCAGGATTTAACTAAGCTTCAGAACCTCACCATTGGCTTTAATAATATCACC
TCTATTCCCATGCAACTGCCACCCTCACTGGAAAGTCTAGACCTGAAAGAAAACATGATTACAGAGATTC
AGGAACACTCCTTCTCAAACCTAACTAAACTCAGTTTCCTTAACCTGGAATGGAACTGCCAAAGGTGTGA
TCATGCAGCTAACCCTTGTATTCCTTGCCCAAATAATTCATCATTAGACCTGCATCACAAAGCCTTTTTT
GACCAGAGAGACTCTCTTGTTAACCTTAGTCTACGGGGAAACTCAATCTATTCCATTCCTAAAAATCTTT
TTGCACATCTAAAGAAACTGAAGACGCTTGACCTCTCTGAAAATCTCCTTGCCTTCAGCATCCAAAATGG
TACATTTTTTGAGGAACTCCAGGGTGTTGTTTCCCTGAACCTTCTCTATAACTATATACCTCAGAAAATA
TTTTCAGAGCTGATACTGTCACCCTCAATTAGCAAAATGAAGTCCTTGAGGAAACTTCATTTAAGTGGGC
TTTTCTTTCATCGGTTGTCGAACAATAGCCTTGAGCCTTTGTTCAACCTACCACTACTGGAGTATCTGGA
CCTGAGCTTGAACTTCATTAATTCTTGCAATATAACTGCATTTAACCAGGTGAGATCCTTGAAAAAGGTT
GTGCTTTCACAGAACATGCTAACTATCAACCCATACTACACAGAAAGCTCTAATATAGCCCTGACACCGG
ATGGATATGAGAATTATGACCACCAGCAGCTTCAAGACATGCCTGCATTCGAGTCAAAGCTCCAGATGAA
CCTTTTGCATTGCACTGATGAAGAATGTCCAAAACATTTTTCCATGTGGTATTTCCAAAAGTGTCACTGT
TATAGAAAACTCTTTTTTGACCTATCAAAAAACAATATCCCATTTTTGAATGTAAGTACTTTCAAAGGAA
TGGAGAAAACTGTTTGCTTGGACCTATCCTATAACTATATGAGTCAAGCTTTAAATGGCCAACAGTTCCA
TCCTCTTAACAAACTGGTATACCTCAACATGGCACACAACCGTATTGACCTTTACTTTAAAGAAGCATTT
GAGGAGCTAAGGAGCACACTTAAGGTTCTTGATCTCAGCAACAATGAATTCCATTTTCACATGCGTGGAA
TAGGGCACCGCTTTAATTTCATAAAGAACTTGACTTCACTTGAAGTTCTTAGTTTAGCAAACAATAATAT
TGGCATGCGAATATCTAGCATTATTAATAGCACATCTTTAAAATGTTTGTTGTTCTCTGGAAATCGTTTG
GACATCATGTGGGACACCAGAGGAGATCAGTACATACGATTCTTTCAGGGGTTGACAAACCTTACATACC
TGGACATTTCAGACAACCAGCTTAGATCATGTTCCCCCCAAGCCATAGTTAACCTTCCTCTAAGTATCCG
TGTGCTCAGGATGGACTCAAACCTATTGAATTACTTTCCCTGGCCAAATATCTCAGTTCTTAGTCATCTA
TGCTATCTGAACCTCAGTGGAAACTATCTTTCTAACTTACCAGACATTGTTATTCACTTTGGCAATAAAC
TTAGAAGCCTGGACCTCAGTCACAACCGACTAAGTGCAATTCCAGAGTCTTTCTTTAGTCAGGCAACAGG
TCTTAAAGAACTGATGCTCAATCACAACCAGTTGAAGATCTTAGTGATGCATGCTGTTCCACCATTATTA
CAGAATGGTAACACCAATTGTACCAATGCCAAGACCTCCTGCAAGCTAACACTGCATGCTAACCCATTTA
CATGTAGCTGTGCCACTTCCTGGTTTACTGAGTTTCTGCGAAAAAGTGCTGTGGATATTCCACACCTCAC
TACAGATGTTCGCTGTGGTTTTCCTGAATCTCTTACAGGAGTAAATGTCCTTACCATTGACCCTCGCTCC
TGCCAGGAGATATTTGGCAGTGTTTCTTTTATCTTCACATTCCTTATTACTATTGCAGCAACTGCAATCC
CCCTTTTAAGGCATCTATATGGCTGGGACCTGTGGTACTGTTTCCAGATATTGTGGGCAGGACACAAGGG
TTATACTCCACTTCAAGGAAACAACATGAGCAACCAACATGATGCATTTGTGGTGTTTGATACAAAGAAT
AAAGCAGTGAGAGATTGGATCTATAATGAGATGTTGATTAACTTGGAAAGCAGAGGAAGATGGAAATTCC
GGCTTTGTCTGGAGGAACGGGACTGGGTACCAGGAGTACCATGCATTGAGAATCTGCATAATTCGGTGTA
CAACAGCAGGAAAACAGTGTTTGTGCTGACTAACCAGGGTGGCTGTGCTTCTTTGAATGGGGTAATAAAG
CAAGCTTTTCTTTTGGTCCAACAGAGATTGCTAGATGAGAAAGTCGATGTTGCAATTGTAGTCCTCCTGG
ATCCTCTTTTCCCCAAGCTCAAATACCTGCAGATGAGAAAGAGACTCTGCAGAAAGTCGGTTCTCTCCTG
GCCTAAGAACCCTCGAGCCCAGCCTCTCTTCTGGAATAACTTGCACATTGCTTTAGCATCTGACATAGTG
AGATCCTATAATAAAAAGGTCACAGAAAGCTTCCTATCTAATGATATTCTC
>GU809229.1:296-3490 Cyprinus carpio toll-like receptor 9 (TLR9) mRNA, complete cds
ATGTTTGGACACATGTTGTATCTGGCCCTCATACTGAATCAGTTTAATCATTTTGCAACTTTACATCCTG
AATTCTATCCATGTGAAATTCACACTACCAAGGATGGAGACATAAATGTGGACTGTCAGCGCAGACATCT
TGCTAACGTCCCTAAATTCACATCCCTCTCTGTTATATCACTCAACTTAAATGAAAACCATATACACCAC
ATTAAAGGTGCCACATTTTCTGGATTAGCAAATCTCAAGCATCTCAGTTTGATGTGGAACTGCATACCAG
ATCGTTTTAAGGAGCTGAGATGGCCTTCATGCAGCCTGAAAATTGACCCTAATGCGTTTAGCGGACTTAA
AAACCTAACTTCCCTACAGTTAGCAGGGAACAGCTTGAAGACCATTCCTCCTCTACCAAAGCAGCTTGAG
ATTCTGGGACTGGAATTTAATCACATCTTTCAAATTGTTAAGCCTCTAGGTACACCGCTACTAAAACAAC
TATTGCTAAACAAGAATTGTTTCTATGCCAACCCATGTTATCAGTCTTACTTTATCGACCCACGTGTGTT
TCAAGATCTCCCTGAGCTTTTGAACCTTACACTGAGTTACAACAATGTGACCATTGTTCCACCATATCTT
CCACTTTCACTAGAAAGCCTAGACTTGGGAGAGAACAAGATCACGCATATCAATAAAGAGTCTTTTGCAA
ATCTTAAAAATCTGCGACACCTTAACCTAGGATGGAATTGCCAAAGGTGTGACCATGCTTCTGAGCCCTG
TTTCCCATGTCCTAACAACCAGTCTCTGAATCTGCACCAGGATGCATTTTTGGATCAAAGGGACTCTCTA
ATTAGTCTAAGCCTGCGAGGCAATTCACTGCATACAATTCCTCAGCATCTCTTCATACGACTCCACAAGC
TCCAAGAGTTAGATTTATCTGACAACTTTTTAGCCTACGCCATCCAGAACGGCACCTTTTATGAAGAGCT
CCGGAATGTTGTGTCCCTCAGTCTTCTTTATAACTATGAACCCCTGACATCCTTTTCTGAGTTGATTCTG
TCACCATCCATAGAGAAGATGACGGCTCTACGAGAGTTGCACCTTAGTGGACTATTCTTCAGAGTACTGT
CAAACCACAGCCTTGCACCTCTGGTCAAGCTGCCAAGATTTGAGTTCCTAGAGCTGCGAATGAACTTCAT
CTGCTCTGTTAGCATGGATGCCATAAGCCAGCTGAGAACATTAAGGTGGGTGGGGCTTTCCCAAAACATG
ATTGCTTTCAGTTCATGCTTTTCAACCTGCACTAGTGAAGCCATACCAAACAACTACCGAACCCTTGAAA
AACGTGACAATGGACAGCTCAACTTGCAAACTCAAAAAGTCATCCTACCGACCTCAGAGCTGAATACTAT
GCAGGCCTCTGGAGAAGATCACTGTTTTTTTTATTATTCTATATGGCATTTCAAAAAGCAGATCTGCTCT
AAAAAACTGTTTTTTGACCTATCTCAAAACAACATCCCATGGCTGAATGCAAGTACTTTTAGAGGCATGG
AAAAAGTGGTATGCATAGATCTGTCCTACAACTACATAAGTCAGACTTTAAATGGCCAGCAGTTCACACA
TCTAAGCAAATTAGCCTACCTTAATATGGCTAACAATCGCATTGACCTGTACTCTGACAAGGCCTTTCAG
GAGATAAGTGGCACACTAAAAGCTCTTGACCTCAGCAATAACGAATTCCACTTTGTAATGAAGGGTATGG
GACATCGCTTCACATTCCTTCCACACTTATCATCTCTTAAAATACTGAGTCTAGCGAACAATCACATTGG
TCTCAGAATCTCTAACATTCTTAATAGTACTTCTCTGAAGTATCTTGATTTCTCTGGAAATCGTTTGGAC
ATAATGTGGGACTCTAGGCGTAACCAATACCTACATTTCTTTCAGGGTCTTACTAACCTTACACACTTAG
ACATTTCTGAAAATCAGCTCAAATCATTCCCCCCAGAGGTAATTGTAAACTTGCCTTCGAGCCTCCAGAT
GCTGAGAATGGACTCTAATGTGCTGAGTTATTTCCCTTGGGGCAACATCTCAGTTCTCAAGCAGCTCTGC
CACCTGAACCTTAGTTCAAACATGCTTTCATTCTTACCTAATATGCATTTTGAGCTTCGTCTTGTAAGCC
TGGACCTAAGTCACAATCGACTAGTTGTGATCCCAAAGGCTTTCCTTAGTCAGGCAATAAACCTTAAAAA
CCTAATGCTTAACCACAACCAGCTGAAGATCCTTGATGTGCAGGCTCTTCCCTTGTCATTCCATAAAGGT
TATACTTTCTGTCCTGCTGGGCCGCATAAAAATAAGTCATCCTGCAAACTCGTGCTGCATGCCAATCCTT
TTACTTGTAGTTGTGTTATCTCTGGGTTTGCCAAATTTCTCAGAGAAACTTATTTGGATATCCCACACCT
CACCACAGAGGTTCACTGTGGTTATCCAGAGTCATTGGCTGGTGTCAATGTCCTCTCGATAGATCTTCAC
TCATGCCAGGAGATATTTGGGAGTGTTGCTTTCCTGTGTACTTTATGGTTGACATTGGCAGCAACCAGCA
TTCCCCTCCTGAAGCATCTCTATGGTTGGGACCTGTGGTACTGCATCCAGATTTTATGGACTGGACAAAA
GGGACACACTCCAGTTAATGGCGGCAGCATGATGGATAACCAATACGATGCATTTGTGGTCTTTGATACG
AGTAATAAGGCAGTCAGGGATTGGATCTACAAGGAGATGGTTGTGAGATTGGAGAACCGAGGGAGATGGC
GCTTTCGACTTTGTCTAGAGGAACGTGACTGGATGCCTGGAGTGTCATGCATAGAGAATCTCCACAAGGC
CGTTTACAACAGCAGAAAGACAGTGTTTGTATTGACTAGTCCTAGTGGCTGTTCCCACGAAAGTGGGGTC
GTCCGACAAGCCTTCCTCCTGGTTCAGCAGCGCCTTCTAGATGAGAAAGTGGATGTTGCAGTTCTAGTTT
TGCTGGACCTTCTCTTTCCAAAATTCAAATACCTTCAGATGAGAAAACGGCTCTGCAAAAAATCAGTTCT
GTCCTGGCCCAAGAACCCACGAGTGCAGCCGCTCTTCTGGAATAATTTACGTGTCGCTCTCGTCTCTGAC
AATGTTAAAGCCTACAACAAAAATGTCACAGAGAGCTTCTTC
>NM_001130594.1:98-3271 Danio rerio toll-like receptor 9 (tlr9), mRNA
ATGTTTGGACCAATGGTGTCCTTGATTCTGCTTCTGAATCAGTTCCAACTCTTCGCAGCTTCACATCCTC
AGTTTTATCCGTGTGAAAGTCACTCCACCAAAGACGGACACATAAATGTGGACTGCCAGCACAGACGGCT
CTCTAAAGTCCCCAGGTTCACTTCTCCCTCAGTTATATCACTCAACCTGAATAACAACCATATACACCGC
ATTAAAGGGGATGCATTTTCTGGTCTACCCAATCTCAAGTATCTCAGCCTGATGTGGAACTGTATATCAG
ACCGTCTTAAGGAGGCAAGATGGCCGTTATGCAGTGTGAATATTGACCCAGATGCCTTTGTTGGACTGAA
AAACCTCACTTCCCTTCAGTTAGCTGGGAACAGCTTGAAGATGATTCCTCCTCTGCCAAAGCAGCTTGAA
GTCCTGGGACTGGAATTCAACAATATTTTTAATATCGTCAAACCTTTAGGTACACCACAACTAAAGCAAC
TGCTGCTAAGCAAGAACTGTTTCTACGCAAACCCATGCCACCAGCCTTACTTTATCAACTCAAGTGTGTT
TCAGGATCTTCCTGAGCTTTTGAACCTCACCCTTAGTTACAACAACTTGACTGCCATTCCCTCGTATCTT
CCAGGTTCACTAGAAAGTCTAGACTTGCGAGAGAATACAATTGATCACATCAATAAAGAGTCCTTTGCAA
ATCTCAGAAATCTGCGACATCTCAACCTGGGGTGGAACTGCCAAAGGTGCGACCACGCTTCTGATCCCTG
CTTCCCATGCCCAAACAACCAGTCTCTGGATCTCCATCAGGATGCCTTTTTGGACCAGAGAGACTCCCTA
GTGAGTCTGCATCTGCAAGGCAACTCGCTTCGTACTCTTCCTCGACATCTCTTCATAAACCTACACAAGC
TCCAAGAGTTAGATCTCTCAAGCAACTTTCTAGCCTTCACCATCCAAAACGGCACCTTTTACGAGGAGCT
CCAGAATGTTGTGATTCTCAATCTTCTCTACAACTATGAACCCCTGAAAACCTTTCCCGAATTGAATCTG
TCACCGTACATAGAGAAGATGGCGTCTCTCAGAGAGTTGTACCTGAGTGGGTTTTTCTTCAAGAAGCTGT
CAAACCGCAGCATTGCACCTTTGGTCAAACTTCCAAGACTTGAGGTCTTAGATTTACGCATGAACTTCAT
CTGCGACATTAGCATTGACGGTCTTAGCCAGCTGAGGACATTAAGAAGAGTAGATCTTTCCCAGAACATG
CTCGCCTTTAGTTCGTGCTTTTCAACATGCACTTCTGAAGCAGAACACCAAATCCCTGAAAGATATGGCA
ATGAACAGTTCAACCTCCAAATGCAAGAACTCCCCATTCTGAATGCAGAAACACAAGGCTCAAAACCAGA
CTACTGTTCTTTTTATTTCTCCATGTGGCATTTCAAAAGACAAATCTGCTCTAAAAGCTTATATTTTGAC
CTGTCTCAGAACAACATCCCATGGCTGAACGCAAGCACTTTTAGAGGCATGGACAGAGTGGCATGCGTAG
ATCTGTCCTACAACTACATCAGTCAAACTTTAAACGGCCACCAATTCTCACATCTGAGCAAACTATCTTA
CCTTAATATGGCGTACAACCGTATTGACCTGTATTCCGACAAGGCCTTTCAGGAGGTCAGTGGCACCCTA
AAGGCTCTTGACCTCAGCAATAACGAGTTCCACTTTATAATGAAGGGAATGGGGCATCAGTTCACGTTCC
TCACGCACATGTCGTCTCTTATAATACTAAGTCTAGCAAACAATCACATCGGTCTCCGGATCTCAAACAT
CCTCACCAGCGCTTCTCTGAAGTATCTCATTTTCTCTGGGAATCGTTTGGACATATTGTGGGACTCTTGG
CGTAATCAATACATAAACCTCTTTCAGGGACTCACCAACCTTACGCACTTGGACATCTCTGAAAATCAGC
TCAAATCTCTCTCCCCAGAGGTAATCGTGAACTTGCCTTTGAGTCTCCAAGTTCTCCGAGTCGACTTCAA
CATGTTGACGTATTTCCCGTGGGCAAACATCTCAGTTCTCCAGAAACTCTGCTACCTCAATCTGAGTTCA
AACATGCTTTCGTACTTGCCCAATATTAACTTTGAGCTCCGTCTCACAGGACTGGATTTAAGTCACAACC
GACTGGTTGCAATTCCAAAGGTATTCCTTAGTCAGGCAGCAAACCTTAAAAACCTCAATCTCAACAACAA
CCAACTCAAGATTCTTGACGTCCAGGCTCTCCCCTTGCCATTCCACAAGGGTTGTACTTTCATTCCCGGT
GGGCAGCATAAAAACAGGTCCTCCTGCAAACTTGTCCTACATGCCAATCCTTTTACTTGCAGTTGTGTTA
TTTCAGGATTTGCCAAATTTCTTAGAGAAACCGATTTGGATGTGCCTCATCTCACTACACAGGTTCACTG
TGGTTTCCCGGAGTCATTAGCCGGCGTGAATGTCCTCTCGGTGGATCTTCGCTCATGCCAGGAGATATTC
GGAGGAGTCGCCTTCCTCTGTACTTCACTATTGACACTAGCAGCAACTTGCGTTCCTCTCCTGAAGCATC
TCTACGGCTGGGACCTGTGGTATTTAATCCAGATTCTGTGGACTGGACATCGGGGACACACTCCAGCTAA
TGGCAACCCCACGGACACCCAGTATGATGCATTTGTGGTCTTCGATACCAGTAATAAGGCAGTCAGGGAT
TGGATCTACAAGGAGATGCTTGTGAGATTGGAGAACCGGGGGAGATGGCGCTTTCAGCTTTGCCTAGAAG
AGCGTGACTGGATTCCTGGAGTCTCGTGCATTGAGAATCTGCACAAGTCCGTTTACAGCAGCAGAAAGAC
AGTGTTTGTGTTGACCAGCCCTGGGGGTTATTCTGACGCAAGTGGAATAGTACGTCAAGCCTTCCTTTTA
GTGCAGCAGAGACTTCTGGATGAGAAGGTGGACGTCGCTGTTCTGGTTTTGCTGGATTTTCTCTTCCCCA
AATTCAAGTACCTTCAGATGAGAAAGCGACTCTGCAAGAAGTCAGTTCTGTCCTGGCCCAGAAACCCACG
AGTGCAGCCGCTCTTCTGGAATGACCTGCGCGTCGCTCTCGTTTCTGACAATGTTAGAGCCTACAACAAG
AACGTCACGGAGAGCTTCTTC

>XM_030421964.1:63-3254 PREDICTED: Sparus aurata toll-like receptor 9 (LOC115584504), mRNA
ATGCATGCTATATCTACTATGGCTATGTTGAACACTATCGTCATCCTTTGCCAGCTTCTTCAATTAACTA
GGACCATAAACACCAGCTTCTTCCCATGTGACACAGATATGAATACTACCTATGTAGACTGCTCTGACAG
ACCACTCAAACGTGTCCCCATCATCAAGTCTGAAAGTGTCTTGTCGCTCAGTTTAAGTTGGACGAAGATA
CAGCAGGTGGGGTCGGATGACTTATCAGGGCTCAAGAACCTTCGCACTCTGGAAATCGTTGGAAATTGTC
TGCCAGGTCGCCTGAGAGATTACAGTGACCGCTCGTGCAAGATGGAGATCCATGATGATGCCTTCAGAAG
CCTATGGAACCTTACATTTGCTAATCTGTCAGGAAACAGCCTCACCCGTATACCTTGGCTGCCTGAAAGC
CTGAAAATTCTCGATCTGCAGGAGAACTGCATCTCCCACATTATCCAACCTTTAAAAACACCGAATCTGG
AAGCGCTCTATCTCTCCAAGAACTGCTTTTATGCAAACCCTTGTGGCCAGCCCTTTAACATCAGCGAGGA
GGTTTTCAAAGGGCTCCCTAAACTCAAAAACCTTACTTTGGGGTATAATAACTTGACAGCTATCCCTATA
GGGCTTCCACGCTCACTAGAGCTACTGGATTTAAGGGAGAATACAATCACAGAGGTTTTAGAAGGAGCAT
TTGCCAACCTGACTTTCCTCCATCATTTAATTTTGGAGTGGAATTGCCAGCGTTGCGATCATGCTGCCAG
GCCCTGCTTTCCGTGCCCAGATAACCGCCCATTAAAACTACACTCCAAGTCATTCTATGCTGAGAACAGC
TCAGTCACCTTACTAAGCTTGAGAGGAAACTCTCTTAGAACATTTCCAGAGGGGCTTTTCCGACCTTTGA
AGAATTTAAAGGGCTTGGACCTCTCTGACAACCTCCTGGCATATGATATACGGAATGGCACCTTTTTTGC
AGATCTGAGGGGCCTCACTTGGATTAGCCTCATCTATAACTATGAACCGCTGAAAACATTTGCAGAACTG
GTCCTCTCTCCACATATTGGCAACATATCTGGTCTAAAAACTCTTCTTCTGAGTGGCAACTTTTTCCACA
TCGTTTCAAACGAGAGCCTGGACGTTCTGTCCAAACTTAAAAATCTCAAGAAATTAGAACTGAGAATGAA
CTTCATCAATACTTGCAGCTTGAAAGCTCTGACACAATTACCGTCTCTTATCGATATTGACCTCTCCCAA
AACATCCTTAGTTTCCTTCCGGGCTGCTGGAGTCCGTCATCTGAGATTGCAGCACAGGAAAGCTGTCAGA
GGCAGAACTTGTATACACATGATTTTACTGCGCCACCCTTAATGCTAATAGATCGAAAAATCACACCTAG
AAGTGAAGTCCTGGAATCCAACCGGTTAAACGGGCCGGAATTGTTGGAGGACGCCGGGTCAAAATCTCCA
TCACAATGGCGCAGTTATTGCCGAAATAACCTGACATTTGACCTGTCTCAAAATGACATCATGTCTCTTC
ACAAAGAGGTGTTTGTAGGCATGGAAAATGCTGTTTGTTTAGACCTTTCCTTCAATTACATGAGTCAGGC
ATTGAGGGGCGGGGTATTCGATACCATGAAAGATCTGGTTTTTCTTAATTTGTCCTACAATAGGCTGGAT
TTTTATTATAATGAGTCTTTTAGTGAGCTTAATGCCACTCTTAAAGTGTTGGACCTCAGCAACAATGAGT
TTCACTTCAAGATGAGAGGCATGGGCCATCGTTTAGTCTTCATTCAAGGTCTGGCTAACTTGGAAGTTCT
AAGTTTGGCAAACAACGGCATTGGGATGCGAATAGATGAACAGCTGGTGAGCAGCTCTCTGAAGTACCTC
TACTTCAATGGAAACAACCTGAACATTATGTGGGGGTATGACAACAACAGGTACACTCATTTCTTCCAAA
ACCTGACAAGCCTCATGTACCTGGACATCTCCACCAATGAACTGAACTCAATCTCACCAGAGGTGCTGTG
TAACCTCCCAAGAAGCATTGAGACCCTCATCATCAGCAACAATAAGCTAAACTACTTTCCATGGCAAAAC
ATCTCAGCACTCAGAAATTTACGTCACCTGGACCTCAGTCAGAACAGGCTCTCCTATTTGCCTCCTGAGG
TCACAGAGTTTGGAGAATTTCTATCTCTCTTGGACCTCAGTCACAATTACTTTAGCTTTATTCCTCAGAA
ATTCTTCAATCAGGCAGGATCCTTGCGATATTTGTATCTCAGCCACAATCAGATCAAAGAGTTGAACCAA
CAGTTTCTCCCTGCCCCCTTTAAAAAAGGTAGCGCCCTACAGAAACTCACCCTGCATGCCAACCCCTTCA
AATGTGACTGTGTTACATCTTGGTTTGCGGACTTTTTGCGCAGCACTCCTGTAAAGATTCCTCATCTCAC
CACACTTGTTCACTGTCAATTCCCGGAGTCCCAACAAGGCGAGAGTATTCTGTCTATGGACCAGCGTTCA
TGCCAGGACATATATGGTGGCTTAGCCTTCCTTGTCTGCTCTTTCTTGGCTGTGGCGTTCACTGTCCTGC
CCCTACTGAAGCACCTCTACGGCTGGGACCTGTGGTATTGCCTGCAGGTACTTTGGGCAGAACATAAAGG
CTATACCCAGCTGGCTGGGAATGATTCGAATAATCACTATGACGCTTTTGTGGTGTTTGATACCAGCAAC
AATGCTGTGAGGGATTGGGTCTACAATGAGTTGATGGTCAACCTGGAGAACTCAGATCACAGGAGGTTTT
GTCTCTGTTTGGAGGAGAGGGACTGGATTCCTGGGCTTTCATGTATTGAAAATCTACATAATGCCGTGTA
CAGCAGTGTGAAGACAGTGTTTGTGCTGTCCAGTGCTGCTGCTGGTAGTGAGACAGTGAACGGTGTGATC
CGCCAGGCTTTCTTCATGGTTCAGCAGCGGCTTCTGGATGAGAAGGTGGATGCAGCTGTGCTGGTTCTGC
TCGATGAGATGTTTCCCAAACTAAAGTACCTTCAGCTGAGGAGAAGGTTGTGCAGGAAGTCCGTGTTGTC
CTGGCCGAGGAACCCAAGGGCTCAACCCCTTTTCTGGAACCGAGTGAGAATGGCGCTGTCATCAGATAAC
CTCAAATTTTACGACAACAACATGAGTGAAAGTTTTATG

>AC156439.1:1105-4035,4109-4315 Takifugu rubripes TLR9 gene, complete cds, complete sequence
ATGCGTTTCCTGATCCTCTGTCAGCTGCTTCCAATTGTGAGCAGCATAAATCCCATCTTCTTGCCATGTG
ACACTGACGCGAACACCTCCAGGGTAGACTGCTCCGACAGACCCCTCAGACGCGTCCCCCTCATCAAGTC
CGACACCGTCACGTCGCTCCGTTTAAGCCGGACGAAGATCCGCCACCTGTGGCAGTATGATCTGTCGGGT
GTGCCGAACCTTCGAGCTTTCACGATGGCGGATAACTGTCAGCCGTCCAGCATGAAGGCGTCACTGCACG
ACTGTGAGGTTAAGATCGATCACGGTGTCTTCAGGAACTTGTCGCTGCTTCAGGTTCTGAATCTGTCAGG
AAACAGTCTCACCTCCTTACCCAAGTTACCTGCAAACCTGCGAGTGCTCAATCTACAGAGGAATCACCTC
TTCAACATCGTGGAACCACTAAAAACACCACATCTCCAAGAACTTTATCTCACCAAGAACTGCTTTTACG
CGAACCCTTGCCAGCAGTCACTGGAAATCAGCAAGACTGTTTTCAGAGAGCTCTCTCGGCTAAAAACACT
CACTCTGGCGTACAATAATTTGACATCTGTCCCTGAAGGATTGCCCAGCTCACTGGAAATTCTGGACTTG
AGCGAGAACACAATCACTGAGGTTTTGGAAGGAGCCTTTGCTGACTTGACACATCTCAGAGAATTGAACC
TGGAGTGGAATTGCCAGCGTTGTGACCGCGCAGCTCGGCCCTGCTTTCCCTGCCCCCGACACCTGCCACT
CCAGCTGCATTCAAAGTCATTCTATGCCAACAAAAGCACCCTCACCTACTTGAACCTGAGAGGGAACTCC
CTGAGAACCTTCCCAAAGGGTCTCTTCCAGCCTCTGAAGAATTTAAAGATGCTGGACCTCTCGGACAACT
TCCTCTCTTACGCCATACAGAACGGCACCTTCTTTGCGGAGCTGACCTCCCTGGCTTGGATCAGCCTCAT
TTACAACTACGAGCCCCTGAAGATGTTTCCTGAACTGTTCCTCTCCCCACACATTGGCGATATATCTGGA
CTGCAGTATCTTCTCTTGAGCGGCAACTTTTTCCACTCGCTTTCAGGCCAAAGCTTTGAGGTTCTCTCCA
AGCTTCGGAACCTAAAGAAACTCGAGCTGAGGATGAACTTCATCGACAACATCAACATGAAAGCTCTGCA
CCAGGTACCTTCCCTGGTCCACATCGACCTCTCCCAGAACAGACTGAGCTTCATTCCACAGTGCTCAGTT
TCACCTGCCGAGAGAGAAAGTCACCATAACCAGAACGTGCGTGACCTCAGTTTTTCCCAACCGTTCCTTA
TGGAAACAAAACCAAATGTTACTTTTGGATTTAACTTCTTGGACCAGTCCCACAGATTGGAAACGTCACA
GTCCTTCCCAACCCAGTCTTCGCCATTGTGGGAAACATTTTGCAAAAATAAAGTTACATTTGACCTCTCT
CAAAATGACATCATGTCTGTTAATCAGGAGGTGCTAGCGGGGATGGAAAACGCAGTTTGTTTGGACCTTT
CCTTTAATTACATGAGCCAGGCATTGAAGTACGGGATGTTCAGTAGCATGAAACATTTAGTGTTTCTTAA
CCTGTCGTACAACAGACTGGATTTTTATTATAATGAATCTTTCAGTGAGCTGAATAACACGTTAAAGCTT
CTGGACCTGAGTAACAACGACTTTCACTTCAAAATGAGGGGCATGGGCCACCGGTTGACCTTCATTAAAA
ATCTGGTGAACCTGGAAGTCCTGAGTTTGGCTAACAACGCCATCGCAATGCGGATCGATCAGAGGCTGGT
CAGCGCCTCCTTAAAGCAACTGTCGTTCAACGGGAATGACCTGAACACGATGTGGAGCTCGGAAAACAAC
CAGTACGTTAATTTCTTCCACAACCTGACCAGCCTCACCTACCTGGACATATCGGACAACAAGCTCAGGC
TGGTTTCTCCGGAAGTGCTGTGTAACCTTCCCAGAAGCCTGCAGAACCTGAGCCTCAGCAACAATCGGCT
AAACTATTTCCCGTGGGAGAACATTTCCGTGCTCAGCAACTTGCGTCACCTGGACCTTAGTCAGAATTTC
ATTTCCTTTTTGCCTTATACTGTCGTACACGCTGCAGAACCCTTATCCCTCTTGGACCTCAGCCACAATC
GCATCGGTTACGTCCCCCGGAGTTTCTTCCTCGCCATGAATTCCTTGCAGCGTTTGTACCTCAGCCACAA
TCAGCTCAAACAGTTGAACCAGCATTTCCTCCCCGCCCCCTTCAAAAACGGCAGCGGCCCTCGGACGCTC
AGCCTCCACGTCAACCCCTTCAAGTGCGACTGTGATGCTTCTTGGTTTGCGGACTTTCTGCGCAACACTC
CCATCGAGATTCCCCACCTGACCACAAACGTGCACTGTGAGTATCCAGAATCCCAGCGCGGCAAAACCAT
CCTGTCCATGGACCAGCGCTCCTGCCAGGACATATATGGTAACTTAGCTTCCGTCGTCTGTTCCTTTTTG
GTTATTGGATTCACTGTTCTACCCCTCCTCAAGCACCTCTACGGCTGGGATCTTTGGTATTCTTTACAAG
TACTTTGGGCGGGATTTAAAGGCTATTCCCAGCTGACTGGCCAGGATACGAAGTACAACTATGATGCTTT
CGTGGTGTTCGACACCAGCGACCTGGCTGTGAGGGACTGGGTCTACAACGAGCTACTTGTCAATCTAGAG
AACTCTGCACACAGAATGTTCTGCCTCTGTTTGGAGGAACGAGATTGGGTTCCTGGGTTCTCCTGCATTG
AAAACCTGCACAACGCCGTGTCCAGCAGCGTGAAGACCATGTTCGTGCTGTCCACTGGCACCATTGAGTC
GATGAGCGGCATGATCCGTCAGGCTTTCTTCATGGTCCAGCAGCGGCTTTTGGATGAGAAGGTAGACACA
GCTGTGCTGGTTCTGTTGGATGAGATGTTCCCCAAACTGAAATACCTGCAGCTGAGGAAAAGGCTGTGCA
GGAAGTCTGTACTATCCTGGCCCAGAAACCCAAAGGCTCAGCCACTTTTCTGGAACCAGTTGAGGATGGC
GCTGTCATCAGACAACCTCAGCTTCTATGACAACAACATGAGTGAAAGCTTCATA

>KR364001.2:67-3261 Seriola lalandi toll-like receptor 9 (TLR9) mRNA, complete cds
ATGTGGTTTCTTGTTTTTCCTCAGGCTCTGTTAAAAAATATTCTCATCCTTGGTCAGCTTCTTCCATTAG
TGAGGACCATAAATATCATCTTCTTACCATGTGACACTGATGTGAATGCTACCACAGTGGATTGCTCTGA
CAGACCACTCAGGCATGTCCCCTTCATCCAGTCTACCACTGTAGTGTCACTCAATTTAAGTCGGACGAAG
ATACAGCAAGTGGGGAAGCATGCTTTCGCAGGTGTCCCAAATCTTCACACTCTGAAAATAATGGGGAATT
GTCAGCCAAGGCGAGCCTTAGAAGACCGCTCATGCAAAATGTACATCCACCATTATGCCTTCAAGAACCT
ACTTAAGCTTACATTTCTTCATCTGTCAGGAAATAGCCTCACCTCTATACCCTGGTTACCTGAAACCCTG
AGGTTTCTCGATCTACAGAATAATCACATCTTCCACATCACCCACCTTTCAAGAACTCCAAATCTCGAAG
AGCTCTTCCTCTCTATGAACTGCTTTTATGCAAACCCTTGCAACCAATCCTTTTACATCAGCGAGAGGGT
TTTCTCTGGGCTCGATAAACTCAAAAACCTTACGTTAGGGTTTAATAATTTGACATCTGTCCCCAGAGGA
CTGCCACCCTCACTGGAGAGTCTGGATTTAAAAGAGAATACAATCACAGAGGTCTTAGACAGGGCATTTT
CCAGCCTGACTATGCTTAAGAGTTTGAATTTGGAGTGGAACTGCCAGCGTTGTGACCATGCAGCGAGGCC
CTGTTTTCCTTGCCCACAAAATCTCCCTCTAAAGCTATATCCAAACTCATTCTATGCTAAGAACAGCTCC
ATCATGTACCTAAGCTTGAGGGGCAATTCTCTGAAAACATTTCCAGAGGGTCTTTTCAAACCTTTGAAGA
ATTTAAAGAGACTAGACCTCTCTGACAACCTCCTGGCATATGCTATACGTAATGGCACCTTCTTCTCAGA
GCTGAGGGGCCTTACTTGGATTAGCCTTATCTATAACTATGAACCCCTGAGGACGTTTAAGGACCTGATC
CTCTCCCCACATATTGGCAATATATCTGGTCTACAATACCTCCTTCTGAGTGGTAACTTTTTCCACAAGC
TTTCAATTCAGAGCCTTAGTGTTTTATACAAACTTAAAAATCTAATGAAACTAGAACTGAGAATGAACTT
CATTAATACTTGTAACTTGACAGATCTGAAACAGCTACCATCTCTGATCTATATTGACCTTTCCCAAAAC
ATGCTTAACTTCCTTCCATCCTGCTGTAATTCAATACCTGAGAATATGGCACAGACAAGCTGTCACAACG
AGAACTTGTATACACAACATTTCCCTGACCAACCCCGAATTGTAAGAGATCGAGAAGTCACATCTGTAAA
TGAGATCAGGGAATCGAACAAGTTGAATGTGATGGAATTGGTGGAGCACAATGCATCACAGTTTCCATCA
CTATTGGACTTCAGAAATCATTTCTGCCGGCATAAATTAACATTTGACCTGTCTCAAAATGACATTCTGT
CTCTTAACAAAAATGTGTTTGTAGGCATGGAAAATGCTGTTTGTTTAGACCTTTCCTTCAATTACATGAG
CCAAGCATTGAAGAGTGGGCAGTTTGACGGATTGAAAAATTTAGTTTTGCTTAATTTGTCATACAATAGG
CTTGATCTTTATTATAATGCTGCTTTCAGTGAGCTTAAAACTACTCTAAAGGTATTGGATGTTAGTAACA
ATGAGTTTCACTTCAAAATGAGGGGCATGGGCCATCGTTTGGAGTTCCTCCAAAATCTGACCAACTTAGA
AGTCCTAAGTCTTGCAAACAATGACATTGGGATGAGAATAGATCAAAGGCTGATCAGCAGCTCAATGAAG
TACCTCTACTTCAATGGAAATCACCTAGATATTATGTGGGAATCTGATAACAACAAGTACACTCATTTTT
TCCAAAACCTGACAAACCTCATCTACCTGGACATCTCTAACAACGGTCTAAAGTCAGTCTCACCAGAAGT
ATTGTGTAACCTCCCACGTAGCATTCAGGCTCTCAGCATCAGCAACAATTTGCTGAACTATTTCCCATGG
AAGAACATCTCAGCACTCAGCAATTTACGTCACCTAGACCTAAGTCAAAATTATCTCTCTTATTTGCCTT
ATAAATTTATAGAATTTGGAGCTAATTTTTCTCTCTTGGACCTCAGTCACAATCGCCTTAGTTTTGTTCC
AGCGGATTTCTTCAGAAAGGCAAAATCCTTGCAATATCTGTATCTCAGCCACAATCAGATCAAAGAATTG
AAGCATCAGTATCTCCCTGCCCCTTTTAAAAATGGTGCCCTCCAAGAACTCACCCTGCATGCCAACCCCT
TTAAATGTGATTGTGATACATCCTGGTTTGCAGACTTCTTGAGTTCTACTCCAGTACATATTCCTTATCT
TACCACACATGTACACTGTGATTACCCAGAGTCCCAACAAGGCCATAGTATACTGTCTATTGACCAGCGT
TCCTGCCAGGATATATATGGTAGCTTAGCCTTCCTTGTCTGTTCCTTCTTGGCTTTGACATTCACTGTTC
TGCCCCTACTGAAGCATCTCTATGGCTGGGATATGTGGTATTGCTTACAGGTGCTTTGGGCAGGACATAA
AGGCTATTCCCAGCTGGCTGGTACTGATTCAGAGTATCACTATGATGCCTTTGTAGTGTTTGACACGAGG
AACACGGCTGTGAGGGACTGGGTCTACAATGAGTTAATTGTGAATCTGGAGAACTCAGATCACAGGAGAT
TTTGTCTCTGTTTGGAAGAGAGGGACTGGATTCCTGGACTTTCATGTATTGAGAATCTGCACAGTGCTGT
CTACAACAGTGTGAAGACAGTGTTTGTGCTGTCCAGTGGTTCTAATGGTGGTGAGACAGTGAATGGTGTG
ATCCGCCAGGCTTTCTTCATGGTTCAGCAGCGGCTTTTGGATGAGAAGGTGGATGCAGCTGTGCTGGTTC
TGTTGGATGAGATGTTTCCCAAACTGAAGTACCTTCAGCTGAGGAAGAGGTTGTGCAAAAAGTCTGTGTT
GTCCTGGCCGAGAAACCCAAGGGCTCAACCGCTTTTCTGGAATAAAATGAGAATGGCATTATCGTCAGAT
AACCTCAAATTTTATGACAACAACATAAGTGAAAGTTTTGTA

>XM_030364280.1:149-3307 PREDICTED: Gadus morhua toll-like receptor 9 (LOC115549215), transcript variant X1, mRNA
ATGGGTATCTTTCAAAAAGTGGTTATTCTACTACTGAGCCAACTCCCTTTATTAAGAGGAAGAATCCCCC
TGTTTTTTCCATGTGACAACAATGAAAAAGGTACTGAGGTATACTGCACACACAGGCCGCTCGATGACAT
CCCTTTTTTTACTTCAGTGAATGTAACGTTTCTCGACCTAAGTCACACCAAGATACGGGAAGTTGGACAG
CATCAATTCTCTGGCATTCCAAATCTTATCACTCTGAATATGACGGGGAATTGTGATCCCAATATCATTC
GAAAAATTAACAACCTTCCCTGTGGAGTCAGAGTACACGAGGATGCCTTCAGGAGTCTGCACAACCTCAC
TTATCTACATCTGGCAGGAAACAGCCTTACCATGTTACCCTGGTTACCGGAAAGCATTAAGGTCCTGGAT
CTTGAGAGCAACTGCATTTTCAACATCATCATCCCTTTTGGAACTCCACATCTAGAGAAGCTCTTCCTCA
CAATGAACTGTTATAATGAAAACCCTTGCCACCAGTCATTTTACATCCATGAGGATGTTTACAAGGAGCT
ATCACATCTGAAAAATCTAACCCTGGGATACAACAATTTAACATCAATACCACTAGGATTGCCAGCTTCA
CTTATGACACTGGACTTGAAAGAGAATACAATAACTGAGATTCCAGAAGGGGCATTTGCTAATTTTTCTA
ACCTGGAGAATCTAAATCTGGAATGGAATTGTCAGCGTTGTGACCATGCAGCCCGCCCTTGTTTTCCTTG
CCCTAACAATGCCTCCCTACAGCTTCACCCTAAATCATTCAATATTAAAAACAGCTCCATTCGTTTTCTG
AGCTTGAGGGGAAACTCTTTGAACAGTATACCAAAAGGTATTTTTCTCCCTTTGACAAATTTGAGGAGGT
TGGATCTCTCTGACAACTACCTGGCCTACACCATCCGTAATGGTACCTTCTTTACAGAGCTAAAGCAGTT
AACGTGGATCAGCCTCATCTATAACTATCAGCCTTATAAGACATTCCATGAGCTGATCCTTTCAGAACAT
CTGGGAAATGTCTCAAATCTCGAAACCCTTCTGTTAAGCGGGAACTTTTTCCACACTGTTTCAGAACAAA
GCCTTGTGGTTCTGTCCAGACTAAAACAACTTAAGATGCTGGAGTTGCGCATGAATTTCATCAGTTATTT
CAACATGACCACTGTGGGAATGTTAACTTCTCTCAACAAATTAGTCCTCTCCCAGAACGCACTGAGTTAT
AACCCTTGCAATGTCTCATCTGGGAACTCTTTAGATCAAGGCTCACAGGATCCAAATGTTTTCAAATATT
TTTCTGATCCATTCATGCCACCAATAACAGCACATGTATATCAAACTGTGCCTGAAAGTGACATGTGTAT
AACTAACAATATAATGTTTGGAATGTCAAATTTCACTCAGAGATTTTGCGGGAATAATTTGACAATTGAT
CTTTCCCAAAATAATCTTATGTTCCTTCATGAACATGTTTTCGATGGAATGGAAAATGTCTTGTGTTTAA
ACCTTTCTTACAATTACGCAAGCCAGGCTTTAGAAGGTGGCCTTTTCAGTCGCTTGAAAAGCTTAGTTTA
CTTAGATATGTCATTCAATAGAATTGACCTATATTATAAAGAGGCATTCAGTGAGTTGAACAGGTCTTTG
AAGGTACTGGACCTCAGTCATAATGAGTATCACTTTCGCATGAATGGAATGGGTCATCGTCTTGAGTTCA
TTGAAAACCTCATTAATCTGGAAGTTTTGAATCTTGCAAATAATGGCATGGGTATGCGAATAGATCCGAG
ACTGAGGAGCAACTCTGTGAAGTATATGTACTTTTCTGGGAATCGCCTAGATATAATGTGGGATATAGAG
GGCCAGACCTACATTAATTTCTTTCAGGAACTCAAGGAATTAATCTACTTGGACATCTCTCAGAACATGC
TACGTTCATTCGAACAACGGATCCTCTTTAATCTACCAGTGAGCATTCAAGCCCTCAGCCTTAGCAATAA
TTACCTTTTAGATTTTCCATGGCAGAATATCACATTTTTTAGTAATCTAACGCATCTAAGTCTCAGTGGA
AATCACCTTTCAGTTCTGCCTAACAATGTAACAAAGTTTCCACCACAATTTTCCCTGTTGGACCTCAGTG
GCAATCAGATTACCCATCTTCCAGATAAGTTCTTTAGCCTAGCTAACGTTTTGCAGTGTCTCTATCTCAA
TCGCAATTCTCTCAAAGTGTTGAACCTTCAGTCATTCCCACACCTGCTGAAAAATGGCACTTCTCATCAG
TTGCTTACCCTGCATGACAACCCTTTCATCTGTGACTGTCACAACTCCGGATTGCATGAATTCCTGCGGA
CCAGCAACACACGTATTCCTTACCTGACCACTGCTGTTCAATGTGAATTCCCAGAGTCCCTGCAGGGTCA
AAGTGTGCTGACCGTCGACCAGCGTTCCTGTCAGGAGATCTATGGTGGCTTGGGCTTCCTCCTAAGTACA
CTCTTCACATGTGCATTTATTGCTTTGCCGCTTTTTAGACATCTTTATGGCTGGGATGTGTGGTACTGCC
TACAGATCCTATGGGCAGGATGTAAGGGCTACTTGCATCCTTCTGCCAGTTGCTCGCCAAAACACTATGA
TGCTTTCATGGTGTTTGACACAAACAACCAGGCTGTGAGAGACTGGGTTTACAATGAGTTGGTTATCCGT
TTGGAGAGCTCAGGCCACAGAAGATTCTCTCTCTGTTTAGAGGAGAGGGACTGGATTCCTGGGCTTTCCT
GCATTGAAAACCTCCACTATGCTGTCCATAGCAGCGAGAAGACAGTGTTTGTGCTGTCCAACTGCACAAG
AAATGACGCTGGTGAGGCAACGGTCAACGGTGTGATACAGCAGACCTTTTTCATGGTTCAGCAGAGGCTT
CTTGATGAGAAGGTGGACGTAGCCGTTGTCATACTGCTGGACAAGATGTTTCCCAAGCTGAAGTACCTCC
AACTAAGGACAAGGTTGTGCAGGAAGTCAGTGATGTCCTGGCCTAGAAACCCAAAGGCCCAACCCCTATT
CTGGAACCAAATCAGGACAGCACTGTCATCAGACAATCTTCAAATATATGACAACAACTTTAGTGAGGGT
TTCATA

>KU746969.1:125-3325 Scophthalmus maximus toll-like receptor 9 (TLR9) mRNA, complete cds
ATGAATATTATATGCGCTCTACAAGCAATGGCTATGCTGAGAAATATCCTCATCATTTGTCAGCTTATTC
CATTCGCGAGGACCCGAAATATCAAATTCTTCCCATGTGAGACGGATGAGAACGTCACCACGGTAGACTG
CTACGAGAGACCAATCAGGAATATCCCAGTCATCACGTTTACCACAGTGGTGTCACTCAATTTAAATCCG
ATGAAGATACGGCAAGTTGGGCAGCATGCTTTTGCAGATGCCCCAAACCTTCTCACTCTGAAAATAATGG
GGACTTGTCAACCAGGTCAACTGAGAGCCATAAAGGACCAGTCATGCAAAATGAAGATCCACCCTCACGC
CTTCAAAAGTCTACTTAGTCTTCAATCACTGTACCTATCTGGAAATAGCCTCACCTCCATACCCTGGTTA
CCTGAAACCCTGAGGGTTCTCGATCTACAGAACAATTGCATCTTCCACATTACAGACCCTTTAAACACTC
CAAATCTTGAAATGCTCTTCCTCACCAAGAACTGCTTTTATGCAAACCCTTGCAACCAGTCTTTTTACAT
CAGTGAGAGGGTTTTCAGAGAGCTCCGTAATCTCAAAAACCTGACGTTGGGGTACAACAACTTGACAGCT
GTCCCCAATGGACTGCCACCCTCACTGGAGAGTCTGGATTTAAGAGAGAATAGAATCACAGTAGTCTCAG
ACGGAGCATTTGCGAACCTGACCATGCTCAAAAAATTGAATTTGGAGTGGAACTGCCAGCGTTGTGACCA
TGCATCGAGGCCCTGTTTTCCTTGCCCTAATAATCACTCTCTTTACCTCCATCCAAACTCATTCTATGCT
GAGAACAGCTCGATCACCTTCCTAAGCTTGAGGGGCAACTCTTTAAAAACCTTCCCAGAGGGCCTTTTCA
GACCTTTGACTAATTTAAAGAAACTGGACCTCTCTGACAACCTCCTGGCATATGCTATACAAAATGGCAC
CTTCTTCACAGAGCTGAGGGGCCTCACTTGGATGAGTCTAATCTACAACTATGAACCGCTGAAGACATTC
CAGGAACTTAGTCTTTCATCACATATTGGCAATATATCTGGTCTACAACAGCTCCTCCTCAGTGGTAACT
TTTTCCACAGTCTTTCCCCTCAGAGCCTTAGTGTTCTGTCCAAACTCAGACATTTAAAAACACTAGAGCT
GAGAATGAACTTCATTAGAAATTGTAACTTGACAGCTCTGAAACAGTTACCATCTCTAATTGAAATTGAC
CTCTCCCAAAACATGCTTTCTTTCCTTCCTTGTCCATCATCTGAAATTTTGGCACAACATAGATGTCAGA
ACCAGAATTTGTACACGAATGATTTCTGTGACCAACCCATTATTGTAGTTGATCGCGAAGTCACATCAGG
AGATGGGATATGGGAACCCAACCAATCAAAGTTGCTGGAAACGCTAAAGGACAACGTGTCACCATTTCCA
TCACTATGGGATTTTAGAACCTATTTCTGCCAAAATAATTTAACGTTTGACCTGTCTCAAAATGACATTC
TGTCTCTTAACAAACATGTGTTTCTAGGCATGGAGAATGCTGTTTGTTTAGACCTTTCCTTTAATTACAT
GAACCAGGCATTGAGGAGAGGACAATTTAGTAGCACAAAAAATTTAGTTTTTCTAAATTTGTCATACAAT
AGGTTTGATCTTTATTATACAGATGCGTTCAGTGAGCTTAAAACTACTCTGAAGGTATTAGATGTTAGTA
ACAACGATTTTCACTTCAGAATGAGGGGCATGGGCCATCGTTTCGAGTTTCTTCAAAATCTGACTAACTT
GGAAGTCCTAAGTCTCGCAAACAATGGCATTGGAATGAGAATAGATCAAATGCTGATCAGCAGCTCAGTA
AAGTACCTCTACTTCTATGGAAATCACCTTAACATTATGTGGGAATCTGGCAACAACCAGTACACTAAAT
TCTTCCAAAACCTGACAAACCTCATCTACCTGGACATCTCTGACAACGATCTGACCTCAATCACACCGGA
CGTACTGTGTCACCTCCCAGCAAGCATTGAATCCCTCAGCATCAGCAACAATCTGCTGAACTATTTTCCA
TGGCAGAACATGTCGGCACTCAGCAACTTGTGTCACCTGAACCTCAGTCAAAATTATCTTTACTATTTAC
CTTATAGAGTCATAGAATTCGGAGCCAATTTTTCTCTCTTGGACCTCAGTCACAATCGCTTTAGTGTTAT
TCCTGAGAATTTCTTCAGAAAGGCAAAATCAATGCAATATCTGTATCTCAGCAACAATCAGATCAAAGAG
TTGGACCATCAGTATGTACCTACCCCTTTTAAAAATGGTAGTGCCCTCAAAATACTCACCCTGCATGCCA
ACCCCTTTAAATGTGATTGTTCTACATCTTGGTTTGCAGACTTCTTGAGCACTACTCCAGTAAACATTCC
TCATCTCACCACACGCATACATTGTGAATATCCAGAGTCCAAACAGGGTCAGAGTATACTCTCTATGGAT
CAGAAATCCTGCCAGGATGTATATGGTAGCTTAGCTTTCCTCGTCTGTTCTTTCTTGGCTCTGACAATCA
CTGCTCTGCCCCTACTGAAGCACCTCTATGGCTGGGACATGTGGTATTGCATACAGGTGCTTTGGGCAGG
ACATAAAGGGTATTCCCAGTTGGCAGGCTCTGATTCACATAATCACTACGATGCCTTTGTGGTGTTTGAC
ACCACAAACCAGGCCGTGAGGGATTGGGTCTACAACGAGTTAACTGTCAACCTGGAGAACTTTGGTCCAA
GGAGATTTTGCCTCTGTTTGGAAGAGAGGGACTGGACTCCAGGCCTTTCATGTATTGAGAATCTACACAG
TGCTGTCTACAACAGTGTGAAGACGGTGTTTGTGCTGTCCAGCTGTTTGAATGGTGGCGAGACGGCGAAC
GGCGTGATCCGCCAGGCGTTCTACATGGTTCAACAGCGGCTCCTGGATGAGAAGATGGATGCAGCTGTGC
TGGTTCTGTTGGATGAGATGTTTCCCAAATTGAAGTACCTTCAGCTGAGGAAGAGGTTGTGCAGAAAGTC
TGTGTTGACCTGGCCGAGAAACCCAAAGGCTCAACCCCTTTTCTGGAATCGAATGAGAATGGCGTTGTCG
TCGGATAACCTCAAATTATATGACAACAACATGAGTGAAAGTTTTATA

>GQ358201.1:298-3483 Epinephelus coioides toll-like receptor 9 isoform A mRNA, complete cds, alternatively spliced
ATGGCTATGCTGAAAAGTATCCTCATCCTTTGTCAGTTTCTGCCATTAGTGATGACCATAAATACCATCT
TTTTTCCATGTGACACTGATAAGAATACCACCGAAGTAGACTGTTCCGACAGACCACTCAAGCGTGTCCC
CTCCATCAAGTCTACCACTGTAGAGTCACTCGATTTAAGTCGAACAAAGATCCAGTATGTGGGAGTGCGT
GCTTTCTCAGGCGTCCCAAACCTTCGCACTCTGAAAATGATCAACCGGAATTGTCAACCGGGTCAGCTGG
GATCTTTGGAGGACCGCTTATGCAAACTGGAGATACATCATGATGCATTCAAGTGTCTATCAAAGCTGAA
TTTTTTGAATCTATCAGGAAACAGCCTCATCTCTATTCCCCAGTTACCTGAAAACCTGACGGTCCTTGAC
CTACGGAATAATCGCATCTTCCAAATTAACCAGCCTTTAAACACTCCTCACCTCAAAGAGCTCTACCTCT
CCAAGAACTGCTTTTATGCAAACCCTTGCGGCCAGTCCTTTTACATCAACCAGAGCGTTTTCAGAGAGCT
CTCTGAACTCAAAAGCCTTATCTTAGGGTATAATAATTTCACAGCTATCCCTAAAGGGTTGCCACTCTCA
CTGGAACGTTTGGATTTAAGAGAGAATACAATCACAGAGGTCTTGGATGGAGCATTTGCCAACTTGACTC
TCCTCAAGTATTTGAATTTGGAGTGGAATTGCCAGCGTTGTGACCATGCAGCCAGGCCCTGCTTTCCTTG
TCCAAATAATAAACCCCTACAACTACATTCAAACTCATTCTATGCTGAGAACAGCTCAATCACCTTCCTA
AGCTTGAGAGGAAACTCTCTGAGAACCTTTCCAATGGGTATTTTCCAACCTTTAAAGAATCTAAAGGGTT
TGGACCTCTCTGACAACTTCCTGGCACATGCTTTGCATAATGGCACCTTCTTTGCAGAGCTGGAAGGTCT
CACTTGGATTAGCCTTATCTATAACTACGAACCATTGACGACATTTCCGAAACTGAGCCTCTCCCCACAT
ATTGGCAAAATGACTCATCTTCGTTATCTTCTTCTAAGTGGTAACTTTTTCCATGAGCTCTCCAGCAAGA
GCTTCAATACTTTGTCCAAACTTCAGAACCTAAGGACACTAGAACTAAGAATGAATTTCATCAATACTTT
TAACTTGACATCTCTGAAACGGTTACCGTTTCTGACTAATATTGACCTCTCCCAAAACATGCTTAATTTC
CTTCCGTGCTGCTCGGGTCCGTCAGCTGAGTTTGTGGCACAGGAAAGCTGTCAGAACCAGAACTTGTTTA
CACATGATTTTTCTAACCTACACGTTATGTCAATAGATCGAAAAGCTACATCTGGTAATGATATCTGGGA
ATCCAACCAATCAAACAGGCTGGAAATGGGGGAGGACAATGTGTTACAATTTAAATCATTATTGGACTTT
AAAAATGATTTCTGCAGCCGTAAACTTACATTTGACCTCTCTCAAAATGACATTCTGTCTCTAAACAAAG
AGGTGTTTGTAGGCATGGAAGATGTTGTTTGTTTAGACCTTTCCTTCAATTACATGAGCCAGGCATTAAA
GGGTGGGCTGTTTGCTAGCATGAAAAAATTAGTTTTTCTTAATTTGTCATACAATAGACTTGATTTTTAT
TATAGAGAAGCTTTCAGTGAGCTTAATTCCACTCTGAAAGTTTTAGACGTTGGCAACAATGAATTTCACT
TTAAAATGAAGGGCATGGGTCATCGATTTGAGTTCCTTCAAAATCTGACGAACCTGGAAGTTCTCAGCCT
GGCAAACAACAACATTGGGGTGCGAATAGATAAACAGTTGATTAGCAGCTCTCTGAAGTACCTCTACTTC
TATGGGAATAACCTGGACATCATGTGGATGTCTGATAACAACAGGTACACTCAGTTCTTCCAAAACCTGA
CAGCCCTCACCTACCTTGACATCTCTGACAATAATCTGATGTCAATCTCACCAGAAGTGTTTTGCAACTT
CCCAGAAAGCCTTGAGACCCTTATTATCAGCGACGATCAGCTGAAGTATTTCCCGTGGCAAAACATCTCA
GTGCTTAGCAATTTATGTCATCTGAACCTCAGTCAAAACAAACTCTATTACTTGCCTAATAAGGTCATAG
GATTTGGAGCAAATTTTTCTCTCTTGGACCTCAGTTACAATCGCTTTAGTGTTATTCCTGAGATGTTCTT
CAGTAAGGTGGAATCCCTACGGTACCTGTATCTCAGCCACAATCAGATCAAAGTGCTAAGCCGTCAGTTT
CTCCCTGCCCCCTTTAAAGATGGAAGTGCCCTGCAGAAACTCACCCTGCATGCCAACCCCTTTAAATGCG
ACTGCAATACATCTTGGTTTGCGGACTTTCTGCGTAATACTTCAATACAGATTCCTTATCTCACCACACA
TATACACTGTGATTACCCAGAGTCCCAGCAGGGCATGAGCATACTGTCTATGGACCAGCATTCCTGCCAG
GACATATATGGTAGCTTAGCGTTCCTCATCTGTTCCTTCTTGGCTGTGATGTTCACTGTTCTGCCCCTAC
TGAAGCATCTCTACGGCTGGGATCTGTGGTATTGCTTACAAGTACTTTGGGCAGGACATAAGGGCTACTC
CCAGCTGGCTGGTAGTGATTCGCAACACCACTATGATGCTTTTGTAGTGTTTGACACCAGTAACCAGGCT
GTGAGGGACTGGGTCTACAATGAGTTAACTGTCAATCTGGAGAATTCAGGACACAGGAGGTTTTGTCTCT
GTTTGGAGGAGAGGGACTGGGTTCCTGGGGTCTCATGTATCGACAATCTGCATAACGCCGTGTACAGCAG
TGTGAAGACAGTGTTTGTGCTGTCCAGCGGTGCCACCGGTGGTGAGACAGTGAACGGTGTGATCCGTCAG
GCTTTCTTCATGGTGCAGCAGCGACTTCTGGACGAGAAGGTGGATGCAGCTATGCTGGTTCTTTTGGATG
AGATGTTTCCCAAACTGAAGTACCTACAGCTGAGGAAACGGCTGTGCAAAAAGTCTGTGTTATCCTGGCC
GAAAAACCCAAGGGCCCAACCCCTTTTCTGGAACCGAATGAGAATGGCATTGTCATCAGATAACCTCAAA
TTCTATGACAACAACATGAGTGAAAGTTTCATC

>XM_026270649.1:102-3296 PREDICTED: Carassius auratus toll-like receptor 9 (LOC113107859), mRNA
ATGTTTGGACACATGTTTTATCTGGCTTTCATACTGAATCAGTTTCATCTTTTTGCAACTTTACATCCTG
AATTCTATCCATGTGAAATTCACACTACCAAGGATGGACACATAAATGTGGATTGTCAGCGCAGGCGTCT
TGCTAACGTCCCTAAATTCACATCTCTCTCTGTTATATCACTCAACTTAAATGAAAACCATATACACCAC
ATTAAAGGTGCCACATTTTCTGGATTAGCAAATCTCAAGCATCTCAGTTTAATGTGGAACTGTGTACCAG
ATTATCTTAAGGAGCTAAGATGGCCTTCATGCAGCCTGAAAATCGACCCTAATGCATTTAGTGGACTTAA
AAACCTATCTTCCCTGCAGTTAGCAGGGAACAGCTTGAAGACCATTCCTCCTCTACCAAAGCAGCTTGAG
ATTCTGGGACTGGAATTTAATCACATCTTTCATATAGTTGAGCCTCTAGGTACACCGCTACTAAAACAAC
TCCTGCTAAACAAGAACTGTTTTTATGCCAACCCATGTTATCAGTCTTACTTTATCGACCCACGTGTGTT
TCAAGGTCTCCCTGAGCTTCTGAACCTTACACTGAGTTACAACAATGTGACCATTGTTCCCCCATATCTT
CCACTTTCACTAGAAAGTCTAGACTTGGGAGAGAACAAGATCACGCATATCAATAAAGAGTCCTTTGCAA
ATCTTAAAAATCTGCGACACCTTAACCTAAGGTGGAATTGCCAAAGGTGTGACCATGCTTCTGAGCCCTG
TTTCCCATGCCCTAACAACCAGTCTTTGAATCTGCACCCGGATGCATTTTTGGATCAAAGGGACTCTCTA
ATTAGTTTAAGCCTGCGAGGCAATTCACTGCATACAATTCCTCAGCATCTCTTCGCACGACTCCACAAGC
TCCAAGTGTTAGATTTATCAGACAACTTTTTAGCCTACGCCATCCAGAATGGCACCTTTTATGAAGAGCT
CCAGAATGTTGTGTCCCTCAGTCTTCATTATAACTATGAACCCCTGCAATCCTTTTCTGAGTTGATTCTG
TCACCATCCATAGAGAAGATGACAGCTCTACGAGAGTTGTACCTAAGTGGACTATTCTTCAGAGAACTGT
CAAACTATAGCCTTGCACCTCTGATCAAACTGCCAAGACTTGAGTCCCTAGAGCTACGCATGAACTTCAT
CTGTTCTGTTAGCATGGATGCTATAAGCCAGCTGAGAACATTAAGGTGGGTGGACCTTTCCCAAAACATG
CTTGCTTTCAGTTCATGCTTTTCAACCTGCACTGCTGAAGACATATCAAACAACTACCAAACCCTTGAAA
AACGTGGCAATGGACAGCTCAACTTGCAAACTCAAAAAGTCATCCTACCAAGCTCAGAGCTGAACACTAT
GCAGGACCCTGGAGAAAATCAATGTTTTTTTAATTATTCTATGTGGCATTTCAAGAAGCTGATCTGCTCT
AAAAACCTGTATTTTGACCTCTCTCAAAACAACATCCCATGGCTGAATGCAAGTACTTTTAGAGGCATGG
AAAAAGTGGTATGCATAGATCTGTCCTACAATTACATAAGTCAAACTTTAAATGGCCAACAGTTTACAGA
TCTAAGCAAATTAGCCTACCTGAATATGGCTAACAATCGCATTGACCTGTACTCTGAAAAGGCCTTCCAG
GAGATAAGTGGCACACTAAAAGCTCTTGACCTCAGCAAAAACGAATTCCACTTTGTAATGAAGGGCATGG
GGCATCGCTTCACATTCCTTCCACACTTAACATCTCTTCAAATATTGAGTCTAGCAAACAATCACATTGG
TCTCAGAATCTCTAACATTCTTAATAGTACTTCTCTGAAGTATCTTGATTTCTCTGGAAATCGTTTGGAC
ATAATGTGGGACTCTAGGCGTAACCAATACCTACATTTCTTTCAGGGTCTTACTAAACTTACACACTTAG
ACATTTCCGAAAATCAGCTCAAATCATTCCCCCCAGAGGTAATTGTAAACTTGCCTCCAAGCCTCCAGAT
GCTAAGACTGGATTCCAATGTGCTGAGTTATTTCCCTTGGGGCAACATCTCAGTTCTTGAAAAGCTCTGC
CACCTGAACCTTAGTTCAAACAGGCTTTCATTCTTACCTAATATTCATTTTGAGCTCCGTCTCGTAAGCC
TGGACCTAAGTCACAATCGACTAGTTGCGATCCCAAAGGCTTTCCTTAGTCAGGCAATAAATCTTAAAAA
CTTAATGCTTAATCACAACCAGCTGAAGATCCTTGATGTGCAGGCTCTTCCCTTGTCATTCCATACAGGT
TATACATTCTGTCCTGCTGGGCCACATAAAAATAAGTCATCCTGCAAACTCGTGCTGCATGCCAATCCTT
TTACTTGTAGTTGCGTTATCTCTGGATTTGCAAAATTTCTCAGAGAAACTAGTTTGGATATCCCACACCT
CACCACAGAGGTTCACTGTGGTTTTCCAGAGTCATTGGCTGGTGTTAATGTCCTTTCGATAGATCTTCAC
TCATGCCAGGAAATATTTGGGAGTGTTGCTTTCTTCTGTACTTTATGGTTGACATTGGCAGCAACCAGCA
TTCCCCTCCTGAAGCATCTCTATGGTTGGGACCTGTGGTACTGCATCCAGATTTTATGGACTGGTCACAA
GGGACACACTCCAGTTAATGGCGGCAGCATGATGGATAACCAATACGATGCATTTGTGGTATTTGATACG
AGTAATAAGGCAGTCAGGGATTGGATCTACAAGGAGATGGTTGTGAGGTTGGAGAACAGAGGGAGATGGC
GCTTTCGACTTTGTCTAGAGGAACGCGACTGGTTGCCTGGAGTGTCATGCATAGAGAATCTCCACAAGGC
CGTTTACAACAGCAGAAAGACCGTGTTTGTATTGACTAGCCCTAATGGCTGTTCTCACGAAAGTGGAGTC
GTCCGACAAGCCTTCCTCCTTGTTCAGCAGCGCCTTCTAGATGAGAAAGTGGATGTTGCAGTTCTAGTTT
TGCTGGACTTTCTCTTTCCAAAATTCAAATACCTTCAGATGAGAAAACGGCTCTGCAAAAAATCTGTTAT
ATCCTGGCCCAAGAACCCACGAGTGCAGCCGCTCTTTTGGAATAATTTACGTGTCGCTCTTGTCTCTGAC
AATGTTAGAGCCTACAACAAAAATGTCACAGAGAGCTTTTTC

>KR709252.1 Miichthys miiuy toll-like receptor 9 (TLR9) mRNA, complete cds
ATGCATTATCAACATACAACTGAAATTAAGTTTCTTTTTTTTCAGGCCATGTTGAAAAATATCTTCATCC
TTTGTCAATTTCTTCCATTAGTGAGGAACATGAATATTATCTTCTTCCCATGTGACACTGATGTAAATGC
CACCATAGTAGACTGCTCTAGAAGACCACTCAAGCATGTCCCCTTCATCAAGTCTACTACTGTAGTGTCA
CTCGATTTAAGTCAGACTAAGATACAGCAAGTGGAGCAGCATGCTTTATCAGGTCTCCCAAACCTTCAAA
CTTTGAAAATAATGGGAAATTGTCAGCCAGGTCGCCTGAGAGCTTTGGAAGACCGCTCATGCAAGATGGA
GATCCACTACTATGCCTTCAAGGGACTACTGAATCTTCAATCTTTATATCTGTCAGGAAATAGTCTCACC
ACAAAAGACCTACCCTGGTTGCCTGAAAGTCTGAGGCTTCTCGACCTCCAGAATAATCACATCTTCCATA
TTATCCACCCTTTTAAAACTCCATGTCTCGAAGAGCTCTATCTCAGCAAGAATTGCTTTTATACAAATCC
TTGCAATCAGTCCTTTTACATCAGTGAGAGAGTTTTCAAAGGGCTCCCAAAACTCACAAATCTTACCTTA
GGGTATGATAATTTGACAGCTGTCCCTAGAGGGTTGCCACCATCACTGAAGAGTCTGGATTTAAGAGAGA
ATACAATTACAGAAGTTTTGGAAGGAGCATTTGCCAACCTGACTGTCCTCAACAGATTGATTTTGGAGTG
GAATTGCCAGCGTTGTGACCATGCAGCCAGGCCCTGCTTCCCATGCCCACACAATCTCCCTCTACATCTA
CTTCCAAACTCACTCTATGCTGAGAATAGCTCCATCACCTTCCTAAGCTTAAGAGGAAACTCACTGAAAA
CATTTCCAAAGGGTCTTTTCCAACCGTTGAAAAATTTACAGAGATTGGACCTCTCTGACAACCTTCTGGC
ATATGCGATACGAGATGGCACCTTCTTTGCAGAGCTGAAGGGCCTCACTTGGATTAGCCTGATCTATAAC
TATGAACCACTGAAGACTTTTCCTGAACTGATCCTCTCCCCAGATATTGGCAATATATCTGGTCTAGAAT
ATCTTCTCCTGAGTGGTAACTTTTTCCACACGCTTTCAAACCAGAGCCTTAATGTTCTGTCAAAACTCCA
AAATCTAAAGAAACTAGAACTGAGAATGAACTTTATCAATACTTTTGACTTGAAAGCTCTGAAACAGATA
CCATCTCTCATTGATATTAACCTTTCCCAAAACATACTTAATTTCCTGCCATGCTGCTGGAGTCCGTCAT
CTGAGATTGTGGCACAGGAAAGCTGCCAGAACCAGAACTTGTATACACATAATTATCCTGGCCAACCACT
TATGCTAGTGGATCGAGACATCACATCTGGAAGCCACATCTCGGAATCCAACCAGCTAAACAGGGTGGAA
ATGCCGAAGGACAGTGTGTCACCACCTTCATCACTATGGGACAAATTCTGCCGTCATAACCTGACATTTG
ACCTGTCTCAAAATGACATTATGTTTCTTAAAAAAGAGATGTTTGTAGGGATGGAAAATGCTGTTTGTTT
AGATCTTTCCTTCAATTACATGAGCCAGGCATTGAGGAGTGGGGTGTTTGACAACCTGAAAAATTTAGTT
TTTCTTAATTTGTCATACAATAGACTGGATTTTTATTATAGAGAGGCCTTCATTGAGCTTAATAGCACTC
TGAAGGTATTAGACGTTAGCAACAATGAGTTCCACTTCAAGATGAGGGGCATGGGCCATCGTTTAGAGTT
TATTCAAAATCTGACTAACCTGGAAGTCCTAAGTCTGGCAAACAATGGCATTGGGATGCGAATAGATCAA
AAGCTGGTAAGCAGATCATTGAAATACTTATACTTTTATGGAAATAACCTGGACATTATGTGGGGATCTG
ACAACAACAAGTACACTCATTTCTTCCAGGACTTGTCAAAACTCATCTATCTGGACATCTCTCACAATGA
TCTGAGGTCAATCTCACCGGAAGTGCTGTGTAATCTCCCAGAAAGCCTTCAGAACCTTAGCATTAGCAAC
AATCAGCTGAGCTATTTCCCATGGCAAAATATCTCAGCTCTCATTAATTTACAACACCTGAACCTCAGTC
AAAACCACTTCTCTTATTTGCCTCCAAAAGCCATAGAATTTGGTGAATATTTTTATCTCTTGGACCTCAG
TCATAATCGCATTAGTTTTATTCCTGAGGATTTCCTCAGTCAGGCGGACGTATTGCAATATTTGTATCTC
AACCACAATCAGATCAAAGAATTTAACCATCAGTTTCTCCCTGCCCCTTTTAAAAATGGTAGTGCCTTTG
TTAAACTCACTCTGCATGCCAACCCCTTTAAATGCGATTGTGATACATCTTGGTTTGCAGACCTTTTGCG
TACTACTTCAGTAGAGATTCCCTACCTCACCACACAAATGCACTGTGAATACCCAGAGTCCCAGCAGGGC
CAGAGTATACTATCTATGGACCAGCGTTCCTGCCAGGATATATATGGTAGCTTAGCCTCCGTCATTTGTT
TCTTCTTGGTTGTGACATTCACTGTTCTGCCACTACTGAAGCATCTCTATGGCTGGGATCTATGGTATTG
CTTACAGGTACTTTGGGCAGGACATAAAGGCTACTCCCAGCTGGCAGGTGGCAATTCACATCAGCACTAC
GATGCTTTTGTGGTGTTTGACACAAGCAACCAGGCTGTAAGGGACTGGGTCTACAATGAATTAACTGTCA
ATCTGGAGAACGCAGGTCACAGGAGGTTCTGTCTCTGTTTGGAGGAGAGAGACTGGATTCCTGGGCTTTC
ATGTATTGAAAATCTACACAATGCTGTGAACAGCAGTGTGAAAACAGTGTTTGTGCTGTCCAGTGGTGCT
ACTGGTAGTGAGACAGTGAATGGTGTGATCCGCCAGGCTTTCTTCATGGTTCAGCAGCGGCTTCTGGATG
AGAAGGTGGATGCAGCTGTGCTGATTCTGTTGGATGAGATGTTTCCCAAACTGAAATACCTTCAGCTGAG
AAAAAGATTGTGCAGAAAGTCTGTGTTGTCCTGGCCGAAAAACCCAAGGGCTCAACCCCTTTTCTGGAAC
AGAGTGAGAATGGCATTGTCGTTAGATAACCTCAACTTTTATGACAACAACATGAGTGAAAGTTTTATA

>MK273053.1:226-3408 Lateolabrax maculatus toll-like receptor 9 (tlr9) mRNA, complete cds
ATGGCTGTGTTGAGAAATATCCTCATTCTTTGTCAGCTTCTTCCATTAGTGAGGACCATTAATACCATCT
TCTTCCCATGTGATACTGATGTGAATACCACCACAGTAGACTGCTATGACAGACCACTCAAGCATGTCCC
CTTCATCAAGTCTACCGCTGTAGTGTCACTCAATTTAAGTCGGACCAAGATACAGCAAGTGGGGCAGCAT
GCTTTATCAGGTGTCCCAAACCTTCACACTCTGAAAATGATGGGAAATTGTCAACCCGGTCGCCTGAGAG
ATTTGGAAGACCGCTCATGCAAAATGGAGATCCACTATTATGCATTCAAGAGCCTATTGAAACTTCAGTT
TCTGTATCTGTCAGGAAACAGCCTCACCTCTATACCCTGGTTACCTAAAAGCCTGAGGGTTCTTGACCTA
CAGAATAATCGCATCTTCCACATTATCTACCCTTTAAAAACTCCGCATCTCGAAGAGCTCTTCCTCTCCA
GGAACTGCTTTTATGCAAACCCTTGCAACCACTCTTTTTACATCAGCGAGATGGTTTTCAGAGAACTCCC
TAAACTCAAAAACCTTACCTTAGGATATGATAATTTCACAGCTATCCCTAAAGGGTTGCCTCCCTCACTC
GAGAGTCTGGATTTAAGAGAGAATACAATCACAGAAGTCTTGGAAGGAGCCTTTGCCAACCTGACTGTCC
TCAAGTATTTGAATTTGGAGTGGAATTGCCAGCGGTGTGACCATGCAGCCAGGCCCTGCTTTCCTTGCCC
ACACAATCTCCCTCTACGCCTACATTCAAACTCATTATATATTGAGAACAGCTCCATCACCTTCTTAAGC
TTGAGAGGAAACTCTCTAAAAACATTTCCAGAGGGTCTTTTCCGACCTTTGAAGAATTTAAAGGGATTGG
ACCTCTCTGACAACCTTCTGGCATATGCTATACAAAATGGCACCTTCTTTTCAGAGCTGAAGGGCCTCAC
CTGGATTAGCCTAATCTATAACTATGAACCGCTGAAGACATTTCCAGAACTGATTCTCTCCCCACATATT
GGCAATATATCTGGTCTACAGAATCTTCTTCTGAGTGGTAACTTTTTTCACGTGCTTTCAAACGAGAGCC
TGGATGTTCTCTCCAAACTTAAAAATCTAAAGAAACTAGAACTGAGAATGAACTTTATCAATACCTGCAA
CTTGACAGCTCTGAAACAGTTACCATCTCTCATGGATATTAACCTCTCCCAAAACATGCTTAATTTCCTT
CCACACTGCCCGAATATGTCATGTGAGATCGTGGCAAAGGAAAGCTGTAAGAACCAGAATTTGTACACAC
AGAATTTTCCTGACCCACCTCTTATGCAAATAGATCGAGAAGTCCCATCTGGAAGTGACATGTGGGAATC
CAGCCAGTCAGGCAAGCTGGAAATGTTGGAGGACAATGTGTCACAATTTACATCACTATGGGACTTTAAA
AACCATTTTTGCCGAAATAACATCACATTTGACATGTCTCAAAATGACATTCTGTCTCTTAGAAAAGAGG
TGTTTGTAGGCATGGAAAAAGCTGTGTGTTTAGACCTTTCCTTCAATTACATGAGCCAGGCATTGCGTAG
AGGGGTGTTTGCTGGCATGAAAAAATTAGTTTTTCTTGATTTGTCATACAATAGACTTGATTTTTATTAT
AAAGATGCTTTCAGTGAGCTTAAAGCCACTCTGAAGGTATTAGACATTAGTAACAATGAGTTTCACTTCA
AAATGAGGGGCATGGGCCATCGTTTAGAGTTCCTTCAAAATCTGACTAACTTAGAAGTCCTAAATATGGC
AAACAATGGCATTGGGATGAGAATAGATCAAAGGCTGATCAGCAGCTCTTTGAAATACCTGTACTTCTAT
GGAAACCATCTGGACATTATGTGGGACTCTGATAACAACAAGTACACTCATTTCTTCCAAAACCTGACAA
ACCTCACCTTCCTGGACATCTCTATGAATGAACTGAAGTCAATCTCACCAGAGGTGCTGTGTAACCTCCC
AAGAAGCATTAAGAACCTCAGCATCAGCAATAATCTGCTGAACTATTTCCCGTGGCAAAACATCTCAGCA
CTCAGCAATTTATGTCACCTGGACCTCAGTCAAAACTTCCTCTCTTATTTGCCTCATAAAGTCATAGAAT
TTGGAGCATTTTTTTCTTCCTTGGACCTCAGTCACAATCGCCTTAGTTTAATTCCTAAAGATTTCTTCAG
TAAGGCGAAATCCTTAAAATATCTTTATCTCAGCCACAATCAAATCAAAGAGTTGAACCATCAGTTCTTC
CCTGCCCCCTTCAAAAACGGCAGTGCCCTTCAGAAACTCACCCTACATGCCAACCCATTTAAATGTGACT
GTGATACATCTTGGTTTGCGGACTTCTTGCGTACTACTCCGGTACATATTCCTTATCTCACCACACATAT
ACACTGTGAATACCCAGAGTCCCAACAGGGCAGAAGTATAATGTATATGGACCAGCGTTCCTGCCAGGAC
ATATACGGTAGTTTAGCGTCCTTCGTCTGTTCCTTCTTGGTTGTGACGTTCACTGTTCTGCCCCTACTGA
AGCATCTCTATGGCTGGGACCTGTGGTATTGCTTACAGTTACTTTGGGCGGGACATAAGGGCTACTCCCA
GCTGGCTGGTAGTGATTCACATTATCACTACGATGCTTTTGTGGTGTTTGACACCGAGAACCAAGCTGTA
AGAGACTGGGTCTACAATGAGTTAATTGCCAATCTGGAGAACTCCGGTCACAGGAAGTTTTGTCTCTGTT
TGGAAGAGAGGGACTGGACTCCTGGACTTTCATGTATTGAAAATCTACATAATGCTGTTTACAACAGCAT
GAAGACTGTGTTTGTGCTGTCCAGTGGTGCTGCTGGTAGTGAGACAGTGAATGGTGTGATCCGCCAGTCT
TTCTTCATGGTTCAGCAGCGGCTTCTGGATGAGAAGGTGGATGCAGCTGTGCTGGTTCTGTTGGATGAGC
TGTTTCCCAAACTGAAGTACCTTCAGCTGAGAAAAAGGCTGTGCAGAAAGTCTGTGTTGTCCTGGCCAAG
AAACCCAAGGGCTCAACCCCTTTTCTGGAACCAAGTGAGAATGGCACTGTCGTCAGATAACCTCAAATTT
TATGACAACAACATGAGTGAAAGTTTTATA

>NM_001123653.1:93-3317 Salmo salar toll-like receptor 9 (tlr9), mRNA
ATGCAGGGATATGGAGTTCTCCTCTGCTTATGTCTACTAACACCAGCTGTTAGAACTACAAATCCCAAGT
TCTTCCCTTGCGACAGCAACGCAGACTCCAGTGTGGTGAACTGCTCTCGGAGGGCGCTCACCCGCATCCC
AGTGATCTGCTCAGCCTCTGTCCTTTCACTTGACCTGAGCTATACCGGGATTCAGCAGGTAGGGAAGGAT
GCATTCTCTGGTGTTCCAAACCTCCAGAAACTGAGCATGACACGGAACTGTCTCCCTAGTCATATGAGGG
CCCTGGGGTCTCCCTCGTGCCATGTTGAGATCCACAAGGATGCCTTCATGTGTCTTAAGAACCTCAGCAC
CCTCCTACTGGAAGGAAACAGCCTCACCTCCCCCCTCCCCAGACTACCTGACAGCCTGGAAGTCCTTAAT
CTGGAGTCTAACCACCTTTACAACATAACCCAGCCCCTCGGCACACCAAATCTCAAGCAGCTGCTACTCA
CCATGAACTGCTACTATGGTAACCCCTGCAACCAGTCCTTCCACATTGACGAGGCAGTCTTCAGGGAGCT
TACCCAGCTGCAATACCTTACCCTGGGTTTTAACAACGTAACATCCATCCCTCCGGGAATGCCTCCCTCT
CTGAAGAGACTGGATCTGAATGAGAATAAAATTTCTGTGTTGAATGAGTGGGCGTTTGCCAATCTGACCC
AGCTCTGTCAACTCAACCTGGGCTGGAACTGCCAGCGCTGTGACCATGCTGCTCAGCCCTGCTTCCCCTG
CTTCAACAACACCCCCCTTGACATCAACCCACGAGCGTTTTACGCCCAGAACAACTCTCTCAAATTCCTC
AGCCTGAGGGGAAACTCCCTCCGCAACATCCCAGAGGGCCTCTTCAGTCCCCTTGTACACCTAGAGAGAT
TGGACCTATCGGACAACCTACTGGCCATTGCCATACGCACTGGTACCTTCTTCATAGAGCTGAAGAGGCT
CACTTGGATCAGCCTCATCTACAACTATGAGCCGATGAAAACATTCAAGGAGCTGGTGCTGTCTCCCAAC
CTGACCCAGATGTCTGGCCTGAAAACACTTCTCCTCAGTGGGAACTTCTTCCATATGGTCTCAGAGGAAA
CTGTGGCGGTTCTGGCAAAGTTCCGTTGGCTGGAGGTACTGGAGCTGCGGATGAACTTCATCAGGTCCTG
TAATCTGAGTGCCCTGGCCCAGCTACCAGCCCTGGTGAGGGTGGGCCTTTCCCAGAACATGCTGGAATTT
TTCCCATCCTTCTCTACTCAGTCCAACATGTGTAAGTCCTTTAAGAGCTTTCAGAACCAGAACCGGTATG
ACACAGTGGAACTTCAGAACCCACCCATGTTGCTCAGTGACAGGAAGGCTGTCCCAGATGAGCCCTGGCA
TCATCCAGGTCCAGTAGTCACTGCAGCCGAGCCAGGGCCAAACACGTTGGCAATACTGGAGGATGAGTGC
ACTCAAAACCCAACTATATTTTCCTTCAAAAATAATCTCTGCAATGGTGCCATGTCTTTTGACCTTTCCC
AAAACAACATCCTCGCCCTCAATGGCAGTTTGTTCCTAGGTATGGAGAAGGCAGTCTGTTTGGACCTCTC
TTACAACTACATGAGCCAGAGCTTAAACGGCAAACAGTTTCTCCACCTGGACAACCTGGCGTACCTCAGC
ATGGCCCACAACAGGATAGATCTGTACTATGGAGATGCCTTCAAGGAGCTCAACGCCACTCTGAAGGCTT
TGGACCTCAGCAACAATGAGTTTCACTTCCTAATGAGAGGCATGGGCCATCGCTTTGAGTTCATCAAGAA
CCTCCCCAATCTGGAGGTGTTAAGTCTGTCTGACAACAGCATTGGGATGAGGATAGATCATACATTGTAC
AGCGACTCCCTCAGGTACCTGTATTTCTCCGGGAACAACCTGGACATCATGTGGGACACTAGAAGCAATG
ACTACATCACCTTCTTCCAGAACCTGACCAACCTTATCTACCTAGATATCTCCAGGAACCAGCTGAGGTC
TCTTTCACCAGCAGCCTTCTGTAACCTGCCTGTCAGCCTCCAGGTGCTCCGGGTCAGTGACAACAAACTG
AACTATTTCCCCTGGGAGAACATCACAGCGCTCGGCCGACTATGCCACCTTAACCTTAGTCTTAACTATC
TGTCTGAACTTCCCGACAAAGTCATACATTTTCAGGCAAAGTTGACCCTTCTGGACCTTAGTCACAACCA
GATCAGCTTTCTCCCCGAAGACTTTTTCAGCCAAGCATTGGCATTGCGTTTTCTCTACCTCAACCACAAC
AAACTCAAGCTGTTGGATCGGCAGTCCCTCCCTGCTCCACTGAGGTACGGCAGTGCCCTCCAGTTGCTCA
CTCTGCATGCCAACCCCTTTGACTGCTCCTGTGACACTTCCTGGTTTGCGGACTTCCTGCGTGCCAGCCA
GGTGGAGATCCTCCTTCTTACCACTGCCGTACACTGTGGTTTCCCCGAGTCACAGCAAGGGGCTAGTGTG
TTGTCTATGGACCCCCGCTCCTGCCAGGAAATTTATGGCAGCCTGACCTTCCTCTCTATGACCTTCCTGA
CTCTGGTGTTCACTGCCTTGCCCCTACTCAGGCACCTCTATGGCTGGGATGTCTGGTACTGCTTCCAGGT
GCTGTGGGCAGGACACAAGGGCTACTCACAACTGCCTGGGGGAAACTTCCAGAGTCAGTATGATGCCTTT
GTGGTCTTCGACACGGGCAACCACGCAGTGAGAGACTGGGTCTACAATGAGCTGCTCATCCACCTGGAGA
ACGTGGGGCGGAGGAGGTTCTGTCTCTGCCTGGAGGAGAGAGATTGGGTTCCAGGTCTGTCCTGCATCGA
GAATCTTCACAGTGCTGTCTACAGCAGCATGAAGACCGTGTTTGTGCTGACGAGTGGGGCAAGCGGCGGG
GGAGCACGGGTTAGCAGAGTAGATGGGGTGACTCGCCAGGCCTTCTACATGGTGCAGCAAAGGCTGCTGG
ATGAAAAGGTGGACGTGGCGGTGTTGGTTCTGCTGGACGAGGTGTTTCCCAAGCTGAAGTACCTGCAGCT
GAGGAAGAGGCTCTGCAGGAAGTCTGTTCTGTCCTGGCCCAGAAACCCTCAGGCCCAGCCACTGTTCTGG
AACAACATGAAGACAGCACTGGCCTCCGACAACATCCGCTCGTATGACAGCAACGTCAGCGAGAGCTTCA
TA

>KU975048.1:67-3237 Trachinotus ovatus Toll-like receptor 9 (TLR9) mRNA, complete cds
ATGTTGAAAAATATCTTCATCCTTGGTCAGCTTCTTCCATTAGTCAGGACCATAAATACCTCCTTCTTTC
CATGTGACTCTGATGAGAATGGCACCACAGTGGACTGCTTCGACAGACCTCTTAGGCATGTCCCCTTCAT
CAAGTCTACCCCTGTAGTGTCACTCAATTTAAGTCGGACTAAGATACAGCAAGTGTGGCAGCATGCTTTC
GCAGGTGTCCCAGACCTTCACACGCTGAAAATAATGGGGAGTTGTCAACCAGGGCGACTGAGAGAAGAAC
ACACATGCAAAATGGAGATCCACTATTATGCTTTTCGGAGCCTACTGAAGCTTCAGTTTCTGAATCTGTC
AGGAAATAGCCTTACCTCCATTCCCTGGATACCTGAAACCCTGAGGGTTCTCGATCTACAGAATAATCAC
ATCTTCCATATTACCCACCTTTCAAGAGCTCCAAATCTTGAAGGACTCTTTCTTTCCAGGAACTGCTTTT
ATGCAAACCCTTGCAACCAGTCCTTTCATATCAGGGAGAGCATTTTCTGGGAGCTCCATAAACTCAAAAA
CCTTACTTTAGGATATAATAATTTGACGTCTGTCCCTAAAGGGCTGCCCCCCTCACTGGAGAGTCTGGAT
TTAAAAGAGAATACAATCACAGAGGTCTTAGAAGGAGCATTTGCCAACCTTACTATGCTCAAGAGTTTGA
ATTTGGAGTGGAACTGCCAGCGTTGTGACCGTGCAGCGAGGCCATGTTTTCCTTGCCCACAAAATCTCCC
TCTAAAACTACATCCAAACTCATTCTATGCTAAGTACAGCTCCATCAAATACCTAAGCTTGAGGGGTAAT
TCTCTGAAAACATTTCCAGAGGGCCTTTTCAGACATTTGAAGAATTTGACGAGATTGGACCTCTCTGACA
ACCTCCTGGCATATGCTATACGTAATGACACCTTTTTCTCAGAGCTGAAGGGCCTCACTTGGATTAGCCT
TATCTATAACTATGAACCACTGAGGACATTTCCGGAACTGATCCTATCCCCACATATTGGCGATATATCT
GGACTACAACACCTCCTTCTGAGTGGTAACTTTTTCCACAAGCTTTCAATTCAGAGCCTTAGTGTTCTGT
CCAAACTCAAAAGTCTAAAGAGACTAGAACTGAGAATGAACTTCATTAATACTTGTGACTTGACATATCT
GAAACAGTTACCATCTCTTATCGATATCGACCTTTCCCAAAACATGCTGAATTTCCTTCCATGCTGCTCT
AATTCTTTAACTGAGAATGTAGCACAGAAAAACTGTCACAACCAGAACTTATATGCACACAATTTACGTG
ACCAACCCCTTATTGTAAGAGATCGAGAAGTCACTTCTGTAAATGAGATCAGTGAATCAAACCAATTGAA
TGTGATGGAATTGGCAGAGGACAATGCATCACAATTTCTGTCACTGTGGGACTTCAGAAATCATTTCTGC
CAGTACAAATTAACATTTGACCTGTCTCAAAATGACATTCTGTCTCTTAACAAACATGTGTTTGTGGGCA
TGGAAAAAGCTGTTTGTTTAGACCTTTCCTTCAATTACATGAGCCAGGCATTGAAGGGTGGGCATTTTGA
TGGCTTGGAAAATTTAGTTTTGCTTAATTTGTCATACAATAGGCTTGATCTTTATTATGATTCCGCTTTC
AGTGAGCTCAAAACTACTCTGAAGGTGTTAGATATTAGTAACAATGAGTTTCACTTTAAAATGAGGGGTA
TGGGCCATCGTTTGCAGTTCCTCCAAAATCTGACCAACTTGGAAGTCCTGAGTCTTGCAAACAATGCCAT
TGGGACGAGAGTAGATCAAAGGCTGATCAGCAGCTCTGTAAAGTACCTCTACTTCAATGGAAATCACCTT
GATATTATGTGGGAGACTGACAACAACAAGTACACTCATTTCTTCCAAAACCTGACAAATCTCATCTACC
TCGACATCTCTAACAACGGTCTAATGTCAGTCACGCCAGAAATATTGTATAACCTGCCAGGACGCATTGA
GGCCCTCAGCATCAGCCACAATCTGCTAAACTATTTCCCATGGAAGAACATCTCAGGACTCAGAAATTTA
CGTCACCTGGACCTAAGTCAAAATTATCTCTCTTATTTGCCTTTTAAAGCCATAGATTTTGGAGCCAATT
TTTCTCTCTTGGATCTCAGTCACAATCGCCTTAGTTTCATTCCAGAGATTTTCTTCAGGAAGGCAAAATC
TTTGCAATATCTGTATCTCAGCCACAATCAGATCAAAGAGTTGAACCATCAATATCTCCCTGCCCCTTTT
AAAAATGGTAGTGCCCTTCAAAAACTTACCCTGCATGCCAACCCCTTTAAATGTGATTGTGGTACATCTT
GGTTTGCGGACTTCTTGCGTAGTACTCCAATACAGATTCCTTTTCTCTCCACACATATACACTGTGAATA
CCCAGAGTCCCAACTGGGCCATAGTGTCCTATCTATCGACCAGCGTTCCTGCCAGGATATATATGGTAGC
TTAGCCTTCCTTGTCAGTTCCTTCTTGGCTGTGACATTCACTGTTCTGCCCCTACTGAAGCATCTCTATG
GCTGGGATATGTGGTATTGCTTACAGGTGCTTTGGGCAGGGCATAAAGGCTATTCCCAGCTTGCAGGTAC
TGACTCACAGAATCACTATGATGCTTTTGTGGTGTTTGACACCAGGAACCAGGCTGTGAGGGACTGGGTC
TACAATGAGTTAATTGTGAATCTGGAGAACTCAAATCACAGGAGATTTTATCTCTGTTTAGAAGAGAGGG
ACTGGATTCCTGGGCTTTCATGTATTGAGAATCTACACAATGCTGTCTACAACAGTGTGAAAACAGTGTT
TGTGCTGTCCAGTGGTTCTAATGGTGGTGAGACAGTGAATGGTGTGATCCGCCAGGCTTTCTTCATGGTT
CAGCAACGGCTTTTGGATGAGAAGGTGGATGTAGCCGTGCTGGTTCTGTTGGATGAGATGTTTCCCAAAC
TGAAGTACCTTCAGCTGAGGAAGAGGTTGTGCAGAAAGTCTGTGTTGTCCTGGCCGAGAAACCCAAGGGC
TCAACCCCTTTTCTGGAATAAAATGAGAATGGCATTATCATCAGATAACCTAACATTTTACGACAACAAC
ATGAGTGAAAGTTTTATG

>NM_001129991.2:170-3394 Oncorhynchus mykiss toll-like receptor 9 (tlr9), mRNA
ATGCAGGGATATGGAGTTCTCCTCTGCTTATGTCTACTACCACCAGCTGTTAGGACGACCAATCCCAAGT
TCTTCCCTTGCGACAGCAACGCAGACTCCAGTGTGGTGAACTGCTCTCGGAGGGCGCTCACCCGCATCCC
AGTGATCTGCTCAGCCTCTGTCCTTTCACTTGACCTGAGTTATACCGGGATTCAGCAGGTAGGGAAGGAC
GCATTCTCTGGGGTTCCAAACCTCCAGAAACTGAGCATGACAAGGAACTGTCTCCCTAGTCATATGAGGG
CCCTGGGGTCTCCCTCATGCCATGTTGAGATCCACAAGGATGCCTTCATGTGTCTTAAGAACCTCAGCAC
TCTCCTACTGGAAGGAAACAGCCTCACTTCTCCCCTCCCCAGACTACCTGACAGCCTGGAAGTCCTTAAT
CTGGAGTCTAACCACCTTTACAACATAACCCAGCCCCTCGGCACACCAAACCTCAAGCAACTGCTACTCA
CCATGAACTGCTACTATGGTAACCCCTGCAACCAGTCCTTCCACATTGACGAGGCAGTCTTCAGGGAGCT
TACCCAGCTGCAAACCCTTACCCTGGGTTTTAACAATGTAACATCCATCCCTCCGGGAATGCCTCCCTCT
CTGAAGAGTCTGGATCTGAATGAGAATAAAATTTCTGTGTTGGATGAGTGGGCATTTGCCAATCTGACCC
AGCTCTGTAAACTCAACCTGGGTTGGAACTGCCAGCGCTGTGACCATGCTGCTCAGCCCTGCTTCCCCTG
CTTCAACAACACCCCACTTGACATCAACCCACATGCGTTTTACGCCCAGAACAACTCTCTCAAATTCCTC
AGCCTGAGGGGAAACTCCCTCCGCAACATCCCAGAGGGCCTCTTCAGTCCCCTGGTACACCTAGAGAGAT
TGGACCTATCGGACAACCTACTGGCCATTGCCATACGCACCGGTACCTTCTTCATAGAGCTGAAGAGGCT
CACTTGGATCAGCCTCATCTACAACTATGAGCCGATGACGACCTTCAAGGAGCTGGTGCTGTCTCCCAAC
GTGACCCAGATGTCTGGCCTGAAAACACTTCTCCTCAGTGGGAACTTCTTCCATATGGTCTCAGAGGAAA
GTGTGGCGGTTCTGGCCAAGTTCCGTTGGCTGGAGGTTCTGGAGCTGCGGATGAACTTCATCAGGTCCTG
TAATCTGAGTGCCCTGGCCCAGCTACCAGCCCTGGTGAGGGTCGACCTTTCCCAGAACATGCTGGAATTT
CTCCCATCCTTCTCTACTCAGTCCAACGTGTGTAAGTCCTTTAAGAGCTTTCAGAACCAGAACCGGTATG
CCACAGTGGAACTTCAGAACCCACCCATGTTGCTCAGTGACAGGAAGGCTGTCCCAGATGAGCCCTGGCA
TCATCCAGGTCCAGTAGTCACTGCAGCCGAGCCAGGGCCAAACACGTTGGCGATACTGGAGGATGAGTGC
ACTCAAAACCCAACTATACTTTCCTTCAAAAATAATCTCTGCAATGGTGCCATGTCTTTTGACCTTTCCC
AAAACAACATCCTCACCCTCAATAGCAGTTTGTTCCTAGGTATGGAGAAGGCAGTCTGTTTGGACCTCTC
TTACAACTACATGAGCCAGAGCTTAAACGGCAAACAGTTTCTCCACCTGGACAACCTGGCGTACCTTAGC
ATGGCCCACAACAGGATAGATCTGTACTATGGAGATGCCTTCAAGGAGCTCAGCGCCACTCTGAAGACTT
TGGACCTCAGCAACAATGAGTTTCACTTCCTAATGAGAGGCATGGGCCATCGCTTTGAGTTCATCAAGAA
CCTCCCCAATCTGGAGGCGTTAAGTCTGTCTGACAACAGCATTGGGATGCGGATAGATCATACACTGTAC
AGTGACTCCCTCAGGTACCTGTATTTCTCCGGGAACAACCTGGACATCATGTGGGACACTAGAAGCAACG
ACTACATCACCTTCTTCCAGAACCTGACCAACCTTATCTACCTAGATATCTCCAGGAACCAGCTGAGGTC
TCTTTCACCAGCAGCCTTCTGTAACCTGCCTGTCAGCCTCAAGGTGCTCCGGGTCAGCAACAACAAACTG
AACTATTTCCCCTGGGAGAACATCACAGCACTCGGCCAACTATGCCACCTTAACCTTAGTGTTAATTATC
TGTCTGAACTTCCCGACAAAGTCATACCTTTTCAGGCAAACTTGACCCTTCTGGACCTTAGTCACAACCA
GATCAGCTTTCTCCCCGAAGACTTTTTCAGCCAAGCATTGGCATTGCGTTTTCTCTACCTCAACCACAAC
AAACTCAAGCTGTTGGATCGGCAGTCCCTCCCTGCCCCACTGAGGAACGGCAGTGCCCTCCAGTTGCTCA
CTCTGCATGCCAACCCCTTTGACTGCTCCTGCGACACTTCCTGGTTTGCAGACTTCCTGCGTGCCGGCCA
GGTGGAGATCCTCCTTCTTACCACTGGCGTACACTGTGGTTTCCCCGAGTCGCAGCAAGGGGCTAGTGTT
TTGTCTATGGACCCCCGCTCCTGCCAGGAAATTTATGGCAGCCTGGCCTTCCTCTCTATTACCTTCCTGA
CTCTGGTGTTCACTGCCTTACCCCTACTCAGGCACCTCTACGGCTGGGATGTCTGGTATTGCTTCCAGGT
GCTGTGGGCAGGACACAAGGGCTATTCCCAACTGCCTGGGGCAAACTTCCAGAGTCAGTATGATGCCTTT
GTGGTCTTCGACACGGGCAACCACGCAGTGAGAGACTGGGTCTACAATGAGCTGCTGGTCCACCTGGAGA
ACGTGGGGCGGAGGAGGTTCTGTCTCTGCCTGGAGGAGAGAGATTGGGTTCCAGGTCTGTCCTGCATCGA
GAATCTTCACAGTGCTGTCTATAGCAGCATGAAGACCGTGTTTGTGCTGACGAGCAGGGCAAGCGGCGAG
GGAGGAAGGGTTAGCATAGTAAATGGGGTGACTCGCCAGGCCTTCTACATGGTGCAGCAGAGGCTGCTGG
ATGAAAAGGTGGACGTGGCGGTGTTGGTTCTGCTGGACGAGGTGTTTCCCAAGCTGAAATACCTGCAGCT
GAGGAAGAGGCTTTGCAGGAAGTTTGTTCTGTCCTGGCCCAGGAACCCTCAGGCCCAGCCACTGTTCTGG
AACCACATGAAGACAGCGCTGGCCTCCGACAGCATCCGCTCCTACGACAGCAACGTCAACGAGAGCTTCA
TA

>XM_005477981.4:339-3575 PREDICTED: Oreochromis niloticus toll-like receptor 9 (LOC100696189), mRNA
ATGCATAGTTCATGCGCTGTGGCTCTGGTGAAAAATATCCTCATCCTAAGCCAGCTTTTTCCATTGGTGA
AGACCATAAATACAAAATTTTTACCATGTGACACCAATCTGAATGAAACTAAAGTTGACTGCAGTGACAG
ACCACTCAAGCACGTCCCCTTCATTAAGGCTACATCTGTAGCTTACATAGATTTAAGCCGGACTAAGATA
AACCGAGTATGGCCGCATGCTTTCACAGGTGTCCCAAATCTGCATACTCTAAAGTTATCGGGCAACTGTC
AGCCGGGCAGTCCGAGAGCTCTGGAAGACAGGTCTTGCAGAGTGAAAATCTCCAGGTATGCTTTCAAGCC
CCTACTAACACTGAAACATCTGGATTTGTCAGGAAACAGTCTTACCTATATACCATGGTTACCAGAAAGC
CTGGAGGTTCTTCATCTAGAGAACAATCAGATCTTCAACGTTATCTACCCTCTGAAGACTCCACATCTCG
AAAAGCTCTTCCTCAGCAAGAACTGCTTTTATGCAAACCCGTGCAACCAGTCCTTTTACATCAGTGAAAA
GGTTTTCCAAGAGCTCCCCAAACTCAAAAACCTCACATTAGGGTATAATAATTTGACAGCTATCCCTAAA
GGACTGCCACTCTCACTGGGGAGTCTGGATTTAAGAGAGAATACAATCACAGAAGTCTTAGAAAAAGCAT
TTTTCAAAATGACTGCCCTGGAGGACTTAAATTTGGAGTGGAATTGCCAACGTTGTGATCATGCTGCAAG
GCCCTGCTTTCCATGCCCACATAATCAGTCTCTAAAGCTACATTCAAACTCCTTTTATTCTGAAAACAGC
TCAATTACCATCCTAAGTTTGAGGGGAAACTCTCTGAGAACATTTCCAAAGGGCCTTTTCAGACCATTGA
AGAAACTGAAAATATTGGACCTCTCTGACAACCTCCTGGCATATGCTATGCAAAATGGGACCTTCTTTAA
AGAGCTGACAGGGGTCGAGTGGCTTAGCCTTATCTATAACTATGAACCACTGAAGACTTTTCCGGAACTT
AATCTCTCCCCATATTTTAACAACATGTCTGATCTGCAATGTCTTCTTCTGAGTGGTAACTTTTTCCTAA
AATTTTCTAATGAAAGCATTGAAGTCCTCTCCAAGTTAAAAAGTCTAAAAGTTCTAGAGCTGAGAATGAA
TTTCATTAACACTTTTAATATGACATTTCTAAAACAGTTACCCTCTCTAACTTCTGTTGACCTCTCCCAG
AACATGCTTAATTTCCTTCAGTGCTGCTCAATTTCACGATCTGAGATTGTGGATGAAAACCTGTATGCAG
GCACTCTTCATAATCAACCTCTCACTCTAATGGCTAAAGAAGTCACATCTAGAAACAGTGTATGGGAAAC
GGAACAATTAAATGCTCTTGAAATATTAGAAGACAGTGTGACAGATATCCCAACACTATTGGATTTCCAG
CTCCGAGCAGATGTTCTGGACAAAAGATTTCCAGTAATTACATCACTGTGGGACTTGAGAAATTTTCATT
GCAAAAATAAGCTGACATTTGACCTGTCTCAAAATGATATCGTGTACCTTAACAAACATGTGGTTTCAGG
CATGGAGAATGCAGTTTGTTTAGACCTTTCCTTCAATTACATGAACCAGGCACTGAGGGGTGGGGTGTTT
GAAGGTATGACACATTTAGAGTTTCTTAATTTGTCTTACAATAGGCTTGATCTTTATTATAACGATGCTT
TCAGGGAACTTAATTCGTCTCTGAAGATATTAGATATTAGTAACAATGAGTTTCATTTCAATATGAGGGG
CATGGGCCATCGCTTTGAGTTCCTTGAAAATTTGAATCAATTGGAAGCCCTAAGTCTGGCAAACAATGCA
ATTGGGATGCGAATCAACCAAAGGCTGATCTGCAATTCTTTGAAGTACTTTGACTTCTCTGGAAATAACC
TGAACATCATGTGGGACTCTGACAACAACAAGTACACTAATTTCTTCCAGAACCTGGCAAATCTAACCTA
CCTGGACATCTCTAACAACCATTTAAAATCACTCTCATCTGAAGTGCTGTGTAATCTCCCAAGTAGCCTT
AGGGCTCTCATCATAAGCAGCAATTCTCTAAACTATTTCCCATGGCTAAACATCTCTGCACTTACCAGTT
TACATTACCTGAACCTGAATCACAACTTCCTTTATAAACTGCCAAATTATGCAGTAATATTTGGAGTCAA
TTTTACCTTCCTGGACCTCAGTCACAATCGGATCAGTTATATTCCTGAAGATTTCTTTAATAATGCAAAG
TCCTTAAAATATTTGTATCTCAGTCACAATCAGATCAAAGAGTTGAACCGAGAGCATCTTCCTGTCCTCT
TTAAAAATGACACTCGCCTTGAAAATCTCACCCTGCATGCCAACCCCTTCAAATGTGACTGCAATACCTC
CTGGCTTGCTGACTTCTTGAGTACTACACCGGTACACATTCCTTATCTAACCACAGATGTACGGTGTGAA
TTCCCAGAGTCTCAGCAGGGTGAGAGCATACTGTCCATGGACCAGCGTTCTTGCCAGGACATATATGGTA
GTGTAGCCTTTGTTGCCTGTTCATTTATGACTCTGGTGTTTACTGTTCTTCCTTTACTGAAGCACCTCTA
CGGCTGGGATATGTGGTATTGCCTGCAAGTGCTCTGGGCTGGACACAAAGGCTACTCCCAGATAGCTGGG
ACTGATTCGCATTATCAATATGATGCCTTTGTGGTGTTTGACACCAGTAACCAGGCTGTGAGGGACTGGG
TTTACAACGAGTTAACTGTCAATCTGGAGAACTCTGGTCACAGGAGATTTTGTCTATGCTTAGAAGAAAG
GGACTGGATTCCTGGGCTGTCATGTATAGAGAATCTTCATAATGCGGTGTACCGGAGTGTGAAAACAGTT
TTCGTGCTGTCCAGAGGTGTTAACGGAAATGTGAATGGTGTGATCCGCCAGGCCTTCTTCATGGTTCAAC
AGAGGCTTCTGGATGAGAAGGTGGACGTAGCTGTGCTGGTTCTGATGGATAAGATGTTTCCCAAACTGAA
GTACCTTCAGCTGAGAAAACGATTGTGCAGAAAATCTGTGTTGTCATGGCCGCATCACCCATGTGCTCAA
CCCCTTTTCTGGAATCAAATGAGAATGGCGTTGTCATCAGATAACCTCAAATTTTATGACAACAACATGA
GTGAAAGTTTTATA

>XM_028584076.1:49-3255 PREDICTED: Perca flavescens toll-like receptor 9 (LOC114559444), mRNA
ATGTTACGATACGATGCTATACCCATCATGGCTATGTTGAAAAATATCCTCATCCTTTGTCAGCTTCTTC
CATTAGTCAGGACCATAAATACCATCTTCTTCCCATGTGACACTGATGTGAATACTACCACAGTAGACTG
CCACGACAGATCACTCAAGCATGTCCTATTAATCAAGTCTACCACTGTAGTGTCAATCAATTTAAGTCGG
ACTAAGATACAGCAAGTGGGGCAGCATGCTTTCTTAGGTGTCCCAAACCTTCACACTCTAAAAATAATGG
GGAATTGTCAACCGGGTAGCCTGAGAGCTTTGGAGGACCGCTCATGTAAAATGAAGATCCACAATGACGC
CTTCAAGAACCTATCGAAGCTTACATTTTTGTATCTGTCAGGAAACAGCCTCACCTCTATTCCTCGGTTA
CCTAAAAACCTGACAGTTCTTGACCTACAGAACAATTGCATTTTCAACATTGCAGAACCTTTAAATACTC
CACATCTCAAAGAGCTCTACCTCAGCAAGAACTGCTTTTATGCAAACCCTTGTGGCCATTCCTTTTACAT
CAACGAGAGTGTTTTCAGAGAGCTCTCTGAACTCAAAAACCTTACCTTGGGGTATAATAATTTCACAGCT
ATCCCTAAAGGATTGCCACCCTCACTGGAGAGTTTGGATTTAAGAGAGAATACAATCACAGAGGTCTTAG
AAGGAGCATTTGCCAACCTGACTCTTCTCAAGAATTTGAATTTGGAGTGGAATTGCCAGCGCTGCGACCA
TGCAGCCAGGCCTTGCTTTCCTTGCCCACACAATCTCCCTCTACACCTACATCCAAACTCATTCTATGCT
GAGAACAGCTCCATCGACTACCTAAGCCTGAGGGGAAACTCTCTAAAAACATTTCCAGAGGGACTTTTCC
GACCTTTGAAGAACTTAAAGAGGTTGGACCTCTCTGACAATCTCCTGGCATATGCTATACGTAATGGCAC
CTTCTTTGCAGAGCTGGAGGGCCTCACTTGGATTAGCCTTATCTATAACTATGAACCACTGAAGACATTT
CCGTATCTAATCCTCTCCCCATATATTGGCAATATGTCTCGTCTACATTATCTTCTTCTCAGCGGTAACT
TTTTCCACAAGCTTTCAAGCGAGAGCCTTAATGTTGTGTCCAAACTTCAAAATCTAAAAAAACTAGAACT
GAGAATGAACTTCATCAATACTTTTAACTCGACATTTCTGAAACGGTTACCGTTTCTCCTCGATGTAGAC
CTTTCCCAAAACATGCTTAATTTCATTCCGCGCTGCTCGTGTCTGTCATCTGATATTGTGACACAGGAAA
GCTGTCAGAACCAGAACTTGCATACACATAATTTTCCTGACCCACTAATGCTAATAGACCGAAAAGCTGC
ATCTGGAAGTGATATGTGGGAATCCACCCAGACAAACAGGCTGGACATAGTGAAGGACAATGTGCCACAA
TTTAAATCACTATTTGATTTCAAAAATTATTTCTGCCGCGGTAAACTGACTTTTGACCTGTCTCAAAATG
ACATTCTGTCTCTTACCAAAGAAGTGTTTGTAGGCATGGAAAATGCTGTTTGTTTAGACCTTTCCTTCAA
TTACATGAGTCAGGCATTGAAGAGTGGCCTGTTTGATCGCATGAAGAAATTAGTTTTTCTTAATATGTCA
TACAATAGACTTGATTTTTATTATGGAGGCGCTTTCAGTGAGCTTAATACCACTCTCAAGGTATTGGACA
TCAGTAACAATGAATTTCACTTCAAAATGAAGGGCATGGGTCATAGTTTTGAATTCCTTAAAAATCTGAC
AAACTTGGAAGTTCTAAGTCTGGCAAACAATGACATTGGGATGCGAATAGATGAAAGGCTGATCAGCAGC
TCGTTGAAGTACCTTTACTTCTATGGAAATCACCTGGACATTATGTGGGAGTCTGATAACAACAGGTACA
CTAATTTCTTCCAAAACCTGACAAACCTCACCTACCTTGACATCTCTAACAATAATCTGAAATCAATCCA
ACCAGAATTGCTGTGTAACCTCCCAGAAAGCATGCAAACCCTCAGCATCGGCAACAATCAGCTGAACTAT
TTCCCATGGCAAAATATCTCAGCACTCAGCAATTTATGTCACCTGGACCTCAGTCAAAACTTTCTCTTTT
ATTTGCCTAATAAAGTCATAGAATTTGGAGCTAATTTTTCTTTCTTGGACCTCAGTCACAATCGCCTCAG
TATTATTCCTGAGGATTTCTTCAGCATGGCGAAATCCTTGCACTACCTGTATCTCAGCCACAATCAGATC
AAAGCATTAAACCATCAGTTTCTCCCTGTCCTCTTTAAAAACGGAAGTGCCCTTCAGAAACTCACCCTGC
ATAACAACCCCTTTAAATGTGACTGTGACACATCTTGGTTTGCAGACTTCTTGCGTTCTACTCCGGTACA
GATTCCCTATCTCACAACAAAAGTACACTGTGATTACCCAGAGTCCCAACAGAGCATGAGTGTACTGTCT
ATGGACCAGCGTTCCTGCCAGGACATATATGGTAGCTTAGCCTTCCTCGTCTGTTCCTTCCTGGCTGTGA
CTTTCACTGTTCTGCCCCTACTGAAGCATCTCTATGGCTGGGATCTGTGGTATTGCTTACAGGTACTTTG
GGCAGGACATAAGGGCTACTCCCAGCTCGCTGGTAGTGATTCACACTATCACTACGATGCTTTTGTGGTG
TTTGACACCATGAATGAGGCTGTGAGGGATTGGGTCTACAATGAGTTAATGGTCAATCTGGAGAACTCGG
GTCACAGGAGGTTTTGTCTCTGTTTGGAGGAGAGGGACTGGATTCCTGGGCTTTCATGTATTGAAAATCT
CCATAATGCTGTGTACAGCAGTATGAAGACAGTGTTTGTGCTGTCCAGTGGTGCCACTGATGGCAAGACG
GTGAACGGTGTGATCCGCCAGGCTTTCTTCATGGTTCAGCAGCGGCTTCTGGACGAGAAGGTGGATTCAG
CTGTGCTGGTGGTTTTGGATGAGATGTTTCCCAAACTGAAGTACCTTCAGCTGAGGAAACGGTTGTGCAA
AAAGTCTGTGTTGTCCTGGCCGAGAAACCCAAGGGTTCAACCCCTTTTCTGGAACCGAATGAGAATGGCA
TTGTCGTCAGATAACCTCAAATTCTATGACAACAACATGAGTGAAAGTTTTGTA

>XM_018668086.1:1-2601 PREDICTED: Lates calcarifer toll-like receptor 9 (LOC108877869), mRNA
ATGGAGATCCACCATTATGCCTTCAAGAGCTTACTGAAGCTTGAATATCTGCATCTGTCAGGAAATAGCC
TCACCTCTATACCCTGGTTACCTGAAACCCTAAGGGTTCTCGATCTACAGAATAATCGTATCTTCCACAT
TGTCCAGCCTTTAAACACTCCAAATCTCGAAAACCTCTTCCTCACCAGGAACTGCTTTTATGCAAACCCT
TGCAACCAGTCCTTTTACATCAAACAGCTCCATCACCTACCTAAGCTTGAGAGGCAACTCTCTGAGAACA
TTTCCAGAGGGTGTTTTCAAACCTTTGAGGAATTTAAAGAGNNGCTAGACCTCTCTGACAACCTCCTGGC
ATATACTATGCAAAATGGCACCTTCTTCACAGAGCTGAAGGGCCTCACTTGGATTAGCCTTATCTATAAC
TATGAACCACTGAAGACATTTCCGGAACTGATCCTTTCCCCACATATTGTTGATATATCTGGTCTACAGT
ATCTCCTTCTGAGTGGTAACTTTTTCCACCAACTTTCAAACCAGAGCCTTGTGGTTCTGTCCAAGCTTAA
AAATCTAAGGAAACTAGAACTGAGAATGAATTTCATTAATACTTGTAACTTGACAGATCTGAAGCAATTA
ACACATCTCATCAATATCGACCTCTCCCAAAATATGCTCAATTTCCTTCCATGCTGCTCCAGTCTATCAA
ATGAGATTGTGGCACAGAAAAGCTGTCAGAACCAGAACTTGTATACACATGATTTACGCGACCAACCCTT
TATTTTGAGAGATCGAGACGTCACATCTGGAAGTGAGATCTGGGAGTCCAACCAATCAAATGTGTACGGA
ATGTTGGAGGACAGTGCACCACGATTTCCATCATTGTGGGATTTTAGAAATAATTTCTGCAGACATAAAT
TAACATTTGACCTGTCGCAAAATGACATTCTATCTCTTAACAAGAATGTGTTTGTAGGCATGGAAAATGC
AGTTTGTTTAGACCTTTCCTTCAATTACATGAGCCAGGCATTGAGGGGTGGTGAGTTTGATAGTGTGAAA
AATTTAGTTTTTCTTGATTTGTCTTACAATAGGCTTGATTTTTATTATAGCAATGCTTTCAGTGAGCTTA
AAACTACTCTGAAGGTATTAGATGTTAGTAATAATGACTTTCACTTCAAAATGAAGGGCATGGGCCATCA
TTTTGACTTTCTTCATAATCTGACTAACTTGGAAGTCCTAAGTCTAGCAAACAATGGCATTGAGATGAGA
ATAGATCAAAGGCTGATCAGCAGCTCTGTGAAGTACCTCTATTTCTATGGAAATCACCTATGTACTATGT
GGGAATCTGATAACAACAAGTACACTCATTTCTTCCAAAACCTTACAAACCTTACCTACTTGGACATCTC
CAACAATGACCTGATATCAATCTCACCAGAGGTACTGTGTAACTTCCCAGGAAACCTTGAGACCCTTAGC
ATCAGCAACAATCTGCTGAACTATTTCCCATGGCAGAACATCTCAGCACTCAGTAATTTATGTCACCTGG
ACCTCAGTCAAAACCATCTCTCTTATTTGCCCGATAGAGTCATAGAATTTGGAGCCAATTTTTCTCTCTT
GGACCTCAGTCACAATCACCTTAGTTTTGTTCCTGAGAATTTCTTCAGAAAGGTAAAATCCTTGAAATAT
CTGTATCTTAGCCACAATCAGATCAAGGAGTTGAACCATCAGTATTTCCCTGCCCCTTTTAAAAATGGTA
GTGCCCTTCAACAACTCACCCTGCATGCGAACCCCTTTAAATGTGATTGTGATACATCTTGGTTTGCAGA
CTTTTTGCGTACTACTCCAGTAAAGATTCCTTATCTCACCACATATATACACTGTGAATTCCCAGAGTCC
CAGCAGGGTGAGAGTATACTGTCTATGGACCAGCGTTCCTGCCAGGACATATATGGTAGCTTAGCATTCC
TCATCTGTTCCTTCATGGCTGTGACATTCACTGTTCTGCCCCTACTGAAGCATCTCTATGGCTGGGATAT
GTGGTATTGCCTTCAGGTGCTTTGGGCAGGACACAAAGGCTATTCCCAACTGGCTGGTACTGATTCACAG
TATCACTATGATGCTTTTGTGGTGTTTGACACCAGGAACCAGGCTGTGAGAGACTGGGTCTACAATGAGT
TGACTGTCAATCTGGAGAAGTTGGGTCACAGGAGATTTTGTCTCTGTTTGGAAGAGAGGGACTGGATTCC
TGGGCTTTCGTGTATTGAGAATCTACACAGTGCTGTCTACAACAGTGTGAAGACGGTGTTTGTGCTCTCC
AGTGGTTTTAATGGTGGTGAGATGGTGAATGGTGTGATCCGCCAGGCTTTCTTCATGGTTCAGCAGCGGC
TTCTGGATGAGAAGGTGGATGCAGCTGTGCTGGTTCTGTTGGATGAGATGTTTCCCAAATTGAAGTACCT
TCAGCTGAGGAAGAGACTGTGCAGAAAGTCTGTGTTGTCCTGGCCCAGAAACCCAAGGGTTCAACCCCTT
TTCTGGAATCGAATGAGAATGGTGTTGTCATCAGATAACCTCAAATTTTATGACAACAACATGAGTGAAA
GTTTTATA

>XM_026367613.1:110-3292 PREDICTED: Anabas testudineus toll-like receptor 9 (LOC113167196), mRNA
ATGGCTCTGCTGAAAAGTATCATCATCCTTGCTCACCTTCTTTTATTAGTGAGGAGCATAAATATCTTCT
TCTTCCCATGTGACACTGATGTAAATGCCACTGTAGTCGATTGTTTTAAGAGACCAATCAAGCATGTCCC
TGTCATCAATTCTGTCAAGGTAGTGTCACTTAATTTAAATCAGACTAAAATACGGAAAGTGGAGCAGCAT
GATTTTGCAGGGGCCCCAAACCTTCATACTCTCAAGATCATGGACAATTGTCAACCAGGTCGACTGAGAT
CCCTGCAAGACCGCTCATGCAAAATGGAGATCCACCCGTATGCTTTCAAGGACCTATTAAGGCTTACATT
TTTGTATCTGTCAGGAAACAGCCTCACCTCTATACCCTGGTTACCTGAAAGCCTGAGGCTTCTCGATCTA
CAGAATAATCGCATCTTCCACATCGTCCACCCTTTAAAAACGCCAAATCTCGAAGTGTTCTATCTCTCCA
GGAACTGCTTTTATGCAAACCCTTGCAACCAGTCCTTTTACATCAGTGAGGGGGTTTTCAGAGAGCTCCC
TAAACTCAAAAACCTTTCATTAGGTTATGATAATTTCACAGCTGTCCCTAAAGGACTGCCACCTTCATTG
GAGATGTTAGATTTAAGAGAGAATACGATCCCAGAGATCCCAGAAAGAGCATTTGCCAACCTAACTGTCC
TTAAGTATTTGAACCTGGAGTGGAATTGCCAGCGTTGCGACCACGCAGCAAGGCCCTGCTTTCCTTGCCC
GCACAATCACCCTCTATATTTACATTCAGACTCCCTCTATGCTGAGAACAGCTCCATCACCTTCCTAAGC
TTGCGGGGAAACTCACTTACAAAATTTCCAAAAGGCCTTTTCAGACCATTAAAGAATTTAAAGGGACTGG
ACCTCTCTGACAACCTCCTGACAAATGCAATACAACATGGTACCTTCTTCTCAGAGCTAACGGGCCTCAC
TTGGATGAGCCTCATCTATAACTATGAACCACTGAAAACATACAAGGAGCTGATCCTCTCCCCACATATT
GGGAACATATCCGGTCTACAGTACCTTCTTCTGAGTGGTAACTTTTTCCGCAAGCTTTCAACAGAGAGCC
TTCATGTTTTGTCCAAACTTAGAAATCTAATTAGACTAGAACTGAGGATGAACTTCATTAATACATGTAA
CGTTACCGCTCTGAAACAGTTACCATCTCTCACCTACGTTGACCTCTCCCAGAATATGCTTAATTTCCTT
CCGTGCTGCGCTGGTCCATCATCTGACATTGCGGCACAGGGAAGCTGTAAGAGCCAGAACTTGTATACAC
ATCATTTTCGTGACCAACCCCTTATTGAAATAGATCGAGAAGTTACATCTGCAAGCAACACCTGGGCATC
GAACCCATCAAACATGCTGGAAATGTCAGTGGATGATGCATCATATTTCCCATTCCCATGGCACTTTAGG
GAACGTTTCTGTCAGCATAAATTAACATTTGACTTATCCCAAAATGACATATTATCTCTTAAAAAAGATG
TATTTGTTGGCATGGAAAATGCTGTTTGCATAGATCTTTCCTACAATTACATGAACCAGGCATTGAGAGG
TGGGCTGTTTGATGACATGAAACGTTTAGTTCTTCTAAATTTGTCCTACAATAGGCTTGATCTTTATTAT
AAAGATGCTCTCAATGACCTTAAAACCACTCTGAAGGTATTAGACATTAGTAATAATGATTTTCACTTCA
AGATGAGGGGCATGGGTCATCGCTTTGAGTTCCTTCAAAACCTGACCAACTTGGAAGTTCTAAGTCTGGC
GAACAACGGCATTGGGATGAGGATAGATCAAAGACTGGTGAGCAGCTCTTTGAGATACCTCTACTTCTAT
GGAAATCAGCTGAACATTATGTGGGATTCTGATAACAACAAGTACACTCATTTCTTCCAAAACCTGACAA
ATCTTATCTACCTGGACATTTCTGACAATGATCTGGGGTCAATATCGCCCGAGGTACTGATTAACCTCCC
AGGAACCCTCAAAGCCCTCAGCATCAGCAGGAATGTGCTGAACTATTTCGCATGGCAAAACATCTCAGCT
CTCAGACAGTTACGTCACCTGGACCTCAGTGATAATCACCTCTTTTATTTGCCTTCTAATGTCATTGATT
TTGGAGCAAATTTTTCTTTCCTGGACCTTAGTCGCAATCGCATTAATGGTATTCCCCAGGATTTCTTTGG
AAAAGCGAAATCCTTGAAATATCTGTATCTCAGCCACAATCAGATCAAAGAGTTGGACCATCAGAATCTC
CCTCCTCCATTAAAAAATGGCAGTGCCCTTCGGAAACTCACCCTGCATGCAAACCCCTTTAAATGTGACT
GTGATACATCTTGGTTTGCAGACTTTTTGCGTACTACTCCTATAGAAATTCCTTATCTCACCACATCTGT
GCATTGTGACTACCCAGAGTCCCAGCAAGGTGAGAGCATATTGTCTATGGACAAGCGTTCCTGCCAGGAC
ATATACGGTAGCTTAGCCTTCCTCGTCTGTTCCTTCTTAACTTTGACATTGACAGTTCTTCCCCTGCTGA
AGCATCTCTATGGCTGGGATATGTGGTATTGCCTACAGGTGCTTTGGGCAGGTCATAAAGGCTACTCCCA
ACTGCCAGGTACCGATTCACCTCATCACTATGATGCTTTTGTGGTGTTTGACACAAGGAACCAGGCTGTG
AGGGATTGGGTCTATAATGAGTTTACTGTCAACATGGAAAACATGGGTCACAGGAAGTTCAGTCTCTGTT
TGGAAGAAAGGGACTGGATTCCCGGGCTCTCCTGTATTGAGAATCTACATAATGCAGTCTACGACAGCGT
GAAGACAGTGTTTGTGCTGTCCAGTGGTTCTAACGGTGGCGAGACAGTGAACGGCGTGATCCGTCAGGCT
TTCTTCATGGTTCAACAGCGGCTTCTGGATGAGAAGGTGGATACAGCTGTTCTGGTTCTGTTGGACGAGC
TGTTTCCCAAACTGAAGTACCTCCAGCTGAGGAAGAGGCTGTGCAAGAAGTCTGTGCTCTCCTGGCCGAG
GAACCCGAGGGCCCAACCGCTTTTCTGGAATCGAATGAGAATGGCACTGTCTTTAGATAATCTCAAGTTT
TATGACAGCAACATGAGTGAAAGTTTCATG

>FJ969850.1:129-3305 Ctenopharyngodon idella toll-like receptor 9 (TLR9) mRNA, complete cds
ATGTTTGGACACGTGTATCTGATTCTCATACTGAATCAGTTTCATCTTTTTGCTACTAAGCATCCTGAAT
TCTATCCATGTGAAAGTCGCACTTCCAAGGATGGACACATAAATATCGACTGCCAGCACAGACGTCTCTC
TAAAATCCCCAAGTTCATATCCCTATCTGTTGTATCACTCAACCTAAATCAAAACCATATACACTACATT
AAAGGTGATGCATTTTCTGATTTACCCAATCTCAAGCATCTCAGCTTGATGTGGAACTGTGTACCAGATC
CTCTTAAGGAGCAGAGATGGCCTTCATGCAACCTGAATGTTGATCCAGAAGCATTTGTCGGACTTAAAAA
CCTAACTTCCCTCCAGTTAGCAGGGAATAGCCTGAAGACCATTCCTCCTCTACCAAAGCAGCTTTTAGTC
TTGGGACTGGAATTTAACAATATTTTTCATATTGTCAAACCACTCGGTACACCGCTACTAAAACAACTAC
TGCTAAACAAGAATTGTTTCTACGCCAACCCATGTTATCGGCCTTACTTTATCGACCCACGTGTGTTTCA
AGAACTTCCTGAGCTTTTGAACCTTACCCTTAGTTACAACAATGTGACCAATGTTCCCTTACACCTTCCA
CCTTCACTAGAAAGTCTAGACTTGGGAGAGAACAAGATCACAGGTATTACTAAAGAGTCCTTTGCGAATC
TTACACGTCTGCGACACCTTAACCTGGGGTGGAATTGCCAAAGATGCGATCATGCTTCTGAACCCTGTTT
CCCATGCCCAAACAACCAATCTCTGCGTCTGCATCAGGATGCATTTTTGGATCAGAGAGACTCTCTAAYT
AGTCTAAGTTTACGAGGCAACTCTCTTCGTACACTTCCTCAGTATCTCTTTATGCACCTGCACAATCTCA
AAGAGCTAGATCTATCTGACAACTTTTTAGCCTACACCATACAAAATGGCACCTTTTATGAAGAGCTCCA
GAATGTCGTGTCCCTCAGTCTGCTCTACAACTATGAACCCCTGAAGTCCTTTCCTGAATTGATTCTGTCA
CCTGCCATAGAGAAGATGACGGCTCTAAGAGAGTTGTACCTGAGCGGATTTTTCTTCAAAGAACTGTCGA
ACCACAGCCTCGCACCTCTGATCAAACTGCCAAGACTTGAGTCCCTAGAGCTACGCATGAACTTCATCTG
CTTCATTAGCATTGATTCTATTAGCCAGCTGAGGACATTAAAGAGGGTGGGTCTTTCCCAAAACATGCTT
GCTTTCAGTCCATGCTATTCAACCTGCAATTCTGAAGCCATACTGCAATACCAAACCCTTGAAAAACGTC
ATGACTATGAACAAATGCATGAAGTCCCTGCTCCAAACTCAAAGCTGAACAATATGCAGAGCTCTGAAGA
AGATTACTGTCCGTTTTATTATTCTATGTGGCATTTCAAAAAGCAGATCTGCTCTAAAAGCCTGTTTTTT
GACCTGTCTCAAAACAGCATCCCATGGCTGAATGCAAGTACTTTTAGAGGCATGGAAAACGTGGTGTGCA
TAGATCTATCCTACAACTACATCAGTCAATCTTTAAATGGCCGGCAGTTCTCACATCTAAGCAAACTAGC
TTTTCTTAATATGGCGCACAACCGCATTGACCTGTACTCTGAAAAGGCCTTCCATGAGGTTAGTGGAACC
CTGAAAGCTCTTGACCTCAGCAACAACGAATTCCACTTTGTAATGAAGGGTATGGGACATCGCTTCACAT
TCCTTTCACACTTGACGTCTCTTAAAGTACTGAGTCTAGCAAACAATCACATTGGTCTTCGAATCTCTAA
CACTCTTAATAGTACTTCTCTGAAATATCTTGCGTTCTCTGGAAATCGCTTGGACATAATGTGGGACTCT
AGGCGTAACCAATACATACATTTCTTTCAGGGTCTTACTAACCTTACACACTTAGACATTTCTGAAAACC
AGCTCAAATCGTTTCCCCCAGAGGTAATAGTAAACTTGCCTCCAAGCCTCCAGGTGCTCAGAGTCGACTC
CAACATGTTGAGTTATTTCCCCTGGGCCAACATCTCAGTTCTCAGACAGCTCTGCTACCTGAACCTTAGT
TCAAACATGCTTTTATTTTTACCTAATATCCATTTTGAGCTCCACCTCGTAAGCCTGGACTTAAGTCACA
ATCGACTAGTTACAATCCCAAAGGCTTTCCTTAGTCAGGCAGTACACCTTAAAAACCTAATGCTTAACCA
CAACCAGCTGAAGATCCTTGATGTACAAGCTCTTCCCTTGTTATTCCATAAAGGTCATACTTTCTGTCCA
GCTGGGCAGAATAAAAATAGGTCCTCCTGCAAACTTGTGCTGCATTCCAATCCTTTTATTTGCAGTTGCG
TTATCTCGGGGTTTGCTAAATTTCTCAGAGAAACTGAATTGGATATCCCACATCTCACCACACAGGTTCA
CTGTGCTTACCCAGAGTCATTGTCTGGTGTGAACGTTCTCTCGATTGACCTTCGCTCATGCCAGGAGATA
TTTGGGGGATTCGCTTTACTCTGTACTTTATTGTTGACATTGGCAGCAACCATCATTCCCCTCCTGAAGC
ATCTCTACGGTTGGGACCTGTGGTATTGCATCCAGATCCTGTGGACTGGACACAGAGGACACACTCCAGC
TAATGGTAACATGACCGATGACCAGTATGATGCATTTGTGGTCTTTGATACAAGTAACAAGGCAGTCAGA
GATTGGATCTACAAGGAAATGATTGTGAGATTGGAGAACAGGGGGAGATGGCGCTTTCGACTTTGTCTAG
AGGAACGTGACTGGTTGCCTGGAGTATCGTGCATAGAGAATCTCCACAAGGCAGTTTACAGCAGCAGAAA
GACGGTGTTCGTATTGACTAGCCCTAGTGGCTATTCTCAATCAAGTGGGGTGGTCCGACAAGCCTTCCTC
CTGGTTCAGCAGCGGCTTCTTGATGAGAAAGTGGATGTTGCAGTTCTTGTTTTGCTAGACTTCCTATTCC
CCAAGTTCAAATACCTTCAGATGAGGAAACGGCTCTGCAAAAAGTCAGTCTTATCCTGGCCCAAGAACCC
ACGAGTGCAGCCGCTCTTCTGGAATAACTTGCGTGTCGCTCTTGTCTCCGACAATGTCAAAGCCTACAAC
AAAAATGTCACAGAGAGCTTCTTC

>KX196275.1:445-3621 Megalobrama amblycephala Toll-like receptor 9 mRNA, complete cds
ATGTTTGGATACGTGTATTTGATTCTCATACTGAATCAATTTCATCTTTTTGCTACTAAACATCCTGAAT
TCTATCCATGTGAAAGTCACACTTCCAAGGATGGACACATAAATATCGACTGCCAGCACAGACGTCTCTC
TAAAATCCCCAAGTTCATCTCCCTCTCTGTTGTATCACTCAACCTAAATCAAAACCATATACACTACATT
AAAGGTGATGCATTTTCTGGTTTACCCAATCTCAAGCATCTCAGCTTGATGTGGAACTGTGTACCAGATC
CTCTTAAGGAGCAGAGATGGCCTTCATGCAACCTGAATGTTGATCCAGAAGCATTTGTCGGACTTAAAAA
CCTAACTTCCCTCCAGTTAGCAGGGAATAGCCTGAAGACCATTCCTCCTCTACCAAAGCAGCTTTTAGTC
TTGGGACTGGAATTTAACAAAATTTTCCATATTGTCAAACCACTCGGTACACCGCTACTAAAACAACTAC
TGCTAAACAAGAATTGTTTCTACGCCAACCCATGTTATGAGTCTTACTTTATCGACCCACGTGTGTTTCA
AGATCTTCCTGAGCTTTTGAACCTTACCCTTAGTTACAACAATGTGACCTTTGTTCCCCCACACCTTCCA
CCTTCACTAGAAAGTCTAGACTTGGGAGAGAACAAGATCACAGGTATTACTAAAGAGTCCTTTGCGAATC
TTACACGTCTGCGACACCTTAACCTGGGGTGGAATTGCCAAAGATGCGACCATGCTTCTGAACCCTGTTT
CCCATGCCCAAACAACCAATCTCTGCGTCTGCATCAGGATGCATTTTTGGATCAGAGAGACTCTCTAATT
AGTCTAAGTTTACGAGGCAACTCTCTTCGCACACTTCCTCAATATCTCTTTACGCAACTGCACAATCTCA
AAGAGCTAGATCTATCTGACAACTTTTTAGCCTACGTCATACAAAATGGCACCTTTTATGAAGAGCTCCA
GAATGTGGTGTCCCTCAGTCTGCTTTACAACTATGAACCCCTGAAATCCTTTCCTGAATTGATTCTGTCA
CCAGCCATAGAGAAGATGACGGCTCTAAGAGAGTTGTACCTGAGCGGATTTTTCTTCAAAGAACTGTCAA
ACCACAGCCTCGCACCTCTGATGAAACTGCCAAGACTTGAATCCCTAGAGCTACGCATGAACTTCATCTG
CTTCATTAGCATTGATTCTATAAGCCAGCTAAGGACATTAAAGAGGGTGGGCCTTTCCCAAAACATGCTT
GCTTTCAGTCCATGCTATTCAACTTGCAATTCTGAAGCCATATCACAATACCAAACCCTTGAAAAACGTC
ATGACTATGAACAAATACATGAAGTCCCTGCTCCAGACTCAAAGCTGAACAATATGCAGAGCTCTGAAGG
AGATTACTGTCCGTTTTATTATTCTATGTGGCATTTCAAAAAGCAAATCTGCTCTAAAAGCCTGTTTTTT
GACCTGTCTCAAAACAGCATCCCATGGTTGAATGCAAGTACTTTTAGAGGCATGGATAATGTGGTGTGCA
TAGATCTGTCCTACAACTACATCAGTCAATCTTTAAATGGCCGGCAGTTCTCACATCTAAGCAAACTAGC
TTTCCTTAATATGGCGCACAACCGCATTGACCTGTACTCTGAAAAGGCCTTCCGTGAGGTTAGTAAAACC
CTGAAAGCTCTTGACCTTAGCAACAACGAATTCCACTTTGTAATGAAGGGTATGGGACATCGCTTCACAT
TCCTTTCACACTTGTCGTCTCTTAAAGTACTGAGTCTAGCAAACAATCACATCGGTCTCCGAATCTCTAA
CACTCTTAATAGTACTTCTCTGAAATATCTTGCGTTCTCTGGAAATCGCTTGGACATAATGTGGGACTCT
AGGCGTAACCAATACATACATTTCTTTCAGGGTCTTACTAACCTTACACACTTAGACATTTCTGAAAACC
AGCTCAAATCGTTTCCCCCAGAGGCAATAGTAAACTTGCCTTTAAGTCTCCAGGTCCTCAGAGTTGACTC
CAACATGCTGAGTTATTTCCCCTGGGCCAACATCTCAGTTCTCAAACAGCTCTGCCACCTGAACCTTAGT
TCAAACATGCTTTCATTTTTACCTAATATCCATTTTGAGCTCCGCCTCGTAAGCCTGGACTTAAGTCACA
ATCGACTAGTTGCAATCCCAAAGGCTTTCCTTAGTCAGGCAGTACACCTTAAAAACCTAATGCTTAACCA
CAACCAGCTGAAGATCCTTGATGTACAAGCTCTTCCCTTGTTATTCCATAAAGGTCATACTTTCTGTCCT
GCTGGGCAGGATACAAATAGGTCCTCCTGCAAACTTGTGCTGCATTCCAATCCTTTTATTTGCAGTTGCG
TTATCTCAGGGTTTGCCAAATTTCTCAGAGAAACTGAATTGGATATCCCACATCTCACCACACAGGTTCA
CTGTGCTTACCCAGAGTCATTGTCTGGTGTGAATGTCCTCTCGATTGACCTTCGCTCATGCCAGGAGATA
TTTGGGGGATTCGCTTTACTCTGTACTTTATTGTTGACATTGGCAGCAACCATCATTCCCCTCCTGAAGC
ATCTCTACGGTTGGGACCTGTGGTATTGCATCCAGATTCTGTGGACTGGACACAAGGGACACACTCCAGC
TAATGGTAACATGACCGAGGACCAGTATGATGCATTTGTGGTCTTTGATACAAGTAACAAGGCAGTCAGA
GATTGGATCTACAAGGAGATGATTGTGAGATTGGAGAAAAGGGGGAGATGGCGCTTTCGACTTTGTCTAG
AGGAACGCGACTGGTTGCCTGGAGAATCGTGCATAGAGAATCTCCACAAGGCAGTTTACAGCAGCAGAAA
GACGGTGTTCGTGTTGACTAGCCCTAGTGGCTATTCTCAATCAAGTGGGGTGGTCCGACAAGCCTTCCTC
CTGGTTCAGCAGCGGCTTCTTGATGAGAAAGTGGATGTTGCAGTTCTTGTTTTGCTAGACTTTCTATTCC
CCAAGTTCAAATACCTTCAGATGAGGAAACGGCTCTGCAAAAAGTCAGTCTTGTCCTGGCCCAAGAACCC
ACGAGTGCAGCCGCTCTTCTGGAATAACTTGCGTGTCGCTCTTGTCTCCGACAATGTCAAAGCCTACAAC
AAAAATGTCATAGAGAGCTTCTTC
