# Supplementary material for: Variation in selection constraints on teleost TLRs with emphasis on their repertoire in the Walking catfish, Clarias batrachus
Source: Sci Rep. 2020 Dec 7;10:21394. doi: 10.1038/s41598-020-78347-6 (PMC7721727; doi:10.1038/s41598-020-78347-6)
Supplement: Supplementary file 9 — Supplementary Information 9. [file 41598_2020_78347_MOESM9_ESM.txt]

>MK273055.1 Lateolabrax maculatus toll-like receptor 13-2 (tlr13-2) mRNA, complete cds
ATGCTGGCAAAGACGAAGAGGAGATCAGGGTTGCAGGGAGTTAGTTCAGTTTACTTAGGCTGTACAGGTA
AGGTCAAAACCGGGCGATCAGGCAAACAAGTCCGAAAAGGTACAGAACAGGTTGTTCAGGAAAAACAGGA
TACAGTACGCTGGACAAAACACACAAGACAATGTGGCAGAGTGACTGTGGACGAACTCAAAGAAGCTTCG
ACAGGGCCGATCCTGAAGCTCACCATGCTACGTCACACCAGCTTCCCCACCTTCCTTCTGTCTTTGCTGC
TTCATTTTAACCCCTCACTGGCTTACTCACTGAAAAACTGCACTGTTGAGTTTTCTGCTGATGTCGCGTC
TGTTTCTGTTATATGCACTGATCGTGACCTCACTGCCATTCCTGATGACGTTCCTAAAAATGCGATTTCT
CTAGATCTCAGCTCCAATGACCTTTTAAAGATCAACAGAACAGATTTAAGCGGGTTATCAAAGCTGATTT
ATTTAGGAATCGTATTAAATTCAATTTCTCACATTGATGATGGAGCTTTTGCCGACTTGGTTGAGTTAAC
AGACCTTGATATACGTTATAATGACCTCACAAACCTGACAGACCACATGTTTCAGGGACTGTCCAAATTA
GTGAGGCTGTCTCTAAGCAGGAACAAAATCACAAACATCTCCCCGCTGGCCTTCCAGCCCCTCGTCAGCT
TACAGAAAGTAGAACTGAACTTAAACAACCTGCATCACATTACTGATATTATGCCTATATTACAACTACC
AAACTTATACGAACTAGAAGCGGGATCAAACATGTTCACATCTTTTGACTCGGACGACCTGCCGTTTAAC
AAATCAAACCTCAGAACGCTTCAGTTTAACCTGAATCCACTGAGAAAGTTCAGCATCACGAGAGACGTCT
TTCCCCATCTTCAGTCTATGGATTTGTCCAAATGCAGCTCTGGCTTTGAGTGGGACGTACCCGATAAGAC
CTTTCTAAGGAGCTTGACTAGTTTGTATTTAAGTGGAACTGAAATAAGTTTTGAAACGTACAGAATGATG
CTTCAGAGCTCGGAGTCTGTGGAGTATCTCTGGCTGAGCTACGTGAAAGAATGGTTCGATAAAGGTCTGA
TCAACGTCGCCTGTCAGATTCCTGCTTTAACTAGTCTTGATTTGACTTTTAACAACATTTATGTTTTAAA
CGACACACTGCTTCAGCCGTGCTCTAAAATCACTGAGCTGGCTTTAGTTGATAATGAGATGACCGACCTG
TCTGAGAATTCACTCAGACCATTGAATCAGCTCGAGCAACTGAAATTACATCACAACTTTCTACCCAGAG
TGCCGCTTGCCATCAGATGCCTCTCCACACTTGAAGTCCTCTCCCTGAGCTTCAATGATATTGGAGAGTT
AGGTTGCTCTGACTTCATGAATTTGACAAGATTAATGCAACTCTTTCTCGGCAACAATCGCATTTCAAAA
CTCAGAGGATGTGCTTTTCGAGACTTGAAGAATTTAAGATTACTCTATGTTGAAGGAAATCCAATTTTTA
GATTGTATGATACCTTCAGTGTAAGTTTGCAGAACCTCCGCATTTTGAATATGAACAGGAATGATTTTAA
GGGACTCCAGAAAGGAGACTTTGGGACTCTGTCTTCCCTCTTGATTTTGGATTTAGAGTCACTGTCAGAT
TGCCAAGTGGATAATGGGACTTTTGAGGGACTTGATCGTCTCCAAACTCTTATCCTTTCACCATACTCTC
TCAGGAAAGACATGTTCAGAGGACTGCCACACTTAGAGAGTCTGACACTATATCTCCCTACTTTCACCAA
CAGCTTGAGTCATCAAATTAATAATGAGCCACCTTTCTTAAATGTGCCTTCTTTGAGAAAGCTTATGATC
ATAAACAACAATAAATGGGCAATGGTTATCTCCTCAGATCTGCTCAGGGGTCTGAAATATTTAGAGCAGT
TTGCAGCTGAAAAATTCTTTACAGGGACACCACATCCAGACACATTTAGGTACACTCCTCGTCTGACAAG
CCTTCAGATAATCAGCAGCAACGTCTCATATCCTAAAGCGGACTTGTTTGAGCCAATCCCAAACCTGCAG
GCTCTCGATCTTTCCAAAAACAGGCTCAGATCTTTGGATTTCCTGACCCAGGTCAACCTGTCTGCACTCA
GCTGGTTGACACTGAGACAGAATGAGTTGACAGTGATCAATGAGACCGTCTTCCAGTCTCTCCCTGCACT
AACATACCTGGACCTGTATGTGACCGGTTGTCTCCACAGCTGTAGCATGATGAATCTGTGGTTCGGCAGT
CTGTTCCTGGTTGTGGGGCTGTTTCCGAGCAGCTCGGCTCTGACACCTGAAGAATGCCAACCTTTGATCA
CGACTTTGTCTCTGGCTGACCCCACCATGATGTACGGCAAGACGAACTTTATCCTGGGTTACACTGATGA
TGAAGTACATAAATCCATACTGAAGTCAACCGAGAGCTCCTGGATGAAAATCACTCCGTCATTCAGACCC
AATGAAATTATTATGGATCAGGGGTTTAAGATG
>XM_019363007.2:314-3199 PREDICTED: Oreochromis niloticus toll-like receptor 13 (LOC100692776), transcript variant X1, mRNA
ATGGATCCTGGATTGGAAGAGGAACAAACCAAACTAGAAAGAGGAACAAAATGTTGCAAATCATGCATTA
TTTTTTACATGCTGTGCATCATCAATTTCATTGCACCAGTTGATGGATTTTCCCTGAAGACTTGCAAAAT
TAGCTACAGTACGGCCATATGCATCGGGAGTAAACTCAGAGCTGTTCCTGGAGACATTCCCTCGACTGTG
ACAGGCCTTGATTTATCTTCTAACAGAATTTCAACAATACATGCATCAGACTTCAAAAATCTAGTAAATT
TGACTAAGTTAGACCTTAATATCAACAACATTTCACAGATAGAAAGTGCTGCGTTTGCCAATCAAAGTTC
TCTTAAGACATTAAATCTAAATAATAACAAACTTGTTACACTGGGAGAAAATGTTTTTGATGGCTTGAGT
TGCCTCATTGAGCTAAGAATTAATAAAAATCACATTAAGCAAGTGGCATCCACATCTTTTAAGTCCATGA
CAAGTTTAAAACTTCTGGACATTTCTCATAACAAACTGCACCACATTACAAAACTTCAATTGATATTGCA
ACATCTGCCACATCTACGGGAGCTGGTAATAAGCAACAATGATTTATCCACTTTTCAATCATTTGAACTG
ACAAACAAATCATTAGAACTTCAGTACCTTGATTTGTCGAAAAATCCCCTCGCAGTCTTCAGGATCACTG
CTGATGTTTTTCCAAATCTCACCTGGTTTAAAATTGGGAGCCCAGCCAGAAAGAAACAAATGATATGGGA
CGTGCAAAACAAGACATTTCTAAGTCGTGTTACTACTCTTGACATTAGTGAGCTTCATTTGGGTCTTGGG
GACATGGAAAGGTTGTTAGAGTCAGTGAACTCATCATTAGCTATTCTGAGAATGAATGCAATGACACATA
ACCTGACCGCATTGATCAACATTTCCTGCACCATCCCAACAATGAGGACTCTGCAGCTTCGAAGCAATAA
GCTCAGCTTTGTTAATGCATACTTGTTTAAGTTGTGTATTAATGTAACTGAGTTAGTTTTGACAGACAAC
AAAATAAAATACATCCATGATGATGCTTTCAGATCCCTTAAAAATTTAAGGATTTTAACGCTGAGTAAAA
ACAGGCTTCCATTAGTTCCAGCTGCAACAAGGAATCTACCAAGTCTTTCAGAGCTGGATCTCAGCACCAA
TAACATCAGCACACTGGACTGCCATGATTTCACCAATCAGACAAAGCTCAGAAAGCTTTATCTTTATCAG
AATTCAATCACAGCTCTGAAACCGTGTCTTTTCAAGGATTTAAAAGGATTAGAAACTCTAAAATTACAGA
CAAACCAAATAACTAAATTGAACGGTGCTTTCAAAGAACATTTGCCAAAACTTACACAGCTGCATTTGAA
TGGAAACAAACTCACTGCGATCAAAAAGGATGCATTTAAAGGCTTACATTCCCTCCAGAACTTGTCATTA
CACCAAAACGAAATAAAAGTACTTGAAAGTAAGAGTTTCAGTGGACTGACAAATCTGACCCAAATTAATC
TACAAAATAATGATATTTCACAAGATGAACTAAACAAAGATGTTTTCAGTCCTCTGATTAATTTAAGAAG
ACTGGATTTGAGTGAAAATCACATCAATTACAAGAAAAGTAGAAATTTGCCTGATCCTCCATTTTCTCAG
CTGTCCCATCTGGAGGAACTGCTTGTTTTTTCACAACACCACAGGTTGCATAGTTATCTGCCTGTAAACT
TTTTGCAAGGTTTGACCAATCTTTTGAGTTTCAAAGCCAGGAATATCCGTATTGCATCTCTGGACAAAGA
CACCTTTGTTTACACGCCACAGCTGCAATTACTTGAACTTTCTTCAAATGAACTTAAAGAACTCCCTCCA
GATCTGTTTTTCCCAATTCCAAACCTTAAAAGCCTTTACATATCCAGAACAGGTCTTTACTCTCTAGACT
TCCTTATACATGCCAACCTCACAAAGCTGGAGTTTCTACAGGCAAGACAGAATTTATATTCAGTTATCCA
TGAAGAAGATATACAATCCCTACCAGCTCTGACTTATCTGGACCTTCAGGGCAATGGATTCACCTGCAAC
TGTGATAACAGCTGGTTTCTCTCATGGGCAATAAATGACAGCAAAACTCAAGTTTATGATGCATATAACT
TTACGTGCAACTATCCAAAAGAATTCAAAAGTAAGAAGCTGTTGGACTTGGACACCAGCTCCTGCTTAGA
TAACACTGACTTTATTTGCTTTGTTCTCACCACGTGTACAATCCTATGCTTCATGGTGGTGTCCTTCACT
TACCATTTCATGGGGTTGCAGCTGGTCTATGCCTATTACCTGTTCATAGCTTGGCTCTTTGATAAAAAGC
ACAAAAACAAGAAAACTCCTCATCAGTACGACGCCTTTATCTCCTATAACACCCACGATGAGCCTTGGGT
CATTGACAAGCTCTTACCAAAACTGGAAGGAGAACAGGGCTGGAGACTGTGTCTACACCATCGAGACTTT
GAACCAGGGAGACCCATCATAGATAACATTACAGATGCCATTTATGGAAGCAGGAAGACCATTTGTGTGA
TCAGTCGCAAATACCTCGAGAGTGAATGGTGCTCCAGAGAGATCCAGGCAGCCAGTTTCCGTCTGTTTGA
TGAGCAGACAGACGTACTCATCCTGGTATTTATGGAGGAGATTCCCAGCTATCTGTTGTCTCCTTACCAC
CGCATGAGAAAGATGCTAAAGAAGAAAACCTACCTGAGCTGGCCGCGAGCTGGAGAGCACACCGAGCTGT
TCTGGGAGAAACTTTGCCAGGCTCTGGAGACCAGAGAAGATCCAGAAGCAAAGACGTTACTTCTCACTGT
GCCAACTATGCCA
>XM_017463269.1:1-3033 PREDICTED: Ictalurus punctatus toll-like receptor 13 (LOC108262919), mRNA
ATGATTAAGAACACGGGCTTTCTAGATTGCCCGACTGGAAACCTTACGGCGGACTGTACGGATGTCGGCG
ATGTGAAGACGGATCTTGCCACGCTTCCTCCTCGAACTAACAGCCTTTGCCTGGGAGCAGCACGTGGACT
GGTGCTACGTCCAAATGCTTTGGACCGATTCTCCGTTCTTGAACAGTTGTACATTAGAGGATGTCCCAAA
GTCATTCATTCTGGAGCTTTTGCAGGGTTGCCACGTTTGCGGCTGATATCGTTCAATGCGAGTCTGACTC
AAATCGTGGGATGCTGCAGTTCATCTGTGTCGCCGAACGCTTTCGTGCAGCTCCCCAGCTTGATCCAGCT
TTCTTTTAATCACTACAACATCTCCACCATGTCAACAGATGTGTTTAGTGGACTGACGGACCTAAAAGCC
TTGCGCTTCCACATCTGTGGCACAGAAGCCCTGGATATTTCATGCAGAATTGCTGAACTCTCACGATCCC
TGACGTCACTGTATGTCGGCGCCGATGAGACGGTCACGCTGAGACGCCAGAGCTGTCCTCGCTTGGACGA
CGCCCCGATGAGTGGACATTTCAGAGCTCTGAAAAGTGTCTCTTTCGTATTTCCAAATCTGAAATATTTG
GGCGAGAGTGCTTTCGAGTACTTTCCGGAGATCTCTTTTCTAAACATGCGCGTGAATACGGTTCTCAAGA
CGCAGCTGTTGCAGTCCGGAGTACGAAGCATCGCGACGTTCGAAGCCGACCTGGAACAAGGTGGTCTCGG
GCCGGTCTGCGGTATCGCGTTCGAACTTTCGGTTGAAAACCTCCGCGTAAAATTAGGAACGTGTTTTGCG
CTTCGCGACAATATCGGACTCGAAGGATGCGTCGGACTACGAGGAATAACGCTCGCTAGCTCCGCCGTGC
AAGACGGGCTGCGCTCCATCCGGGCTCTGAAAAATCTACGCGTTTTGGAGCTGGACGGAGAATTTTCGCC
GCGGTCGCTCGAGAAACTCTGTGAGCCGTCTGATTCGGCGTCACTGTTGGAAAAATTCCGCCTCAATAAT
AGTCAGTTAAACAAAATAACTAGACGGCAGTTTTGTTGTCTCAGAAATCTCAGCGTTCTCGATCTCTCCC
ATAACAACATATCCACGATACGCGACTTTGCATTTGAAGGATCGGATGAGTTGCAAGTTTCATACCTAAC
GGACAAGAGTTTACTGTTTTTGACTGATAATCAGACTGGCCTCCGTAGATTGGAATATTTAGATCTGTCA
GAGAATAAAATGTCTTCCGTTAACTTTGCCGTATTCGAGGGCCTGAACAGTTTAAAAGTCTTGAACCTGT
GCAGCAACAGGATTACTCGGATCACGGCGGATCGTCCGATCTCGCCTTTAGGACTGGCGAGTTTGGAGCG
TTTAGACTTGAGAAGAAACAGAATCGCATACGTCGATGACTCTGCATTCGAGCAAATGCAAACTTTAAAG
ACTTTAATGTTGGATTACAACAAGATTTCCGAAATTAGCAGGCTCACATTCTTTGGTCTGGAGCGTTTAG
AGTCGTTGATGCTTGAATATAATGTAGTGAAATACTTTCAGCCCTCCGCCTTGTCCGATTTAACCTCTTT
GAGGAAATTCACGCTCGGGTGTCTCAGACATCCGTCGTCCGAGACCGCAGAGGTCGAGATCAATCTCGGT
CTCCTGTTTGGTCGCATCCCGGTAAACCTCACCGAGCTCGCCGTCAGCTCGTGTAGCCGCCCCATGACCA
TCGTGATCGGCAGCGAGAGTGCACCCAAGCCCGGTCTCCGTCTTCGTATCTTCGGACAAAGCGTCCGTTT
TCTGGATTGCGAGAAGCCGTTCTTTCTGTCCGTGGTCGATCTTACAGCTGTAGTCAAGCAGCTGTTGTGC
GGCTCACGCTTCGCTGGGAAATACTTCAGATCCTTGGAAAGCTTTTTGTTATGTTCTCAAGTTATGTCCA
CGTTTGTCGATCTGGTCGATCTTAACACGCTTTTGCGCCTTCGGAAGCTTGAATTCGTGAACGTAGACCT
CTCTGACCAACCCCAACTTGGCACCATGCTCCACAATCTGACATCGCTGAACGTTTTGGCTTTGTACAAA
TGCCGAATTCCTTCCTTCAGTGAAGATCTTACCAAAGACTTGAAGTCACTCAAATATCTCATCGTTCAGT
TGTACAATGGCTTGAGTGTGGTTGAAACCTTTCCCAGGCCACTTTTAAATCTGAAGTACATGTTTCTGAT
TAACACGGTGCTCAGCTGCAGCTGTGACAACGCTTGGTTTAACGAATGGGCCAGACACCAAAGGCAAGTC
CAAGTGATAACAAGGGCGTACTACAAGGACCTTGCATTAGCATGCCAAAACATGAACGGCATCCAAAACT
TTGCCAAGTACACCGAGTCCAGCTGCTTGATAGATGTAGAGTTCGTATTGTTCGCCTTGACTTTTCTCGC
GATTCTGCTTTTCATGTTAGTGGTTCTAGTCCATAATCTTGCCGGAGATTACTTGCTGGCGTTTATACAC
ATCGCTCATGGCTGGCTTGGCGAAGCCATTCGAGGGCGTGCTAACAGGCGCTACCAGTACGACGTTTTCG
TGTCGTACTCTGGAACCGACGAGCGCTGGGTCGTCGACGAGCTTCTTCCCAACCTGGAGACACGAGGACC
GCCTTTCCTGCGCCTCTGCCTCCACAGCCGGGACTTTCAGCTGGGCGTGGACATCGTGGAGAACATCACC
GCAAGTCTGTACAGGAGCCGCCACACGCTTTGCCTGCTCAGCCGTCACTACCTCCGCAGCAAGTGGTGCT
CTTTAGAGATGAAGCTGGCCACTCACCGCTTGCTAGTGGAGAACAGGGACGTTCTGATCGTCGTGTTTCT
GGAGAAGATCTCGCCTCAGCAGCTGTCCGCTCACCACAGGCTGGCACGGGTAGTCAAGAAGAAAACCTAC
ATAGACTGGCCCGAGGAACCCGGACGACGCACGGCATTCTGGGATAGACTGTGGGCCAAGCTCGCGCCTG
AGCCTGCCCGAACACAGCGA
>XM_027167876.1:534-3632 PREDICTED: Tachysurus fulvidraco toll-like receptor 13 (LOC113656559), mRNA
ATGTTTCGGTTCCTCTCCATGCTCCTACTAGCATCAGCTACAGGCTGGATGTCAAAAAAATGTTTTGTTT
ACGAAGATGAAATTATCAAAGACAACCAGATTATTCCGTCTTGCCCGAGGGGAAACCTAACAGCAAGCTG
TTTGGATGTCAGTGACGTGAAGCTGGATCTTGCCATGCTTCCTCCTCGAGTTAACAGTCTTTGCCTGGAA
GCAGCACAGGGACTGGAGCTACGTCCAAATGATTTTAAGCGATTCTCCATTCTTGAACAACTGCACATCC
GATATTGTCCCAGGGCCATTCATTCTGGAGCTTTTGCAGGGTTGCCAAATCTGCGTCTGATATCATTTGA
CGGACTTTTTTTAAAAAAAACAGCCTGTTGCAGGACTTTTGTTTCAGCAAATGCTTTTGGGCAGCTACCC
AGCTTGAGCGAGCTTTTTTTTTATTACTACAATATGTCAGCAATATCAACAGATGTATTTAGTGGAATAA
AAGAACTACAAACCTTGCACTTTCAGAGCTGTGGCATCGAAATCCTAGATATTGCCTGTAAAACTGTTGA
ACTCTCACAATCAGTGATGTCCCTGTACGTCGGCACCGATGACACGGTTGTCCTGAGAAATCAGCACTGT
CCTCGATTAGAGGACGCATCGACGGCCGAACATTTCAAAACCTTGAAAAGGATCAGTTTTGTATTTCCGG
GTCTGAAATCCTTGGGGGAAAGCGTCTTCAAGTACTTTCAAAATATTTCTCTATTAAACATGCCCATGAA
TTCGGTTCTCAAGATGCAGCTGCTGCAGTCTGGAGTACAAAAGATTCAGACGCTGGAGGCAAAACTGGAA
CAAGGTGGTCTTGGGTCTGTTTGTGATATTGTATACAATCTTTCAGTTGAAAGCTTAAAATTAGAAAACG
ATTTTTCCCTTTGTGAGGATATCGAGCTCCAAGGATGTGCGAGACTGCGAGAAATACTACTTGTAAGCTC
TTACTTGCAAGATAAGCTATGTTTCATTAGGGTTGTAAAAAATCTACAAGTTTTGGATTTGAGATTCAAA
TTTTTGCCACAGTTACTCCATAATATTTGTGACTCACCTGATATTTTGCAGCTGTTACAAAAGTTTTCTC
TAAATTTTAGTTTGTTAAGCAGAATAACTAGAAGACAGTTTTATTGTCTACAAAATCTCCAAACTCTTGA
TCTCGCCTTTAATGAAATCTCTGTGATTGAAGATTTTGCATTTGCAGGATTTGATAAGTTGCAAGGTTCC
TACATGAAGGACATGGGTTTGCTGAGTGATAATCAGACTTTTAATGGTCTCCGTTGTTTGGAATATTTAA
TTTTGAGAAATAATGAAATCTTGTCAATTAACTTTACTGCATTTGAAGGCCTGACAAATTTGAAAGTCTT
GGACCTTCACGGCAACCTGATTACTCGGATCGCTGCGAAACATTCGATTCCGTATCAGGGACTGGAGAGT
TTGGAAAGTTTAGACTTGAAATCTAACAGAATCACGTACGTCGATGACTTCGCATTCAAACAACTGAAAA
GTTTAAAGACTTTAATTTTGGATAACAACAACATTTCTGAAATTAGCAGGTTCACCTTCTTTGGTCTGGA
TGGTTTAGAGTCATTGATGATTGAATATAATGTAGTTAACTATATCGAGCCCTTTGCCCTGAGCAATTTA
TCTGCTTTGCGGAAATTCTCAGTTGGGTGTCTCAAACATCCATCATCCATGACCGCAGAGGTCGAGATCA
ATCTCGGTCTCTGGTTTGGCCGCATTCCGATAAACCTCACTGAACTCATTATCAGCTCCTGCAGCCGCCC
AATGAGCATCGTGATCGGGAGCGAGAGCGCCCCCAAACCTGGTCTACAGCTCGAAATCTTTGGACAAAGA
GTCAGTTTCCGAGACTGCGAGAAGCCGTTCTTTCTGTCGGTGGTCGGTCTTAAAGCTATAGTCAAACAGC
TTGTGTGTGGCTCACGCTTCGCTGGGAAATACTTCAAGTTCTTGGAAAGCTTTGAGTTATCTTCTCAAGT
TATGACCACGTTTGATGATCTGGTCGATCTGAATACTCTTTTGCACCTTCGGTATCTTAAGTTAACATGC
ATAGACCTTTTTGACCAACCTCATCTTGGTATCCTGCTCCACAATCTGACAGCCCTGCAATTTTTTGGTT
TGTACAGATCCCGAATTCCTTCCATTAGCGAAGACCTAACTAAAGACTTGAAATCACTCAAATATCTCTA
TTTTAGTTTGTACAATGACTTGAATGTGATTGACAACTTTGCCAAGCCACTTTTAAATCTGAGGTACATT
GTTATGATTAACATGATGCTTTTCTGCAGCTGTGACAGCGCTTGGTTTAATCAATGGAGCACAGACAACA
GACAGGTCCAAGTTCTAACATGGTTGTACCCAACGAGACATGCATTAGAATGCCGAAACATGAACGGCAT
ACAAGACTTTGCTAAGTACAGTGTGTCCAGCTGCTCCCTGCATGTGGGATTTATCTTATACATTTCTACT
TCTCTTGGGATTCTGCTTTTCATGTTAGTGGTTCTGGTCCATAATCTTGCTGGAGATTACCTGCTGGCGT
TTATATACATCGCTCAGGGCTGGATGGACAAAGCCATCCGAGGGAGCGCTAAGAGACGCTATCAGTATGA
TGTTTTTGTCTCGTACTCGGGAACAGACGAGTCCTGGGTTGTGGATGAGCTTCTGCCCAATCTGGAGAGA
CGAGGACCACCGTTCCTGCAGCTCTGTCTCCACAGTCGGGACTTTCAACTAGGTGTGGACATTGCAGAGA
ACATCACCGGAAGTCTGTACAGGAGCCGCCACACGCTTTGCCTGCTTAGCCGCCAATATCTGCGCAGCAA
ATGGTGCTCTTTAGAGATGAAGCTGGCCACGGACTACCTGATAGCCGAGCACAGGGACATTCTGATTGTC
GTGTTCCTGGAGAAGATCTCCCCGAAACTTCTGTCTGCTCACCACAGGCTGGCACGATTTGTCAAGAGGA
AAACCTACCTAGACTGGCCCCAGGACCCCCAACAACAGGTGGCATTCTGGGATAGACTGTGGGCCAAGCT
CGCACCTAAGCCTTTC
>XM_026939885.1:219-3179 PREDICTED: Pangasianodon hypophthalmus toll-like receptor 13 (LOC113542386), mRNA
ATGGCTTCATATAGAAACCAAGCACTGATCTCAGTGACGATAATCGCTTCGATGTTTCAGTTCAGCATGA
GCTACAGTTTCAGGAATTGCATAGAAAGTCCCGGCTCAAACCATACAACCTTCAAATGCACTAAACGCCA
AGCTCTGACAGTTACTGCCATCGTGGGCGATATACCACTTTCTGCAACAAACATTTCGATCTCTTACTGC
AAACTTGTGAAAATTCCTCCACAAAGCTTCAGTCACCTGCCAAAGCTCAGTGTTCTGCAACTAAACAACA
ATCACATAAGGAATATTGACAAAGATGCCTTTGCTAATCTACAATATCTTCACACACTGAACCTGTCCAG
CAATGACATAGTTTATCTCAATTCTTCCATTTTCCATGACCTCCGGAACCTCAGCACTTTGATCCTGGCT
GACAACAGACTGACAAATATATCTTCTGACTTATTTTCTAGTTTGTCTAAATTAGAGATTCTGGACCTAC
GTAGGAACAGGGTAATGGATTTCTCAGCAGTGGTGCACTCCATATCAAACCTGAAAGGGCTGAAGACCCT
GGACATTTCCTTTAACAGACTTAGCACTTTGCTACACTCAGCCAGCCTGCCACAGTCACTTTCCCATCTT
TATCTTGGTAATAACATGCTGACCACACTGAAATGCAGGAATGATTTTCTCAGTAGCGTCAAAGTGCTGG
ATCTCTCTTATAATAGAGGTCTTTCAGCCCAGGCTTTCTTTGGTCTGAACCTGAGCAGTTTGACATACCT
GTGCCTGCATTCCACCAGCATTTCAATAATAACGCTCCTTAATCGTACTAATGTGATGCCTTGGCACGTA
GACTTCTCAGGTTTGGGATTAACAGAGCCCCAAATGCTAGTTTCATTGTGTAAACAACTGTCATACTATT
CAAATGAAAATATTGAAAAAATGCTCCTTCAGAGCAATGATCTAAAAGTTCTGAATAATAAGACATTATC
TGACTGCCCCCCTATCACTCATGTTTTGGACCTTTCATCCAATCAGCTGAAGAGCATAAGCTGTTTGCAA
TTCCTTGAAGGACAAAATCATCTTGTGAAACTCAGAGTTGAACATAACCACCTTACCCATCTAATAAGTT
GCAAAAATCACACAAGATTTCTCCACTTGAAAGAACTAAGCTACCGCTACAATCGCATTCTTGAAGTGAA
TTCCTTTGCCTTCAGTCATACACCAAATCTGACAACTCTTCAACTGAATATAAACATAATTGCCTACTTG
GATCGCAAAGCACTGAATGGACTTAAAGACCTTGTTACACTCCGCCTGGACAACAATCTTCTGACTGATC
TCTATAATGATAGCTTTAAGGACCTTCACAGTCTTCGGACACTTAACTTACGCAATAACCAAATTTCTGT
CATATTCAACAACACCTTCTACTCCCTCAGTAAGCTGAGCATTTTAGATTTGGGTGGGAACAAGATAACA
CATTTAATGCCCCTAGCATTTGAAGGGCTGGACAGCTTGAATAATCTTTACTTAGACCGCAATCATCTAG
CTGAAATTGACGGTCACCTGATTGGAAGCCTGCATCGCACACTGCAAGTGCTAGATTTACATGGCAATTT
CATCCATTACTTTACAGAACACGTATACTCCCCATTTGTAACGCTAACAAAGCTGACTGACTTAAAGTTA
GATGGACAGATGCCATATGGCATAACCTTATTACCTCATGCATTCTTTCGTGGTCTCACTTCCCTGAAAA
GTCTTTACCTCAGCAACAATCATATCTCTTCTCTCAGCACTGACACATTTGATGACCTAAGAAACCTAAA
GTTCTTAACATTAGATGATTCATGTGTTGGAGTGACCCAACTCAAGCCAGGAGTTTTCAAAAACCTTCAC
AAGCTGGAGATATTAATGGTTGAGAACATGGGCATTGAGTCATTCTCAAAAGAGGTGTTTGGTAATCTCA
CAGGACTGAAAGTATTACATCTTAACCGCAATGCCATGCAGACTTTGGATGTGGACTTGCTGGAAAATCT
GACTAATCTACAGTATCTAGATGTTAGAAATACACCTCTCAGTTGCAACTGTCCCAATAGTGAGCTCCAA
AATTGGACAAAAAACAACCAAAGAGTACAGTTTATATATCTTTACAACCTGACCTGTCCGGATGTCAAAG
GGTCAAACTTTTACAACTTTGACACCCATGTATGTTCAGATTTTGGAGTGTACTGGTTTGCCTCCACTTA
TATTGTAACATTGCTAGTAACATTACTTCCACTACTTTATATCAAGCTCTACTGGAAATTTAAATATGGC
TACTACGTCTTCTGCTCTTGGTTTGGTGAGCAGTGGCGTCGCCTTCGGGAAGAGGAAGAGAAATGCACGT
ATGACGCTTTCATCTCCTACAACTCGGCAGATGAGGAATGGGTGATGGAGCAGCTTCTCCCAAACCTTGA
AGGGAGTGGGTTCCGACTTTGCCTCCACCACCGGGACTTTGAGCCAGGCCGCAACATAGTCGACAACATT
GTGGCAGCAGTCTACAATAGCCGCAAGACGGTGTGTGTGGTCAGCCACAACTTCCTCCGCAGTGAGTGGT
GCTCCCTGGAGATACAACTGGCCAGCTACCGTCTTTTTGATGAGATGCAGGATGTGCTCTTACTTGTCTT
TTTGGAGTACATCCATGAGCGACAGCTCTCTGCCTATCACCGTATGAGAAAGGTTATGTTGAAAAAGACT
TATCTACAGTGGCCAGGACCGGACTGCACAGATCCCGTCAAGTCACAGGAGCTGTTCTGGAAGCAGCTTA
AGAGAGCTTTAAGGAGCAGCAACAGTAGATGCCAAGACGAAGAACAGATGGAGGAGAATGTTCAGAATGG
GCAGCGGAAAGGTGAAGCAAGGGCAGAGGAAAGAGAATATTTCATGAACCAGGCACAAATGGATGATGAG
CCATATTATCTAATGCCC

>XM_026371214.1:162-3092 PREDICTED: Anabas testudineus toll-like receptor 13 (LOC113169640), mRNA
ATGGCAAGTCTAACTCAGCTGTTGTCGGTTACAGTTGTTCTTGGTGCTTTTAAGCTCATCAGTGGCTACA
GCTTTAAGAACTGCATTGCAGACGCATACTCAAAAGGAAAAAGCTTTACCTGCATCCATCGAAAGCAAAG
CAACATGTCTGCTATTGTAAATGACCTGCCGCATTCTGCCATCAATCTCACCATCTCCATTAATCCTCTG
AGTCACATTCCCAACAACAGCTTTGTTAATCTGCCGAATCTCCAGCACCTCAAAATAGATCATAACCACT
TGATGGACATCAATGAGCATGCTTTCGACAAGTTGTATCAGCTGAAGTCTTTAAATTTGTCCTTTAACTA
CATATCAAAACTCAGCCCTTCTGTGTTTAACGACCTGCACAACCTCACCTTTCTCTCCCTGACCAACAAC
ACAATTAAGCAGCTCCACAGGGACATTTTCTTCTCTGTTGTTAATTTGGAGACTTTACTACTGAGGCAAA
ATTTTCTGAGTCATTTCTCAGAGATTGCTGAGTCTGTGTCACATCTAAGAAACCTGAAGACTCTAGACCT
TTGCTTCAACAATTTGACCTCTCTTAGCCACTCAAATGTGTCACTACCCAAATCCCTTACAATTTTATAT
CTATGTAGAAATAATCTGTTTACATTAGGATGTAAACCTTCATTTCTCAGGTTCATTCAAATCCTCGATT
TGTCGTACAATTCTAGGCTCCCCGCGATGGCTTTTGAAGGAGTGGATTTGGGACAAACAAACTATCTGCG
CTTGCGTTCAACAGGTGTCAAGATAGCGGAGTTTCTAAACATCAGCAACATCAATGCAAATCATGTTGAT
TTCTCTGGCACAGGTCTTAAAGATGACAACCTGCTCGCAGAGTTTTGCACAATGTTAAAAGCGAAAGTGA
AAAGGATTAAAAATTTGGACCTGGGCAATAACAGGATTAGGAATCTGACAAAATACACACTATTCAGATG
TCCTGATATTACAGGAGCTCTGGATTTATCCCGCAATGAACTGAAAAACACAAGGTGTCTTAATTTTCTC
AGACAGACAAATATAAGAAGCTTCAATGCAGAGCATAACCATCTCACCTCCCTCCAAGGCTGTAAAACAA
GAAATATGGTTTCTTTCTTTAAACTGAAAGAAATGAGCTATCGTTACAACCGCATCCTCTCAGTCAATTC
TTATGCTTTCTATCATACACCAAATATAACGGAGCTAAAACTTAACATAAACACAATTGCTTTTCTCCAC
CGTAAAGCTCTCAAAGGGCTAAAAAAGCTTGAGACACTCCGTTTAGACAATAACCTCCTAACTGATTTGT
TCAATGACACCTTTGAAGATAATGTAAACCTGAAAATCCTCAACTTACGCAACAATCGAATTTCTGTCAT
TTTCAATGGGACCTTCCTCAGGCTCACAAAACTAACAACACTGGACCTTGGAGGCAATAAGATAACTCAC
TTTGAGCCCTCAGGTCTCGATGGACTAAAACGCCTATCCAAATTCTATCTAGACGGAAACAACCTCAAAC
AAATTGAATCCTCCCTCTCTCATGTCTTTCAAGACACACTCACAGTGTTGGATTTAGCAGGTAATCAGAT
TCGTTTCCTTAGTGAAAATATCAAGTCACCACCATTTGTGAATCTCAGCAAACTCAGTGATCTGAAACTG
GATGCACAGCGGCCCTTTGGCCTCACTGTTTTACCCCGCACTTTGTTCCGTGGCCTCCGCTCACTGAAGT
CTCTGTATCTTACAAACAACTACATCAATCACCTTCCTCCTGATGCCTTCGATGATCTGACAGGTTTGCA
TTTCCTGACACTGGATAACTGCTGTGTTGGGGTCATAGACCTACAACCAGGAGTCTTTAAAAATCTAAGA
AATGTAACCAAACTAATTGTAGAAAATATGGGCATTCAGAACTTCTCAAAGGAGATTTTTGAGAATTTTA
CACGGTTACACACATTGCAACTCAACCGGAATGTGATGCAGAGCATTAACGTAGATGCACTAGAAAGTCT
ACCTAAACTCCAGTACCTTGACGTACGCAATATTCCTTTAAGCTGCACCTGCTTGAACCAAGGTCTGCAA
GACTGGACCCTAAAGAACGTAAATGTCCAGGTAGTCTACCTCTATAATCTGTCATGCCAAAATGATGAAA
ACTACAAATTCTACAACTTTGACACCAAAGTGTGCTACATAGATCTAGGAGAGTCCCTGTTCTTTAGCAC
AGCCGCTGTGATCTTCCTGTTTACAGTCATTCCTATACTTTATGTCAAACTCTACTGGAAAATGAAGTAC
AGTTACTATGTGTTCCGTTCTTGGTTTGGTGAACAGTGGCGCAGACTTAAAGAGGAGGAGGAAAATTGCA
AATTTGATGCTTTTATTTCCTATAATTCTTCTGATGAACAGTGGGTTATGGACCAGCTGCTGCCCAACCT
CGAAGGAAATGGATCATCTTTTAAACTTTGTCTACATCACAGGGACTTTGAACCGGGTCGGTACATTGTG
GATAACATCGTCTCTGCTGTTTATAGCAGCCGTAAAACTATTTGTGTGGTGAGCAGGAATTTCTTACAGA
GTGAATGGTGTTCTCTGGAAATCCAGCTTGCCAGCTACAGACTCTTCGACGAGCACAGAGATGTTCTTCT
TCTTGTGTTTCTGGAGCCAATCTCTGAGAGGCAGATGTCGTCCTATCATCGCATGAGGAAAGTCATGTTA
AAAAAGACTTATCTGCAGTGGCCTGGATCAGACTGTGATGACCCAGAACCGGCCCAGGACCTGTTTTGGA
ATAAGCTACGTAGGGCGATGAGGACAGGAAGCAGGGTCAAAACAGAAGAAAGTGACAAAAGTGAAGGTTG
TGTTACAGATGAAAGTAAAGACAATGAGATTTCTGATGAAAACTATTACTTGTTGCCT
>XM_028580121.1:217-3150 PREDICTED: Perca flavescens toll-like receptor 13 (LOC114556958), mRNA
ATGGCAAGTCTAACTTATCAGCTGTTGTCAGTTACAGTTTTTCTTGGTGCTGTTCAACTCATCAGTGGGT
ACAGCTTTAACAACTGCATTGAAGACCCATACTCAGACGGACAAAGTTTTAACTGCGTCCTTCGGAAGGA
AAAGAACATGTCTGCTATTATAAAGGATCTGCCGCCATCTGCTGTTAGCCTCAACATCTCCTTTAATCCT
CTGTGGCACATTCCATACAAGAGCTTTGTTCATCTACCAAACCTTCAACACCTTAAAATAGATAACAATC
ACTTGAGGATCATCGATCAGTTTGCTTTCCAAAACTTAAGTCAACTCAAGTCTCTGAATTTGTCCTTTAA
CAACATCTCAGAGCTCATCCCTTCTGTGTTTCAGGACCTGCACAACCTCACCTATCTCTCGCTGACAAAC
AATACATTAAAGCAGCTCCCCGAGGGCATTTTCTCCACTCTTCTCAACATGGACACGTTAATAATGAGAC
AAAACTTTCTGACAAACTTCTCAGGTATTGCTGAGTCTGTTTCACATCTAACAAACCTGAAAATACTAGA
TCTTTGCTTTAACAATTTAACCTCTCTCAACCACTCAAATGTGTCACTACCCGAATCCCTCACTACATTA
TATTTATGTAGAAATAATCTGTTGACATTAGGATGTAAGCATTCGTTTCTCGGTTTCATCCAGCTGCTAG
ATTTGTCATACAATCCTAGGCTCCCCACGATGGCTTTTCAAGGAGTGAATTTGAGTCATATAAACTATCT
ACGTTTGCGTTCAACAAGTGTCAATGTAGTGGAGTTTTTAAATATCAGCAACGTCAACACAGGTCACATT
GATTTCTCTGGCACGGGTCTAAAAAATGTCAACCTGCTCAAGGAGCTATGCAAATCGTTAAAGAGAAAGG
TGAAAAAGATAAAAAAATTAGGCCTGGGTAATAATGGGATTAAGAATCTAACAAAGAACGCACTGTCCTA
TTGTCCTAATATCACAGAAGCTTTGGATCTGTCCCGCAACAACCTGAAAAGCACAAGTTGTCTTAACTTT
CTCAATAAACAGACACTAATAAAAAGCTTCAATGCAGAGCATAACCATCTCACCAAACTCCAATCCTGTA
AAACACAAAATATGGTTGATTTAGAACATCTGGAAGAGCTGAGCTATCGTTACAACCGCATCCTCTCAGT
CAGCTCTTATGCTTTCTATAATACACCAAATATCAAGACGCTAAAGCTTAACATAAACACAATTGCTTTC
CTCGATCGAAAAGCTCTCAAAGGGCTTAAACAGCTAACAACTCTCCGATTGGATAATAACCTTTTAACTG
ATTTGTTCATTGACACGTTTGAAGACAATGTCAACCTGCAAATCCTTAACCTACGCAACAATCAAATTTC
TGTCATTTTTAACGGGACCTTCCTCAGTCTCAGCAAATTGACTACACTAGACTTAGGAGGTAACAAGATC
ACGTATTTCCAGCCATCTGGCCTTGATGGACTAAAAAGTCTGTCCAAATTCTATCTAGATGGAAACAACC
TCAAACAGATTGACACTTCCTTCTATCATGTGTTTCAAGACACACTAACAGTGCTGGATTTACAAAGTAA
TCAGATTCGCTTCCTCAATGCAGAAATACGTTCTCCATTTATGAATCTCAGCAAACTCACTGATCTCAAA
TTGGATGGACAGCGGCCGCATGGCCTCACTGTTTTACCCCGTAATTTTTTCCATGGCCTACACTCACTGA
AATCTCTGTATCTCACCAACAATATGATCAATTATCTTGCTCCTGATGTCTTTGATGATCTGACAGGCTT
ACATTTCCTCACATTGGATAACTGCTGTGTTGGAGTGACACAACTGCATCCAGGAGTCTTTAAAAATCTA
AAAAATTTGACCAAATTGATTGTAGAAAATATGGGCATACAGAACATCTCAAAGGAGGTTTTTGGGAATC
TTACACAGTTACACACACTGCAGCTCAACCGCAATGTAATGCAGAGCATTGATGTCGATGCACTAGAAAC
TTTACCTAAACTCCACTACCTTGACATACGTAACATTCCTTTAAGCTGCACCTGCAAGAATAGCTTGCTT
CAAAACTGGACAGTACATAACCCACATGTCCAGGTGGTCTATCTACACAATCTGCGTTGCCCTCACGACG
AAAAAGTCAAATTCTACAACTTTGACACCAAAGTTTGTTACAAAGATCTAGGAGAGTACATGTTCATTAG
CACAGCGGTTGTGATCTTTCTGTTCACAGTAACTCCTTTACTTCATGTCAAACTCTACTGGAAAATTAAG
TACGGCTACTACGTGTTCCGTTCCTGGTTTAGTGAACGGTGGCGCAGACTCAGAGAAGAGGAGGAAAATT
GCAAATATGATGCATTTATTTCATATAACTCCTCTGATGAAAAGTGGGTCATGGAAGAGTTAGTGCCCAA
CCTGGAGGGAAAAGAATCGTCTTTTAAACTTTGCCTACATCACAGGGACTTTGAGCTGGGCCGCGATATC
GTGGATAACATCGTCTCTGCTGTGTATAGCAGCCGTAAGACTATATGTGTGGTAAGCAGGAATTTCCTAA
GAAGTGAGTGGTGTTCTCTGGAAATCCAACTGGCCAGCTACCGACTCTTCGATGAGCACCGGGATATTCT
CTTGCTCGTGTTTTTGGAGCCAATCTCTGAGAGGCAGGTGTCGTCCTATCACCGCATGAGGAAAGTCATG
TTGAAAAAGACTTATCTGCAGTGGCCTGGCTCAGACTGCACTAACCCGACGCAGGCCCAAGAGCTGTTTT
GGTATCATCTACGTAGGGCGATGAGAACCGGGAGCAGACTCAATACTGAAGAAAATTACAAAAGTAAAGG
TCAAGAAGGAACTGAACATTTTGAGACTCAATTATCAGATGAAAACTATTACTTGCAACCT
>XM_023409342.1:288-3230 PREDICTED: Seriola lalandi dorsalis toll-like receptor 13 (LOC111657255), mRNA
ATGGCTGGTCTACTTCATCAGCTGTTGTCAGTTACAGTTGTTCTTGGTGCTGTTCAACTCATAACTGGTT
ACAGCTTCAAAAACTGCATTGCAGACCCACGCTCAAATGGATCAGTCTTCAACTGCATCAGTCGAAAGGA
AGAGAAGATGTCTGCTATTTTACATGACCTGCCAACATCTGCCATCCATCTCACCATCTCCAAGACTCAT
GTGAAGCACATCTGCAACTACAGCTTTGTTCATCTACCAAAGCTTAAATACCTAAGAATAGACGATAACC
CCGTGAATACCATCGATCAATCTGCTTTCCAAAACTTGCATCAACTTCAGTCTCTAAATTTATCTGTTAA
CAACATATCAGAACTGAACCCTTATCTGTTTAAGGAACTTCACAATCTCACCTTTCTGTTGCTGTCAGAC
AATAAATTAAAGCAGCTCCCTGAGGGCATTTTCTCTGCCACTCTCAATCTAAACACTTTAAACATGAGGC
AAAACCTTCTGACAAATTTCTCAGAGATCGCTGAGTCTGTGTCACATCTAATGAATCTGAAAGTATTAGA
CCTTTGCTATAACAGTTTGACCTCTCTCAGCCACTCAAATGTGTCGCTACCCAAATCCCTCACTACTTTA
TATATATGTAGAAACAATCTGTTTACATTAGGATGTAATGATTCATTTCTCACGTTCATCAACATACTAG
ATTTGTCATATAATTCTAGGCTCCCTACGACAGCTTTTCAAGGAGTGGATTTGAGACGTATAAACTATCT
GCGTTTGCGTTCAACAAATGTCAGCGTAGTGGAGTTTTTAAACATCAGCAACGTCAAAGTAAGTCAGGTT
GATTTCTCTGGCCTGGGTCTAAAAAATGACAGCCTGCTCATGGAGCTATGCAAATTGTTAATGAGAAAGG
TTAAATGGATTAAAAATCTGAACCTGAGTGATAATGGGATTGGGAGTCTAACAAACTACACACTGTACTA
CTGTCCTAACATCACAGGGGATCTGGATCTATCCCGCAACAAACTGAAAAGCACAAGTTGTCTTAGCTTT
CTCAGAAGACAGGCGCAGATAAAAAGCTTCAACGCAGAGCATAACCATCTCACCTCCCTCCCATCCTGTA
ACAAACAAACCAAGGTTTGTTTAAAAAGTCTGGAAGAGCTGAGCTATCGTTACAACCGCATTCTCTCAGT
GAATTCCTTTGCTTTCTTTCATACGCCAAATATCAAGACGCTACAACTTAACATAAACACAATTGCTTTT
CTCGATCGTAAAGCTCTCAAAGGGCTGAAAAAGCTTGTGAAACTCCGTTTGGACAATAACCTCTTAACTG
ATTTGTTCAATGAGACTTTTGAAGACAATAACAAACTACAAGTCCTTAACTTACGCAACAATCGTATTTC
TGTCATTTTCAATGGGACCTTCCTCATGCTTCGGAATCTGACAACATTGGACCTGGGAGGTAATAAGATC
ACTCATTTTCAGCCATCAGGTTTTGATGGACTAAAAAGTCTGTCCAATCTCTATCTAGATGGAAACAACC
TCAAACACATTGACACCTCCATCTATCGTGTATTTCAAGATACACTCACAGTGCTGGATTTACAAAGTAA
TAAGATTCGCTTCCTCACTGAAAATAACAGCTCACCATTTATGAATCTCAGCAAACTCAGTGATTTGAAA
TTGGATGGGCAGCGGCCTTATGGCATGACCGTTTTGCCCCACACTTTTTTTCGTGGCCTCTACTCACTAA
AATCTCTGTATCTCACCAACAATAACATCTTTCATCTGCCTCCTGATGTATTTGATGATCTGACAAGCTT
ACAGTTCCTCACACTGGATAAGTGCTGTGTTGGGGTGACACAACTAGTACCAGGAGTCTTTAAAAATCTA
AGAAATTTGACCAAATTGACTGTAGAAAGTATGGGCATTCAGAACTTCTCTAAGGAGGTTTTTGGGAATC
TTATACAGTTAAGCTCACTGCAGCTCAACCGCAATGTGATGCAGAGCATTCATGTAGATGCACTACAGAG
TCTACCAAAACTCCGCTACCTTGACATACGTAACATTCCTTTAAGCTGCACCTGCAAGAACAGCTTGCTG
CAAAACTGGACAATATATAACAAAAATGTCCAGGTTGTATATCTCTATAATCTACAGTGCCAAAATGATG
CAAATTACAAATTCCACAACTTCAAAACTAACGTTTGTTACATAGATCTAGGAGAGTACCTGTTCTTTAG
CACAGCGGTGGTGATCTTCCTGTTCACAGTCACTCCTTTACTTTATGTCAAACTCTACTGGAAAATGAAG
TACAGCTACTATGTGTTCCGTTCATGGTTTAGTGATCAGTGGCGCAGGCTTAGGGAGGAGGAGGAAAACT
GCAAATATGATGCATTTATTTCCTATAATTCCTCTGATGACCAATGGGTCATGGACCAGTTGCTGCCTAA
CCTGGAGGGAAATGGATCATCTTTTAAACTTTGCCTACATCACAGGGACTTTGAACTGGGCCGCGATATT
GTGGACAACATTGTCTCTGCTGTATACAGCAGCCGTAAAACTATTTGTGTGGTGAGCAGGAATTTCCTAC
AAAGTGAGTGGTGTTCACTAGAAATCCAGCTTGCCAGCTACCGACTCTTTGATGAGCACCGAGATGTTCT
TCTGCTCGTGTTCTTGGAGCCAATCTCTGAGAGGCAGCTGTCAGCCTATCACCGCATGCGGAAAGTCATG
TTAAAAAAGACTTATTTGCAGTGGCCTGACTCAGACTGCACTAACCCAATGCAGGCCCAAGAACTGTTTT
GGAATCAGCTGCGTAGGGCAATGAGAATGGGGAGCAGACTCAAAATGGAAGAAAATATCAACAACGAAGG
TTGTGTTAATGCTGAAAGTGAAGAAACTGAACCTTTTGAGACATCAGATGAAGAATATTACTTGCTACCT
>XM_018672296.1:487-3420 PREDICTED: Lates calcarifer toll-like receptor 13 (LOC108880675), transcript variant X1, mRNA
ATGGGTGGTCTAATTCATCAGTTGTTGTCAGTTACAGCTCTTCTTGCTGCCGTTCAACTCATCAGTGGTT
ACAGCTTTGACAACTGCATTGAAGACCCGTACTCAAATGCAACATGTTTCAACTGCGTCAATCGAAAGAA
AAAGAACATGTCTACCATTATACATGACCTGCCGCCATCTGTCATCAATCTCACTATCTCCATGAATGAG
GTGGGGTGCATTCCCAACGACAGCTTTGTTCATCTACAAGAGCTTCAATACCTCAGACTTGACCAAAACC
ACTTAGTGACCATCGATCAATTTGCTTTCAGAACGTTGCATCAACTTCAGTCTCTAAATTTGTCTGTTAA
CAGCATAACAGAGCTCAACCCTTCTCTGTTTCAGGACCTTCACAACCTCACCTTTTTCTCACTGGCAAAC
AATAAATTAAAGCAGCTTCCTTTGGGCATTTTCTCTGCCACTCCCAAACTAAACACCTTAATCATGAGGC
AAAACCTTCTGACAAATTTCTCAGGGATCGCTGAGTCTGTGTCACATCTATTGAATTTGAGGATACTAGA
CCTTTGCTATAACAATTTGGCCTCCCTTAGTCACTCAAATGTGTCGCTACCCAAATCCCTCACTACTTTA
TATATATGTAGAAATAATCTGTCTACATTAGGATGCGAACATTCATTTCTTGGATTCCTCAAGGTGCTTG
ATTTGTCAGACAATTTTAGGCTCCCTACGATGGCTTTTCAAGGAGTGGATTTGAGACATATAAACTATCT
GCGTTTGCGTTCGACAAGTGTCAAGGTCGTGGCGTTTTTAAACATAAGCAATGTCAAAGCAGGTGCTGTT
GATTTCTCTGGCACGGGTCTAAAAAACGACAGCCTGCTAATGGAGCTATGCAAATTGTTAAAAAAAAAGG
TGAGATGGATTAAAAATTTGCACCTGGGTATGAACGGGATTGAGAAACTGACAAACTACACACTGTACTA
TTGTCCTAAAATCAAAGGGGCTCTGGATCTATCCCGCAGTGAACTGAAAAGCATAGGTTGTCTTAACTTT
CTCAATAGACAGACAGATATAAGAAGCTTCAATGCAGAACATAACCATCTCACCTCCCTCCAATCCTGTA
AAACACAAAATATGGTTTTACTAAATCTGGAAGAGCTGTCCTATCGTTACAACCGCATCCTCTCAGTGGG
TCCTCATGCTTTTTGTCATATACCAAATGTCAGGACACTAAAACTTAACATAAACTCAATAGCCTATCTT
GATCAAGAAGCTCTCAAAGGGCTAAAAAGGCTTGAGACACTCCGGTTGGACAATAACCTCTTGACTGATT
TGTTCCCTGAAACCTTTGAAGAAAATTCTAGACTGCAAAACCTTAACCTACGCAACAATCGTGTTTCTGT
CATTTTCAATAAGACCTTCCACAGTCTTAGCAATCTGAGTGTATTGGACCTCGGAGGTAATAAGATCACT
CACATTGAGCCATTAGGCCTTGATGGACTAAAAAATCTGTCCAAACTCTATCTAGATGGAAACAACCTCA
AACAGATCGACAGTTCCCACTATCATGTATTTCAAGATACACTCACAGTGCTGGATTTACAAAGTAATAA
GATTAGCTTCTTAACTGAAAATATGGAGTCACCATTTATGAATCTCAGCAAACTCAGTGATCTGAAATTG
GATGGACAACGGCCTCATGGCATGACCATTTTACCCCGCACTCTTTTCCGTGGCCTCTACTCACTGAAAT
TTCTGTATCTCACCAACAATAAAATCTTTTATCTTGCTCCTGATACATTTGACGATCTGACAGGCTTGCG
TTTCCTCACCCTGGATACCTGTTGTGTTGGGGTGACACAACTACAACCAGGAGTCTTTAAGAATCTAAGA
AATTTGACCGCATTGGCTGCAGAAAATATGGGCATTCAGAACTTCTCAAAGGAGGTTTTTGGGAATCTTA
CACAGTTAAGAAAACTGCAGCTCAACCGCAATGCGCTGCAAAGCATGGATGTAGATGCACTACAAAGTTT
ACCTAAACTCCTCTACCTTGACATACGTAGTCTTCCTCTAAGCTGCACCTGCCAGAACAGCTTGCTGCAA
AACTGGACACGAAATAACCAAAATGTCCAGGTAGTCTACCTCTACAATCTGCCATGCCAACATAATGCAA
AATCAAACTTCTACAACTTTGATACCAAGGTTTGTTACATAGATCTAGGGGAGTACCTGTTCTTTAGCAC
TGCGGTTGTGATCTTCCTGTTCACAGTCACTCCTTTACTTTATGTCAAACTCTATTGGAAATTGAAGTAC
AGCTACTATGTGTTCCGTTCTTGGTTTAGTGAGCAGTGGCGCAGACTCAGAGAAGAGGAGGAAAACTGCA
AATATGATGCATTTATTTCCTACAACTCCTCTGATGAACAGTGGGTCATGGACCAGTTGGTGCCCAACAT
GGAGGGAAATGCGTCTTTTAAACTTTGTCTACATCACAGGGACTTTGAACTGGGCCGTGATATTGTGGAC
AACATTGTCTCTGCTGTGTACAGCAGCCGTAAAACTATCTGTGTGGTAAGCAGGAATTTCCTTCAAAGTG
AGTGGTGTTCTCTGGAGATCCAGCTCGCCAGCTACCGGCTCTTCGATGAGCACAGAGATGTTCTTCTGCT
TGTGTTTCTGGAGCCTATCTCTGAGAGGCAACTGTCATCCTATCACCGCATGAGGAAAGTCATGTTAAAA
AAGACTTATCTGCAGTGGCCTGGCTCAGACTGCACTGACCCAGTGCAGGCCCAAGAACTGTTTTGGAATC
AGCTACATAGGGCAATGAGAACTGGGACCAGAGTCATTGAAGGAAATGTCATAAGTAAAGACTGTGTTAC
TACCAAAAGTGAAGAAACTGAACATTTCGAGACATCAGATGAAAACTATTACTTGCTACCA

>XM_030393866.1:195-3128 PREDICTED: Sparus aurata toll-like receptor 13 (LOC115567375), mRNA
ATGGGGAGTCTAACTCATCTGCTGTTGTCAGTGACAGTTGCCCTTGGTGCAGTTGAACTTATCAGTGGCT
ACAGCTTTCAGAACTGCATCGAAGTCCCATTCTCCCGTGGAAAAAGTTTCAATTGCATTCGTCGAAAGAG
CAAGATCATGAAGGATCTAATAGACGGCCTGCCGGAAACTGCCATCAATCTCACCATCACTGTTAATCCT
GTGTGGCAAGTTCCCAAAAACAGCTTTGTCAAACTACCAAACCTTCAAAACCTCAGACTAGATCAAAATA
AATTGAGGGCCATCGAACAATTTGCTTTCCAAAAATTGAATCATCTCAAGTCTCTTAATATGTCCGTTAA
CAATATATCAGAGCTCAACTCTTCTGTGTTTCAGGACCTGCACAACCTCACCTTTCTCTTTCTGACAAAC
AACCGTCTAAAGCAGATCCCTGAGGGCATTTTCTCCAATGTTCTCAATCTCAGGACTTTAACCCTGAGGC
AAAATGTACTGATGAATTTCTCAGGGATTGCTGAGTCTGTGTCACATCTGAAACACCTGACCATGCTAGA
TCTTTGCTTTAACAATTTGACTTCTCTTCACTCAAACGCGTCACTACCCAAATCCCTCACTACGTTATAC
ATATGCCGGAATAACCTGCTTACGTTGGGATGTAAGCATTCATTTCTAAGGTTCATTCAGGTGCTGGATT
TTTCATACAATTCTAGGCTCCCTGCGAAGGCTTTTCAAGATGTGGATTTAAGCCGTATCAACTATCTGCG
TTTGCGTTCGAGTGTCAAGATATTAGAGTTTTTAAACATCAGCAATGTTCCCGTAAATCATGTTGATTTC
TCAGGCACAAGTCTAAACAATGACACCCTACTCATGGAGCTATGTAGATTATTGAAAAAAGCAAAGTGGA
TTAAAGATTTGAATCTGGATAGTAACGGGATTAGGAATCAAACATTTGACATACTGCGCTATTGTCCGGA
AATCACAAGGGCTTTGAATCTATCACGCAATAACCTGAAAAGCCTAGGTTGTCTCAAATTTCTCATGTGG
CAGACACATATTAAAGGCATCACTGCAGAGCATAACCATTTTACCTCCCTCCCGTCCTGTCGGAAAAAGG
GTTATTTCAAAGATCTGGAAGATCTGAGCTATCGTTACAACCGCATCCTCTCAGTCAACTCTCATGCTTT
CTTTCATACACCAAATCTCAAGTTGCTAAAACTTAACATAAACACGATTGCATTTCTCGATCGTAAAGCT
CTCAAAGGGCTAAAAAAGCTTGAGACACTTCGCCTGGACAACAACCTCTTAACAGACTTGTACAATAACA
CCTTTGAAGACCTTTTCAATCTGCAAACTCTTAACCTGCGCAACAATCGCATTGCTGTCATTTTTAATGG
GACCTTCCTCAATCTCGGGAATCTGACTATACTTGACCTAGGAGGTAACAAGATAACTCATATTCAACCA
TCTGGCCTTGAGGGACTGAAAAGTCTGTCAAAATTCTATCTAGATGGAAACAATTTCAAGCAGATTGACA
CTACCCTCCACAGTGTATTTCAAGACACACTAACAACGCTGGATTTACAACGCAATCAGATTTGCTTCCT
CAAAGAGGACGTCTCCTATTCACCATTTATGAATCTCAGCCGCCTCAGTGATCTTAAATTGGATGGGCAG
CAGCCTTATGGTCTCAATATTTTACCCCGCAATTTATTCCGTGGCCTCCACTCACTGAAATCTCTGTATC
TCACCAACAATGAGATCCCTGATCTTTCTCCTGATGTCTTTGATGATCTGACGGGCTTAAAATTTCTAAC
ACTGGATAACTGCTGTCTTGGGGTGGCACACCTAAAACCAGGAGTCTTTAAAAATCTAAGAAATTTGACC
AAACTGGTTTTAGAAAACATGAGAATGCAGAACTTTTCGGAAGAAGTTTTTAGGAATCTCACACAGTTAA
GCCAACTGCAGCTCAACCACAATGCGATACAGAGCATTACTCTAGATGCACTAGACAGTTTGCATAAACT
CAGCTACCTTGACATGCGTGGTTCTTCTTTGAGCTGCACTTGCAAGAACACCTTGCTGCAAAACTGGACA
GTGAATAACACAAAGGTTCAGGTGGTCTATCTCTACAATCTGACGTGTCCACATGATCCAAAACAAAAAT
TCTACAACTTTCATACCAACGTTTGTTACATAGATCTAGGGGAGTACCTGTTCCTTAGCACAGCACTTGT
GATCTTTCTGTTCACACTCATTCCTGTACTTTATGTCAAACTCTACTGGAGAATGAAGTACAGTTACTAT
GTTTTCCGCTCTTGGTTCAGTGAGAGGTGGCGCAGACTCAGAGAGGAGGAGGAAAATTGCAAATACGATG
CATTTGTTTCCTATAATTCCTCTGATGAACAGTGGATCATGGACCAGTTGCTGCCCAACCTCGAGGGAAA
GGGGTCGTCTTTCAAACTTTGCCTGCATCACAGGGACTTCGAGCCAGGACGTTATATTGTGGACAACATC
GTCTCTGCGGTTTATGGCAGCCGTAAAACTATTTGTGTGGTGAGCAAGAATTTCTTAAGAAGTGAATGGT
GTTCTCTAGAAATCCAACTGGCCAGCTACAGATTGTTCGATGAGCTCCGGGACGTTCTCCTGCTGGTGTT
TCTCGAGCCAATCTCTGAGAGGCAGCTGTCGTCCTATCACCGCATGAGGAAAGTGATGTTGAAAAAGACT
TATCTGCAGTGGCCTGGCCCAGACTGCATTGACCCAACGCAGGCCCAAGAACTGTTTTGGAATCAGCTTC
GTAGGGCAATAGGAACAGGGAGCAGGCTCGAAACTGAAGAAAATTACATGAGCAAAGGTCATGCAACTGA
AAGCAATGAAACTGAACATTGTGAGACTTACACATCAGATGAAAACTTCTACCTGTTACCT

>XM_030367821.1:436-3285 PREDICTED: Gadus morhua toll-like receptor 13 (LOC115552074), transcript variant X1, mRNA
ATGTCGCTAGTGGGATGTTGCATTCTACAAAATGTAGCTGTCTTTCTTTTTTCCATGCTTTATCTTAATC
CTTCAATTTCTTACTTGCTAAAAAACTGCACCATACCTTTCTCTGAGAATATGTCTAACTCAGCTTGTAT
TAACATTGACTGTTCTCAAAGAAAACTGTTAGTGGTACCAGATGGCATTCCCAGAGGTGTGACACGGTTA
TCCATTTATCTTAATCAAATCCAAGCAATTCACAAGAATGACTTCCGGTATTTGTCAAACCTTACAGTGT
TAAACCTAGCCATGAATCAAATTGCTCATATTGAAGATGGATCTTTTATTGATTTGCTAGAGCTAAGGGA
ACTTAACATAGCTATGAACAAACTGACCAAACTCTCAAACAACCCCTTTGAAGGACTGTGGAAGCTCACA
GTGCTGGACCTTAGTAGGAACAGAATCAGAGTCATTCCCCCCTCTGCATTTGGGTCAATGTCCAGCTTGC
ATTGGGTGAATTTGGATCAAAACCTGCTAACAGAAATGACTGACATTCAGTACATACTACCACTACCACA
CATTGATTATATCAGTATTAGTGATAACCCCTTCAGCTCTTTTGAGACTAAACATTTGCCCAGTAACATG
TCCTCGAGTCTCAGAGGTTTCGAATTGTCTTCAACAGTGTTAACAATCTTCAGCATCACAACACCTGTCT
TTCCCCATCTTGAGAAGTTAAGCTTTAATGGCCTTTGCCCAAATCCTGTTATGGAGGTGGACATACCCGA
GCCTCGTTTCTTCAGGACTGTAACTCATCTTCAATCTTCAACTCATTGCATCTCTTTCAAAGACATGAGG
AAGCTCCTAGAGAGTCTGGTCTCACTGACGCATCTTGAGCTTTTACACACTGAGAAATGGATCAACAGAG
GTCTCTTAAAGACAGCCTGCAGCATCCCCTCTCTGAGGTCACTGGACCTCCATTATAACTCTGTTGTCAA
CATTGACCCGAAGCTGGCCAACTGTTCACAGATAACCAAGTTGGACCTATTCTCCAATCGCATCTCCAAT
CTCTCCAGTCATTCAATACAATCAATGAAGCAATTGAGATACTTGGATTTGGCAGGTAACTCTCTCTCCA
GCGTGCCTCATGACCTTATCAGTCTCTCGTCTCTTGAAATCCTATATCTGTCAGCCAACCACATTGCTGA
GGTAGGCTGCTTAGATTTCTTCAATTTAACAAGACTCAAAGAACTATATCTCGCATACAACTACATTGAT
AAACTAGATGGTTGTGTGTTTCAATATCAAAAGGATCTAAAGGTTTTGGATTTAAGCAATAACTTGTTGT
TGGAATTGGACGATACTTTTAAGATCGGTCTAAAGAATCTAGAGTTCTTAGATTTGAGTACAAACCGAAT
TAAGCATTTTGGAACGGGAGATTTTATAAGTTTGGAATCGCTCAGTTGTTTAAAATTAAATATAATTGAA
GATGTACACAGTAAGGATTTTGAACGATTGTACACTCCTAGTCTGTCTTTTTTACTACAGATGGACAATA
TTTTTAGCGGACTGCAGTTGTTAAGAAATCTCACTGTATATCTGAATATCCCAGAAGGCTACAAAGGGGT
TGATCTAAACTCTTACCAAAACTTGATAAATTTACCTTCTTTGAGGTATCTGGACATAATATGTAGAGGT
ATGCATTGTTCAAAGCCTTTTCATGTTCCTATACATTTTCTTAAAACAATGAAGAATCTAGAGCACCTCA
CAGCTGAGAATTTCCAACTTGTAGAGCCAGATAAAGACACGTTTATATACACACCAAAGCTTAAGAGTCT
CGCCATAACAGAAAGCAGCCTTTCAGACCTAAATCCTGAGCTATTTCAGCCAATCTCAAATCTAGAGGCT
CTGGATCTTTCACGGAATACCCTCAAGAATTTAGATTTCCTGGCCCAAGCGAACCTGACTAGCCTCCGGT
GTTTGAAACTCTGTGAGAACGACTTAACTGTTATTGATCACAATATCTTCCAGTTCCTCCCAGCCCTAAC
ATATCTAGATCTTTCTGTTAACCCTCTGACCTGTGACTGCTCTAACTCTGGCTTCCTGCTGTGGGCGCTG
AGCAGCGATCAAACGCAGATCGTTAATGTCGACCAGTACGTGTGCACGTACCCCCTTAGCGAAAGGGGAA
CTATGTTCGTGGACATTGACGTGCAATCCTGCTGGATGGACGCCAGCTTCCTCTGCTACATTTCCGCCAC
CAGCCTGGTTCTGCTCACTCTGCTCACTGCCTTCGGCTACCACTTCCTGCACTGGCGTCTGGTCTATGCC
TACTACCGCCTCATGGCCTTGCTCTATGACATGAGAGAGAGGAAGAGAAACAATCCGTATTGCTACGACG
CTTTCATATCATACAACATCCAGGATGAGGCCTGGGTCCACAGGGAAATGCTTCCTGCTCTGGAGGACGA
GCGAGGCTGGAGACTCTGCCTGCACCACCGAGACTTCCAGCCAGGTACGTCCATCATGGAGAACATTACG
GAGGCTATCTATGGCAGTAGGAAGACCATCTGTGTGATCAGCAGACACTACCTGGAGAGCGAGTGGTGCT
CCAGGGAGATCCAGATGGCCAGCTACCGTCTGCTGGATGAGAAGAAAGATGTGTTGATCCTGCTCTTCCT
GGAAGAGCTGCCAGAGAAGCAGCTGTCTCCTTACTACCGCATGAGGAAGCTGGTGAGGAGGAGCACCTAC
CTGAGCTGGCCCCAGGCCGCCCGCCACCCTGGACTCTTCTGGCAGAACGTCCACAGAGCTCTGGAGAGCG
GAGACAGCCATGATGACAACACACACTTCCTGTCTGGGCCGGCCCTA
>XM_029844551.1:101-2902 PREDICTED: Takifugu rubripes toll-like receptor 13 (LOC101065822), transcript variant X2, mRNA
ATGGAAACTCTGCCTGCACCACCGAGACTTCCAGCCAGTTTCTCTCTGAAGAACTGCACCGTCCACGCCG
GTGGCGCTTCCGCTGAAGTTTTCGTGGATTGTGCTAGCCGTGAACTCTTGACTGTTCCCGACGATGTTCC
CCGTGACGCCACCACAGTAAAACTCTCCTACAACCTTCTGACTCAGGTGAAGAGGAACGATGTTGAACAT
CTGACCAAAGTGAAGTTTCTGGACCTGCAATCAAACGAAATCGCCCACATTGACGATGGATCCTTCCTCC
ACATGAGGTCTCTGATGAAGCTGCGGTTGTCAAAAAATAAGCTAAGCGAGCTAACAGCTCAGCTGTTTCA
GGGCCTCTCCAACCTCACCCATCTTGATCTGTCGAGCAACATCATCACGTTCATCCATCCCTCCACCTTC
AAGGACCTGCCAAGCTTGCAGACGGTGGTTCTGGATGCGAACAGGCTGAAGGAGATGGCGGACATCCGAC
CGTTGCTCATCTTACCAAAGCTGAGGAACCTGACCATCAGCAGCAATCTGTTCACCTCGTTCCAAAGCAA
AGACCTTCTGCTGGACCAGCCGTCCAGCCTGAGGGTTCTGGATGTGTCGTACAGCATCTTTGAAGCTTTC
AGCATCTCAGCCGCCACCTTCCCTCACCTGGAGATGATAGACCTTTCTCAGAGTGCCTTCACATGGAACA
TAACTGACAGAACTTCACTGCAGAACATCACTCGGCTTTTCTTCAGTCATACGAAAGTTTCATCCCGACA
GATCCAGGAGATCCTGCAGAACATGGCTTCACTCAAGCATCTCAGGATGAACTATATCGATGAGTGGATC
CGCGAAGGTCTGCTAGCAACAGTCTGCAGGATCCCCTCGCTCAGGGTTCTGGAGCTGTACTATAACAAAG
TGCCTAATCTGAGTGCACAGGTTGAGTTCTGCTCCGAGCTGGTCCAGCTGGACTTGTCCTGCTCAGACGT
GTCGGAGGTTCCACCTGGGAGTTTCCGGCTGATGAAACAACTGAGGCTCCTGAACCTGGAGGTCAACCTT
CTCACCAAGGTCCCAGAGGACATCAGGAACATCTCCTCTCTGCAGGTCCTCTACCTCAGTGACAACCTGA
TCACTGAGGTGGGCTGTGAAGAGTTCTCCAACACTTCCGCTCTGGTGGAGCTTTACCTGGACTCCAATCG
GATCACGTCCCTCCAACAGTGCAGCTTTGAGAACCTGCTCAAGTTAAGGATTTTGGATTTGAACAACAAC
CTTCTGTGGAAGATTGAAGGTGTCTTCAGCCGGGGCCCAGCGAAGCTGCAGCTCTTAGATCTGAGCAGAA
ACTCGGTGTCGTTGTACGATGATGGATATTTCCAGAGTCTGGGATGGTTGACGCATCTGGACGTGTCTTC
AGATAAGGTGGGCCGAGTGACGCCTGGAGCTTTTGTTGGTCTACACAGACTGAAGAGTCTTCATGTCAGC
ATCCCGCTCGATTACGAATGTGACTTCCGAGGGTTAAAGCAGCTGGAAAACCTCACAATCTCCATTACGA
TAAGCGACACAAGGTCTCCTCCGAAATATTCCCAAGCTTTGTTCCATCTGAAGTCCCTCAGGTCCTTCCA
CGTGGCCTGCCAAGGGTTCCACTACGGGTTCCCCCTGGATGTGCCGCTGAGCATGTTGAGCTCCATGACG
CAGCTAGAAGAGTTCACCGCCGACAACATTTACCTTTCTGCGCCTGATCCAGAAACGTTCCGCTCCAACA
GCCGCCTCAGGTCCCTGAAGATCTCCCAGACGGATCTGTCGGATTTGGACCCTGAGATGTTTAGGCCCAT
TCCTGACCTGCAGAGTCTGGACCTCTCCGGGACGCAGATCAGCTCTTTAGAGTTTCTGCTGCAGGTGGAC
TTCTCCTCGCTCCGGGATCTGAGGCTGTGTGACAACGACATCACCTCCATCAACCACACCCTCTTCCAGT
TCCTTCCTTCTCTCACCCTCCTGGATCTCACCAACAACCCTCTGACCTGCGATTGTCTGAACGCCGGGTT
CATCCTCTGGGTGATGGACAACAACCAGACGCAGGTCATTAACGGCCACCAGTACTCCTGCTCATTTCCT
GTGGCCAAGAAGGGGACCAATCTGCTGGACTTTGAGGTCCAGTTCTGCTGGATTGACGTGGACTTCCTGT
GCTTCCTCTCCTCCACCTGCCTGGTGGTCCTGACTCTCCTCACATCCTTTACCTACCACTTCCTGAGGTG
GCAGCTACTCTATGCCTTCCACCTCTTCCTGGCCTTCATCTATGACAACAGGAACAGGAAGCAGCAGAAT
CCTCTCCCCTACGATGCCTTCGTCTCCTACAACGTTGAGGACGAGCTCTGGGTTTATGAGGAGATGCTGC
CGGCTCTGGAGGACCAGCAGGGCTGGAAACTCTGCCTGCACCACCGAGACTTCCAGCCAGGAAAACCCAT
CATGGAGAACATCACCGACGCCATCTACAACAGCAGGAAGACCATCTGCGTGATCAGCCGCAGCTACCTG
CAGAGCGAGTGGTGCTCCAGAGAGATCCAGATGGCCAGCTTTCGCCTCTTCGATGAGCAGAAGGACGTTC
TGATCCTTCTGTTCCTGGAGGAGATCCCAGCCCACCAGCTCTCCCCATACCACCGCATGAGGAAGCTCCT
GAAGAGGCAGACCTACCTGAGCTGGACCCAGGCTGGGCGCCACCAGGCTGGAGTCTTCTGGCAGAATGTT
CAGAGAGCTCTGGAGTCTGGAGATGCTCCACACGACCAGGTGGACCCTCTGACAGGACCGGCAGAGCCC
>MF579561.1 Scophthalmus maximus toll-like receptor 13 (TLR13) mRNA, complete cds
ATGCAAGCTCAAGGAAGTTGGCCTCTGCTGCTTGTCTCACTTCTGTTTTCCCTGCTTCATGCTAATCCCT
CACTGGCTTTCTCACTGAAAAACTGCTCAATTGCCTATTTTGACAATGCAACCAGGGTTTTTGTTACCTG
CCAGCATCGTTCCCTGTCCGCCATTCCAGACGACATTCCCCAAAATGCCGCAGGTTTGGATCTCGGCTTC
AATAGCATCCAACAGATCAGCAGATCGGATTTAAGAGGTCTATCAAAGCTCAAATTTGTACAAGTTGTAT
GCAATTTGATTTCACATGTTGACAATGGAGCTTTTACGGACTTGACAGAGTTAAAAAGTCTGCTCATGGA
TGACAATCAACTCACAAGACTCACAGACAACACGTTTCAGGGACTGTCCAAGTTAGAAACACTCTCTCTG
AACAGCAACTACATCACATATATCTCCCCTTTGGCCTTTCAGCCCCTGGTCAACATAGACACAGTCTTCC
TCGGCTCTAACCCTCTGCATCGCATTGCATTTATTGCACCACTTTTAAATCTACCAACATTACACTTTTT
GATGATTGGGAACAACAAGTTTACCACTTTTCAATCAGATGACTTGCATTTCAACGTATCGAACCTCAAG
TCACTGGGGCTAAGTTTAAACCCACTGAGAAAGTTCAGCATTACGAAGGACGTCTTTCCCTATTTGCAGT
CTCTCGACTTGTGCCATTGTGGTAGCGACATAGAGTGGGACGTATCAAACAAGACCTTTCTGAAGAGCCT
TACTACTTTGTACCTCAGTGGAAGCTACGTGAGCTACACGGCGATGCTGCAGACCACCGACTCGGTAAAA
ACAATCTCGCTGATATTCATGGAGAACTTGGTTGCCGAAGGCCTCATAGACATCGCTTGCCGAGTTCCTT
CTCTGAGATCTCTTGCTGTAACCAATAGCAGAATTGGCATAATCGATGAAAACCTGCTGCAGTCTTGTTC
TCAGCTAACTGAGCTCACTTTATCTGCTAATCAGCTTACTGAGCTTTCTGAACTGTCGTTCAGATCAACA
ACGCAGCTCAGGCGTTTGAGACTGGACAGTAACGAACTGTCGAAAGTGCCACTCGCACTCCGAGAACTTT
TCACAGTGGAGGTCCTGGACCTGCAGTCAAACTTCATAAGTGAGCTTGATTGCCTCGATTTCCAGCTTTT
GACTAGGTTAACAGACCTTAATCTCAACCAAAATCGCATCTCAAAACTTCAAGGTTGTCTTTTTCAAAAT
TTGAATGATTTAAAAGTCCTGGATATTGGAGACAACGCCCTTTTTACTTTTGACGATACCTTCAAGGTTA
ATTTGGGGAAACTAGAATCTTTGAATTTGCACAACAATGGTCTTTTACAGCTAATGCAAGGAGACTTTAG
GAGTCTTTCTTCACTCACTTTTTTAGATTTAGATTCAGACACATACTATAATGTAATTAATGGGGCTTTC
GAAGGACTCGATAATCTCCAAACTCTCATTCTGTCAATTGATCAATATCAAAACGATTATTTCAGAGGAC
TGCAGCACTTGGAAAATCTAACACTACATCTTACCTTTAATTGGCACCACATGAGTCCCCAACACAATGT
TGAGCCACCTTTTGGAAATTTGCCCAATTTGAAGAAGCTTGTACTCCAGGTCGATGAGAAATACCATGTT
GACAGTTCACCAGATATGCTCGGGGGTCTGAAATCTTTAGAGTACTTCATGGCCGACAGATTATTCATGA
AGATAATTCACCCAGACACATTTAAATATACTCCCCAACTTAAGGGTCTTCAGATCATCAACAGTAATCT
GATAGAGGTAGACCCCGAACTGTTCCGGCCAATCCCAAACCTGCAGACACTCGATCTCTCCAACAACAAG
CTCAGGTCTTTGGACTTCCTGGCTCAAGCCAACCTTCAGGCACTCGTCTGGTTGACTCTTAATAAGAATG
AATTGTCAATCATCAATGAGACGGTTCTCCAATCCCTCCCTGCCTTGACATATCTGGTCCTAAATGGCAA
CCCTTTAACATGCGAATGCTCCAATTACGGCTTTAACCAATGGGTGCTGAGCAACAACCAGACGCAGGTT
GTTGATGCCTATGGCTATACTTGTGCCTTCCCCGTAAGCCAACAGGGAAACAAGTTCCTGGACTTTGACA
TTCACTCCTGTTGGATGAACACCAGCTTCATCTGCTTTATTTCCAGCACTTCTCTGATTGTGCTTACTCT
CCTTGCATCCTTCGTGTACCACTTCCTGAGGTGGCACTTAGCCTACGCCTACTACCTCTTCCTGGCCTAC
CTGTATGATAAAAGGAGGAGGAAGACTGGCACTCCTCACCACTATGATGCTTTTGTGTCCTACAATGTTC
ACGATGAGGCCTGGGTCTACAATGAGCTGGTTCCGGTGCTGGAGGAACAGCAGGGCTGGCGAGTCTGTCT
GCACCACAGAGACTTTGAACCAGGTAAGCCCATCGTAGAAAACATTACAGATGCAATCTATGGCAGCAGG
AAGACCATCTGTGTGATCAGCCGCAATTACCTGCAGAGTGAGTGGTGCTCCAGGGAGATCCAGATGGCCA
GCTGCCGGCTGTTTGACGAGCAGGAGGACGTGTTGATCCTGCTGTTTCTGGAGGACATCCCTGCCCGGCA
GTTATCGCCGTACTACCGCATGAAGAGTCTGGTGAAGAGCTGTACCTACCTGAGCTGGGCAAAGGCCGGG
CAACATACTGAAGCCTTCTGGATGAACTTATGGCGAGCTCTGGAGACCGCTGGACGTCCCGCTGACGACG
AACACACCAGACACCTCCTCACCGGACACCCCAGCGATGTT
>NM_001140388.1:164-3052 Salmo salar Toll-like receptor 13 (tlr13), mRNA
ATGGAACTGAAAATAACCATGTCAGGAAAAGGACATGGGTCTACATATTCTCAGTTGAGTTTCTTTCTAT
GGATTCTTCTGTATTTCTGGGTTCTATTTAATCCAGTAAATGGTTACTCAATGAAACACTGCAGAATCAG
GGAATCTCTAAATACGTCTGTGCTATGTGATGGCAGGAACCTCAATGCCGTACCAGCAGACATCCCATCA
TTGGTGAGAACTGTAAACATAGCAAAGAATAACATTTCACAGATAAAAAGTGAGGACTTCAAAGATCTAA
CGTTCCTCAAAATGTTAATCATGTACAGCAACAGGATCTCTCATGTGGAGAATGGGTCTTTTTCAGACCT
GGTGGCTCTAGAGCAGCTGAATCTGTCCTTTAACAAACTCACTTCCCTCTCAGACCAAATGTTTAAGGGC
CTGGATAACCTCACAGTACTACACCTGGATAACAACCACATCTCAAGTATCTCATCATCTTTTCAGTTAC
TCTTCAGCTTGAAGGTACTGAACTTAACCAGCAACAAACTGCATTGTTTCAAGGAGCTTCAGCACATTTT
ACAATTACCAAGCTTGCTGAAGTTGTTCATTGGGAACAACAGCTTGACCTCTTTGCAGTCACAGGAAATA
TCAAATAGGTCAATAGGGCTGACAGAGCTGGATCTATCCAGGAATCCTCTGGAGATCTTCAGTGTCACAG
CAGATATTTTTCCCTATCTTAAGAATTTAGACCTCTCCTTCTGTGGCATTAATGGAAGCATGGAATGGGA
TGTAGCAGACAGGTATTTTCTGAGGAATGTGAGCAGTCTCGACTTGAGTGGCATTCACATGTCTTTACAG
GGGATTAGTTCAGTGCTCCAGAGCATCAACCTTTCTTTGGCATCTCTGGGGCTGGGTAAAATAGGAAGAG
ATAATCTCATTAATGTAGCCTGCCACATACCTACACTGAAGACACTCCGATTGCAATGTAATAACTTCAG
TACTGTCTCTGACAAGCTGCTGCAGTCCTGCACACAGGTGACTGACCTGGACATATCAGGTAATAATATT
ACTGACCTGTCAGAAGCCGCTTTTCGATCAATTAAAGGTCTTAAAACTCTGATACTAGACAATGACGGCC
TCTCTTCTGTGCCGAATGCTACAAGGAATCTCCCCACATTGAAAAAATTGGATCTCAGCTACAACATCAT
CAAAACTTTAGGCTGCTCGGATTTCTCCAATCTAAGAAGACTCGAAAAACTCTATCTTAACAACAATTTA
ATCTCAAACCTTGAAGGTTGTGTTTTCCAGGATTTAAGGGCCTTAAATAGCCTGACACTTAGAAGGAACC
GCATCCTAAACTTAGGTGATGCTTTCACAAAGGGTTTGCAACATTTAAAGAGCTTGGATTTAGGATTCAA
TAAACTAACTAACATCAGAACAAAGTACTTCAAAAGCTTAAGATCACTTGAGGATTTGGCTTTATATGAC
AATCAAATAAAGACACTGGAAGATGGGGCCTTTGTGGGTTTGGCCAAACTTAAAAATCTTGTTCTGCTAA
ACAATGTTATAGGTAAAAGTGAAATCCGAGGTGCTGTGTTCAAAGGACTTAGAAGCTTAAAAACTCTCAA
TATGGCTTCCAATGCTATCAAATATGAAAAAGATGAACTACTCCAACCACCACCCTTCACTGACCTGTCA
TCTCTGGAAAACCTCTACATATTTAGTCAGCATTATAGTAAGTATAAGAGACAGTCTTATCTACCTTCCA
ACTTTCTTGAAGGTCTGAAAATGTTATCAGAGTTCCAAGCAGGGAATCTTCATATTATGTCCCTGCACCC
TGACGTATTCATTTACACACCCCAGTTGTTGTCCCTTGATATCAGCCAGAATTGGTTCAAAGCCCTCTCC
CCAGAGCTCTTTCACCCAATCCCCAAGCTCAAAAGACTCACCATCTCCAAAACTGAACTTGAGTCATTAG
ATTTCCTTATAGAAGCCAATCTCACTCAAGTTCATTTCTTAAAGGTGAGACAGAATAAAATTACATGGAC
CAATGAGACAGTGCTGCACTCTCTCCCAGCCTTAACTCTCCTGGATATGCAAAGGAATCCTTTCATTTGT
GACTGCAGAAATGCTTGGTTTGTTCATTGGGCTGAGAGCAACAACCAAACACAAGTTGCTTATGCCCATG
ACTATCCATGTAACTATCCAGACGATCTCAAGAACACTAAACTGTTGGACCTGGACACCCACTCCTGTTC
AGTGGACCTAGGCGTCTTCTACTTCATCTCAACCACTTCTCTGGTCCTCCTCACCCTGCTGGGGTCCTTT
ATCTATCATCACCTGAGGTGGCAGGTGGTATATGCCTACTACCTCTTCCTGGCTTATCTCCATGACACCA
AGCGGAGGAACAGACAAGCTCCTCATCAGTACGATGCCTTCATTTCCTACAACACCCATGATGAATCCTG
GGTCGTGAGGGAGCTGCTGCCAGAGTTGGAGGGAGAGCAGGGCTGGAAGTTGTGTCTTCACCACCGGGAC
TTCCAGCCAGGTAAACCCATCATAGAGAACATCACAGACGCCATCTACAGGAGCAGGAAAACCATCTGTG
TGATCACCCACCAATATCTGGAGAGCGAGTGGTGCTCCAGAGAGATCCAGGTGGCCAGCTTCCGTCTTTT
TGATGAGCAGAAGGATGTGCTGATCCTGGTGTTTCTCGAAGAGATCCCAGACCACCAGCTCTCACCCTAC
CACCGCATGAGGAGGCTGGTGAAGAGACGCACCTACCTGAGCTGGCCAAGAGCTGGGGAGGACACAAGGG
TCTTCTGGCAGAAACTCCAGGTGGCTTTGGAGACCAGGGACTTGCCTGCGGAAGAGAACCCCATCCTCAC
CGGGGTGGAGAGACAG
>MG017497.1:134-2980 Epinephelus coioides toll-like receptor 13 mRNA, complete cds
ATGTCAGTGATGGGAAGTTGGCCTCTGTTCTTTCTACAGAGCTTCCTCATCTTACTTCCGTCTGCCCTGC
TTCCTTTTAACCCCTTGCTGGCTTTCTCACTAAAAAACTGCACTGTTGACAACAATGTGACTTGGGTAGA
ATGCGCAGATCGTGACCTCACTGGGGTTCCTGATGACATTCTCATAACTGTGGTAACTCTAGATCTCAAC
TTCAATCACATCTCAAAGATAAACAGGACAGATTTCAGCCGTTTTTCAAAGCTTGGGTATTTAAAAATTG
CAAATAACTTGATTTCACATGTAGATGATGGAGCTTTTGCAGAGTTGGTGGAGTTAATAGAGCTTGACAT
GGGTTCAAACAACCTCATAAACCTGACAAACTATATGTTTCAGGGCCTGTGGAAGTTAATTTTTTTGTCA
GTGGAGAAAAACCATATCACATACATCTCCCCTCTGGCCTTTCAGTCCCTGATCAGCTTACAGACGTTAC
AGCTGACATATAACAACCTACATCAAATAACCGACATTGTGCCCATCTTACAACTACCAAACTTGAATGA
TCTGCTCGCTGATTTTAACAGTCTCACTTCCTTTCAGTCAGATGACCTGCCTTTTAATAAATCAAACCTC
AGGACACTATGGCTATGTAGTGATTCAATGAAAAAGTTCAGCATTACAAGAGACGTTTTTCCCCATCTTC
AGTCTATCCATTTAAATGCTAACACTGGCTTTGAGTGGGATGTACCAGACCCAATGTTTCTGAGGAGCCT
GACTACTTTGGAGTTATCTGTATCTGACAATAGTTGTGAGATGTACCAAGTGATGCTGAAGAGTGCCGAG
TCAGTGCAGGAACTGTCACTCCTCTTTTGGCACCATGACCGAGAAAGAGATCTGGTAGACATCGCCTGCC
AAATGACTGCTCTGACAAGTCTTCATTTGAGTGGAATTAGCTTTGTCAGTATAAACAAGACATTTCTTCA
ATCTTGCACTGAAATTACTGAGCTTGATTTATCATATAATTATTTGGAAGAGCTGTCCGAGTTTTCCCTC
GGATCAATAAAACAGCTCAGACGCCTGGACTTAGTGAGAAACTCCCTGTCTAGAGTGCCACAGGGTGTCA
GAGGCCTCTCCACACTTGAAATCCTAGATCTGAGTGTGAATTTCATCAGTGAGTTAGACTGCTCTGACTT
TCAAAATTTGACAAAACTAGTAGAACTCAATCTCAGCCAAAATCGCATTTCAACACTCAAGGGATGTGTT
TTTCAAGATCTGAATGATTTGAAAGTCCTGAACGTTGCAGAAAATGGAGTTCATTTACTTGTTGATTTCT
TCAAATTGAATTTACAGAAACTAGAAGTTTTGGATTTGAACATGAATACTTTGATGCAGCTCAAAACAGA
TGACTTTGAGAATATGTCTTCCCTCAGGTCTCTGTATTTAGAATCAGATACATTTTACGTTGCCCATAAG
GGGGCTTTTGAAGGACTGGACAATCTTCAAAATCTTTCAGTTACACCATTTTTTGGTGAAATGGATTTCA
TTACAAAGGTTTTTACAGGACTGCAACACCTACAAAACCTCAAAATACATCTCACGTCTTCATATGACAG
CAAGAGTTCTTGTCAAAAAAATGAGACACATTTATCCATTTTCCCATTACCTTTCTTGAAGAGTCTACTG
ATACAAAATTATGATTGGTATCATGAAATCTCACCTGATTTTCTGACAGGTCTGAATTCTTTAGATTACT
TTGGAGCGGAGAAATTATTTACAGAGTCACCTCACCCAGACACATTCAGATATACTCCCCTCCTGACAAG
TCTTCACATATTTCAAAGTGATCTGCAAGTCTTAAACCCTGAAGTGCTTCAGCCAATCCTCAACCTGCAG
GCTCTCGACCTTTCCAAAAACAAGCTCAGATCTCTGGATTTTCTAGCCCAGGTCAACCTCTCTGCACTCA
GAGTGTTGACAGTTAGAGACAATGAATTGACCGTGATCAACGACATGGTCTTTCAGTCTCTCCCTGCACT
GACATACCTGGACCTGACTGGTAACCCTTTCACTTGTAACTGCTCTAACACTGGCTTTATCCAATGGGTG
AAGAACAACAACCAAACACAGGTTGTTAATGCCTACCAGTACACTTGTACCTTTCCTGTGGCTAAACAAG
GAACAAAGTTGCTGGACTTTGACGTCCAGTCCTGTTGGATGGACGTTAGCTTCCTCTGCTTCATTTCTAG
CTTTTGCCTGACGCTGATGATTCTCCTCACATCCTTCATCTACCACTTTCTGAGGTGGCAGCTAGCCTAC
ACCTACTACCTCTTCCTGGCCTTCCTCTACGACAGCAGGAAGAGGAAGAAGGGCGCTCCTCATCACTACG
ATGCTTTCATCTCCTACAATGTTCATGACGAGGACTGGGTTTACAGAGAGATGCTTCCAGTGCTGGAGGG
AGAGCAGGGCTGGAGACTCTGTCTGCACCACAGAGACTTCCAACCAGGTAAACCCATCATAGACAACATA
ACAGACGCCATCTACGGCAGCAGGAAGACCATCTGTGTGATCACCCGGCGTTACCTGCAGAGCGAATGGT
GCTCCAGAGAGATCCAGATGGCCAGCTTCCGTCTGTTTGACGAGCAGAAGGACGTGTTGATCCTGCTGTT
CCTGGAGGAGATCCCGGCCTATCAGCTGTCTCCATACCACCGCATGAGGAAGCTGGTGAAGAGGCACACC
TACCTGAGCTGGCCGCAGGCCGGCCAACACACAGGAGTCTTCTGGCAGAACGTATGGAGAGCTCTGGAGA
CAGGGGAAGCTCCCATTGAGACCAACAACCTGCTGACTGGATGC
>XM_026265503.1:210-3014 PREDICTED: Carassius auratus toll-like receptor 13 (LOC113101011), mRNA
ATGTCTAAGAGAGAACATGGTTTGTGCTTCAGTAAATACCGTAGTTTGACCTCATGGCTGCTCTACTGCT
GTATTTTCATCAGTCTTGTAAATGGATACTCAGTAAAGAACTGCACTGTTAGAGGGTCTTTGAAATATGC
ACAAAACATAAATGTGTTTTGTGATAAGAGGTCCCTGCATTTCGTACCAAGGAATATACCGGACAAAGCC
ACATATTTGGACATTTCAAATAATGTCATACAGAAGATAATCAAGGAGTATTTCTCTCAACTGTCTAATC
TTAAAAGTCTAAATGCACTACACAATAAGATCCGGGAAGTGGAAGAAGGAGCATTCAGCAGTTTGGTGGC
TTTGCAGGAGTTAAATCTGGCCTACAACAAGCTGACAAATATCTTGGGAGGAATGTTTCAGAATCTGGGA
AATCTCACTGTCTTACATCTAAATGAAAACTCGCTCACAAATATTCACTTCTCTGCATTTTCACCCCTGG
TCAGTTTAAGAAAAGTTAATTTGTCCAGAAATCATCTGAAGAAAATCAACAAAGTTCAGCCTCTCTTTTT
ATTACCACAATTACAGGAACTGCACATTGGGAGTAATGGCTTCACCTTTTTTCAGACCTCGGAGCTGTCC
AACATATCTGTGAGACTACAAGTTCTGGATTTATTTAAAAATCCTTTGAAAGTGTTCAGTATCACTGCCG
ATATTTTCCCTCACCTTGATAATTTGGTCTTGGCTTTTATTACTGGAAACATGACGTGGGATGTACAGGA
CAAAAGATATCTACAAAGTGTGAAACATCTAAATTTAAGTGGAATACAATTGCCCTTGGAGAAGATCAAA
GATCTCATACAAACCTTCAACTCTTCATTGGCCAGCCTGAGGTTACACTTTCTGGGGGATATAAAAGTGA
GAGCTTTGATAAGAGACGTCTGCCTGATTTCATCTTTGAAATTTCTAGGCTTGCAGTGGAACAATATTAC
ATCCATATCAAAAGACGAGATGCAGTCCTGCACACAGTTAACTGAGCTTGATCTCTCTAATAACAAACTA
TACAGTGTCCCTGCTGTCATCAGCAGCCTACCAGGTCTTCGTTTTTTGGACCTCACCTTCAACAATATAA
AGAACATAAGTAGTGTTGATTTTGCTAACTTAACCCAATTACAGACCCTTCAGATCTATAGCAATGAAAT
ATCTTTTATTGAGGAATTTGCTTTTAAACATCTGAAAAACATAACAACTCTAATGATTGGATCTAACAGA
CTCTCTCTCAACAGATATTTTAAAAGAGATCTTCAAAAACTTGAGATTTTGGATCTAGCAAATAACAAGC
TGGACTCTGTCCGTAGGGGACATTTTGACTCCTTGAATTCACTTAAGAATTTGTCTCTACCAGACAATCA
AATATCATTTATCGAAGCAGGGTCCTTTAATGAACTGACCAATTTAATTTTCCTGAATTTGCAATCAAAC
AAGCTCTCTCAGCGTTCAATAAAAGCTTATGTGTTTTCCAAACTCCCAAACCTGAAAACACTTCTGCTGA
ACAATAACTATATTTCATATAACAGTCAAGAGCCTCTTGAACAACCACCCTTTCAATATCTGAAAAAGCT
AAAGACTCTGAACATTTTTAGCCAAGGTCATAAAGGAATGCTTTATTTACCTTCAAACCTTTTCAAGGGA
TTGTGGCATTTGGAAGAACTTCAAGCAGAGAATCTTAATATAAATTCTTTACATCCAGATACATTTACTT
ATACTCCTTATCTGTGGGTACTGGATCTTAGCAGAAATGATTTTATTTTACTCACAACAAAAATATTTCT
GCCACTTCATGTCCTAAAGACACTCCACCTGTCTAAAGTTGGCTTGCAATCTTTGGACTTTCTTATAAAT
GCAAATCTTAGTAAACTACATCTGTTGCATGTAAGCAAGAATGCATTATCAGTCATTAATGAGACAGTGA
TCCAGTCTTTTCCAACATTGATTTACCTTGATCTACGAGGCAATTATCTCTCATGTGACTGTACCAATGC
CTGGTTCGTCAACTGGACCATTAGTAGCAATGACACAGAAGTTGAAAGTGCTTATGAACTCACATGCAAT
TACCCAGACAAACTCAAAGGACATAAACTCATGGATCTTGATATAGGTTCATGTAATGTAGATGTTGGGT
TTTTCTGTTTCATTTCCACTGCCACACTAGTCTCTGTGACCCTTCTTTCCACTTTTCTCTTTCACTTCCT
CAAATGGCAGGTTATTTATGCTTACTACCTTTTTCTTGCTTTACTCCATGATAACAAACAGCAGAGAAAG
CCCAATGGTTTGCAGTATGATGCTTTTATTTCCTATAATGTTCATGATGAATTGTGGGTAATGAGGGAAC
TGTTACCTCAGTTGGAAGGCGAGCAAGGCTGGAAGTTGTGTCTGCATCACAGGGACTTTGAACCAGGCAA
ACCAATCATGGATAATATTGTTGATGGCATTTATAGTAGTCGAAAAACCATCTGTGTGATTAGCCGCCAC
TACCTGGAAAGTGAGTGGTGTTCCAGAGAGATCCAAATTGCTAGTTTCCGTCTCTTCGATGAGAAAAAAG
ATGTTCTCATCCTGGTATTCCTGGAGAATATTCCAAGTCACCAACTGTCTCCGTACTACAGAATGAAAAG
ACTAATCCAGAGGAAGACATATCTCAGCTGGCCTAAACCAGGAGAGGACACCAGGGTCTTCTGGCAGAAG
CTGAGAATAGCTCTGGAAACCAAAGGCAACTCAGAAATGGAGCCTCACATTGGCTGGGATTTAGGGATCA
AC
>XM_019122316.1:379-3216 PREDICTED: Cyprinus carpio toll-like receptor 13 (LOC109109182), transcript variant X1, mRNA
ATGGGAACACTGAAACAAATCACATTATATGTTGCCGTCTGTAGCTTCATTTCCTCATCTAGTGCATTTT
CCTTGAACAACTGCACAATCAGAACTCCCTTAAAAGACATCCAGCCGAAAGTACTTTGCTACAAAATGGG
CTTTTTCAGGATTCCGTGGATACCTAGAAATACGCGGATTTTAGATATTTCCTTCAATGCCTTTGCACAG
ATCCAAATTGGAGACTTCAGTCATTTGTCAAACTTGCAGGACTTGAACATATCCAACAATAAGATCTCGC
AGATTCAAGAGGGTGCCCTTGACAATCTTTCCAACTTATCCCGTCTCAATCTGGCCAGCAACAGACTACG
AGAAATCTCGAGAGGTATGCTACATGGTCTAACCAACCTGCTGGTGCTACGTCTGGATCACAATTATATT
AAAGACATTGACGTGACAGCTTTCAGCACGCTTCAGAATTTAAAAGTGTTAAACCTAACAAAAAACCATC
TCCATTATATAGAGAAAATCAAGCCGGTTCTTGCATCCCCATATTTGGAGGAACTGTACATTGCAAGCAA
CCATTTTGATGCTTTCAAGTCATATGAAATGTCAACAAATCCCTTGTCATTAAAAATACTTGATCTTTCC
AAAAACCCTTTTGCAACATTTCAGCTAACTGACAATATATTTCCATTTCTTAATCATCTTGATTTATCTT
ATTGTGGTCAAAATGGAACTATGACATGGAACATCACAGAAAAGACATTCTTTTCCTCAGTAAAAACTCT
ATACTTCATGGATGTTCATATTTCAGCCCAGAATGCTGCTAATGTGCTTCAGAGCTTCCAAAATTTGTTG
AATAAAATCAGGCTTAATGGAAACGTTGAGTTGAACAAGACTGACCTCCTGCTGAACGCATGTTCTCCAA
TGTTACAAGTTTTACGGCTAAAAGCAAACAAAATAAAACACCTCGAAGAGCACATGTTTGATCCCTGTTC
TAACCTGACGGAAGTAGACTTAGGAGATAATGAAATATCCCGGTTATGGCCTAGTATCTTCATAGGATTT
ACACAACTAAAAACGTTGCGTCTGCAAATCAATAAACTGACTCAAATAACAAACTCCTTTCAAATGCTCT
CCACTCTTGAGTTCATAGATCTCAGTAGAAACAGCATCGACACCCTCACCTGTAATGATTTTGCCAATTT
AACACAGTTGAAAAATCTTTACTTGTACAGTAACAAAATCTCAATCATTAAATCTTGTTTGTTCAAGGAC
CTGAAGAGCCTTGAGGTCCTCAAGCTTGGAACAAACAATCTGTTAAGGATCGGTGATGCTTTCAGCAATG
GGCCACATTCCCTGGTGGAGCTGCAACTTACTTTTAATAAGCTAAGCAAAATCGAAAAGTACACTTTTAG
AAATGTGTCACAGCTGAACAGTTTATCCTTACAAGACAATCAGATTTCAGAGATCGAAAGCCATGCATTC
GGAGGACTGAAGAACCTGACCTCTCTATTGCTGTCATCGAACAAAATATCAGCTAAAACATTAACAAAAA
ACCAGGATGTGTTCTCAGGCATGCCCAACCTCAAAAGTCTAGGTTTGGACACCAACAGCATTTCATTTAG
TGATGATCAGTTGAAATTTCCTCCTTTTAAAGACCTGAAGCACCTTAGAGTATTGGCCTTACACAGTCAA
CGTCGTGGAATTGGCAAAATACCTTCAAATCTGCTTCAAGGTTTGTCCTCCTTGGAAATGTTTTACGCTG
GAAACATAAATCTTGCTCATCTGAATCCTGATACATTCAAGTTCAGCCCCCAGCTCTGGTTTTTGGATCT
CTCCAAGAATGCGCTGTCTGAAGACCACTCGATCCCGGCTGAGTTGTTCCACCCCATTTCGAGGCTAACC
AAACTCATCCTTTCGAGAACGCAGCTTCGCTCACTGAACTTCCTGTTAAATGCAAATCTTTCCAGACTTT
TATCCTTAAAAGCTTCGGGAAATGAGATTGACACGATCAACAAAACTCTGATTCAGTCACTGCCTCGACT
AGAGGTCCTCGACTTGGGGAAAAACACGTTCACTTGTGACTGTACCAATGAATTCTTCATTGACTGGGCC
AAGAATAGTAATTCTACTCAGGTGCTTTATTTGAACAAGTACATGTGTAGCTATCCTAGTTCCTTACGAG
GCATGAGCTTGTCTGCCTTCAACACTGAATCCTGCACCTTGAATATCGACTTCATCTGCTTTCTTTGCAG
CAGTATTGTGGTAATTCTCACCCTCCTCTTGTCATTCGTCTGGCATTTTCTGCGCTTTCAGGTGGTTTAT
GCATACTACCTCTTCATAGCCTTCCTTTACGACAACAAGAAGAAGCAGAGCGGTTCGACTTTCCAGTATG
ACGCCTTCATTTCCTACAATGCCAAAGATGAGCCTTGGGTAATGGAGGAACTTATTCCAAAATTAGAAGG
AGAACAGGACTGGAGATTGTGCCTTCACCACCGAGACTTTGAACCAGGAAGGCCAATAATAGACAATATC
ATTGATGGCATATACAGTAGCCGCAAGACCATCTGCCTGATCACTAGGAACTACCTGAAGAGCAACTGGT
GTTCAAGTGAGGTCCAGGTGGCGAGTTTCAGACTCTTTGATGAGCAGAAGGATGTACTGATTCTGGTGTT
CCTGGAGGACATCCCCACACACCAGCTCTCTCCGTACCACAGGATGAGGAAGCTGGTGAAGAAACGAACC
TACCTCCGTTGGCCCAAACCTGGAGAAGATACTAAGGTCTTCTGGCAAAAGCTAAAAATGGCTTTAGAAG
TCAAAGAGGGTCATAAATCAGATTTTTTAATTCCA
>XM_002664846.6:850-3726 PREDICTED: Danio rerio toll-like receptor 13 (LOC110437753), mRNA
ATGTTTGCGTTTGCAACAAACTCCAATTTCCTGCGCTTCTTTTGGAGAATTGCATTAGGTTTAAGTATCT
GCAATGTGGTTTTAACTCGAATAACAAAGCGCTGCATTACTATAGAGGAGCATCTTCTCAAACAAATGCC
GTGGACTCCACACTGCCTCCATTATCCAGGAAAGGGTCCATACGCAAACTGCAATATCACAGACCTGAGC
ACTGATCTGTCACAGGTAGGCTTTGAGGTTAGAACCCTTTGTGTCTTTGGAGATATTACGAGCATTCCTG
CTAAAGCCTTTTCACACTTACCTTCTCTGGAGGTACTTCACATAGATGGAATACGTCTGGAGAGAGTTCA
GGCTGGTGCCTTTGAAGGACTCCCCAATCTTAAGTATCTGTCAATGCTTTTCAGTGATGATCTCTACAGA
TTGGTCAAAATGGATAATCGGTCATTTGCTGGTCTGAATAATTTGGAGGAGTTGTCACTGACAGGTCTGA
TGCTGCTCAATGGATCCAGTGGTATATTTGACCCATTGGTTAGTTTAATCAGATTAGACATTGTCAGAAC
TTGCGCACAAGACCTTGGTGAAATTTTCTGTTGTATTTCGAATGGAATGACCCGGCTAAGACACCTAAAT
GTAGAAGACAGTGAGATTTCAACAATTGAGAACAAAGGATGTGCAGGGGGCTCAATGACCTGGCCGCTTA
CTGCCCTTTCTGGGGTTCAAAATCTGTATCTAATTGGGAACAATATTAAATCTATTCAAGCAAACTCCTT
AAATATTTTCCAGAACCTCTCAAGCCTTTTTCTGGAGTTCGAGGGCAAGTCCCTGGGCAGTATTTGGGAG
TCTGGAGTTGGAAAAGTCAATGATTTGACTTTGAAAGGGAAAGTATTAAAAAAATACTCAACAAACTTCA
AAGATTTGTGTCATCTTGTATCGAGTCTTTATTCGCAATCACTCAGCCTTGTTTATACATCAATAGACAG
ACTAACTGCTGAGGACTTGAAGGACTGTGGGACTAAGTTGACAAAGTTATTAATCCAGAATTCCAAAATA
GACAACCTAGACTTTAGGTTTTGGACCAGTAAACTGGAAATGCAGGCCCTTCAAATGGCCTACATGAAGT
TGACAGATGCTCCCTTTTGTTTTGTTGCGAACAGCACAATGTGGTCTTTAACCTCACTGGACCTCACTGG
AAACTCTATCACCAATATTGATGGAGATCAGTTTGCATGTATGCCTTTTCTTGAGCAGCTCTATCTGAGC
CAGAATGCCATTAAAACCCTACAGCTGCATGCATTTCGAGGTTTGCTTCGACTCAAAATCCTACAACTTG
ACTCAAACAAGATCTCACAGCTTTCTGCCAATGATTTCAAAAACCTTCATGCTTTAGAGGTTCTGCTGAT
TAACGATAACATCATTGAGACTATAGAGACAGGAACATTTTGGGACCAGCGGGAGCTTCGTGAACTGTCA
TTTGGTAGACTGGAATATGTTTATGAGTTGCATCTAGAGAACATTTTTTTTGAATTTCCACCAAAGTTAC
AGCGACTCAGCATCGATGCACATTATGGAACTCATATTTACATTGGAAATGCATCACCACCCAATGGAAC
GTTTGCTCTGGAACTAAATGGAGAGAAACTAAGTTTTGCAGACTGTAAAAGTGATGTTTTAATGGCAGTC
CGTGAGTTGAAAGTCAATTGCACCTTCTTCCTTTGTGAGAACCTCTTCATGGCTCCATATTTCCTAAACC
TGGAATCTTTTGAGATCTCAGGCGGAGCTGAAAGGGCACCTCTCAATTACGCTACAATCAATAATCTTCA
CCATCTCAAGCATCTCAAACTCGCTGGGTTGAACTTCCCCAATTACACAGAATCTAGGAGTGCCTTTTGG
AACCTGACTCAACTCCAGACCCTAGTGATGGTAAACTGTTATCTTAGTTTCCTCACCAAGAGCATGTTCA
GAGATCTGACCTCTCTCCAGCTGTTGCGTCTCTACAGTGACAGTCCTCTGATCTTGACTGATGGTGTGTT
TGGGGTTTTACCAGTGCTAAAAGCGTTCATTCTGGACAGAGTAGATTTCCAGTGCAGTTGTGAGAATGGC
TGGCTACTTGATTGGGCAGACAGCACTGAAAAAGTGCAGGTTATCTACTTGCAAAAGCAGCAGTGTGTCT
GGCACTATCAGAAACTCAACTTCTTGGCCACAATGGAGAAGCTCTGCCAGACTGATGCGCAGTACATCTG
CTATGTAGCCACAGCCAGCAGCATTAGTCTTCTGTTGTCGGCAGCTGTTGGATATCGCTTTGCTCGCTGG
CCTTCACTTGTCCTCTTCTTCCGCCTGAAAGGTTGGATGGAGAGAAGGTTTGGTCGACGGTGGAATAGGA
GAAGAAGAAGAATGGAGGATGACTATGGGGAGATCGAGGAGATGCAGTATGATGCTTTTGTGTCTTTCTG
CAGCCAGGATGAGGCTTGGGTTTTGGGGGAAATGGCTCCTCGGCTGGAGGATCAAGGTAACCCAAGACTG
AGACTGTGTCTGCACAACAGAGACTTTGAGGTGGGTAAAGATATCATGGACAACATCACAGACAGCATCC
ACAACAGTCAGTGCACTGTTTGTCTGATCAGCCGGCGGTATCTGCGCAGTGACTGGTGTGGTCTGGAGAT
GCGAGTGGCCACACACCGGCAGCTGGAAGAGCAGAAACACCGTCTCATCCTCATCTTCCTCCAACACATC
TCTCCCTTTGAGCTCTCTGCTTTTCATCGTTTGGCAAAACTGGTGAGATCCCGTACATATCTGGACTGGC
CAGAGGATGAAGGAGACCGAGAGCACTTCTGGGATCGACTAAGGAGGAACATTGCAGAAGATTCTGAAGC
TTCT
>KR709253.1 Miichthys miiuy toll-like receptor 13 (TLR13) mRNA, complete cds
ATGGTGCGAACTGTTCTGTTCCTGCTTCTGCTCAACACCTCGGCCTGCTGTGGTTTTGGCTTTAAAGGCT
GCTCTCAGAACTTCCCTGCAGCGAACATCATGTGGTGCTTCAACAGGAACATCGCTAACCTCACTGATGT
CGTTAGCATGCTCCCAGATAACCTAACAGAAATCAACCTGTCCAAGAACAGGATTCAAGTCGTCCCACCT
GGATCATTCAGTCGGGTACTTGGACTAAAAAACCTGGACTTAAGCCGGAACCAGTTGGTCTTTCTAAAAG
GAGGAGAATTCAGAGGTCTGCATGTCCTGGGTTTTCTGAACCTAACATACAACAACATCTCACACATCCA
CTCCAATGCTTTTGATGGACTCATCGGTCTACAAACCCTGCTTCTAAACCATAACATGCTTCAAACATTC
TCTCCAGATATATTTAATTCCCTCCCAGCGATTAAAACAGTCAATCTATCTCTGAACAGGCTCAAAGCTT
TCAGCTGTGGACAGTCTGGTGGATCCTCCACTCTCACAGACCTCGATCTTTTAGCAAACAACATCCAGAG
AATTAATGTGAGCTGTTTCCCTGCCCTTGAGTACATCCGGCTGTCTAATAACTCAAAGTTCAAGCTGCAG
GAAGATGCTTTTGCTTCCAACCCCAGGCTGAAGAGTCTGCTTTGTCAGGGAGTTAAAGCAGAAATGCTGC
TGGGACTCTCTGCGGAGACAAAGAAGAATCTCTCGAGAGTGGCATTTTCTCTGTTCTTGGAGAAATCTCC
ATTTACTATCTGTGACTTGCTAAAAGGAATGGACCAACTTGAGAGAATAGAGGTTGACTTGAAAGGATCT
AAGTTACCTCAGACTAACACCAGCCTGCTGAACTGTGCTACACCACCTATGGTTATTATCATGGATGCAA
ACCTTGGGAATGTTGCCCAGTTGTCACTAGGGAGGGGTAATACCAGCAAACTTTATCTCAACAACTGTGG
TTTGAAGCAGATATCTCATACTACATTTGATTACCATGGATTAGTAACTCTGCAGATGAATGAAAATAAG
GTCATCATTCAGCAGGACACATTCAAAAACCTGAACAACCTCAGCTTTTTAGGCCTTGACAAGAACAGAC
TTCATGACATTGACCCTAACTGGTTCATCCCTTTGAAGAAGCTGACTCGCATGAGTCTCATGAAAAATGA
AATCACTGAGTTGACACCAAAGGCATTCAGTGCCCTTACCCAACTTGAGGAGCTCTACCTGCAGTTCAAT
CTGCTGAAATACATCACCAAGAAGCCCTTTAGTAGGCTGCGGAGGCTAAGGAAGCTCAACCTCAGTTTAA
ACATCATTGATTTCATTGAAGAAGGCACCTTTGAAGACCTGAAAAGGCTCAGTTACCTGGATTTAAGTGG
GAACCGCATCAAGAGGCTGACACCAGCTATTCTGTCCGGCCTGGTCAATTTGAAGCAGTTTGTCCTGTAC
AACAACCGCCTTCATTTTAAATCCTATGAAAGTCCTTTCATCAATCTTACTTCTCTGGAGTATGTGGAGA
TGAACTACCAGGGGCCCGGAGGTAGAGGCATTGGTACAATTGGGCCGAGGTTCTTCCAGAGTCAACATCG
ACTTACTGCAATTGCCATTGGGCACACCATCATACTCAACTTCCATCCTGACGCCTTTGTTCCTCTAGTC
AATTTGAAAACTCTGTACATAGCTGGAGTGGATATGAAAACTACTAACCTGAGTGCATTGTTTTCCCCTC
TGAAGAGGCTAAAGAAGCTAACTCTTTACCGGACAGACCTTGAAAACCTGCCTGCTAACCTAATGCCTCC
GGATAATACATTGGAAATTCTCAAAGTCACATCTAACCACTTCCACACTGTGGACAAAGCAATGTTGGAT
GCTTTCCCCAGATTGCGTGTTTTGGACATTACAGAAAACCCGCTTACCTGTACCTGTGATAATGCCTGGT
TCAAGACATGGGCCATCCACGACACTCAGACACAGGTGTCCTATCTGTACAACATGCAGTGTGACAATGA
CCAGAGATTTCCCTACCTGTGGCAGTTTGACGATAAGGCCTGCTCATTTGAAGTGGCTTCATTCACTCTC
TTCATCACCTGCTCTGTGCTGGATGTGCTGTTTATGTGTGTGTGTGTGCTCTGGCAAACACAGGGCCCTG
CTCTACGCTTTCTGATGCTCATCCTCAGGGCAAAACTACGTGGACGTAGAGGAGGAGCAGAGGCCAGATT
CCAATATGATGCATTTGTCTCCTACAGCTCAAAGGATGAGGCCTGGGTGATGGAACAGCTGGTGCCCAAC
CTAGAGAAGCCAGCAGCTGGTGCACCAAGGCTCAAACTGTGCCTCCACCACAGAGACTTCCGCCCAGGTG
CTGCTGTTCTGGAGAACATCGAGGCAGCCATTTACAACTCTCGCCACACCATCTGTGTGGTGACACGTCA
CTTTCTACAAAGTGAGTGGTGCTCTGTGGAGTTTCAGCTGGCCAGTCTGAGGCTTTTATTTGATGGCAGT
GATGTCCTGGTGCTGGTGTTCCTGGAGGAGATACCTGAACACTGTCTGTCTCCATACACCCGCTTACGCA
AGAGCATACGTAAGAAGACCTACCTGCTGTGGCCTGAGAAACCTCAAGAGGAGGACGCTTTCTGGATCAG
ACTGATAGATGCTTTAAAAGATAATAGGGAGGAAGAGGAGGAGGGAGGAAGAGAAGATGAGCTGGCACGG
TTAATTGGC
>XM_021620422.1:485-3376 PREDICTED: Oncorhynchus mykiss toll-like receptor 13 (LOC110535431), transcript variant X1, mRNA
ATGGAACTGAAAGTAACCTTGTCAGGAAAAGGAAATGGGTCTACATATTCTCGGTTGAGTTTCTTTCTAT
GCATTCTTCTGTATTTCTGGGTTCTATTTAATCCAGTAAATGGCTACTCAATGAAACACTGCAGAATCAG
GGAATCTCTAAACACGTCTGTGCTATGTGATGGCAGGAACCTCAATGCCGTACCAGCAGACATCCCATTA
TTGGTGAGATCTGTAAACATAGCAAAGAATAACATTTCACAGATAAAAAGGGAGGACTTCAAAGATCTAA
CAATCCTCAAAATGTTAATCATGTACAGCAACAGGATTTCTCATGTTGAGAATGGGTCTTTTTCAGACCT
GGTGGCTCTAGAGCAGCTGAATCTGGCCTTTAACAAACTCACATCCCTCTCAGACCAAATGTTTAAGGGC
CTGGACAACCTCACAGTACTACAATTGGAGAACAACCACATCTCAAGTATTGCCTCCTCATCTTTTCAGT
TACTCTTCAGCTTGAAGGTACTGAACTTAACCAGCAACAAACTACATTGTTTCAAGGAGCTGAAGCACAT
TTTACAATTGCCAAGCTTGCTGAAGTTGTTCATTGGGAACAACAGCTTGAACTCTTTGCAGTCACAGGAA
ATATCAAATAGGTCAATAGGGCTGACAGAGCTGGATCTATCCAGGAATCCTCTGGAGATCTTCAGTGTCA
CAGCAGATATTTTTCCCTATCTTAAGAAACTAGACCTCTCCTTCTGTGGCATTAATGGAAGCATGGAATG
GGATGTAGCGGACAGGTATTTTCTGAGTAATGTGAGCAGCCTCGACTTGAGTGGCATTCATATGTCTTTA
CAGGGGATTGGTTCGGTGCTCCAGAGCATCAACTTTTCGTTGGCATCTCTGGGGCTGGATAAAATAGGAA
AAAATAACCTAATTAATGTAGCCTGCCACATACCTACACTGAAGACCCTCCGATTGCAATGTAACAACTT
CAGCAGTGTCTCTGACAAGATGCTGCAGTCCTGCACACAGGTGACTGACCTGGACATATCAGGTAATAAT
ATTACTGACCTGTCAGAAGCTGCTTTTCGATCAATAAAAGATCTTAAAACTCTGAGACTAGGCTATGATG
GCCTCTCTTCTGTGCCGAATGCTACAAGGAATCTCCGCACATTAAAAAAATTGGATCTCAGCCACAACAT
CATCAAAACTTTAGGCTGCTCGGATTTCTCCAATCTAAGAAGACTTGAAAAACTCTATCTTAACAACAAT
TTAATCTCAAAACTTGAAGGGTGTGTTTTCCTGGATTTAAGGGCCTTAAATAGCCTGACACTTAGAAGGA
ACAGAATCCTAAACGTGGGCGACGCTTTCACAAAGGGTTTGCAACATTTAAAGAGCTTGGATTTAGGATT
CAATAAACTAACCAACATCAGAACAAAGGACTTCAAAAGCTTAAGATCACTTGAGGATTTGGCTTTATAT
GACAATGAAATAAAGACACTGGATGATGGGGCCTTTGTGGGTTTGGCCAAACTTAAAAATCTTGTCCTGC
TAAACAATGTTATAGGTAAAAGTGAAATCCGGGGTGCTGTGTTCAAAGGACTTAGAAGCTTAAAAACTCT
CAATATGGCTTCCAATGCTATCAAATATGAAAAAGATGAACAACTACAACAACCACCCTTCACTGACCTG
TCATCTCTGGAAAACCTCTACATATTTAGTCAGCATTATAGTAAGTATATGAGACAGTCTTGTCTACCTT
CCAACTTTCTTGAAGGTCTGAACATGTTATCAGAGTTCCAAGCAGGGAATCTTCATATTGTGACCCTGCA
CCCTGACACATTCATTCACACACCTCAGTTGTTGTCCCTTGATATCAGCCAGAATTTCTTCCATGCCCTC
TCCCCAGAGCTCTTTCACCCAATCCCCAAGCTTAAAAGACTCACCATCTCCAAAACTGAACTTGAGTCAT
TAGATTTCCTTATAGAAGCCAATCTCACTCAAGTACGTTTCTTAAAGGTGAGACAGAATCAAATTAAATG
GACCAATGAGACAGTGCTGCACTCTCTCCCAGCCTTAACTCTCCTGGATATGCAAAGGAATCCTTTCATT
TGTGACTGCAGAAATGCTTGGTTTGTTTATTGGGCTGAGAGCAACAACCAAACACAAGTTGCTTATGCCC
ATGACTATCCATGTAGCTATCCAGACGATCTCAAGGACACTAAACTGTTGGACCTGGACACCCACTCCTG
TTCAGTGGACCTAGGCATCTTCTACTTCATCTCAACCACTTCTCTGGTCCTCCTCACCCTGCTGGGGTCC
TTTATCTATCATCTCCTGAGGTGGCAGGTGGTATATGCCTACTACCTCTTCCTGGCTTATCTCCATGACT
CCAAGCGGAGGAACAGACAAACTCCTCATCAGTACGATGCCTTCGTTTCCTACAACACCCATGATGAATG
CTGGGTCGTGAGGGAGCTGCTGCCAGAGTTGGAGGGAGAGCAGGGCTGGAAGTTGTGTCTTCACCACCGG
GACTTCCAGCCAGGTAAACCCATCATAGAGAACATCACAGACGCCATCTACAGGAGCAGGAAAACCATCT
GTGTGATCACCCACCGATATCTGCAGAGTGAGTGGTGCTCCAGAGAGATCCAGGTGGCCAGCTTCCGTCT
TTTTGATGAGCAGAAGGACGTGCTGATCCTGGTGTTTCTCGAAGAGATCCCAGACCACCAGCTCTCACCC
TACCACCGCATGAGAAGGCTGGTGAAGAGACGCACCTACCTGAGCTGGCCAAGAGTTGGGGAGGACACAA
GGGTCTTCTGGCAGAAACTCCAGGTGGCTTTGGAGACCAGGGACTGGCCTGCTGAGGAGAACCCCATCCT
CACCGGGGTGGAGAGGCAG
