# Supplementary material for: Variation in selection constraints on teleost TLRs with emphasis on their repertoire in the Walking catfish, Clarias batrachus
Source: Sci Rep. 2020 Dec 7;10:21394. doi: 10.1038/s41598-020-78347-6 (PMC7721727; doi:10.1038/s41598-020-78347-6)
Supplement: Supplementary file 10 — Supplementary Information 10. [file 41598_2020_78347_MOESM10_ESM.txt]

>KJ010824.1:229-3168 Oreochromis niloticus TLR21 receptor protein mRNA, complete cds
ATGGGAAACCTAACTCATCAGCTGCTGTCAGTTACAATTGTTCTTGCAGCTGTTCAACTCATCAGTAGTT
ACAGTTTCAGGAACTGCATTGCAGAAGCAGATTCTGATGGAAAAACTTTCAATTGCATACATCGAAATGC
AATGAATATTTTTGATATTGTCAGCGACCTGCCACCATCTGCCATCAATCTCACCATTTTAAGAACTCGT
CTGACGCACCTTCCTAACAACAGCTTTAGTAACCTGGCAGACCTTCAGCACCTCAGAATTGATAATAATT
CCTTGACAACCATCAGTCAGTTAGCTTTCCAAGGCTTGTATCAACTGAAGACTCTAAACATGTCATTAAA
CAAAATATCAGAGCTCAACCCTTCTCTGTTTAAGGACCTGCAGAATCTCACCTCCCTCTTCATGGCCAAC
AATGCATTGAAGCAGCTGCCCGGGGATATTTTTTCATCTGTTCTCAAGCTAGACACTTTAATCCTGAGAC
AAAACTCTCTGTCAGATTTCTCAGGCATTGCTAAGTCTGTGGCACATCTGACAAATCTGACGACACTGGA
TCTTTGCTTTAACAATTTGACCTCTCTCAGACACTCAAATGTGTCACTGCCCCAGTCCCTCACTGTTTTG
TATGTTTGCAAAAATAATCTTTTAACGCTGGGATGTCAACCTTCATTTCTCAGCTTTATCAACATTTTAG
ATTTGTCATACAATTCTCGACTGCCTACAAAAGCCTTTGATCAAATTGATTTGAGCACTATAAATTATTT
GCTTTTGCATTCAACAAATGTAACAATAGTGGAGTTTTTAGACATTAGCAACATCAATGCAAGTCATGTT
GATTTCTCTGGTACAGGACTGAACAATGACAGCATGCTCAAAGAATTATGCATACTGTTGAAAAAAAAGG
TGAAAGAGAAAAATCTTAAAAATATGAACCTGGGTAATAATGGGATTAGGATACTTACAAATAGCACACT
GTCCTATTGTCCTAATATCACAGGGGCTTTGGATCTATCCCGCAACAACCTAAATGACACATATTGCCTT
GAGTTTCTTAGAAGACATGTATACATAGAAGACTTCAAAGCAGAGCACAACCATCTCAGCTTCCTTAAAT
ACTGTAAAACAAACAAAATGTTTTATTTAAAAAAAATGGAAAATCTGAGTTATCGTTACAATCGCATCTT
AAACGTTGACCCTTATGCTTTCTATAATACACCAAATCTCAGGACGCTACAACTTAACATAAACAGTATT
GCATTTCTCGATCAACACGCTCTCAAGGGACTAAAAAAGCTCGAGACACTTCGTTTAGACAATAACCTCT
TAACTGATTTGTTCAGTGTCACATTTGAAGATCTGGTCAGTTTGCAAATTCTTAACCTTCGCAACAACCG
CATTTCTGTCATTTTCAAAAGGACTTTTTTCAACCTGAAATTTTTAAATACACTGGATCTTGGAGGTAAT
AAGATTACCCATTTTCAGCAATCGGGTCTTGATGGACTAAAAAGCCTGTCCAAGCTCTATCTAGATGGAA
ACCAGCTAAAACACATTGACCCTGTCTTATACCATGCATTTCAAGACACCCTCACTGTGCTAGATTTACA
GAGTAATCAGATTCGCTACGTAACAGAAACTCATGAGTCACCATTCATGAATCTCAGCAGACTGACTGAT
CTGAAATTAGATCGGCAGCGACCTAACGGACTCACCGTTTTACCACGCACTTTACTACGTGGCCTCTACT
CACTGAAATCTTTGTGTCTCACCAACAATAACATATACCATCTTGCTCCTGATACCTTTGATGACCTAAC
AGACTTAAGTTTCCTCACACTGGATAACTGCTGTGTTGGGGTGACAAAATTAGAACCAGGGGTCTTTAAA
AATCTAAGAAATTTGTCCAGATTGGCTGCAGAAAATATGGGCATTCAGAACTTCTCCAAAGAGGTTTTTG
GGAATCTTACACAGTTACGTTCACTGCAGCTCAACCGCAATGCCATGCAGACTCTTTCTGTAGACGCATT
AATGGGTCTACCTATGCTTCGTTACCTTGACATACGAGATAATCCTGTAAGCTGCACCTGCAATAATGCT
CCTTTGCAAAATTATACAAAGAATAACACAGATGTTCAGGTGGTGTACCTGTACAACCTGTCATGCCAAC
ACAATCCAAAACTCAAATTTCACAATTTTGACACTAAAGTTTGTCGTGGAGATATAGGAATGTACCTGTT
TTTTAGCACATCAGCTGCAATCTTCTTGTTTACAATCATTCCCTTATTCTATGTTAAACTCTACTGGAAA
ATGAGGTACAGCTACTATGTGTTTCGGGCCTGGTTTAGCGAGCAGTGGAGCAGACTCCACGAGGAGGAGG
AGAATTGTAAATATGATGCATTTATTTCCTACAACTCATCTGATGAACAATGGGTCATGGACCAATTGTT
ACCCAACTTGGAGGGAGGTGGATCATCTTTTAAGCTTTGCCTGCACCACAGGGACTTTGAGCTGGGCCGT
GATATTGTGGACAATATTGTTTCTGCTGTATACAGTAGCCGGAAAACCATTTGTGTGGTGAGCAGGAATT
TTCTGCAAAGTGAGTGGTGTTCTCTGGAAATCCAGCTCGCCAGTTACAGACTCTTTGATGAGCACAGAGA
TGTTCTCCTGCTCGTTTTTCTGGAGCCAATCTCTGAGAGGCAGCTGTCTTCGTATCATCGCATGAGGAAA
GTTATGTTAAAAAAGACTTACCTGCAGTGGCCTGGTTCAGACTGCACTAACCCAACGCAGGCGCAGGAAC
TGTTCTGGAATCAGCTACGTAGAGCAATAAAAACAGGGACCAGACTAGAGACAGAAGAATGTTCTGCAAC
TCATGAGAGCAAAGAAGCTGAAGACTTTAAGGAAGAGAGATCTGATGAAAACTTTTACTTGCAACCT
>NM_001200065.1:226-3186 Ictalurus punctatus toll-like receptor 21 (tlr-21), mRNA
ATGGCCTCCTACAGGAACCAAGCATTGATCTCAGTCTCAATAATTGCTTCAATGTTTCAATTCAGCATGA
GCTACAGTTTCAGGAATTGCATTGAAAGTCCTGGCTCAAACCATACAACCTTCAAATGCACTAAACGCCA
AGCTCAAACAGTTACTGCCATTGTGAGTGATATACCACATTCTGCAACAAACATTTCAATCTCTTACTGC
AAACTTGTCAAAATTCCTCCTCAAAGCTTCAGTCACCTGCCAAAGCTTAGTGATCTGCAACTAAACAACA
ATCACATGAGGAACATCGACAATGATGCCTTTGCTAATCTACAATATCTTCATACATTGAACTTGTCCAG
CAATGACATGGTTCATCTCAATTCTTCCATTTTCCATGACCTCCAGAACCTCAGAACTTTGATCCTGGCC
GACAATAGATTGACAAATATATCTTCTGACTTATTTTCTAATTTGTCCAAATTGGAGATTCTGGATCTAC
GTATGAACCAGTTAATGAACTTCTCAGCAGTGGTGCACTCCATATCAAATCTGAAAGGGCTGAAGAAACT
GGACATTTCCTTCAACAGACTTATCACTTTGCTACACTCAGCCAGCCTGCCACAGTCACTTTCCCAACTT
TATCTCGGTAACAACTTGCTGACCACACTGGAATGCCAGAATGACTTTCTAAGCAGTGTCCAAGTGCTGG
ATCTCTCTTATAATAAAGTTCTGACAGCCCAGGCTTTCTTTGGTCTGAACCTGAGCAATTTGGAATACCT
GCGTCTGCATTCCACCAACATTTCAATCATAATGTTCCTTAATCATACTAATGTGATGCCTTGGCATGTA
GACTTCTCAGGTTTGGGATTAAGAGAACCCCAAATGCTAGTTTCATTGTGCAAACAACTGTCATACTATC
CAAATAAACATATTGAAAAAATGCTCCTTCAGAGCAATGACCTAAATGGTCTGAATGATAAGACATTATC
TCACTGTCCCCCGATCACTAATGTTTTGGACCTTTCATACAATCAGCTGAAGAGCATAAGCTGTTTGCAA
TTCCTTGAAAGACAAAATCATCTTGCGAAACTCAGAGTTGAACACAACCACCTTACACATCTAATAAGTT
GCAAAAATCACACAAAATTTCCCCACTTGAAAGAACTGAGCTACCGCTACAATCGCATTCTTGAAGTGAA
TTCCTTTGCCTTTAGTCATACACCAAATCTGACAACTCTTCAACTCAATATAAACATAATTGCCTACTTG
GATCGAAAAGCACTGAATGGACTTAAACAGCTTGTTACACTTCGCCTGGACAACAACCTTCTGTCTGATA
TCTATAAGGAGAGCTTTGAGAACCTTCACAGTCTTCAGACACTTAACCTACGCAATAACCAAATTTCTGT
CATATTCAACAACACCTTCTACTCTCTCAGTAAGCTGAGCATTTTAGATCTAGGTGGGAACAAGATAACA
CATTTAATGCCCCTAGCACTTGAAGGGCTGGACAGCTTGAATAATCTTTACTTAGACCGCAATCATCTAG
CAGAAATTGATGGTCACCTGATTGGAAAACTGCATCGCACACTGCAAGTGCTAGATTTACAAGGCAATTT
CATCCATTACATCACAGAATATGTATACTCCCCATTTATAACGCTAAGTAAACTGACTGACTTAAAGTTA
GATGGACAAATGCCATATGGTATAACCTTATTACCTCATGCATTTTTTCGTGGTCTCACTTCCCTTAAAA
GTCTTTACCTCAGCAACAATCATATCTCTTATTTCAGCACGGACACATTTGACGACCTAAAAAATTTAAC
GTTTTTAACATTAGATGATTCGTGTGTTGGAGTGACCCAACTCAAGCCAGGAATTTTCAAAAACCTTCAC
AAGCTGGAGACATTAACAGTTGAGAACATGGGCATCGGTTCATTCTCAAAAGAGGTGTTTGGTAATCTCA
CAGGACTGAAAGTTTTGCATCTTAACCGCAATGCCATGCAGACCTTGGATGTGGACTTGCTGGAAACTCT
AACTAATCTACAGTATCTAGATGTTAGAAATACTCCTCTCAGTTGTAACTGTCCCAACAGTGAGCTCCAG
AATTGGACAAAAAACAACCAGAGAGTACAGCTTATATACCTTTACAACCTGACCTGTCCGGATGTCAAAG
GGTCAAACTTTTACAACTTTGACACTCATGTATGTTCGGATTTTGGAGTGTATTGGTTTGCCTCCACTTA
TATTGTAACATTGTTAGTAACATTACTTCCACTACTTTATGTCAAGCTCTACTGGAAATTTAAATATGGC
TACTACGTCTTCCGCTCTTGGTTTGGCGAGCAGTGGCGTCGTCTTCGGGAAGAAGAAGAGAATTGCACGT
ACGACGCTTTCATTTCTTACAACTCAGCAGATGAGGAATGGGTGATGGAACAGCTTCTCCCAAACCTTGA
AGGGAGTGGGTTTCGACTTTGCCTCCACCACCGGGACTTTGAACCAGGCCGCAACATAATCGACAACATT
GTGGCAGCGGTTTATAGCAGCCGCAAGACGGTGTGTGTGATCAGCCGAAACTTCCTCTGCAGTGAGTGGT
GCTCCCTGGAGATCCAACTGGCCAGCTACCGTCTTTTTGATGAGATGCAGGATGTGCTCTTACTTGTCTT
TTTGGAGGACATCCATGAGCGACAGCTCTCTGCCTATCACCGTATGAGAAAGTTTATGTTGAAAAAGACT
TATCTACAGTGGCCAGGGCTGGACTGCACAGATCCCATCAAGGCACAGGAGCTGTTCTGGACACAGCTTA
AGAGAGCTTTAAGGAGCAGCAACAGTAGAAGCCAAGACGAAGAACAAACGTTGGAGAATGTTCAGGATGG
GCCGCAGATAGATGATGCAAGAGTAGAGGAAAGAGAATATTTCATGAACCAGGGACAAATGGATGATGGG
CCATATTACCTAACACCC
>KY123647.1:207-3155 Tachysurus fulvidraco toll-like receptor 21 mRNA, complete cds
ATGGCACGATACAGGAACCAAGCACTGATCTCAGTGACAATAATCATTTCAGTGTTTCAGTTAAGCATGA
GCTACAGTTTCATGAATTGTATAGAAAATGCTGGCTCAAACAATACAACCTTCAAATGCATTAACCGCCA
AGCTCAGAGAGTTGCAGACTTTGTGGGTGACATTCCACAATCTGCTACAAACATTTCAATCTCTGACTGC
AAACTTGACAGTATTCTTAATGATAGCTTCAGTAACCAGCCACAGCTCAGAGTTCTGCTACTCAACAACA
ATCAAATTAAGCGCATTGATAAAGATGCCTTTGGTAATCTACAATATCTTCACACACTGAACCTGTCCAG
CAATTACATAGTTTATCTGGATTCGCCCATTTTCCAAAACCTCCAGAACCTCAGCACTTTGCTCCTGGCT
AACAACAGATTGACAAATATATCATCTGAACTGTTTTCTAGTTTGTCAAAATTAGAGATACTAGATCTAC
AAAAGAACCAGTTAAAGGACTTCTCAGCAGTGGTGAACTCCATATCAAACCTAAAAGTTCTGAAGAAACT
GGACATTTCCTCCAACAGACTTATCACTTTGCTACACTCAGCCAACTTGCCACAGTCACTTTCCCATCTT
TCTCTTGGTAATAATGAGCTGACCACACTTGATTGCAGAAATGACTTTCTAAGTAAGGTTAAATTTCTGG
ATCTCTCTTACAATAGAGGTCTGTCTGCCCAGGCTTTCTTTGGTCTAAACCTGAGCAGTCTGACATACCT
AGGTCTGCATTTCACCAACATTTCTATCATAACACTCCTTAATCATACAAATGTGATTCCGTGGCATGTA
AACTTCTCAGGTTTGGCATTAACAGAGCCCCAAATGATTTCACTGTGCAAACAACTGTCATACTATCCAA
ACAAACATATTAAAAAAATGGTCCTTCAGAACAATGAGCTAAAAGATCTTAATGATAAGACATTATCTGA
CTGTCCCACTATCACTGATTTTTTGGACCTTTCAAACAATCAGCTGAAAAGCATAGGTTGTTTCCAATTC
CTTGAAAGACAAAAACATCTTGCGAGACTCAGACTTGAACATAACCACTTTTCAGAGCTTTTAAGTTGCA
AACATGGCAAGAAATTTCTGCACTTGAAGGAACTGAGCTTCCGCTACAATCGCATTCTTAAAGTGAATTC
CTTTGCCTTCAGTCATACACCAAATCTGACGACTCTTCAACTGAATATAAACATAATTGCATACTTGGAT
CGCAAAGCACTCACTGGACTTAAAGACCTCATTACACTTCGCTTGGACAACAACCTTCTGTCTGATATCT
ATAATGAGAGCTTTGAGGACCTTCAAAGTCTTCAGATACTAAATTTACGCAATAACCAAATTTCTGTTAT
ATTCAACAACACATTCTACTCCCTAAGTCAGCTGAGAATTTTAGATTTAGGGGGGAACAAGATAACACAA
TTAATGCCTCTAGCATTTGTAGGGCTAGACAGCTTGAATAATCTTTACTTGGACCGCAATCGTCTTAAAA
ATATTGATGGTCAGCTGATTGGAAGCCTGCATCGCACATTGCATGTGCTAGATTTACATGGCAATCTCAT
ACATTACACTAAAGAAAATGTATGCTCCCCATTTGTTAATTTAACAAAGCTGACTGACTTAAAGTTAGAT
CAACAGATGCCATATGGCATCACCTTATTACCTCGTGCATTTTTTCGTGGTCTCACATCCCTGAAAAGTC
TTTACCTAAGTAACAATCATATTGCTTTTCTCAGCACTGACACATTTGATGATCTAACAAACTTACAATT
TTTAACATTAGATGACTCGTGTGTTGGCATAACTCAACTCAAGCCAGGAATTTTTAAAAATCTTCAAAAG
CTAGAGATATTAATGCTTGAGAACATGGGCATTGAGTCATTCTCAAAAGAGGTGTTTGGCAACCTTACAG
GAGTGAAAGTATTGCATCTCAACCGCAATGCCATGCGGACTTTGGACGTGGACTTGCTGAAAAATCTAAC
TAATCTACAGTATCTAGATGTTAGAAATACTCCCCTCAGTTGCAACTGTCCCAATAGCGAGCTCCAGAAT
TGGACAAAAACAAACTCAAGAGTCCAGCTTATATATCTTTACAACCTGACCTGTCCAGGTGTCAATGATT
CAAACTTTTACAACTTTGATACCAATGTATGTTCGGATTTTGGAGTGTATTTTTTTTCCTCCACTTATGT
TGTAACACTGCTACTAACATTACTGCCACTACTTCATGTTAAGCTCTACTGGAAATTTAAATATGGCTAC
TATGTCTTCCGCTCTTGGTTTGCGGAACAGTGGCGTCGAATTAGGGAAGAGGAAGAGAAATGCACGTATG
ATGCTTTTATCTCCTACAACTCGGCAGATGAGGAATGGGTGATGGAGGAGCTTCTCCCAAACCTTGAAGG
AAGTGGATTCCGAGTTTGCCTCCACCATAGGGACTTTGAGCCAGGCCGCAACATAGTCGATAACATTGTG
GCAGCGGTTTACAACAGCCGCAAAACAGTGTGTGTGGTCAGCCAAAACTTCCTCCGTAGTGAGTGGTGCT
CCCTGGAGATCCAATTGGCCAGCTACCGACTTTTTGATGAGATGCAGGACGTGCTCTTACTGGTCTTTTT
GGAGTCCATCCATGAGCGACAGCTTTCTGCCTATCACCGCATGAGAAAGGTTATGCTGAAAAAGACTTAT
CTGCAGTGGCCAGGACTCGAATGCACAGATCCTGCCAAGGCAAAGGGGCTGTTCTGGAAGCAGCTTAAGA
GAGCTTTAAGAAGCAGCAACTGTAGAGGTCAAGATGAAGAACAGATGGAGGAGAATGTTCAGAAAGAGCA
GCATGCAAGAGCAGAGGAAAGAGAACATATCAAGAACCAGCCACAAATGGATGATGATCCATATTACCTA
ATGCCC
>XM_029838166.1:310-3405 PREDICTED: Takifugu rubripes Toll-like receptor 21 (tlr21), transcript variant X3, mRNA
ATGTTCCTCTTTTACAGTCAGGGTTTATTTTATCGCTGGAACAAGAAGCTCACTGGAGGGAAATGTCACA
AGAAATACGCCGTTGACACAGGTTACAGTCTCATACTGAACATTGGTGGATTTCTCTTTTCCATCTTTAA
ACAAGCAGCAAAAGCGTTGAGCAATACTTCCTGTGGACGACGTCGGAACAAAATGTGGAGTCTTAGTTTC
CCGCTGTTGTCAGTCACAGTTCTTCTTTGTGCTACGCGGCTCGTCGGCGGCTACAGCTTCCACAACTGCA
TCGAATTTTCAAAAGGAAAGACGTTCAAATGCATCCATCGAAACCAATATATCCTTGGTGACATCATAAA
AGACCTGCCTCACTCTACCCTCGACTTGACCATCGCCGTTAACCCCGTGTCGCACATTCCTGACAGGAGC
TTCATTCATCTGCGGAACCTTCAACAACTCAGACTGGATCACAACCACCTGGGGGTCATCGATCAGTTTG
CTTTCCAGGGGCTGCATCAACTCAAGTCTCTAAATCTGTCCTTCAACTACATCCCAGAGCTCAGCACGTC
TGTGTTCGACGACCTGCACAACTTAACCTTCCTGTCTTTGACAAACAACAGTTTAAAGCGTCTCCCTCAC
GGAATATTCAGTCATCTCTTTAATCTTAATACTTTAATCATAAAACAAAACTACCTAACAAACTTTTCTG
AAATCGCCATGGCTGTGTCCTCTCTGAAGAATCTGACTTTGCTCGATCTCTGCTTTAACAGACTGACGTC
ACTCAGCCACTCGAACGTGTCTCTCCCCGAGTCTCTCAACAGGCTGTACTTATGCAGAAACAACCTCTCC
ACGCTGGGATGTGAGCCCAGCTTTCTTGGATCCATTGAGATCCTGGATTTGTCCTACAATTCTGAGCTGC
CAACAAAAGCATTAGAAGGGGTGAATTTAAGAAGAATAAATTATCTGCGGTTGCGTTCCACGAAGGTCAA
CATAGTGGAGTTCATCCAAAACAGCGACATCCATGCGGGGCACGTTGATTTCACGAGCACACATCTAAAC
ACCGAAGCCAAACTCGTCGAACTCTGCAAGTTGTTAAAAAGAAAGCTGAGCAGGATAACCAAACTGACCC
TGGTTGGTAACAAGATTGAGACTCTAACGGCTAACACACTCGCCCACTGTCCCAATATCACAAAGACCTT
GGATCTTTCCAAAGTTGGACAGAAAAAGTCTGATTGTCTTCAGTTTCTAAAGGAGCAGAGACAGATAACA
ACGTTTATCGCCGAGCATAACCACTACTCCTCCCTCCCGACCTGTGAAGATGAAGACCCCTTTAGGCAGC
TTGAAGAGTTGAGGTACCGTTACAACAGAATCCTCTCTGTCAACTCTCACGCTTTCCATCACACACCAAA
TCTCAAAACACTCTGGCTCAACATAAATACCATCGCGTTTCTTCATCAAAAAGCTCTCAGCGGACTCCGG
CAACTCTCTACTCTCCGTCTGGACAATAACCTCTTGAGCGATTTGTTCGCAGACACCTTTGAAGACCTCT
TCAACCTCAACATCCTGAACCTCCGCAACAATCGAATTTCTGTCATTTTCAACAACACCTTCCGGAATCT
CAAAAATCTGACTACTCTGGACCTCGGCGGCAACAAAATTACCCATTTTGAACCATCTGGTCTTTGTGGA
TTGGAACGTCTGTCCAAACTCTACCTTGATGGAAACAATCTACAAACAATAGACAGTTCCGCCTATCACA
TATTTCAAAACACACTCACTACTCTTGATTTACGACAAAACATGATTCATTTCGAGGAGGACGTGAACTT
TTCTCCGTTTGTGAATCTAACAAAACTCGAGGACCTGAAGTTGGATGAGCAGAAGCCTTATGGCCTTCAC
ATTTTACCCCGTACCTTGTTCCGGGGCCTATACTCCCTCAGGTCGCTGTATGTCAAAAACAACATGATCT
CTTATCTTGCTGCTGATGTTTTCAGGGATCTGAAACACTTAAACTTCCTGTCACTGGACAACTGCTGTGT
TGGCCCCACCCATTTGCCAGCAGGAATCTTTAAAGATCTGACAAACCTGACCATCCTGACTGTAGAAAAC
ATGGGCATCCAGAACCTCTCTACTGAGGTTTTTGGGAACATTTCACAGCTAAAAAAGATTCAACTAAATC
ACAACGTAATGCAGACCTTTCCTGTCACTGTGCTGCAAAGTCTGACCAAGCTCCAGTACCTTGACATCCG
CAACGTTCCTCTCAGCTGCACCTGTGAGAACAGCTTGTTGAGAAACTGGACCGTAAACAACCAGAAGGTC
CAGATGATCTACCTGTACAGTCTGCCCTGCCCACATGATCCAAAAGTCAAATTCTTCAACTTTGACACCA
GCGTTTGCAACATCGATCTTGGGCAGTACCTGTTCTTCTGCACGGCGCCGTGGATCTTTCTCTTCACAGT
CTGGCCGTTGCTTTATGTTAAACTCTACTGGAAGATCAAGTACAGCTACTACGTGTTCCGCTCCTGGTTC
AGTGAGCAGTGGCGCAGGCTCAGGGAGAAGGAAGAAAACTGCAAATACGATGCCTTCATTTCCTACAACT
CCTCTGATGAGCTGTGGGTAATGAACGAGCTGCTGCCCAACCTTGAAGGAAATGGATCATCTTTTAAAAT
CTGCCTACACCACAGAGACTTTGAGCCGGGTCGTTACATCATCGACAACATCGTGTCTGCTGTGTACAGC
AGCCGCAAAACCATTTGTGTGGTGAGCAGGAACTTCCTGAGCAGCGAATGGTGTTCTTTGGAGATTCAGC
TGGCCAGCTACCGACTGTTCGATGAGCACCGGGACGTCCTCCTGCTTGTGCTCCTAGAGCCAATCTCAGA
GAGGCAGCTGTCGTCTTATCACCGAATGAGGAAAGTAATGTTGAAAAAGACTTATCTGCAATGGCCTGGC
TCTGAGTGCACCAACCCCCCGCAGGCACAGGGCCTGTTCTGGAGTCAGCTGCGCAGGGCGATAGGAACGA
CCAGCAGAATTGAAACTGAAGAAAAGGGGACACGTGTGGCTAATAAAGAGGACGCTGACGCATCAGACAA
TCATAGCTCATCG
>MK273058.1:1164-4028 Lateolabrax maculatus toll-like receptor 21 (tlr21) mRNA, complete cds
ATGGCAAGTCTAACTTATCAGCTTTTGTCGATTACAGTTGTTCTTGGTGCTGCTCAACTCATCAGTGGTT
ACAGCTTTAACAACTGCATTGAAGAGCCATACTCAAAGGGGCAAATTTTCAACTGCCTCAATCGGAAGAA
TAAGAACATGTCTGCTATTATAAGTGACCTGCCGCCATCTGCCATCAATCTCACAATTTCCATTAATCAT
CTGTGGCACATTCCCAACAAGAGCTTTGTTCATCTACCAAAACTACAGCTCCTCAGATTAGATCAGAATA
ACTTGAGGAGCATCGATCAATTTGCTTTCCAAAACTTACATCAACTTAAGTCTCTAAATATGTCCAATAA
CAATATATCAGAGCTCAACCCTTTTCTGTTTAAGGACCTGCACAACCTCACTTTTCTCTCGCTGACAAAC
AATAAATTAAAGCAGCTCCCTGAGGGCATTTTCTTACCTCTTCTCAATCTAACCACTTTAATCATGAGGC
AAAATTTTCTGACAAATTTCTCAGGAATTGCTCAGTCTGTGTCATTTCTAAAGAAATTGAGGGAACTAGA
TCTTTGCTTTAACAATTTGACCTCTCTCAGCCACTCCAATGTATCACTACCCAAATCCCTCACGGTGTTA
TATATATGTAGAAATAATCTGTCTACATTAGGATGTAAAAACTCATTTCTCGAGTTTGTCCAGCTGCTAG
ATTTGTCATACAATTCTAGGCTCCCTACGATGGCTTTTCAAGGAGTGGATTTGAGTCATATAAACTATCT
GCGTTTGCGTTCAACAAGTGTCAAGATAGTGGAGTTTTTAAACATCAGTAATGTCACTGCAGGTCACGTT
GATTTCTCTGGGATGGGCTTAAAAAATGACAACATGCTCATAAAGCTATGCAAACTGTTAAAGAGAAAGG
TGAAAGGGCTTACAAATGTGGATCTGAGTGGTAATTGGATTAGGAATCTAACAAACTACACACTGTGCTA
CTGTCCTAAAATCACAGGGGTTTTGGATCTCTCCCGCAATAAACTGAAAAGCCTGAGTTGTCTTAAGTTT
CTCCATACACAGAAACATATAAAAAGCTTGAGGGTAGAGCATAACCATCTCACCTCCATCAAGTCCTGTA
AAACACAAGATTTACGAAATCTGGAAGAGGTGAGCTATCGTTACAACCGCATCCTCTCAGTGAACGCTTT
TGCTTTCTACCATACACCAAATATCAAGACACTAGAACTTAACATAAACACAATTGCCTTTCTCCATCGT
AAAGGTCTCAAAGGGCTGAAAAGACTTGAGACACTCCGTTTGGACAATAACCTTTTAACGGATTTGTTCA
ATAACACATTTGAAGATCATTTCAACCTGAAAATCCTTAACCTACGCAACAATCGTATTTCTGTCATTTT
TAATGGGACCTTCCTCAGTCTCAGGAATCTAACTACACTGGACCTAGGAGGTAATAAGATCACTCATTTT
GAGCCATCTGGCCTGGATGGACTAGAAAGTCTGTCCAAATTCTATTTAGATGGAAACAACCTCAAACAGA
TTGACACTTCCCTTTATCATGTATTTCAGGACACACTAACAGTACTGGATTTACAAAGTAATCAGATCCG
TTTCTTCACTGAAAATATCGGTTCACCATTTATGAATCTCAGCAAACTCAGTGATCTGAAATTGGATGGG
CAGCGGCCTTATGGCCTCGTCATTTTACCCCGCACCTTGTTCCGTGGGCTCCACTCACTGAAATCTCTGT
ATCTCACTAACAATAAAATTTATCATCTAGATTCTGATACCTTTGATGATTTGACAAGTTTAAATTTCCT
CACATTGGATAACTGCTGTGTTGGGGTGACACAACTACAACCAGGAGTCTTTAAAAATCTAAGAAATTTG
ACCAAATTGATTGTAGAAAATATGGGCATTCAGAACTTCTCAAAGGAGGTTTTTGGGAATCTTACACAGT
TAAACACACTGCAGCTCAACCGCAATGGGATGCAGAGCATTCAGATCGATGCACTAGAAAGTTTACCTGA
ACTCCACTACCTTGACATACGTAATATAGCTTTAAGCTGCACCTGCAAGAACAGCTTGTTGCAAAACTGG
ACCCTACATAACCCAAAGGTCCAGGTGGTTTATCTCTACAATCTGCAGTGCCCACATGATGCGAAAGTCA
AATTCTACAACTTTGATACCAAAGTTTGCTACATAGATCTAGGAGAGTACCTGTTCCTTAGCACAGCGGC
TGTGATCCTTCTGTTCACAGTCACTCCTTTGCTTTATGTCAAACTGTACTGGAAAATAAAGTACAGCTAC
TATGTGTTCCGTTCCTGGTTTAGTGAGCAGTGGCGCAGACTCAGAGATGAGGAGGAAAATTGCAAATATG
ATGCATTTATCTCCTATAACTTCTCTGATGAACAATGGGTCATGGATCAGTTGCTGCCCAACTTGGAGGG
AAATGGGTCATCTTTTAAACTTTGCCTACATCACAGGGACTTTGAGCTGGGCCGCGATATTGTGGACAAC
ATCGTCTCTGCTGTATATAGCAGCCGTAAAACTATTTGTGTGGTGAGCAGGAATTTCATGAGCAGTGAGT
GGTGTTCTCTGGAAATCCAACTGGCCAGCTACCGACTCTTCGATGAGCACCGGGACGTTCTCCTGCTCGT
GTTTCTGGAGCAAATGTCTGAGAGGCAGCTGTCGTCGTATCACCGCATGAGGAAAGTCATGTTACAAAAG
ACTTATCTCCAGTGGCCTGGCTCGGACTGCACTGACCCAGCGCAGGCCCAGGACCTGTTTTGGAAACAGC
TACGTAGGGCCGTAAAAACAGGAAGCAGACTCGAAAAAGAAGAAAAAGAACAGAAGGGATTT

>MK299842.1:175-3105 Trachinotus ovatus toll-like receptor 21 (TLR21) mRNA, complete cds
ATGACTGGTCAAATTCATCAGCTGTTGTCAGTTACATTTGCTCTTGGTGCTGTTCAACTCATCAGCGGTT
GCAGCTTTAAGAACTGCATTGCAGACCCATATTCAAATGGAACCATTTACAAGTGCATCAGTCGAAAGGA
AGAGAACTTGGCTGCTATTGTAAATGATGTGCCTACATCTGTCATCAATCTCAGCATCTCCGTTACTTAT
GTGACGCACATCCGCAACTACAGCTTTGTTCATCTACCAAACCTTCAATACCTCAGAATAGATCATAACA
ACTTGAGTACCATCGATCCATCTGCCTTCGAAAACTTGCATCAACTTCAGTCTCTAAATCTGTCTTTTAA
CTACATATCAGAACTGCACTCTTCTCTGTTTAAGGACCTTCACAACCTCACCTTTCTCTCGCTGACAAAT
AATAAATTAAAGCAGCTCCCTGAGGGCATTTTCTCTACCACTCTCAATCTAAACACTTTAATCATGAGGC
AAAACCATCTGACAAATTTCTCAGGGATTGCTGAGTCAGTGTCACATCTAATGAATCTGAAGGTACTAGA
CCTTTGCTTTAACAGTTTGACCTCTCTCAACCACTCAAATGTGTCACTACCTGAATCCCTCACTACTTTA
TATATATGTAGAAATAATCTGTCTACATTAGGATGTAAAAATTCATTTCTCAGGTTCATCAACTTACTAG
ATTTGTCATACAATTCTAGGCTCCCTGCGATGGCTTTTCAAGATGTGGATTTGAGACATATAAACTATCT
GCGTTTGCGTTCAACAGATGTCAGGGTAGTGGAGTTTTTAAACATCAGCAATATCAATGCTGGTCATGTT
GATTTTTCTGGTACAGGTCTAAAAAATGATAACCTGCTCATGGAGCTATGCAGATTGTTAAAGAGAAAGG
TTAAATGGATTAAAAACTTGCACCTGAGTGATAACGGGATTGAGAATCTAACAAACTACGCCCTGTATGA
TTGTCCTAAAATCACAGGGCATCTGGATCTATCCCGAAACAAACTGAAAACCACAAGTTGTCTAAACTTT
CTCAAGGAACAGACGCACATTAAAAGCTTCAATGCAGAGCATAACCATCTCACTTCCCTCCAATCCTGTA
AAACACAAAATAATTTCAAAAATCTGGAAGAGGCGAGCTATCGTTACAATCGCATCCTCTCAGTGAATGC
TTTTGCTTTCCAACATATGCCAAATATCCAAAGGCTACAACTGAACATAAACACAATCGCTTTTCTACAT
CGTAAAGCTCTTAAAGGGCTAAAAAGGCTTGTGACACTCCGTTTGGACAATAACCTCTTAACTGATTTGT
TCAATGAGACTTTTGAAGATAATTTCAAACTACAAGTCCTTAATTTACGCAACAATCGTATTTCTGTAAT
TTTCAATGGGACCTTCCTCAGGCTTAAGAATCTGAGTATATTGGACCTTGGAGGTAATAAGATCACTTAT
TTTCAGCCATCAGGCCTTGATGGACTAAAAAATCTGTCCAAACTATACCTAGATGGAAACAACCTCAAAC
AGATTGACACCTCCATCTATCATGCATTTCAAGATACACTCACAGTGCTAGATTTACAAAGTAATCAGAT
TCATTTCCTTACTGACAATAATCTCTCACCATTTATGAATCTCAGCAAACTCAGTGATCTGAAATTAGAT
GGGCAGCGGCCTTATGGCTTTACCGTTTTACCCCACAATTTCTTTCGTGGCCTCTACTCACTGAAATCTC
TGTATCTAACCAACAATAACATCTATCATCTCGCTCCTGATGTATTTGATGATTTGACAAGCTTGCGTTT
CCTCACACTGGATAGGTGTTGTGTTGGGGTGGCACACCTAGAACCAGGAGTCTTTAAAAATCTAAGAAAT
TTAAAGAAATTGACTATAGAAAGCATGGGCATTCAGAACTTCTCAAAGGATGTTTTTGGGAATCTTACAC
AGTTACAATCACTGCAGCTCAACCGCAATGTAATGCAGAGCATTCATGTTGATGCACTTCAAAGTCTACC
TAAACTCCTCTACCTTGACATACGTAACATTCCTCTAAGCTACACCTGCCAGAACAGCTTACTGCAAAAC
TGGACAAAAAATAACCCAGATGTCCAGGTAGTATATCTCTACGATCTGATGTGCCAACATGATGCAAAAT
TCAAATTCTACAACTTTGATACCAAGGTTTGTTACATAGATCTAGGAGAGTACCTGTTCTTTAGCACAGC
AGTTGTGATCTTCCTGTTCACAGTCACTCCCTTACTTTATGTCAAACTCTATTGGACAATGAAGTACAGC
TACTATGTGTTCCGTTCCTGGTTTAGTAATCAGTGGCGCAGACTCAGAGAGGAGGAGGAAAACTGCAAAT
ATGGTGCATTTATTTCCTATAATTCCTCTGATGAACAATGGGTCATGAACCATTTGCTGCCCAACCTGGA
GGAAAATGGATCATCTTTTAAACTTTGCCTACATCACAGGGACTTTGAACTGGGACGTGATATTGTGGAC
AACATTGTCTCTGCTGTATACAGCAGCCGTAAATCTATTTGTGTGGTGAGCAGGAATTTCCTACAAAGTG
AGTGGTGTTCTCTGGAAATCCAGCTTGCCAGCTACCGACTCTTTGATGAGCACCGAGACGTTCTGCTCCT
TGTGTTTCTGGAACCAATCTTTGAGAGGCAGCTGTCATCCTATCACCGCATGAGGAAAGTCATGTTAAAA
AAGACTTATCTGCAGTGGCCTGACCCAGACTGCACCGACCCAATGCAGGCCCAAGAGCTGTTTTGGAATC
AGCTACGTAGGGCAATGAGAACGGGGAGCAAACTCGAAACAGAAGAAAATGCTGAAATAGAAGGTTGTGT
TACTGCTGAAATGAACCATTCAAGTTTCTGCTGTGGGGAGAGGGTCATTCAATATTTG
>JF738115.1 Epinephelus coioides TLR21 (TLR21) gene, complete cds
ATGGCGAGTCTAACTTATCAGCTGTTGTCAGTTACACTTGCTCTCTGTGCTGTTCACCTCATCAGTGGTT
ACAGCTTCAGGAACTGCATCGAAGACCCATACCCTTATGGACAAAGTTTCAAATGCATCCTTCGGAAGGA
AAGTAACTTGTCTGCTCTTATAGGAGACCTGCCGCAAACTGCTGTCAATCTCACCATCACCATTAATCCT
GTGTGGCACATTCCCAGCATGAGCTTTGTTAATGTAACAAACCTAGAATACCTCAGGCTAGATCATAATT
ACTTAAGGAAAATCGATCCGTTCGCTTTTCAAAACTTGACTCGACTCAAATCTCTGAATGTGTCCTCTAA
CAACATATCACAGCTCAACCCTTATGTGTTTAAAGACCTGCACAACCTCACCTATCTCTCGCTGACAAAC
AATTCATTAAAGCAGCTCCCTGTCGGCATTTTCTCCACTCTTCTCAATCTGGACACTTTAATCATGAGGC
AAAACCTTCTGACAAATTTCTCAGGGATTGCTGAGTCTGTGTCACATCTACCAAAGCTGAGGGTACTAGA
TCTTTGCTTTAACAATTTAACCAATCTCAAACACTCAAATGCGTCTCTACCCAAATCTCTCACGACATTA
TATATCTGTAGAAATAATCTGTTAACATTAGGATGTCACCAGTCGTTTCTTGGGTTCATTCAGCTGCTAG
ATTTGTCATACAATCCTCGGCTCCCTACAATGGCTTTTCAAGGGGTGGATTTGAGTCATATAAACTATCT
GCGCTTGCGTTCAACAAGTGTTAAGGTAGTGGACTTTTTAAACATCAGCAATGTCAACGCAGGTAGCGTT
GACTTCTCTGGCATGGGTCTTAAAAATGACATCCTGCTCACAGAGCTATGTACATCGCTGAAGGGAAAAG
TGAAATCGATTAAACGAATGGGCCTGAGTAATAACGGGATCAAGAATCTAACAAACAACGCACTGCAGTA
CTGTCCTACTATCACAGGGAGTTTGGATCTATCCCGCAACAACCTGAAAAGCACAGGTTGTTTTAAGTTT
CTTGATAAACACACACAAATAAAAAGCTTAAATGCAGAGCATAACCATATCACCAGCCTTCAATCCTGTA
AAACACAAAATATGGTTTATTTAAACCATCTGGAAGAGCTGAGCTATCGTTACAACCGCATCCTCTCAGT
CAACGCCTATGCTTTCAGTCATACACCAAATATCAAGACACTAAAGCTTAACATAAACACAATTTCTTTT
CTCCACCGGAAAGCTCTCAAAGGGCTAAAAAGCCTCGAGATGCTCCGTTTGGACAATAATCTCTTAACCG
ATTTGTTCAATGACACCTTTGAAGATAATGTCAACCTGCAAACCCTTAACCTACGCAACAATCGCATTGC
TGTCATTTTCAATGGGACCTTCCTCAGTCTCAGGAATCTGACTACACTGGACCTAGGAGGTAATAAGATC
ACTCATTTTGAGCAATCTGGCCTCGATGGACTGACAAGTCTGTCCAAATTTTATCTAGATGGAAATAACC
TCAAAGAGATTGACACCTCCCTCTATCGTGTGTTTCAAGACACACTAACAGTGCTGGATTTAAAAAGTAA
TCAGATTTACTTCTTCCACAAAGTGACCAGTTCACCATTTATGAATCTCAGTAAACTAACTGATTTGAAA
TTGGATGGGCAACGGCCACATGGCCTCTCAGTATTGCCCCAAAATTTTTTCCGTGGCCTCCACTCACTGA
AATCTCTGTATCTCACCAACAATAACATCTATTATCTTGCTCCTGATGCCTTCGATGATCTGACAAACTT
AACTTTCCTCTCACTGGAAGGCTGCTGTGTTGGGGTGGCACAGCTGCAACCTGGCATTTTTAAGAATCTA
AGAAATTTAAACATATTGAGTATGGAAAATATGGGCATTCAGACCTTCTCAAAGGAGGTTTTTGGGAATC
TTACAAAGTTGCACAAACTGCAGCTCAACCGCAATGTGATGCAGAGCATTCATTATGAGATACTAGACAG
TTTACCTGAACTCCACTACCTTGATTTACGCGATACTCCTTTGAGCTGCACCTGCAAGAACCACTTGCTG
CAAAACTGGACATTGCATAACCGCCGGGTCCAGGTGGTCTATCTCTACAATATGAAGTGCCAGGATGATA
ACCAACACAATTTCTACAACTTTAAGACCAATGTGTGTTACATAGATCTAGGAGAGTACCTGTTCTTGAG
CACAGCGATTGTGATTTTTCTGTTCACAGTCACTCCATTACTTTATGTCAAACTCTACTGGAAGATGAAG
TACGGCTACTATGTGTTTCGTTCCTGGTTTAGTGATCAGTGGCGCAGACTCCGAGAGCAGGAGGAAAATT
GCAAATATGATGCATTTATTTCCTACAATTCCTCTGATGAACAATGGGTCATTGAGCAGTTAATGCCCAA
CCTGGAGGGAAATGGATCATCTTTTAAACTTTGCCTACATCACAGGGACTTTGAACTTGGCCGTGATATT
GTGGACAACATTGTCTCTGCTGTGTACAGCAGCCGTAAAACTATCTGTGTGGTGAGCAGGAACTTCCTGA
CAAGTGAATGGTGTTCTCTGGAAATCCAACTGGCAAGCTACCGGCTCTTCGACGAGCACCGGGACGTTCT
CCTGCTCGTGTTTCTGGAGCCAATCTCTGAGAGGCAGTTGTCGTCCTATCACCGCATGAGGAAAGTCATG
TTGAAAAAGACATATCTGCAGTGGCCTGGCTCAGACTGCACTAACCCCACACAGGCCCAAGAGCTGTTCT
GGAATCAGCTACGTAGGGCGATGAGAACAGGGAGCAGATTTGAAACAGAGCAAAACTGCAGTGAAGGTCG
TGAAAAAGAAGGCAGAACAGAACATGTTGATGCTCGCACCGCAGATGAAAACTATTACTTGCTTCCA
>KU746965.1:140-3094 Scophthalmus maximus Toll-like receptor 21 (TLR21) gene, complete cds
ATGGCCGGTCTAACTCATCAGTTCTTGTCAGTTACAGTTGTTCTTGGTGCTGTTCAACTCATCAACGGTT
ACAGCTTTAACAACTGCATTTTAGACGTGAACTCAAATAGAACACATTTCAACTGCATCAACCTAAAGGA
TAAGAACATGACTGCCATTATACATGACCTGCCGCGATCCGTCACCAGTCTCACCATCTCCAAAAATCAA
GTGTGGCACATTCCCAACAACAGCTTCGCTCATCTACCATGGATGCAGAACCTCAGATTAGATCATAACC
GCCTGAGGATCATCGATCAACTTGCGTTCCAAAACTTGCATCAACTTCAGTCTTTAAATTTGTCTTTCAA
CAACATATCAGTGCTCCACCCTTCACTGTTTGTGGACCTTCACAACCTCACCTTTCTCTCGCTGACAGAC
AATACCTTAAAGCAGCTTCCTGGGGGAATCTTCTCTGCCACTCTCAATCTAAACACTTTAAACATGAGTC
AAAACCTTCTGACAAATTTTTCTGGGATCACAGAGTCTCTGTCACATCTAAGAAATCTGAAGAAACTAGA
CCTTTGCTTTAACAGTTTGACCTCCCTCAGCTCAAATGTATCACTTCCCACATCCCTCACTGCTATATAT
CTGTGCAGAAATAATCTGTCAACGTTAGGATGTGAACATTCCTTTCTTGGGCTGATTGAAGTCTTAGATT
TGTCATACAATTCTAGGCTCCCAACGATGGCTTTTGAAGGAGTGGATTTGGGACGTATAAACTATCTGCG
TTTGCGCTCAACAAGTGTCAAGGTAGTGGCGTTTTTAAACATCAGCAACATCAATGCAGGTAGTGTTGAT
TTCTCTGGTACAGGTTTAAAAAATGACAGGTTGCTCATTGAGCTATGCAGATTGTTAAAAACAAAGGTGA
AATGGATAAAAAATTTGCATCTGGGTATTAATGGGATTAAGAATCTTACAACCGACACACTGAACTATTG
TCCTAACATCACAGGGTATCTGGATCTATCCCACAATGAACTGAAGTTCACAAATTGTCTTCACTTCCTC
AAAAGACAGACTTATATAAAGGGCTTCAATGCGGAGCATAACCATCTCACCACCCTCCAATCCTGTAAAA
CACAAACACAAAATACTGCTTTCAAATATCTGGAAGAGCTGACCTATCGTTACAACCGCATCCTCTCGGT
GAGTTCTCATGCTTTCTATCATATGCAGAACATCAAGACGCTACAGCTTAACATAAACACAATTGCTTTT
CTCCACCATGAAGCTCTGAAAGGGCTAACAAAGCTTGAGACACTACGTTTGGACAACAACCTCCTAACTG
ATTTGTTCAATGACACCTTTGAAGATAATGTCAAATTGCAAACCCTTAACCTACGCAACAATCGTATTGC
TGTCATCTTCAATGGGACCTTCCACAGGCTCGGAAAGCTGATTACTTTGGACCTTGGAGGTAATAAGATC
ACTCATTTTCAGCCATCAGGTCTTGATGGACTTAAAAGACTGTCCAAATTCTATCTAGATGGAAACAACC
TCAAACAGATCGACAGTTCCCTCTATCGTGTCTTTCAGGGTACACTCACAGTGCTGGATCTACAAAGTAA
TATGATTCGCTTTTTCAATGGGACTGAGATTATGTCACCATTCCAAAATCTCAGCGCACTCAGGGATCTG
AAATTGGATGGGCAACGGCCTCATGGCCTGACTCTTTTACCCCGCGCTTTTTTCCGTGGCCTCCACTCGT
TGAAATCTCTGTATCTCACCCAAAATAATCTCATTGCTCTTGCCGCTGATGCATTTGATGATCTGACAGG
CTTGCGTTTCCTCACACTGGATAGTTGCTGTGTTGGGGTGACAAAACTGCAACCAGGGGTCTTTAAAAAT
CTTAGAAATTTGACCATATTGATTGTAGAAAACATGGGCATTCAGAACTTCTCCAAGGAGGTTTTTGGGA
ATCTTACACGATTAAGCGTGTTGCACCTGAACCGCAATATAATGCAGAGCATCAATGTAGATGCACTACA
AAATCTGACGAAACTCCAATACCTTGACATCCGTGGAATTCCTTTAACCTGCACCTGCCAGAACAGCTTG
CTGCAAAACTGGACACGAAACAACCCAAAAGTCCAGGTAGTCCTTCTCTACAATGTGCCATGCCAACATG
ATGCAAAATTCAAATTCTACAACTTTGATTCCAAAGTTTGTTACATAGATCTCGGGAAGTACTTGTTCTT
GAGCACAGCGGTTGTGATCTTCCTGTTCACACTCTCTCCTATACTTTATGTGAAACTCTACTGGAAAATG
AAGTACAGCTACTATGTTTTTCGTTCCTGGTTTGGCGAGAAGTGGCGCAGACTCAGAGAGGAGGAAGAAA
ACTGCGAATACGATGCATTTATTTCCTATAATTCCTTTGATGAACAATGGGTCATGGAGCAGTTGATACC
CAACCTGGAGGGAAATGGATCATCTTTTAAACTTTGCCTACACCACAGGGACTTTGAACTGGGCCGCAAT
ATTGTGGACAACATCGTCTCTGCTGTATACAGCAGCCGCAAAACTATTTGTGTGGTAAGCAGGAATTTCC
TACAAAGTGAGTGGTGTTCTCTGGAAATCCAGCTCGCCAGCTACCGACTCTTCGATGAGCACCGAGATGT
TCTTCTGCTCGTGTTTCTGGAGCCGATCTCCGAAAGGCAGCTGTCATCCTATCACCGCATGAGGAAAGTC
ATGTTGAAAAAGACCTATCTGCAGTGGCCTGGCTCAGACTGCACCAACCCAATGCAGGCCCAAGACCTGT
TCTGGAATCACCTACGCAGGGCAATGACAATGGGGAGCAGACTCAAAACAGAAGAAAGCCTCAAATGTGA
TGTTTGTGTTCCTGCTGAAAGTGAAGAAACCAAACATTTTGAGACATCAGATGAAAACGATTACTTGCTG
CAAAAAGAAAAT
>KR709255.1 Miichthys miiuy toll-like receptor 21 (TLR21) mRNA, complete cds
ATGGCAAGTCTTATTCATCAGCTTCTGTCAGTTGCGGTTGTTCTTGATGCTGTTCAACTCGTCAGTGGTT
ACAGCTTTAACAACTGCATTGAAGACCAGAACAAAGAAAAAACTTTCAAATGCATCGAAAGAAGGACCAA
GAACATCTCGGCTATTGTAGACGACCTGCCGTCATCTACCATTAATCTCAGCATCTCTTTTAGTCGTGTG
AGCCACATTCCCAACATGGCCTTTGTTAAACTACCAAACCTTCAAAGCCTCAGACTGGATCATAATCCCC
TGACGACCATCGACCCATTTGCTTTCCAAAACTTAACTCAACTTACGCATCTAAATCTGACCTCCAACAA
CCTTTCAGAGCTCAACCCTTCTCTGTTTAAGGATCTGCACAGCCTTATCTTTCTCTCACTGGTGAACAAT
ACACTAAGGCAGCTTCCCGAGGGCATTTTTCTTACTGTTCCCAATCTTGACACTTTACTCATCAGGCAAA
ACTTTCTGACGAATTTCTCAGAGATTGCTGAATCTGTGTCAAATCTAACTCGCCTGAGAATACTAGATCT
TTGCTTTAATAATTTTACCTCTCTTAGTCACTCAAATGTGTCACTACCCCAAAACCTTACTACGCTATAT
ATATGTAGAAACAACCTGTCTACATTAGGATGTAACCATTTGTTTTTCAGCTTCATCCAGCTACTAGATT
TGTCATACAATCCTAGGCTTCCTACGGAGGCTTTTCAAGGAGTGGATTTAAGGAATGTAAAATATCTGCG
CCTACGTTCAACAAGTGTCAAGATCATAGAGTTTTTAAACATGAGCAACATCTATGCAGGCCACGTTGAT
TTCTCTAACACAGGTCTAAAAAATGACAGTCTGCTCATGGGGCTGTGCAGACTGTTAAAGAGAAAGGTGA
AAGTGATTAAAAAATTGAACTTGTTGAGTAATGAGATTCAGAATATAACAAATGATGCACTGCGCTATTG
TCCTAAGATCAAGGTGGCTCTGGATCTATCCCGCAATGAACTGAAAAGTGTTAATTGTCTTAACTTTCTC
AAGAACCAGATAGATATAAAAAACTTTAGTGCAGAACATAACCATCTCACCTCCCTCCCAAAATGTAAGA
CACAAAATATGGTTTATTTTAAAAAACTGGAAGAGGTGAGCTATCGTTACAACCGCATCCTTTCAGTTGG
CTCTCATGCTTTCTATCATACACCAAATATTAAGACTTTAAAGCTTAACATAAACACAATTGCTTATCTC
GATCTTGAAGCTTTCAAAGGTTTAAAAGAGCTTAAGACTCTTCGTTTGGACAATAACCTCTTGACTGATC
TGTTCAAGAAGACATTTGAAGATCTTTACAGCCTACAAGTCCTTAACCTACGTAACAACCGTATTTCTGT
CATTTTTAATGAGACCTTCTTCCATCTCAGGAATCTGACTATACTGGACCTAGGAGGTAATAAGATTACT
TATTTTCAACCATCTGGCCTTAATGGACTAAAACGTCTGTCCAAATTCTATCTAGATGGAAACAATCTTA
AAACAATTGACACTTCCCACTATCGCGCATTTCAAAACACTCTAACAGTGCTGGATTTAAAAGGCAATCA
GATTTGTTTTCGCACTGGAAAATTCACTTTTTCACCATTTGTGAATTTCAGCAAACTCAGTGATCTGAAA
TTAGATGCGCAGCAGCCACACGGCCTCACCACTATACCCCGCAATTTTTTCCGTGGCCTCTACTCACTGA
AATCTTTGTATCTCACCAACAATAAGATCTTTCATCTTCCTCCTGATGCCTTTGATGATCTGACAGAGTT
ACGTTTCCTCTCATTGGATGACTGCTGTGTTGGGGTGACGCAACTAGAGCCAGGAGTTTTTAAAAATCTA
AGAAATTTGACCAAGTTGGCTGTAGAAAATATTGGCATTCAGAACTTCACTAAGGAGGTTTTTGGGAATC
TTACAAAGTTACGCACATTGCAGCTCAACCACAATGTGATGCAGAGCATTGATGTTGATGCACTGCAAAG
TTTAACTAAACTCCACTATCTTGACATACGTAATATTCCTTTAAGCTGCACCTGCGAGAACACCTTGCTG
AGAAATTGGACAGTTCATAACCCAAAAGTCCAGGTGGTCTATCTCTACAGTCTGAGTTGTCCACACAATC
CAGGACACAAATTCTACAACTTTGATAGCAAGGTTTGTTTCATAGATCTAGGAGAGTACCTGTTCTTAAG
TACAGCAATTGTGATCTTTTTGTTCACAGTCACTCCTTTACTTTATGTCAAACTCTACTGGAAAATGAAG
TACGGCTACTATGTGTTCCGCTCCTGGTTTAGTGAGCAGTGGCGCAGACTCAGAGACGAGGAGGAAAATT
GCAAATATGATGCGTTCATTTCCTATAATTCCTCTGACGAACAATGGATCATGGACGAGTTGCTGCCCAA
CCTAGAGGGAAATGGATCGTCTTTTAAACTTTGCCTACATCACAGGGACTTTGAGCTGGGCCGTGATATT
GTGGACAACATCGTCTCTGCTGTGTATGGCAGCCGGAAAACTATTTGTGTGGTGAGCAGAAATTTCCTAA
AAAGTGAGTGGTGTTCTCTGGAAATCCAACTGGCCAGCTACAGACTGTTTGATGAGCACCGGGATGTTCT
CCTGCTCGTGTTTCTGGAGCCAATCTCTGAAAGGCACTTGTCGTCCTATCACCGCATGAGGAAAATCATG
TTAAAGAAGACTTATCTGCAGTGGCCTGGCTCAGACTGCACTGACCCGACTCAGGCCCAAGACCTATTTT
GGAATCAGCTACGTAGGGCAATAAGAACGGGGAGTAGGCTGGAAACAGTGGAAACTTATAAAAGCGATAA
ATGTGTAACTGAAGAAACTGAAGATCTTAAGACGTCAGATGAAAACTTTTACTTGCAACCT
>JX074771.1:135-3047 Gadus morhua toll-like receptor 21 (tlr21) mRNA, complete cds
ATGGCGGATTCAACAAGACACCTATCAATATTGACAGTTGGGCTTTTGATTCATTTGTCCCATCAGTACG
GCTTTAAAAATTGCATTGGAGATCAATACTCAAATAATCTGACATTCACTTGCAGTCAACGAGCCGAAAA
GCTCATATCTCTAATTGTGGGTGACCTGCCAGCATCTGCCATCAACATCACCATTGGAAATAATAACGTC
TCGCACATACCCACAGAGAGCTTTATACGCTTTTTCAAATTGGAAAACCTTTCTATGGACAGTAACAATT
TGAAGTTCATTGACGGGCTTGCTTTCCGGAGAATGCATCAACTCAGGACTCTCATCTTGTCTTCCAACCG
CCTATCAAAACTCAACTGCTCGGTTTTTCAGGACCTTTACAACCTCACTTATCTCTCACTGAAACACAAC
CTCTTGGAAGACCTCCCCCAGAGCCTCTTCACTTCCACCCCTCAGTTGAACACCTTGATCTTACGAAATA
ACAGTCTGCATAACTTCTCTGTCGTCGTGCGATCCGTTTCTTCCCTCAGTCAACTGAAGACGCTAGATCT
TGGCTTTAACTTTTTGACATCCCTCACTCATTTAAACAGCTCATTGCCTAAGAGCCTGACTGAATTGTTT
GTATGTGGAAATAAGTTGTTATCATTGGCTTGCGCTGATTCATTTCTCACGAACATCAGACTACTAGATT
TATCAAAGAACGTGGAACTATCAACTACTGCTTTCAAAGGAGTCGACCTAGCGCAGATTCGCTATTTACA
GATGGGTTCAACAAAAGTTAAAATATTTGAATTTTTCAAAGTGACCAACGTTGATGCTACTTATGTTGAC
TTCTCTGACATGGGCTTAACCGATCCAAGTCAGATCATTAAGCTATGCACGTTTTTTAGGAAAAGTAAAC
ACACGACCCACATGACTCTGAAATTGAATAGATTTAATATGTTACCAAATACTTCATTAACCAACTGCCC
TCAAATCACAGGAACATTCGACATCTCCTCAAACAATCTGAAACAGGTCAAATGTCTCGAGTTTCTTGAA
GGACAGAAACACATAAAAAGTTCCAAAATAGAGCACAACCACATCAAACGACTGTTGTCCTGCAAAGGTA
CAAAATATAAGCTTCCCCTCACAGAGTTGAGCTTTCGTTACAATCGCATCCTCTCAGTCAAATCTGACGC
CTTTGCTCACACACCAAATGTCACAATTTTAAACCTCAACATAAACAGCATTGCTAGTCTTCATTTCGGA
GCACTCAGGGGGCTAACCAAGCTCCAGATACTCCGTCTGGACAACAACCTCTTGACTGAGTTGTGGGACA
GCACCTTTGAGGGCTTAAGTAGCCTTGAAACCTTGAATCTTCGCAACAACCGCATCGCTGTGATTTTCTA
TGGCAGATTCCAAGATCTTGGTCGGCTGACTATCTTGGACCTGGGCGGGAATAAAATCTCCCATATTTAT
GAAGGTGGCCTCAGGGGATTGAAACGTCTAAGAAACCTCTACTTGGATGGAAACAACCTTAAACAAATAG
ATAGCATTGAGTTCGCTCCGTTCCAAAACACCCTGGAAGTGTTGGATCTACTTAAGAACCGGATTCGTTT
CACTCATGAAATTTTCGTTTCTCCTTTTGTGAATCTCAGCCGTCTCAGGGATCTTAAACTGGATGGACAA
CAGCCCTTCGGTATAACCCGGCTGCCTCATGGCTTTTTCCGAGGTCTTCACTCCCTGAGAAATCTGTACC
TTACCAACAGCCGCATCGATCACCTCGCTTCTGACACCTTTGACGATCTGACAGGCCTGGCTTATCTAAC
GCTAGATAACTCGTGCAATGGCTTGGTACATCTCGAGCGGGGGAGCTTCAAAGGCCTGAGGAATTTGAAG
AGGCTGAGTCTGCAAAATATGGGCCTTCAGAATTTGTCCAAAGAAGTTTTTGGACATCTTGCCAAACTAC
AAGGCTTATACCTTACCCATAACGTAATGCAGCACATTGATGTGGAGGTTCTGAACAGCCTCAGTAGCCT
CAGCTACCTTGACATAAGAAAGATTCCACTCAGCTGTACATGCCAAAACCTAGAACTGCAAAACTGGACG
CTTAATAACTATAAAGTGCAATTGATATATTTGCATAGCCTGCGATGCAAAGAGAGCATTGGTAATTTTT
TCTTCAATTTTGACACAAAGGTTTGTTTTGTAGACCTTGAAAAGTATATGTTTTTCGTTACGGCTGCTGT
TATTTTTGTTTCCATTGTAGTCCCTCTATTACATTTCAAGCTATATTGGAAAATGAAATATGGCTATTAT
GTGTTCCGTGCCTGGTTCAGCGAACAGTGGCGCAAACTGAGGGAAGACGAGGAAAACTGTGAATATGACG
CATTCATCTCCTATAATTTCAACAACGAAGCCTGGGTTCTAGAGCAGCTGCTCCCAAACTTGGAGGGAAA
CGGCTCCTCGTTCAAACTTTGCCTTCATCACCGGGACTTTGCACCGGGACGCAACATAGTGGACAACATC
GTGTCCGCTGTGTATGGCAGCCGCAAGACGCTTTGTGTTGTGAGCCGGAACTTTCTGCAGAGTGAGTGGT
GTTCACTGGAGATCCAGCTGGCCAGCTACCGGCTCTTTGACGAGCATCGGGACGTTCTGCTGCTGGTGTT
CCTGGAGCATATCCCAGAGAGGGAGCTTTCCTCCTACCACCGCATGAGGAAGGTCATGTTGAGGAAGACC
TATTTGCAGTGGCCCGGCTCGGAGTGCACCGACCCGGCCATGGCCCAACTGCTCTTCTGGAAACAGCTCC
GGAGGGCTCTGAGGACAGGAAGTAGAATGGAGGACGAGGACGCAGCAGGCGAAAAGAAAAGCTCTGGGAC
TGCAGAAGGAGACCAAACCGACTCTGCAAGGGCGAATTCG
>KC466564.1:171-3128 Ctenopharyngodon idella toll-like receptor 21 (TLR21) mRNA, complete cds
ATGGCAGATTCTGCATGTCGTGAACTGATCCTAAAGGCAGTATTTATGTGCCTCCTTAAACTTGCCTTCA
GCTACAGTTTCAGGAGTTGCACAGAGGATGCAGATTCTAACCATAAAATCTTCACATGTACTAAATGTCA
TGAACCAGACATAGCTAAAATTGTGAGTGATGTATTTCCAACAGCAACAAACCTTACAGTTTCTTACAGT
AACACTACATATGTTCAAGGCCGAAGCTTCTATCATCTGTCCAATCTGACTTCTCTGGTACTGGACAGTA
ACTATATTTCTAAAATCCACAAAGATGCTTTTAATAATCTGCAACAACTTCAGACTTTAAATCTGTCCTG
CAATAACATATCATTTCTCCACCGTGATGTCTTCAGTGACCTCCATAGCCTCACAGAGCTGATCCTGGAA
AGCAACAATCTCAATAATACTGACATGTTCCTGTTTTCCAAATTGACAAACCTAACGATTCTCAACCTAC
GCAGGAATCACCTAAAAAACTTTTCCGCTTTGGTTGAATGCATAACAAATCTGTCTAGCTTGATAAAACT
GGACCTTTCCTTTAACAAGTTAACCACACTGAATCACTCCCACCGTCTGCCAGAGTCGCTTGCCAGTCTA
AACCTCAGTTATAATAATCTATACAAACTGGGATGTGACAAGTCTTTCCTAATGTATGTGAAAGTGCTAG
ATTTCTCAGAAAACAAATTGTCATCCAAGACTTTTCAGGGCCTGAATCTGGAGAATATAACATACCTGCG
CTTACGCTATACCGGTGTCTCTGCTAACAAGCTTCTTAATTATACCAATGTACGACCGTGGAGCGTCGAC
TTCTCTGGTTTGAAACTGAAGGACTCTAATGCGCTGTCTTCATTGTGTAATCTTCTGCGACATCACCACC
ATAAAACACAACACATACATAACATGTACCTCCAGGCCAATTCCATAAAAGCACTAAAACGCAACACATT
TGATAATTGCCCAAATATCACAGGTATAATGGACCTCTCAATAAATGATATGAAATCCACTGTCTGTTTA
CAGTTTCTGCATGGTCAGTACCAACTGGAAAGTCTCAAAATGGAACATAACCATCTGACCAGGCTACTGC
CCTGCAACAAAACAGACAAGCTCTACAGCCTGAGAAGCCTGAGCTATCGATACAATCGTATTCTACAGGT
CGGAGGTTTTGCCTTCAGTAATACACCAAACTTAACAAACCTCGAGCTAAACATAAACATAATTGCTTAT
ATGCACCATAAAGCCTTACATGGACTCAAAGATCTTGTTACACTTCGTCTCGACAACAACCTTTTGACCG
ATGTCTACAATGACAGCTTTGAAGATCTTACCAGCCTGAAGACTCTCAACCTGCGCAACAACCAAATATC
TGTAATTTTCAACTATACCTTTCATTCTCTGTCAAATCTAAATATTTTAGATTTAGGCGGGAACAAGATC
ACACAGCTGAAGCCACATGCATTTGATGGGCTGCATAGCTTGGCCAATTTGTATTTAGATAGAAATCGTC
TGAAAGAGATCGACAGCGGACTCTTTGGGAAACTCCATGCTACCCTGAAGGTGCTGGATTTAGAGGCTAA
CCAAATTGTGTATTTTAGAGAACATAAATTTTCGCCATTTATAAATATGTCGAGGCTTCTCGACCTGAAA
CTTAGTGCGCAGAAACCAAATGGCATAAACTTGTTGCCGCGTGCGTTTTTCCGGGGACTAACTTCTCTGA
AAAGACTTTACCTAACTAACAACCATATCATTGGATTTGGTGCTGAAACATTTGATGACCTGAAAAGCTT
GGAGCTCTTAACTCTAGACAACTCATGTGCTGGGATAGCCCAACTCAATCCTGGTATTTTCAAAAACCTT
CGAAAATTGAATTTACTATCTGTTGAGAACATGGGCATTCAATCTTTTTCAAAAGAGGTCTTTGGAAATT
TGACAGGACTAAAGACACTACATCTGAATCGCAATGCCATGACATCTTTGGACATCAGTTTACTGGACAA
TCTGACCAATCTGACGTACATTGACATGCGCAGTTGCCCTCTAAGTTGTGGCTGCCAGAATAGTGATCTA
CAGAACTGGACTCTAACCAATAAAAAACTCCAATTTCCATTTCTTTTCAATATTACATGCCAAGACCATC
CAGGGTCATATTTTCACAACTTTGACACTAATGTGTGTTATCTGGACATAGAACTTTACCTCTTTTCCTT
AACTTTTACATTCACAATTTTATTAACCTTAATACCATTTCTCTATGTCAGACTTTATTGGAAGTTTAAA
TACGGCTACTACGTGTTTCGATCGTGGTTTGGAGAACAGTGGCGTCGCTTAAGGGACCAGGAGGAAAAAT
ACAAGTATGATGCCTTTGTTTCCTACAACTCGGCAGATGAAGACTGGGTAATGGAACAGTTGCTACCGAA
TCTCGAGGGTTCTTCTTTTCGGCTCTGCCTCCACCACAGAGATTTCGAGCTGGGCCGCGATATTGTCGAC
AACATTGTGGCTGCTGTATATGGAAGTCGCAAAACGATCTGCGTGGTCAGTCAGAGCTTCCTTCGCAGTG
AATGGTGCTCACTGGAGATCCAGTTGGCCAGCTATCGCCTCTTCCAGGAAATGCAGGATGTGCTTTTGCT
GGTCTTTCTGGAGCCTATACCCAAGCAGCAACTGTCCACTTATCACCGTATGAGAAAGGTCATGCTCAAA
AAGACCTATTTGCAGTGGCCTGGGTCAAATTGTTCTGATCCAAGCAGTGCAAAAGAACTGTTCTGGAATC
AGTTAAAGAGAGCACTAAGGAGCAGCAACACTGGAAACCAAGAGGAGCAGAAGATGGAGGAGAGTGATCA
GAGGAGACAAGAGAAGGACATGAAGGAAAGAGAATATTTTGTGAATCAGACACCAACAGATAAGGAAGAG
TATTACCTAATGCCC
>MF615210.1:150-3044 Cyprinus carpio toll-like receptor 21 mRNA, complete cds
ATGGCAGATTCTGCATGTCGTGAAATGATAATAAAATCAATAATTATCTGCCTCCTTAAACTTGCCTTCA
GCTACAGTTTCAGGAGTTGCGTAGAGATCCCTGATTCGAACCATAAAATCTTCAGATGTGTTAAATGTCA
TGAATCAGACATAACTACTATTGTGAGTGATGTATTTCCCACTGCAACAAACCTTACAGTTTCTCGGAAT
AATATTACATACATTCAAGGCCAAAGCTTCCATCATCTGTCCAATCTGACTTCGCTGGTGCTAGACGCTA
ACTATATTGTTAACATCCACAAAGATGCTTTTAATAACCTGCAAAAGCTTCAGACTTTAAATCTGTCCTG
GAATTACATATCTTCTCTTCACCGTGATGTCTTCAGTGACCTACATCACCTCACAAAGCTGCTCCTGGGA
AACAATAATCTCACTAATATTGATATGTTCCTGTTTTCCAATTTGACAAACCTCAGGATTATTGACCTAC
GCAGGAACCACCTGAAAAACTTTTCAGCTTTGGTTGAATCCATATCAAACCTTTCAAGGCTGATACACTT
GGACCTTTCTTTTAACAAGCTAACCACCCTGCATCACTCCACCCGTCTACCAAACTCGCTTGCCAAACTA
ATCCTCAGCAATAATAATCTACACAAACTGGGATGTGACAAGTCTTTCCTAAAGTATGTGGAAGTTCTAG
ATTTATCAAAAAACACATTACTGTCATCCAAGACTTTTCAGGGCCTGAATCTGGAGTATATAAAGAACCT
GCACTTGAGCTTTACCAAAGTCTCCGCTGGGAAGCTTCTTAATTATACCAATATACAACCAAGGCACATC
GACTTCTCTGGTTTGAATCTGAAGGATCATGCACTGACTTTGCTGTGTTTTCATCTGCATGATCATCAAA
TACCTAAAATGATACTCCAGAGCAATTCCATCAGAGTTCTAAACAAAAACACGTTTTGTAATTGCGCCAA
TATCACTGATGAAATGGACCTCTCACAAAACGCTATGAAAACCACAGGCTGCTTGAAGTTTCTGCACTGT
CAGAAACAACTGGAAACTCTCATGATTGAACATAATCATCTGACCAAGCTAAAGTCCTGCAAAAAAAGCA
AAAAGGTCTACAGCCTGAAAAGCCTGAGCTATCGATACAATCGTATTCTACAGGTTAATGGTTATGCCTT
CAGTAATACACCAAAATTAACCAACCTTGAGCTAAACATAAACATAATTGCCTATTTGGACCATAAAGCC
TTAAGTGGACTCAAAGATCTTGTCACACTTCGGCTCGACAACAATCTTTTGACTGATATCTACAATGACA
CCTTTAAAGATCTTACCAGCCTGAAAACTCTCAACCTGCGCAACAACCATATAGCTGTGATTTTCAACTA
TACATTTCAATATCTGTCAAATTTAACTATTTTAGATTTAGGAGGGAACAAGATCACGCAGATGAAGCCA
CATGCATTTGATGGGCTGAAAAGTTTGACTAATCTGTATTTAGATAGAAATCGTCTAAAAGAGATTGATG
GCATGCTCTTTGGGAAACTTCATGCCACCCTGCAAGTGCTGGATTTACAGGCTAACCACATCATGTACTC
TACAGAACATACAGACTCGCCATTTATAAATATGTCAAGGCTTCTTGATCTGAAACTTGATGCACAGGAA
CCAAATGGCATAAACTTGTTGCCACATGCATTTTTCCGTGGTCTAATATCTCTGAATAGTCTTTACCTCA
CTAAGAACCATATCATTGGATTTGGTGCTGAAACATTTGATGACCTGAAAAGTTTGGAGACCTTAACTCT
GGACAACTCATGTGTTGGGATCGCCCAGCTCAAACCTGGTATTTTCAAAAACCTTCGAAAATTAAAGACA
TTATCCATGGTGAACATGGGCATTACATCATTTTCTAAAGAGGTCTTTGGAAATGTCACAGGACTGAAGC
TACTACATCTCAATCGCAATGCCATGATGTCTTTGGACATCAGTTTACTGGACAATCTAACCAATCTAAC
ATATGTTGACTTGCGCAGCTGTCCTCTCAGTTGTGGGTGTCAGAATAGTGAACTACAGAACTGGACTTTA
AGCAGTAAGAGACTCCAGTTTCCTTATCTTTTCAATATTACATGCCAAGACCATCCAGGCTCATTTTTTC
ACAACTTCGACACTAATGTGTGTTATTTAGACATAGCACTCTACCTGTTTTCCTCAACGTTTACATTCAC
AATCTTACTAAGCTTGATACCACTTCTCTATGTTAGACTTTACTGGAAATTTAAGTATGGCTACTATGTG
TTTCGATCATGGTTTGGGGAACAGTGGCGCCGTTTAAAGGACCAGGAGGAGAAATACAAGTACGATGCCT
TCATTTCCTACAACTCAGCAGATGAAGATTGGGTAATGGAACAGCTGCTGCCAAACCTTGAGGGTTCTTC
ATTTCGGCTCTGCCTCCACCACAGAGATTTCGAGCTGGGGCGTGATATTGTCGACAACATTGTGGCTGCC
GTATACGGCAGTCGCAAAACGATCTGTGTGGCCAGTCAGAGCTTCCTTCGAAGCGAATGGTGCTCACTGG
AGATCCAGTTGGCCAGCTATCGTCTCTTTCAAGAAATGCAGGATGTGCTTTTGTTGGTTTTTCTGGAGCC
TATCCCTGAGCGGCAACTGTCTACTTATCACCGTATGAGGAAGGTCATGCTCAAAAAGACTTATTTGCAG
TGGCCCGGGTCAAACTGTTCTGATCCAAACAGTGCAAAAGAACTGTTCTGGAATCAGTTAAAGAGAGCAC
TAAGGAGCAGCAACACTAGAAGCCAAGAGAAGCAGAATGATCAGAAGAGACAAGACAAAGAGGGGCACTC
ATCACTGCCCGTAGCTCATTTG
>NM_001199335.1:86-3055 Danio rerio toll-like receptor 21 (tlr21), mRNA
ATGGCACACTCTGCATGCCACAAACTGATACTAAAGGCCACATTCATCTGTCTCATAAAACTTGCCTGCA
GCTACAGTTTCAGAAGTTGCATAGAGATCCCAGATTCTAATCATACAATCTTTACATGTGTTAAAAGTTA
TGAACGAGACATAACTGCGATTGTGAGTGATGTATTTCCCACTGCATTAAATCTTACAATCTCTCACAGC
AACATTGAATATGTGCAAAGTCAAAGCTTCGATCATCTGCCCAATCTGACTGCTCTGATACTGGACGCTA
ACCATATTACTAACATCGACAAGGATGCTTTTAATAATCTACACCATCTTCAGACTTTAAATTTGTCCTG
CAACAACATATCATTTCTCCACAGGGATGTCTTCAGTGACCTCCATAACCTCACACAGCTGCTCCTGGGA
AGCAATAAACTGACTAATCCTGATAAGTATCTGTTTTCTAGTCTAACAAACCTCAAGATTCTTGACTTAC
GCAGAAACCACTTGTATAACTTTTCGTCTGTGGTTGAAAGCATAACAAACCTGACAAGCTTGATAAAACT
GGATCTTTCTTTTAACAAGCTGACCACCCTGCAACACTCCACCCATCTGCCAGAGTCACTTGCCTTGCTC
TACCTCGGTGATAACAAACTAAAGACACTGGGATGTGACAAGTCTTTTCTTATGAATGTCAAAAAGCTGG
ATCTCTCAGACAACAAAAACCTGGCATCCAAATCTTTTCTTGGCCTGAAACTGGAGAATATAACGTACCT
GCGGTTGCGCTTTACCAATATCTCCATTTTCAAACTTCTTACTTATCCCAATGTGCATCCGTGGCACATT
GACTTTTCTGGCCTGAAGCTGAAGAACTCCCATGCACTGAGTTCCCTGTGTGTCCTTATGCGAAATCACA
GCCATAAGCATTTACAAATACCTAAAATGTTGCTCCAGAGCAATTCTATAGGAGCTCTAAAAAATAATAC
ATTTCGTTATTGCCCCAGTATCACACGGGAAATGGACCTCTCGCGGAATGAGCTGAAAAGCGCTGGCTGC
TTGCAATTTCTCCACAATCAGACTCAACTGAAAAGTCTCAAGATGGAGCATAATCATCTGACCAAGCTAA
CGTCCTGCAACAAAGCAGAAATACATAATAGCCTGACAAACCTGAGCTATCGATACAACCGTATTCTACA
GATCAGTGGTTATGCCTTCAGCAATACACCTAAATTAGAAATACTGGAGCTGAACATCAACATAATTGCT
TATATGGACCATAAAGCCTTAAGTGGGCTCAAAGATCTCAAAACTCTTCGTCTCGACAACAACCTTTTGA
GTGATATCTACAATGATAGCTTTGAAGATCTCACAAACCTGAAGACTCTGAACCTGCGCAACAATGAAAT
AGCTGTCATTTTCAACTACACCTTTCAGAATCTGTCTAAACTGGATATTTTAGATTTAGGCGGGAACAAG
ATCTCACAGCTGAAACCGCATGCTTTTGATGGGCTCTATAGCTTGACCAATCTGTATCTAGACAGGAATC
ATCTTAAAATGATTGATGTCGTACTCTTTGGGAAACTCTCTGGCACCCTGCAGGTGCTGGATTTGCAGGG
TAACATGATTATGTATTTTACAGAACATACACACTCGCCGTTTAAAAATATGTCAAGACTTTACGACCTG
AAACTTAATGGACAGCAACCTAACGGCATTAACTTGTTGCCTCGTGCATTTTTCCGTGGTCTAACTTCTT
TGAAAAGTCTGTATCTCACCAACAATCATATTATTGGATTTGGTGATGAAACGTTCGACGACCTGAAAAA
CTTGGATTATCTAACACTGGACAACTCGTGTGCTGGGGTTGCCCAGCTCCAATCTGGAATTTTCAAAAGC
CTTCAAAAACTAAGGACGTTATCTCTTGAGAACATGGGTATTAAATCGTTTTCAAAAGATGTTTTCGGAA
ATCTCACAGGATTGAAGACGCTACATTTGAATCGCAATCCCATGATGTCTTTGGACATTAGTTTACTGGA
CAATCTGACTAATCTAATATACATCGACATGCGCAGTTGTCCTCTGAGTTGTGGCTGCCATAACAGTGAT
CTACAGAACTGGACCATAATGAATAAGAGGCTCCAATTTCCACATCTTTTCAATATCACATGCCCAGACC
ACCCAGGCTCATATTTTCACAACTTTGACACTAAAGTGTGTTATTTGGACATAGAGCTTTACTTTTTTTC
CTCAACCTCCACATTGACAATTTTATTAACCTTAATACCACTTCTCTATGTCAAACTTTACTGGAAATTC
AAGTATGGCTACTATGTGTTTCGATCGTGGTTTGGAGAACAGTGGCGTCGCTTACGGGACCAGGAGGAAA
AATACAATTACGATGCCTTTGTTTCTTACAATTCAGCAGATGAAGACTGGGTAATGGAACAGTTACTGCC
GAACCTTGAGGGTTCTTCATTTCGCCTGTGCCTCCACCACAGAGATTTTGAGCTAGGCCGTGATATTGTC
GACAACATTGTAGCTGCCGTCTATGGCAGCCGTAAAACAATCTGTGTGGTCAGTCAGAGCTTCCTTCGCA
GTGAATGGTGCTCACTAGAGATTCAATTGGCTAGCTATCGCCTCTTCCAGGAAATGCAAGATGTGCTTTT
GCTTGTCTTTCTGGAGCCTATCCCTGAACGTCAACTGTCCGCTTATCATCGCATGAGGAAAGTCATGCTC
AAAAAGACCTATCTTCAGTGGCCTGGGTCAAACTGTTCTGATCCAAACAGTGCAAAAGAACTGTTCTGGA
ATCAGTTAAAGAGAGCTCTAAGAAGCAGCAACTCTGGAAGCCAAGATGAGCAGAAGATGGATGACAATGA
ACTGAGGAGAAAAGAGAAAGTGTGTGCGGACAAGGAGGAAAGAGAATATTTTGTAAATCAGACACCAACA
GAAGATGAAATATATTACCTGATGCCC
>KJ004565.1:493-3414 Oplegnathus fasciatus Toll-like receptor 21 (TLR21) gene, complete cds
ATGGGAAGTCTACCTTTTCGTCTGTTGTCAGTTACGGTTGTTCTCGGTGCTGCTCAACTCATCAGTGGTT
ACAGCTTTAACAACTGCATTGAAGACCCATACTCCAAAGGTAGTTTTAACTGCATCAATCGAAAGGAAAA
GAAGATATCTGCTGTTATAAATGACCTGCCGCCATCTGCCATCAATCTCACCATCTCCAAAAATCATCTG
TGGCACATTCCTAGCAAGTGCTTTGCTCATCTACCAAACCTTAGACACCTCAGAATAGATGATAATAAGT
TGAGCATCATTGAACAGTCTGCTTTCCAAAACTTGCATCAACTTCAGTGTCTAAATCTGTCCATTAACAA
CATATCAGAGCTCAAACCTTCTCTGTTTGCAGACCTGCACAACCTCAACTTCCTTTTGCTGACAGACAAT
AAATTAAAGAAGCTCCCCGAGGGCATTTTCTCCACTGTTCTTAAGCTAAACACTTTAATCATGAGGCAAA
ACCTTCTGACAAATTTCTCAGGGATTGCCAAGTCTGTGTCACATCTAACAAAACTGAGGAAACTCGATCT
TTGCTCTAACAATTTGACCTCTCTCAGCCACTCAAATGTGTCACTACCCAAATCCCTCACTACGTTATAT
ATATGTAGAAATAATCTGTTTACATTAGGGTGTGAACATTCGTTTCTCAGGTTTATCCAGCTGCTAGATT
TGTCATACAATTCTAGGCTCCCTACGACGGCTTTTCAAGGAGTGGATTTGAGGCATATAAACTATCTGCG
TTTGCGTTCAACAAGTGTCAAGGTAGTGGAGCTTTTAAACATCAGTAACGTTAATGCAGAATATGTTGAT
TTCTCTGGCACAGGTCTGAAAAATGACACGCTGCTCATGGAGCTATGCAAATTGTTAAAGAAAAAGGTGA
AATGGCTTAAAAATATGGGCTTGAGTAGTAACTGGATTGAGAATCTAGCAAACAACACACTGAACTATTG
TCCTAAAATCACGGGGACTTTGGATCTATCCCACAATCAACTGAAATATACAAATTGTCTTAACTTTCTC
CATGGACAGACACATATACAAAACTTCAGTGCAGAGCATAACCATCTTACCTCCCTCCCATCCTGTAAAA
CACAAAACATGGTTTATTTAAAAAATCTGGAAGAGCTGAGCTATCGTTACAACCGCATCCTCTCAGTCAA
CTCTTATGCTTTCTATCATACACCAAATATCAAGACACTACAACTTAACATAAACACAATTGCTTTTCTC
CATCGTAAAGCTCTCAAAGGGCTGAAAAGGCTTAAGACACTCCGTTTAGACAATAACCTCTTAACTGATT
TGTTCAATAACACCTTTGAAGACAATCTCAACCTGCAAATCCTTAACCTACGCAACAATCGAATATCAGT
CATTTTTAATGGGACCTTCCTCAGTCTCAGGAATCTGACTATACTGGATCTAGGGGGTAATAAGATCACT
CATTTTCAGCCATCTGGCCTTGATGGACTAAAAAGTCTGTCCAAATTCTATCTAGATGGAAACAACCTTC
GACAGATTGACACTTCCCTCTATCGTGTATTTCAAGACACACTCACAGTGCTGGATTTACAGAGTAATCA
GATTCGCTTCTTCACTGAAGATATCATTTCGCCATTTATGAATCTCAGCAAACTCAGTGATCTGAAATTG
GATGGGCAGCAGCCTTATGGCATTACCCTTTTACCCCGCAATTTTTTCCGTGGCCTCTACTCATTGAAAT
TTCTGTATCTCACCAACAATAAGATCTCTCATCTTGCTCCTGATACCTTTGATGATCTAACAGGCTTACA
ATTCCTCACACTGGATAAATGCTGTGCTGGGGTGACACAACTAGAACCAGGAGTCTTTAAAAATCTAAGA
AATTTGAACAGATTGATTGTAGAAGATATAGGCATTCAGAACTTCTCAAAGGAGGTTTTTGGGAACCTTA
CACAGTTAAGCGCACTGCAGCTCAACCGCAATGGGATGCAGACCATTGAAGTCGATGCACTAGAAAGTTT
ACCTGAACTCCACTACCTTGACATACGTAATATTCCTTTAAGCTGCACCTGCAAGAACAGCTTGCTGCAA
AACTGGACACTTAATAACCCAAATGTCCAGGTGGTCTATTTCTACAATCTGCAGTGCCCACATGATGCAA
AACACAAATTCTACAACTTTGATACCCAAGTTTGTTACATAGATCTTGGAGAATACCTGTTCTTTAGCAC
AGCGGTTGTTATTTTTCTGTTCACAGTCACTCCTTTACTTTATGTCAAACTCTATTGGAAAATGAAGTAT
GGCTACTATGTGTTCCGTTCCTGGTTTAGTGAGCAGTGGCGCAGACTCAGAGATGAGGAGGAAAATTGCA
AATATGATGCTTTTGTTTCCTATAATTCCTCTGATGAACAATGGGTCATGGACCAGTTGCTGCCCAACTT
GGAGGGAAATGGGTCGTCGTTTAAACTTTGCCTACATCACAGGGACTTTGAGCTGGGCCGCGATATTGTG
GACAACATCGTCTCTGCTGTATATGGCAGCCGTAAAACTATTTGTGTGGTGAGCAGGAACTTCCTAAGCA
GCGAGTGGTGTTCTTTGGAAATCCAACTGGCCAGCTACCGACTCTTCGATGAGCACCGGGACGTTCTCCT
GCTCGTGTTTCTGGAGCCAATCTCTGAGAGGCAGCTGTCGTCCTATCACCGCATGAGGATGGTCATGTTA
AAAAAGACTTATCTGCAGTGGCCCGGCTCAGACTGCACTGACCCGACGCAGGCACAAGACCTGTTTTGGA
ATCAGCTACGTAGGGCAATGAGAACAGGAAGCAGACTCGTAACAGAAGAAAATGAACGTGAAGGTCCTGA
AGAAACTGAACATTTTGAGACGTCAGATGAAAACCATTACTTGCTACCT
>KR364002.1:224-3166 Seriola lalandi toll-like receptor 21/13 (TLR21/13) mRNA, complete cds
ATGGCTGGTCTACTTCATCAGCTGTTGTCAGTTACAGTTGTTCTTGGTGCTGTTCAACTCATAACTGGTT
ACAGCTTCAAAAACTGCATTGCAGACCCACGCTCAAATGGATCACTCTTCAACTGCATCAGTCGAAAGGA
AGAGAAGATGTCTGCTATTTTACATGACCTGCCAACATCTGCCATCCATCTCACCATCTCCAAGACTCAT
GTGAAGCACATCTGCAACTACAGCTTTGTTCATCTACCAAAGCTTAAATACCTAAGAATAGACGATAACC
CCGTGAATACCATCGATCAATCTGCTTTCCAAAACTTGCATCAACTTCAGTCTCTAAATTTATCTGTTAA
CAACATATCAGAACTGAACCCTTATCTGTTTAAGGAACTTCACAATCTCACCTTTCTGTTGCTGTCAGAC
AATAAATTAAAGCAGCTCCCTGAGGGCATTTTCTCTGCCACTCTCAATCTAAACACTTTAAACATGAGGC
AAAACCTTCTGACAAATTTCTCAGAGATCGCTGAGTCTGTGTCACATCTAATGAATCTGAAAGTATTAGA
CCTTTGCTATAACAGTTTGACCTCTCTCAGCCACTCAAATGTGTCGCTACCCAAATCCCTCACTACTTTA
TATATATGTAGAAACAATCTGTTTACATTAGGATGTAAAGATTCATTTCTCACGTTCATCAACATACTAG
ATTTGTCATATAATTCTAGGCTCCCTACGACAGCTTTTCAAGGAGTGGATTTGAGACGTATAAACTATCT
GCGTTTGCGTTCAACAAATGTCAGCGTAGTGGAGTTTTTAAACATCAGCAACGTCAAAGTAAGTCAGGTT
GATTTCTCTGGCCTGGGTCTAAAAAATGACAGCCTGCTCATGGAGCTATGCAAATTGTTAATGAGAAAGG
TTAAATGGATTAAAAATCTGAACCTGAGTGATAATGGGATTGGGAGTCTAACAAACTACACACTGTACTA
CTGTCCTAACATCACAGGGGATCTGGATCTATCCCGCAACAAACTGAAAAGCACAAATTGTCTTAGCTTT
CTCAGAAGACAGGCGCAGATAAAAAGCTTCAACGCAGAGCATAACCATCTCACCTCCCTCCCATCCTGTA
ACAAACAAACCAAGGTTTGTTTAAAAAGTCTGGAAGAGCTGAGCTATCGTTACAACCGCATTCTCTCAGT
GAATTCCTTTGCTTTCTTTCATACGCCAAATATCAAGACGCTACAACTTAACATAAACACAATTGCTTTT
CTCGATCGTAAAGCTCTCAAAGGGCTGAAAAAGCTTGTGAAACTCCGTTTGGACAATAACCTCTTAACTG
ATTTGTTCAATGAGACTTTTGAAGACAATAACAAACTACAAGTCCTTAACTTACGCAACAATCGTATTTC
TGTCATTTTCAATGGGACCTTCCTCATGCTTCGGAATCTGACAACATTGGACCTGGGAGGTAATAAGATC
ACTCATTTTCAGCCATCAGGTTTTGATGGACTAAAAAGTCTGTCCAATCTCTATCTAGATGGAAACAACC
TCAAACACATTGACACCTCCATCTATCGTGTATTTCAAGATACACTCACAGTGCTGGATTTACAAAGTAA
TAAGATTCGCTTCCTCACTGAAAATAACAGCTCACCATTTATGAATCTTAGCAAACTCAGTGATTTGAAA
TTGGATGGGCAGCGGCCTTATGGCATGACCGTTTTGCCCCACACTTTTTTTCGTGGCCTCTACTCACTAA
AATCTCTGTATCTCACCAACAATAACATCTTTCATCTGCCTCCTGATGTATTTGATGATCTGACAAGCTT
ACAGTTCCTCACACTGGATAAGTGCTGTGTTGGGGTGACACAACTAGTACCAGGAGTCTTTAAAAATCTA
AGAAATTTGACCAAATTGACTGTAGAAAGTATGGGCATTCAGAACTTCTCTAAGGAGGTTTTTGGGAATC
TTATACAGTTAAGCTCACTGCAGCTCAACCGCAATGTGATGCAGAGCATTCATGTAGATGCACTACAGAG
TCTACCAAAACTCCGCTACCTTGACATACGTAACATTCCTTTAAGCTGCACCTGCAAGAACAGCTTGCTG
CAAAACTGGACAATATATAACAAAAATGTCCAGGTTGTATATCTCTATAATCTACAGTGCCAAAATGATG
CAAATTACAAATTCCACAACTTCAAAACTAACGTTTGTTACATAGATCTAGGAGAGTACCTGTTCTTTAG
CACAGCGGTGGTGATCTTCCTGTTCACAGTCACTCCTTTACTTTATGTCAAACTCTACTGGAAAATGAAG
TACAGCTACTATGTGTTCCGTTCATGGTTTAGTGATCAGTGGCGCAGGCTTAGGGAGGAGGAGGAAAACT
GCAAATATGATGCATTTATTTCCTATAATTCCTCTGATGACCAATGGGTCATGGACCAGTTGCTGCCTAA
CCTGGAGGGAAATGGATCATCTTTTAAACTTTGCCTACATCACAGGGACTTTGAACTGGGCCGCGATATT
GTGGACAACATTGTCTCTGCTGTATACAGCAGCCGTAAAACTATTTGTGTGGTGAGCAGGAATTTCCTAC
AAAGTGAGTGGTGTTCACTAGAAATCCAGCTTGCCAGCTACCGACTCTTTGATGAGCACCGAGATGTTCT
TCTGCTCGTGTTCTTGGAGCCAATCTCTGAGAGGCAGCTGTCAGCCTATCACCGCATGCGGAAAGTCATG
TTAAAAAAGACTTATTTGCAGTGGCCTGACTCAGACTGCACTAACCCAATGCAGGCCCAAGAACTGTTTT
GGAATCAGCTGCGTAGGGCAATGAGAATGGGGAGCAGACTCAAAATGGAAGAAAATATCAACAACGAAGG
TTGTGTTAATGCTGAAAGTGAAGAAACTGAACCTTTTGAGACATCAGATGAAGAATATTACTTGCTACCT
