# Supplementary material for: Variation in selection constraints on teleost TLRs with emphasis on their repertoire in the Walking catfish, Clarias batrachus
Source: Sci Rep. 2020 Dec 7;10:21394. doi: 10.1038/s41598-020-78347-6 (PMC7721727; doi:10.1038/s41598-020-78347-6)
Supplement: Supplementary file 11 — Supplementary Information 11. [file 41598_2020_78347_MOESM11_ESM.txt]

>HG794237.1:165-3059 Sparus aurata mRNA for toll-like receptor 22 (tlr22 gene)
ATGCATCCTGGAGTAAAGGAGGATAAAACCAGACTAAAAGGAGGATCAGAATGCATCAAACTAAGCATTA
TCTTCCTCTTGTTGAATATCAACTATTTGGTTGTTCCGGTCACAGGATATTCACTGAGAAACTGCCGAAT
CAGTCGGGGAAAGGCCTTATGTACCAAGAATAAGCAACAAGTCACAGAAGTTCCTCAGGATATTCCCTCA
ACAGTGGAAGGGATTGACTTGTCGTCCAACAAAATTTCTAAAATACACGTTTCGGATTTCAAAAATTTTC
CAATTTTGACAACGTTGGACCTTAGTTCCAATAAAATTACGCAGATAGACACTGGTGCCTTTGCGAATCT
GATTTCCCTCAACAGTTTAAATCTGAATAATAACAAACTTGATATACTTGGAGATGATCTTTTTTACGGT
CTGAGCANCCTCACAGAGCTGAGAATCCATGGAAATAAAATCAAATCAGTGGCACCCACTTCTTTTAAGT
CCTTAACGAGCTTGACATTTTTGGATATCTCCAACAGCAAACTGCATCAATTGAATAAAGTTCATTTGAT
AATAAAGCACCTGCCAAATCTACAAGTTCTGTCTCTGCAAAATAATGACATCAGTTATTTTAATTCCTGG
GAACTGACAAACAGCTCACTTGGACTTACATCGCTTGATTTATCTAAAAATCCCATTAAAGTGTTTAACA
TCACTGCAGATATTTTCCCAAATCTCACCTGGTTTAACATTGGCCAATGTCCCCAGACGAAACCGACAAA
ATGGGACGTGCGCAACAAGACCTTTCTCAGTCGAGTGTCTACTCTTGATATCAGTAGACTCCACTTGAAG
ATGGACGACATGAAAATGTTACTCGAGAGCGTCAACTCCTCTCTGACTACTCTGAGGATGGCACAAATGA
AACATTACCTTTTATCGACGCTAATCAACATTTCCTGCACCATCCCAACGATGTCCAAACTCCAGCTCAA
ACAAAACCAACTCAGTGTTATCCAGTCACATTTTTTTCAGTTGTGTGTTAATGTAACAGAATTAGATTTA
TCATACAATCAAATTCAAAACATCCAAGAAGGGGCCTTCAGATCTACTCAGGGTATAAAGATCTTGAGTT
TGAGTCATAACAAACTTCCATCCGTTCCAGCTCCCTTAAATGATATATCTAATCTCACTGAGCTGGATCT
CAGCAGTAATGAAATCACCAAACTTGAGTGTCATGATTTTGCCAACATGACAAAGCTCCGACATCTCCAC
CTTAGTTACAATTCATTCCCAGCTCTACAAGACTGTCTTTTCAAGGATTTGGTAAAACTGCAAGTTTTAA
AGCTGCAGAACAGCTCCATCGCTGACTTAAAAAATGCCTTCAAAAACTCCTTGCCAAATCTCATAAAGCT
GCATCTGGATCAGAATAAACTCACTGCCATTAAGCATGGGGACTTTATGGGCTTGCAATCCCTCCAGAAC
TTGTCATTACATGATAATCAGATAAAGAAACTTAACAAAGGATGTTTTATTGGATTGACGAATCTTACAA
ATCTTCTGTTGCAAGCCAATAGACTTGAAGAAGACTCTATAAAACATTATTCTTTTAATAATCTGAAAAA
TTTAAAAAAATTGGATTTGAGTAACAATCATATTAGATATAAAAAAAGTTCAGCTTTGCATCCTCCACCA
TTTTTTAACCTGTCCCGTCTGGAGACGTTGGCTTTTTATGTACAGCGCCGCAGGGAGAGAGCCTATCTGC
CTTGCAACATCCTGCAAGGTTTGACAAATCTTTTGGTTCTCGATATGAGGAACCTTCACCTTCCCTCCTT
TCCCAAAGACGTTTTTAAATACACTCCTCAACTACAAACACTAGACATAAGATCGAATGAACTTTCAGAT
CTCTCTCCGGATGTGTTTTCACCTATTCAAAGCCTCGAAAAACTCTACATATCGACAACAAACCTCCGGT
CTCTAGATTTCCTCATTGATGCCAACCTTACTAAGCTGAAGTTCATTGAGGCGAAAAAGAATCAACTTCA
TGTTATCAGAGAGGAACTAATCAATTCTCTACCGGCTCTTGTTTATCTGGATCTCGAAGGCAACAGTTTC
ACCTGTGACTGCGATAATGTCTGGTTCCTTCTGTGGGTACAAAAGAGCAACCAGACACAAGTTTTTGATG
CCTACAACTTTGAGTGCAACTATCCTGCAGTCATGTTAGGTAAGAAACTGATGGACTTTGACCCCCAGTC
CTGCAGAGATAACATCGACTTCATCTGCTTCATCTCCACCACGTCTACGATCCTCCTCTTCATGGTGGTG
TCCTACACCTACCATTTCCTGAGGTGGCAGCTGGCTTACGCCTACTACTTCTTCCTTGCTTTGCTCTTTG
ATGCAAAGAATAAAAACAGACAAACTCATAATCAGTATGACGCCTTTATCTCCTACAATGCCCATGATGA
GCCATGGGTCATCAGACAGCTGCTACCAAAACTGGAAGATGAGCAGGGCTGGAGATTGTGTCTGCACCAT
CGAGACTTTGAGCCAGGTAAACCCATCATAGACAACATCACAGACGCCATCTACGGCAGCAGGAAGACCA
TCTGCGTGATCAGTCGCAAATACCTGGAGAGCGAGTGGTGTTCCAGAGAGATACAGGTGGCCAGCTTCCG
TCTGTTCGATGAGCAGAAGGACGTGTTGATCCTCGTGTTTCTGGAGGACATTCCCAGCTATCAGCTCTCT
CCTTACTACCGCATGAGGAAGCTGCTGAAGAAGAAGTCCTACCTGAGCTGGCCGCGAGCCGGCGAGCACA
CCGAGCTGTTCTGGGAGAAACTCCGCCAGGCTCTGAAGACCAGAGAACAACCCGAGGACGACAAGTTCCT
GCTAAATGTGATGGACAGACCG
>KP996491.1:398-3283 Seriola lalandi toll-like receptor 22 (TLR22) mRNA, complete cds
ATGGGTCCTGGAGTGAAAGAGAACGAAACAACAGCAACAGAAGGAAGAAAACAATTTCAACTCATCATTT
TTCTGTGCTTGTTGAATATCAGCAGTTTTGTTGTTCCAGTCAGAGGATTTGCAATGAAGAATTGTAAAAT
CAGTTACAATATTGCCATATGTGTCCAGAGTAAACTCAGAGCTGTTCCTCAAGATATTCCCTCAACAGTA
AAAGGTTTTGATTTGTCTGCAAACAAAATTTCAAGAGTAAAAATATCAGATTTCAAAAATCTACCAGTTT
TGACAAAATTAGAACTAAATCGCAACTTCATTTCGCAGATAGATAACGGCGCCTTTGCCAATCTGATTTC
CCTCAAGAAGTTAAATCTAAATAATAATAAACTTGTTGAACTCAGAGAGGATCTTTTTAATGGTTTGAGC
AACCTCACCGAGCTCAGGATTAATGGTAATCGCATCAGAGCTGTGGCGTCCACGTCTTTCAAGTCCATGA
TAAGCTTAACGTTTCTGGACATTTCTCAGAACAAACTGCACGACATAAGAAAAGTTCATTCAATAATACA
GCATCTGCCGCAGCTACGAGAGTTGTACATTCAAAAGAACGGTTTTACCACTTTTCACTCGTGGGAACTG
ACAAACAGCTCGCTACAACTTAAATACCTTGATTTGTCTCGGAATCCTATGACAGTTTTTCAGATCACTG
CAGATGTTTTACCAAATCTGACCTGGTTTAACGTCGGTGGCTCTTCCCAGAAGATGAGATGGGATGTGCG
TAACAAGACCTTCTTTAGTCGAGTGTCTACTCTAGACATTACCGGGCTTCAAATGTCTTTAAATGACATG
AAAACATTACTAGAGAGCGTAAACTCCTCACTAACGTGTCTGAGGATGAATGCAATGAATCATAACTTCG
CAGCGCTCATCAACATTTCCTGTTCCATCCCAACATTGTCCAAACTGCAACTCCGCAATTACAAACTCAG
CTCTGTCAGTTCTGATTTGATTAAGTTGTGCATCAATGTAACTGAGTTAGATTTAGCAAAGAATCAAATA
CAAAACATCAGTGACAACACCTTCAGATCTATTCAGAGATTAAGGATCTTGGATCTGAGTCGCAACAAGC
TTTCATCTGTTCCAGCTGCCACGAGGAATCTACCGATTCTTCAAGAGCTGGATCTGAGCTCTAATCTCAT
CAGCAAACTTGAATGTGACGATTTTGCCAATCAGACGATGCTTAGACAGCTCAACCTTTATCAGAATTCA
ATCTCAGCTCTAAAAGGCTGTGTTTTCAAGGATTTAATACGATTGCAAGTTTTGAAGTTGCAGAGCAACC
AAATGTCCGAGTTACATGGTGCTTTCAACAAACACCTGCCAAATCTACGCCAACTGCTGTTGAATCAGAA
TAAACTCACTGCCATTAAACATGGAGAATTCAGGGGCTTACAGTCCCTCCAGAACTTGTCATTACATCAC
AATCAAATACATCAACTTGAAATGGGGTGTTTCATTGGATTGATGAATCTTACCGATATTCAGCTACAGG
AAAATCGTATTAAAGAGGATGAAATAAACAAAGGTAGTTTCAATGATCTGATAAATTTAAGAAGATTAGA
GTTGAGGGACAATAACATTAGATATGGAAACAATTCAACTTTGCCTAATGCACCATTTTCTCAGCTGTCC
CGTCTGGACACATTAGGTATTGCTTTACAGCATGGCAAGGGGAAGTCTTACTTGCCTCACAACTTCTTGC
AAGGTCTCACAAATCTGCGGGTTTTCAATACGAGGAACATTCAACTTTTAACCTTGCACAAAGACACGTT
TATTTACACACCTCAACTGCAAGAACTTGACATTAGCACAAATGAATTTAGGGATCTCTCTCCAGAGTTG
TTTTCCCCAATTCCAAACCTTAAAAGTCTTTACATATCTAAAACAATTCTTGGGTCTCTGGAGTTTCTTG
TAAATGCCAGCCTTTCCAAACTGGAGTTCTTGCAGGCGAGAAAGAATCAATATTCAGTTATCAGTGAGGA
AATAATAAAGTCCGTACCAGCTCTTGTTTATGTGGATCTTCAGGGGAACAGTTTCAGGTGTGACTGCGAT
AATGCCTGGTTCCTCCAATGGATAGAAAACAACAACCAAACACAAGTTTTTGATGCCTATAACTTTACCT
GCAACTACCCTGTGCACCTTAAAGGCAAGGAACTGTTGGAACTTGACATCAGCTCCTGCTCAGTAGACAT
TGAATTCATCTACTTTATCTCCACCACATGTACAGTCCTACTGTTTATGGTGGTGTCCTTCACCTACCAT
TTCCTGAGGTGGCACCTGGCCTATGCCTACTACCTCTTCTTGGCTTTGCTCTTTGACACAAAGCACAAAA
ACAAGCAAGCTCCTAAACAGTATGACGCCTTCATCTCCTACAACACTCATGATGAGCCCTGGGTCGTCCA
AGAGCTGCTGCCCAAACTGGAGGGAGACCAGGGCTGGAAGTTGTGTCTGCACCATCGAGACTTTGAGCCA
GGTAAACCCATCATAGACAACATCACAGATGCCATTTATGGAAGCAGGAAGACCATCTGTGTGATCAGTC
GCAGATACCTTGAGAGTGAGTGGTGCTCCAGAGAGATCCAGGTGGCCAGCTTCCGTCTGTTCGACGAGCA
GAAGGACGTGCTGATCATGGTCTTTCTGGAGGACATTCCCACCCATGAGCTGTCTCCTTACTACCGCATG
AGGAAACTGCTGAAGAAGCGGACCTACCTGAGCTGGCCTCGAGCCGAAGAGCACACAGAGCTGTTCTGGG
AGAAACTCCGCCAGGCTCTGAAGACCAGAGAAGATCCGGGTGAGGACATCTTCCAGCTCACTGTGGTGGA
CGCACACTGGCAA
>JX074780.1:251-3115 Gadus morhua toll-like receptor 22i (tlr22i) mRNA, complete cds
ATGCCGTTAAGGGGAATTCGTTTTTGTTCATTTGGAATATTATATCTCTTTCTGAACAGTTTTGTTGTTC
CAACGGCTAGTTACACGCTGAAGGACTGCATGGTCAAACAGAACACACAGGTCATCTGTCGGAAGAACAG
TTTTAAAGTATTTCCAAAGGACATTCCAGCAAGAGTCACAAGTATAGAACTGTCTGGAAACACCATTTCT
ACACTCAATAAAACAGATCTGGAAAATATCCCAAATCTGTTGCGCTTAGACCTGACAAGCAACAGGATCT
CCAAGATTGAATCTGGCACTTTTGTCGTTCAACTCTCTCTTGAGGTGTTAATTTTAAAGAACAATAGCCT
TTATAAGCTACAGGAGGGTATGTTTGATGGCTTGGTCAATCTCAAAGAATTGTATCTGACTTCCAATCAG
ATCCAAACTGTAGCACCAGCCTCTTTCAAGACTCTGAGCAAGCTTAGGATTTTGGACCTAGGCTATAACA
AACTGCGCCACTTAACAAACATCTTACAACATACACCACATTTACAAACCCTGTACATTCCAGCAAACAA
CATTTCCACTTTTCATTCTTGGGAGCTGTCAAATAAGTCTACAGAACTTGTTATACTTGATTTGTCTCAG
AATGAGCTTAGGTTCTTTAGGCTCACTGCAGGTATCTTTCCCAAACTCAAAACGTTGAACCTTAGGGATG
GTATAAAGAATGGTATCGTCTGGGAGGTGAATGACACATCATACCTTAGAAGCGTGCATAAACTAGATAT
CAGTGGGGTTCGCTCCTCATTACATGGACTGCAGGAAGTAATAGAGACATTTAACTCCTCCTCCTCACTG
ATTTATCTGCAGTTAAACAATATAAGTAACAGCCTGCAGGCCCTAATCGATGTTTCCTGCAAAATCCTAA
AGCTGAGCACTTTTGAAATCCGAAATAACGGCATCAAAGTTATTAGATCAGACATGCTGCACTTGTGTAG
TTATCTGAAAATATTGGACTTGGGGATGAATGAGATAACTAACATCTCTGAAAATTCTTTTCAATCTCTG
AGGCAGCTTGACACTTTAAACATAAAGAATAACTGTCTCAAATCGGTCCCCAATGCTGTAAGGAAAACTC
AAATCACAAAACTGGATCTCAGCCACAATAACATCAATGTTCTTGGCTGTGATGATTTTTCCAATATGAC
ACGTCTCAGAGTTCTCCATCTAGACAATAATCCTCTTGTAGCCCTCCAGGATTGTGTTTTCAAAGATTTG
GTCAATTTAAACGAATTAATTTTCCAAAACAGCAGCATTGAATTAAACGGCGCCTTCAAAAAAAACACGC
CAAATCTTAAAACTCTTTCTTTGATAAACAATGAACTCACTGATCTAGTTCATGGAGGATTTAGAGCTCT
GAATTCCCTCCAGTATTTGTCATTAAAAGGGAATCAATTACAACAACTTAAAGATGGGACCTTTTTTGGA
CTGTCCAGTCTTACACATCTTGATCTCGAATCAAATAAAATAAATGAAATTTCAAACTGTACTTTTGTTG
AACTGAAAGCTTTAAAGACATTGAATTTGCGTAGAAATTGCATTCAATATGCATCGGTAGAGCCTATTCT
GAATCCACCATTTGCTGAGCTTTCAAAACTAGATACATTGTACATTTCAGATCAGATCAGATCTCATAAG
CGGACCAATTTCCCTCAAAACTTTCTGCAAGGCCTGACAAATCTGTCAATACTCTATATGCAAACTAACA
ATATTAAATTTGTGCACCCACACACCTTCAACTATACTCCTAATTTGAATGTGCTTTATTTGTCTGACAA
TTTTTTAACAGACATTCCCGACAATTTGTTTTGCTCAATTCAAAAACTAAAAAGTCTTGAAATGTCAAAG
ACAAGGCTGAGGTCTCTAGATTTTCTGCTCCATGCTAACCTCACAGAGCTGGAGGTGTTGCATGTGGCGT
ATAATCCCTTTTCTGTGATTAGAGAGCCAGTGATGCTGTCTCTGTCGGCACTTACTTACCTGAATATGCA
GGGTAATAGCTTCACCTGTAACTGTGACAACGCGTGGTTCCACCAATGGGTAATCACCAACAAGCAAACA
CAAGTGTTTGATGCATACAACTTTGAATGCAGCTACCCTCCAAACCTTAAAGGTAGAGAAATGTTGCAGA
TTGACTTCAGTTCTTGTACAGTAGACACAGACTTCATCTGTTATATTTCAACGGCATGCGCGGTCATCAT
GACCTTAGCAGTCTCCTTCACCCACCATTTTCTACAATGGCATCTGGTCTACGCGTACTACCTCATGCTG
GCCTTCCTTTACAACTCAAAGAACAAGGACAAGCGTGCTCATCAGTACGACGCCTTCGTCTCCTACAACA
CAAACGATGAAGGCTGGGTGCTGGGGGAGCTGCTGCCCAAGCTGGAGGACGAGCAGGGCTGGAGACTGTG
TCTGCACCACCGAGACTTCCAGCCAGGTAAACCGATCATGGAAAACATTACAGACGCCATCTATGGCAGC
CGGAAGACCATCTGTGTGGTCAGTCGCGATTACCTGGAGAGTGAATGGTGCTCCAGAGAGATCCAGGTTG
CCAGCTTCCGTCTGTTTGACGAGCAGAAGGACGTGCTGATCCTGGTGTTCCTGGAGGACATTCCCATGCA
GCAACTGTCTCCGTACTACCGCATGAGGAGGCTCCTGAAGAGACAAACCTACCTGAGCTGGTCCCGCGCA
GACGCACACCCAAACCTGTTCTGGGAGAAGCTCCGGCAGGCCCTGGAGACACAGGAGCACCCAATGGGAG
AGCATCTACGGCTCACCATTGAGGACGGACCCCCTGGAGAGAGACAAGACCAGTCAAAGGTT
>MK273059.1:294-3173 Lateolabrax maculatus toll-like receptor 22 (tlr22) mRNA, complete cds
ATGCATCCTGGAATGAAAGAGGACAAAACAATGCCAAAAGGAGGATCAACATGTTTCAAACGAAGTATTA
TTTTCCTCTTGCTGAATATCAGCAGTTTTGTTGTTCCAGTCGCAGGATTTGCAATGAAAACTTGTCGAAT
CAGTTACGATACCGCCATATGTGACCAGACTACACTGTACGCTGTTCCTCAAGATATTCCCCCAACTGTG
AAAGTTATCGACTTGTCCGTAAACAGAATTTCAAAAATACAACTATTAGATTTCAAAAATCGAACAGTTC
TGACAGAGTTAAACCTAAAACGCAACATCATTTCGCAGATTGACACAGGAGCTTTTGCCGATTTGATTTC
CCTCAAGACGTTAAATCTAAATAACAATAAACTTGTTCATCTTGGAGATGATCTTTTTAAAGGTTTGAGC
AACCTCACAGAGCTAAGAATTTATGGTAATCAAATCAAAGCAGTGGCGTCCACCGCTTTTAAGTCCCTGA
CAAGCTTGACAATTTTGGACATCTGCAACAACAACCTGCACAACTTAACAGTAGTTCATTCTATATTACA
GCACCTGCCAAATCTACAAGAACTAGTAATTAGAAACATTGGTTTAACCGAGTTTCATTCATGGGAACTG
ACAAACAGCTCACTAGAACTTTCTTCCCTTGATTTGTCCCAAAATCTCATTGCAGACTTTAGGATCACTG
CAGATGTTTTCCCAAAACTCACCTGGTTAAAAATCGGCGGCTCAAAACAACGGATGAAATGGGATGTGCG
TAACAAGACTTTCCTTAGTCGAGTGTCCACTCTTGATATTAGTGCCCTTCAAATGGCTCTTCATGACATG
GAAACATTAATAGAGAGCTTCAACTCCTCCCTGATTTCTCTGAGGATGAATACAATGAAATATGGCCTTC
CCGCACTAATCAATACTTCCTGCACCATCCCAACAGTGTCCACACTCCAACTCCGATCCAACAAACTCTG
GTTTGTTGATTCAAAATTGTTTCACTTGTGTATTAACGTAAAAGAGGTAGATTTAAAAGGCAATCGAATA
AAAGTTATCCAAGAAGAGGCATTCAGATCTTTTCAAAATTTGAGGATCTTGAGTCTGAGTCACAACAAGC
TTTTATCTGTTCCTGCCGCCACGAGGAATTTACCAGCACTCGCAGAGCTGGATCTCAGCTCTAATGCAAT
CAGCACACTTGAATGTCAAGATTTCGCCAATCTGGTAACGCTCAGACAGCTCAGCCTCCAGCATAATTCA
ATCTCAAATCTAGAAGAGTGTTTGTTCAAGAATTTAATACGATTGCAAGTTTTAGAGCTACAGAACAACA
CAATCTCCAAATTAAACAATGCTTTCATAAAATACTTGCCAAATCTTAAACTACTGCGTTTGAATGGAAA
TGAGCTCACCATCATTAAACATGGGGAATTTAAGGGCCTGATTTCCCTCCGGAACTTGTCATTACATGAA
AATAAAATAAAAAAACTTGAAAAGGGATCTTTTATTGGATTGACGAATCTTACCGATCTTCAGCTGCTAT
CGAATAATATTGAAAAAAACGGACTAATCAAAGGTTGTTTCAATGGTCTGATTAATTTAAAAAGATTGGA
TATGAGGCAAAATCACATTAAATATAAAAAGAATGTAGCTTTGCGTGATCCACCATTTTCGGAGCTGTCC
AATCTGGAGACATTGGCTATTCTTTCACAGCACCGCAGGGGGAAGTCCCAGCTGCCTCGCAACTTGTTGC
AAGGTTTGAAAAATCTTTTGGTTTTCAATACGAGGAACAGTCAACTTTTGTCGTTGCACAAAGACATGTT
TAATTACACGCCTCAACTGCAAACACTTGACATTAGTTCAAATGACCTTGAGGATCTATCCCCAGATTTG
TTTTCCCCAATTCAAAGCCTAAAAAGCCTGTACATATCTAGAACAAGTCTTTGGTCTCTAGATTTCCTTA
TACATGCCAACCTTACTAAGCTGGAGTTCCTGCAGGCGAGGAAGAATGAATATTCGGTTTTCAGTGAAGA
AATCATGAAGTCCCTACCGGCTCTCATTTATGTGGATCTTCAAGGCAATAGTTTCACCTGTGACTGCAGT
AACGCCTGGTTCCTCAAGTGGGCAGAAAAAAACGAACAAACGCAAGTTTATGACGCCTACAACTTTACGT
GCAACTACCCTCCGTCCCTTAAAGGTATGAAACTGTTGGAACTCGACGTCCGGTCCTGCTTAGTGGAGAC
CGACTTCATCTGCTTCATCTCCACCACATGTGCGATCCTCCTGTTTATGGTGGTGTCCTTCACCTACAAT
TTCCTAAGGTGGCAGCTGGCCTACGCCTACTACCTCTTTTTGGCTTTGCTCTTTGACTCAAAGCATAGAA
ACAAGCAAGCTCCTGACCAGTATGACGCCTTCATCTCCTACAACAGCCATGATGAGCCCTGGGTCATCAG
AGAGCTGTTGCCAAAACTGGAAGGTGAGCAGGGCTGGAGGTTGTGTCTACACCATCGAGACTTCGAGCCA
GGTAAACCCATCATAGAAAACATCACAGAGGCCATCTATGGAAGCAGGAAGACCATCTGTGTGATCAGTC
GCAGATACCTTGAGAGTGAGTGGTGCTCCAGAGAGATCCAGGTGGCCAGCTTCCGTCTGTTCGATGAGAA
CAAGGACGTGCTGATCCTGGTGTTCCTGGAGGACATTTCCACCTCTCAGCTGTCTCCGTACTACCGCATA
AGGAAGCTGCTGAAGAGGCAGACCTACCTGAGCTGGCCGCAAGCCTGGGAGCACACCGAGCTGTTCTGGG
AGAAACTCCGCCAGGCCCTGAAGACCAGAGAAGATCTTTATGAGGACAGGTTCTGCCTCACCGTGGTGGA
CAGCCCG
>KR709256.1 Miichthys miiuy toll-like receptor 22 (TLR22) mRNA, complete cds
ATGCCAAAAGGAAGAGCAAAATACTTTAAACTAAGTATTATCTTTCTTTTGCTGAATATCAACAATTTTG
TTGTTCCAGTCACGGGGTTTTTTCTGAGATCTTGCCGAATCAGTTACAGCACTGCTATATGTGCCAAGAG
TAGGCCTAGTCTCAAAGCCGTTCCTAAGGATATTCCCCCAACAGTGAAAGGTTTGGACTTGTCTGTAAAC
AAAATCACTAAAATACAAGGATCAGATTTCGAAAACCTACCGCTTTTGACACAGTTAGAAATAGATCGCA
ACAGGATTTCACAGATAGACACGGGTGCCTTTGCTAATCTAATTTCCCTCAAGAAGTTAAATCTAAATAA
TAATAAGCTTCATGAACTTAGAGCTGATCTTTTCGACGGTTTGAGAAACCTCACAGAGCTAAGAATTAGA
AGTAACGGCATCAAAGTGGTGGCGTCCACTTCTTTCAAGTCCTTGACAAGCTTGAAGCTTTTGGACATCT
CTTTCAACAGACTGAACCACTTAACAAACGTTCATGCTATAATACAACACCTGCCAAATCTAAAAGATCT
GTCAATCTATAAGAATGGTTTTACCACTTTTAACTCGTGGGAACTGACAAACGGCTCACTAGGGCTTACT
TCCCTTGATGTGTCTCAAAATCCCTTTGGAGTCTTTAACATCACTACAAATATTTTTCCAAATCTCACCA
GGTTTAATATCGGTGGCTTTCACAGTAAGCAACATATGAAATGGGAGGTGCGTAACACAACTTTTCCTAG
TCGAGTGTCTACTCTGGATATTAGTGGGCTTGAATTGGCGTTTGGTCACATGAAAACCTTTCTAGAGAGC
GTCAACTCCTCCCTGATTTCTATGAGGATGAACGCAATGAAATACAACCTCACAGGACTAATCAACATTT
CCTGCACCATCCCAACAATGTCCACGCTCCAACTCCGACATAACAAACTCCATTTTATCCGTTCCAATTT
CTTCAAGTTGTGTATCAACGTAACAGAGTTAGATTTAGCAGAGAGTCGAATTAAAAGTATCCAAGACGAG
GCTTTCGCCTCAATGAAAGGTTTAAAAATCTTGACTTTAAGTCGTAACACACTCCACTCTGTTCCAGCCG
CAATAAAATATATACCAACTCTTGAAGAGTTAGATCTCAGCAAAAATAACATCACCACACTTGGATGTCA
AGATTTTGTCAATACGACAAAGCTCAAACACCTCAGGCTTTTTAATAATTTCATCTCGGCTCTAAAAGAT
TGTGTTTTCAAGGATTTAATACAATTGCAAGTTTTAAAGCTACAGGGCAACCACATCTGCACATTTGGTG
GTGCTTTCAAAAAACCAAACTTACCAAACCTAACACAACTGCGTTTGAACGGAAATGGACTCCACACCAT
TGAATCTGGAGCATTTAACGGCTTGCAATCCCTCCAGATATTGTCATTACATGAAAATAAGATTGAAAAA
CTTAAAGACGGGTGTTTCATTGGATTGACGGATCTTACTGATCTTCAGCTGCAATCAAATAATATTAAAG
AATTATACATAAAACAAGAAGTTTTTAATCATCTGACAAATTTAAGAAGATTGGATTTGAGGACCAATCA
CATCAGATATAACGACAGTTCAGCTATGCATAATCCACCATTTTCTAAACTGTCCCATTTGCAAATATTG
GCTATTCCTGGACAACACCGACGGGGGAAGTCCCTGCTGCCTTCAAACATCCTGCAAGGTTTGACAAATC
TTTTGGTTTTCAATACCAGGAACACTCAACTTTTATCCTTGTCCAAAGACATGTTTAATCACACCCCTCA
ACTGCAAACACTTGATATTAGCTCAAATGACATTGTGGATCTCTCTCCAGAATTGTTTTTCCCAATTCAA
AACCTTAAAAGTCTCTACATATCCAGAACAAGTCTTCGGTCTCTAGATTTCTTAATAGATGCCGGCCTCA
CCAAGATGGAGTTCATGCAGGCGAGAAAGAATGCATTTTCAGTTCTCAGTGAGGACGTAATGGATTCCCT
AAAAGCTCTTGTTTATGTGGATTTGCAAGGCAATAGTTTCACCTGTGACTGTGATAACGCCTGGTTCATC
AACTGGACAGAAAACAACAACAAAACACAAGTTTTTGACGCCTATAACTTTGAGTGCAACTATCCTCCAG
ACCTAAAAGGTATGAAACTGATGGACTTTGATATCCAGTTCTGCAAAGTGAGCACTGACTTCATCTGCTT
TGTTTCAACCACATGTATGGTCCTCCTGTTTATGGGAGTGTCCTTCACCTACCATTTCCTGAGGTGGCAG
CTGACGTATGCCTACTACTACTTCTTGGCTTTGCTCTTTGACTCAAAGAATCAAAACAGGCAAGCCTCTA
ATCTGTATGACGCCTTTATCTCCTACAACACCCATGACGAGCCATGGGTCATCCAAGAGCTGTTGCCAAA
ACTGGAAGGAGAGCAGGGCTGGAGATTGTGTCTGCACCATCGAGACTTTGAGCCAGGTAAACCCATCATA
GACAACATCACAGATGCCATCTATGCAAGCAGGAAGACCATCTGTGTGATCAGTCGCAGATACCTCGAGA
GTGAGTGGTGCTCCAGAGAGATCCAGGTGGCCAGCTTCCGTCTGTTCGATGAGCGGAAGGACGTGCTGAT
CCTGGTGTTTCTGGAGGAGATCCCCACCTATCAGATGTCTCCTTACTACCGCATGAGGAAGCTGCTGAAG
AAGCAGACCTACCTGAGCTGGCCGCAAGGTCAGGAGCACACCGAGGTGTTCTGGGAGAAACTCCGTAAGG
CTCTGAGGGCCGAAGAAAAGCTCTATGAAGACAGGCTCCTCCTTACCGTGATGGGC
>KX268682.1:230-3112 Lates calcarifer toll-like receptor 22 (TLR22) mRNA, complete cds
ATGGATCCTGAACTGAAAGCAGACAAAACAAATCCAAAAAGAAGATCAAAATGTTTTAAACTGAGTAATA
TCTTCTTCTTGTTGAACATCATCAGTTTCGTCGTTCTAGTCACAGGATTTGCACTGAAGACTTGTAGAAT
CAGTTACAATATTGCAATATGTGTCAGGAATGACCTCAGAGCTGTTCCTCAAGATATTCCCTCAACAGTG
GAAGGTTTTGACTTGTCTTCAAACAAAATATCAAGAATACAAGTATCAGATTTCAAACATCTACCAGTTT
TGACACAATTAGACCTAAATCGCAATTACATTTCACAGATAGAAAGCGGTGCCTTTGCCAATCTGACATC
CCTCAAGAGGTTAAATCTAAATAATAATAAACTTACTGAGCTTGGGGAGGATCTTTTTCATGGTCTGAGC
AACCTCACTGAACTCAGAATTATGAGTAATCACATCAAAGCTGTGGCATCCACCTCTTTTAAATCCATGA
CACGCTTAAAGCTTCTGGACATTTCTCACAACAAACTGCAACACATTACAAAAGTTCATTCAATAATACA
GCACTTGCCACATCTACGAGAGCTGTATATTAAAAACAACAATTTAACCACTTTTCATTCATGGGAACTG
ACAAACAGTTCACTAGAACTTAAATACCTCGATTTGTCTCAGAATCCAATCTCAGTTTTTTCAGTCACTG
CAGACGTTTTTCCAAATCTCACCTGGTTTAACATCGGGGGCTCTCCTAGAAAGCAACTGATGAAATGGGA
TGTGCGCAACAAGACTTTCTTAAGTCGAGTGTCTACTCTTGATATTAGTGGGCTTCAAATGACTTTTGAT
GACATGAAATCATTACTAGAGACGGTAAACTCCTCACTAACATCTCTGAGGATGAATGCAATGAAACAAA
ACCTCCCAGCATTAATCAACATTTCCTGCTCCATCCCAACAGTGTCCACGCTGCAGCTCCGCTATAACAA
ACTCAGATTTGTCAGTTCCGATTTGTTTAAGTTGTGCATTAATGTAACTGAGTTAGATTTAACAGAGAAC
AAAATACGAAATATCCACGACAGTGCCTTCAGATCTCTTCAGAGACTGAGGATCTTGAGTCTGAGCCACA
ACAGGCTTTCATCTGTTCCAGCTGCCACAAGGAATCTACCAACTCTTAGAGAATTGGATCTCAGCTCTAA
TAACATCAGCAAACTTGGATGTGACGATTTCACAAATCAGACGATGCTCAGACAGCTTAGCCTTTCTGAG
AATTCAGTCTCAGCTCTAAGTAAATGTGTTTTCAAGGATTTAATACGATTGCAAGTTTTAAAGCTACAGA
CCAACCGCATATCCAATTTAAATGGTGCTTTCCAAATGTACTTGCCAAATCTTAGACAACTGCTTTTGAA
TGGAAATGAGCTCACTACCATTAAACATGGAGAATTTAGGGGCTTACAGTCCCTCCAGAACTTGTCATTA
CATGACAATCAAATACAAGATCTTAAAAATGGGTGTTTCATTGGACTGACAAATCTTACTGATATTCTGC
TACAGAAGAATCACATCAAAGAAACTGAAATAAACAAAGGTGTTTTCAATGATCTGATAAATTTGGGAAG
ATTGGATTTAAGGGAAAATCGTATTAAATATGACGACTGTTCAGCTTTGCCTTATGCACCATTTTCTCAG
CTGTCCCGTCTGGAAACACTGGCTATTCCTTCACAACACCACAGGTTGAAGTCTCATTTGCCTCGCAACT
TCCTGCAAGGTTTGACAAATCTGTCAGAGTTCAATGCCAGGAACATTCAACTTTTATCTCTGCACAAAGA
CATGTTTAATTACACACCTCAGCTGCAAACACTTGACATTAGTTCAAATGACCTTAGGGATCTCTCTCCA
GAGTTGTTTTCCCCTATTCAAAACCTTCAAAGCCTTTACATATCTCATGTAGATCTTGGGTCTCTTGATT
TTCTCATAGATGCCAACCTTACCAAACTGGAGTTCTTGCAGGCAAGAAAGAATCAATATTCAGTTATCAG
TGAAGAAATAATACAGTCTCTACCAGCTCTTGTTTATGTGGATCTTTTTGGGGACAGTTTCACCTGTGAC
TGTGATAATGCATGGTTACTCAAGTGGATAGAAAACAACAACCAAACACAAGTTTTTGATGCCTATAACT
TTGAGTGCAACTATCCTGTGAACCTTAAAGGCAAGAAACTGTTGGACCTTAGTATCCAGTCCTGCTCAGT
AGACATTGAATTCATCTACTTTATCTCCACCACATGTACAATCCTCCTGTCTATGGTGGTGTCCTTCACC
TACCATTTCCTGAGGTGGCACCTAGCCTATGCCTACTACCTCTTCTTGGCTTTTCTCTTTGACACAAAGC
ATAAAAACAAGCAAGCTCCTAATCAGTACGATGCCTTCATCTCCTACAATACCCATGATGAGCCCTGGGT
CATCAGAGAGCTGCTGCCAAAACTGGAGGGAGAACAGGGTTGGAGATTGTGTCTGCACCATCGAGACTTT
GAGCCAGGTAAACCCATCATAGACAACATCACAGATGCTATTTATGGAAGCAGGAAGACCATCTGCGTGA
TCAGTCGCAGATACCTTGAGAGTGAGTGGTGCTCCAGAGAGATCCAGGTGGCCAGCTTCCGTCTGTTCGA
TGAGCAGAAGGATGTGCTGATCCTGGTCTTTCTGGAAGAGATTCCCACCTACCACCTGTCTCCTTACTAC
CGCATGAGGAAACTGCTGAAAAAGCGAACCTACCTGAGCTGGCCCCGGGCTGGAGAGCACACTGAGATAT
TTTGGGAGAAACTGCACCAGGCCCTGAAGACCAGAGCAGATTGCGACAGCTTCCTCTTCAATGTGGTTGA
CAGACAGTGG
>MK231166.1:205-3084 Trachinotus ovatus toll-like receptor 22 (TLR22) mRNA, complete cds
ATGGGTCCTGGAATGAAAGAGGATGAAAAGAGGGCAACAGGAAGAAGAAAACTTTTTCAACTTATCATTT
TTCTCTGCTTGCTGAATATTAGCAGCTTTGTTGTTCCAGTCACAGGATTTGCACTGAAGACTTGTCGAAT
CAGTTATAATATTGCCATATGTGCCCAGAGTAAACTCAGAGCTGTTCCTCAAGATATTCCCTCAACAGTG
ATAGGTTTTGACTTGTCTGTGAACAAGATTCCAAGAGTGCAAGTATCAGCTTTCAAAAATCTACCACTTT
TAACACAGTTAGACCTAAATCGCAACTTCATTTCGCACATAGATGTCGGTGCGTTTGCCAGTCTGATTTC
CCTCAAGAAGTTAAATCTAAATAATAATAAACTTGTTGAACTTGGAGAGGATCTTTTTAATGGTCTGAGC
AACCTCACCGAGCTCAGAATAAATAAAAATCACATCAAAGTTGTGGCATCCAGCTCTTTTAAGTCCATGA
TAAGCTTAAAGCTTTTGGACATTTCTCACAACAGACTGCAGGACATAAGAAAAGTTCATTCAATCATACA
GCATCTGCCACACCTACAAGAGCTGCACATTCAAACAAACAATTTTGCCACTTTTCACTCATGGGAACTG
ACAAACAGCTCACTAAAACTTAAATACCTTGATTTGTCTCAGAATCCAATCGCAGTTTTTCAGATCACTG
CAGATGTTTTACCAAATCTCACCTGGTTGAACATCGGCAACTCTCATATAAAGCGATGGGATGTGCGTAA
CAAGACTTTAAGTCAAGTGTCTACACTTGACATAAGCGAGCTTCAAATGGGTTTTGATGACATGAAAACA
TTATTAGAGACTGTAAACTCCTCCCTAACCACTCTCAGGATGAATGCAATTAAACATAACCTTGCAGCAC
TGATCAACATTTCCTGCTCCATCCCAACAATGTCCAGACTGCAGCTCCGCCATTACAAACTCAGTTTTGT
CAGTTCTGATTTGTTTAAGTTGTGCATTAATGTAACTGAGTTAGATTTACGAAAAAATAAAATACAAAAC
ATCAGTGACAACGCCTTCAGATCTCTTCAGAGTTTAAGAATCTTGAGTCTGAAACAAAACAACCTTTCAT
CTGTTCCAGCTGCCACAAGGAATCTAGCCATTCTTGATGAGTTGGATCTAAGCTTTAATCGCATCAGCAA
ACTTGGATGTGATGATTTTGCCAATCAGACAATGCTCAGACATCTCTATCTCTACAACAATTCAATCTCA
ACTCTAAAAGGATGTGTTTTCAAGGATTTAATACGATTGCAAGTTTTGAAGCTACAGACCAACCGCATAT
TGAATTTAAACGATGCTTTCAAAAAATACTTGCCGAATCTTAGACAACTGCTATTGCATCAAAATGAACT
CACCGCCATTAAATATGGGGAATTCAGAGGATTACAGTCCCTCCAGAATTTGTCATTACATGACAATAAA
ATACATAAACTTGAAAAAGGGTGTTTCCTTGGATTGACAAACCTTACCGATATTCTGCTCCAGAAGAATC
TTATTCAAGAAACCGAAATAAACAAAGGTAGTTTCAATGATCTGATAAATTTAAGAAGATTGGAGTTGAG
GGACAATCACATTAGATATGAAAACAATTCAGCTTTGCTTCATGCACCATTTTCTCAGCTGTCCCGTCTC
GAGACATTGGCTATTCCTTTACAGCACGGCAAGGGAAAGTCTCGATTACCTCACAACTTCCTGCAAGGTT
TGACAAATCTGAAGGTTTTCAATACCAGGAACATTCAGCTTTTGTCCTTGCACAAAGACACGTTTATTTA
CACGCCTCAGCTGCAAGAACTTGACATTAGCTCAAATGAACTTAAGGATCTCTCTCCAGATTTGTTTTCC
CCGATTCCAAACCTTAAAAACCTTTACATATCTAGAACAATTCTCCAGTCTCTAGATTATCTTACATATG
CCAATCTTACCAAACTGGAGTTCTTACAGGCAAGAAAGAATCAATATTCAGTTATCAGTGAAGAAATAAT
CAAGTCTGTACCAGCTCTGGTTTATGCAGATCTTCAGGGAAACAGTTTCACCTGTGACTGTGATAATGCC
TGGTTTCTCCAGTGGGTACAAAACAACAACCAAACACAAGTTTTTGACGCCTATAACTTTACGTGTAACT
ATCCTGTGCACCTTAAAGGGAAGAAACTGTTGGACCTAGATGTCCGGTTGTGCTCAGTAGACATTGAATT
CATCTACTATATTTCTACCACATGTGCAATCCTCCTGTTTATGGTGGTGTCCTCTACCTACCATTTCCTG
AGGTCGCACCTGGAGTATGCCTACTACCTCTTCTTGGCATTGCTCTTTGACAGAAAGCATAAAAACAAGC
AAGCTCTTAATCAGTATGACGCCTTCATCTCCTACAACACTCATGATGAGCCCTGGGTTGTTCAAGAACT
GTTGCCGAAACTGGAGGGAGAACAGGGCTGGAGATTGTGTCTGCATCATCGTGACTTTGAGCCAGGCAAA
CCCATCATAGAAAACATCACAGATGCCATTTATGGAAGCAGGAAGACCATCTGTGTGATCAGTCGCAAAT
ACCTTGAGAGTGAGTGGTGCTCCAGAGAAATTCAGGTGACCAGCTTCCGTCTGTTCGATGAGCAGAAGGA
CGTGCTGATCCTGGTCTTCCTGGAGGAGATTCCCACCTGTCAGCTGTCTCCTTACCACCGCATGAGGAAA
CTGCTGAAGAGACGGACCTACCTGAGCTGGACTCGAGCCGGAGAACACCCAGAGCTGTTCTGGGAAAAAC
TCTGCCAGGCTCTGATAACCGGAGAAGATCACGGTGAGGACATCTTCCAGCTCACTGTTGTGGACAGAGA
GGAATGG
>KJ606344.1:261-3149 Scophthalmus maximus toll-like receptor 22 (tlr22) mRNA, complete cds
ATGGATCCTGGAGTGAAAGACGACAAAACAAGAGAAACAGGAGGAAGGAACAGTTTTCCACTCATCCTTT
TTTTCTGCTTGCTGAATATCGGCGGCTTGCTTGTCCCAGTCACGGGATTTGCGCTGAAGACTTGCCGAGT
CAGTTACAATATTGCCATATGTGTCAAGATGAAACTCATAGCTGTTCCTCAAGATATTCCCTCAACAGTG
AAAGGTTTTGATTTGTCTGCAAACATAATTGCAAGAGTACAAGTGACAGATTTCCAAAATTTTAAGATTT
TGACGCAATTAGAGCTCAATCGCAATAGGATTTCGGGGATAGACAACGGTGCCTTTGCCAATCTGATTTC
CCTCGAGAAATTAAATTTGAATAACAACAAACTTGTTGGACTTGGAGAGGATCTTTTTCATGGTCTGAGC
AACCTCACAGAGCTCAGAATTAATGGTAATCGCATCCAAGATGTGGCCTCCTCCTCTTTTAGGGACATGA
AAAGCTTAACATTTTTGGACATTTCTCACAACAAACTGCACCAGATCACAAAAGTTCATTCAATATTACA
GCATCTGCCACATCTGCGTGAACTGAATATTAAAAACAACGGTTTAACCACTTTTTGCTCATGGGAACTG
ACAAACAGCTCAGTAGAACTTAAATATCTTGACTTGGCCCAGAATCCAATCGCAAATTTTAGTATCACTG
CAGATGTTTTTCCAAACCTCACCTGGTTTAACATTGGTGGCTCTCCTGGAAAGCAACAGATGATATGGGA
TGTGCATAACAAGACTTTCTTCAATCGAGTTTCTACTCTTGATATTAGTGGGCTTCAAATGGCTTTTGAC
GACATGAAAACATTACTTGAGATTGTAAACTCCTCACTAACATCTCTAAGGATGAATGCTATGAAACGTG
GCCTCACTGCGCTTATCAACATTTCATGCACCATCCCAACTATGTCCAGACTGCAGGTCCGCCGGAACAA
ACTCAGTTATGTCAGTTCAGATTTGTTTAAGTTGTGCTTTGACGTAACTGAGATGGATTTAGCAGAAAAT
AAGATAAAAAACATCCCCGATAACGCCTTCAGATCTCTCCAAAGTCTAAGAATCTTGAGTCTGAGTCGCA
ATAGGCTTTCATCTGTTCCAGCTGCCACAAGGAAGCTACCAAGTCTTACAGAGTTGGATCTGAGTTTCAA
TAACATTACCAAACTTGGATGTGACGATTTTGCCAATCAGACAAAGCTGAGACGACTAAACCTTTATGGG
AATTCAATCTCAGCTCTACAGGAATGTCTTTTCAAGGATTTGATACAATTGCAAGTTTTAAAGCTACAAA
ACAACCGTATATCAAACTTAAATAGTGCTTTCCAGAATTATTTGCCAAATCTGAGACAACTGCTTTTAAA
TGGAAATGAACTCACTGAAATTATACATGGGGAATTTAGCGGCTTAAAGTCCCTCCAAAACTTGTCATTA
CTTGGAAATAAAATAAAAACACTTGAAGAAGGATGTTTCATTGGGCTGACGAATCTTACGGATATTCTGC
TCCAGAATAATCATATTACAGAAATTGAAATAAACAAAAGTTGCTTCAATGATCTGATAAATTTAAGAAG
ATTGGATTTAAGGGAAAATCATATTAAATATGAAAATAGTTCATCTTTGCCTCATGCACCATTCTCTCAG
CTGTCCCGTCTGGAGTCATTGGCCATTCCTTCACAACACGGCAAGGGGAAGTCACAATTGCCTCGTAACT
TCCTGCAAGGTTTGACAAATCTGTTGTTTTTCAATTCCAGGAACATCCAACTATTAGCCTTGCACAAAGA
CATGTTTAATGACACACCTCAGCTCCAAACACTTGACATTAGCTCAAATGAACTTATGGATCTCTCTCCA
GATTTGTTTTCCCCGATTCAAAACCTTAAAAGCCTTTACATTTCCAGAACAAGTCTTCGGTCTCTAGATT
ATCTTACAGGTTCCAACCTCACCAAGTTGGAGTTCTTGCAAGCGAGAAAGAATGAATACTCAGTCATCAG
TGAAGAAATAATAAAGTCCGTACCAGGTCTTGTTTATGCAGATTTTCAAGGGAACAGCTTCACCTGTGAC
TGTGATAACGCCTGGTTCATCAAGTGGGTCAAAAACAACAATGAAACGCAGGTATTTGATGCCTATAACT
TTGAGTGCAACTATCCCGTGAACCTTAAAGGAATGAAACTCTTGGAACTCGACATCCGGTCCTGCTCAGT
AGATGTCGAATTCATCTTCTTTATCTCCAGCACATGTTCAATCCTCTTTTTTATGGTGGTGTCCTTTACC
TACCATTTCCTGAGGTGGCAGCTGACCTATGCCTACTACCTCTTTTTGGCTTTACTCTTTGACACAAAGC
ATAAAAACAAGCGAGCTCCTAATCAGTATGATGCCTTCATCTCCTACAACACTCATGACGAAGCCTGGGT
CATCAGAGAGCTGCTGCCCAAACTGGAGGGAGAACAGGGCTGGAGATTGTGTCTGCACCACAGAGACTTC
GAGCCAGGTAAACCCATCATAGAAAACATCACAGATGCCATTTATGGAAGCAGGAAGACCATCTGTGTGA
TCAGTCGCAGATACCTTGAGAGTGAGTGGTGCTCCAGAGAGATGCAGGTGGCCAGCTTCCGTCTGTTCGA
CGAGCAGAAGGACGTGCTGATCCTGGTCTTTCTGGAGGAGATCCCCACCTCCGAGCTGTTCCCTCACTAC
CGCATGAGGAAACTGCCGAACAAGCGGACCTACCTGAGCTGGCCTCGAGCCGGTGAGCACACCGAGCTGT
TCTGGGAGAAACTGCGACAGGCTCTGCAGACCAGGGACGATCGTGCTGAGGACTGCTTCCTCCTCACTGT
GCTGGACGGTCGGCAG
>JQ965995.1:79-2961 Epinephelus coioides toll-like receptor 22 (TLR22) mRNA, complete cds
ATGGGTCCCGGTTTGAAAGAGGAACAAACAAAAAGAGGATCAAAATGTTTTAAACTAAATTTTGTTTTTT
TCTTGCTGAATATCAGCAGTTTTTTTGTTCCAGTCACAGGGTATGTACTGAGGTCTTGCCATATCAGTTA
CAGCACTGCCATATGTTCCAAGAGGAGACTCACTGCTGTCCCTCAAGATATTCCCTCAACAGTGAAAGGT
TTGGACTTGTATGGAAACAAAATTTCAAAAATCCAAGTATCAGATTTCAAAAAGCTGTCAAATTTGACAG
AGTTAAATCTGAAATGGAATATAATCTCAGAGATAGATACAGGCTCCTTTACCAATTTGAATTCCCTCAA
GATGTTAAATCTAAATGATAACAAACTTACTGGACTTGGAGACAATGTTTTTGATGGTTTGGGCAGCCTA
ACACATCTCAGAATGAACAGAAATCAGATCAAAACAGTGGCATCCACCTCTTTTAAGTCCTTGACGAACT
TGATGGTTTTGGACATCTCCGTCAACAAACTGTACCGCATAACAAATGTTCATACTATATTACAGCACCT
GCCAAATCTACTGGAGCTGTCAGTCGCAAACAACAACTTAACCTCTTTTCAGTCGTGGGAACTGACAAAC
AGCTCACTAAAACTTGGCCAACTTGATTTGTCTCAAAATCCCATTGGAGACTTTAGGATCACTGCAGATG
TTTTTCCTAATCTCACCTGGTTAAACACTGGGGGCTCTTCTAAGAGGCATCACATGAAATGGGACGTTCG
TAACAAGACTTTTCTTCGCAGAGTGTCTACTTTTGATATTAGTGGGCTTCAAATACCTTCAGAAGACATG
AAAACAATACTAGGGACCTTCAACTCCTCACTGACGACAGTGAAGATGAATGATATGAAACGCACATACC
TGAGAGCCTTAATTAACATCTCCTGCAGCATCCCAACAGTGTCCTCACTTCAACTCAGAAGTAACAACCT
CTTTTTTATGAGCTCAAATTTGTTATCGTTGTGTTTTAAGGTAACAGAGTTAGATTTAGCAGATAACTCA
ATGAAAAATATCAAAGACGATGCCTTCAAACATCTTCAAGGTATAAAGGTCTTGGCTCTGAATCACAACA
GGCTTTCATCTGTTCCAGCTGCCATAAGGAATCTACCAGCTCTTGAAGAGCTAGATCTCAGCAAAAATAA
TATCACCACACTTGGTTGTCAAGATTTCGCCAATCTGACAAAGCTCAGACAGCTCAGCCTTCATCAGAAT
TCAATCTCAGCTCTACAGGGGTGTGTTTTCAAGGATTTAATACACCTGGAAGTTTTAAAGCTACAGAATA
ACAGCATTTCTAAACTGAATGATGCTTTCATAAAATACTTGCCAAATCTGAGACAACTGCATCTGAATTC
AAATAAACTCACAGCAATTAAACATGGGGAATTTAGGGGCTTGCGGTCCCTCCAGAACTTGTCATTACAT
GACAATCAGATAACAGTACTTGAAAAAGAGTGTTTTACTGGACTGAGGAATCTTATGGCTATCCAGCTGC
AAATGAATCATATTAAAAGACATAAAGATTACAAAGATAGTTTCAGAGATCTGATAAATTTAAAACGATT
GGATTTGAGTCACAATAGCATTAAATATATTGAGAGCTCAGCTTTGCCTGATCCACCATTTTCTCATCTG
TCCAATTTGGAGAGACTGGCTTTTACTGGAAATCACCGCAGAGTGAAGTCCCAGCTGCCTTGCAACTTCC
TGCAAGGCTTGACTAATCTTTTAGATTTCACTGGCAGGAATCTTCAGCTTTTATCCTTGCACAAAGACAC
ATTTAATCACACGCCAAAACTACAAAAACTTGATATAAGCTCAAATGAACTTATGGATCTTTCTTCAGAA
TTGTTTTACCCAATTAGAAATCTCAAAAGCCTCTATATATCTAGAATAAACCTTGGGTCTCTAGACTTCT
TTAAAGATGCCAACCTAACTAAGCTGGAGTTCCTGCAGGCAAGAAGGAATCAGTTTTCAGTTTTCAGTGA
GGAAGTACTGGAGTCCATGCCAGCTCTGGCTTACTTGGATCTTCAAGGCAATAGTTTCACCTGTGACTGT
GATAACGCCTGGTTCCTCAAGTGGACAGAAAACAACCAGCAAACACAAGTTTCTGATGCCTACAACTTTG
TGTGCAACTATCCTCCACACCTTAAAGGTATGAAACTGTTGAAGCTCGATGTCCGGTCCTGCACAGTGGA
CACTGAATTCATCTGCTTTATCTCCACCACATGTACGATCCTCGTGTTTATGGTGGCATCCTTCACCTAC
CATTTCCTGAGGTGGTACTTGGCCTATGCCTACTACATCTTCTTGGCTTTTCTCTTTGACACAAAGCATA
AAAACAAGCAAGCTCCAAATCAGTATGACGCCTTCATCTCCTACAACACCCACGATGAGCCATGGGTCAT
CAGACAGCTGTTGCCAAAACTGGAAGGGGAGCAAGGCTGGAGATTGTGTTTGCACCATCGAGATTTCGAG
CCAGGTAAACCCATCATAGACAACATTACAGATGCCATCTATGGAAGCAGGAAGACCATCTGTGTGATCA
GTCACAGATACCTTGAGAGTGAGTGGTGCTCCAGAGAGATCCAGGTGGCCAGCTTCCGCCTGTTTGATGA
GCAGAAGGACGTGCTCATCCTGGTGTTTCTGGAGGACATTCCCACCACTCAACTGTCTCCTTACTACCGC
ATGAGGAAGCTTCTGAAGAGGCAGACCTATTTGAGCTGGCCTCGAGCCTCAGAGCACCCTGAACTATTCT
GGGAGAAACTCCGCCAAGCTATGAAGACCAGAGAGGATCTTGGGGAGGATGAATTGAACCTGACTGTGAC
GGACAAACCG
>AM233509.1:1577-4492 Salmo salar tlr22a gene for Toll-like receptor 22a, clone 9P6
ATGTCAAGCCCCTCACCAGTGACACTCAGGATAACCATGCCAGGAAAACGAAGGGGTTCTACATTCTCTC
AGCTGAGGCTCATTCTTTGTTTCCTGCTGTATTGTTGGATTCTTGCTGGTCCAGTGTGCGGGTACTTCCT
GAAAAACTGCCCAATCCGGGGTAATCTCAGTGACAACTTTAACATGAAAGTACTCTGTTATAACAGGAAT
CTTGAAGTCATGCCTATAAATATTCTGTGGAAAGTAAGTGTTTTAGACGTGGCCATGAATAACATTTCCA
AAATTGGAAAGTTTGATTTTAAAGGCCTGTCAAACCTCAAAATTCTAAACATGTTCATGAACCAGATCTC
TCAAGTGGACAATGACGCTCTTGCACACTTAGAGGCTCTTCAAGAGCTGTATCTGGCTTATAACAGACTC
ACAACCCTGTCAGACCATTTGTTTCAGGACCTGGCCAACCTCTCCCTGCTACATCTGGACAACAACCTGA
TCACAACCATCGGGTCCTCATCCTTTCAACTTCTCTCCAGTTTGAAGACAGTGAATTTAACCAAGAACAA
CCTTCATAATATGAAGGAAGTTCAGCCCATCATACAATTACCACACTTACGGGAATTGTACATTGGGAGC
AACAGATTCACCTCTTTCCAATCACAAGAAATATCAAACAAGTCAATAGGGCTGAGGCTGTTGGATTTAT
CCCGGAATCCATGTATCACGGCAGATGTTCTTCCTTATCTTGAGGTGTTAGACATCGCCTACTGTGGCCA
ACTTGGACGCATGGAATGGGATGTGCTGGACAGGTCTTTTCTGAGCAACATCAAAGGTCTCAACTTGAGC
GGCATTGAGATGTCTTTCGAGAGGATGGCTATGGAGCTGCAGACTGTCAACTCCTCATTAGTCCATCTGA
GACTGTATGACATTGGTGAAGAGAGGGTCAAGGCTCTCACTGATATTGCCTGCCATATACCTACACTTAG
CTTGCTCCGACTGCATCATAACAACATAAGTTCTTTGTCTGAGGAATTTCTGCAGTCATGTAAACAAGTG
ACCGAAGTGGACTTAGAAAATAATAATATTATTCAGCTTTCGGCAGTATCATTCAGATCAATGGAGCAAC
TAAGTACTTTGAGACTGGGCCACAACATGCTTTCTTCTGTACCAGATGCCACAAGAAATGTATCCACACT
AAAGTTCCTGGATCTCAGCTTCAATATCATCCTTAAACTGGGATGCTCAGATTTCGCCAATCTTACAGGA
CTCACACAACTCTTTCTTTTCCACAATCAAATCTCCAACCTTCCAGGATGTGTATTCAAGGATTTGAAAG
AATTAAGGATCCTTAAACTGGGATCAAACAAAATCCTGACCTTGAATGATGACTTTATGAGTGGTTTGTA
CAAACTAGAATATTTGTCAATGTCATACAATAAGCTGAGCTCAATCTCTAAAGGAGACTTTAAAGGCTTA
GCATCACTCAAGACTCTGCTTTTATTTGACAATCAGATTGCTAGTCTTGAAGATGGAGCCTTTGAGGGAT
TGGTGAATCTGACAGAACTTAGACTCGAGTCAAATAAGATCACTCAAATAGACATAAGAAATACTGTGCT
CACGGGACTTCCACGCTTCAGAACTCTTGATATATCCTGTAATTTCATCACATATGTAAATAATGATAAA
TTAGACCCTCCACCCTTCTCTCATCTGACATCTCTGGAGAACCTGCACATCCATAGTCAGCGTCACAAGG
GATTGTCTCATCTACCTAGCAACTTCCTTGAAGGTCTGAAATCTTTATTGGCATTCAAGGCAGGGAATCT
CAATATTAAGGAGCTGCACCCAAACACATTTATTCACACACCCCGGTTGTGGTACCTTGATATCAGTAAG
AATGCATTCACAGCCCTCAAGCCAGAGCTGTTTCACCCAACCCCAAGGCTCAACAGAATGTACCTGTCCA
AAGCCCGACTTCAGGCCTTAGATTTCCTCATAGGAGCAAACCTCAGTAGAGTCACTTTCTTGCAGGTGAG
CAAGAACGATATAACAGTAGTCAATGAGACAGTGTTGCATTCTCTCCCTGCCTTGACATACCTGGACATG
CAAGATAATGCTTTCACCTGTGGCTGCAGCGATGCTTGGTTTGTCAATTGGATGGAGAACGACAACCAAA
CACAAGTTGTTGGTGCAGGAGAATTTACCTGCAACTATCCTGCCGATCTAAAGGACACCAAGCTGTTGGA
TGTTGAGCTTCAGTTCTGTACAGTACACTTAGGACTTTACTACTACATCTCTACAACTTGTTTGGTCCTC
CTCACCCTGGTAGCATCCTTTGCCTACCACTTCCTGAAATGGCAGGTAATTTACGGCTATTACCTCTTCC
TGGCTTTCCTCTATGACACCAAGCAAAGGAATAAGCTCACTCCTCATGGCTGTCAGTATGATGCCTTCAT
CTCCTACAACGCCCACGATGAGCCCTGGGTCCTGAGGGAGCTTCTGCCAGAGCTGGAGGGAGAGCAGGGC
TGGAAGCTGTGTCTCCACCACCGGGACTTCCAGCCAGGAAAACCAATCATAGACAACATTATGGAAGGCA
TCTACGGAAGCCGCAAGACCATCTGTGTGATCAGCCGCCGCTACCTGGAGAGTGAGTGGTGCTCCCGGGA
GATCCAGGTGGCCAGCTTCCGGCTCTTTGATGAGCAGAAGGACGTCCTGATTCTGGTGTTCCTGGAGGAG
ATCCCTACCCACCAGCTGTCACCCTACCACCGGATGAGGAAGCTGGTGAAGAGACGCACCTACTTGAGCT
GGCCCAGAGCTGGGGAGGAAACCGGGGTCTTCTGGCAGCAACTACGGCTGGCTTTAGAGACCAAGGACGG
CTCTTCTGAGGAAAATCCCATACTCTCTGGTGTGCAGGCTCTG
>NM_001124412.1:230-3151 Oncorhynchus mykiss toll-like receptor 22 (tlr22), mRNA
ATGACACTCAAGATAACCATGCCTGGAGAACAAAGTGGTTCTACATTCTCTCAGCTGAGACTCTTTCTTT
GTTTCCTGATGTATTGTTGGGTTCTTGCTGATCCAGTATGTGGGTACTTCCTGAATAACTGCACAATACG
TGGTAATCTCAGTGACAACTTTAACATGAAAGTACTCTGTTATAACAGGAATATTGAAGTCATGCCTATA
AATATTCCTTGTAAAGTAAGTGTTTTAGATGTGGCCATGAATAATATTTCCAAAATCAGAAGGTTGGATT
TTAAAGGACTGTCAAACCTCAAAATTCTAAACATGTCCAGAAACCAGATCTCTCAAGTGGACAATGACGC
TCTTTTACCCCTAAAGGCGCTTCGAGAGTTGAATCTGGCTCATAACAGACTCACAACCCTGTCAGACCAT
TTGTTTCAGGGCCTAGACAACCTCTCCCTGCTACATCTGGACAACAACCTCATTGCAACCATCAGCTCCT
CATCATTTCAGCCTCTCTCCAGTTTGAAGACAGTGAATTTAACCAAGAACAACCTTCATAATATGAAGGA
AGTTCAGCCCATCGTACAATTACCACACTTACAGGAGTTGTACATTGGGAGCAACAGGTTCACCTCTTTC
CAATCACAAGAAATATCAAACATGTCTATAGAGCTGAGGCTGTTGGATTTATCCCGGAATCCATTGGGAG
TCTTCAGGATCACGACAGATGTTCTTCCTTACCTTGAGGTGTTAGACATCGCCTACTGTGGCCAACTTGG
ACACATGGAATGGGATGTCCTGGACAGGTCTTTTCTGAGAAACGTCAAAAGTCTCAACCTGAGCGGGATT
GAGATGTCTTTGGAGAGGATGGCTATGGTGCTGCAGACAGTCAACTCCTCATTAGTCCATCTGAGACTGT
ATGACATTAGTGAAGAGAGGGTCAAGGCTCTCATTGATTTTGCCTGCAATATACCCACACTTAGCTTGCT
CCGACTGCATCATAACAACATAAGTGCTTTGTCTGAGGAATTTCTGCAGTCATGTAAACAAGTCACCGAA
GTGGACTTAGAAAATAATAATATTATTCAGCTGTCAGAGGTATCATTCAGATCAATGGAGCAACTAAGTA
CCTTGAGACTGGGCCACAACAGGCTTTCTTCCGTACCAGATGCCACAAGAAATATATCCACACTAATGCT
CCTGGATCTCAGCTTCAATATCATCCATAAACTGGGCTGCTCAGATTTCTCCAATCTTACAGGGCTCACA
CAACTCTTTCTTTTCCACAATCAAATCTCCAACCTACCAGGATGTGTATTCCAGGATTTGAAAGACTTAA
GGATCCTTAAACTGGGATCAAACAAAATCCTGACCTTGAATGATGACTTCATGAGTGGTTTGCACAAACT
AGAATTTTTGTCGATGTCATACAATAAACTGAGCTCAATCTCTAAAGGAGACTTTAAAGGCTTAGCATCA
CTCAAGACCCTGCTTTTATTTGACAATCAGATTGCTAGTCTTGAAGATGGAGCCTTTGAGGGATTGGTGA
ATCTTACAGAACTTAGACTCCAGTCAAATAAGATCACTCAAATAGACATAAGAAATACTGTGCTCACGGG
ACTTCCACACTTAAGAACTCTTGATATATCCTGTAATTACATCACATATGTAAATGATGATAAATTAGAC
CCTCCACCCCTCTCTCATCTGACATCTCTGGAGAACCTTTTGATATTTAGTCAGCGTCACAAGGGACTGT
GTCATCTACCAATCAACTTTCTTGAAGGTCTGACATCTTTATTGTCATTCCAGGCAGGGAGTCTTAACAT
TAAGGACCTGCACCCAGACACATTCATTCACACACCCCAGTTGTGGTTCCTTGATATGAGTAAGAATGAG
TTCACAGCCCTCACTCCAAAGCTGTTTCACCCAACCCCAAGTCTCAACAGACTTTATCTGCCCAAAGCCC
GACTTCAGTCCTTAGATTTCCTCAAAGGAGCAAACCTCAGTAGAGTCACTTTCTTGCAGGTGAGAAAGAA
TGACATAACAGCAGTCAATGAGACAGTGTTGCAATCTCTCCCTGCCTTGACATACCTGGACATGCAAGAT
AATCCTTTCACCTGTGGCTGCAGCGATGCTTGGTTTGTCCAGTGGATGGAGAGCAACAACCAAACACAAG
TTGTTGGTGCAGGAGAATTTACCTGCAACTATCCTGCCGATCTAAAGGACACCAAGTTGTTGGATGTTGA
GCTTCAGTTCTGTACAGTGGACTTAGGACTTTACTACTACATCTCTACCACTTGTCTGGTCCTCCTCACC
CTGATAGCATCCTTTGCCTACCACTTCCTGAAATGGGAGGTCATTTACGGCTATTACCTCTTCCTGGCTT
TCCTCTATGACACCAAGCAAAGGAATAAGCACAAGCCTCATGGCTGTCAGTACGATGCCTTCATTTCCTA
CAACGCCCACGATGAGCCCTGGGTCCTGAGGGAGCTTCTGCCAGAGCTGGAGGGAGAACAGGGTTGGAAG
CTGTGTCTCCACCACCGGGACTTCCAGCCAGGCAAACCAATCATAGACAACATTATGGACGGCATCTACG
GAAGCCGCAAGACCATCTGTGTCATCAGCCACCGCTACCTGGAGAGTGAGTGGTGCTCCCGGGAGATCCA
GGTGGCCAGCTTCCGGCTCTTTGATGAGCAGAAGGACGTCCTGATTCTGGTGTTCCTGGAGGAGATCCCT
ACCCACCAGCTGTCACCCTACCACCGGATGAGGAAGCTAGTGAAGAGACGCTCATACCTGAGCTGGCCCA
GAGCTGGGGAGCAAACCGGGGTCTTCTGGCAGCAACTACGGTTGGCTTTAGAGAGCAAGGATGGCTCTGC
TGAGGAAAATCCCATCCTCTCTGGGTGGAGGCTCTGTGATAGTGAACCT
>NM_001128675.2:128-2995 Danio rerio toll-like receptor 22 (tlr22), mRNA
ATGAAAAGGAAATCAAGAGAAAGCATGGGAACGCTACAACAAATAACAGTTTGTATCACCATCTGTGCTA
TGGTTTCCCCTTGCAGCACATTTTCCTTAACCAATTGCACAATCAGCAGTTCTCAAAAAGACATCAAGAC
ACAGCCAAAAGTGCTTTGCTACAAAATGAACTTCTTCACGATTCCGCGGGTGCCCAACAATACCTGGATT
TTAGATATCTCCTTCAATTCTTTTGCACAGATCCAGATTGAAGACCTTAACATTTTATTAAACTTACAAT
ACTTGAACGTATCCAACAACAAAATCTCTAAGATTCAAGACGGTGCATTTGGCAGTCTTTTTAACTTAAC
CGATCTCAATCTGGCCAGCAACAGATTGAATGCAGTGTCAAACGGTATGTTACGAGGCCTAACCAATCTG
CTGGTGCTACGACTGGATCGCAATTATATCAGCGTCATCAAAGAGTCAGCTTTCAGCACACTTCACAGTT
TACAAGTGTTAAACCTATCCAAAAATCACCTCCGTCATATAGACGACGTCAAGCCAGTTCTTGCATCGCT
ATATTTAGAGGAACTGTACATCGGAAGCAACTATTTTAACGTTTTCAACTCCTCTGAATTGTCAACAAAA
CCCTTGTCATTAAAAAGGCTTGATCTGTCCAACAACCGTTTCGCAGCATTTCAGCTCACAAACAATATAT
TTCCAACTCTCAATCACCTGGATTTATCCTACTGTGGTCATAATGGAACCATGGCATGGAACGTCACAGA
AAAATCGTACTTGGCTTCAGTGAAAACCCTGTACTTCATGGATGTAAACATGTCAATTCAGACTGCTGAT
AATGTGCTTCAGAGCTTTAACAACACACTAAATAAAATCAGACTTAATGGAAACGTTCGGTTGAACAAGA
CTAGCCTTCTGCTTAGCGTATGTTCTCCGATGCTTAGAGTGCTGCGGCTAATTGCTACCAAAATAAAACA
CCTTACCAACCACATGTTTGATCCCTGTTCTGAGCTGAGCGAATTAGATTTAGGAGGCAATGAAATATCC
AATTTATCCCAGAGTATGTTCAGAGGATTCAAGCAACTGAAAAAACTGCAACTCCAAATCAATAAACTGA
CCCGAGTTACAAACTCCTTTCAAATTCTCACCAGTCTGGAGTTCATTGATCTCAGTAGAAACCACATCCA
CAAGCTCTCCTGTAATGACTTTGCCAATTTAACCCAGGTGAAAACTCTGTACTTGTACAGTAACAAAATC
TCATCCATTAGATCATGTTTGTTCAAGGACCTCAAGAGTCTTGAAGTCCTCAGACTCGGAACTAATAATC
TGTTAAAGATCGATGATGTTTTCAGCAATGGGCCATATTTCCTAAAGGAGCTGCAGCTTAGTTATAATAA
GCTAAGCTTAATCAAAAGTCACACTTTCGGAAATCTGCCACAGCTAAACAATTTGTCCTTAGAGGACAAT
CAGATTTCAGAGATCGAAGGCTATGCATTCGGAGGACTGGAGAACCTGACCTCTTTATTTCTCTCATCAA
ACAAAATAACAGGGAAAACGTTAACTACACACCCAAATGTATTCTCAGGCATGCCCAACCTCCAAAACCT
CGACTTGTTTGCCAACAGCATCTCATTTGCATACGATAAATTGAAATACCCTCTTTTTAAAGACCTGAAG
AACCTAAGAGAGTTGTCCCTGTACAGTCAGCGGCGTGGAATCGGACAACTTCCCTCAAATCTGCTTGAAG
GTTTATCCTCTTTGCAGATGTTTTATATCGGGAACACAAATCTCAATCAACTAAATCCAAACCTATTCAA
TTTCACCCCACAGCTTTGGTTTTTGGATCTTTCCAAGAATGCTCTACGAGAAGATGACGCGATCCCACCT
GAGCTCTTCCACCCTATTCCTAACCTGACCAAACTTATTATTTCAAGAACTCAGCTACGCTCACTCAACT
TCTTACTCGGTGCAAATCTCAACAAACTGTCAACCCTGAGAGCCTCCGGGAATGAGATTGACAGCGTCAA
CGAAACTCTGATTAAATCACTGCCTCGACTGGCAGTCCTTGACCTGCAGAACAACACGTTCACTTGTGAT
TGTAACAATGCGTTTTTCATTGACTGGGCCAAGAAGAATGAATCCACGCAGGTGTACTATTTGAGCAGGT
ACACGTGCAGCTATCCTCGCACCTTACGAGGCACAAGCTTAGCTGAATTTAACACTGATTCCTGCACCTT
TAACTGGGATTACATCTGCTTTGTTTGCAGCAGTATTTTGGTCATCCTCACCCTCCTGTTGTCATTTATC
TGGAATTTTCTGCGTTATCAGGTGGTTTATACATATTACCTCTTCTTGGCCTTTCTTTACGACAGTAGGA
GGAATCAAAGCGGTCAGACGTTCCAGTACGACGCTTTCATTTCCTACAACACCTTAGATGAGGCTTGGGT
AATGGAGGAACTCATTCCCAAACTGGAAGGAGAGCAAGGCTGGAGATTGTGCCTCCATCACCGAGACTTT
GAACCAGGGAGGCCAATTATAGACAACATCGTTGACGGCATTTACAGCAGCCGCAAAACCATCTGTCTGA
TCACCAGGAACTACCTGAAGAGCAACTGGTGCTCCAGTGAGGTGCAGGTTGCTAGCTTCAGACTTTTCGA
TGAGCAGAAGGATGTGCTGATCCTGGTGTTTCTGGAGGACATTCCCACACACCAGCTCTCGCCGTACCAC
AGATTGAGGAAACTGGTGAAGAAGCGAACCTACATCCGCTGGCCCAAACCTGGAGAAGATAACAAGATCT
TCTGGCAAAAGCTAAAAATGGCTCTAGAGACCAAAGACAGCCATAAATCAGAGAACTGTATTTTG
>KX827812.1:211-3051 Megalobrama amblycephala toll-like receptor 22 (TLR22) mRNA, complete cds
ATGGGAAAACTACAACAAATCACATTATATATCGTCCTCTTTGGTTTCATTTCCCCATGTAGTGCATTTT
CCTTACAGAACTGTACAATCAGTACTCCCCTTAGAGATATCCAACCGAAAGTGCTTTGCTACAAAATGGG
CTTTTTCAGGATTCCATGGTGGATACCCAGAAATACCCAGATTTTAGATATTTCCTTCAATGCTTTTGCA
CAGATCCAGATTGGAGACTTTAGGCATTTGTCAAACTTACAGGACTTGAACATATCCAACAATAGGATCT
CACAAATTCAAGAGGGTGCACTTGACGATCTTTCCAACTTGACCTATCTCAATCTGGCCAGCAACAGACT
GAAAGCGGTCTCAAGCGGGATGCTACACGGCCTAAGCAACCTGCTGGTGCTACGTCTGGATGACAATAAT
ATCAAAGACATTGAAGAGTCAGCTTTCAGCACGCTTCAGAATTTAAAGGTGTTAAACCTAACAAAAAACC
ACCTCCATTACATAGACAAAGTCAAGCCGGTTCTTGCATCACCACTTTTGGAGGAACTCTACATCGGAAG
CAACAGTTTCGATGTTTTCAACTCATATGAGATGTCAACAAAGCCCTTGTCATTAAAAAAGCTTGATTTT
TCCAACAACCCTTTGGCAACATTTCAGCTCACTGACAATATATTTCCATCCCTCAATCACCTTGATTTAT
CTTATTGTGGTCAAAATGGAAGCATGACGTGGAATGTTACAGAAAAGACATACTTTTCCTCCGTGCAAAC
ATTATACTTCATGGATGTTAATATGTCACCCCAGAGTGTTGCAAATGTGCTTCCGAGCTTCAAGAATTCA
TTGAATAAAATCAGGTTTAATGGAAACGTTGAGCTTAACAAGACCAACCTACTACTGAGCGCATGCTTTC
CAATGCTAAGAGTTGTACGGCTAAATGCTAACAAAATAAAACACCTCACCGACAACATGTTTGATCCCTG
TTTTGACCTGACAGAATTAGATTTAGGACAGAATGAAATATCCAAGTTATCACAGAGTATGTTCAGAGGT
TTCACTCAACTAAAAAAACTGCTTCTGCAAATCAATAAACTGACTCAAATAACAAACTCCTTTCAAATTC
TTTCCACGCTTGAGTTCATAGATTTCAGTAGAAACAGCATCAACAAGCTCACCTGTGATGACTTTGCCAA
TTTAACACAGGTGAAAACTCTGTACTTGTATGGTAACAAAATCTCTCTCATTAGATCCTGTTTGTTCAAG
GACCTCAAGAGTCTTGAAGTCCTAAAGCTTGGAACTAATGATCTGTTAAGGATCGACGATGCTTTCAGCA
ATGGGCCACATTCTCTGAAGGATCTGCAAATTAATTATAATAAGCTAAGCAAAATAGAAAAATACACTTT
TAGAAATTTGTCACAGTTAAACAGTTTGACCTTAAATGACAATCAGATTTCAGAGATTGAAGCCCAAGCT
TTCGAAGGACTGAAGAATCTGACTTCTCTGTTTCTGTCATCAAACAAAATAACAGCTAAAACATTAACCA
GATACCCGAATGTGTTCTCAGGCATGCCCAACCTCCAAAATCTGGATTTGTACGCCAACAGCATTTCATT
TGCAGATAATAAATTGAAACACCCTCCTTTTAAGGATCTGAATCAACTCAGGGTATTGACCCTTCACAGT
CAACGCCGTGGAATCGACAAAATACCCTCAAATCTGCTTCAAGGTTTATCCTCCATGGAAATGTTTTATG
TTGGAAACACAAATCTTGGTCATCTAAATCCTGATACATTCAAGTTCAGCCCCCAGCTCTGGTTCTTGGA
TCTCTCCAAGAACGCACTGTCTGAAGACAACTCGATTCCGGCTGAGCTCTTCCACCCCATTTCGGGGCTA
ACCAAACTCATTCTTTCAAGAACGCAGCTTCGCTCACTAAATTTCCTGTTGAATGCAAATCTCTCCAGAC
TCTCGACCTTAAAAGCCCCAGGCAATGAGATCGACACGATCAACAAAACTCTGATTCAGTCACTGCCTCG
ACTAGAAGTCCTCGACTTGCAGAAAAACACCTTCACTTGCGACTGTCACAACGAGTTCTTCATTGAATGG
GCCATGAAAACTAATTCTACTCAGGTGTTTTATTTTAACAGGTACACGTGTAGCTATCCTCGTTCCTTAC
GAGGCATGAGCTTGACAGCTTTCAACATCGAATCCTGCACCTTGAACATTGACTTCATCTGCTTTCTTTG
CAGCAGTATTATGGTCACTCTCACCCTCCTCTTGTCCTTTGTCTGGCATTTTCTGCGCTATCAGGTGATT
TATGCATACTACCTCTTCTTAGCCTATCTTTACGACAGCAAGAAGAAGCAGACCGTTTCAACGATCCGGT
ACGACGCCTTCATTTCCTACAACACCGAAGACGAGCCTTGGGTAATGGAGGAACTCATTCCCAAATTAGA
AGGAGAACAGAGCTGGAGATTGTGCCTGCACCATCGAGACTTTGAACCAGGAAGGCCAATAATAGACAAC
ATCATTGATGGCATATACAGCAGCCGCAAAACCATCTGCCTGATCACTAGGAACTACCTGAAGAGCAACT
GGTGTTCAAGTGAGGTTCAGGTGGCAAGCTATAGGCTCTTTGATGAGCAGAAGGATGTGCTGATCCTGGT
GTTCCTGGAGGATATTCCCGCACATCAGCTCTCTCCACACCACAGGATGCGGAAGCTGGTGAAAAAACGA
ACTTACCTCCGCTGGCCCAAACCTGGAGAAGATACTAAGATCTTCTGGCAAAAGCTAAAAATGGCTTTAG
AGACCAGAGAGGGTCATAACCCAGAGAGTTCAATTCTG
>HQ676542.2:121-2985 Ctenopharyngodon idella toll-like receptor 22 mRNA, complete cds
ATGAAAAAAGAATCAAGAAAAAGCATGGGAAAACTACAACAAATCACATTATATATCGTTCTCTGTGGTT
TCATTTCCGCATGTAGTGCATTTTCCTTAAAGAACTGCACAATCAGTACTCCCCTTAGAGATATCCAACC
GAAAGTGCTTTGCTACAACATGGGCTTTTTTAGGATTCCGTGGTGGATACCCAGAAATACACGGATTTTA
GATATTTCCTTCAATGATTTTGCACAGATCCAGATTGGAGACTTTAGGCATTTGTCAAACTTACAGGACT
TGAACATATCCAACAACAGGATCTCACAAATTCAAGAGGGTGCACTTGACGATCTTTCCAACTTGACCTA
TCTCAATCTGGCCAGCAACAGACTGAAAGCGGTCTCAAGCGGGATGCTACACGGCCTAAGCAACCTGCTG
GTGCTACGTCTGGATGAAAATAATATCAAAGACATTGAAGAGTCAGCTTTCAGCACGCTTCAGAATTTAA
AGGTGTTAAACCTAACAAAAAATCACCTCCATTACATAGACAAAGTGAAGCCGGTTCTTGCATCACCACT
TTTGGAGGAACTCTACATCGGAAGCAACAATTTTGATGTTTTCAACTCATATGAGATGTCAACAAAGCCC
TTGTCATTAAAAAAGCTTGATTTTTCCAACAACCCTTTGGCAACATTTCAGCTCACTGACAACATATTTC
CATCCCTCAATCACCTTGATTTATCTTATTGTGGTCAAAATGGAAGCATGACGTGGAATGTTACAGAAAA
GACATACTTCTCCTCAGTGCAAACATTATACTTCATGGATGTTAATATGTCACCCCAGAATGTTGCTAAT
GTGCTTCTGAGCTTCAAGAATTCACTGAATAAAATCAGGTTTAATGGAAACGTTGAGCTTAATAAGACCA
ACCTTCTGCTGAGCGCATGTTCTCCAATGCTACGAGTTGTACGGCTAAATGCTAACAAAATAAAACACCT
CACCGACAACATGTTTGATCCCTGTTCTGACCTGACGGAATTAGATTTAGGAGATAATGAAATATCCAAG
TTATCACCGAGTATGTTCAGAGGTTTCACTCAACTAAAAAAACTGCTTCTGCAAATCAATAAACTGACTC
AAATAACAAACTCCTTTCAAATTCTTACCACGCTTGAGTTCATAGATCTCAGTAGAAACAGCATCAACAA
GCTCACCTGTAATGACTTTGCCAATTTAACACAGGTGAAAACTCTGTACTTGTATGGTAATAAAATCTCT
CTCATTAGATCCTGTTTGTTTAAGGACCTCAAGAGTCTTGAAGTCCTAAAGCTTGGAACTAATGATCTGT
TAAGGATCGACGATGCTTTCAGCAATGGGCCACATTCTCTGAAGGATCTGCAAATTAATTTTAATAAGCT
AAGCAAAATAGAAAAATACACTTTTAGAAATTTGTCACAGTTAAACAGTTTGACCTTAAATGACAATCAG
ATTTCAGAGATCGAAGCCCAAGCTTTCGAAGGACTGAAGAATCTGACTTCTCTGTTTCTGTCATCAAACA
AAATAACAGCTAAAACATTAACCAGACACCCGAATGTGTTCTCAGGCATGCCCAACCTCCAAAATCTGGA
TTTGTACGCCAACAGCATTTCATTTGCAGATAATAAATTGAAACACCCTCCTTTTAAGGATCTGAAGCAA
CTCAGGGTATTGACCCTTCACAGTCAACGCCGTGGAATCAACAAAATACCCTCAAATCTGCTTCAAGGTT
TATCCTCCATGGAAATGTTTTATGTTGGAAACACAAATCTTGGTCATCTAAATCCTGATACATTCAAGTT
CAGCCCCCAGCTCTGGTTCTTGGATCTCTCCAAGAACGCACTGTCTGAAGACAACTCGATTCCGGCTGAG
CTCTTCCACCCCATTTCGAGGCTAACCAAACTGATCCTTTCAAGAACGCAGCTTCGCTCGCTGAATTTCC
TGTTGAATGCAAATCTCTCCAGACTCTCGACCTTAAGAGCCCCGGGCAATGAGATTGACACGATCAACAA
AACTCTGATTCAGTCACTGCCTCGACTAGAAGTCCTCGACTTGCAGAGAAACACCTTCACTTGCGACTGT
CACAACGAGTTCTTCATTGAATGGGCCATGAAAACTAATTCTACTCAGGTGTTTTATTTTAACAGGTACA
CGTGTAGCTATCCTCGTTCCTTACGAGGCATGAGCTTGACAGCTTTCAACATCGAATCCTGCACCTTGAA
CATTGACTTCATCTGCTTTCTTTGCAGCAGTATTGTGGTCACTCTCACCCTCCTCTTGTCGTTTGTCTGG
CATTTTCTGCGCTATCAGGTGATTTATGCATACTACCTCTTCTTAGCCTTCCTTTACGACAACAAGAAGA
AGCAGACCGTTTCAACGATCCGGTACGACACCTTCATTTCCTACAACACCGAAGACGAGCCTTGGGTAAT
GGAGGAACTCGTTCCCAAATTAGAAGGAGAACAGGGCTGGAAATTGTGCCTGCACCATAGAGACTTTGTA
CCAGGAAGGCCAATAATAGATAACATTATTGATGGCATATACAGCAGCCGCAAAACCATCTGCCTGATCA
CTAGGAACTACCTGAAGAGCAACTGGTGTTCAAGTGAGGTTCAGGTAGCGAGCTATAGGCTCTTTGATGA
GCAGAAGGATGTGCTGATCCTGGTGTTCCTGGAGGATATTCCTGCACATCAGCTCTCTCCGCATCACAGG
ATGCGGAAGCTGGTGAAGAAACGAACTTACCTCCGCTGGCCCAAACCTGGAGAAGATACTAAGATCTTCT
GGCAAAAGCTAAAAATGGCTTTAGAGACCAAAGAGGGTCATAACCCAGAGAGTGCAATTCTG
>HQ452813.1 Cyprinus carpio toll-like receptor 22 mRNA, complete cds
ATGGGAACACTGAAACAAATCACATTATATGTTGCCGTCTGTAGCTTCATTTCCTCATCTAGTGCATTTT
CCTTGAACAACTGCACAATCAGAACTCCCCTAAAAGACATCCAGCCGAAAGTACTTTGCTACAAAATGGG
CTTTTTCGGGATTCCGTGGATACCTAGAAATACGCGGATTTTAGATATTTCCTTCAATGCCTTTGCACAG
ATCCAAATTGGAGACTTCAGTCATTTGTCAAACTTGCAGGACTTGAACATATCCAACAATAAGATCTCGC
AGATTCAAGAGGGTGCCCTTGACAATCTTTCCAACTTATCCCGTCTCAATCTGGCCAGCAACAGACTACG
AGAAATCTCGAGAGGTATGCTACATGGTCTAACCAACCTGCTGGTGCTACGTCTGGATAACAATTATATT
AAAGACATTGACGTGACAGCTTTCAGCACGCTTCAGAATTTAAAAGTGTTAAACCTAACAAAAAACCATC
TCCATTATATAGAGAAAATCAAGCCGGTTCTTGCATCCCCATATTTGGAGGAACTGTACATTGCAAGCAA
CCATTTTGATGCTTTCAAGTCATATGAAATGTCAACAAATCCCTTGTCGTTAAAAATACTTGATCTTTCC
AAAAACCCTTTTGCAACATTTCAGCTAACTGACAATATATTTCCATTTCTTAATCATCTTGATTTATCTT
ATTGTGGTCAAAATGGAACTATGACATGGAACATCACAGAAAAGACATTCTTTTCCTCAGTAAAAACTCT
ATACTTCATGGATGTTCATATTTCAGCCCAGAATGCTGCTAATGTGCTTCAGAGCTTCCAAAATTTGTTG
AATAAAATCAGGCTTAATGGAAACGTTGAGTTGAACAAGACTGACCTCCTGCTGAACGCATGTTCTCCAA
TGTTACAAGTTTTACGGCTAAAAGCAAACAAAATAAAACACCTCACAGAGCACATGTTTGATCCCTGTTC
TAACCTGACGGAAGTAGACTTAGGAGATAATGAAATATCCCGGCTATGGCCTAGTATCTTCATAGGATTT
ACACAACTAAAAACGTTGCGTCTGCAAATCAATAAACTGACTCAAATAACAAACTCCTTTCAAATGCTCT
CCACTCTCGAGTTCATAGATCTCAGTAGAAACAGCATCGACACCCTCACCTGTAATGATTTTGCCAATTT
AACACAGTTGAAAAATCTTTACTTGTACAGTAACAAAATCTCAATCATTAAATCTTGTTTGTTCAAGGAC
CTGAAGAGCCTTGAGGTCCTCAAGCTTGGAACAAACAATCTGTTAAGGATCGGTGATGCTTTCAGCAATG
GGCCATATTCCCTGGTGGAGCTGCAACTTACTTTTAATAAGCTAAGCAAAATCGAAAAGTACACTTTTAG
AAATGTGTCACAGCTGAACAGTTTATCCTTACAAGACAATCAGATTTCAGAGATCGAAAGCCATGCATTC
GGAGGACTGAAGAACCTGACCTATCTATTGCTGTCATCGAACAAAATATCAGCTAAAACATTAACAAAAA
ACCAGGATGTGTTCTCAGGCATGCCCAACCTCAAAAGTCTAGGTTTGGACACCAACAGCATTTCATTTAG
TGATGATCAGTTGAAATTTCCTCCTTTTAAAGACCTGAAGCACCTTAGAGTATTGGCCTTACACAGTCAA
CGTCGTGGAATTGGCAAAATACCTTCAAATCTGCTTCAAGGTTTGTCCTCCTTGGAAATGTTTTACGCTG
GAAACATAAATCTTGCTCATCTGAATCCTGATACATTCAAGTTCAGCCCCCAGCTCTGGTTTTTGGATCT
CTCCAAGAATGCGCTGTCTGAAGACCACTCGACCCCGGCTGAGTTGTTCCACCCCATTTCGAGGCTAACC
AAACTCATCCTTTCGAGAACGCAGCTTCGCTCACTGAACTTCCTGTTAAATGCAAATCTCTCCAGACTTT
TATCCTTAAAAGCTTCGGGAAATGAGATTGACACGATCAACAAAACTCTGATTCAGTCACTGCCTCGACT
AGAGGTCCTCGACTTGGGGAAAAACACGTTCACTTGTGACTGTACCAATGAATTCTTCATTGACTGGGCC
AAGAATAGTAATTCTACTCAGGTGCTTTATTTGAACAAGTACATGTGTAGCTATCCTAGTTCCTTACGAG
GCATGAGCTTGTCTGCCTTCAACACTGAATCCTGCACCTTGAATATCGACTTCATCTGCTTTCTTTGCAG
CAGTATTGTGGTAATTCTCACCCTCCTCTTGTCATTCGTCTGGCATTTTCTGCGCTTTCAGGTGGTTTAT
GCATACTACCTCTTCATAGCCTTCCTTTACGACAACAAGAAGAAGCAGAGCGGTTCGACTTTCCAGTATG
ACGCCTTCATTTCCTACAATGCCAAAGATGAGCCTTGGGTAATGGAGGAACTTATTCCAAAATTAGAAGG
AGAACAGGACTGGAGATTGTGCCTTCACCACCGAGACTTTGAACCAGGAAGGCCAATAATAGACAATATC
ATTGATGGCATATACAGTAGCCGCAAGACCACCTGCCTGATCACTAGGAACTACCTGAAGAGCAACTGGT
GTTCAAGTGAGGTCCAGGTGGCGAGTTTCAGACTCTTTGATGAGCAGAAGGATGTACTGATTCTGGTGTT
CCTGGAGGATATCCCCACACACCAACCCTCTCCGTACCACAGGATGAGGAAGCTGGTGAAGAAACGAACC
TACCTCCGCTGGCCCAAACCTGGAGAAGATACTAAGGTCTTCTGGCAAAAGCTAAAAATGGCTTTAGAAG
TCAAAGAGGGTCATAAATCAGATTTTTTAATTCCA
>NM_001124412.1:230-3151 Oncorhynchus mykiss toll-like receptor 22 (tlr22), mRNA
ATGACACTCAAGATAACCATGCCTGGAGAACAAAGTGGTTCTACATTCTCTCAGCTGAGACTCTTTCTTT
GTTTCCTGATGTATTGTTGGGTTCTTGCTGATCCAGTATGTGGGTACTTCCTGAATAACTGCACAATACG
TGGTAATCTCAGTGACAACTTTAACATGAAAGTACTCTGTTATAACAGGAATATTGAAGTCATGCCTATA
AATATTCCTTGTAAAGTAAGTGTTTTAGATGTGGCCATGAATAATATTTCCAAAATCAGAAGGTTGGATT
TTAAAGGACTGTCAAACCTCAAAATTCTAAACATGTCCAGAAACCAGATCTCTCAAGTGGACAATGACGC
TCTTTTACCCCTAAAGGCGCTTCGAGAGTTGAATCTGGCTCATAACAGACTCACAACCCTGTCAGACCAT
TTGTTTCAGGGCCTAGACAACCTCTCCCTGCTACATCTGGACAACAACCTCATTGCAACCATCAGCTCCT
CATCATTTCAGCCTCTCTCCAGTTTGAAGACAGTGAATTTAACCAAGAACAACCTTCATAATATGAAGGA
AGTTCAGCCCATCGTACAATTACCACACTTACAGGAGTTGTACATTGGGAGCAACAGGTTCACCTCTTTC
CAATCACAAGAAATATCAAACATGTCTATAGAGCTGAGGCTGTTGGATTTATCCCGGAATCCATTGGGAG
TCTTCAGGATCACGACAGATGTTCTTCCTTACCTTGAGGTGTTAGACATCGCCTACTGTGGCCAACTTGG
ACACATGGAATGGGATGTCCTGGACAGGTCTTTTCTGAGAAACGTCAAAAGTCTCAACCTGAGCGGGATT
GAGATGTCTTTGGAGAGGATGGCTATGGTGCTGCAGACAGTCAACTCCTCATTAGTCCATCTGAGACTGT
ATGACATTAGTGAAGAGAGGGTCAAGGCTCTCATTGATTTTGCCTGCAATATACCCACACTTAGCTTGCT
CCGACTGCATCATAACAACATAAGTGCTTTGTCTGAGGAATTTCTGCAGTCATGTAAACAAGTCACCGAA
GTGGACTTAGAAAATAATAATATTATTCAGCTGTCAGAGGTATCATTCAGATCAATGGAGCAACTAAGTA
CCTTGAGACTGGGCCACAACAGGCTTTCTTCCGTACCAGATGCCACAAGAAATATATCCACACTAATGCT
CCTGGATCTCAGCTTCAATATCATCCATAAACTGGGCTGCTCAGATTTCTCCAATCTTACAGGGCTCACA
CAACTCTTTCTTTTCCACAATCAAATCTCCAACCTACCAGGATGTGTATTCCAGGATTTGAAAGACTTAA
GGATCCTTAAACTGGGATCAAACAAAATCCTGACCTTGAATGATGACTTCATGAGTGGTTTGCACAAACT
AGAATTTTTGTCGATGTCATACAATAAACTGAGCTCAATCTCTAAAGGAGACTTTAAAGGCTTAGCATCA
CTCAAGACCCTGCTTTTATTTGACAATCAGATTGCTAGTCTTGAAGATGGAGCCTTTGAGGGATTGGTGA
ATCTTACAGAACTTAGACTCCAGTCAAATAAGATCACTCAAATAGACATAAGAAATACTGTGCTCACGGG
ACTTCCACACTTAAGAACTCTTGATATATCCTGTAATTACATCACATATGTAAATGATGATAAATTAGAC
CCTCCACCCCTCTCTCATCTGACATCTCTGGAGAACCTTTTGATATTTAGTCAGCGTCACAAGGGACTGT
GTCATCTACCAATCAACTTTCTTGAAGGTCTGACATCTTTATTGTCATTCCAGGCAGGGAGTCTTAACAT
TAAGGACCTGCACCCAGACACATTCATTCACACACCCCAGTTGTGGTTCCTTGATATGAGTAAGAATGAG
TTCACAGCCCTCACTCCAAAGCTGTTTCACCCAACCCCAAGTCTCAACAGACTTTATCTGCCCAAAGCCC
GACTTCAGTCCTTAGATTTCCTCAAAGGAGCAAACCTCAGTAGAGTCACTTTCTTGCAGGTGAGAAAGAA
TGACATAACAGCAGTCAATGAGACAGTGTTGCAATCTCTCCCTGCCTTGACATACCTGGACATGCAAGAT
AATCCTTTCACCTGTGGCTGCAGCGATGCTTGGTTTGTCCAGTGGATGGAGAGCAACAACCAAACACAAG
TTGTTGGTGCAGGAGAATTTACCTGCAACTATCCTGCCGATCTAAAGGACACCAAGTTGTTGGATGTTGA
GCTTCAGTTCTGTACAGTGGACTTAGGACTTTACTACTACATCTCTACCACTTGTCTGGTCCTCCTCACC
CTGATAGCATCCTTTGCCTACCACTTCCTGAAATGGGAGGTCATTTACGGCTATTACCTCTTCCTGGCTT
TCCTCTATGACACCAAGCAAAGGAATAAGCACAAGCCTCATGGCTGTCAGTACGATGCCTTCATTTCCTA
CAACGCCCACGATGAGCCCTGGGTCCTGAGGGAGCTTCTGCCAGAGCTGGAGGGAGAACAGGGTTGGAAG
CTGTGTCTCCACCACCGGGACTTCCAGCCAGGCAAACCAATCATAGACAACATTATGGACGGCATCTACG
GAAGCCGCAAGACCATCTGTGTCATCAGCCACCGCTACCTGGAGAGTGAGTGGTGCTCCCGGGAGATCCA
GGTGGCCAGCTTCCGGCTCTTTGATGAGCAGAAGGACGTCCTGATTCTGGTGTTCCTGGAGGAGATCCCT
ACCCACCAGCTGTCACCCTACCACCGGATGAGGAAGCTAGTGAAGAGACGCTCATACCTGAGCTGGCCCA
GAGCTGGGGAGCAAACCGGGGTCTTCTGGCAGCAACTACGGTTGGCTTTAGAGAGCAAGGATGGCTCTGC
TGAGGAAAATCCCATCCTCTCTGGGTGGAGGCTCTGTGATAGTGAACCT
>KX759645.1:229-3066 Carassius auratus toll-like receptor 22 (TLR22) mRNA, complete cds
ATGGGAACACTAAAACAAATCACATTATATATTGCCCTCTGTGGTTTCATTTCCTCATCAAGTGCTTTTT
CCCTGAATAACTGCACAATCAGTACTCCCCTAAAAGACATCCAGCTGAAAGTACTTTGCTACAAAATGGG
CTTTTTCAGGATTCCGTCGATACCTGGAAATACACATATTTTAGATATTTCCTTCAATGCCTTCGCACAG
ATCCAGATTGGAGACTTTAATCATTTGTCAAATTTACAGGACTTAAACATATCCCACAATAAGATCTCGC
AGATTCAAGAGGGTGCGTTTGACAGTCTTTCCAATTTATACAGTCTCAATCTGGCCAGCAACAGACTACA
AGCAATCTCGAGAGGAATGCTACATGGTCTAACCAACCTGCTGGTGCTACGTCTGGATAACAATTATATC
AAAGACATTGAAGAGACAGCTTTCAGCATGCTTCACAATTTAAAGGTGTTAAACCTAACAAAAAACCAAC
TCCATTATGTAGAGAAAATCAAGCCGGTTCTTGCATCACCTCATTTGGAGGAGCTGTACATTGGAAGCAA
CCATCTAAATGCTTTCAAGTCATATGAAATGTCAACAAATCCATTGGCATTAAAAATACTTGATTTTTCG
AACAACCCTTTTGCAACATTTCAGCTGACTGACAATATATTTCAATTTCTCAATCACCTTGATTTATCGT
ATTGCGGTCAAAATGGAACTATGACATGGAACGTCACAGAAAAGACTTTCTTGGCCTCCGTGAAATCACT
GTACTTCATGGATGTTCATATGTCAGTCCAGAATGCTGCTAATGTGCTTCAGAGCTTCCAGAATTTGTTA
AATAAAATCAGGCTTAATGGAAACGCTGAGTTGAACAGGACTGACCTCCTGCTGAACGCCTGTTCTCCAG
TGCTACAAGTTCTACGGCTAAAAACAAACAAAATAAAACACCTCACCGAGCACATGTTTGATCTCTGTTC
TAACCTGACAGAAATAGATTTAGGAGATAATGAAATATCCAATATACCACCAGGTATGTTCAGTAGATTC
ACGCAACTAAAAACGTTGCGTTTGCAAATCAATAAATTTACTCGAATAACAAACTTCTTTCAAAACCTCT
TCACTCTTGAGTTCATAGATCTCAGTAGAAACAGCATCAAGACCCTCAACTGTGACGTTTTTGCCAATTT
AACACAGTTGAAAATGTTGTACTTGTACAGTAACAAAATCTCAATCATTGAATCCTGTTCCTTCAAGGAC
CTGAAGAGTCTTGAGGTCCTCAGGCTTGGGACAAACAATCTGTTAAGGATCGGTGATGCTTTCAGGAATG
GGCCACAATCCCTGTTGGAGCTGCAACTTTCTTTTAATAAGCTAAGCAAAATCGAAAAGCACACTTTTAG
AAATATGTCACAGCTGAAGTATTTGCACTTACAAGACAATCAGATTTCAGAGATCGAAAGCTATGCATTC
GGAGGACTGAAGAACCTAAGCTCTCTATTCCTGTCATCAAACAAAATATCAGCTAAAACATTAACAAAAC
ACCAGGATGTGTTCTCAGGCATGCCCAACCTCGAAAATCTAGGTTTGGACGCCAACATCATTTTATTTAC
TGATGATCAATTGAAATTTCCTCCTTTTAAAGACCTGAAGCACCTTACAGTACTGTCCTTACACAGTCAA
CGTCGTGGAATTGGCCAAATACCCTCAAATCTGCTTCAAGGTTTATCCTCCTTGGAAATGTTTTACGTTG
GAAACACAAATCTTGCGCATCTGAATCCTGATACATTCAAGTTTAGCCCCCAGCTCTGGTTTTTGGATCT
CTCCAAGAATGCGCTGTCTGAAGACCACTCGATCCCGGCTGAGTTGTTTCACCCCATTTCGAGGCTAACC
AAACTCCTCATTTCGAGAACGCAGCTTCGCTCGCTGAACTTCCTGTTGAACGCAAATCTCTCCAGACTTT
CGACCTTAAAAGCTACGGGCAATGAGATCGACTTGATCAACAAAACTCTGATTCAGTCACTGCCTCGACT
AGAGGTCCTCGACTTGCAGAAGAACACGTTCACTTGTGACTGTGACAATGAGTTCTTCATTGACTGGGCC
AAGAATAGTAATTCTACTCAGGTGGTTTATTTGAACAAGTACATGTGTAGCTACCCTAGTTCCTTACGAG
GCATGAGTTTGTCTGCTTTCAACACTGAATCCTGCACCTTGAATATCGACTTCATCTGCTTTCTTTGCAG
CAGTATTGTGGTCTTTCTCACCCTGCTCTCGTCATTCGTTTGGCATTTTCTGCGCTTTCAGGTGGTTTAT
GCATACTACCTCTTCTTAGCCTTCCTTTACGACAATAAGAAGAAGCAGAGCGGTTCGACATTCCAGTACG
ACGCCTTCATTTCCTACAACGCCCAAGATGAGCCTTGGGTAATGGAGGAACTAATTCCAAAATTAGAAGG
AGAACAGAGCTGGAGATTGTGCCTTCACCACAGAGACTTTGAACCAGGAAGGCCAATAATAGACAATATC
GTTGATGGCATATACAGTAGCCGCAAGACCATCTGCCTGATCACTAAGAACTACCTGAAGAGCAACTGGT
GTTCAAGTGAGGTCCAGGTGGCGAGTTTCAGACTCTTTGATGAGCAGAAGGATGTACTGATTCTGGTGTT
CCTGGAGGATATCCCCACACATCAGCTCTCTCCGTACCACAGGATGAGGAAGCTGGTGAAGAAACGAACC
TACCTCCGCTGGCCCAAACCTGGAGAAGATACTAAGATCTTCTGGCAAAAGCTGAAATTGGCTTTAGAAG
CCAAAGAGGGTCATAAATCAGATCTTTTAATTCCA
