# Supplementary material for: Variation in selection constraints on teleost TLRs with emphasis on their repertoire in the Walking catfish, Clarias batrachus
Source: Sci Rep. 2020 Dec 7;10:21394. doi: 10.1038/s41598-020-78347-6 (PMC7721727; doi:10.1038/s41598-020-78347-6)
Supplement: Supplementary file 12 — Supplementary Information 12. [file 41598_2020_78347_MOESM12_ESM.txt]

>KX196276.1 Megalobrama amblycephala Toll-like receptor 18 mRNA, complete cds
ATGCTTTTTTCGCTGGCTCTACTTCTCAGCTTCCAAGCAGTTCTGCAAATTAAGCCAACTAAAGCCAAAC
ATTCCTGTACAATTAGATCTGATGGCCGTGCAGCTGACTGTAAAGGTCTATGGCTAGACAATGTGCCTAT
AACAACGCTGCCTAACTCTCTGGAAGAGCTCGACTTGTCTTTCAATATCATACAGGTCATCCGCAAACAA
GAATTTTTCAAACTTAATCATCTGCGAGTCCTCAAGCTTAATTTCAACAACATCTCTCTGATTATGGATG
ATGCCTTTCATGGAAACCTTCTGCTGGAGGATCTAAACCTATTTAATAACTCAATGACCGAAATCCCCTT
CAAAGCTCTTGAGTTGCTCACAAATTTGAAGGTTTTAGAAATGTCCAATAATTTGTACACACAAGTATCT
CTTGATGCTGCTTTTTTGAATTTCACCAAGTTAAAAGTGCTGTCCATTGGCGGACCCCTGGTCAGTAGAT
TAGGAAGCCGTGACAATTATGTGTTGAAGAACATCTCATTGAACAAATTTGCTATTAAAACTGGTACTGG
TTTTAAAAGTTATGAACCTGGGTATTTCAGCAACCTCAACACAAAAAACTTGTGGTTCGATATAGCTATT
GACAAAGAACCAGATGTGCTTCCTATGATGTTGAAAGATCTAGCCAACAAGACTTTTGATGTGCTACGTT
TTCGAAACCTTTTTGAATTTCAGTACTATACTGGTAAACGGGATATTTTTTATGGCCTGCAGTATGTAAA
GACTCAACGCCTAACATTCTTTCGAGGTAAATTCAATGAGGAAGTTATGAGGATGGCTCTGCTAAATGTG
GAAATCAGTCCAATCAAAGCCCTGGAACTGCTGTTCATCGATTTTGCTCGTTCACTGAATAAAACACAGG
GATCCAGTGTGACAAACTTGACCTTGGAACAACTGGTTCTCGCGGACATCAGTAATCCAGATATAATGCG
GTTCGACTGGAGCTTTACCTGGCTTAATCATGTCCGCCAATTCATTGTATGGAATGTGAACTTCAACAGT
GTGCCGTGCGACTCGTGGCCGGAGATGAAAAATGTTGAGCTTCTGGACATCTCTAACAACCAGCTGAAGG
ACAGTTATCTTTATAACCCACTATGTGACACTAGAAACACATTGCACAACCTCAAAACCTTTAACATCAG
CCGTAATCGACTTACCAGCCTCAGTGACTTGGCATCTCTGACCAAGCACTTTGTCAAGCTGACAACAATC
GATATGAGTTACAACCAGCTGCAATATATAGGGAAGCATGTCTGTTACTGGAGACCGACGATTACCAAAG
TAATCGCTCATCATAATAGTCTGACGAGCAACAGTTTTAAGTGCCTCCCCACTTCTGTAATCTTCCTCGA
TCTTTCATACAGCAGCCTAGACCAGCTGGACATGGACTATTTTAATAAGGCATCCAACCTGACAGAGCTT
CTCCTCAGCGGCAACAAGATCAAGTTCATCCCATCCGGCTGGAGGAATCCATACTTGAGGACACTCGCTT
TAGATGGAAACTCATTTGGACTTGTTAGCATGACGTCTTTTAAGGACATGCCTAGCCTGCGTGTCCTGAC
CGCAGGCAACAACCCTTACCACTGTATCTGTGATCTCTACACCTTCATACAAGAAACCACAAGCAAAAGG
AATGTGACCATCACAGACTGGCCGAACAACTACAGGTGTTACCACCCTGAGCGTCTTCTCAACACAATGG
TATCCAAATACTTCCCTGGTCATTTAGTCTGTAATATTACACTCGTTATCATCATCTCCGTGTCAACAAC
GGCAGTTGTTGTTCTTGCTATCATGCTTTTGTGCTACATTTTCAATGTTCCATGGTACATGAAAGCCACA
TACCAGATCATCAGAGCCAAGTATAGGGCCCATAAAGAAGGGTCAGGTCAGACTGTGGACTACACCTTTC
ATGCTTTCATTTCTTACAGCCACGCGGATGCAGACTGGGTCCGAGACCAGCTGCTCCCTTGTCTAGAGAA
TGCTAAGCCCCCTTACCGCCTCTGCATCCATGAAAGAGACTTCATTCCAGGGAAGTGGATCATTGACAAC
ATCATTGAGAATATTGAAAATAGTCGCAAGGTAATCTTCGTGTTATCGCGGAGCTTCGTGAACAGCGTTT
GGTGCAACTACGAGCTCTACTTCGCCCAACAACGGGCCATTGGAAAGACGTTCAGTGATGTCATTCTGAT
CGTGAAGGAGCCCATTGATCCCACTTCTCTTCCCAGCAAATTCTGCAAACTCAAAAAGATGCTCAGTACC
AAAACCTACCTAGAGTGGCCCCAGCAACCCACAGAACAGAGCTTTTTCTGGGTCCAGCTGAGGAGTGTTC
TGGGGAAACCAAACGTTATAAGACAGCGCACAACCAGCCAGCGTAGCCGCCTGTCTTCGGTGAGGTCCGT
TTCACTGATAGAGCTGCCGCAGAACCAGAATTCTGCAGATGAAGATGACCACCAGGTCAGCGATCAGCCT
TCTAATAGATGTCAACAAACTTTGAGAGAAATTGCC
>KX196277.1:1-2748 Megalobrama amblycephala Toll-like receptor 19 mRNA, complete cds
ATGGGTGTGACTGACTCAAATTGCTCGAGCTTCTGGTGGAGATTTGCACTGGGTTTAAGTATCTGCAATG
TTGTTTTTACTCTTATAAATAAGCGCTGCGTAACCATCGAGGAGCACCTCATCAGAGACATGCCCAAGAC
TCCATTCTGCGACCATCATCCAGGAAGGGGTCCATACACAGAATGCAATATTATAGACCTGCGCACCGAT
CTGTCAGAGGTAGGTCTTGAGGTCAGATCCCTCTGCATCACCAGCGATATAGCAAGCATTCCTGCCAATG
CCTTTTCACACTTGCCTTCTTTGGAAGTCCTTCAAATCGATGGTAAAAGCCTTAAGAGTGTTCAATCTGG
TGCATTTTCAGGACTCCCCAATCTGAAGCATCTCTGGCTGCTTTTCAGTGATAACATTTGCAGATCCGTT
GCCATTGAAAGTCTTGCATTTGCTGGTTTGACTAATTTGGAGGAGTTGACACTGATAGGTCTGAAGTTAT
CCGACGTATCCAGCAGTATATTTGATCCGTTGGTTAGTGTAATCACACTAGACATTACCAGAACTTGTGC
AATGAACCTTAGTGATATTTTCTGTTATCTTCCGGATGGAATGTCCCATCTGAAGGACCTGAATGTGATA
GACAGTGGGATTTCAACGATTGAGACCAAAGAATGTCCAGGGAGATCAAAGACCTGGCCTGTGACTGTTC
TTTCTGGGATTCAAAACCTTTATCTAGAAGGGAACAGTATCGAAATGATCCAAGCAAACTCATTAGTTGT
GTTCCAGAACCTCTCCAGCCTTTTTCTGGATTTCAAAGGCAAGACTCTGGACAGTATTTGGGAGTCTGGG
ATTGGAAAAATCGGTGATTTGAGATTGTCAGGGACTGCAGTAGAGAAATACTCAATAAACTTCAAAGATT
TGTGTCATCTCGCCTCCAAACTTCATCTTCAATCCCTCAGCCTCATTTATACATTAACAGACAGATTGTC
TGCAGAGGACTTAAAGGATTGTGGGACAACATTGACGAAGTTATTCATCGGCAGTTCGGAAGTAGACCAC
CTGGACTTTAGTTTCTGGACAGGAAATGCAGGTATACAAACACTGCGAATGCCCTATATGAAGTTGAAAG
AAGCACCGTTCTGTGTTGGTGTGAATGGGACTGTGTGGTCCTTAACATCACTAGACCTCACCGGAAACTC
AATTAAAGATATTAACGGAGACCAGTTTGCCTGTATGCCTCTTCTCGAGCAGCTCTTTCTCAGTAAAAAT
ACCATAAAAACCCTACAGCTGAATGCATTTCGTGGTTTGCATCACCTTAAAATTCTCAAGCTTGACTCAA
ACAAAATTTCACAGCTTACTGCAAAGGATTTCAGATCCCTTCAGGCTTTGGAAATCCTGAATATCGATGA
TAACATCATTGAGACTATTGAGGATGGAACATTTCGGGACCAGCGGGAGCTTCGTGAACTGTCATTTGGT
AGATTGGAGTATGTTTATACGTTGCATCTAAATATGATTTTTCATGGGTTTCCACCGAAAATACAACGAC
TAAGTATCGATGCACATTATGGAACAACCTTTTACATGGGACTTTTTACACCACAGCCCAAGGGAACATT
TCTTCTAGAGGTTAATGGAGACAGGCTGAATTTTGGAGACTGTAATTCTACTGTTTTCCAGGCAGTTCGA
GAGCTGAAAGTGAATTGCACCTTTTTCATATGCAAGAACGAGTTCATGGCACCTTATTTCCCAAATCTGG
AATCTTTTGAGATCTTAGGAAAAGCTGAAGGACCACATCTCAGTTACACTAAAATCAATACACTGCACCG
TCTCAAGCATCTCAAGCTTGTCAACCTGAACTTTTTCAGTTTTACAGAAGCTGGAAGTGTCTTCAGGAAC
CTAACACAACTCCAAAGCCTAGTGCTGGTAAACTGCCATATCAGCTTCCTGACCGAGAGTATGGTTAAAG
ATCTGACGTCTCTGCAGCTGTTGCGTCTCTACAGCGACCATCCTCTGGTCTTGATTGACGGTGTGTTTGA
AGTTTTGCCAGCACTAAGAGCATTTGTTCTTGACCGAGTGGATTTCCAGTGCAGTTGTGTATGTGTCTGG
ATCCTTGATTGGGCAGAGAGCACGGAAAAAGTCCAGGTTATCTACTTGCAGAAGCAGAAGTGTGTCTGGC
ACTATAAGAAACTCAATTTCTTGGCGACCATGGAGAAGCTGTGTCAGACTGACGCACAGTACATTTGTTA
TGTAGCCACAGCTGGCAGCATTTGTCTTCTGCTGTCGGCAGCCGTTGGATATCGTTTTGCTCGCTGGCCT
TGCGTAGTCCTCTTCTTCCGCCTGAGAGGATGGGTGGAGAGGAGGTTTGGCAGGCAGTGGTATAAGCGGA
GGAGAAGACTCCAGGAGATCGAGGAGATACAGTATGATGCCTTTGTGTCTTTCTGTAGCCGAGACGAAGC
CTGGGTTCTGGGGGAGATGGCTCCTCGGCTGGAGGAACAAGGGATCCCGAGATTGAGGCTCTGTTTGCAC
AACAGAGACTTTGAGGTGGGAAAAGATATCATGGACAACATCAGCGAGAGTATCTGCAGCAGTCAGTGCA
CAGTGTGTTTGATCAGCCGCCGCTATCTGCGTAGTGACTGGTGCAGTCTGGAGATGCGAGTGGCCACACA
CCGGCAGCTGGAAGAGCAGAAACACAGACTCATCCTCATCTTCCTCGAACACATCTCTCCTTTTGAGCTC
TCTGCTTTTCATCGG
>MH719083.1:131-2761 Trachinotus ovatus TLR14 (TLR14) mRNA, complete cds
ATGATTTGGAAATTGGTCAGTTTTAGTGCTTTCCTTCTTGGAGCACTCACATCCCCAACTCCATCTTCAC
CCCCCACGACTAACACGGAGGAAGCACCCTGCCGCATCTACAACTCTGACCACTCTGCAGACTGTCTGGG
AAGACAGCTCAACAGTGTCCCCTGGAGACAGTTTCCATCCACACTTCAGAATGTAGATCTCTCCTACAAT
AAACTTCAAGCTGTCCATGCTGATGACTTTGTCCGCCTCCCTCAGCTTCGCATCCTTAAGCTGGCATACA
ATAACATTTCACACATTGACAATGGTGCCTTTAAAAACAACCCACTACTGGAGCATCTTGACATCTTCAA
TAACTCCCTGCAGGAAATTCCTGCCAGAGCAATGACACCTCTCCCGAATCTAAAATGGCTCTTCATGTCC
AATAACCTTTACAAACATGCCACTTTGGCTGATAGCTTCTCCAAATTTGCCAAACTCCAGGTTCTGTCTA
TGGGTGGCCCTCTGGTGATGGGTCTAAAAAAAGTAGATTTTCAACCCCTGAAGAACATTACGTTGGAAGG
TTTTGCAATCAAATGCTCCTCCAAGCTAAGCTACTATGAGCCTGGAAGTTTAGAAGTCATCCAGACAAAG
CAGATGGGCTTTGATATGGCCATAGATCAACAGCCTAATGCTCTCCCTCACATGATACGTGACCTCGCCA
ACAAGACATTCACCGCCATCCAGTTCCGCAATCTCTTTGAGTTCATGTACTACAATGGAGAGGAAGACAT
TTTCCAGGGTTTAAAAGACATTACAGCCCATCAGCTTATCTTTCACAGAGGGAAATTCAATGAGAATCTC
ATGAGGATGGCTTTAATGAACTTACAAGTCACCCCTATCAAAAGGTTGACGCTTCAGTACATAGACTTTG
CCCGTTCACCCACATTTGTTGACAGTGGAGCAGGTTCCAGTATCACAGACCTGGCACTAGAGAAGTTGGA
TCTTTGGTACATCAGCAATCCTGATGTGCTGCGATTTGACTGGCGTTTCACCTGGTTAAAGAAAATCAAG
AAACTGTCTATTCAGTATATGTATTTCAACTCTGCGCCTTGCGATGCTTGGGTTGAAATGGAAGGTGTGG
AGCTTATGGATGTCTCCAATAATCGACTACAGAATGAGTTCATCTTCAACCAGCGGTGCAATTACAAGGG
AACCATGCCAAATCTTTATAAATTCAACTTGAGCGACAATGAACTGACTAGCTTAAAAGTCTTGTCATCA
CTAACAAGGGAGTTCCAGAGGCTGCAGGTGTTGGATGTTAGCAACAACAAACTTGGATCTGCTGAAAACA
GTCGTGACTGTGTTTGGCAGCAAAATATTACTAAGCTTATCGCTCACCACAATCAGTTTGTGAGTGAGGC
CCTCCGTTGTCTGCCCACCACAGTGCACTATTTGGATTTGTCCCACTGTGACCTGGACAAGCTGGACATG
ATATACTTTGAGAAAGCAACCAACCTGAAAGACCTTCTCTTAAGTGGTAATAAAATCAAGTTCATCCCAT
CTAAGTGGGAGAGTCCATCCCTGCAGTCACTAGCTTTGGATGGGAATTCGTTTGGCCTGATTAGCAAGGC
ATCCTTCCAGCACATGCCTCAGCTATCTCGCCTGAGGGCAGGGAATAATCCTTACCATTGCACTTGTGAG
CTTCATGGTTTCGTCCAGGACACAATTTACCAAGAAAAGGTTAACCTCACAGACTGGCCTTGGAACTACA
GGTGCTTCCACCCAGAGGCCTTCCTCAACACAGCCATATCCAGATACTTCCCAGCTCAAGTGGCCTGTGA
TGTCAGACTAGTTATCATCATCTGTGTCGCAACCACTGCGGCAGTGATCTTGATTTTGATGCTGATCTGC
TATATTTTTGACCTCCCATGGTACACTAAAGCCACATATCAGATCATTCGGGCCAAATACAGAGCCCACA
AGGAAAAAGCAGCAGGGGAATTAGGGACTTTTACCTATCACGCTTTCATATCCTACAGCCACTCTGATGC
AGACTGGGTGAGGGACCAACTCTTGCCCTGTTTGGAGAAGAATAGAAACCCCTATCGTCTGTGCATTCAT
GAGAGGGACTTCATGCCGGGAAAGTGGATCATTGATAACATCATTGAGAATATTGAAAGCAGTCGAAAGG
TAATATTTGTCCTCTCCCGGCACTTTGTTAACAGTGAGTGGTGCAACTATGAGCTGTACTTTGCTCAGCA
GAGATCAATGGGAAAGACCTTCAGTGATGTCATCCTAGTGGTGAAGGAGCCCATTGATCCCCGCTCCCTG
CCCAGCAAGTACTGCAAGCTTAAGAAGATGCTGAGTACTAAGACATACCTGGAGTGGCCCCAGCAGGTCA
ACCAGCAGACGTTTTTCTGGGAACAGCTGAGGAGTGTCCTAGGCAAACCGACAGTGACCCGAAATAGGAC
TCACAGTGTCAAGAGCAGGACTTCATCTGAGGGTGGCGTTTCTGTGATTGGGCTCCCCAATGAGAATGGG
GGACCAGAAGTAGCAAAAGATAATGTGAACCAAGAAGCAGAAATAAAGCTTATTAATAGGAATAATGATG
AGCTGTCAAATCAGAGACAAATACCTGTGATGGCATTT
>KY769808.1:23-2653 Trachinotus ovatus toll-like receptor TLR27 mRNA, complete cds
ATGATTTGGAAATTGGTCAGTTTTAGTGCTTTCCTTCTTGGAGCACTCACATCCCCAACTCCATCTTCAC
CCCCCACGACTAACACGGAGGAAGCACCCTGCCGCATCTACAACTCTGACCACTCTGCAGACTGTCTGGG
AAGACAGCTCAACAGTGTCCCCTGGAGACAGTTTCCATCCACACTTCAGAATGTAGATCTCTCCTACAAT
AAACTTCAAGCTGTCCATGCTGATGACTTTGTCCGCCTCCCTCAGCTTCGCATCCTTAAGCTGGCATACA
ATAACATTTCACACATTGACAATGGTGCCTTTAAAAACAACCCACTACTGGAGCATCTTGACATCTTCAA
TAACTCCCTGCAGGAAATTCCTGCCAGAGCAATGACACCTCTCCCGAATCTAAAATGGCTCTTCATGTCC
AATAACCTTTACAAACATGCCACTTTGGCTGATAGCTTCTCCAAATTTGCCAAACTCCAGGTTCTGTCTA
TGGGTGGCCCTCTGGTGATGGGTCTAAAAAAAGTAGATTTTCAACCCCTGAAGAACATTACGTTGGAAGG
TTTTGCAATCAAATGCTCCTCCAAGCTAAGCTACTATGAGCCTGGAAGTTTAGAAGTCATCCAGACAAAG
CAGATGGGCTTTGATATGGCCATAGATCAACAGCCTAATGCTCTCCCTCACATGATACGTGACCTCGCCA
ACAAGACATTCACCGCCATCCAGTTCCGCAATCTCTTTGAGTTCATGTACTACAATGGAGAGGAAGACAT
TTTCCAGGGTTTAAAAGACATTACAGCCCATCAGCTTATCTTTCACAGAGGGAAATTCAATGAGAATCTC
ATGAGGATGGCTTTAATGAACTTACAAGTCACCCCTATCAAAAGGTTGACGCTTCAGTACATAGACTTTG
CCCGTTCACCCACATTTGTTGACAGTGGAGCAGGTTCCAGTATCACAGACCTGGCACTAGAGAAGTTGGA
TCTTTGGTACATCAGCAATCCTGATGTGCTGCGATTTGACTGGCGTTTCACCTGGTTAAAGAAAATCAAG
AAACTGTCTATTCAGTATATGTATTTCAACTCTGCGCCTTGCGATGCTTGGGTTGAAATGGAAGGTGTGG
AGCTTATGGATGTCTCCAATAATCGACTACAGAATGAGTTCATCTTCAACCAGCGGTGCAATTACAAGGG
AACCATGCCAAATCTTTATAAATTCAACTTGAGCGACAATGAACTGACTAGCTTAAAAGTCTTGTCATCA
CTAACAAGGGAGTTCCAGAGGCTGCAGGTGTTGGATGTTAGCAACAACAAACTTGGATCTGCTGAAAACA
GTCGTGACTGTGTTTGGCAGCAAAATATTACTAAGCTTATCGCTCACCACAATCAGTTTGTGAGTGAGGC
CCTCCGTTGTCTGCCCACCACAGTGCACTATTTGGATTTGTCCCACTGTGACCTGGACAAGCTGGACATG
ATATACTTTGAGAAAGCAACCAACCTGAAAGACCTTCTCTTAAGTGGTAATAAAATCAAGTTCATCCCAT
CTAAGTGGGAGAGTCCATCCCTGCAGTCACTAGCTTTGGATGGGAATTCGTTTGGCCTGATTAGCAAGGC
ATCCTTCCAGCACATGCCTCAGCTATCTCGCCTGAGGGCAGGGAATAATCCTTACCATTGCACTTGTGAG
CTTCATGGTTTCGTCCAGGACACAATTTACCAAGAAAAGGTTAACCTCACAGACTGGCCTTGGAACTACA
GGTGCTTCCACCCAGAGGCCTTCCTCAACACAGCCATATCCAGATACTTCCCAGCTCAAGTGGCCTGTGA
TGTCAGACTAGTTATCATCATCAGTGTCGCAACCACTGCGGCAGTGATCTTGATTTTGATGCTGATCTGC
TATATTTTTGACCTCCCATGGTACACTAAAGCCACATATCAGATCATTCGGGCCAAATACAGAGCCCACA
AGGAAAAAGCAGCAGGGGAATTAGGGACTTTTACCTATCACGCTTTCATATCCTACAGCCACTCTGATGC
AGACTGGGTGAGGGACCAACTCTTGCCCTGTTTGGAGAAGAATAGAAACCCCTATCGTCTGTGCATTCAT
GAGAGGGACTTCATGCCGGGAAAGTGGATCATTGATAACATCATTGAGAATATTGAAAGCAGTCGAAAGG
TAATATTTGTCCTCTCCCGGCACTTTGTTAACAGTGAGTGGTGCAACTATGAGCTGTACTTTGCTCAGCA
GAGATCAATGGGAAAGACCTTCAGTGATGTCATCCTAGTGGTGAAGGAGCCCATTGATCCCCGCTCCCTG
CCCAGCAAGTACTGCAAGCTTAAGAAGATGCTGAGTACTAAGACATACCTGGAGTGGCCCCAGCAGGTCA
ACCAGCAGACGTTTTTCTGGGAACAGCTGAGGAGTGTCCTAGGCAAACCGACAGTGACCCGAAATAGGAC
TCACAGTGTCAAGAGCAGGACTTCATCTGAGGGTGGCGTTTCTGTGATTGGGCTCCCCAATGAGAATGGG
GGACCAGAAGTAGCAAAAGATAATGTGAACCAAGAAGCAGAAATAAAGCTTATTAATAGGAATAATGATG
AGCTGTCAAATCAGAGACAAATACCTGTGATGGCATTT
>MK273060.1:146-2779 Lateolabrax maculatus toll-like receptor 14 (tlr14) mRNA, complete cds
ATGATGATTTGGAAATTGGTAAACTTAAGTGCTCTCCTTCTCGGAGCACGCACTTCCCCAACTCCAGCTC
AACCACCCAGCACTAACACTGATGAAGGACCCTGTCGGATCTACCACTCGGGCCGCTCCGCAGACTGTCT
GGGAAGACAACTTGACAGCGTCCCATGGAGGCAATTTCCATACACACTGGAAGACATAGATCTCTCCTAC
AACAAACTTCATGCCGTCCATGCTGATGACTTCCTCCGCCTCCCTCAGCTTCGCAACCTACAGCTGCAGT
TTAATAACATTTCACACATTGACAATGATGCTTTTAAAAACAACACACTACTACAGCATCTTAACATCTT
TAATAACTCCTTGCAAGAAATTCCTACCTTAGCTCTGACTCCTCTTATAAATCTAAAAAAGCTCTACATG
TCCAACAACCTTTACAAACATGCCACTTTGGCTGATAGCTTCTCCAAATTTGTAAAACTCCAAGTTCTGT
CTATGGGTGGCCCTCTGGTGATGGGTCTAAAGAAAGCTGATTTTCAGCCATTGAAGAACATCAGGTTACA
AGGTTTTGCTATCAAATGTTCCTCCAATCTAAGATACTACGAGCCTGGAAGTTTAGAGGTCATCCAGACA
AAACAGATGAGCTTTGATATGGCCATTGATCAACGGCCCAACACTCTCCTTCACATGCTACTTGACCTTG
CCAACAAGACCTTCAGCGTCATCCAGTTCCGCAACCTCTTTGAGTTCATGTACTATGTGGAAGAGGAGGA
CATTTTCCAGGGTTTAAAAGACATCACAGCCCATCAGCTCATCTTTCACAGAGGTAAATTCAATGAGAAT
CTTCTGAGGATGGCTTTAATGAACTTACAAGCCGCCCCCATCAAAAGGTTGAGACTTCAGTACATTGACT
TTGCCCGTTCACCCACATTTGTTGATGGTGGAGCAGGTTCCAGTATCACAGACCTGGCACTGGATAAGTT
GGATCTTTGGTATATCAGCAATCCTGATGTGCTACGATTTGACTGGAGCTTCACCTGGTTCAACAAAATT
AAAGAACTGTCTATTCAGTATGTTTACTTCAACTCTGTGCCTTGCGATGCCTGGGTTGAGATGGAAGGTG
TGGAGTTTCTGGATGTCTCTAATAATCGACTGAAGGATGAGTTCATCTTCAACCAGCGGTGTGATTACAA
GGGGGCCGTGCCAAATCTTCACACTTTCAACATGAACACCAATGACCTGACCAGCTTAAAAGACTTGTCA
TCGCTAACAAGGGAGTTCCAGCAGCTGCAGGTGTTAGATTTGAGCAACAACAAACTGGGATCTGCTAAAA
ACAGTCGGGATTGCATTTGGCAAAAGAGTATCACTCAGGTTATCGCTCACCACAATCAATTCGTAAGTGA
AGCCCTCCGTTGTCTGCCCACCACAGTGCACTACTTGGACCTGTCCTACTGTGACTTGGACCAGCTGGAC
ATGACATACTTTGAGACAGCCACCAACCTTAAGGAGCTTCTGCTGAGTGGGAATAAAATCAAGTTCATCC
TATCTAAGTGGGAAAGTCCATCACTGCAGTCACTAGCTTTGGATGGGAATTCATTTGGTCTCATTAGCAC
AGAATCATTCCAGGACATGCCCCAACTGTCTCACTTGAGGGCAGGGAACAATCCTTACCATTGCACTTGT
GAGCTCCATGCTTTTGTTCAGCACACAATGTCAAAAGGAAAGGTTAACCTCACAGACTGGCCTTGGAATT
ACAGGTGTTACCACCCTGAAGCCTTGCTCAACACAGCCATATCCAAATACTTCCCAGGTCAAGTAGCTTG
TGATATCAGACTAGTTATCATCATCTGTGTTGTGACTACTACAGCAGTGATCTTGATATTAATGCTGATT
TGCTATATTTTTGACCTCCCGTGGTACACTAAAGCCACGTATCAAATCATCAGGGCCAAATACAGAGCTC
ACAAGGAAAAAGTGGCAGGGGAGTCAGGGACTTTTAGATATCATGCCTTTATATCCTACTGCCACTCTGA
TGCAGACTGGGTGAGGGGCCACCTCTTGCCCTGCTTGGAGAACAACAGGAACCCCTATCGTCTGTGTATT
CATGAGAGGGACTTCATGCCAGGAAGGTGGATCATCGATAACATCATTGACAACATTGAAAGCAGTCGTA
AGGTAATATTTGTTCTCTCCCGGAACTTTGTTAACAGCGAGTGGTGCAACTATGAGCTTTACTTTGCTCA
ACAGAGAGCAATGGGAAAGACCTTCAGTGACATAATACTAGTGGTGAAGGAGCCGATTGACCCTAGCTCC
TTGCCTAGCAAGTACTGCAAGCTTAAGAAGATGCTGAGTACCAAGACATACCTGGAGTGGCCCCAGCAGG
TCAACCAGCAGCAGTTTTTCTGGGCGCAGCTGAAGAGTGTTCTGGGGAAGCCAACAATGACCAGAGAGGG
GGCGCACAGTGTTAAGAGCAGAACTTCATCTACGGGAGGCATTTCTATAATTGGTTTTCCCATGGAGGAC
AGGCGGTCAGAAGTAATAAAACCTAATGCGGACAAAGAAGAAGAACCCGAGGTTATTAAGAAGAATAATG
ATGAGCTTTCAAATCAGAGACAAATCCCTGTCATGGCATTT

>HQ677727.1:571-3687 Ictalurus punctatus TLR26 gene, complete cds
ATGTTTTGGCTCCTCTCTGTGCTCCTGCTTTCGTCGGCTACATGCTGGATTTCTGAAAAATGTTACGTTT
ATGAAGACGCTAGCATGATTAAGAACACGGGCTTTCTAGATTGCCCGACTGGAAACCTTACGGCGGACTG
TACGGATGTCGGCGATGTGAAGACGGATCTTGCCACGCTTCCTCCTCGAACTAACAGCCTTTGCCTGGGA
GCAGCACGTGGACTGGTGCTACGTCCAAATGCTTTGGACCGATTCTCCGTTCTTGAACAGTTGTACATTA
GAGGATGTCCCAAAGTCATTCATTCTGGAGCTTTTGCAGGGTTGCCACGTTTGCGGCTGATATCGTTCAA
TGCGAGTCTGACTCAAATCGTGGGATGCTGCAGTTCATCTGTGTCGCCGAACGCTTTCGTGCAGCTCCCC
AGCTTGATCCAGCTTTCTTTTAATCACTACAACATCTCCACCATGTCAACAGATGTGTTTAGTGGACTGA
CGGACCTAAAAGCCTTGCGCTTCCACATCTGTGGCACAGAAGCCCTGGATATTTCATGCAGAATTGCTGA
ACTCTCACGATCCCTGACGTCACTGTATGTCGGCGCCGATGAGACGGTCACGCTGAGACGCCAGAGCTGT
CCTCGCTTGGACGACGCCCCGATGAGTGGACATTTCAGAGCTCTGAAAAGTGTCTCTTTCGTATTTCCAA
ATCTGAAATATTTGGGCGAGAGTGCTTTCGAGTACTTTCCGGAGATCTCTTTTCTAAACATGCGCGTGAA
TACGGTTCTGAAGACGCAGCTGTTGCAGTCCGGAGTACGAAGCATCGCGACGTTCGAAGCCGACCTGGAA
CAAGGTGGTCTCGGGCCGGTCTGCGGTATCGCGTTCGAACTTTCGGTTGAAAACCTCCGCGTAAAATTAG
GAACGCGTTTTGCGCTTCGCGACAATATCGGACTCGAAGGATGCGTCGGACTACGAGGAATAACGCTCGC
TAGCTCCTCCGTGCAAGACGGGCTGCGCTCCATCCGGGCTCTGAAAAATCTACGCGTTTTGGAGCTGGAC
GGAGAATTTTCGCCGCGGTCGCTCGAGAAACTCTGTGAGCCGTCTGATTCGGCGTCACTGTTGGAAAAAT
TCCGCCTCAATAATAGTCAGTTTAACAAAATAACTAGACGGCAGTTTTGTTGTCTCAGAAATCTCAGCGT
TCTCGATCTCTCCCATAACAACATATCCACGATACGCGACTTTGCATTTGAAGGATCGGATGAGTTGCAA
GTTTCATACCTAACGGACAAGAGTTTACTGTTTTTGACTGATAATCAGACTGGCCTCCGTAGATTGGAAT
ATTTAGATCTGTCAGAGAATAAAATGTCTTCCGTTAACTTTGCCGTATTCGAGGGCCTGAACAGTTTAAA
AGTCTTGAACCTGTGCAGCAACAGGATTACTCGGATCACGGCGGATCGTTCGATCTCGCCTTTAGGACTG
GCGAGTTTGGAGCGTTTAGACTTGAGAAGAAACAGAATCGCATACGTCGATGACTCTGCATTCGAGCAAA
TGCAAACTTTAAAGACTTTAATGTTGGATTACAACAAGATTTCTGAAATTAGCAGGCTCACATTCTTTGG
TCTGGAGCGTTTAGAGTCGTTGATGCTTGAATATAATGTAGTGAAATACTTTCAGCCCTCCGCCTTGTCC
GATTTAACCTCTTTGAGGAAATTCACGCTCGGGTGTCTCAGACATCCGTCGTCCGAGACCGCAGAGGTCG
AGATCAATCTCGGTCTCCTGTTTGGTCGCATCCCGGTAAACCTCACCGAGCTCGCCGTCAGCTCGTGTAG
CCGCCCCATGACCATCGTGATCGGCAGCGAGAGTGCACCCAAGCCCGGTCTCCGTCTTCGTATCTTCGGA
CAACGCGTCCGTTTTCTGGATTGCGAGAAGCCGTTCTTTCTGTCCGTGGTCGATCTTACAGCTATAGTCA
AGCAGCTGTTGTGCGGCTCACGCTTCGCTGGGAAATACTTCAGATCCTTGGAAAGCTTTTTGTTATGTTC
TCAAGTTATGTCCACGTTTGTCGATCTGGTCGATCTTAACACGCTTTTGCGCCTTCGGAAGCTTGAATTC
GTGAACGTAGACCTCTCTGACCAACCCCAACTTGGCACCATGCTCCACAATCTGACATCGCTGAACGTTT
TGGCTTTGTACAAATGCCGAATTCCTTCCTTCAGTGAAGATCTTACCAAAGACTTGAAGTCACTCAAATA
TCTCATCGTTCAGTTGTACAATGGCTTGAGTGTGGTTGAAACCTTTCCCAGGCCACTTTTAAATCTGAAG
TACATGTTTCTGATTAACACGGTGCTCAGCTGCAGCTGTGACAACGCTTGGTTTAACGAATGGGCCAGAC
ACCAAAGGCAAGTCCAAGTGATAACAAGGGCGTACTACAAGGACCTTGCATTAGCATGCCAAAACATGAA
CGGCATCCAAAACTTTGCCAAGTACACCGAGTCCAGCTGCTTGATAGATGTAGAGTTCGTATTGTTCGCC
TTGACTTTTCTCGCGATTCTGCTTTTCATGTTAGTGGTTCTAGTCCATAATCTTGCCGGAGATTACTTGC
TGGCGTTTATACACATCGCTCATGGCTGGCTTGGCGAAGCCATTCGAGGGCGTGCTAACAGGCGCTACCA
GTACGACGTTTTCGTGTCGTATTCTGGAACCGACGAGCGCTGGGTCGTCGACGAGCTTCTTCCCAACCTG
GAGACACGAGGACCGCCTTTCCTGCGCCTCTGCCTCCACAGCCGGGACTTTCAGCTGGGCGTGGACATCG
TGGAGAACATCACCGCAAGTCTGTACAGGAGCCGCCACACGCTTTGCCTGCTCAGCCGTCACTACCTCCG
CAGCAAGTGGTGCTCTTTAGAGATGAAGCTGGCCACTCACCGCTTGCTAGTGGAGAACAGGGACGTTCTG
ATCGTCGTGTTTCTGGAGAAGATCTCGCCTCGGCAGCTGTCCGCTCACCACAGGCTGGCACGGGTAGTCA
AGAAGAAAACCTACATAGACTGGCCCGAGGAACCCGGACGACGCACGGCATTCTGGGATAGACTGTGGGC
CAAGCTCGCGCCTGAGCCTGCCCGAACACAGCGA
>HQ677726.1:361-2847 Ictalurus punctatus TLR25 gene, complete cds
ATGATTTCCTTGTTTTACAGCATGCCACCCATCTTCTGGACCATTGCAGTCTCATCATTGCTTTTAATGG
TCAGAGCCGCAGTTCAGATAAATGTAGACAAAAATGTCCAGCTCTGTTCCTTTAGAAGGGACAAATCAAA
GGACCTTACCAACAGCAACCTGAACAGGATACCATCAGACTTGCCAGATGACATTGAAAACTTAGATGTC
TCTGAAAACAACATTTCTAGTATCATCCATGCTGACCTGTACAGACTCACTCGCCTCTGTTTCCTCAAGA
TCACCAGCTGTGGCCTTCAATTCATCTCCCCTGATGCCTTTTATAATAACGCAGAGCTCAAGGTTCTCAA
CATCTCCTACAACCTACTGACCGTTATTCCCTACTTGCCTCTTCCACAACTTAGGATCTTAGACCTTTCC
GGCAATGATTACGACAGCTATACTCTTCCAGCTTTTTTCAGTAACTTGACATATCTTTCTACCTTGGCAA
TAGGAAGTCCAAAAGTAACGTCAGTTAAAATCGATGATTTGGCACCACTTCAAAATACACATTTAAAACA
ATTCACATTTGGAGGTGGCACTGAGATACAAAAATATGAAAATGGTTCATTTGCCCAACTTAAATCATTG
GAGGAAGTGTCTCTGAGAGTGACTTTTTGTCACAACTTTGATATTTTCAAAACCATGTTGATGGACCTTG
ACCAAACACATACGAAGAGAATCAGGCTAATCAAGCTCTTTCCAGATCAGTGTACAATTTCAAGTGATCC
TTTCGAGGGCCTTGAGAAACTCCATGTACTCTCCAACTTCACCATTGTGGACACCTTGATTAACAGCTCT
GTCATGGTGAAACTCCTCCAAAATATCTGGAAATCATTTTTTGAGGAACTTGAATTTCTGAACATAACTT
ATAATGAAGATACTCCATATGGGTTTCAATTCCCCAGTCAGAACCATACACTCAGTTTACGAGCAGTTGT
TTTTAACGGTGTGAACCACTATCAATATCAGTATCCTACAGTCAACATGAGCATGGACTTGATTTCTCAG
CTGACTTACTTGAAGTTCTCTGGTACGGGAATGAATATTCTTCCATGCAATCTCATTTCAGCTATACCAT
CACTGCAAATTTTGGACCTGTCAAACAACCTTTTGGATGATACAGGATTCTGGTGGTATTTGTGCTCATT
TGAGAGTGTGTTTCCAGCTTTGAGACAGCTTTCGTTAAGCAACAATCGTTTTTCTGACCTAGCGTATATT
TCTAAGCGGACTCATGAAATGAAGGTTTTAATGTCCCTTGACTTGAGTTTTAACTCCATTCAGATTGGGG
GTCCATGCTCCTGGCCCTCACACCTCACTGAACTGAATCTCAGCCATAACAACTTGGGCGACTCTGTTTT
TCAATACCTGTCCCATCATTTCCAAAAGATCGACCTCTCCAAAACAGGCATAAGCGTCATCTCCCAAGAT
GTCCTCTCACAGTTCCCCAGACTCACACACCTCTTCCTGAGCTTTAACAGCATACATCTCATCCCCTCGG
ATCTTCATGCACCTGTGCTGCAAACCTTTTACGTTGATCAGAATTCCATCACGTCCATTGACCAGGCTGC
GCTCGAGGGCCTCCCCAGCCTGCAGACTTTAAAAGCAGGTAACAATCCATTTGTCTGTGATTGTGACTCT
TTTTGGTTTGTAACCATGTTGAACAAGGCTCTTCTTCCTGATTGGCCATTAGAATACACATGCAGTTCTC
CACCATTACTAGCAGGAAAGTACTTAGACACATACAAACCAGGAAAACTTTCCTGTCTACCAGGACTCCA
AGCAGCAGTGGCTCTACCAGTAATTATTGTTATTACAGCTGCTTTGGGCATCATTTTCTATGCATGTGAT
GGCATCTGGTACACGAAAATGCTCTGGGTATGGATAAGAGTGAAGCGTCGGAGCACCAGACAGGCAAATA
AATCGAAGAACAGCACCTTTCTTTACCATGCATTCATCTCCTACAGCCATCATGATTGCACCTGGGTGGA
TTCTGAACTAGTCCCAGCTTTGGAGAGCGCAGGGTTGTCCATCTGCATTCACGAGAGAGACTTTGTACCT
GGCCAATGGATTGTGGACAATATCATTAGTTGTGTGGAAAGCAGCTACAAAACAATCTTTATCCTGTCAA
AGCACTTTGTTCAGAGTGAATGGTGCAACTATGAGCTCTTTTTCGCTCAGCACAGAGCGATTAGTGTAAG
GGATGACTCGCTGGTCTTCATTCTGTTGGAGCCCATTCCATCTGACTCTCTGCCTAAAAAGTTCCTGAGG
CTAAGCACCATGCTAAGACAGAAAACCTATCTGGAGTGGCCAAAAGATRAAACCAAGAAAAAAGTCTTTT
GGTCTAGTCTCAGGTCCATCTTGCAGACTGCAGACAAGCGTATGGTGCTGAAAGAAATTGCTTGTGACAT
AGCTGAAAATACTCTTTTATTGAATGCTCAACAG


>HQ677722.1:318-2855,3184-3392,7401-7521 Ictalurus punctatus TLR19 gene, complete cds
ATGGGTATGTATAAACCAGCAACTGTGTGTTCATCTCCGTGTCTCTGCTTGAGATTCATTCTGTATTTTA
GTATGTCTAGTGTTGTCGCTGCTCTCATTAGTAAACGCTGCATGACTTTCGATGAGCATCTCCTCAATGA
CATTGGTACTTTGTGCTATCATCAGCCCGGGCTTGGTCCCTATGGCGAATGCAAAAACGTAGACTTCCAA
AAAGATCTCTTGGAGGTTGAGACAGGAATCAGATCCCTTTGCATTTACAGTGATTCTACAGTCATTCCAG
CCAGTGCTTTCTCACACCTTGCAACCTTGGAACATCTGGTAATATATGGATATAATCTCAGGAGGATCCA
GTCTGGTGCCTTTTCCGGCCTTTTCAACTTGAAACAGCTGCGTGTTTTTTTCAGTGACTCTGATTGCAGC
ACTGTTGTCTTGGACACTTCTGTGTTTGCTGGATTGGATAATCTAGAGGAAATATACTTAAAAGGATTTC
GTTTTTCTAACATTCCCAATAACACATTTGAGCATCTGGTCAGTTTAGTTAAACTTTCTCTGGACACTGT
TTGTGTGGAGGAACTTGGTGAGGTTTTATGCAGTGTCCCAGATGAAATGTCCCGCTTGAAATATCTAGAG
GTATTTGACAGTGGCATCACTTCCATCAGAAACCGAGGCTGTCCATCATGGCCTTCAGCTGTACTTGCAG
GGATACAGGTTTTAGATCTTACTCAAAACCCTATTAAAATAATTGAGGCCGGCTCTCTGGCAGTGTTTCA
GAACCTTTCAAGTCTCTCTCTACGTTTTTGTGGTGTATGGCTGGGAGAAATTTGGGAGTCTGGAGTTGGA
AAACTGAGCGACATTGTGTTGTCTGGACGTGTATTAGAAGAATATTCTACAAGCTGCAAAGATATGTGCC
AGCTAGTTTCTAACTTGAATCTCCACACTCTCGAATTATCCTATATACTCTTAGATTCACTGTCAATGGA
AGATTTAAAGGATTGTGGAATAGAACTTACAGTGCTTGGTATATATAATTCAAGAGTCCAGCAGTTGGAC
CCAGCATTCTGGAGAAGTGTAGCAGGAATACAGACAATGGTTTTGGCCAAGATGGCATTGACTGAAGCCT
CATTCTGTGTTTCTGCCAATGGGACTGTTTGGAATGTAACTACTCTGAATCTAAATGGGAACCATCTAAC
AGTAGTCAAAACACACCAGTTTGTTTGCACCCCTCTACTCGAGCAACTACTTCTTAATGAAAATGCGATT
ACAACTCTAGAACCTGAAGCATTCATTGGTCTGCATCATCTTAAGATTCTCAAACTTAGCTTGAACAAGA
TCAAAATGCTTGCTGCCGATGACTTTCGGTATCTTCGATCTCTAGAAGTCCTGCTTATTGATGAAAATGT
GATTAGTAGTATAGAGGATGGGATCTTTCGAAACCAGGGGGAGCTGCGTGAACTTGCATTTGGAAGGTTG
GAGTATGTCTATGAATTACATCTGAACTTGTTGTTTTATGGTTTTCCAAAGGACATGCAGCGTCTCAGCA
TTGATGCAGATGTCGGGACTAGTATTTTTATCGGATCTATTGGAAGACCCAAAGGAAGCTTCAGGTTTGA
GTTGAATGGATATATGCTCTACATCGGAGACAACTATCCTCCCTTTTTGGAATCTGTCCGAGAGCTTAAG
CTGAGTGGACATGGATTTTATTTGAAGAATGATTTTTTCGTTCCTTATTTTACGCATCTAGAATCTTTAG
AGTTGTCAGCTGATCCTGAGCTTGTGCTCCTCGATTACACGGGAATCAGCAGTTTGCGTTATCTCAAGCG
TCTCAAACTCATCAACCTTAATTTCTCAAACACCACCAATCCTGGTATGACCCTCTGGAATCTAAAACAG
CTACAGATCCTTGTACTCTATAACTGCCGTCTCAATTTCCTGACAAAGATGATGTTCAAAGACCTGCACT
CACTGGAACTGTTGTATCTCTGCAGTGTCAACCCACTAATCTTACAGGATGGAATGTTTGATGTCTTGCC
AGTTCTGAGAGCTGTGGTGCTTGAAACAGTGAACTTTCGATGTGACTGTGAGACCGGCTGGTTCCTCGAA
TGGGCACAGAATACACGAGCACAGGTGATCAATCTGCAGAAGCAGCAATGTGCCTGGCGTTACCAGAAAC
TGAATTTAATGTCCACCATGGAGAAGTTATGTCAGACAGATGTGCAGTACCTGTGTTATTTGGGCACTGT
CAACATCATAAGTCTGCTGCTGTTAAGTGCTCTTAGCTATCGCTTTGCTTACTGGCCTTGCATGGTCTTC
ATCTTTCGACTCCGAGGATATATGGAGAGGAATTTCGGTAAACGTTGGTGGAGGAGGAGGCAAAGGAACA
GAAGGGATGAACTAGAAGCTGAAGAAGACATGAAATATGATGCATTTGTGTCATTCAGTAGCCATGATGA
AGTTTGGGTCTTGGAGGAGTTTGCTCCAAAGCTGGAGGAACAAGGCCAACCCAGGCTGCGACTCTGCTTG
CACAGCAGAGACTTTGAGGTGGGAAAGGGAATTGTCGATAACATAGCAGAGAGTATCTACAGCAGCCGGC
GCACGGTGTGTGTGCTTAGTCGTCGGTATCTGCGAAGTGACTGGTGCAGCCTGGAAATGCGAGTAGCAAC
ACACCGACTACTGGAAGAACAGAAACATCGTCTCATTCTCATCTTTCTCGAGCACATCTCCCCATTTGAG
CTCAGCACTTTCCATCGCTTGGCCAAGCTGGTGAAATCACACACATATCTGGACTGGCCACAGGATGAGG
CGGAGAGGATACACTTCTGGGAACGTTTGAGAAGAAACATTGCTGATGGGGATATGGATGCTCCT
>HQ677721.1:509-1572,1688-2864,3134-3559 Ictalurus punctatus TLR18 gene, complete cds
ATGTTAAGGCCATGCCAACACCCTTTGATTATGTTTATACACCACACTAATAATAACCCATGCTGTTATA
TCTCTACACAGATCCAAATGGCAGATGTGAGAGTATTTACTTTGTTCCTGCTTGTGTTTGGCTTCCAAGC
ATCACTCCTCATCTTACCATTTCAAGCTGAACAATCCTGTCTGATATCTGCTGACCAGCGCACAGCAGAC
TGCCGAGGCCAGCGACTGGAGCAAGTGCCTGTGGAGGAACTGCCTTCTTCCCTAGAGAAGCTAGATCTTT
CCTATAACATTCTACAGGTTATCAGAAATGATGATTTCATTGAACTACCTCTCCTCACCGTCCTCTGGCT
TAAGTTTAACAATATATCTTTGATTGAAGATGAGGCCTTTCACAAAAATCTACTACTGGAAGAAGTGAAT
ATGTACAATAACTCATTGACTACCATTCCATCAAAAGCTCTTGCACCACTCAGCAGGCTTAAAATTTTAG
AGATGGCAAATAATCTCTACACTGAGGCAACTCTGGATGATGTGTTTTTGAATTTCAAGAGTCTAAAACT
ATTGTCCTTGGGTGGTCCTGTTCTCAGCACTTTGAAAAAGGGGGATCTTGATGTGTTAGCCAACATACAT
CTGGAGAGGATTGCTATTAGAACTGGTTCTAGCCTGGATGTTTATGATCCAGGGTATCTCAAGAACATCC
AAACTGCAAATTTGTGGCTGGATATAGCCATAGATAACAGAACATATGCACTTCCTCTGATACTAAAAGA
CATTGAAAACAAAACATTTGAAGCCATTCGTTTCCGTAATCTCTTTGCATTTATGTACTATACCGACACA
GAGGATATTTTCTATGGCTTACAAAATATAAACTCCCAGTTGCTGACCTTTCACCATGGGAAATTCAATG
AGGACCTCCTAAGAATGGCCCTTATGAATTTAGCAAAAAGTGAGATTAAAGCTCTAGGACTGTTCTTCGT
TGATTTTACCCTGTCACAAACATTTGTGAATAGTGAGGAGGAATCCAGTCTGACAAACCTAGCACTGGAC
ATGTTGGTTTTGTCGGATATCAGCAACCCAGACATCCTACGCTTTGACTGGAGTTTTACATGGTTAAACA
AGATCCGTCACCTACGTATCAACAATGTGAATTTTAATATTGTGCCCTGTGATGCATGGGAGGAGATGAG
AGGGGTTGAAATACTTGATGTATCCAAAAACAATCTTAAGGACAATTTTCTCTTTACCCAGCAATGTGAC
TACACAGATATAATGTCAGCGCTTCACACCTTTAATCTCAGCAATAACAAACTGACCAGCCTCAGCTCTT
TTGCATCTCTTGCTGGGGAGTTCAGTAACCTACAGGTAATTGACATCAGTCACAACCAGTTGGGTTTTAA
AGGGAACAGCCCCTGCTCTTGGAAACAGAACATCACCACAGTCATCGCTAACCATAACAGTATGGTAATT
GACAGCTTCAGATGTCTCCCAACTACTGTATTGTACCTCGATCTTTCCTACTGTAATTTAGACCAATTAG
ATGTGAACTACTTCAGGAAAGCCATCAATCTTAAGGAGGTCTACCTCAGTGGTAACAAAATTAAATTCAT
TCCCTCTGACTGGAAGAGCCCTAGTTTAAAGTCACTGGCTTTGGACGGAAACTCTTTTGGGATTATTAGC
ATGAGGTCTTTCAAGGGAATGCCTAACCTGGAGCAACTCAGGGCAGGTAATAACCCTTACTATTGTACTT
GCGAGCTCCACAATTTTATACAGGAAACTGCAATCAAGGGCAATGTTAACATCACAGACTGGCCAGAAAA
CTACAGGTGTTACCACCCAGAAGACCTACTCAATACAATGGTATCTCATTATCTCCCTGGTCAGATAGTG
TGTGATATCAGGCTGGTCATTGCTACCTCCGTAGTCACCACGGCAGGTGCCGTGCTAGCACTCATGCTAA
TATGCTATTTCTTTAATATACCATGGTATGCTAAAGCTACATACCAAATCCTTAGGGCCAAGTATAGGTC
TCATAAAGAAGGACTAAAGCTTTCCATGGACTATACGTTTCATGCCTTCATTTCCTACAGCCACTCAGAT
GCAGACTGGGTAAGGGATGAGCTGTTACCATGTCTGGAGAACTGTAAGCCCCCTTACCGTCTTTGTATCC
ATGAAAGAGACTTTATGCCAGGAAAATGGATCATTGACAACATAATTGAGAACATTGAAAACAGTTGGAA
GGTTATCTTTGTCCTGTCACGGCACTTTGTGAACAGCGAGTGGTGCAACTATGAGCTCTACTTTGCCCAG
CAGCGAGCCATGGGTATGGGCAAGACCAGTGATGTCATCCTAGTGGTGAAGGAACCCATCGATCCAAACT
CCCTGCCCAGCAAGTACTGTAAACTCAAAAAGATGCTGAGCAACAAAACCTATTTAGAGTGGCCTGAACA
GCCCAAACATCAAGCCTTCTTCTGGGAGCAGCTGAGGAGTGTCATGGGAAAACCTAAGCTCACACGGCAG
TTTTCATCCTCCATGCGCAGGTGTTCCACAAGAATGAACACAGTGTCTGTGATTGAGCTAGTCCACGAGA
ATCAAAAGTCTGCAGATTCTGGTCCAAAGATAGATGAGGCATCAGAGATTAAACTTCAGATTGAAGGAAA
AGCT

>NM_001365424.1:969-3845 Danio rerio toll-like receptor 19 (tlr19), mRNA
ATGTTTGCGTTTACAACAAACTCTAATTTCCTGCGCTTCTTTTGGAGATTTGCATTAGGTTTAAGTATCT
GCAATGTGGTTTTAACTCGAATAACAAAGCGCTGCATTACTATAGAGGAGCATCTTCTCAAACAAATGCC
GTGGACTCCACACTGCCTCCATTATCCAGGAAAGGGTCCATACGCAAACTGCAATATCACAGACCTGAGC
ACTGATCTGTCACAGGTAGGCTTTGAGGTTAGAACCCTTTGTGTCTTTGGAGATATTACGAGCATTCCTG
CTAAAGCCTTTTCACACTTACCTTCTCTGGAGGTACTTCACATAGATGGAATACGTCTGGAGAGAGTTCA
GGCTGGTGCCTTTGAAGGACTCCCCAATCTTAAGTATCTGTCAATGCTTTTCAGTGATGAACTCTACAGA
TTGGTCAGAATAGATAATCGGTCATTTGCTGGTCTGAATAATTTGGAGGAGTTGTCACTGACAGGTCTGA
TGCTGCTCAATGGATCCAGTGGTATATTTGACCCATTGGTTAGTTTAATCAGATTAGACATTGTCAGAAC
TTGCGCACAAGACCTTGGTGAAATTTTCTGTTGTATTTCGAATGGAATGACCCGGCTAAGACACCTAAAT
GTAGAAGACAGTGAGATTTCAACAATTGAGAACAAAGGATGTCCAGGGGGCTCAATGACCTGGCCGCTTA
CTGCCCTTTCTGGGGTTCAAAATCTGTATTTAATTGGGAACAATATTAAATATATTCAAGCAAACTCCTT
AATTATATTCCAGAACCTCTCAAGCCTTTTTCTGGAGTTCGAGGGCAAGTCCCTGGGCAGTATTTGGGAG
TCTGGAGTTGGAAAAGTCAATGATTTGACTTTGAAAGGGAAAGTATTAAAAAAATACTCAACAAACTTCA
AAGATTTGTGTCATCTTGTATCGAGTCTTTATTCGCAATCACTCAGCCTTGTTTATACATCAATAGACAG
ACTAACTGCTGAGGACTTGAAGGACTGTGGGACTAAGTTGACAAAGTTATTAATCCAGAATTCCAAAATA
GACAACCTAGACTTTAGGTTTTGGACCAGTAAACTGGAAATGCAGGCCCTTCAAATGGCCTACATGAAGT
TGACAGATGCTCCCTTTTGTTTTGTTGCGAACAGCACAATGTGGTCTTTAACCTCACTGGACCTCACTGG
AAACTCTATCACCAATATTGAAGGAGATCAGTTTGCATGTATGCCTTTTCTTGAGCAGCTCTATCTGAGC
CAGAATGCCATTAAAACCCTACAGCTGCATGCATTTCGAGGTTTGCCTCGACTTAAAATCCTGCAACTTG
ACTCAAACAAGATCTGGCAGCTTTCAGCCAATGATTTCAAAAACCTTCGGGCTTTAGAGGTTCTGCTGAT
TAACGATAACATCATTGAGACCATAGAGACAGGAACATTTTGGGACCAGCGGGAGCTTTGTGAACTGTCA
TTTGGTAGACTGGAATATGTTTATGAGTTGCATCTAGAGAACATTTTTTTTGAATTTCCACCAAAGTTAC
AGCGACTCAGCATCGATGCACATTATGGAACTAATATTTACATTGGAAACGCATCACCACCCAATGGAAC
ATTTGCTTTGGAACTAAATGGAGAGAGACTGGGTTTTGTGGGCTGTGATAGTGATGTTTTAATGGCAGTC
CGTGAGTTGAAAGTCAATTGCACCTACTTCCTTTGCAAGGACAGTTTTATGGCTCCCTATTTCCTAAACC
TGGAATCTCTCGAGATCTCAGGCGGAGCTGAAAGGGCACCTCTCAATTACGCTACAATCAATAATCTTCA
CCATCTCAAGCATCTCAAACTCGCAAGGTTGAACTTCCCCAATTACACAGAATCTAGGAGTGCCTTCTGG
AACCTGACTCAACTCCAGACCCTCGTGGTGGTAAACTGTCATCTTAGTTTCCTCACCAAGAGCATGTTCA
GAGATCTGACCTCTCTGCAGCTGTTGCGTCTCTACAGTGACAGTCCTCTGATCTTGACTGATGGTGTGTT
TGGGGTTTTACCAGTGCTAAAAGCGTTCATTCTGGACAGAGTAGATTTCCAGTGCAGTTGTGAGAATGGC
TGGCTACTTGATTGGGCAGACAGCACTGAAAAAGTGCAGGTTATCTACTTGCAAAAGCAGCAGTGTGTCT
GGCACTATCAGAAACTCAACTTCTTGGCCACAATGGAGAAGCTCTGCCAGACTGATGCGCAGTACATCTG
CTATGTAGCCACAGCCAGCAGCATTAGTCTTCTGTTGTCGGCAGCCGTTGGATATCAATTTGCTCGCTGG
CCTTCACTTGTCCTCTTCTTACGCCTGAAAGGTTGGATGGAGAGGAGGTTTGGTCGACGGTGGAATAGGA
GAAGAAGAAGAATGGAGGATGACTATGGGGAGATCGAGGAGATGCAGTATGATGCATTTGTGTCTTTCTG
CAGCCAGGATGAGGCTTGGGTTTTGGGGGAAATGGCTTCTCGGCTGGAGGAACAAGGTAACCCAAGACTG
AGACTGTGTCTGCACAACAGAGACTTTGAGGTGGGTAAAGATATCATGGACAACATCACAGACAGCATCC
ACAACAGTCAGTGCACTGTTTGTCTGATCAGCCGGCGGTATCTGCGCAGTGACTGGTGTGGTCTGGAGAT
GCGAGTGGCCACACACCGGCAGCTGGAAGAGCAGAAACACCGTCTCATCCTCATCTTCCTCCAACACATC
TCTCCCTTTGAGCTCTCAGCCTTTCATCGTTTGGCAAAACTGGTGAGATCCCGTACATATCTGGACTGGC
CAGAGGAAGAAGGAGACCGAGAGCACTTCTGGGATCGACTAAGGAGGAACATTGCAGAAGATTCTGAAGC
TTCT

>KC802111.1:140-2974 Ctenopharyngodon idella toll-like receptor 20 (TLR20) mRNA, complete cds
ATGGTGCTTCTGTTCTCATTTCTAATACTATCTCTGAAGATATCATGTGTTTCTTCTTGGTCTGTTGGTA
AATGTCTTTTCTACAGTGATGTGGAAGAGTTTCCTGTTGCTAAAACTTGTGCTGGAAAAACAAACGCTGC
CTTCTGCCATCATGTCACTGACATTAAAGAAGACCTGCGTAAACTTCCATCAAACTTGCGGAATCTCTGC
ATTCACGTGGACCGAGACTGCCACGGTGCCTTGGCTCCAGACTCATTCGCACGTTTTGTTTCTCTGGATT
ACCTTGAAATTAATGGATGTTTTTCAGAGATCCCTTCGGAAGCTTTTAATGGTTTGACAAATGTAACTTC
ATTCAAATTAATGAACTCGGCTTCAACAGGCTGTTGTGAGGTAGCTCTTGATTTCAGTCGCCTTCCCTCA
CTTAACACATTGCATCTTTCAAACTATAGATTATCATTATTGGCACCAAATGTTTTTGAAATGATTCCTC
ACTTGCAAAAATTACACTTATTCGAAATGTGTTTGAAGGATATATCTGAGGTTCTGTGTCGACTGGCAAA
TGTAAAATCACTGAAGGTGTTTTATCTAAGTGAACAAACATTAAATAGACTTCAGTACCCAAACTGTTCA
GTTTTCAACACCTCTCATGGTGACATATCTACTGTGTTAAACATTGAAGAGGTAGAATTGTATCTTGGAA
TATTAGAGCATGTAGATGAAGGAGCTTTGGAAGTTTTTGGAAATCTGTTTGTGTTTCACTTACGCTTGTC
CTCTGATTTACTCAGAGTTCTTTCTTTAATTGGAGTATATAAAATCAATACTTTGACTGTCATGGTGGAT
GTACTTAAAATTGATGATTTGTGTACAGCAGCAAAGTTATATTCGATTGAGTCTTTTCAAGTTTTTTATG
AGACTATTAACTTGCCACTGACTCCTACTAATATCTCAGATGGCTGTGAAGATGTTAAGACGATTAATCT
CAAAAAATTATTATTACCTGTAAACCTCTTAGATGTATATTCGTTCTTTCAGATTTTCAGGAACCTCACT
TTGGTTAACATTGCTAAGCATGAGCTTAGACCAAATGATTTCCAATCTCTTTGTGTTTCAGATCCACATA
TAGTCAAACAGCTTTCCTTTATGTTTCTAAGCTCAAATAAGATAGATGAGATAGTTTCATACCAATTTAT
GTGTTTCGCAGATCTTGAAATTCTAGATTTATCCACAGATCACATTTCTAACATAGAAGATTTTGCTTTC
TTTGGATTGAACAATTTGAAAGAGCTATATCTCTGTAGCAACAAGTTATCTTACATTTATCAACACACAT
TCAGTGGTTTATATGGACTAATGGTCCTAGATCTCCAAGAAAATCCTATTATTCATATCGAATCTAATTC
ATTTGGACATCTTATTAACCTTAGCACACTTCTGCTGGGAGATCTGAACTTCCCACCTGACATGTCACCA
ATCAAGCTGCATTTATCTGATATATTTGGCATAATTCCACATAATTTGAGTAACATTTTAATTAGTTCAG
GCCTGAGACCAATGCAGCTTGTGATCGGGAGTAATAATACACTGGATCAGGCCCTAAACTTACACATCAA
AGGTCAATATGTGACTGTTGAGGACTGCAACAGTTCACTCTTGACATCTGTAGTCACACTTCAGATAGAT
GCAGCATATGTGAGCTGTGGAAATGAATTCATTGGGAAATATGTCAGATCGGTCGTCAATCTGGACTTTA
ACTCAGTGTTCTCAGATGATATTGGAGACTTGGCTGTAATCAATCAGCTTGTTCATTTAAAAACCTTAAA
ACTGGAAAACATTGAATTGACTAAGCAGCCAAACGTGGCCGTAATGTTTCACAATTTGACCAAACTCCAG
ACGCTGATCCTGGCGAACTGCAGATTCTTCTTTCTGGATGGAAGTCTGACCAAAGATTTAAAGGCACTGA
CAGGTCTTGTGCTCATTCTAAAAGACAACGTCAATGTTCTTCAAAACTTGGTGGAACATCTCACTAGTTT
GAAATACCTCTGTCTTCAGGGCTTGGGTCTGTACTGCAGTTGTGATAATGCGTGGCTGGTCTCATGGGTG
AAGGACAACAGTAAGGTGCAGGTTGACATGTTCAACCCCACCATGAAAGAACTGCAGTGTTTGAGTGACA
ATGGAATTGACCACCTCAACTTTATTGGTTATGCTAAGGAGAACTGCTCATTTGAAATCGAATTTGTGTT
CTTTGCCTCCACCTCTGCATTTTTGTGTATTTTTATTATTGTGGTACTGTCATATAAGTTTGCAGGCCAA
TACATTGCGCCTTTCTATCATATCGCCAGCGGATGGTTCAGAGAGGCTTTGCGTGTGAACGGTAAACATC
AGTACCGCTATGATGTTTTCGTGTCTTACAGCGCTAAAGATGAACACTGGGTCATGGAGGAACTTCTTCC
GAACTTAGAGAGGCGCGGCCCTCCGTTTTTGCGTCTCTGTCTGCATAGTCGGGACTTTCAGTTGGGAGAA
GACATTGTGGAAAACATCACAGACAGCATCTACGCAAGTTGTCAGACTCTTTGTCTCATCAGTCGCAACT
ACCTCGGTAGCAACTGGTGTTCTTTGGAGATGCAGCTGGCCACCTACAGGCTCCAGGTAGAACACAGGGA
CATTCTTATCCTGGTCTTCCTAGAAATGATTCCGTCTCGCTTGCTATCCTCCCATCATAGACTGGCCCGG
CTGGTAAAAACTAGAACCTATCTGGACTGGCCACAGGACCCAGAGATGCATGAGGCATTCTGGGACAGGT
TATGGTGTAAACTCAGCTCTAATAAAGCCAAC
>KJ659906.1:94-2652 Ctenopharyngodon idella Toll-like receptor 18 (TLR18) mRNA, complete cds
ATGCTTTTCTCGCTGGCTCTACTTCTCAGCCTCCAAGCAGTTCTGCAAATTAAGCCAACTAAAGCCAAAC
ATTCCTGTACAATTAGATCTGATGGCCGTGCAGCTGACTGTAAAGGTCTATGGCTAGACAATGTGCCTAT
AACAACGCTGCCTGACTCTTTGGAAGAGCTCGACTTGTCTTTCAATATCATACAGGTCATCCGCAAACAA
GAATTTTTCAAACTTAATCATCTGCGAGTCCTCAAGCTTAATTTCAACAACATCTCTCTGATTATGGATG
ATGCCTTTCATGGAAACCTTCTGCTGGAGGATCTAAACTTATTTAATAACTCTATGACCGAAATCCCCTT
CAAAGCTCTTGAGTTCCTCACAAATTTGAAGGTTTTAGAAATGTCCAATAATTTGTACACACAAGTATCT
CTTGGTGCTGCTTTTTTGAATTTCACCAAGTTGGAAGTGCTGTCCATTGGTGGACCCCTGGTCAGTAGAT
TAGGAAGCCGTGACAATTATGTGTTGAAGAACATCTCACTGAACAAATTTGCTATTAAAACTGGTACTGG
TTTTAAAAGTTATGAACCTGGATATTTCAGCAACCTCAACACAAAAAACTTGTGGTTCGATATAGCTATT
GACAAAGAACCAGATGTGCTTCCTAAGATATTGAAAGATCTAGCCAACAAGACTTTTGATGTGCTACGTT
TTCGAAACCTTTTTGAATTTCAGTACTATACTGGTAAACAGGATATTTTTTATGGCCTGCAGTTTGTAAA
GACTCAACGCCTAACATTCTTTCGAGGTAAATTCAATGAGGAAATTATGAGGATGGCTCTGCTAAATGTG
GAAATCAGTCCAATCAAAGCCCTGGAACTGCTGTTCATCGATTTTGCTCGTTCACTGAATAAAACGCAGG
GATCCAGTGTGACAAACTTGACCTTGGAACAACTGGTTCTCGCGGACATCAGTAATCCAGATATAATGCG
CTTCGACTGGAGCTTTACCTGGCTTAATCATGTCCGCCAATTCATTGTACGGAATGTAAACTTCAACAGT
GTGCCGTGCGACTCGTGGCCGGAGATGAAAAATGTTGAGCTTCTGGACATCTCTAACAACCAGCTGAGGG
ACAGTTATATTTATAACCCACTATGTGACACTAGAAACACATTACACAAGCTCAAAACCTTTAACATCAG
CCGTAATCGACTTACCAGCCTCAGTGACTTGGCATCTCTGACTGAGGACTTTGTCAAGCTGACAACAATT
GATATGAGTTACAACCAGCTGCAATATATGGGGAAGCGTGTCTGTTACTGGAGACAGACCATTACCAAAG
TAATCGCTCATCATAATAGTCTGACGAGCGACAGTTTTAAGTGCCTCCCCACTTCTGTAATCTTCCTCGA
TCTTTCATACAGCAGCCTAGACCAGTTGGACATGGACTATTTTAATAAGGCATCCAACCTGACAGAGCTT
CTCCTCAGCGGCAACAAGATCAAATTCATCCCATCCGGCTGGAGGAATCCATACTTGAGGACACTCGCTT
TAGATGGAAACTCATTTGGACTTGTTAGCATGACGTCTTTTAAGGACATGCCTAGCCTACGTGTCCTGAC
CGCAGGCAACAACCCTTACCACTGTATCTGTGATCTCTACACTTTCATACAAGAAACCACAAGCAAAAGG
AAGGTGACCATCACAGACTGGCCGAACAACTACAAGTGTTACCACCCTGAGCGTCTGCTCAACACAATGG
TATCCCAATACTTCCCTGGTCATTTAGCCTGTAATATTACACTCATTATCATCATCTCTGTGTCAACAAC
GGCGGTTGTTGTTCTTGCTATCACGCTTTTGTGCTACATTTTCAATGTTCTATGGTACATTAAAGCCACA
TACCAGATCATCAGAGCCAAATACAGAGCCCATAAAGAAGGGTCAGGTCAGACTGTGGACTACACCTTTC
ATGCTTTCATTTCTTACAGCCACCTGGATGCAGACTGGGTCCGAGACCAGCTGCTCCCTTGTCTAGAGAA
TGCTAAGCCTCCTTACCGCCTCTGCATCCATGAAAGAGACTTCATTCCAGGGAAGTGGATAATTGACAAC
ATCATTGAGAACATTGAAAATAGTCGCAAGGTAATCTTCGTGTTATCGCGGAGCTTCGTGAACAGCGTGT
GGTGCAACTACGAGCTCTACTTCGCCCAACAGCGGGCCATTGGAAAGACGTTCAGTGATGTCATTCTGAT
CGTGAAGGAGCCCATTGATCCCACTTCTCTTCCCAGCAAATTCTGCAAGCTCAAAAAGATGCTCAGTACC
AAAACCTACCTAGAGTGGCCCCAGCAACCCACAGAACAGAGCTTTTTCTGGATCCAGCTGAGGAGTGTTC
TGGGCAAACCAAACGTAATAAGACAGCGCACAACCAGCCAGCGTAGCCGTCTGTCTTCAGTGAGGTCCGT
TTCATTGATAGAGCTGCCGCAGAACCAGAATTCTGCAGATGAAGATGACCACCAGGTCAGCGATCAGCCT
TCTAATAGATGTCAACAAACTTTGAGAGAAATTGCT
>KY824798.1:114-2561 Ctenopharyngodon idella TLR25 (TLR25) gene, complete cds
ATGTCTTCCACCATCTGGCCTGTTGTTATCTCATTTCTCTTAGTGCTTCCGTTTAAAGCACATGGTGAAC
ATTTCGGATACTGTTCCACTGAGCACACAAAAGATCTTTCCAATAATAATCTAACAAGGATACCATCACA
TTTATCAAACAACATAGAGTACTTAGATGTGTCCCACAACCACATCTCCAGCATTGTTCACGGTGACCTG
TCTGGTTTGACCCATCTCTGCTTTCTCAAAATCACACACTGTGGACTTCAACATATCTCTCCTGATGCCT
TTAGCAGCAACTCTGAAATCAAAGTTCTGAACATCTCCTACAACCATCTGACCATCGTTCCAAATTTGCA
TTTGCCCCAGCTAAGGATCCTAGACCTTTCCAGCAATCCATATCCCAGCTATGTGCTTCCAGACTCATTT
GGTAACTTAAATTACCTTTCCATCCTTGCAATTGGTAGTCTAGACGCCACTTCTGTTAAAGTGGATGACT
TTGTTCCTCTTCAGAATATCCGTTTGAAAAAAATCATATTTGGAGATGGGACGGAATTGCAAAACTATGA
AAAGGGCGTTTTCTCGCAACTCAAATCATTACAGGAAGTCATTCTGAAAGTGACTTTTTGTGAACGTTTT
GACATTTTCAAAGACATGATTATGGATTTTGACCGAACCCAAACTAAAAAAATTCAGCTCATTAAGTTAT
TTCCTGACCAGTGTAGCATTACAACTGACCCATTTGAGGCTTTTAAAGATTTGCATGTCCTCAGTAACTT
AAGCATCATAGACACTTGGATGAACAGCTCTGTGATGGTCGAACTGTTCAAAAATGTTTGGAAATCATCG
TTTGAGGAAATTGCGTTTTTAAACATCACATACAATGAGGACACTCCTGATGGCTTCCAGCTACCAATGC
AGAATCACACCATGAATCTACGAGCGTTCATACTCGATGGTGTGAAACACCTTCAGTACCGCTACCCTAC
TATAAACATGAGTGTGGAACTAATCAACCAACTAACCTACCTGAAATTCTCTGGTAGTGGAATGAATATT
CTACCATGTAATCTAATTTCAGCCATAAAGTCACTAAAAGTCTTGGACCTGTCAAACAACCTCTTGGATG
ACAGTGGCTTCTGGTGGATTGGCTGTTCATCACACAAAGTGTTTCCAGCCTTGAGGAAACTCTCTCTAAG
CCATAATCGTTTCAACGACCTCACCGAGATTGCCAAAAATATGAATGATATGAAGTTCATAGAGTCTCTT
GACTTGAGTTTCAACTCTATTTCCATAGGTAAGCCATGTTTTTGGCCTTCCCACCTGACTGAACTGAATC
TCAGCCACAACAATCTAGGAAACAATGTGTTTCGCTACTTATCACCACACTTCCAGAAGATAGACCTCTC
CAAAACAGGCTTAAGTGTTATTCCTTTAAATATTATTTCATTGTTTCCTAGACTAACACATCTCTATATG
AGCTTTAACAGCATACAGGTCATCCCAGGGGATATTCAGGCTCCTATGTTAGTAAGCCTGCACATTGACC
AGAACGCAATTACATTTATTAGCCAGAACTCAATGGAAGGTCTTCCTAAGCTGAGGACTTTAAAAGCCGG
CCGCAATCCATTTAGCTGTGATTGCGATTCCTTTTGGTTCATGACAGAGTTTAATAAGTCACTTCTCCTA
GATTGGCCACAGGATTACACTTGCAGCACTCCACCATCGTTTTCCAGAAGGCGTTTGGAGATGTATGAGT
TCGGGTGGCTGTCCTGTCAACCAGGCTTGCAGGCTGCTGTGGTTCTGCCGGTGTTATTTGTGGTCGGAGC
TGCTCTGGCCATCACTGTTTATGCTTGTGATGGTGTTTGGTACACCAAAATGCTTTGGGTGTGGATACGA
ATGAAGAGAAGAGGCTACAAGAGGGCTGATCAATTGCTCAATGCCACCTTCCGCTACCATGCCTTCATTT
CCTACAGCCAACATGACTCAGTCTGGGTGGGATCTCAGCTGGTACCTGAATTAGAAAGGTCAGGCCTGTC
TCTTTGCATCCATGAGAGAGATTTTGAACCTGGGAAGTGGATTGTGGACAATATAATCAATTGTGTGGAG
GACAGCTACAAGAGCCTCTTCATCCTGTCCAAAAACTTTGTGCAAAGCGAATGGTGCAACTATGAACTGT
TCTTCGCCCAGCACAGGGCCATCAGTGTGAATGACGACTCTCTGGTCTTTGTTCTTTTGGAGCCCATACC
ATCAGACTCTCTGCCCAAGAAGTTTCTAAAGTTAAGAACGCTGCTGAGGCAGAAAACATACTTGGAGTGG
CCCGCAGATGAACGCAAGCAGCGAGTATTTTGGTGTAATCTTAGAGCTATTCTGCAGACCGTGGACCAGA
GCAAGATTTTAAAGGACGTGGCCACAGACATAGCTGATATATGCCCTCTGGTGCCTGTTAAAGAT>KY798320.1:132-3005 Ctenopharyngodon idella TLR19 mRNA, complete cds
ATGGGTGTGACTGACTCAGATTGCTCGAGCTTCTGGTGGAGATTTGCACTGGGTTTAAGTATCTGCAATG
TTGTTTTTACTTTTATAACTAAACGCTGCATAACCACTGAGGAGCATCTCATCAGAGACATGCCCAAGAC
TCCACACTGCAACCATCTTCCAGGAAGGGGTCCATACACAGACTGCAATATTATAGACCTTCGCACTGAT
CTGTCAGAGGTAGGTCATGAGGTTAGATCCCTCTGCATCATCAGCGATATAACAAGCATTCCTGCCAATG
CCTTTTCACACTTACCTTCTTTGGAAGTCCTTCAAATAGATGGTATAAGCCTTGCGAGGGTTCAGTCTGG
TGCATTTTCAGGACTCCCCAATCTGAAGTATCTCTGGCTGCATTTCAGTGATAACATTTGCAGATCCGTT
GCCATGGAAAGTCTTGCATTTGCTGGTTTGACTAATTTAGAGGATTTGACACTGATAGGTCTGAAGTTAT
CCAACGTATCCAGCAGTATATTTGATCCGTTGGTTAGTGTAATCAAACTAGACATTACCAGAACTTGTGC
AATGGACCTTAGTGATATTTTCTGTTATCTTCCGGATGGAATGTCCCATCTGAAGGACCTGAATGTTAGA
GAAAGTGGGATTTCAACGATTGAGACCAAAGAATGTCCAGGGGGATCAAAGACCTGGCCTCTGACTGTTC
TTTCTGGGATTCGAAACCTTTATCTAATAGGGAACAGTATCGAAATTATCCAAGCAAACTCATTAGTTGT
GTTCCAGAACCTCTCCAGCTTTTTTCTGGAGTTCAAAGGCGAGTCTCTGGACAGTATTTGGGAGTCTGGG
ATTGGAAAAGTCAGTGAGTTGTGTTTGTCAGGGACATCAGTAGAAAAATACTCAACAAACTTCAAAGATT
TGTGTCATCTTGCCTCCAACCTTCATCTTCAATCCCTCAGCCTCATTTATACATCAACAGACAGATTGTC
TGCAGAGGACTTAAAGGATTGTGGGACAACATTGACAAAGTTATTCATGAGCAGTTCGGAAGTAGACCAA
CTGGACTTTAGTTTCTGGACAGGAAACGCAGGTATGCAAACACTGCGAATGCCCTATATGAAGTTGAAAG
AAGCACCATTCTGTGTTGGTGTGAATGGGACTGTGTGGTCCTTAACCTCACTAGACCTCACCGGAAACTC
AATTAAAGAAATTGACGGAGACCAGTTTGCTTGTATGCCTTTTCTCGAGCAACTCTTTCTCAGTAAAAAT
ACCATAAAAACCCTACAGCTGAATGCATTTCGTGGTTTGCATCACCTTAAAATTCTCAAGCTTGATTCGA
ACAAAATTTCACAGCTTACTGCAAAGGATTTCAGATCTCTTCAGGCTTTGGAAATCCTGCTTATCGATGA
TAACGTCATTGAGTCTATTGAGGACGGAACATTTCGGGACCAGCGGGAGCTTCGTGAACTGTCATTTGGT
AGATTGGAGTATGTTTATACATTGCATCTAAATATGATTTTTCATGGGTTTCCACCGAAAATACAACGAC
TAAGAATCGATGCACATTATGGAACAACTTTTTACATGGGAAGTACACCACAGCCCAAGGGAACATTTCT
TCTGGAGTTAAATGGAGACAGGCTGGATTTTGTGGACTGTAAAACTTCTGTTTTCAAGGCAGTTCAAGAG
CTGAAAGTGAATTGCACCTTTTTCATATGCAAGAACGAGTTCATGGCACCTTATTTCCCAAACGTGGAAT
CTTTTGAGATCTCAGGAGAAGCTGAAGGAGCACATCTCAGTTACACTAAAATCAATACACTGCACCGTCT
CAAGCGTCTCAAGCTCATCAACCTGAACTTTTTCAATTATACAGAAACTGGAAGTGTCTTCAGGAACCTA
ACACAACTCCAAACCCTAGTGCTGGTAAACTGCCATCTCAGCTTCCTGACTGAGAGTATGGTTAAAGATC
TGACATCTCTGCAACTGTTGCGTCTCTACAGCGACCATCCTCTGATCTTGATTGACGGTGTGTTTGAAGT
TTTGCCAGCACTAACAGCATTTGTTCTTGACCGAGTGGATTTTCAGTGCAGTTGTGTTAGTGGCTGGATC
CTTGATTGGGCAGAGAGCACGGAAAAAGTCCAGGTTATCTACTTGCAGAAGCAGAAGTGTGTCTGGCACT
ATAAGAAACTCAATTTCTTGGCTACCATGGAGAAGCTATGTCAGACTGACGCACAGTACATTTGTTATGT
AGCCACAGCTGGCAGCATTTGTCTTCTGCTGTCGGCAGCCGTTGGATATCGTTTTGCTCGCTGGCCTTGC
GTAGTCCTCTTCTTCCGCCAGAAAGGATGGGTGGAGAGGAGGTTTGGCAGGCAGTGGCATAAGAGGAGGA
GAAGACTCCAGGAGATCGAGGAGATGCAGTACGATGCCTTTGTGTCTTTCTGTAGCCGAGACGAAGCCTG
GGTTCTGGGGGAGATGGCTCCTCGGCTGGAGGAACAAGGGAACCCGAGATTGAGGCTCTGTTTGCACAAC
AGAGACTTTGAGGTGGGAAAAGATATCATGGACAACATCAGCGAGAGTATCTACAGCAGTCAGTGTACAG
TGTGTTTGATCAGCCGCCGCTATCTGCGTAGTGACTGGTGCAGTCTGGAGATGCGAGTGGCCACACACCG
GCAGCTGGAAGAGCAGAAACACAGACTCATCCTCATCTTCCTCGAACACATCTCTCCTTTTGAGCTCTCT
GCTTTTCATCGTTTGGCCAGACTGGTGAGATCCCGTACATATCTGGACTGGCCAGAGGATGAAGCTGACA
GAGTGCACTTTTGGGATCGTTTAAGGAGGAACATTGCAGAAGAAGACATGAATGACACTGAGGAAGCTTC
T
