# Supplementary material for: Variation in selection constraints on teleost TLRs with emphasis on their repertoire in the Walking catfish, Clarias batrachus
Source: Sci Rep. 2020 Dec 7;10:21394. doi: 10.1038/s41598-020-78347-6 (PMC7721727; doi:10.1038/s41598-020-78347-6)
Supplement: Supplementary file 13 — Supplementary Information 13. [file 41598_2020_78347_MOESM13_ESM.txt]

>lcl|ORF1 CDS
ATGAAGGCTCAAGGGCTCCCCTGCTTGTCGGTGATGGTATTCCTGCTGTT
TTTGCCACATTCATTTATGCTGGACATGAAAACATTTATTCTCGACTACT
CTTCAAGGAACCTTTCTGCTGTTCCCCCTGATCTGCCACCATCTACCCAA
TGCCTAGATCTGTCTCAGAATCGAATTTTGACCACAAATAAACATGACTT
CCAGAGAACCCCCAGGCTCGAATTTCTCAACCTCTCCTGGAACATTCTTC
AAGATTTACACCCAGATACATTTTTGTCCACTCCTCTTTTGGCAACATTG
GATCTGTCCCACAACAGGTTGGAAAAGCTGCCCCACCAAAAATACCTACT
GCAAGCGAAAAACCTACAATACTTGGACTTGTCATCCAACTCGTTTGAAG
TTATGGCGCTTGGGGGTGAGTTTCTCAAACTCACGAAACTTAAGTGGCTT
GGTTTAAGTGCAAGTTTAATCCAGAACAACAACTTTGCGAACATCTCTGA
TCTCCGTCTCCAAACTCTCTACATTAATGCTCAGAATCTGAAGGGATATG
AAAATGGAAGTCTCACAGGGACAAAGGCAGACAAAATAGTTGTCCAAATG
TATCATAGTGTATTTGATATGCCAGTAATAATTGACTGTTTGGCATCCTT
TAAAGAAGTAGAACTGAGGGGATTACACGATCCACAAGACTTCCTTGAGA
ACCTTTCGACGCGACAAGTACGCATTCAAACCGTTAATTTGCATTTATCT
TCTATTTGGAGTACCTGGCGCATAATAACAGCCCTTACTAAAGAGACTTT
AATGTCATCCATACGGCAATTTAGCATGTCTAATGTTACCCTTCATGATA
TGAATGGAGGTGATGAAGTGAACCAAAACTACTCTTTAGATTCCTTCAGT
ATTAGACAGGCATCAGTGACTGTGTTCCTTTTTGATCAGCAGCAGCTATA
TGACTTCGTCATCAATATACCTGCACGAAATCTAACCATTGCTCAGTCGC
CAATAGTCCATATGACCTGCCCAAATGTAGCAAGCATAATACAGATGCTT
GATCTGTCTGACTGTGTCCTAACCGAAGAGGTCTTTAAAGGTCCCCAAGG
AGAATGTAACAATTTGACCAGTTTGGAGACATTGGTATTGAAGGGAAATA
ACCTTAGACAGTTGATGCCACTGACTTCAAGAGTTCAACTGATGAGCTCT
TTAAAATATGTGGACTTTAGGCAGAACTTACTGACTTATGAGGAAACTCA
GGGTATATGCTCTTGGCCTCCTAAAATCACCCATTTGGATTTATCTTTTA
ATGAGTTTGACCAGACTGTGTTTAAATGCCTGCCACATACTCTTGTTAAT
CTCAATCTTCAGAACAATCACATCAGTGCAATTCCTGCAAATCTTTCCAC
GCTTCACGTTCTTAAAGGTCTAGATCTTACAGCAAATCGTCTGCTGGATC
TTCCAGGGTGCCTGGGGTATCCAAAACTGCAGAAACTTTTGCTACGTGGA
AACTTCATCCACGCACCATCGACAGGTGCTCTTAAAACCTGTCCACACTT
AACTGTGGTGGATTTCAGTATGAATCCCTACATCTGTACATGCCCTTTGC
GAGAATTCACCCTCCTGATTGATGGCAATGGTACCCTGGGTTGGTCAAAT
TCTTTGCAGAACAAAAGGATCAGTGTGGCTCACTGGCCAGATGGGTACCA
GTGTAGTTACCCAGAATACTTGAGGAAAGCAATGCTTACAAACTTCAGAC
TGCCTGAGATCACCTGCAATGTTGTACTTCTAGTAGTAACTATTTTGGTC
CCAGCTATAACTTTGGTCATTGCTGTAGTTTTTCTATGCCAAAAACTTGA
CCTTCCTTGGTATATGGGCATGGTTTGGAAATGGACTCGAGCGAAGCACC
GTGCTCGAACTTCCCAGCAACAAGAAGAAAATCTTCAAGGAGTTTGCTTC
CATGCTTTCATCTCCTATAGTCAAAGAAACGCCAGCTGGGTTATCGGGCA
ACTCTTGCCCAAACTTGAAGGTGAGGACAGTACGAGCAAAAACCGACTAA
GAGTGTGCCACCATGAGCGAGATTTCATCCCAGGAAAGCCAATCCTGGAC
AATATCCTCTGCTGCATAGAACGAAGTAGATGCTGCGTATTTGTACTCTC
CTCCCACTTTGTACAGAGTGACTGGTGTCACTACGAGCTGTACTTTGCAA
GCCACCAGTGGATAACACGAGGTATGGACAACATCATCCTCATTCTACTA
GAGCCATTGCCTACATATCTTATACCCTCTAAGTATCACCAGTTGAAGGC
AATGATGGCCAGACGAACTTACTTAGAGTGGCCCCAGGACAAAGCCAAAC
AGAGAATGTTTTGGGCAAACCTGCGTGCCGTGCTGCAAGCGGACCTTCCT
GACTCTGTTGAGAGAGAATGGGAATGA

>lcl|ORF1
MKAQGLPCLSVMVFLLFLPHSFMLDMKTFILDYSSRNLSAVPPDLPPSTQ
CLDLSQNRILTTNKHDFQRTPRLEFLNLSWNILQDLHPDTFLSTPLLATL
DLSHNRLEKLPHQKYLLQAKNLQYLDLSSNSFEVMALGGEFLKLTKLKWL
GLSASLIQNNNFANISDLRLQTLYINAQNLKGYENGSLTGTKADKIVVQM
YHSVFDMPVIIDCLASFKEVELRGLHDPQDFLENLSTRQVRIQTVNLHLS
SIWSTWRIITALTKETLMSSIRQFSMSNVTLHDMNGGDEVNQNYSLDSFS
IRQASVTVFLFDQQQLYDFVINIPARNLTIAQSPIVHMTCPNVASIIQML
DLSDCVLTEEVFKGPQGECNNLTSLETLVLKGNNLRQLMPLTSRVQLMSS
LKYVDFRQNLLTYEETQGICSWPPKITHLDLSFNEFDQTVFKCLPHTLVN
LNLQNNHISAIPANLSTLHVLKGLDLTANRLLDLPGCLGYPKLQKLLLRG
NFIHAPSTGALKTCPHLTVVDFSMNPYICTCPLREFTLLIDGNGTLGWSN
SLQNKRISVAHWPDGYQCSYPEYLRKAMLTNFRLPEITCNVVLLVVTILV
PAITLVIAVVFLCQKLDLPWYMGMVWKWTRAKHRARTSQQQEENLQGVCF
HAFISYSQRNASWVIGQLLPKLEGEDSTSKNRLRVCHHERDFIPGKPILD
NILCCIERSRCCVFVLSSHFVQSDWCHYELYFASHQWITRGMDNIILILL
EPLPTYLIPSKYHQLKAMMARRTYLEWPQDKAKQRMFWANLRAVLQADLP
DSVEREWE

SOURCE

>QMIH01000029.1:991000-994000 Clarias batrachus isolate FL201406 scaffold29_size1234799, whole genome shotgun sequence
ATATGTATTCAGTTCACCTGAGTCAATATGAGTCAATAGAACCATTTTTAGCTGCAATTACAGCTGTACG
TATCTTGAGCTACTGTATGTCTCTACCAGCTTGGCACATGTAGAGAGTGAAATCTTTGCACATTCTTCTT
TGCAAAACATCTGAAGCTCAGTTAGATTGAATGGAGAGCTTCTTTCTTATATATATATATATTTGAAGAG
TAAAGAGATTCTAGCTTTTGATGCTAGATTCTAACGTGCACCAAGGCACATTAAGAACGAATAACTAACT
TTAAACTAACTAAAAATATTAACAATCCAATTTTTATTGTTGTCCTTTTAACAGATAACAATTGGACTAA
TGAAGGCTCAAGGGCTCCCCTGCTTGTCGGTGATGGTATTCCTGCTGTTTTTGCCACATTCATTTATGCT
GGACATGAAAACATTTATTCTCGACTACTCTTCAAGGAACCTTTCTGCTGTTCCCCCTGATCTGCCACCA
TCTACCCAATGCCTAGATCTGTCTCAGAATCGAATTTTGACCACAAATAAACATGACTTCCAGAGAACCC
CCAGGCTCGAATTTCTCAACCTCTCCTGGAACATTCTTCAAGATTTACACCCAGATACATTTTTGTCCAC
TCCTCTTTTGGCAACATTGGATCTGTCCCACAACAGGTTGGAAAAGCTGCCCCACCAAAAATACCTACTG
CAAGCGAAAAACCTACAATACTTGGACTTGTCATCCAACTCGTTTGAAGTTATGGCGCTTGGGGGTGAGT
TTCTCAAACTCACGAAACTTAAGTGGCTTGGTTTAAGTGCAAGTTTAATCCAGAACAACAACTTTGCGAA
CATCTCTGATCTCCGTCTCCAAACTCTCTACATTAATGCTCAGAATCTGAAGGGATATGAAAATGGAAGT
CTCACAGGGACAAAGGCAGACAAAATAGTTGTCCAAATGTATCATAGTGTATTTGATATGCCAGTAATAA
TTGACTGTTTGGCATCCTTTAAAGAAGTAGAACTGAGGGGATTACACGATCCACAAGACTTCCTTGAGAA
CCTTTCGACGCGACAAGTACGCATTCAAACCGTTAATTTGCATTTATCTTCTATTTGGAGTACCTGGCGC
ATAATAACAGCCCTTACTAAAGAGACTTTAATGTCATCCATACGGCAATTTAGCATGTCTAATGTTACCC
TTCATGATATGAATGGAGGTGATGAAGTGAACCAAAACTACTCTTTAGATTCCTTCAGTATTAGACAGGC
ATCAGTGACTGTGTTCCTTTTTGATCAGCAGCAGCTATATGACTTCGTCATCAATATACCTGCACGAAAT
CTAACCATTGCTCAGTCGCCAATAGTCCATATGACCTGCCCAAATGTAGCAAGCATAATACAGATGCTTG
ATCTGTCTGACTGTGTCCTAACCGAAGAGGTCTTTAAAGGTCCCCAAGGAGAATGTAACAATTTGACCAG
TTTGGAGACATTGGTATTGAAGGGAAATAACCTTAGACAGTTGATGCCACTGACTTCAAGAGTTCAACTG
ATGAGCTCTTTAAAATATGTGGACTTTAGGCAGAACTTACTGACTTATGAGGAAACTCAGGGTATATGCT
CTTGGCCTCCTAAAATCACCCATTTGGATTTATCTTTTAATGAGTTTGACCAGACTGTGTTTAAATGCCT
GCCACATACTCTTGTTAATCTCAATCTTCAGAACAATCACATCAGTGCAATTCCTGCAAATCTTTCCACG
CTTCACGTTCTTAAAGGTCTAGATCTTACAGCAAATCGTCTGCTGGATCTTCCAGGGTGCCTGGGGTATC
CAAAACTGCAGAAACTTTTGCTACGTGGAAACTTCATCCACGCACCATCGACAGGTGCTCTTAAAACCTG
TCCACACTTAACTGTGGTGGATTTCAGTATGAATCCCTACATCTGTACATGCCCTTTGCGAGAATTCACC
CTCCTGATTGATGGCAATGGTACCCTGGGTTGGTCAAATTCTTTGCAGAACAAAAGGATCAGTGTGGCTC
ACTGGCCAGATGGGTACCAGTGTAGTTACCCAGAATACTTGAGGAAAGCAATGCTTACAAACTTCAGACT
GCCTGAGATCACCTGCAATGTTGTACTTCTAGTAGTAACTATTTTGGTCCCAGCTATAACTTTGGTCATT
GCTGTAGTTTTTCTATGCCAAAAACTTGACCTTCCTTGGTATATGGGCATGGTTTGGAAATGGACTCGAG
CGAAGCACCGTGCTCGAACTTCCCAGCAACAAGAAGAAAATCTTCAAGGAGTTTGCTTCCATGCTTTCAT
CTCCTATAGTCAAAGAAACGCCAGCTGGGTTATCGGGCAACTCTTGCCCAAACTTGAAGGTGAGGACAGT
ACGAGCAAAAACCGACTAAGAGTGTGCCACCATGAGCGAGATTTCATCCCAGGAAAGCCAATCCTGGACA
ATATCCTCTGCTGCATAGAACGAAGTAGATGCTGCGTATTTGTACTCTCCTCCCACTTTGTACAGAGTGA
CTGGTGTCACTACGAGCTGTACTTTGCAAGCCACCAGTGGATAACACGAGGTATGGACAACATCATCCTC
ATTCTACTAGAGCCATTGCCTACATATCTTATACCCTCTAAGTATCACCAGTTGAAGGCAATGATGGCCA
GACGAACTTACTTAGAGTGGCCCCAGGACAAAGCCAAACAGAGAATGTTTTGGGCAAACCTGCGTGCCGT
GCTGCAAGCGGACCTTCCTGACTCTGTTGAGAGAGAATGGGAATGAGAGGACTGACCAATTATAAAGAGG
TAGAAGATCCAAAAGTGCACCACAACAACGAATTACAATCAAAGAGAATTTAAAATAGTTGTAAGATAAA
TAAATAGAATAAATATTCATTAAGTTCAAGACAGTTTATTATTATTATTATTTTTGCAAAGTCTTGATTT
TAATTCTAAATTAACTTAATATACAACCATATTAAGTATGTAAGAATATCAATTCAACCAA
