# Supplementary material for: Variation in selection constraints on teleost TLRs with emphasis on their repertoire in the Walking catfish, Clarias batrachus
Source: Sci Rep. 2020 Dec 7;10:21394. doi: 10.1038/s41598-020-78347-6 (PMC7721727; doi:10.1038/s41598-020-78347-6)
Supplement: Supplementary file 14 — Supplementary Information 14. [file 41598_2020_78347_MOESM14_ESM.txt]

>QMIH01000763.1:8117-10476 Clarias batrachus isolate FL201406 scaffold764_size286184, whole genome shotgun sequence
AGTGCAGCTCGGAGATTGTGCCAGAATTCCTCTCGCTTTTCTTCGTCCTCAGGCCACTCGAGGTACGTCC
TGGAGTTCATTATCTTGCGCAGTTTGCAGAAGCGCTTGGGAATCGTCTCCTTGGCGATGGGCTCCAGCAG
GACCAGGACGGCCGAATCGTTGCGCTCGTCGATGATCCGAAAATGCGAAAAGTTCAGCTCGTATCGGCAC
CACTCGCTCGTCACGAAGTTCTCCGACAGGACAAAGAGGGTCCGATAGCTGCTTTCGATGGACTCGATGA
TGTTGTCGGCGATCCAGCGGCCTGGGAGGAAGTCCCGCTGGTGCAGACACAGAGCGAGCGGAGACTCGGC
GCTTTCTAACTCTGGCACGAGGATCTCCTCCACCCACTCCGCATCGTGCTGGCTGTACGAAACGAAAGCA
TCGTATCGAAAAGTAGCGCCGCTATTTTGCACGGATGGTTTACTTTTTGCTTTTAACCACGCGGTCATCA
TCTGCAGATACCACAGGATGTGGAATTTGTAGCAGGTGAGCCCGATGGCGATCACGCCGATGACGGTGAC
CGAGCAGATGACTGATACTAACAGGATCATGTAGCACTCGAAGACTGACGGTTGAGCGGTATCGATATTC
AGACCCCTTAACGTGAACGGAGAGTCGCACGTGTAGCTGCGATGTCCGTCCCCCAGAGTAATCAAGTGGT
CAATAGAACCTTTAAAGAATCCTACGAAATCGCAGCTGCAAAAAAAATTGTTATGTCCGGCTTCCAAGAC
CTGGAGAGACTGGAACGCCATCAGGTCGCTTTTGTTGAACATGTTCAGTGTGTTGCTTTGAATAAACAGC
ATGCGTAGGCTGGGGAAGTGGCCCCCTTCCGGCAGGGAAAGAATCCTGTTCCCTGTAAGCCAGAGCTCCG
CGAGGTTGGGAAGATGGAGGTGGAACTCTGTCAGGAAGTTCTGGCTCAAATCCAGCGCGGTCAGGCTGAG
AGGTAGGCACGGGGTGACGCGGTGAAGTTTTGTAGTGGACAGGTTCATGAACCTGAGACTTGCCGGCCAG
CTGCAACTCTGTGGCATCTTTACAAAGTTGTTGTGGCTCATGTCTAGCGATGTCAGCCTGTCGAGACCCG
TGACCAGGTGGGACATGAGCTGGAGAGATTTCAGCGAGTTGTGACTTACATTGAGCGTGTTAATATTGCG
CATCTTGCTGTCCCCGTTGCACAGGGATTCTTGCATGGTGATATCTGATAGGAGGTTTTGGCTCAAGTCC
AAGTACTCCACCTTTTCAAGAAAACAGCTGGTCAGGCAGGGAATAACGAAAACGGTGCAGTTGATGACGG
ATATCTTGGTGAGATGCTTCAACAGGAACGCTAACTGTAGCATGCTGCTAAATTTGAAGAAGCCCTGGAT
TTCTATGTTGCGGACATGTATCGTGTGCAGGTTGTCTAGGTGTGTCCTGCTCGCCTTTTCCCACCAGCCC
TGACCTATTAAACGAATATCCTCAAGGCCGATGTAGGACACCGGAGAGCCGTCCAAAACCTCCAGAAGGC
GGCTGACTGCCTCGTCAGTTGTGATTATGTTTTGAAAGGTAAGACTTCTGGTGCCACCTTCTCTCACCTC
TTTTAAGGGTTCTAGCAGTTCTTGTGTCTCCAGTGAGACATCTCTAATGGTCAGCGACGTCTCAGGGTGA
GAAACATCTCGAAGGATCTTTGATACGAGTGCTGGATCATCCTGAAACAACCGCGAAAGGCTGACTGACA
CGGCTCTGATGGGTTGAATCGTCTGGAAACTTCCGTTCTCATACGATCTGAGCACACCACCGACAAACGT
CAGCTCATCCAGCTGTCTAATATTACGCAGCAAATTCTGTTTCACGTCCTTGATCCAAAGGTTGCCGAAC
TGTAACGTTCTCAGCGCAGGGTTTTCGACAAATTGAAACAAGGCGATGGATCCCAAAGTGGTGTACTGGT
TTCCCAAGATGTTCAAATGTTTCAGGGACCGAAGATTAGAAAACCATTGGCAGGAAATGTTTTTCAGGTT
ATTGAACGACAGATCAAGCTCTTCCAGTTTACTTTGGGAATGAAATGCTTCTTTGTGGATCGTGCGGAGT
TTGTTCTTCTGCAGCTTTAAAGTTCTCAGCTCTGCGTAGCAGGTCAGATCCCTCTGAGTGATGGACTCAA
TCTCGTTGAAGGACACGTCTAGGTAAAGAACATCATCTGGGACTATGGGTACACCGTGGAGGTTCTTAGC
ACGACAGTTGCAGACATGATCTTCGTCGCAGTCATTACAGGTTGGTCTCTCGGAGGTCAGAGTCAGAGTC
AGAGTCAGAGTCAGGCTAAAACAGATACATAAGCCCAGTGGCACCTTCAT

REVERSE COMPLEMENT

>PREDICTED: CLARIAS BATRACHUS TOLL-LIKE RECEPTOR 2 mRNA
ATGAAGGTGCCACTGGGCTTATGTATCTGTTTTAGCCTGACTCTGACTCTGACTCTGACTCTGACCTCCGAGAGACCAACCTGTAATGACTGCGACGAAGATCATGTCTGCAACTGTCGTGCTAAGAACCTCCACGGTGTACCCATAGTCCCAGATGATGTTCTTTACCTAGACGTGTCCTTCAACGAGATTGAGTCCATCACTCAGAGGGATCTGACCTGCTACGCAGAGCTGAGAACTTTAAAGCTGCAGAAGAACAAACTCCGCACGATCCACAAAGAAGCATTTCATTCCCAAAGTAAACTGGAAGAGCTTGATCTGTCGTTCAATAACCTGAAAAACATTTCCTGCCAATGGTTTTCTAATCTTCGGTCCCTGAAACATTTGAACATCTTGGGAAACCAGTACACCACTTTGGGATCCATCGCCTTGTTTCAATTTGTCGAAAACCCTGCGCTGAGAACGTTACAGTTCGGCAACCTTTGGATCAAGGACGTGAAACAGAATTTGCTGCGTAATATTAGACAGCTGGATGAGCTGACGTTTGTCGGTGGTGTGCTCAGATCGTATGAGAACGGAAGTTTCCAGACGATTCAACCCATCAGAGCCGTGTCAGTCAGCCTTTCGCGGTTGTTTCAGGATGATCCAGCACTCGTATCAAAGATCCTTCGAGATGTTTCTCACCCTGAGACGTCGCTGACCATTAGAGATGTCTCACTGGAGACACAAGAACTGCTAGAACCCTTAAAAGAGGTGAGAGAAGGTGGCACCAGAAGTCTTACCTTTCAAAACATAATCACAACTGACGAGGCAGTCAGCCGCCTTCTGGAGGTTTTGGACGGCTCTCCGGTGTCCTACATCGGCCTTGAGGATATTCGTTTAATAGGTCAGGGCTGGTGGGAAAAGGCGAGCAGGACACACCTAGACAACCTGCACACGATACATGTCCGCAACATAGAAATCCAGGGCTTCTTCAAATTTAGCAGCATGCTACAGTTAGCGTTCCTGTTGAAGCATCTCACCAAGATATCCGTCATCAACTGCACCGTTTTCGTTATTCCCTGCCTGACCAGCTGTTTTCTTGAAAAGGTGGAGTACTTGGACTTGAGCCAAAACCTCCTATCAGATATCACCATGCAAGAATCCCTGTGCAACGGGGACAGCAAGATGCGCAATATTAACACGCTCAATGTAAGTCACAACTCGCTGAAATCTCTCCAGCTCATGTCCCACCTGGTCACGGGTCTCGACAGGCTGACATCGCTAGACATGAGCCACAACAACTTTGTAAAGATGCCACAGAGTTGCAGCTGGCCGGCAAGTCTCAGGTTCATGAACCTGTCCACTACAAAACTTCACCGCGTCACCCCGTGCCTACCTCTCAGCCTGACCGCGCTGGATTTGAGCCAGAACTTCCTGACAGAGTTCCACCTCCATCTTCCCAACCTCGCGGAGCTCTGGCTTACAGGGAACAGGATTCTTTCCCTGCCGGAAGGGGGCCACTTCCCCAGCCTACGCATGCTGTTTATTCAAAGCAACACACTGAACATGTTCAACAAAAGCGACCTGATGGCGTTCCAGTCTCTCCAGGTCTTGGAAGCCGGACATAACAATTTTTTTTGCAGCTGCGATTTCGTAGGATTCTTTAAAGGTTCTATTGACCACTTGATTACTCTGGGGGACGGACATCGCAGCTACACGTGCGACTCTCCGTTCACGTTAAGGGGTCTGAATATCGATACCGCTCAACCGTCAGTCTTCGAGTGCTACATGATCCTGTTAGTATCAGTCATCTGCTCGGTCACCGTCATCGGCGTGATCGCCATCGGGCTCACCTGCTACAAATTCCACATCCTGTGGTATCTGCAGATGATGACCGCGTGGTTAAAAGCAAAAAGTAAACCATCCGTGCAAAATAGCGGCGCTACTTTTCGATACGATGCTTTCGTTTCGTACAGCCAGCACGATGCGGAGTGGGTGGAGGAGATCCTCGTGCCAGAGTTAGAAAGCGCCGAGTCTCCGCTCGCTCTGTGTCTGCACCAGCGGGACTTCCTCCCAGGCCGCTGGATCGCCGACAACATCATCGAGTCCATCGAAAGCAGCTATCGGACCCTCTTTGTCCTGTCGGAGAACTTCGTGACGAGCGAGTGGTGCCGATACGAGCTGAACTTTTCGCATTTTCGGATCATCGACGAGCGCAACGATTCGGCCGTCCTGGTCCTGCTGGAGCCCATCGCCAAGGAGACGATTCCCAAGCGCTTCTGCAAACTGCGCAAGATAATGAACTCCAGGACGTACCTCGAGTGGCCTGAGGACGAAGAAAAGCGAGAGGAATTCTGGCACAATCTCCGAGCTGCACT

PROTEIN

>PREDICTED: CLARIAS BATRACHUS TOLL-LIKE RECEPTOR 2 PROTEIN
MKVPLGLCICFSLTLTLTLTLTSERPTCNDCDEDHVCNCRAKNLHGVPIVPDDVLYLDVSFNEIESITQRDLTCYAELRTLKLQKNKLRTIHKEAFHSQSKLEELDLSFNNLKNISCQWFSNLRSLKHLNILGNQYTTLGSIALFQFVENPALRTLQFGNLWIKDVKQNLLRNIRQLDELTFVGGVLRSYENGSFQTIQPIRAVSVSLSRLFQDDPALVSKILRDVSHPETSLTIRDVSLETQELLEPLKEVREGGTRSLTFQNIITTDEAVSRLLEVLDGSPVSYIGLEDIRLIGQGWWEKASRTHLDNLHTIHVRNIEIQGFFKFSSMLQLAFLLKHLTKISVINCTVFVIPCLTSCFLEKVEYLDLSQNLLSDITMQESLCNGDSKMRNINTLNVSHNSLKSLQLMSHLVTGLDRLTSLDMSHNNFVKMPQSCSWPASLRFMNLSTTKLHRVTPCLPLSLTALDLSQNFLTEFHLHLPNLAELWLTGNRILSLPEGGHFPSLRMLFIQSNTLNMFNKSDLMAFQSLQVLEAGHNNFFCSCDFVGFFKGSIDHLITLGDGHRSYTCDSPFTLRGLNIDTAQPSVFECYMILLVSVICSVTVIGVIAIGLTCYKFHILWYLQMMTAWLKAKSKPSVQNSGATFRYDAFVSYSQHDAEWVEEILVPELESAESPLALCLHQRDFLPGRWIADNIIESIESSYRTLFVLSENFVTSEWCRYELNFSHFRIIDERNDSAVLVLLEPIAKETIPKRFCKLRKIMNSRTYLEWPEDEEKREEFWHNLRAA
