# Supplementary material for: Variation in selection constraints on teleost TLRs with emphasis on their repertoire in the Walking catfish, Clarias batrachus
Source: Sci Rep. 2020 Dec 7;10:21394. doi: 10.1038/s41598-020-78347-6 (PMC7721727; doi:10.1038/s41598-020-78347-6)
Supplement: Supplementary file 15 — Supplementary Information 15. [file 41598_2020_78347_MOESM15_ESM.txt]

>lcl|ORF1 CDS
ATGTCCAGACTCTGTGAGGAACTCTCTGACACCTCTTTGAAAAACCTTTC
CATGCAAAACACCCAGCAATTGAATCTGCTCATCAGCACCTTCAAAGGTT
TTGACAAGACCAACCTGACGATCCTGGATCTCTCCAACAACGACATGTCC
AGAATCGCAGATGGAGCCTTTCAGTGGTTTCCCATGCTGGARGACCTYTC
TTTAGAGCACAACAACATAAAACAATTGACCAACGGAACATTCTCAGGAC
TGAAGAGCCTGAAGAAGCTCAACCTTCAGTTGGCGCTTTTGAAAAGTCAT
GCGTTGCCCGTCATTGACGACTTCTCTTTCCAGCCACTGGTCCAGCTGGA
GTATCTGTACATGGAGAGGACGTCTTTTAGGGAGATCACTGAGAATATTT
TTTATGGACTTCCGTGTCTACGAGAGCTGAATTTGGGTTGGAGCAGCACA
GGGCTAAAGACAGTCAGCAACACCACATTTGCCTCCTTGAAAGGATCTCC
ACTTCTTCAGATCCTTAATCTTACAGGTATGGGCATTAAGGCCCTGGGGC
CAGGAGCTTTTTCAAGCTTGGGAAACTTGAAAGTTCTTGTACTCAGCCAC
AATTTCATCAACCAGCAGCTGACAGGAGAAGAGTTTCAGGGTCTTGAYAG
TATCAAGGAAATGCATTTATCTTACAACCAGCAGATGATCAATTTGACGT
CTATGTCGTTCAAGTATGTACCCACATTGAGGACTCTTTTGCTTGGGCAT
GGTTTACGTCCAAATACGAAAATGGACCCGTCTCCATTTCAAACGCTGGT
CAACCTGGTGGTGCTGGATCTCAGTAACAACAACATTGCAAACATCAAAA
ACGGCTGGCTCGATGGACTACAGCATCTTAGTGTGCTGAAACTTCAGCAC
AATAATTTGGCCAGGGTGTGGAAAAATGCTAATCCTGGTGGTCCTGTGCT
GTTCCTTCGTGATGCTCAGAACCTTACYGTTCTTGAGTTGGACTACAATG
GTCTTGATGAGATTCCAACGATGGCCTTTCRAGACCTCTCACAACTAAGA
TACCTCAGCATTAGTGGGAATCTCCTGAACTTTCTCCACGACTCCATTTT
CGACGATTTGCGGTCTTTGCGCTACCTGCGGCTGCAGAAGAATCTTTTGA
CCTCGGTGAGGCCGGAGACGTTCAAAGTGCCGCTGTCCAASCTGACTGAT
CTCTACATGGATCATAACCCGTTTGATTGCACCTGCGAGAGCATAATGTG
GTTCCACAAATGGCTCAATACCACCAACACTRGCGTACCTGATGTAGAAA
GCTACATCTGCAACACTCCATCCTTGTACTTTAATCGCTCTGTGTTGGAC
TTCAACCCAGAATCATGTAAGGACCTGGTACCCTTCCAGGCTGCATATAT
AATCTCCAACACTTTAGTACTGGGTCTAATGGTTATAGCCTTCCTGGTGC
ACTACCAGGGCTGGAGGATTCATTTCTATTGGAACATTTTAGTCAGTCGC
ACCCTCGATATAAATGAGTTTCGCTATAAAAGGTTGAGCGAGTGCAGATA
CAAATACAAAGCCTACATTGTCCATTCTCAGAAGGATATACTTTGGGTGG
AGCGAAGCTTGCTTCCTTTGGAAGACAACGATTTCAGGTTCTTCTTGGAA
GACCGGGATGCAATGCCAGGCTGTTCCACGTTAGAGACGATTGTAGACAA
CATGAGAATGTCCCGGAAAATCGTTTTTGTTGTCACTGAGGCGCTTTTGA
ATGATCCCTGGTGTAGACAGTAA

>lcl|ORF1
MSRLCEELSDTSLKNLSMQNTQQLNLLISTFKGFDKTNLTILDLSNNDMS
RIADGAFQWFPMLEDLSLEHNNIKQLTNGTFSGLKSLKKLNLQLALLKSH
ALPVIDDFSFQPLVQLEYLYMERTSFREITENIFYGLPCLRELNLGWSST
GLKTVSNTTFASLKGSPLLQILNLTGMGIKALGPGAFSSLGNLKVLVLSH
NFINQQLTGEEFQGLDSIKEMHLSYNQQMINLTSMSFKYVPTLRTLLLGH
GLRPNTKMDPSPFQTLVNLVVLDLSNNNIANIKNGWLDGLQHLSVLKLQH
NNLARVWKNANPGGPVLFLRDAQNLTVLELDYNGLDEIPTMAFXDLSQLR
YLSISGNLLNFLHDSIFDDLRSLRYLRLQKNLLTSVRPETFKVPLSXLTD
LYMDHNPFDCTCESIMWFHKWLNTTNTXVPDVESYICNTPSLYFNRSVLD
FNPESCKDLVPFQAAYIISNTLVLGLMVIAFLVHYQGWRIHFYWNILVSR
TLDINEFRYKRLSECRYKYKAYIVHSQKDILWVERSLLPLEDNDFRFFLE
DRDAMPGCSTLETIVDNMRMSRKIVFVVTEALLNDPWCRQ

>QMIH01002775.1:21000-24000 Clarias batrachus isolate FL201406 scaffold2776_size53607, whole genome shotgun sequence
ATAAGTGATCAAAATGGCTAGCAACAGCAAAATTTTGCTTACTTAGCTTTCATTTACCCTAAGTATCATT
AGCTTGACATTCTCCAAACCTAAATCCATCTAGCTCTGTCAGCATAAAGTAGATTAGCGGACTGTATTTT
TAGTTTCAGCACTAAAAATACACAAGTAATACTTGTTATCTACAGTATGAACCTAGTGTGCTAAGAGAGC
TAAGTAGCTGCATCAAGGTAGCCTCAACCTTGTAAACTGCTAGCATAAAAAGCCAACTTGTTACCAAAGG
CACTAGAAAGGTAAACAGCACCAACTGAGGCTAGCATTAACAGCAATCCTTGTCCATTAAGTGCTTCATC
CGGGTTCTACCCAGACAGTCGGCTTTAGCCAACACGGTTGCTTGAGGCTAACGCCCGCTGTAGCTTCTGG
CGGAAAGCCGCAATGCGCTCTTTTTGCAGAGGCCACTGGAGCATGCAGCGACGTTTCAGCATGCCTTTAC
GCAACATTAGCGACTGAGTCAGGCGGTACTCTGCAACATCTTCAAGGAAAATCAGGACCAGCGAGTCTCG
ATTCTCTTCCATTACCTGGTGAAGGGCGTGATGGACTTTAAACCTAGTGACAGAGAGAGAGAGAAAGACA
TAACTGAGAAGTCACTGCTTGTGACTTGAAACAAGTTTGTGTTTTTAATCATTTGCACCATCTGAATGCC
CATGACATGAATATAAGCATCAAACTGGACCTGAATATGCTTTATTGAATTATTATTATTTAATAACTAT
TTGCTAAATGAGTGTTTTGGCTAGCTTGCAAGGCAGAATTTTAAGGAACCAGACATGAGAAGAGGAAATT
GGCTTGCGGTCAAATTTTAGCAAATGTCTTTCAATTCATTATTTCAACATGTCATGTGTCAGTGTTCATT
CTTAGACTTACTGTCTACACCAGGGATCATTCAAAAGCGCCTCAGTGACAACAAAAACGATTTTCCGGGA
CATTCTCATGTTGTCTACAATCGTCTCTAACGTGGAACAGCCTGGCATTGCATCCCGGTCTTCCAAGAAG
AACCTGAAATCGTTGTCTTCCAAAGGAAGCAAGCTTCGCTCCACCCAAAGTATATCCTTCTGAGAATGGA
CAATGTAGGCTTTGTATTTGTATCTGCACTCGCTCAACCTTTTATAGCGAAACTCATTTATATCGAGGGT
GCGACTGACTAAAATGTTCCAATAGAAATGAATCCTCCAGCCCTGGTAGTGCACCAGGAAGGCTATAACC
ATTAGACCCAGTACTAAAGTGTTGGAGATTATATATGCAGCCTGGAAGGGTACCAGGTCCTTACATGATT
CTGGGTTGAAGTCCAACACAGAGCGATTAAAGTACAAGGATGGAGTGTTGCAGATGTAGCTTTCTACATC
AGGTACGCYAGTGTTGGTGGTATTGAGCCATTTGTGGAACCACATTATGCTCTCGCAGGTGCAATCAAAC
GGGTTATGATCCATGTAGAGATCAGTCAGSTTGGACAGCGGCACTTTGAACGTCTCCGGCCTCACCGAGG
TCAAAAGATTCTTCTGCAGCCGCAGGTAGCGCAAAGACCGCAAATCGTCGAAAATGGAGTCGTGGAGAAA
GTTCAGGAGATTCCCACTAATGCTGAGGTATCTTAGTTGTGAGAGGTCTYGAAAGGCCATCGTTGGAATC
TCATCAAGACCATTGTAGTCCAACTCAAGAACRGTAAGGTTCTGAGCATCACGAAGGAACAGCACAGGAC
CACCAGGATTAGCATTTTTCCACACCCTGGCCAAATTATTGTGCTGAAGTTTCAGCACACTAAGATGCTG
TAGTCCATCGAGCCAGCCGTTTTTGATGTTTGCAATGTTGTTGTTACTGAGATCCAGCACCACCAGGTTG
ACCAGCGTTTGAAATGGAGACGGGTCCATTTTCGTATTTGGACGTAAACCATGCCCAAGCAAAAGAGTCC
TCAATGTGGGTACATACTTGAACGACATAGACGTCAAATTGATCATCTGCTGGTTGTAAGATAAATGCAT
TTCCTTGATACTRTCAAGACCCTGAAACTCTTCTCCTGTCAGCTGCTGGTTGATGAAATTGTGGCTGAGT
ACAAGAACTTTCAAGTTTCCCAAGCTTGAAAAAGCTCCTGGCCCCAGGGCCTTAATGCCCATACCTGTAA
GATTAAGGATCTGAAGAAGTGGAGATCCTTTCAAGGAGGCAAATGTGGTGTTGCTGACTGTCTTTAGCCC
TGTGCTGCTCCAACCCAAATTCAGCTCTCGTAGACACGGAAGTCCATAAAAAATATTCTCAGTGATCTCC
CTAAAAGACGTCCTCTCCATGTACAGATACTCCAGCTGGACCAGTGGCTGGAAAGAGAAGTCGTCAATGA
CGGGCAACGCATGACTTTTCAAAAGCGCCAACTGAAGGTTGAGCTTCTTCAGGCTCTTCAGTCCTGAGAA
TGTTCCGTTGGTCAATTGTTTTATGTTGTTGTGCTCTAAAGARAGGTCYTCCAGCATGGGAAACCACTGA
AAGGCTCCATCTGCGATTCTGGACATGTCGTTGTTGGAGAGATCCAGGATCGTCAGGTTGGTCTTGTCAA
AACCTTTGAAGGTGCTGATGAGCAGATTCAATTGCTGGGTGTTTTGCATGGAAAGGTTTTTCAAAGAGGT
GTCAGAGAGTTCCTCACAGAGTCTGGACATGAAGSTGGGGTTGAGCTTACAACCATTTAGCACCAGGTCT
TGGAACCTTGCAATGGGTTTGAAGCAGCCAGACTCGACCTGGTGGATAAGTGTGCAATTAGTACAACATT
TCTAAAAATATTCAGTATACTGTATATTTTTAGCTTGGTGTAAACTGCTGTATAGAGCCTTTAGTCTTGT
ACAATTCTCATTGGTGTGAACAATGCTAGTAAATCATAAACTGGGTGAATGGAAACGTGCACATTGTYCG
ATTATGTCAGTAAACACTGCAGCCTTAATCAAAGTCCATGCGTTTTTATTATTATCATTAT
