# Supplementary material for: Variation in selection constraints on teleost TLRs with emphasis on their repertoire in the Walking catfish, Clarias batrachus
Source: Sci Rep. 2020 Dec 7;10:21394. doi: 10.1038/s41598-020-78347-6 (PMC7721727; doi:10.1038/s41598-020-78347-6)
Supplement: Supplementary file 16 — Supplementary Information 16. [file 41598_2020_78347_MOESM16_ESM.txt]

>lcl|ORF1 CDS
ATGACTGACAGGATCAGATTTATTCTGCCACTTCTTCAATTTTGCATCTG
TCTTCTTGTGGCAGAATCTACACCAAAATGCCTGATTAAAGATGAGAAGG
CTTACTGTGCCCTGAGAAACCTGTACGAGGTGCCAGCTTTGCCTCCGTAT
ATAACTTATTTGGATCTAACCTTAAATTACATTAGTGAAATTTCAGAGGA
ATCCTTCTCTGGTTTGGAAGCGCTGCAAATYCTTAWGATYCAGCAACAGS
AAASAAGACTTACCTTGAGGAATAACTCCTTTATTGGACTGTCCAGTCTG
ACAACACTAGATCTGGCGTACAACATGAACCTCCAAGTGGATCCAGGAGC
TTTTAATGGATTGATCAACCTTCAGATCCTCAATCTTACAGAGTGCAGGT
TAAGTGACTCTATTCTTTCAGGAGATTACCTGAGACCCCTCGTGTCTCTG
GAGCAGCTTTCACTACCTGGAAATAACATACATAAACTCCGTCCTGCTTC
GTTCTTTATCAACATGAGCAAGCTGCATACTGTAGACGTCTCTCATAACT
GGATCAACAGTTTCTGTGAAGAAGATTTGTTCCATTTTCAAGGCAAACAT
TTCACTCGTTTAAAACTGCACAATATCAGAATGTCCGACATGAATCCATA
TTGGACTGGATGGGACAAATGTGGAAACCCGTTCAAGGACATGTCTATGA
CGGTGCTTGATTTGTCTCTAAATGGCTTCAGTGTTGACGTGGCAGTGCGG
TTCTTCAAAGCAATCAGAGGAACCAAAATTTACATTCTAATCCTTAATTC
CAGCGGAAGCATGGGAAAAGGAGTTTGGTACACAAATCTGAAAGACCCAG
ACCGTGATACATTTAAGGACTTGGCTGAGAGTGGCATTAAGGCACTGGAT
CTGTCCAAAGTGAGCATTTTTACACTTAAAAATTCAGTATTCAGTTACAT
GCCAGATCTGGAGGAACTCTCGTTAGCTAATAATGTAATCAACCAGATTG
AGAGTGATGCTTTTAACGGACTGGACAAGTTACAAAAACTGAATCTGAAT
CATAACCTTCTGGATAAAATTGATTCTAGCATGTTTAATAACTTACCAAG
TCTCAAGACACTTGATCTATCTAATAATAACATAAGACTACTTATGTATC
AGTCGTTTCAAGGACTGCCCAATCTAGCGAACCTCTTTCTCTCTGAAAAT
TCATTACAATCTCTGCATACACTGGCGAACCTTCCATCACTTAAAGGACT
TTACGTAGACAATAACAAAATCACATCCCTGTACGGTCTACCAAGCCAAG
TACGAAACATCACTACTATCGATTTGAGGTACAACAGATTAAGCAATGCC
GAGAGCTTCTACACCATTTTAGTGGAATTCCCCAACGTTGAAGAAATCTT
CCTTGGAGGCAATGTGTTTTCATCATGTTTCCTCAATTCCAAATATTCGG
TGGCACCTTTAAACAATGTTCACGTTCTTGACCTCCAAATGACCGGCTTA
CAAAAATTCTGGTCACAAGGACAGTGTCTCACCATGTTTGACCACCTTCC
CCAGTTGCAGACGCTGATTCTTAAAAATAACTTCATACAGTCACTTCCGA
AAAACATCTTCAACAGACTGACCTCTTTGGGTTATTTAGATTTATCCATG
AACTCTTTAACCTACATACCTAATGGCATATTTCCCAGAAGTCTGAAAAC
ACTCAACCTTGCTTTCAACCGCCTCGGTTCTGTAGATCCGCAAGCCTTCA
GCAACCTGACCACATTAGAGTTATCTGGAAACTTCTTTCTTTGTGATTGC
AGCCTGAGAGACTTCCAGAGGTGGCTAACTCAGACAAATGTCACGCTGCT
TACGTCTACTGAGAATCTGAGGTGCGAGTATCCTAAAAAGCAACAAGGGA
AGCCTCTTCTGCATGCTAAGCTGTGCAGGGACAGAAAGTATTGA


>lcl|ORF1
MTDRIRFILPLLQFCICLLVAESTPKCLIKDEKAYCALRNLYEVPALPPY
ITYLDLTLNYISEISEESFSGLEALQILXIQQQZXRLTLRNNSFIGLSSL
TTLDLAYNMNLQVDPGAFNGLINLQILNLTECRLSDSILSGDYLRPLVSL
EQLSLPGNNIHKLRPASFFINMSKLHTVDVSHNWINSFCEEDLFHFQGKH
FTRLKLHNIRMSDMNPYWTGWDKCGNPFKDMSMTVLDLSLNGFSVDVAVR
FFKAIRGTKIYILILNSSGSMGKGVWYTNLKDPDRDTFKDLAESGIKALD
LSKVSIFTLKNSVFSYMPDLEELSLANNVINQIESDAFNGLDKLQKLNLN
HNLLDKIDSSMFNNLPSLKTLDLSNNNIRLLMYQSFQGLPNLANLFLSEN
SLQSLHTLANLPSLKGLYVDNNKITSLYGLPSQVRNITTIDLRYNRLSNA
ESFYTILVEFPNVEEIFLGGNVFSSCFLNSKYSVAPLNNVHVLDLQMTGL
QKFWSQGQCLTMFDHLPQLQTLILKNNFIQSLPKNIFNRLTSLGYLDLSM
NSLTYIPNGIFPRSLKTLNLAFNRLGSVDPQAFSNLTTLELSGNFFLCDC
SLRDFQRWLTQTNVTLLTSTENLRCEYPKKQQGKPLLHAKLCRDRKY

Source ID

>QMIH01000593.1:89000-91200 Clarias batrachus isolate FL201406 scaffold594_size347971, whole genome shotgun sequence
TAGGTGAAATCAAAACAATAATCATTCATCACAATCGAAATAAACATTATAATGCATCATTCGCTCATTC
TTTTCAATACTTTCTGTCCCTGCACAGCTTAGCATGCAGAAGAGGCTTCCCTTGTTGCTTTTTAGGATAC
TCGCACCTCAGATTCTCAGTAGACGTAAGCAGCGTGACATTTGTCTGAGTTAGCCACCTCTGGAAGTCTC
TCAGGCTGCAATCACAAAGAAAGAAGTTTCCAGATAACTCTAATGTGGTCAGGTTGCTGAAGGCTTGCGG
ATCTACAGAACCGAGGCGGTTGAAAGCAAGGTTGAGTGTTTTCAGACTTCTGGGAAATATGCCATTAGGT
ATGTAGGTTAAAGAGTTCATGGATAAATCTAAATAACCCAAAGAGGTCAGTCTGTTGAAGATGTTTTTCG
GAAGTGACTGTATGAAGTTATTTTTAAGAATCAGCGTCTGCAACTGGGGAAGGTGGTCAAACATGGTGAG
ACACTGTCCTTGTGACCAGAATTTTTGTAAGCCGGTCATTTGGAGGTCAAGAACGTGAACATTGTTTAAA
GGTGCCACCGAATATTTGGAATTGAGGAAACATGATGAAAACACATTGCCTCCAAGGAAGATTTCTTCAA
CGTTGGGGAATTCCACTAAAATGGTGTAGAAGCTCTCGGCATTGCTTAATCTGTTGTACCTCAAATCGAT
AGTAGTGATGTTTCGTACTTGGCTTGGTAGACCGTACAGGGATGTGATTTTGTTATTGTCTACGTAAAGT
CCTTTAAGTGATGGAAGGTTCGCCAGTGTATGCAGAGATTGTAATGAATTTTCAGAGAGAAAGAGGTTCG
CTAGATTGGGCAGTCCTTGAAACGACTGATACATAAGTAGTCTTATGTTATTATTAGATAGATCAAGTGT
CTTGAGACTTGGTAAGTTATTAAACATGCTAGAATCAATTTTATCCAGAAGGTTATGATTCAGATTCAGT
TTTTGTAACTTGTCCAGTCCGTTAAAAGCATCACTCTCAATCTGGTTGATTACATTATTAGCTAACGAGA
GTTCCTCCAGATCTGGCATGTAACTGAATACTGAATTTTTAAGTGTAAAAATGCTCACTTTGGACAGATC
CAGTGCCTTAATGCCACTCTCAGCCAAGTCCTTAAATGTATCACGGTCTGGGTCTTTCAGATTTGTGTAC
CAAACTCCTTTTCCCATGCTTCCGCTGGAATTAAGGATTAGAATGTAAATTTTGGTTCCTCTGATTGCTT
TGAAGAACCGCACTGCCACGTCAACACTGAAGCCATTTAGAGACAAATCAAGCACCGTCATAGACATGTC
CTTGAACGGGTTTCCACATTTGTCCCATCCAGTCCAATATGGATTCATGTCGGACATTCTGATATTGTGC
AGTTTTAAACGAGTGAAATGTTTGCCTTGAAAATGGAACAAATCTTCTTCACAGAAACTGTTGATCCAGT
TATGAGAGACGTCTACAGTATGCAGCTTGCTCATGTTGATAAAGAACGAAGCAGGACGGAGTTTATGTAT
GTTATTTCCAGGTAGTGAAAGCTGCTCCAGAGACACGAGGGGTCTCAGGTAATCTCCTGAAAGAATAGAG
TCACTTAACCTGCACTCTGTAAGATTGAGGATCTGAAGGTTGATCAATCCATTAAAAGCTCCTGGATCCA
CTTGGAGGTTCATGTTGTACGCCAGATCTAGTGTTGTCAGACTGGACAGTCCAATAAAGGAGTTATTCCT
CAAGGTAAGTCTTSTTTSCTGTTGCTGRATCWTAAGRATTTGCAGCGCTTCCAAACCAGAGAAGGATTCC
TCTGAAATTTCACTAATGTAATTTAAGGTTAGATCCAAATAAGTTATATACGGAGGCAAAGCTGGCACCT
CGTACAGGTTTCTCAGGGCACAGTAAGCCTTCTCATCTTTAATCAGGCATTTTGGTGTAGATTCTGCCAC
AAGAAGACAGATGCAAAATTGAAGAAGTGGCAGAATAAATCTGATCCTGTCAGTCATACTGAGACACCTG
CAATCGAACAAACCGCATTAGAAGGTAATAAATAACAGGTTCTATTTATATTTAGGTTATATTGCCATGA
TCAATATCAGTGAACTCGACAACTGTTAATTAATCATTAACAGAAATTCTCTGTTGAAAAATACTCACTG
CAGATTGCCTGCTTGGGCTCAGGATGCCTCG
