# Supplementary material for: Variation in selection constraints on teleost TLRs with emphasis on their repertoire in the Walking catfish, Clarias batrachus
Source: Sci Rep. 2020 Dec 7;10:21394. doi: 10.1038/s41598-020-78347-6 (PMC7721727; doi:10.1038/s41598-020-78347-6)
Supplement: Supplementary file 17 — Supplementary Information 17. [file 41598_2020_78347_MOESM17_ESM.txt]

>lcl|ORF1
MLLSLEVNSISSILKENLTELTNIQILYLGQNCYFRNPCNRSYHVEEDAF
LQLDKLTLLSLKSNNLSYVPHKLPSSLKELYLYNNNIQKVTPEDLNNLTE
LEILDLSGNCPRCYNAPFPCVPCPNNSPLQIDENTFLSLTKLKILRLHSN
SLTTVQPKWFQGCNNLQVLDLSSNFLAKDITHTSFPFHLPLLEELDLSFN
YELQRYPSSLNLSSAFSNLTNLRILRIRGFVFQELKQEDVNPLTDLNNLE
MIDLGTNFIKLTNLGILKELKSFHIINLSDNKISSPSEAEHAAALSMARG
FPKQDDTSPMSRGAQYQSGEVREIHYFRYDEYARSCKSKDKELGILSPFN
TQCSSFGKTLDLSRNNIFFLHSSFLNLCELRCLNLSGNAMSQALNGSEFI
YLKNLKYLDFSHNRLDLMFSSAFNELSNLVVLDISHNNYYFEAEGLTHML
NFTKNLNKLTKLVMNHNQISTSTNTEMQSLSLEYVEFKGNRLDLLWRDGD
TRYHSYFQKLRALKSLDISHNNLNFIPKQVFQNLPKTLTEFNITNNKLRS
FYWDGLRFLPNLMVLDLSGNQLTSVPLKLSNCSKSIETLVLRKNQISRLS
PEFLQDAFSLKKLDLSYNQIKYIEESSFPEAIVDNLEVLFLNNNRFVCSC
NATWFVRWINRTSVNIPRLATDVTCASPGTQRGQSVISLNLQACQHNSLS
IILSILGTSVILSVLTLSISSHLFLWDVWYIYHFCLAKIKGYRRLISESM
AYDAFIVYDKTDSAVSDWVMQELRVQLEDRGEPRLNLCLEDRDWVPGCPL
IENLSQSIQLSKRTIFILTTHFIRSGHFKTAFYLAHQRLMDEKDDVIILI
FLERFSSSHSKYLRLRKRLYRRSVLEWPRNPQAQQYFWFSLRSVMATESQ
QHYNKLFQETL

>lcl|ORF1 CDS
ATGCTCCTCAGCCTTGAGGTCAACAGCATTTCCTCAATTCTGAAGGAAAA
CCTCACAGAGCTTACCAACATCCAGATACTGTACCTCGGCCAGAATTGTT
ACTTCCGTAACCCGTGCAACAGGTCGTATCATGTCGAGGAGGACGCTTTT
TTGCAGCTTGACAAACTCACTTTGCTGTCGCTTAAGTCAAACAATTTGTC
TTATGTCCCTCACAAACTACCATCGAGTCTCAAGGAGCTGTATTTATACA
ACAATAACATACAGAAGGTGACGCCGGAGGACTTAAACAACTTGACCGAG
TTAGAGATCCTGGATTTGAGTGGAAATTGTCCCCGCTGCTATAACGCACC
CTTTCCTTGCGTTCCCTGTCCGAACAATTCTCCTCTTCAGATTGACGAAA
ACACCTTCCTCAGTTTGACCAAACTTAAAATTCTGCGGCTTCACAGCAAC
TCTCTCACTACCGTGCAACCGAAATGGTTTCAGGGCTGCAATAACCTTCA
AGTGTTGGACCTCTCAAGCAACTTTTTGGCAAAAGACATAACGCACACTT
CATTTCCTTTCCATTTGCCTTTGCTAGAAGAACTAGATCTCTCGTTTAAT
TATGAGCTCCAGCGGTATCCTTCTTCACTGAATCTGTCTTCGGCTTTCTC
CAACCTAACGAATCTCAGGATCCTGAGAATCAGGGGCTTTGTGTTTCAGG
AACTCAAACAAGAAGATGTTAATCCGCTGACTGATTTGAATAATCTTGAA
ATGATCGACCTCGGGACAAACTTCATCAAGTTAACTAATCTTGGCATCCT
CAAAGAGCTGAAAAGTTTCCACATCATCAATTTATCAGACAACAAAATCT
CTTCGCCATCGGAGGCCGAGCATGCAGCTGCACTGTCGATGGCACGTGGC
TTTCCCAAGCAGGACGACACTTCCCCAATGTCACGAGGCGCTCAGTACCA
AAGTGGAGAAGTGAGAGAGATTCACTATTTTAGATACGATGAATATGCAC
GAAGCTGCAAAAGTAAAGATAAAGAACTTGGGATTTTGAGTCCTTTCAAC
ACACAATGTAGCTCCTTTGGAAAAACTTTGGATCTCAGCAGAAACAACAT
TTTCTTTTTACATTCAAGCTTCTTGAATCTCTGTGAGCTCCGGTGTCTCA
ATCTATCAGGAAATGCCATGAGCCAAGCTTTAAATGGTTCAGAATTTATT
TATCTTAAGAATCTGAAATACCTTGACTTCTCCCACAATCGCCTGGATTT
GATGTTCTCCTCAGCCTTCAATGAACTGAGCAATTTAGTCGTGCTGGACA
TCAGTCACAACAACTACTACTTCGAAGCCGAGGGGTTGACTCACATGCTA
AATTTTACCAAAAATCTGAACAAACTGACCAAGCTAGTAATGAACCACAA
TCAAATATCCACATCCACCAACACGGAGATGCAGAGTTTATCTCTGGAAT
ATGTGGAATTTAAAGGCAACCGCCTTGATCTGTTATGGAGAGATGGCGAT
ACAAGGTATCACAGTTATTTTCAAAAACTGAGAGCCTTGAAATCGCTCGA
CATCTCTCACAACAACCTTAACTTTATTCCCAAGCAGGTTTTCCAAAACC
TTCCGAAAACACTTACAGAATTTAACATCACAAACAACAAGTTGAGATCG
TTCTACTGGGACGGTCTTAGGTTTCTTCCAAACCTGATGGTGTTAGATCT
CAGCGGTAACCAATTAACGAGCGTTCCTCTAAAGCTTTCCAACTGTTCGA
AATCTATCGAGACATTGGTTTTGCGCAAAAATCAAATATCACGCCTAAGC
CCAGAGTTCCTCCAAGATGCATTTAGCCTGAAGAAACTCGATCTGAGTTA
CAATCAAATCAAGTACATCGAAGAGTCAAGCTTCCCCGAAGCCATCGTAG
ACAACCTGGAGGTTCTGTTCTTAAACAACAACCGGTTTGTGTGCTCCTGC
AACGCCACGTGGTTCGTCCGATGGATCAATCGCACGTCTGTGAACATTCC
TCGACTAGCCACTGACGTCACCTGTGCTTCACCTGGCACACAGCGAGGCC
AGAGTGTGATTTCTCTCAATCTCCAAGCCTGCCAGCATAACTCTCTGTCC
ATCATTCTTAGTATCCTGGGTACATCTGTAATCCTGAGCGTCCTCACCCT
GTCCATCTCCAGCCATCTCTTTCTCTGGGATGTGTGGTACATCTACCACT
TCTGCCTCGCCAAAATCAAGGGCTATCGACGCCTAATTTCAGAAAGCATG
GCCTATGACGCCTTTATAGTCTACGATAAGACTGACTCAGCAGTCAGCGA
CTGGGTGATGCAGGAGCTTCGCGTTCAGCTGGAGGACCGTGGTGAGCCAA
GGCTCAATCTTTGCTTGGAAGATCGTGACTGGGTTCCAGGTTGCCCTCTC
ATCGAGAACCTTTCGCAAAGCATTCAGCTTAGCAAGCGTACCATATTCAT
CCTGACCACTCACTTCATCCGGAGCGGCCACTTCAAAACCGCATTCTACC
TGGCACACCAGCGGCTCATGGACGAGAAAGACGATGTCATCATCCTGATT
TTCCTGGAGAGATTTTCCTCCAGCCACTCCAAGTACCTGAGACTCAGGAA
GAGATTGTACAGAAGATCTGTGCTTGAATGGCCAAGGAACCCTCAAGCGC
AGCAATATTTCTGGTTTTCTCTCAGGAGTGTCATGGCCACTGAAAGCCAG
CAGCACTACAACAAGCTGTTCCAGGAGACCCTGTAA

SOURCE

>QMIH01000679.1:213000-217000 Clarias batrachus isolate FL201406 scaffold680_size312279, whole genome shotgun sequence
ACTAGAAGACTCATTTCTGTTTCCTGTACGTAACCTCCGGACGTTTTGCGATGCTTTCCGCATGTGCACC
CAGTAGAAAATGCGCGAATCACTCTCTAAGACTACTCGTTCTTTTGAGTCACGTTAAAGACTCGTTCAAA
AAGAACGAATCATTCATGAATGACGATTCATCGATTCATCACAAGTTGGTACCGCAGTGCTGTTCTCGAT
TGTGATTGGTCAGAAGGCATTCAGTACTATTACTGCTCTTCTTATTGTTTCTATAATGACAGCTCATGCA
CAAGAATGAGTTCATATAAAAATATTTTTTAATCAGTAATTATTGATATTTAACATTGAAAGAGTCGTAG
GGAAAGCTGTTACAGCAAGAGAGGAGAAAACACTAACAGGAACTACTGTACCTTCGCTAACATTAAAAAA
AAAACATAATTGAATAAAAAACTTGTGTCACTCTTTAAAATCGTACTATACGTTATATAAACATGTTTTA
GGATATCATAAACAATAATCAGGACATGTTGGTTATAAAAAATAATACAACAATTGCAATACATTGGGAG
AGCATTTAAAATGAAACGAAACAAAAAACATGACACACTGAGTCTTCATACACACACGACTGTTCATGAA
CCAGGGATCTTTTGTTATAAAAAAAACTCTATTGAAACAAACTAAACTGAAACAGAAAAACAGGGCTGTC
TAAGCATGCCACACCAACAGGTGGCGATATAACAGAATCAGAATTTTGGTCAAACARAATCCTGYAAAAA
AARRWMAAWAWMWWAWWTTCTAAAAACACCTGTGTACATGTGGACGATATGTAAAAACCCCATCGTGGCT
GTTACAGGGTCTCCTGGAACAGCTTGTTGTAGTGCTGCTGGCTTTCAGTGGCCATGACACTCCTGAGAGA
AAACCAGAAATATTGCTGCGCTTGAGGGTTCCTTGGCCATTCAAGCACAGATCTTCTGTACAATCTCTTC
CTGAGTCTCAGGTACTTGGAGTGGCTGGAGGAAAATCTCTCCAGGAAAATCAGGATGATGACATCGTCTT
TCTCGTCCATGAGCCGCTGGTGTGCCAGGTAGAATGCGGTTTTGAAGTGGCCGCTCCGGATGAAGTGAGT
GGTCAGGATGAATATGGTACGCTTGCTAAGCTGAATGCTTTGCGAAAGGTTCTCGATGAGAGGGCAACCT
GGAACCCAGTCACGATCTTCCAAGCAAAGATTGAGCCTTGGCTCACCACGGTCCTCCAGCTGAACGCGAA
GCTCCTGCATCACCCAGTCGCTGACTGCTGAGTCAGTCTTATCGTAGACTATAAAGGCGTCATAGGCCAT
GCTTTCTGAAATTAGGCGTCGATAGCCCTTGATTTTGGCGAGGCAGAAGTGGTAGATGTACCACACATCC
CAGAGAAAGAGATGGCTGGAGATGGACAGGGTGAGGACGCTCAGGATTACAGATGTACCCAGGATACTAA
GAATGATGGACAGAGAGTTATGCTGGCAGGCTTGGAGATTGAGAGAAATCACACTCTGGCCTCGCTGTGT
GCCAGGTGAAGCACAGGTGACGTCAGTGGCTAGTCGAGGAATGTTCACAGACGTGCGATTGATCCATCGG
ACGAACCACGTGGCGTTGCAGGAGCACACAAACCGGTTGTTGTTTAAGAACAGAACCTCCAGGTTGTCTA
CGATGGCTTCGGGGAAGCTTGACTCTTCGATGTACTTGATTTGATTGTAACTCAGATCGAGTTTCTTCAG
GCTAAATGCATCTTGGAGGAACTCTGGGCTTAGGCGTGATATTTGATTTTTGCGCAAAACCAATGTCTCG
ATAGATTTCGAACAGTTGGAAAGCTTTAGAGGAACGCTCGTTAATTGGTTACCGCTGAGATCTAACACCA
TCAGGTTTGGAAGAAACCTAAGACCGTCCCAGTAGAACGATCTCAACTTGTTGTTTGTGATGTTAAATTC
TGTAAGTGTTTTCGGAAGGTTTTGGAAAACCTGCTTGGGAATAAAGTTAAGGTTGTTGTGAGAGATGTCG
AGCGATTTCAAGGCTCTCAGTTTTTGAAAATAACTGTGATACCTTGTATCGCCATCTCTCCATAACAGAT
CAAGGCGGTTGCCTTTAAATTCCACATATTCCAGAGATAAACTCTGCATCTCCGTGTTGGTGGATGTGGA
TATTTGATTGTGGTTCATTACTAGCTTGGTCAGTTTGTTCAGATTTTTGGTAAAATTTAGCATGTGAGTC
AACCCCTCGGCTTCGAAGTAGTAGTTGTTGTGACTGATGTCCAGCACGACTAAATTGCTCAGTTCATTGA
AGGCTGAGGAGAACATCAAATCCAGGCGATTGTGGGAGAAGTCAAGGTATTTCAGATTCTTAAGATAAAT
AAATTCTGAACCATTTAAAGCTTGGCTCATGGCATTTCCTGATAGATTGAGACACCGGAGCTCACAGAGA
TTCAAGAAGCTTGAATGTAAAAAGAAAATGTTGTTTCTGCTGAGATCCAAAGTTTTTCCAAAGGAGCTAC
ATTGTGTGTTGAAAGGACTCAAAATCCCAAGTTCTTTATCTTTACTTTTGCAGCTTCGTGCATATTCATC
GTATCTAAAATAGTGAATCTCTCTCACTTCTCCACTTTGGTACTGAGCGCCTCGTGACATTGGGGAAGTG
TCGTCCTGCTTGGGAAAGCCACGTGCCATCGACAGTGCAGCTGCATGCTCGGCCTCCGATGGCGAAGAGA
TTTTGTTGTCTGATAAATTGATGATGTGGAAACTTTTCAGCTCTTTGAGGATGCCAAGATTAGTTAACTT
GATGAAGTTTGTCCCGAGGTCGATCATTTCAAGATTATTCAAATCAGTCAGCGGATTAACATCTTCTTGT
TTGAGTTCCTGAAACACAAAGCCCCTGATTCTCAGGATCCTGAGATTCGTTAGGTTGGAGAAAGCCGAAG
ACAGATTCAGTGAAGAAGGATACCGCTGGAGCTCATAATTAAACGAGAGATCTAGTTCTTCTAGCAAAGG
CAAATGGAAAGGAAATGAAGTGTGCGTTATGTCTTTTGCCAAAAAGTTGCTTGAGAGGTCCAACACTTGA
AGGTTATTGCAGCCCTGAAACCATTTCGGTTGCACGGTAGTGAGAGAGTTGCTGTGAAGCCGCAGAATTT
TAAGTTTGGTCAAACTGAGGAAGGTGTTTTCGTCAATCTGAAGAGGAGAATTGTTCGGACAGGGAACGCA
AGGAAAGGGTGCGTTATAGCAGCGGGGACAATTTCCACTCAAATCCAGGATCTCTAACTCGGTCAAGTTG
TTTAAGTCCTCCGGCGTCACCTTCTGTATGTTATTGTTGTATAAATACAGCTCCTTGAGACTCGATGGTA
GTTTGTGAGGGACATAAGACAAATTGTTTGACTTAAGCGACAGCAAAGTGAGTTTGTCAAGCTGCAAAAA
AGCGTCCTCCTCGACATGATACGACCTGTTGCACGGGTTACGGAAGTAACAATTCTGGCCGAGGTACAGT
ATCTGGATGTTGGTAAGCTCTGTGAGGTTTTCCTTCAGAATTGAGGAAATGCTGTTGACCTCAAGGCTGA
GGAGCATGATGTTCGGGGGGAGACCTTTAGGAATGCTGGGCAGCTGATTACCGTCCAGGTAGAGCGACTT
GAGACTCTTAAGCCGCCAGAAACTTCCATCGTCGACTTGAACACTTTTTGTGCAGACGTGGTCTTTCGGG
CCGATCTTGATGGGCACGCAGTTGCAGCGCAGGTCGATCTCAGTGATGTTGTTCAGACCCAGGAAAGAGG
TTTCATTGATGTGAGGAATGTGGTTGATGGTGAGCGTCAGGTTGGTGGTATTGGATGGAATTCCTGTAGG
AATTGAAGTTAATCCTCTACTGGTGCAGTCCACTTTCACTTCAGTATCGTTGCTAATCCTAGTCACGTCA
CATTGCAGACTTTTCGGGTACCATGCAGATTCTGAGCATACAGATGGACAGAAAAGGAGAACGGCGGCTA
GTTTAAGGACG
