# Supplementary material for: Variation in selection constraints on teleost TLRs with emphasis on their repertoire in the Walking catfish, Clarias batrachus
Source: Sci Rep. 2020 Dec 7;10:21394. doi: 10.1038/s41598-020-78347-6 (PMC7721727; doi:10.1038/s41598-020-78347-6)
Supplement: Supplementary file 18 — Supplementary Information 18. [file 41598_2020_78347_MOESM18_ESM.txt]

>lcl|ORF1
MISSIGEDDFKELSNLKTLKIQGNCPRCHNAPYPCVPCANGSISIHIRAF
DHLRNLTLLHLAGNSISVMQKDWFGNLTNLRELYLSYNFLSDQIEHGNFL
SNLWFLRKLDLSYNYALQSYPETVSLSPSFANLSSLRTLHMQGLVFRKIE
KDSLKHLYGLQNLSTLDLGINFIVAVDPDVFKQFHHLKLLYLSENRLYPI
TNSEVRRADNSIKPPRFNLPGLMDSSPQRQQEPFTKPIPRLIKPECYAAG
RVLDLSRNNLFFISPKQFEGYENISCLNLSRNGFASALNGTEFTTLPNLK
YLDLSCNKIDLAYNYAFEELKELEVLDLSSNSHYFRVPGVTHNLFFIQNL
PKLRVLNMSSNSIFTLTTRYMCSDSLAELQFQDNQLGKLWKDEKYVKLFW
NLTNLTNLDISSNSIWTMHENVYKYLPVTLKRFRLSHNNLKSLNWTLMRN
FIQLEELILSHNSMTYVSGNITLNIPSLRYLDLSHNKISYLQDRFLENAL
NLKRLDLSYNKISTIHNSTFPSNEALHLETLCLHNNPYHCTCGMLDFILW
IKNSKVKIPKLYTSLKCSVPEAIKGNSLITFDIKQCLDPNVAWIYIVTTL
FIVCVTFVATLMHLFYWDLSYVFYFAKAKVKGYQHLSSRDNVYDAFVTYD
TKDPQVSDWVLNHLRVQLEEQGDHFLPVCLEERDWLPGCPILDSLTRSIR
QSRKTVFVLTHSYVNSGSFKMAMYLAHQRLLDESDDVIVLLLLEPVLQNS
HFLRLRRRLCSHSVLEWPRTPAAEPWFWQCLRNAIRVENKVVYNNIYSRY
FTIKKRPREK

>lcl|ORF1 CDS
ATGATCTCGTCCATTGGAGAAGATGATTTCAAGGAGCTCTCAAACCTCAA
AACTCTTAAAATCCAGGGGAACTGTCCACGCTGCCACAACGCTCCGTATC
CCTGCGTTCCCTGTGCAAACGGCTCCATCAGTATTCACATACGAGCTTTC
GACCACCTGAGGAACCTGACTTTATTGCATCTTGCTGGCAATTCGATTTC
TGTCATGCAGAAAGATTGGTTTGGGAACCTCACAAATCTGAGGGAGCTCT
ACCTGTCCTACAATTTTCTGAGCGATCAGATCGAACATGGCAATTTTTTG
AGCAATTTATGGTTTCTGAGAAAACTTGATCTCTCGTATAATTACGCACT
ACAATCGTATCCAGAAACAGTGAGCCTTTCCCCGTCCTTCGCCAACTTGT
CCAGTCTTCGCACGCTGCACATGCAAGGTTTGGTTTTCAGAAAGATCGAA
AAAGACTCTCTGAAACATCTTTATGGTTTGCAGAATCTGTCCACATTAGA
TCTAGGAATAAACTTTATCGTGGCTGTGGATCCAGATGTCTTTAAGCAAT
TTCATCATTTAAAGCTGCTGTATCTGTCAGAAAACCGCCTCTATCCTATC
ACTAACTCTGAGGTGAGAAGAGCAGACAATAGCATAAAGCCACCACGCTT
CAACCTCCCGGGCCTGATGGATTCTAGTCCTCAACGACAACAAGAACCTT
TTACTAAGCCTATCCCGAGGCTCATCAAACCGGAGTGCTACGCTGCTGGC
CGCGTCTTGGACCTGAGCAGAAATAACCTGTTTTTCATTTCCCCCAAGCA
ATTTGAAGGTTATGAAAACATTTCCTGCCTCAACCTGTCCAGAAACGGCT
TTGCGTCAGCGTTAAACGGGACAGAATTCACAACACTGCCTAACCTGAAA
TATTTAGACTTGTCTTGCAATAAGATTGATTTGGCCTACAATTACGCTTT
CGAGGAATTAAAGGAGCTGGAAGTGCTTGACCTCAGCAGTAACTCCCATT
ACTTCAGAGTGCCTGGGGTGACGCATAACCTGTTTTTCATCCAGAATCTA
CCGAAGCTGAGAGTACTGAACATGAGCTCCAACAGCATCTTCACCCTGAC
GACCAGGTACATGTGCAGCGACTCGCTGGCCGAGCTTCAGTTCCAGGACA
ATCAACTGGGGAAGCTTTGGAAAGATGAGAAGTATGTGAAACTTTTCTGG
AACTTAACAAATCTGACCAATCTCGATATATCGTCGAACAGCATCTGGAC
GATGCATGAAAACGTTTACAAATACCTGCCTGTCACTTTGAAAAGATTCA
GACTGAGCCACAATAATCTGAAGAGCCTCAACTGGACGTTGATGAGGAAC
TTTATACAGCTCGAAGAGCTCATTCTCAGCCACAACAGCATGACGTATGT
CTCTGGAAACATAACCCTGAATATACCATCGTTACGTTACCTTGACCTGA
GCCATAACAAGATCTCTTACCTGCAAGATCGCTTTCTTGAAAATGCTCTT
AATCTTAAAAGGCTGGATCTGAGTTATAATAAAATAAGCACCATTCATAA
TTCAACCTTCCCATCCAATGAGGCACTTCATTTGGAAACATTGTGCCTTC
ATAACAACCCCTATCACTGCACGTGCGGCATGTTGGACTTTATTCTGTGG
ATTAAGAATAGCAAGGTGAAAATCCCCAAACTGTACACTTCATTGAAATG
CAGCGTCCCTGAAGCAATCAAGGGTAACAGTCTGATAACTTTTGACATCA
AACAGTGCCTTGACCCCAATGTCGCCTGGATCTACATCGTCACCACTTTG
TTCATTGTGTGCGTCACCTTTGTAGCCACCTTGATGCACTTGTTTTACTG
GGACCTTTCGTACGTGTTCTACTTCGCAAAGGCTAAAGTCAAAGGCTACC
AGCACCTGAGCTCCAGAGACAATGTCTACGATGCCTTTGTTACCTACGAC
ACCAAAGACCCGCAGGTGTCCGATTGGGTCCTGAACCATCTCCGGGTTCA
ACTGGAGGAACAAGGCGATCACTTCCTTCCGGTCTGTTTGGAAGAACGTG
ACTGGCTGCCTGGCTGCCCCATCCTGGACAGCCTGACCCGGAGCATCCGC
CAGAGTCGCAAGACTGTCTTCGTCCTCACGCACTCCTACGTGAACAGCGG
CTCGTTCAAGATGGCCATGTACCTGGCGCACCAGCGGCTCCTGGATGAAA
GTGACGATGTGATCGTCCTGCTGCTGCTCGAGCCCGTGCTACAGAACTCG
CATTTCCTGCGCCTACGGAGGCGCCTTTGCAGCCACAGCGTGCTGGAGTG
GCCCCGGACGCCCGCTGCAGAGCCATGGTTCTGGCAGTGTCTGAGAAACG
CAATTCGGGTCGAGAACAAAGTCGTGTACAACAACATCTACTCCAGATAC
TTTACTATCAAAAAGAGGCCGCGAGAGAAATGA

SOURCE

>QMIH01000679.1:205000-208000 Clarias batrachus isolate FL201406 scaffold680_size312279, whole genome shotgun sequence
GTAATATCATAGCTAGCAACTAACTGAATAGTAGCGCAATCCACTGGACGATATCATATCATACCATATC
ACCTACGTGGCAACAGTCTAGCAACCATCTAGGATAGCAACACCCTAGTAACCAACTTGCAAAAATTCTA
ATATATAAATCAGTTCTGACAGTCTATGAACACACACACACACACACATCTGTGAAAGATAAAATACATG
AACATGCTGTTTGTTGTCATGTGGAATATTTACATTTCGTCATTCATCATTTCTCTCGCGGCCTCTTTTT
GATAGTAAAGTATCTGGAGTAGATGTTGTTGTACACGACTTTGTTCTCGACCCGAATTGCGTTTCTCAGA
CACTGCCAGAACCATGGCTCTGCAGCGGGCGTCCGGGGCCACTCCAGCACGCTGTGGCTGCAAAGGCGCC
TCCGTAGGCGCAGGAAATGCGAGTTCTGTAGCACGGGCTCGAGCAGCAGCAGGACGATCACATCGTCACT
TTCATCCAGGAGCCGCTGGTGCGCCAGGTACATGGCCATCTTGAACGAGCCGCTGTTCACGTAGGAGTGC
GTGAGGACGAAGACAGTCTTGCGACTCTGGCGGATGCTCCGGGTCAGGCTGTCCAGGATGGGGCAGCCAG
GCAGCCAGTCACGTTCTTCCAAACAGACCGGAAGGAAGTGATCGCCTTGTTCCTCCAGTTGAACCCGGAG
ATGGTTCAGGACCCAATCGGACACCTGCGGGTCTTTGGTGTCGTAGGTAACAAAGGCATCGTAGACATTG
TCTCTGGAGCTCAGGTGCTGGTAGCCTTTGACTTTAGCCTTTGCGAAGTAGAACACGTACGAAAGGTCCC
AGTAAAACAAGTGCATCAAGGTGGCTACAAAGGTGACGCACACAATGAACAAAGTGGTGACGATGTAGAT
CCAGGCGACATTGGGGTCAAGGCACTGTTTGATGTCAAAAGTTATCAGACTGTTACCCTTGATTGCTTCA
GGGACGCTGCATTTCAATGAAGTGTACAGTTTGGGGATTTTCACCTTGCTATTCTTAATCCACAGAATAA
AGTCCAACATGCCGCACGTGCAGTGATAGGGGTTGTTATGAAGGCACAATGTTTCCAAATGAAGTGCCTC
ATTGGATGGGAAGGTTGAATTATGAATGGTGCTTATTTTATTATAACTCAGATCCAGCCTTTTAAGATTA
AGAGCATTTTCAAGAAAGCGATCTTGCAGGTAAGAGATCTTGTTATGGCTCAGGTCAAGGTAACGTAACG
ATGGTATATTCAGGGTTATGTTTCCAGAGACATACGTCATGCTGTTGTGGCTGAGAATGAGCTCTTCGAG
CTGTATAAAGTTCCTCATCAACGTCCAGTTGAGGCTCTTCAGATTATTGTGGCTCAGTCTGAATCTTTTC
AAAGTGACAGGCAGGTATTTGTAAACGTTTTCATGCATCGTCCAGATGCTGTTCGACGATATATCGAGAT
TGGTCAGATTTGTTAAGTTCCAGAAAAGTTTCACATACTTCTCATCTTTCCAAAGCTTCCCCAGTTGATT
GTCCTGGAACTGAAGCTCGGCCAGCGAGTCGCTGCACATGTACCTGGTCGTCAGGGTGAAGATGCTGTTG
GAGCTCATGTTCAGTACTCTCAGCTTCGGTAGATTCTGGATGAAAAACAGGTTATGCGTCACCCCAGGCA
CTCTGAAGTAATGGGAGTTACTGCTGAGGTCAAGCACTTCCAGCTCCTTTAATTCCTCGAAAGCGTAATT
GTAGGCCAAATCAATCTTATTGCAAGACAAGTCTAAATATTTCAGGTTAGGCAGTGTTGTGAATTCTGTC
CCGTTTAACGCTGACGCAAAGCCGTTTCTGGACAGGTTGAGGCAGGAAATGTTTTCATAACCTTCAAATT
GCTTGGGGGAAATGAAAAACAGGTTATTTCTGCTCAGGTCCAAGACGCGGCCAGCAGCGTAGCACTCCGG
TTTGATGAGCCTCGGGATAGGCTTAGTAAAAGGTTCTTGTTGTCGTTGAGGACTAGAATCCATCAGGCCC
GGGAGGTTGAAGCGTGGTGGCTTTATGCTATTGTCTGCTCTTCTCACCTCAGAGTTAGTGATAGGATAGA
GGCGGTTTTCTGACAGATACAGCAGCTTTAAATGATGAAATTGCTTAAAGACATCTGGATCCACAGCCAC
GATAAAGTTTATTCCTAGATCTAATGTGGACAGATTCTGCAAACCATAAAGATGTTTCAGAGAGTCTTTT
TCGATCTTTCTGAAAACCAAACCTTGCATGTGCAGCGTGCGAAGACTGGACAAGTTGGCGAAGGACGGGG
AAAGGCTCACTGTTTCTGGATACGATTGTAGTGCGTAATTATACGAGAGATCAAGTTTTCTCAGAAACCA
TAAATTGCTCAAAAAATTGCCATGTTCGATCTGATCGCTCAGAAAATTGTAGGACAGGTAGAGCTCCCTC
AGATTTGTGAGGTTCCCAAACCAATCTTTCTGCATGACAGAAATCGAATTGCCAGCAAGATGCAATAAAG
TCAGGTTCCTCAGGTGGTCGAAAGCTCGTATGTGAATACTGATGGAGCCGTTTGCACAGGGAACGCAGGG
ATACGGAGCGTTGTGGCAGCGTGGACAGTTCCCCTGGATTTTAAGAGTTTTGAGGTTTGAGAGCTCCTTG
AAATCATCTTCTCCAATGGACGAGATCATGTTGGAAGAGAGGTCGAGTGTTATCAGGGAGACAGGTAAGT
CTCTGGGAACATGGGTAAGGTTATTATATGACAAGCTCAGATGTTCTAACTTGTCCAAGCTGGAAAACGT
TCTGTTAGCAATCTTAAAACTCCTGAAACAGCTACTAAAATAATAACAGTTTTTGGACAAGTAAAGTTTG
GTCAGCTCTCTTAACTGTGAAAAGTTTCGGGGACTTAATGAGAATATTTTGTTCTTGTCCAGTCTCAGTT
CTGTCAGGGAACTCGGGAGTTCTGTAGGCACCTTGGACAGGCCCAGGTCATTAAGATATAG
