# Supplementary material for: Variation in selection constraints on teleost TLRs with emphasis on their repertoire in the Walking catfish, Clarias batrachus
Source: Sci Rep. 2020 Dec 7;10:21394. doi: 10.1038/s41598-020-78347-6 (PMC7721727; doi:10.1038/s41598-020-78347-6)
Supplement: Supplementary file 19 — Supplementary Information 19. [file 41598_2020_78347_MOESM19_ESM.txt]

>lcl|ORF1 CDS
ATGTTTTTACCTGGATTGTACCTGTTTTTTGCATTGGATCTAATTAAATT
GGTCAARACAATGAACCCTATATTCTACCCTTGTGACAATAACACCATCA
GCAATGGAACCATCCATGTAGACTGCAAGCGAAGAAACCTTACAAGCATC
CCTAAGTTTACATCCCTTTCAATCAGCTCATTAAACCTGGATGAAAATCA
TGTACATCAAGTGAAAAACGATGATTTCTCAAATATTCCTAATCTTCAGC
ATCTAAGTTTAATGTGGAACTGTTTGCCTGGTCGTCTCAAGGCATTAAAA
TTACCTTCTTGCCAAGTGCTTATTGACCAYGAYGCTTTTGTTAATCTCAA
GAAWTTGAACTCACTTCAGTTGGCAGGAAATAGTCTCAAGACTATTCCTC
TTCTACCCCAGAACCTTGAGGTCTTAGGATTAGAATTTAACAATATCCTC
CGCATCGAACAACCCCTCGGAACACCTTTTCTCAAACAGCTGCTTCTTGC
CAAGAATTGCTACTATGCCAACCCCTGTAATGAGTCATTTTTTATTGATC
AAAGGGTTTTTCAAGGTTTACCCAAACTTCAGAACCTTACCCTTGGCTTT
AATAATATGAGCTCCATACCCACACAATTGCCACCCTCACTAAAAAGTCT
AGACTTGGGTGAAAACAGAATCACAGAGATACAGGAAGGCTCTTTTACAA
ACCTCACTAAACTTTTTTCCCTTAACCTGAACTGGAACTGCCAAAGGTGT
GATAATGCAGCTCATCCATGTTTTCCTTGCCCAAATAATGCATCCTTAGG
GCTGCCTAACCAAGCATTTTCTGAGCAGAGAGACTCACTTGTTATTCTTT
ATCTACGGGGAAACTCAATTCGTTCCATTCCTAAAAATCTTTTTGCACAG
CTAAGGAAATTAAAAGTGCTTGACCTCTCAGACAATTTCCTCGCATACAG
CATCCGTAATGGCACATTTTATGAAGAACTTCAGGGTGTTGAGTTCCTGA
GACTTCTAAATAATTATCAACCTCTGAAAACATTTTCAGAGCTAATACTA
TCACCCTCTATTAGCAAAATGAGGTCCTTGAGGAAACTTTATCTAAGTGG
GCTTTTTTTCCATCAGTTGTCGAACTACAGTCTTATGCATCTGTCCAACC
TACCACAGCTTGAGTACCTTGACCTGAGGATGAACTTCATGAATTATTGC
AATGTAACTGCATTTAAACGTCTGAGGTCACTAAGAACAGTTGTGCTTTC
ACAGAACATGTTAACCATCAACCCATACTACACATCAAGCGCTAATGAGG
CACGAAGACTGGATAGATATCAGATGGATGACCACCTGGATCTTCAAGAC
ATGCCTGCGTTTGAGTCAGAGCTCCAGATGAACTATTTGCACTGTACTGA
AAAAGAATGCCCCAAAAGTTATTCAATGGAAAATTTCCAAAAGTTTTTCT
GTAAAAAAGAACTCTATTTTGACTTATCACAAAACAATATCCCGTGGCTG
AATGCATATACTTTCAAGGGAATGGAGAAAACTGTGTGCTTGGACCTGTC
ATATAATTACATGAGTCAAGCTTTAAATGGCCAGCAGTTCTTGCCTCTTA
CCAAACTAGTATTCCTCAACATGGCGTACAACCGTATTGACCTTTATTTC
AATGAAGCATTCCAGGAAATAAGGAGCACACTTAAAGTTCTTGATCTTAG
CAACAATGAATTTCATTTTCAAATGAAGCAAATTGGTCACCGCCTCGATT
TCATTAAGAACTTGACTTCACTTGAAGTCCTTAGTTTAGCAAACAATAAA
ATTGGCTTGCGAATCTCCAACACTCTTTATAGTGCATCCCTAAAGTGTCT
GTTATTCTCCGGAAATCATTTAGACATCATGTGGGACACCAAAGGAGATC
AGTACATACGGTTTTTTCAGGGGTTGACAAACCTTACGTACCTGGACATT
TCTGACAATCAGCTTAAATCCTGTTCACCAGCAGCAATCATTAACCTTCC
TCCAAGTATCCGTGTGCTCAGGATGGACTCAAACTTTCTGGATTACTTCC
CCTGGGTCAATATCTCAGTTCTCAGTCAACTTTGCTATCTGAACCTCAGT
GGAAACTTTCTTTTTAACTTACCAGACACTGCTATCCAGTTTAGCATTAA
GCTTAAAAGCCTGGACCTCAGTCATAACCGCCTAAGTGCAATTCCAGAGT
CTTTCTTTAGCCAAGCCACAGGTCTTGAAGAACTGATGCTCAATCACAAT
CAGTTAAAGATCATAGAGATGCATGCTTTCCCACCATTATTACAGAAAGG
CAATACAATCTGTGCCACTGCAAAGACCTCCTGCAGGCTAACATTGCATG
CTAACCCTTTCACATGTAGCTGTGCTACTTCCTGGTTTACTGAATTTCTG
CGATCAAGTCCTGTGGATATCCCACACCTCACTACGGATGTTCGTTGTGG
TTTTCCCGAATCACAGAAAGGAGTAAATGTCCTTTCCAATGATCCTCGCT
CCTGTCAGGAAATATTTGGCAATGTTTCCTTCCTCTTTACATTGCTTCTT
ACTATTGCAGCAACTGYTGTCCCCCTTTTGAAGCATCTTTATGGCTGGGA
CCTGTGGTACTGTTTTCAGATATTGTGGGCAGGACACAAGGGTTACACTT
CACTACMCGAAAACAGCATGAACAATGAGCATGATGCATTTGTAGTGTTT
GATACAAAGAACAAGGCAGTAAGCGATTGGATCTACAATGAGATGTTGAT
TAACCTGGAAGGCAGAGGAAGATGGAAATTACGGCTCTGCCTGGAGGAAC
GCGACTGGGTACCAGGATTATCATGCATTGAGAATCTGCACAAYGCAGTG
CACAACAGCAGGAAAACAGTATTTGTGCTGACTAACCAGGGTGGCTCTGC
TTCTGTGAATGGTGTAATAAAGCAAGCTTTTCTTCTGGTGCAGCAGAGAC
TGTTGGATGAGAGAGTGGATGTTGCAATTGTGGTCCTCCTGGATCCTCTT
TTCCCCAAATTCAAGTACCTGCAGATGAGAAAGAGGCTCTGCAAAAAGTC
AGTTCTCTCCTGGCCTAAGAACCCGCGAGCCCAGCCTCTCTTCTGGAATG
ACTTGCATATTGCTCTTGCATCTGACAATGTGAGATCTTATGATAAAAAA
GTCACAGAGAGCTTCTTATCTAATGAGCTTCTTTAA

>lcl|ORF1
MFLPGLYLFFALDLIKLVKTMNPIFYPCDNNTISNGTIHVDCKRRNLTSI
PKFTSLSISSLNLDENHVHQVKNDDFSNIPNLQHLSLMWNCLPGRLKALK
LPSCQVLIDHDAFVNLKXLNSLQLAGNSLKTIPLLPQNLEVLGLEFNNIL
RIEQPLGTPFLKQLLLAKNCYYANPCNESFFIDQRVFQGLPKLQNLTLGF
NNMSSIPTQLPPSLKSLDLGENRITEIQEGSFTNLTKLFSLNLNWNCQRC
DNAAHPCFPCPNNASLGLPNQAFSEQRDSLVILYLRGNSIRSIPKNLFAQ
LRKLKVLDLSDNFLAYSIRNGTFYEELQGVEFLRLLNNYQPLKTFSELIL
SPSISKMRSLRKLYLSGLFFHQLSNYSLMHLSNLPQLEYLDLRMNFMNYC
NVTAFKRLRSLRTVVLSQNMLTINPYYTSSANEARRLDRYQMDDHLDLQD
MPAFESELQMNYLHCTEKECPKSYSMENFQKFFCKKELYFDLSQNNIPWL
NAYTFKGMEKTVCLDLSYNYMSQALNGQQFLPLTKLVFLNMAYNRIDLYF
NEAFQEIRSTLKVLDLSNNEFHFQMKQIGHRLDFIKNLTSLEVLSLANNK
IGLRISNTLYSASLKCLLFSGNHLDIMWDTKGDQYIRFFQGLTNLTYLDI
SDNQLKSCSPAAIINLPPSIRVLRMDSNFLDYFPWVNISVLSQLCYLNLS
GNFLFNLPDTAIQFSIKLKSLDLSHNRLSAIPESFFSQATGLEELMLNHN
QLKIIEMHAFPPLLQKGNTICATAKTSCRLTLHANPFTCSCATSWFTEFL
RSSPVDIPHLTTDVRCGFPESQKGVNVLSNDPRSCQEIFGNVSFLFTLLL
TIAATXVPLLKHLYGWDLWYCFQILWAGHKGYTSLXENSMNNEHDAFVVF
DTKNKAVSDWIYNEMLINLEGRGRWKLRLCLEERDWVPGLSCIENLHNAV
HNSRKTVFVLTNQGGSASVNGVIKQAFLLVQQRLLDERVDVAIVVLLDPL
FPKFKYLQMRKRLCKKSVLSWPKNPRAQPLFWNDLHIALASDNVRSYDKK
VTESFLSNELL

source
>QMIH01000343.1:51000-56000 Clarias batrachus isolate FL201406 scaffold343_size494309, whole genome shotgun sequence
TATCATCATCAGTGTATGTTTTCCATGACACAGTGATGAGCTGTCTGTATTTTGCCTACTTGTTTGCAAT
TATCAAAAAGATCGCTGATCATTTTCACTGTTATAAAAAACATGAGTATGATAACAATAAAATAAAACAA
ATTCATTAGGCTCATTCATCATTATCACTAATGTCCATGCATAAAGACAACATAAGCTTTTGTAATGCCA
TACACCAACTTTAAATAAAAAAAAAAAAAATCTAAATATCATGAAAATCTGATACAGTAGCTACACTAGG
CAGTATTTTAGCCATCTGGAGCTAAAGTAATTGTGCTAAATAACATAGTTAGCAGTGTCAGAAGCTAACC
AAAAATTAGACCGAAAGCTAAAACTATCCAAAATGGGGTGAGATACATTACATACATTACATTTACACTA
CCGCTGATATTCTTGAACATCTGTAATCTACATATAGCATTAGCTTAGCCACCATGAGCTAACATATTTG
TGCTAAGCTACATAAGGCAGTATGTTAGCATGATTAGCAGTGTTCTCTACATGCTATTTTAAGTAAAATT
GAAATACATTTCATGTAAGCTGGCCAAAGCTAGCTATAACTCTGTAAAAGAAAATAATATCAGTTTATAT
GATCAGAACAAGGATTATATGAGACTTACTAACTCACCCATGGTAGCAGCTTGCTGGATTCTCAGTCTTG
TTCTGAGGAAGGGCTAAACTCCTCCAAATGTCCAGAGCATTCTGTACAATTTATGTAAAAAAAAAAAAAA
AAAGCATAATTTTCGGTTCTTTTCCATGCCATTAATTTATTAAAAAACAATATTTGTACCACTGTATACC
TTTTTTCCCTCTGGGAGTGTACTGATTAGTGTAACTGTGTGCTACACCTCAACATATTAACAAATTTACA
TGTGTATTGTTTCTCTGTTTCTATAGATCATGTTTTTACCTGGATTGTACCTGTTTTTTGCATTGGATCT
AATTAAATTGGTCAARACAATGAACCCTATATTCTACCCTTGTGACAATAACACCATCAGCAATGGAACC
ATCCATGTAGACTGCAAGCGAAGAAACCTTACAAGCATCCCTAAGTTTACATCCCTTTCAATCAGCTCAT
TAAACCTGGATGAAAATCATGTACATCAAGTGAAAAACGATGATTTCTCAAATATTCCTAATCTTCAGCA
TCTAAGTTTAATGTGGAACTGTTTGCCTGGTCGTCTCAAGGCATTAAAATTACCTTCTTGCCAAGTGCTT
ATTGACCAYGAYGCTTTTGTTAATCTCAAGAAWTTGAACTCACTTCAGTTGGCAGGAAATAGTCTCAAGA
CTATTCCTCTTCTACCCCAGAACCTTGAGGTCTTAGGATTAGAATTTAACAATATCCTCCGCATCGAACA
ACCCCTCGGAACACCTTTTCTCAAACAGCTGCTTCTTGCCAAGAATTGCTACTATGCCAACCCCTGTAAT
GAGTCATTTTTTATTGATCAAAGGGTTTTTCAAGGTTTACCCAAACTTCAGAACCTTACCCTTGGCTTTA
ATAATATGAGCTCCATACCCACACAATTGCCACCCTCACTAAAAAGTCTAGACTTGGGTGAAAACAGAAT
CACAGAGATACAGGAAGGCTCTTTTACAAACCTCACTAAACTTTTTTCCCTTAACCTGAACTGGAACTGC
CAAAGGTGTGATAATGCAGCTCATCCATGTTTTCCTTGCCCAAATAATGCATCCTTAGGGCTGCCTAACC
AAGCATTTTCTGAGCAGAGAGACTCACTTGTTATTCTTTATCTACGGGGAAACTCAATTCGTTCCATTCC
TAAAAATCTTTTTGCACAGCTAAGGAAATTAAAAGTGCTTGACCTCTCAGACAATTTCCTCGCATACAGC
ATCCGTAATGGCACATTTTATGAAGAACTTCAGGGTGTTGAGTTCCTGAGACTTCTAAATAATTATCAAC
CTCTGAAAACATTTTCAGAGCTAATACTATCACCCTCTATTAGCAAAATGAGGTCCTTGAGGAAACTTTA
TCTAAGTGGGCTTTTTTTCCATCAGTTGTCGAACTACAGTCTTATGCATCTGTCCAACCTACCACAGCTT
GAGTACCTTGACCTGAGGATGAACTTCATGAATTATTGCAATGTAACTGCATTTAAACGTCTGAGGTCAC
TAAGAACAGTTGTGCTTTCACAGAACATGTTAACCATCAACCCATACTACACATCAAGCGCTAATGAGGC
ACGAAGACTGGATAGATATCAGATGGATGACCACCTGGATCTTCAAGACATGCCTGCGTTTGAGTCAGAG
CTCCAGATGAACTATTTGCACTGTACTGAAAAAGAATGCCCCAAAAGTTATTCAATGGAAAATTTCCAAA
AGTTTTTCTGTAAAAAAGAACTCTATTTTGACTTATCACAAAACAATATCCCGTGGCTGAATGCATATAC
TTTCAAGGGAATGGAGAAAACTGTGTGCTTGGACCTGTCATATAATTACATGAGTCAAGCTTTAAATGGC
CAGCAGTTCTTGCCTCTTACCAAACTAGTATTCCTCAACATGGCGTACAACCGTATTGACCTTTATTTCA
ATGAAGCATTCCAGGAAATAAGGAGCACACTTAAAGTTCTTGATCTTAGCAACAATGAATTTCATTTTCA
AATGAAGCAAATTGGTCACCGCCTCGATTTCATTAAGAACTTGACTTCACTTGAAGTCCTTAGTTTAGCA
AACAATAAAATTGGCTTGCGAATCTCCAACACTCTTTATAGTGCATCCCTAAAGTGTCTGTTATTCTCCG
GAAATCATTTAGACATCATGTGGGACACCAAAGGAGATCAGTACATACGGTTTTTTCAGGGGTTGACAAA
CCTTACGTACCTGGACATTTCTGACAATCAGCTTAAATCCTGTTCACCAGCAGCAATCATTAACCTTCCT
CCAAGTATCCGTGTGCTCAGGATGGACTCAAACTTTCTGGATTACTTCCCCTGGGTCAATATCTCAGTTC
TCAGTCAACTTTGCTATCTGAACCTCAGTGGAAACTTTCTTTTTAACTTACCAGACACTGCTATCCAGTT
TAGCATTAAGCTTAAAAGCCTGGACCTCAGTCATAACCGCCTAAGTGCAATTCCAGAGTCTTTCTTTAGC
CAAGCCACAGGTCTTGAAGAACTGATGCTCAATCACAATCAGTTAAAGATCATAGAGATGCATGCTTTCC
CACCATTATTACAGAAAGGCAATACAATCTGTGCCACTGCAAAGACCTCCTGCAGGCTAACATTGCATGC
TAACCCTTTCACATGTAGCTGTGCTACTTCCTGGTTTACTGAATTTCTGCGATCAAGTCCTGTGGATATC
CCACACCTCACTACGGATGTTCGTTGTGGTTTTCCCGAATCACAGAAAGGAGTAAATGTCCTTTCCAATG
ATCCTCGCTCCTGTCAGGAAATATTTGGCAATGTTTCCTTCCTCTTTACATTGCTTCTTACTATTGCAGC
AACTGYTGTCCCCCTTTTGAAGCATCTTTATGGCTGGGACCTGTGGTACTGTTTTCAGATATTGTGGGCA
GGACACAAGGGTTACACTTCACTACMCGAAAACAGCATGAACAATGAGCATGATGCATTTGTAGTGTTTG
ATACAAAGAACAAGGCAGTAAGCGATTGGATCTACAATGAGATGTTGATTAACCTGGAAGGCAGAGGAAG
ATGGAAATTACGGCTCTGCCTGGAGGAACGCGACTGGGTACCAGGATTATCATGCATTGAGAATCTGCAC
AAYGCAGTGCACAACAGCAGGAAAACAGTATTTGTGCTGACTAACCAGGGTGGCTCTGCTTCTGTGAATG
GTGTAATAAAGCAAGCTTTTCTTCTGGTGCAGCAGAGACTGTTGGATGAGAGAGTGGATGTTGCAATTGT
GGTCCTCCTGGATCCTCTTTTCCCCAAATTCAAGTACCTGCAGATGAGAAAGAGGCTCTGCAAAAAGTCA
GTTCTCTCCTGGCCTAAGAACCCGCGAGCCCAGCCTCTCTTCTGGAATGACTTGCATATTGCTCTTGCAT
CTGACAATGTGAGATCTTATGATAAAAAAGTCACAGAGAGCTTCTTATCTAATGAGCTTCTTTAAAATCA
AGGAGTCAGGAGCTGATGATGTACCCTAAACATGCTAAACAATTCAGAAAACTTAACAGAAGACGTTTAT
TTACGAAATATTGCATGTTGTTTATGTGCATAATTTGAAAAGCATGCAAACGGCAACTGAAAACAAATAA
TATGTCTCATTGAAAACAGTGAGCAGTGCTCATCTTGAATGCAGGAATGAACTCCAGCATGGATGTTCAG
GTCACCTAAAACATGCATTCGTTTACAACACAGTAGAGCGAATCCACCAACCAGCTTGTTTTTGATAGCT
GGAAAGAGACTACAGTACATGGAGGAAAGCTATATGGAGAGCATTCAACACACCTCACATTTTACATTTA
CATTCAGATTATAGGTAATCGTCTCCCATGCTCAGTCTCAGTGTGCGTGCGTCACTCGTATAGTCGACAT
CCGTGCGGCGCGTACTGTTTATTATAACACTGTGACCACGTAAGGGTCATTAGAGACACTTGTTAAGGAG
GTTCTTTGTTAAAGATTCAGAGTCTCTCTTCTCTCGTCTTACTTCAGTTTCACACACAGAGCCTGCGCAC
AAACGCATACTAATGGAAACACTGCTCTGTCGGGATTCTTTTCATAGGTAAAGTGCGGGTTAATTTGTTT
TATTTTTACATTATATTTTGCATGAATTATTTTTTATATAAATATTTTTGGGTTGTGGAATGAATCGTCA
GAGTTTCCTTAATTTCTCATTTGGAAATTCTCTTAGCACACACTTACGAGTGTTTTGATGTACAAGCATG
CTTCTGGAACAAATTATGCTCACAATTCAAGGTTTAACATGTAGTAATAATCCAGGAACTACCTGCTGTG
CCACTAAGATACCCACAAACAAAATGCATGT
