# Supplementary material for: Variation in selection constraints on teleost TLRs with emphasis on their repertoire in the Walking catfish, Clarias batrachus
Source: Sci Rep. 2020 Dec 7;10:21394. doi: 10.1038/s41598-020-78347-6 (PMC7721727; doi:10.1038/s41598-020-78347-6)
Supplement: Supplementary file 20 — Supplementary Information 20. [file 41598_2020_78347_MOESM20_ESM.txt]

>lcl|ORF1 CDS
ATGCATCTTTTCTCTTCAGCTGTTTTCACGAGCCTTCTGACGTGTACGCT
GTGTTGGGTGTCTGAAAAATGCTTTGTCTTTGAAGATTACCTGGATGAAA
ACATAATAGATGAATGTCCAAAAAGTAACCTGTCAGGAACCTGTAAAGGT
GTCTCCAATGTGGCACTCGATCTTGCTGGGATTCCATCTCATCTCGAGGT
CCTCTGTTTGCACTATTCAAAGGATTTGTCTCTGCAACCTAACTCTTTCT
CAAGGTTTACAAAGCTCACACACTTAATAATCACAGGATCTGTCTCAACT
GTCCTTCCTGGAGCTTTTAGAAATCTTTTGAGTCTGAAAACACTGGAAAT
TACCTGCTTAGAATCATTGAATATTCCCTTTTCATCTGAGGTTTTCAGTG
ACCTTCAGAACATCCAAACACTTTTKATCGTCAACTGCAAGCTCTCATCC
ATGACAATAGACATGTTCAAAGGGATGGTGAAGTTAGAAAATCTCGCATT
GTCAGACAGTATAGAGGACATTTCTGAGTTGTTGTGCAGATTAACATTTG
TGTCATCATCATTAAACTATTTAGACGTATTTGCTGAGAATTTAGTTAAT
TTTACAACACCAACTTGTGCTTTTTCTAACGGGACTTCTTTTGATGTTAA
GTTTCATGAATTTGGGACCCTCTATCTTGACTTTGCTGAGGTTAATGTAA
TGAATAAAACAGTGATGAAATATTTCCCCAAAATAGATATTTTAAAAATA
CATTCTACTTCATTTGAAGTTTTAAAATCTGAACTTACAAATATTGACAT
TTTAGGTATACGTTTTTACAGCTATGAGTTTAGCAGCTTTGAAGAAATCT
GTGAAGCCACACATGACCTTTCGACGACTGGCATCATTGTGTCATTCCCA
AATGTAACTGATTCTTTTGTGCCCGATCTGGAAAGATGCATGGGGCTTGA
ACATCTTTTTATTTATTGTGAAGACCAATGTACAGCAATGAATTTAACAT
TCATCAATGTTCTAAAAAACCTTACATTATTGCTTATTCAATGGAAACTT
ACTCCAGAGAGTATTAAAAGAGACAGGGCATTGGCACTGTGTGAAAATCA
GAGTGATCTTGTCACAAAACTCAAAACAGTAAACCTTTTTACAAACAATT
TCAAAAGAATTGACTCCAGACATTTTAGCTGCCTACGAGAACTCGAGGAA
CTGCGTTGGACTTATAGTGAGATTGAACATATTGAAGATTTTACATTTAA
CAGTACAAGTTTGCTTAAAACTTTGGACCTCAGTCGTAATAAAATATCTC
AGCTCACAAACTTTACCTTCTTCGGGTTATCTAACCTAAAAACTCTCCTA
CTTCAAGAAAATAAGCTGCTTATGATTGAGACGGGGACTTTACTTCCTTT
AACATCTGTAGAGTTTGTAAATTTGGGAGTTTTTCAATATTCCTCCTCTG
AACCGTCAAAGATCCAAATCAACCTCAGGCTTCCTGAAAACCTGACTAAG
TTGTCCATCAGCTCTGGAATACGACCAATGACTCTTAATTTAAGTAAAAG
CAAGAAATCCCAGGTGGGTCTCAGCCTCAATGTTTGTGGCCAGTCTGTGA
CTTTTCAGGATTGTGACAATACACTTTTCAAATCWCTTGTWRAATTAACT
GCAGAGACAGAGCAGTTGCTCTGTGGTCAGTCCTTTCCTGGTCAGTTCCT
CAAGTCTTTGAGACATCTTATGATCAAACCAAGTCGCAAGACGACACAAT
TGGACTTGACAGATTTAAACCAAATGGTCAACCTGAAGAGTCTGATCCTT
TTTAATGTAGATTTGTCTCGGCAGTCGGGTCTTGATGTGATTTTTCGCAA
CTTGTCCAATCTGGAGTATCTCTATATGTCCTTTTRCTCAGTMCCTTTAT
TGGAGAAAGACTTGAGCAGAGACCTGAAGTCACTAAAAGTCATGTTTTTG
CATGCAGACGATGTGTTCAGTGTGATGGAAAACTTTGTAGAGCCCCTGAA
AAACCTTCACTATCTTATCCTGAAAGATGCACTTCTACACTGTAGCTGTG
ACAATGCTTGGATTATCAACTGGGCAAAATATGTACAGAACGTTCAGGTC
AATTTTCGTGATAGCGCATTGGAAAGTTTATCATGCAAAACTGCGGATGA
AACCAAGTTCCTGCAGAAATATGCTCAAGAAAACTGTTTCAACAATGTTG
ACTTTCTCCTTTTTGTCTCCACTTCTCTGGGACTGGTGTTCTTTATGCTG
GTAGTGCTGCTCCACCAGCTGTTTGGAGATTACCTGCTGGCGTTCTTTCA
CATTGCTCGGGCCTGGGTAGAGGAAGCCATGAGGGCAAACAGAAAAGGAC
ATTACCACTTTGATGTTTTTGTCTCCTACTCTGGGAAGGATGAGCGCTGG
GTGATGGATGAACTTCTGCCCAACCTGGGGAAACGTGGACCCCCATCCCT
CAAGCTTTGCCTGCACAGCAGGGACTTTGAGCTAGGAAAGGACATTGTGG
AGAACATCACRGACAGCCTCTACAGAAGCAGACACACCCTCTGCCTGGTT
AGCCGCAACTACCTGCGGAGTACCTGGTGCTCTCTGGAGATGCGTCTGGC
AACTTACAGGCTGCTGGCTGAACACAGGGATGTTCTTGTTCTGGTTTTCC
TGGAGAAGGTTCCTCATCAGCTCTTAAATGTACATCATAGACTGTCCCGG
CTGGTGAAGACCCGGACCTACATGGACTGGCCACATGACCCTGCACTGCA
TAATGCATTCTGGGATAAACTGTGGAGAAAACTTGCACCTGAATCTGCAA
ACTAA
>lcl|ORF1
MHLFSSAVFTSLLTCTLCWVSEKCFVFEDYLDENIIDECPKSNLSGTCKG
VSNVALDLAGIPSHLEVLCLHYSKDLSLQPNSFSRFTKLTHLIITGSVST
VLPGAFRNLLSLKTLEITCLESLNIPFSSEVFSDLQNIQTLXIVNCKLSS
MTIDMFKGMVKLENLALSDSIEDISELLCRLTFVSSSLNYLDVFAENLVN
FTTPTCAFSNGTSFDVKFHEFGTLYLDFAEVNVMNKTVMKYFPKIDILKI
HSTSFEVLKSELTNIDILGIRFYSYEFSSFEEICEATHDLSTTGIIVSFP
NVTDSFVPDLERCMGLEHLFIYCEDQCTAMNLTFINVLKNLTLLLIQWKL
TPESIKRDRALALCENQSDLVTKLKTVNLFTNNFKRIDSRHFSCLRELEE
LRWTYSEIEHIEDFTFNSTSLLKTLDLSRNKISQLTNFTFFGLSNLKTLL
LQENKLLMIETGTLLPLTSVEFVNLGVFQYSSSEPSKIQINLRLPENLTK
LSISSGIRPMTLNLSKSKKSQVGLSLNVCGQSVTFQDCDNTLFKSLVXLT
AETEQLLCGQSFPGQFLKSLRHLMIKPSRKTTQLDLTDLNQMVNLKSLIL
FNVDLSRQSGLDVIFRNLSNLEYLYMSFXSVPLLEKDLSRDLKSLKVMFL
HADDVFSVMENFVEPLKNLHYLILKDALLHCSCDNAWIINWAKYVQNVQV
NFRDSALESLSCKTADETKFLQKYAQENCFNNVDFLLFVSTSLGLVFFML
VVLLHQLFGDYLLAFFHIARAWVEEAMRANRKGHYHFDVFVSYSGKDERW
VMDELLPNLGKRGPPSLKLCLHSRDFELGKDIVENITDSLYRSRHTLCLV
SRNYLRSTWCSLEMRLATYRLLAEHRDVLVLVFLEKVPHQLLNVHHRLSR
LVKTRTYMDWPHDPALHNAFWDKLWRKLAPESAN

SOURCE:
>QMIH01003702.1 Clarias batrachus isolate FL201406 scaffold3703_size30372, whole genome shotgun sequence
GTCGCCCTCGGCTTGCTCATCAGGGACAATCCAATCTAATCTTGATTCACACACATTGCATAAAAACTTA
CTTCTTTTTATTGTGTAAAGCTGCTTTGCGACAATGTCAATTGTTAAAAGCGCTATATAAATAAAATTGA
CTTGACTTGACTTGACTTGCCATGACATCATAGACATAGCTGATGTCATAGCTGATGTTGGTCTGGTGAG
CCCCCTGTGGCTCCTACAGTACATCTGTTTTTTTTCTTCTTACTTTTAGATATAACAGTAATATCTATCA
GTGGTTTGTGTTGCGTTAGATCAGTAGTTAGGTAGTTTCAACCAAACACTGCACACCTGCCATAAGGTTT
GTGAGTAGGCTATATCCAAGGAAGATACAGCAATAAAAACAGTAACCCAAGACACATTTGTAAATGCACA
ATATATATCTTACACGAAAAACTACTATATACCTAAATAAATAATACTATAGGTGAAATGCATGGGGCCA
TTGGTGGATCAGTGGTAGGTTTTTTGCCTGCCATGCGGAAGGTCCAAGTTCGATTCCCAGCCAGTGCCCA
AACCCCAGCCACTGGATGCAGTGCTGGTCCAAAGCCTGAATAAAATGGGAGGAGTTGCGTCAGTTAGGAC
ATACAGCGTAAAACCTGTGCCAAGCTTGTATGTGTGGACTGGATGGTCCACTGTGGCGACCCCTTGCAGG
AAGCAGCTAAATGACCATTAACAACTAATAAGTGAAATACAGTGTAACCTTCATGTACAGTTGTATTTAT
GACAGTGACAACAGTGCAAAAATAATAATAATAATAAATGTGCAACAAACAGCATGAAAGTGAGTCTCCA
TTGGACATCTCAACTCACCTCATTGCACAATAATGCAACATTATGGATTGAATTACACAATGAAAGTAGT
ATGCTGGGATAAACTGGGTAGTGGTAAAACACCACATCATACATACTGTATGTATATACAGAAGAACCCC
ATATGAAGACTGTTGTGTGTTACCTGTTTGCCAAACTTGTTGTGGATAATAACCTTTCCTGGAAAAATGT
GAATGGAAAGTGCAACAAACCAACATAACTCAGAATCTTTTGAAATGGCACAGTTAATCATTGTACAAGG
GTTACACACACTGGTTATATTTAAAACTTTTGTTGGCTGCACTGTCTTATGAGTGTTTTCCATTCAAAGC
TACTGTCTTCCCAGTCACTGCTGTGCAGGGATGAACATGTTATATCAGTTAATTTGCAACTGCGATGCGA
ACAAAAATGAATGCTCCACTTATGAGTAACATGCAGAGATTTATTTCTCTGTGTTGTGAAGGTTTACCTG
GTGCCAAAACAACTCATAGAAGACCATAAACAAAAGAGTTGGACTGATACTCTAAGGAAGATGAAATATG
TTTTTAAAAGAATAGTTACGAGACACAGAAAGCCTGAGAGTAAACGGCAGAGTATGTGTGGCGACGGGCT
CATAACCAGAAATGGAAATGCAACTCCTCACTCGTCAAAAAGCCTCTATTCATCAAAGGAAATCAGCACC
ACGGACAGCTACCAACGGGCTCAAAAAGGGGCGGGGCGCCACAAATCACCGGCATCGGCCACAGCAAATC
GCCTGCCGTCCACCTGTCACCGGCTCCCTATAAAAGGGCCCCAGTGGTGTATGCCGGTGAGTAGGGAGTT
AAAATTAACCTGCTTATGTATTTTCTCCGTGTCTGCAGATTCGGACACCACTGAGAGCCGGCCCCCGCGT
ATTTCTCTGAGACAGGGACAACGCCGCCGCACGCTTCTCATCCCCGAGCGTGTCTCCCCGGCCCAGGCGC
CCGAGGCAGGAGTACACACTGGGAACTGTCACATCTGCGATCACACCTACTCTTCCTATTCAAACTAAAA
ACCGATGGAGCCCCGTTACTGCGCAAAGATCTTTTGTTTTGTTGTCTTAGTTTCACTTTTGCTCTCTTTT
GTTGCCCCGGTTGATATATAGCGTCAGTCGGCTTATTGCTTAAAGGCCGAAATGGCTCAACGGATCCTAG
ACCTTGCATTCAGCCATGTCCTCCTGCAACGACGAATGAAAGCTCGGGCAGAAGGTACTGAGACTTCTGT
CTCCTGAGAGGGAAACAGCGGAGGCTGGTAACCGAGGCAACACTGGAAGGGGGAGAGCCCCGTGGCCGAT
GTGGGTAGAGAATTATGGGCATACTCAATCCATGGGAGCATCCGGCTCCAGGAATAGGCGTCCTTAGAAG
TCATGCACCGGATGGTCGTCTCTAGGTCTTGATTGGTCCTCTCCGCTTGGCCGTTTGTCTATGGGTGGTA
ACCCGAGGATAGGCTGGAGGTAGCTCCGATTAGCTTACAGAAGACGGACCAGAACTGGGCGGTGAATTGG
GGACCCTGGTCTGATATGATGTCTGTCGGGAGCCCATGCAGCCGGAAAACGTGGGTGATTAAGAGTTCGG
CAGTTTCCTTGGCTGTAGGAAGGCCAGATAAGGGGACGAAGTGGGCAGCCTTGGAGAAGCGATTGACCAC
CGTGAGAATGCAAGTATTACCCTGTGAGTCAGGGAGTCAAAGTTGACGGCGATGTGGGACCAGGGCCTGT
GAGGGATTGGGAGAGGTCTAAGGGAACCGGCGGGGTTTTGTTGCTAGTTTTATTCCTGGCACAAGAGTCA
CATGCACTCACGAAGCGGCGTCAGGTGCTGGATCATGGGCTGGAGAGAACTGCCGAGAGTGAGCATCTGG
TTTGGTGTTTTTAGACCCTGGAGAGAACTGCCGAGAGTGAGCATCTGGTTTGGTGTTTTTAGACCCCGGG
CGATAGGACAGGGAGAAATTAAAGCGCGAGAAGAACAGAGACCACCTCGCTTGCCGGAAGTTCAGCCATT
TGGCCGTCCGGAGGTACTCCAGGTTCTTGTGATCCGTCCAGACCAGAAAAGGGGTTTTGGAACCCTCAAG
CCAATGCCTCCATTCCTCCAGAGCGAGCTTGACCGCCAGTAATTCTCGGTCACCGATGTCATAATTTCTC
TCAGCGGAAGAGAGTCGATGGGAGAAGAAGCAACATGGGTGCAGTTTATCATCCTTAGGAAATCTTTGTG
ATAAGATTGCTCCAACTCCGGTGTCTCAGGCATCCACTTCGACCACAAATTGAAGAGAAGGGTCTGGCTG
AAGAAGGATAGGGGCTGAGGTGAAACAACCTCTTTAGGTCAAGGAAGGTCCTGGCAGCCTGTTCTAACCA
CATGAATGGAGTCTTGGATGATGTCAGGGAGATTAGTGGGGCAGCCACCAAGCTGTAGTTGCGGATGAAC
CGCCTGCAAAAATTGGTGAAACCCAGGAAGCGTTGAAGCTCCTTACGGGTTGTTGGGACAGGCCAGTCTG
TGACGGCTTTCAACTTGACAGGGTCCATCTGAATCTTGGACGGGGCTACAATAAAGCCCAGGAAGGAGAC
TGTGCTACTGTGGAACTCACACTTCTCAGCTTTTACATAAAGCTGATTCTCAAGGAGTCTCTGAAGTACC
TGGTGTACATGCCTCTTATGTTCGTCGATGGAGCGYGAGAAGATGAGGATGTCATCTAGGTATACAAAGA
CGAAGATGTTGATAAAATCCCTGAGGGCTTGAAACACACCTGGGGTGTTGGCCAACCCGAAGGGCATGAC
CAGATACTCGTAGTGGCCTGACGGAGTGTTGAATGCAGTCTTCCACTCGTCCCCTTCCCTGATTCTGACC
AGGTGATAAGCACAACGCAGATCCAGTTTCGTAAAAACTTGGGCCCCCTGCAGGAGGTCGAAGGCAGTGA
ACATCAGGGGCAGCGGGTAGCGGTTCTTGATAATGTCATTCAACCCTCTGTAATCAATGCAGGGAGGTAG
GGTATGGTCTTTTTTGGCCACGAAGAAGAAGCCTGCCCCAGCGGGTGATGATGAYGGCCTTATGATGCCC
GCGGCTAATCCCTCCGAAATGTACTTATCCATGACYTCCCTTTCCTGGGGAGAGAGTGAAAAGAGGTGTC
CTTGGGGTGGAGCTGTGCCGGGTAGAAGGTCGATTCCACAATCGTAGGGACGATGAGGAGGGAGAGAAAT
GGCCCAAGACTTGCTGAACACGGCCTTGAGGTCAATATAATCGTGTGGAACCCCAGAGAGATCCGGGAAC
TCATCGCTGGCTGGTGAGGCGAGGCTAGGGCAGAGAGCAGACTTCAAGCAGGGGTGTGCCTAGGTTCACT
GGGGGGTTTGGCTTTTAATGGGCACTGAGAATGTGAACTGAGAATGGATGTCCGAGTCTTTTGTTCTGCC
TTTGCTGGGGTGCCGGAGGCTGGTGAATGGCATGAGCGTTGTACCGGGAAGGCAGAAGTGTGGGACGCCG
TAGAGTTGGCTTGGATCCGAGGTGAGTGCCGCTGAACGGAGGTGCAGCTGTGAGCACAAACAAATCCGGG
GGCGATTGCTTAAATCGAAATCCAAAATCATGCACGATGATCAATCCAAAAACGAGCGAGGTAACAAGAG
GCGAAGACGAAAGAATAAATCCAGAGAGGGTAAGCACGGGTCGGCAACGAGAAAGAATACGATGAACTAG
ATTAGCAAGGAAAGCACGGGCACGCGAGCGAGACACGCGGCACTGAGTGACACACTCGGTGTGCTTATAA
AGCCAAGTTGATTGCTTGATTCGATACAGGTGTGCTGTAGGGAAGGACTCTGAAATAGATTTAGACCCAT
GAGTCTGGCTAGCTCGTGACACACTAGTTTCATCCGTTTACAATAATGACAGAGTGGGAAAAAGTGCAGA
CAGGACGTGAATCATGACAGGGATCATTGAGTTTTTTTTCTGGAAGAGATAGAGAGACATTTAATTGTGA
ACGTACTGTTTAAATATTTTAGAATTTTAGCGATAGTTACTGATGTCTGCTGGATCCAGACAGGGTTTCT
TGAAGAAGGAAGTAACCGTTGTCTTTTTAAATGCAGCAGGACCATGACCAGATTATATAGAATGGTTCAT
AATGGTTGGGATGAAGGGAAGTAGATCTTGTGAGATGGCCTAGGGCATTGTGGAAGAGATTGGGTCTAAT
GGACAGGTGGTGGGATTAGAGGACGAGATGATCAGTTGTCAGGTTGAAAAATTATGCTAAGGGAGGAAAG
GGTGGGTGCTACTGTAAGTTCTACTGAAATGGTTGGGGTGGAAACAAAGATTGCAGATTGTTGTTATTTT
CCCATAATAGAATATGGCAAAGTCTTCAGCAGTCAGAGAGGAAGGAGCAGGAGGAGCCAGTGAGTTAGTG
AAAAGAAGATATTGTGGAGTTTGCAAGAATCATGTGCAGAAGGCAAGGATCACGTATATTATGAAGAATA
AGCATTTTTCATGAAGAATAAGCATTTTATTGATCTGTTCATTAATCTTTGAATGTTCAGTTTTCATTGT
CTACTTGCCTTTTTATGGAGTAAGCCATGCTGTGTTGCATGTTTTGTGAGGATTTGGGTGCATTACAGTC
ATATCTGTGTATTCTTTATCTATTCTGTCTATATACAGTAAACTATCAGGTTGATTGGATTTGTTGAGAA
ATTATTATCTAAGTCCAAGCCAATTTTTTTTTTTTTTTTGTAAGGAAGTAGAACAAGGTCTGTTGCATTT
TTAGTGTACAGGGAACATTTCATTCTTATGTCCTTTCCTTCTCTGGCAACCCATTTGCTGAGAGACTCTA
CAGTCCTGTCCACACCATGACTTCATGAAAGGCACAAACAATAGGAAGTGAGAGTTCTTGTTTATTTTTG
ACACTTCAGAATGCCTCTTACTTAAAATGTGTCAAACCAGAGAAAGAAAAGCATTTTCAGGAATTCGAGT
TATTTGAATTCATTGGGGTGAAAAAGATCTGACCACAAACCAAGTTTTACCAAACTTCTTTTTTCATGCT
GTACTTTCAAACCTTGTGGCATATCTGCTGTGCTGGGAGACAATATCTATACAATATCATACAAGACCAT
TACTACTACCATTGGAAACATACAGTAATATCAATACAAACCATTGATATACTGTATCTTTAAGTAATGG
GCATTAGAAATAAACTGTATTATTTCATTGTAAAATTCACAAGAAACACAGTATATAATAAAAGAAAACC
ACCTCATCACAATCAACAGTTTTTTTTTGTTATTAGGAAACTACAAATACAGTACATTTCAATTCCTGTA
AAGTTGTTTTTATAACATTGTTTTCTTTTAAATAACTATACGAATGAAATCAAGAGTCTTCTTAATTTTA
AAAAGTCTGCAAAGTACACTGCAAAGGTTACTTGTTCACCCATGTTAAGTGTAATTCCAGACTGCAAGAA
GCGAAACTGCTCAGTTCAAAGGGAACTGCAAACGGTGTGGGGAACGAGTGAACAACAGGTCTTCACTTGA
CCGGAACAGGGAATGAAACATTTCATATTAGTCACCGTGTCTCGCTGGAGCTTGAAAAANNNNNNNNNNN
NNNNNNNNNNNNNNNNNNNNNNNNNNNNNNNNNNNNNNNNNNNNNNNNNNNNNNNNNNNNNNNNNNNNNN
NNNNNNNNNNNNNNNNNNNNNNNNNNNNNNNNNNNNNNNNNNNNNNAAAAAAATTTCATACCTCTTGTAA
ATTAATCCAATAACATATTTATACATTATACACATTTCAATAGTATATGCTTTATATTGGTGTAATAATC
AATATTTAAATTCCATAGTGTGAAATTTTCACAACAGCATCAGAGGTGCTTATGTTACCTTGGTAACACA
CAAAAGAAGTGACGTCTGTGCTGGTGACGTTGCAGGGTGTTCCGGGTGGTGGAACTTTGGCAAGGGAATT
TCCCTTAAACAACAGTCCCTGCACATGGAGTAGGAAGCACCCTGTGAAGTACACTTCGGAATGGAACGCA
GATAGAATGTGCAGAGTGAACAAGTGTGTGTGCGCGCGCGCGTGTGTGTGTGCATGCAAACATTAATTAT
GCTGCTGAAAAACAGAATCACAAAAAATAATGAAATAAATATATTTGACTCACAAAGCCTGCTTTAAACT
TCTCATTCCCCAAACATTCTAAAAAGTGTTACATACATCTGTGGAGTTTTTCTTCCCTGATGGCACAGGC
ATATTCCACTATTAAAACTGTGAAAAAGGATTCTGGGAGCATGAGGAATAATCTTCACACGTTTTGCAGG
AATCAAAACCCAAGGCAGAGAGTACTATCAGTCTGAAACCAACCACATCTTCAGTGTCAGCTCGTGCAAA
ATATCATGCAACAGTTAGCAGTGAATTTTCACCATCAAGCCTTAACCATCATTCCTGAAGACATTTTTTG
AACCATTCAAGATGATGAACGTCTGGTGATGCTGTACAGTTAAAATAGTGCCTCGCCTGTGTAGAACTCA
AAAGACGGAACTTGAAACATTTGTCATGATTTTCACATATTTTGCATTATTTTCTATAATGCAACATGTG
AATGAGAAAATGAACATTTTTCAGGCTAAAAGGGTTTGACAATCATGATTGCATTCATTAGATAACACTG
TTCTCAGACGACACTGTGTATCTGAGTATCTGAAATACAAAAAAAGGATGAAAGAGTTGCTGGCTTATTT
TGATGCTCCAACAAATGTCACATGTCAGTGTGTTAACTGAGAGAAGCTGATCTTTACTGATATCTGAAGA
CACAGTGAAGTATTAGACAATAGACAACAGTCTTAAAACCAGGCTTAAAACGATCATGGAATGATCGTGG
AATTAGTTATTTTGGGGGTTGAAAAAGACTTTACAGTCTTTTTTTAAAAGTTTGACCTTCTGTTGGATCT
CTTGGCCACAGCAAGATAAAACATTCAGCTTCATTCTCTTCAGTTGTTTTCATGAGCCTTCTGACGTGTA
CGCTGTGTTTAGTGTCTGAAAAATACTTTGTCTTGGAAAATTACGTGGACAAAAACATAGTARATGAATG
TCCAAAAAGTAACCTATTAGGATTCTGTAAAGGCGTCTCCAATGTGGCACTCGATCTTGTTGGGATTCCA
TCTCATCTCGAGGTCCTCTGTTTTCACCTTGCAAAGGATTTGTGTCTACATCCTAACACTTTCTCAAAGT
TTACAAAGCTCTCAAATTTAAAAATCACAGGATCCATCTCAACTGTCCTTCCTGAAGCTTTTAAAAATCT
TTTGAGTCTGAAAAGACTGGAAATTACCTGCTTACAAACGTTGAACATTTCCTTTTCATCTGAGATTTTC
AGTGACCTGCAGAACTCGCTTTGTCAGACAGTATAGAGGACATTTCGGAGTTGTTGTGCAGATTAACATT
TGTGTCATCATCATTAAGCTATTTAGATGTATTGTTATGTGGTGTGGTCTGGAGAGCCGCACCATGCGAT
GTTTTTCATTGATATTTTCCAGAGACCTTATGCTGGACTATAGAGAGGGTGAACGATATACAGTAGGAGG
CTGTGAGAGTGCTTGTGATACGCACGGGAAGACTTTCCCGTTTGGAGATAGCGTGGGATTATTAATTAAG
AATCTTAAAAGGAAACAAATGAAAACTGTAAACACAAAATAAACAGAGCTCCGCCGTCACCGCGAGAACG
GACGGGGCTCTGGAAAATAAAACAAAACTTTTATCCTCTCAGGGCCTTCGCCCTTACCGAGGATGTATGG
AAGAGAGAGGGGTTTGTGTTTTATGCACAACTGAGTACGCCCGCTGAACTGATGCGTGCCGCTCTCTCTC
TCTCTCTCTCTCTATCTCTCTCTCTCTCTCTCTCTCTCTCTCACTTTCACCGGCATCTTGAACAGACAGA
GGCTGGGGCTTTGTCTCTGTCTCTGGACAGCACACTATGTGTCTGTCTTTTCTTCTCTTTCTTTCTTTTA
TTCTCTTTCTTTCTTTGTTTCTTTCTTGGTCGTTGTCTTTGGCCCTGATACCTTCACCGGTGCTACCTAA
ATGATTGCATGAAGTGCGCCGGTATCAGGACCGTTAAATTGATACGCCTACAGGTGCGGCTCGTTCAGGC
TGATTGCCTGATGGCGGCATTGCCTGGCAACCGCATGTATAAATGGCCCTGCCTTTGCCTGTTCAGAACT
CTGAGTGGTAACAACCTGCAGATCTGCCAGTTCTGAACAGTTCATGCGCGGCTCTGCACCTCGCGCGACC
CACATCGTTACATGTATTTGCTGAGAATTTAGTTAACGTTACAACGCCAACTTGTGCTTTTTCTAACGGG
ACTTCTTTTGATGTTGAGTTTCATGAAATTGAAAACGTCTTTCTCCACCTTAATCAGGTTAAAGTAATGA
ATGAAACAGTGATGAAATAAAAAATGTGACGTTTCCTAAGGTTAGACGTCGAGTTTTTATATGCTGAAAT
GTCTGAGTGTTACCAGACAGCGAAGACACCGCAGTCACAGCTTGAATTAGTATTACTTTCTCATAGCACA
TGCCATCAAAAATACTGTATCTAACTTTAACACCAAGCATTGCGGTAATGCTGTAATCCATACATTTATA
TTTAAAACATCTATAGTATGACCATAAAAACCTATATTTTGCAAGACATTTCTTTTGTCAAGGTGTTAAG
CACAGAGTGTCCAAGAGTGGAAAAGTATGGTCTACCATATCTTCACATTTTCAGGACTAGATTTCATTAC
TGTAAAATATGGCATTGTTCTCTCAGGTGAAATATGTATAGCTCTACCATCTGCACTACTTTATTGTTTT
CTACCTTTAGTTTACACCTACAAAAAATATAATTTTAGATTTATCAGCAGTAGCATTTTTCCACATACAG
GTAGCACGTTGTGATAGGTTCTTTTTATTGTTACCATAAAATCTTAGTTTTCACTCTAGCAGCCCTTTCT
GACACATTGTTTTAAAATTATCTGTCAATTCACAAATCCCCTGTTAAACTAATCATGCAAATCGAAAAAA
ATGTACAATAAAATCATACAATTGCTAAAAAAAAATTTTAAAAATGAAAATAGTTCCAATACTAAGCTTC
AACAAACACAAACACAGTGGACTTAGGTAGGACAAAATGATAGGTAGGATGAATTTAAAGAACAAGGCAC
ACTGTATTTAAGACACTTTATTCAAGATTACTTGCAATAATTGTTTGCAATGTATATTGTCAAAAGGGAT
TGATCTAAATCTATACTTTATATCTATATCTGGATGTCTTGAAGCTTATTGAAAAACAATATATAAAAAA
ATAATTAATCTAAAATTTAATAATTGAACTCAAAATGGGTTTATATATTATATGGCATGTAATTCACCAG
CACCAATGGAGTCGTTATTTAATTAATTTATTTATTTTTTCAGATTAAAAAAGGTTTTGGAGTGACTTTC
ATGGAAAATTCAAGTGGTGTATTCTTTTTGGTGTATGTGTAATTTCTACAGAAATACAGGCACAGGTTTC
CAAACTTATTCCTAGGGAACACCATATCCTCTTTTCCGCTTCTTTAGTACCATTGGCACACACAGGCTTC
CTCCTTAAATACAAAGTGAGTTGACTCTGATATTTATTATCCATATACATATAGCCTGGTTACTTTTTTT
CCCAGTAGTCATACAGTGACTTAACCTCCTGAGACCCAGAACCTAATGTTATGTATCTTGTAATTTCTCC
TTACTGTTTCTCTTTATTAGAGCCTGATTACTGTTTCATTTTATCACTGACTTCAAACAAGACGTTGGCA
AACAACAGTAACACACCATAGTCTTCATATGAGGATCTTACAGAGGCATACATATAATGTGGTCCGAAAA
TGTGATATGAGATACAGTAGGATTTCAAAAAAATAATGTAAAGAAAACAAGATTTAGTCTGAATTCTTAG
ATTAGTGAGCAGTCATTATCCATTGTAAAGCCCTCTGGGCAGCGGTGTACTGACACAGGCATAGACACAG
TGGTTGCGGTGTACCAAGTGGAACAGCTTTATTATTTGTTCGCCTTTTTTTCACTAGCTGCTATGAATGT
GGGGTGATGAAAGAGTGCAGAGTCGGTGCAGGAGGCAGGTGAATCAGGGCGAACCCAATTATAGTGAGCT
GGGCACTGGTGGTGAGGCGGCGAGCGAAGAGTCCGAGTTGCGCCGGTTAAACCTTCTATGCGGAAGCCGG
CCGTGAATGGTTACGGTGCCCCGTCCCTTTTCCGCTGTCCTTGGTTCTGAAGTGCTGGTAGGTGCATGGA
GTTGAACAGAGAGCTGAGCAGATATATGGTTCTCCGTCACAATACCCCCCCCCCCAGCTTTGTGCACCTT
TCCTTTTCTGTGCACAGTGCATGGCTTCGTGAAAGGCCGTCCGCATTCCCGTGCTGTGCTCCGGCCCTGT
GTTGTATCGTGAACGAATAATCCTGCAGAGATAGCAACCATTGTGTGATGCAGGGGTTAGTGTCATTAAC
CCTCGCCATCCACTGTAGGGGTGCATGGTCAGTCACGAGCAAAAAATGTCTCCCTGTTAAGTAGTACCTT
AATTCGTTCACTGCCCATTTTATGGCTAGGGCCTCACACTCTACCGCTGCATATTTTTGTTCTGCTGAGC
TGAGTTTCCTACTCACGTATACCACCGGGTGCTCCTCTCCGTTGAAAACTTGTGATAAGACCGCCCCGAG
ACCTGTTTCGGATGCGTCTGTGTGGACGATGAACTGTTTTTCAAAGTCTGGATTCCGGAGAATTTGGGAG
CTGGAGAGGAGGGCTTTCAGTTGCATGAAGGCGCGCTCGGTTTCCTCAGTCCATTCTATCTTCTCGGGTT
GTCCCTTTCGTAACAGGTTCGAGAGAGGAGCTGAAACAGAAGAGAAGTTAGGCACAAAATTGTGGTAGTA
GCCAGCTAAACCCAGAAACGAACGCACCTGCTTTTTTGATCTTGGCTCTGGCTATGTGTGGATTGCCTGT
ACCTTCTTTTCCTGTGGTTTTAGCAGCCCCCTCCCGATGCAGTATCCCAGATATTGTGCCTCTGTCAGCC
CTAGATGACATTTTTTGGGGTTGGCGGTCAGTCCAGCTCCTCTGACCTCCGCCAGCACTTGTCGGAGATG
GAAGACATGGTCATCCCAGCTGCCCGAGTGAATGATGACATCATTCAGGTATGCGGCGGCATATGCATGG
TGCTTCCTCAGCACAATGTCCATTAGCCGCTGGAAAGTGGCCGGGGCTCCGTGCAGGCCGAAGGGCAAGA
CCCGATATTGCCAGTGGCCCTTGTCAGTGCTGAAGGCCGTTTTCTCTCTCGCTTCCGGAGAGAGGGCCAC
CTGCCAATATCCCTTCGTCAAATCTAACGTGGACACAAAGCGAGCTTTCCCCAAATGATCTATCAGTTCA
TCCACGCGTGGTAGCAGATAGGCATTGAATTCTGATACCTGGTTCAGACGGTGAAAATCATTGCAAAGCC
GTAGGGTACCGTCGGACTTCGGCACCGCCACGATTAGGCTGGACCAGGAATTCTCGGATTCTTCAATGAA
GCCGGTTTGTAATATTTTTTTTACTTCGGCCTTGATCACGCTGCGGCGGGCTTCTGGGATGTGGTAGGGG
CGCTGGCGTAACACTCTCTTTCTGCGCCTCACGCCGCGTGGGGACCAGAACTGGCCGGGACTGGGTGGCC
GACAATCCCGACTCCAGAGCACGGCAGGGGAGAAACATCACAAGGCCTGCTCGTAGAGCTTCGCCTCCCG
AAACCTAGTAGTAGCGGTGTTTACGGTGTCTCCAAAGAGGCCGGAAGGCGGAATGGGGACATCAAGGAGC
AAAACGCAATCCCTGTTCTTGATGCCCATGAGGTTAAGCCATAGATGTCTCTCAATGGAAACCATGGCAG
CCATAGGACGGCCGATAGCATGGGCTGTCTGCTTGGTGGCACTGAGAAATAAATCTGTGGCTCGGCGTAG
CTCCGCAAATGCCGCGTCATTGATAGACCCACCAGTCCTCAGATCTCTCAGCAGGTCAGCCTGATGTGCC
TGCAAAACCGCCATGGTGTGCAGGGCAGCACCAGCCTGACCAGCTGCCTGAAAACTTTCCCCACCAACGA
AGATGTTAGTCTACATGGCTTGGTGAGGAGTGTGGGCTTTTTCAGGGAGGATGAGCTCCCAGGAGAGATA
TAGACCGCAAGCGTCTCTTCAATCTGGGGCATCATCATATAAGCCCACGCTTTCGCATAAACGACTTTTA
AATGAATCGAGTTAATAGCAAACACAGTGGATGTATAGGGCTTATTCCATGAAAGAGTTAACTCGTCATG
GATGTTGCCAAAGAAAGGGAGGGACCATCGTTGAGGCCCCTGCCCTGGCCACCCGACTGAAACCTGTCGT
CTAACTTTGAGCGCTTGGGGAATTTTTCATTTTATTTCCCTCCTGCGGCAAGAGAGAAAGTCTCTTCTGC
CCTTCACAAGAAGCGCCAGGGCGCGCTTGAGAATTGGACACTAAAACTTCCTGATCCGGGGAGAGTGTGA
GAGAAAGGGGGAATTCCGTTTCATGTGCGTCTGCCAGATCGGCACATGAACCCCACGAAGCACGCTAATA
GGGAGGAGATCACAGTGCTCACACTCTCCCTGGAGAGTGGTAATAACAGGTTTGTTATTACTGTAAATCT
AAAGTGTGACCTGCTTTATGAGTGGGTCCTACTACACATTGATTTACTCCGAGTCTAGTATGGACGTACA
CACTTGAACAAAATTGTTGGTACCCTTCGGTCAATGAAAGAAAAACTCACAATGGTCACAGAAATAATTT
TAAACTGACAAAAGTAATAATAAATAAGAATTCTATGAATGTTAACCAATGAAAGTCAGACACTGCTTTT
CAACCATGCTTCATCGGAATAATTTAAAAAAATAAAACTCAATAAACTCATGGAACAGGCCTGGACAAAA
ATGATGGTACCCCTAGAAAATACTGAAAATAATGTGACCAAAGGGACATGTTAATTCAAGGTGTGTCCAC
YAATTAGCATCACAGGTGTCTACAATTTTGTAATCAGTCAGTGGGCCTATATATAGGGCTCCAGGTAGTC
ACTGTGTTGTTTGGTGACATGGTATGTACCACACTCAACACGGACCAGAGGAAGCGAAGAAAAGAATTGT
CTCACGAGATTCGAAAGAATATTATAGACAAGCATGTTAAAGGTAAAGGCTATAAGACCAATTCCAAGCA
GCTAGATGTTCCTTTGACTACAGTTGCACATATTATTCAGAAATTTAAGATCCATGGGACTGTAGCCAAC
CTCCCTGGACGTGGCTGCAGGAGGAAAATTCATGACAAAACAAAGAGACGGATAATCCCAATGGTAACAA
AAGAGCCCAGAAAGACTTCTAATGATATCCAAGGGGAACTTCATGCTCAAGGAACATCAGTGTCCGATCG
CACCATCCCTTGTTGTTTGAGCCAAAGTGGACTACATGGGAGACGACCAAGGAGGACACCATTGTTGAAA
ACAAATCATAAAAAAGCCAGACTGGAATATGCCAAACTACATGTTGACAAGCCACAAAGCTTCTGGGAGA
ATGTCCTATGGACAGATGAGACAAAAATGGAACTTTTTGCCACGGCACATCAGCTCTATATTCACAGATG
GAAAAATGAAGCATATCAAGAAAAGAACACTGTCCCTACTGTGAAACATGGAGGAGGCTCTGTTATGTTC
TGGGGCTGCTTTGCTGCATCTGGCACAGGGTGTCTTGAATCTGTGCAGGGTACAATGAAATCTCAAGACT
ATCAAGGGATTCTAGAGAGAAATGTGCNNNNNNNNNNNNNNNNNNNNNNNNNNNNNNNNNNNNNNNNNNN
NNNNNNNNNNNNNNNNNNNNNNNNNNNNNNNNNNNNNNNNNNNNNNNNNNNNNNNNNACCTCAATCCTAT
TGAGCATCTTTGGAAGGAGCTGAAACATGCTGTCTGGAAAAGGCACCCTTCAAACCGGAAACAACTGGAG
CAGCTTGCTCATGAGGAGTGGGCCAAAATACCTGCAGAGAGGTGCAGAAGTCTCATTGACAGTTACAGGA
ATCGTTTGATTGCAGTGATTGCCTCAAAAGATTGTGCAACAAACTATTAAGTTAGGGGTAACCATCATTT
TTGTCCAGGCCTGTTCCATGAACTTCAATGAGTTGAAAAGCATGGTTGAAAAGCAATGTCTGACTTTCAT
TGGTTAACATTCATAGAATTCTTATTTATTATTACTTTTGTCAGATTAAAGTTATTTCTGTGACCATTGT
GAGTTTTTCTTTCATTGACCGAAGGGTACCAACAATTTTGTCCACATGTGTAAATGCTGTTCTCAGAGCG
TCTTCTGGATTCTCAAAATGAATATTAAAATCTCCAGCAATTAACGCTTTCTCTACAGAAATGACATGTG
CCTTTGTTTTTCTTACCTGTCATGTGTCTTTTCCCATGGTCCCGTTTCTTCCCCTCCTGCGCACCTGTTT
CCTATCCTATGCTGATTACTCCAGCAATTTAAGCACGCTCTGCGTGCTGCTTAAATCGCTGAAGTATCTT
GTGTATTTTTTTGCCTTGATTCTCTCGCGTTTTATTTCTATGCTTTCACGTTGCCAAGTTCTTTGTTTCC
TCGATTTCTCATTTCTTTCTTTTTGTTTTGGATTGTCAGTTCGCTGCTTGATTTCCCGGTTACCGATTTA
ATGCTTCCTCTTTTGACTACAACTCTCGCTTTACGATTTGGCTTAGACGTTACGCTGACTGATCTCCTGT
TATTTGACCTTTGCTTACGCATTCCGACCGTGCTCTTGTTTAATGTTGCTGTCGTTCATCTGCTGCTGGT
GACAGAATAATCCAGCCAGCGATATGAATCCAGCAGATGTGGACCGCATGAAATCAGCGCTGGAAAGTCA
ATGTGCACTTCTCGGAGCTCACATGCAGGAGCTGCTCAGTACAAAACAAACCCTCGCTGACATCACGACC
CAGTTCCAACTGCTCCAACAGCTCCAACTGTCTCCAGCGCAAGGTGGGGGCCCCTGCATGCAATGGGAAC
CACAACTGGCCGCCCCTCCCACCTATGAAGAAGATCCAGGCACCTGTCAATCCTTCCTCTCTCAGTGCAC
ACTTATATGTGATCTCCAGCCCTCCATGTTTTCCACTGAACGCTCCAAGGTCATGTACGTGATAACTCTC
CTCTCAGGACAAGCTTGGAAATGGAGCACTGCACTCTAGGATGCTCATGACCGCTCCTAATCCAACTACA
AAGACTTTGCTAAAGAGATGATGAGGGTGTTTGATCGCTCATGTCACGGTCACGGGAAGCAGGTCATAAG
TAGTTAAAGCTCCACCAAGGCTCACGCTCAGCCTATGACTATGCCATTGAGTTCTAGACCCTAGCTCTCT
GCAGTGGGTGGAATGGTCGGCCTTGAGTGATACCTCTTTTGAAGTGAAACACTGACTGACTGAAACTGAA
AGACTGACTGAGACACTTCAGGATGGGCAAATCTCCCACGAACTTCCCTCATCACTCGATGAGCTCATGG
ATCTTGCTGGTCGAGTGAATTGACGCCTTCGCCTTCTAAGTTCATCCAGACTCTCACCACCCAGAGACCT
CTCACGACCCCCCTACCCACAAACTAACCTTCAGGAGGCACCCATGCGACGGGACAGAACCCGCACCTCC
CCTGAAGTACAACGCCGCGGCCGAGTGGATGGTGCCTGCTTCAACTGTGGGAAATCTTGTCATCAACTCA
AGAACTGTCCTGTAAAGAGGAGGCATCCCCTGGCTAACCCGTCACAACACACAAATCGATTGGATCAGGA
ACACAATCGTAGCTTGGAACACGTCATGTGCCACTACCTGCTTGCGAGCTGCAGCCACGTCTTGCCTCAG
CCCTGTGTCTGTGGAGGAACCACCAGATCTCACCAATATCCCTTCAGAGTACCATGATCTCAAGGAGGTC
TTCAGTAAATCTCGTGCTGTCGCTCTGCCCCCCACCGACATATGACTGCGCCATCCACCTACTCCCAGGC
ACCACGCCTAAGGGCCGCCTATACTCCCTGTCACCCAGGGAACAGGAGGCTATGAATCATTACATCTCGG
AGTCCCTTGCGGTGGGGATCATTCGCCCTTCCTCCTCCCCGGTGGGGGCTGGCTTTTTTTTTGTGGGTAA
GAAAGATGGTTCCCTTCGTCTGTCCGTGCATCGATTATAGAGGCTTACGGATCACGGTAAAGAACCGATA
TCCGCTTCCGTTAATGGCGACCGCCTTTGAACTCCTCCAGGGAGCAAAGATTTACACTAAACTGGACCTA
CGCAATGCATACCACCTCGTCCAAATCCTTGAAGGCAACGAATGGAAGATTGCTTTTAACACCCCAACAG
GACACTATGAATACCTGGTGGAGCCATTCGGCCTGACCAGTGCCCCGGCCGTCTTTCAGGCCCTCATCAA
CGACGTCCTCCGGGATTTCTTGAATTCATCCGTGTTCCTCTATCTGGATGATATTTTGATCTGCTCTCGA
AACCTAGGGGAGCACCAGCTTCATGTTCGACACGTGCTGCAAAGACTCTTCGAAAACAATCTGTTTGTCA
AAGTGAAGATGTGCGAATTTCACACAATGACCACCACATTCCTGGGTTTCATCTTTGGCCCCTCAGGCAT
TAAAATGGAGCCTGCTAAGCTCTAGCCAGTCATAAATTGTCCCATGCCCACTACAAGACGGGAGCTTCAG
AGATTCTTGGAATTCGCCAACTTTTACCCCCGCTTCATCTGGGGCTACAGCTCCATTGCTGCCTGACTTC
TCTCAAGAGGTGTTTCTGTTGGGACATGAACACTTAAAAAGCCTTCTCTGAACTCAAGCAATGGTTCACG
TCTGCCCCAATCCTGACCATTCCAGATTCATCACGTCAGTTTGTCGTGGAAGTCGATGCATCCAGCACAG
AGGTAGGAGGTGTACTTTCCCAGAGAGCTGCRCATGACAACAAGCTACACCCCTGCTCTTTCTTCTCACA
CCATCTAACCCCTGCCAAGGCGAACTATGGCATTGGCGAATGAGAACTTCTGTCCATCAAGCTGGCTCGC
CCTGAGTGGAGACATTGGTTAAGGAGCGATGGAGATCCCATTTCTGGTCTGGACCAACCACAAGAACCTG
GAATACCTACATAATGTCAAAAGTCTAAATTCTTGCCAGGCTCGGTGGTCACTGTTTTTCGCCAGGTTCA
ACTTCGTCCTCTCCTATCGCCCTGGGTCCAAGAACTCCAAGCCAGATGCGCTCTCCAGGCAGTTTTCCCC
TACTCACGATTCTGCTGCCAACGAGACTATCATTCCCCCATCATGCTTGCTCGCAACAGCCGAGCTTGAT
ATCGAGACCAAGGTCCAGCAAGCCCTGTCTCATGAACCCAGCAAGGTCCAGCAAGCCCTGTCTCATGATG
GCCCACAGTAAAGGAGGACACTTCCAGCTTCGTGGCGGCATGCGACGTCTGCGCTAGGTGCAAACATCAA
CACCGCACCGGCAGGTCTTCTCAGACCACTACCAATCCCATCCCGTCCATGGTTTAACATTACTCTGGAT
TTTGTCACGCGGTTACCCTCCTCCGACAGCGACTCATGCATGATAACCGTGGGGGATCAGTTCTTTAAGG
CAGCCCATTTCGTTACGCTACCCAAACTCCCATCTGCCAAGGAGACCGCTGACCTCTTGATTATGCACAT
TTTCAGGCTGCATGGCCTCCCCAAAGACATTGTCTCCGACCGTGGGCCCCAGTTCACCTCACAATTTTGG
AAGATTTTTTGCAGACTCATTGGAGCCACGTCCAGCCTGTTCTCAGGTTTTCACCCCCAGTCCAGTGGTC
AGACAACCGAAAGAAAGAATCAGTCCCTCTGATTAGGTAGCCCTAACGTGCATGGCTTCCCGAGATGTCG
CCTCTTGGAGCAAGTTTCTGCCTTGGGTGGCAGACTTTTTTGTCTCTCATTTTCTGCCCAGTCCCCGTAC
CTGAGCAGTTTCAGAGGAATGTTTATTGTTTGTTAAGCCAAACAGTGACCTATAAATCATTCAAGCATTA
AAAAAGGCAAGCAATGTAAGGTATAAACTATTGAGAAACAGGTGCAGATGATGACAGACGATCAGGACAG
ATTATCAGTATTAGTATACTGGTGATGTGGAATGCTACGTGGTTGCTGCTGAGGATGTTACATAAAGAAT
CTATTTTAAGATCATATCTTTAGGCACTTTACTCAGTCTGTCACAGGAAACATTTGTCTTACATTTAAGC
TACAGCGTTTAATTTGATTTAGTATGAATAAACGAGGGGTCAAGAGATTTGCACAGTACTGTATAAAGTA
AACTTAACATCTGAACAGCTGAAGTTTTTATTACACAGAAAGGATATACAGTGAATTAATCAAACAAAAA
TGTCTTATTTCAGAATACAGTTGAATAATATTTTAACTTGACAGAAGTACTCATGCAAAGGTCTGAAAAT
AAGATTTAAAAAATATTAAGCTTTGCATCCACAATAAAGCATTGCAATGATGCTGCAAATAAGTCACATT
TATAAAACAAAATGTTAATATGTTCACATTCATTATAAAAGTATTATGTTCATGAGAAATAAAGAAAAGT
TTGCAACAAATGAATAAAGTATTTTCTGTGACAGCAGCTTACTTTGATTCTGTCATTTTAGCACTTAACT
GTCTCTATATAAATTCAAAAATAATTCAGGAAGTTGAAATGTAACTTCAAAACTGTCCCTTGTTAACTCA
TGTTACATTGTGCATGTTTTATATGTATCAGTCACTAAAAAACGCACTTTGTTCCCACCTGTGTTCAGCT
TTCTTGTTTTTTATTTATGGTAAAATTTTGGATAGGAATAGAAAAAAATAAAAAACATATTTTGTGTCAT
GTTTCCTTTCCCAGGTTTCTCTAAATACTTGTGAGGTTGAAAAAATCCCTGCCATCAAGTTTCAGCCTCT
GTTACTGGCTGGATGTAGAGTTAAAGGCCAAAGGTGTTGAGACATTTACATGCCATGTATGAGGGTCATT
CAATAAATAATGTAAATTTTTCGGTATAAGGACTTTTAATACAGATAAAACTTACTTTTTTTTTCACCGT
AGTCTCCCAGCACTGTCGCACACTTTTCCCATCTGTGCACAAGCTTCCGTATTCCCTCAGCATAAAAATC
TTTGGACTGATGTCTCAGCCAGTTGCTCACAACACTTTTGACTTCATCGTCACTTTCAAACTTCATGCCT
CTCGTGAATGCTTTCAAGGGACCAAACAGGTCTAACCCTAACCCTAACCCAAACTGATTCGAACATCTCA
GGAGACCTCACTTCTGTAGGCCTCCCAGGCCTGCCTTCATCCTCAACACTGCTCCGTCCTTCTCTAAACA
ATTTAGCCCACTTGTAGACATTTTTTTGGCTGAAACATGTGGCACCATACACAGTTGACATTCTCCTATG
AATTTCAATGGGTTTGCACCCTTCAGCAACCAAAAACTTGATAACTGACTGCTGTTCAGTCGTGGAGCAT
GCTTCTTAGTTGGCCATCTTTGTTAATCGCCAAAACTCTCAAAGTCCTTTTTAATCTGAGAAAGAAATTA
AATCCATGTGAAAAAGAAATAAAACAAAACAAAACAACAACAAAAAAGTAAGCTTCTACCTGGATTAGAA
GTCCTTATACCGAAAAATTCACCTTATTTATTGAAGGTCCCTCGTATAATAGTGAAGTATCTAAAAAAAA
AAAAAACACGAATGTCAATTCATTTTTGTCTTAATCCTTTTGGCCACCACTGTACAGATTCACATAAATA
AGGCAGTATTTAGGCATTATATTTAGTCTTCTTCCTTCATATGCCTGTTCTAGTAACAGGATTTATAAAA
GGTACCAGTCCTATAGTACAGTCTGTTGCAAGATATTATATCTGCATGTTTTAGAGCTCATATTTTTCAC
AATGTTTTGAAAATCCCACCTGTTCTTACAGTATATGCCCAATTTTCAGAAATATGCTACAAAATGTATA
TGAATATCAATTTCACATTCTCTTAAAATCTACATGACAAAGTACCAGAATTTCCTCAGAGGAACTAATT
AATTGGTTAAAGACACATCTTATGCTAAAAGAATTATTACATTAGTTTGCAGATTCAGGTGCAAGTTTTC
TCCACAGTTTATCCCAGAATGCATTATGCAGTGCAGGGTCATGTGGCCAGTCCATGTAGGTCCGGGTCTT
CACCAGCCGGGACAGTCTATGATGTACATTTAAGAGCTGATGAGGAACCTTCTCCAGGAAAACCAGAACA
AGAACATCCCTGTGTTCAGCCAGCAGCCTGTAAGTTGCCAGACGCATCTCCAGAGAGCACCAGGTACTCC
GCAGGTAGTTGCGGCTAACCAGGCAGAGGGTGTGTCTGCTTCTGTAGAGGCTGTCYGTGATGTTCTCCAC
AATGTCCTTTCCTAGCTCAAAGTCCCTGCTGTGCAGGCAAAGCTTGAGGGATGGGGGTCCACGTTTCCCC
AGGTTGGGCAGAAGTTCATCCATCACCCAGCGCTCATCCTTCCCAGAGTAGGAGACAAAAACATCAAAGT
GGTAATGTCCTTTTCTGTTTGCCCTCATGGCTTCCTCTACCCAGGCCCGAGCAATGTGAAAGAACGCCAG
CAGGTAATCTCCAAACAGCTGGTGGAGCAGCACTACCAGCATAAAGAACACCAGTCCCAGAGAAGTGGAG
ACAAAAAGGAGAAAGTCAACATTGTTGAAACAGTTTTCTTGAGCATATTTCTGCAGGAACTTGGTTTCAT
CCGCAGTTTTGCATGATAAACTTTCCAATGCGCTATCACGAAAATTGACCTGAACGTTCTGTACATATTT
TGCCCAGTTGATAATCCAAGCATTGTCACAGCTACAGTGTAGAAGTGCATCTTTCAGGATAAGATAGTGA
AGGTTTTTCAGGGGCTCTACAAAGTTTTCCATCACACTGAACACATCGTCTGCATGCAAAAACATGACTT
TTAGTGACTTCAGGTCTCTGCTCAAGTCTTTCTCCAATAAAGGKACTGAGYAAAAGGACATATAGAGATA
CTCCAGATTGGACAAGTTGCGAAAAATCACATCAAGACCCGACTGCCGAGACAAATCTACATTAAAAAGG
ATCAGACTCTTCAGGTTGACCATTTGGTTTAAATCTGTCAAGTCCAATTGTGTCGTCTTGCGACTTGGTT
TGATCATAAGATGTCTCAAAGACTTGAGGAACTGACCAGGAAAGGACTGACCACAGAGCAACTGCTCTGT
CTCTGCAGTTAATTYWACAAGWGATTTGAAAAGTGTATTGTCACAATCCTGAAAAGTCACAGACTGGCCA
CAAACATTGAGGCTGAGACCCACCTGGGATTTCTTGCTTTTACTTAAATTAAGAGTCATTGGTCGTATTC
CAGAGCTGATGGACAACTTAGTCAGGTTTTCAGGAAGCCTGAGGTTGATTTGGATCTTTGACGGTTCAGA
GGAGGAATATTGAAAAACTCCCAAATTTACAAACTCTACAGATGTTAAAGGAAGTAAAGTCCCCGTCTCA
ATCATAAGCAGCTTATTTTCTTGAAGTAGGAGAGTTTTTAGGTTAGATAACCCGAAGAAGGTAAAGTTTG
TGAGCTGAGATATTTTATTACGACTGAGGTCCAAAGTTTTAAGCAAACTTGTACTGTTAAATGTAAAATC
TTCAATATGTTCAATCTCACTATAAGTCCAACGCAGTTCCTCGAGTTCTCGTAGGCAGCTAAAATGTCTG
GAGTCAATTCTTTTGAAATTGTTTGTAAAAAGGTTTACTGTTTTGAGTTTTGTGACAAGATCACTCTGAT
TTTCACACAGTGCCAATGCCCTGTCTCTTTTAATACTCTCTGGAGTAAGTTTCCATTGAATAAGCAATAA
TGTAAGGTTTTTTAGAACATTGATGAATGTTAAATTCATTGCTGTACATTGGTCTTCACAATAAATAAAA
AGATGTTCAAGCCCCATGCATCTTTCCAGATCGGGCACAAAAGAATCAGTTACATTTGGGAATGACACAA
TGATGCCAGTCGTCGAAAGGTCATGTGTGGCTTCACAGATTTCTTCAAAGCTGCTAAACTCATAGCTGTA
AAAACGTATACCTAAAATGTCAATATTTGTAAGTTCAGATTTTAAAACTTCAAATGAAGTAGAATGTATT
TTTAAAATATCTATTTTGGGGAAATATTTCATCACTGTTTTATTCATTACATTAACCTCAGCAAAGTCAA
GATAGAGGGTCCCAAATTCATGAAACTTAACATCAAAAGAAGTCCCGTTAGAAAAAGCACAAGTTGGTGT
TGTAAAATTAACTAAATTCTCAGCAAATACGTCTAAATAGTTTAATGATGATGACACAAATGTTAATCTG
CACAACAACTCAGAAATGTCCTCTATACTGTCTGACAATGCGAGATTTTCTAACTTCACCATCCCTTTGA
ACATGTCTATTGTCATGGATGAGAGCTTGCAGTTGACGATMAAAAGTGTTTGGATGTTCTGAAGGTCACT
GAAAACCTCAGATGAAAAGGGAATATTCAATGATTCTAAGCAGGTAATTTCCAGTGTTTTCAGACTCAAA
AGATTTCTAAAAGCTCCAGGAAGGACAGTTGAGACAGATCCTGTGATTATTAAGTGTGTGAGCTTTGTAA
ACCTTGAGAAAGAGTTAGGTTGCAGAGACAAATCCTTTGAATAGTGCAAACAGAGGACCTCGAGATGAGA
TGGAATCCCAGCAAGATCGAGTGCCACATTGGAGACACCTTTACAGGTTCCTGACAGGTTACTTTTTGGA
CATTCATCTATTATGTTTTCATCCAGGTAATCTTCAAAGACAAAGCATTTTTCAGACACCCAACACAGCG
TACACGTCAGAAGGCTCGTGAAAACAGCTGAAGAGAAAAGATGCATGTTTTATCTTGCCGTGTTGAACTG
ATCCAACAGAAGGTCAAACTGATCTGGTAAAGATCTCCTGTTGTTAAGACTTTTTCAATCCCAAAAATAA
TAAAATAAAGACCGTAAATCCTGAGATGTTGGTTTAGAGCTAGTTTTTCTTTTCAAGACTGCTGTGTTAC
AAATACTTCACTGTGTGTGCAGCTATCAATAAAGATGAGCTTCTCTAGGTTAACACATATGACGTTTGAT
GAAGCATTAAAATGAACCAGGAACTCTTACTTCCTTTTTGCTATTTCAGATAACCAGATAGACAGTGTCT
GCCTTAATATGTTCTTTAATGAATGCAATCATGAATGTCAAACTCTTTTAGCCTGAACAATGTTAATTTT
CTCATTTTCATTATAATAAAATATTCCCAAATATTTCAAGTTCTGTTGTTTGAGTCATACACAGACGAGG
CACTATTTCAGGTCAAGTCAAGTCAAGTAGGCTTTTATTTTATTTCAACTTTAAGGCATCACCAGATGTT
CATCATCCAGAGAAATGTTTTATAATTAGGACTGATGAATGATGGTTAGGGTTTGATAAAAATTATGAAA
AGTGAACATTACTGTTAGTTGATGTATGGACAACATTTATATCTTACACAAACTGACACTAAAGATGTAT
ATGGTTTTAAGACTGATAGTACTCTCAGACTTTATCTTTAGTTAGTCTAATCCGTGTATGAAAATCATTC
CTTATGCCCACGAATCATAGTTTTAATTCTGGAACATGCCTGTTCAAGCACGGGGAAAAAGCTCCACAGA
TGGGTATAATGTATTTTAGAATGTTTGGGGAATGAAGGGCTTGGAGCAGGCTTGGTGAGATTTTTTTTCT
ATCCTGAATTGTTTATTTGAGCAGCACAATTAATGCACAAATGAATAAAAATGATGATCAGCTACAGGTG
GAAGCATTATCTGTTACTTTCTGGTTTTACCATCGCCTCTCCACCCACAGGTCATGCTCAACCACGCCCA
CACTGCCATGTTGGGCTAACCTGGTTATTCAGTACATATGTCCTGGTTATTTATGGTCATCAGCACACTT
CAGTGGACACATAACGTTGCTGAGTCTAGACTTGAGCAACTGAAACAACTCGAGATCATAACACTGCCTC
TAGAGGCTTGTACAGTGGCCACTATACATGATGGGTGCATTGCTTCTTACCCTGATGCATTAATCACTCT
GGAATAGGTTCTGTCCGGACTCATCGGACCACACAACCTTTTTCCATTCTTCCAAACTCCAGGCTTTATG
ATCCATAGCAAACCAAAGGCTTTTTGTTTTGATAAGTCTCACTAACCAGTGGTTTTCTTATGTGTTTAGT
CCAAATCCTGTCAGTTCATATCATATTGTGTGTATGTAAATGCTCTTATTTTCACTATTAAGCATTAAGT
AACTTCAATCGTTTAAGCGATCTCTGATCATGATTCATGATTTTTTTTTCCTCCACCACATTTTTCCTAT
GAAAGCTGGTGATTCACCACTTTTTTAAGGTGGGTTCTGAAATGGGAGCTTTTTTGGGTATTTGTCATGG
TAGGTGTTGCAGGTGAGGCATAGTTGCAGGTGAGGCATAGTTGCTAAGATAAAGGCATTTATTTAAATAA
AGAACAGAAAAACAAATTAAACATGAAGTTATGACTCAAAGAGAAAAAAAAGAAAACCAGAACATGAAGC
ATGGCAAAACAACAAAACAGCATGACAAAACAGATGCAAGACAAACAACTAAACCTAGGACACAACTTTT
TTTTATAAACAAACTCACTAATAATCTCAGCTCAGGTGAGGGCAGTCATCACCAAGCTGAGGTGCACTCT
GGGAAACGAAGTCCCAGGCAAACTAAATTCTCTGGGTCCAAGGCACCCTCTATGGGTCATTTCTGACATT
ATCCTGTACCTTAACGCTGTTGAACAAAGAAGACTGTATAATACTCTACAATTTTATTTATTTATTTATT
TTTTAGCAAAAAGCAAAATACAGTATACAGTTAAATTCATTTTGATTTCATTTGTATAGTTATTTAGGTA
AACAATGCCAGAAAGTAAAATGAAATAAAATAGAATGAAATAAAGTCTATTGCTCTTAGATCTAACAGAA
ATATCTATTAGGGGGTTGTGTTGATTTAGTGCAGTAAATATTTGCACCCAAACACAGCACACATGCTATA
ATGCTTGTGAGTAGACTACAACATGAGAAAAAAAAAAGAACGCTGCATGTTTTATCTCAACTTGACCAAG
AGATGTCACACTTGTTTGGTAAAACTTGTTTAGTGGTCATATCTTTTCAACCCCAATGAATTCAAATAAA
TCTTTATAATATTTATGATCAATAAATTAATTTTTGGATGAACTTGGCAGCTAGCCATAAAGATCATCTT
CTCTTCTCTTGGTTGACATTTTGAAGTTATGGGCTTATGCTGAAGTGTCAACACTGACCGTGAACTTTTT
TTGGTGCTTTCATTAGGCCTGGTTGAGGTCATCTATCTATTTATCTTAGATAGATAGATGGGAAATTCAA
TAGCAGACATCCAACAGCAATAAAAACAGTAACACAAGACATATTCGTAAAGGCATGCTGTATTTCTTAC
ACACAAAAAAATCTTATAAAGAATCTAAATAATAAATAACTAAATAAAAAATACTAATAAGTGAAATGCA
TATGGCCATTGGTGGATCAGTGGTAGGTTTTTTGCCTGTCATGCAGAAGGTCCGGGTTCGATTCCCAGCC
AGTGCCCAAACCCCAGCCACTGGATGCAGTGCCGGTCTCAAGCCCGGATAAATTGGGAGAAGTAGCGTCA
GTTACAACATACGGCATAAAACCTGTGCCAAGCTTGTATGGGCCGCTGTGGCAACCCATTGCAGGGAGCA
GCCAAAAGACCAGTAACAACTAATAAGTGAAATACAGTTCAACCTCCATGTACAGTTGTATTTATGACAG
TGACAACAGTGCAAAAGTAATAATAATAAAAGTGCGACAAGCAACATGAAAATGACCCTGAGTGAGTTTA
TGGGTATTAACATAATATGTAATACTGAGAGTAGTGAGCAGACCATGACCCTAGAAGATAAGAGAGTTAT
GCAGGTGGCACCGTGATGCATTTAGCAGAAGAACCTTAAACCTAGCACTCCCAGTTCACACTCCTATTCC
TCCTGTAGCTAAGTGTTGAAAAACCTGAAAGACTCTGGGGACAAAAGATTTCCAGAGTCTATAAGTTAAG
CAGCCCCATGACAGAAGTCTTCCACTGAACACAAAAAAAATTGTTTGTGGTCGGAGTTGGCCATTATGGA
CAGTATTTTGTCTAATGTCCTCCTTTCCACTACTTCCTCGAAGGAAGTCCAGTTCCAAACCAACCACCGA
AACAGGTCTCCTGACCAGGTTGTCCAAACACGTGGCATGTAGGGTTTCAGCTGTGAGTCAAAGGTGAATC
AAATCTTTAACGATACAGGTTAATTTGATTAAACTGAATAAAATTTAGAGCATACACTTCATCGTCTATC
CGTCCAATGTTTAGCACGATTTAGTGTATCTTACCAATTCTGGTTATCGTGTGGCGACCAAGGTAATGTA
AGATCTGAGCAAATGTTTAGACTTTAAAATACATGATTAAGACCACAGTTCTTTATAAAGAAAAAAGTAG
TTGCCTAGAATGCCTCATCCCACCCCCGCTGTTAAAAAAACTAACTCGGTAACTTTTACTCAGAGTAAAT
TTTTTTATGAGCTACTTTTTACTTTTACTTGAGTAGATTTTTATAATGGTAACTTTACTTGTACTTCAGT
AAGATTTCAATGCAGAAACAGTACTTTTACTTGAGTACAAAAGTTTAATACTCTTTCGACCTCTGGTGAT
AATGGATAACAGGAATTATATAATGACATTGTGTGTTAGGCTGCTAGAAGTTAAGTATAACAGAAGCTGT
CTAAGTTAGCATGTAGTCCAGTTCTGCACAGGGATGAGTCAGCAGGTGCAGAGGGTGGGTAGAAAAATAA
TTTAAAAAAACAGGTGGAAATAATTAGCAGCACTAGATAAGAGTGTGCATTTAGATGTAATGGAGTATGA
GGTTATGGGATGAATTATGCGTATGACAGATTAAAGAAATGCATCTTGATTCTACTTTTAAACTGGTAGA
CTGTGTCTAAGCCAGGTCTAGACTGTATCTCAGCCACTAGACAGTGCAGGAATGATAGTATTGGGGTTAT
ATGATCTTGATCTGGTGAGAACCCTGGTGGTGTAGCAAGATGTAGCTTGTTTATTGAGGATGCAGGACAG
TCACCTAGTTATGCACTTCAGTGAAACCGGCCCGATCACATCTTCTGGCCCAGGAAATACAGACTCTGCT
GGGCAAAAGGGCCTAGCCGACATGTTCCCCTCCCAGACAGAGAGTCGAGTACTTTTTGGTTCCCAAAAGA
GATGGGGGGTTGCGTCTGATTTTGGATCTTCTCGGCTTGAACCGCTATCTCAGGAACTTCAGATTCAAAA
TGTTGACTGTCAAAATGATTGTTTCTCAAATCCAACCTATGCGTTGGTTTGTGACAATTGACCTCAAGGA
TGCATATTTCCATATAGAAATGTTGCCACAGCTCCTGAGGTTTGCTTTCGGGGGCGAAGCTTACCAGTAT
CGGGTTCTTCCATTTGGCCTAGCTCTGTCACCCTGCACATATACAAAATGCATGGATGCGGCCCTGGCTC
CTTTACGACTCTAGGGCATCCGTATTTTGAATTACATAGATGACTGGCTGATTCTGGCTCAGTCTCTCAT
CGAAATGTCGTCCTAGCTCATCTCCATTCTTTAGGATTGACACTCAATGCCACAAAAAGGGTTCTCTTTC
CTGTTCAGAGGACAACATATTTAGGTGTCACGTGGCATTCAGTCACAATGCGGGCACAGCTGTCTAATGC
TTGTGTCAAAGCCATTCTCAACACCCTGAAGGAAATCAAGCTAGGCCAGAAGGTGACTGTTCATCACTTT
CAGAGATCTCTAGGCCTCATGGCAGCTGTGTCCACGGTGATATCTTTGGGCCTTCTGCACATGAGAGTGT
TTCAGCTGTGGCTAAGAGCCAGGGGATTTCATTCACGGGCCAATCCCCAGAGGCTAATAAGGGTTACGCG
CCCGGGGCTTCGTACCCTTTCTATGTGGTTCAGACCTCGGGTCCTGACTTTGGGCCCCACTTTAGGTCTG
TCTTGTCATTGCAAAATGCGAATGACAGACGCTTCCCTCACGGGCTGGRGTGCGGTCTTGGATAGCCGTC
CAGCACAATGGTGCTGGTGAGGTCATCTTCTCGCATGGCACACAAATTAGCTCGAAATGATGGCTCTGTT
TCTGGCCCTGAAACACTTCCTCCAGCAGTTGAGATGCTACCATGTCCTAGTGCGGGTGGACAGCACTGCG
GTAGTCTCGTACATAAATCGCCAGGGTGGACTGTGCTCGCGCCGCTTGAACAGCTAGCGCACCAGGTTCT
GCTTTGGGCACAGGACAAGTTCCTGTCCCTCAGGGCGATTTAMATTCYGGGGCATATGMATGTAGGAGCG
GACTTGCTATCCAGACAAGCTGTGACACATGGGGAATGGAAACTCCACCCCAAAGTAGTCAGTAAAATCT
GGGAAATATTTTATGTGGCAGAGGTGGACCTCGTGAGGCAACACAATGTCTCCTTTACTACTATCTGACT
CCTGTAGCTCCCCTGGGTCTGGACGCGATGGCCCAGATTACGCTGCGTTTCCACCGATAGTTCTGCTCCC
AGGAGTCCTGGCAAGGGTCCGTCAATCGGGTCAGGCACTCTTATTGATAGCGCCCCATTGGCCGACCAGA
GTGTGTTTCTCGGATCTAATATCTCTCCTCAATGGCTCACCCTGTGTGATTCCAGTGAGGAGGGATCTTC
TGTCTCAGGCGCAGGGGACAATATTTCATCCCCGGCCTGAGCTCTGGAACCTTCATGTCTGGTCCCCGAA
GGGGACCAACTAAGAAATGCTGGTCTTCCAGCCAGCGTAATTAAAACCATTTTAAGTGCCTGGGCTCCCG
CCACTAGAAGACCTTATGCCCTCAAATGGAGTGTATTTGAAAGTTGGTGCATGGCAAGACATGTAGACCC
AGTTCACTGCCAGATTGTTTCAGTGCTGGAGTTTCTGCAAGAAAAGATGTCCTCGGGCTTATGCCCTAGT
ACGCTCAGAATGTACGTAGCTGCTATTTTGGTTTGTCATGTTCTGACCGATGGGGTTTTTGTGGGGAAGC
CCCGTTTTATTTGTGGAGCTAAATGGTTGAGGCCGCCCACTAGAGCGACGGTCCCTTCGTGGGACTTAGC
TATTGTACTCGAAGGCCTGGCTGACACCCCTTTCGAACCACTAGAGTCAGCGCCTGTCAGGCTTTTGTCT
CTTAACATGGTTTTTCTTATGGCTGTTACTTCTTTTAAGAGGATTGGGGATCTGCAGGCTCTGTCAATCT
CCTCAACCTGCCTAGACTTTGCTCCTGGGCGAGTCAAAGCTATTCTGTATCCTCCTACCCAACTGTTACG
ACCCTTGGCGGTCTAGGGGTATACGGGTCGCACATTTAAATTTGTGAGACAGTGGCAAGTTG
