# Supplementary material for: Variation in selection constraints on teleost TLRs with emphasis on their repertoire in the Walking catfish, Clarias batrachus
Source: Sci Rep. 2020 Dec 7;10:21394. doi: 10.1038/s41598-020-78347-6 (PMC7721727; doi:10.1038/s41598-020-78347-6)
Supplement: Supplementary file 21 — Supplementary Information 21. [file 41598_2020_78347_MOESM21_ESM.txt]

>lcl|ORF1
MASYRKQILISVTIVASIFQFGVSYSFRNCIERPGSYHRNFTCIKRLEQT
VNAIVGDIPASATTLTITDCTLEYIPSQSFINMTNLRSLELSNNRMRYIH
EDAFANLRYLRTLNLSSNYIVSLNSSMFHDLQNLSKLILADNRLKNISSD
SFSSLSKLQFLDLXKNELMNFSAVVQSISNLKELKNLDISSNKLVTLYHS
DRLPQSLSCLYLGNNMLTTLQCRNDSLSSVKVLDLSFNTRLSNQAFFGLN
LSNLTYLRLRSTNISIISLLNQTKGMMTWYIDFSGLGLTEPQMVVSLCKQ
LSYYPNKYIKRILLQKNKLKGLNNNTLSDCPRITNLLDXSFNELKSTNCL
QFLEGQTYLTKLTVEHNHFTRLINCKNRTSFFHLKELSYRYNRILEVSPF
AFSHTPKLTTLKLNINIIAYLDHKALNGLKDLIILRLDNNLLTDLYNDSF
KDLHSLQTLNLRNNQISVIFNNTFYFLRNLSILDLGGNKIAHLMPLAFEG
LDSLKNLYLDRNRLGKIDGQLIGSLHRTLQVLDLQGNFIRYKTDYARSPF
VNLTKLTDLKLDGQRPYGITLLPHAFFRGLTSLKXLYLTNNRISSLSSDT
FDDLKNLTFLTLDDSCVGVAQLKPGIFKNLHKLEILTAENMGIGSFSKEV
FGNLTGLKKLNLNKNTMQTLDVDLLENLTNLQYLDVRGTPLSCNCPNSEL
QNWTKNERVQIVYLYNLTCPDVKGSYFYNFDTHVCSDFGVYWFASTYVVT
LQTTIRHNCDMSVKWKYYFLRSVV

>lcl|ORF1 CDS
ATGGCGTCATACAGGAAGCAAATACTGATATCAGTGACAATAGTCGCTTC
CATATTTCAGTTCGGCGTGAGCTACAGTTTCAGGAATTGCATAGAACGTC
CTGGCTCTTACCATAGAAACTTCACCTGCATCAAACGCCTTGAGCAAACA
GTTAATGCGATTGTAGGTGATATACCAGCATCTGCAACAACGCTTACAAT
CACTGACTGCACACTTGAATACATTCCTTCTCAAAGCTTCATTAACATGA
CAAATCTCAGGAGCTTGGAACTAAGCAACAATCGCATGAGGTACATCCAC
GAAGATGCCTTTGCTAATCTACGATACCTTCGCACACTGAATTTGTCAAG
TAATTACATAGTTTCTCTCAATTCTTCCATGTTCCATGACCTCCAGAACC
TGAGCAAGTTAATCCTGGCTGACAACAGACTGAAAAATATATCCTCCGAC
TCATTTTCTAGTTTGTCAAAATTACAGTTTCTGGATCTGMGTAAGAATGA
GTTAATGAACTTCTCAGCGGTGGTTCAGTCCATATCAAATCTAAAAGAGC
TGAAGAACCTGGACATTTCCTCCAACAAACTAGTCACTTTGTATCACTCA
GACAGACTGCCACAGTCACTTTCCTGTCTTTATCTTGGTAATAACATGCT
GACCACACTGCAGTGCAGGAATGACTCTTTAAGTAGTGTCAAAGTGTTGG
ATCTCTCTTTTAATACACGGTTGTCAAACCAGGCTTTCTTTGGTCTGAAT
CTGAGCAACCTGACATATCTGCGTCTGCGTTCCACCAACATTTCAATAAT
ATCACTCCTTAACCAAACTAAAGGGATGATGACATGGTATATAGACTTCT
CAGGTTTRGGACTAACAGAACCTCAAATGGTAGTTTCATTATGCAAACAA
CTGTCATACTATCCAAATAAATATATTAAAAGAATACTCCTTCAGAAAAA
YAAGCTAAAAGGTCTGAATAACAATACATTATCTGACTGCCCTCGTATAA
CTAATCTTTTGGACYTTTCATTCAATGAGCTGAAGAGCACAAACTGTTTG
CAATTCCTTGAAGGACAAACATATCTTACAAAACTTACAGTTGAACATAA
CCACTTTACCAGGCTAATAAACTGTAAAAATCGCACAAGCTTTTTCCACT
TGAAAGAACTAAGCTACCGCTATAATCGCATTCTTGAAGTGAGTCCTTTT
GCCTTCAGTCATACACCAAAACTGACAACTCTTAAACTGAATATAAACAT
AATTGCCTACTTGGATCACAAAGCACTGAATGGACTTAAAGACCTTATTA
TACTCCGACTGGATAACAACCTTCTGACTGATCTCTATAACGACAGCTTT
AAGGACCTTCACAGTCTTCAGACACTCAATTTACGTAATAACCAAATTTC
GGTCATCTTCAACAACACCTTTTACTTCCTCAGAAATCTGAGCATTTTAG
ATCTAGGTGGGAACAAGATAGCACATTTAATGCCACTAGCCTTTGAAGGG
CTGGACAGCTTAAAAAATCTTTACTTAGACCGCAATCGTCTTGGAAAAAT
TGACGGTCAGCTGATTGGAAGTCTGCATCGCACATTGCAAGTTCTAGATT
TACAAGGCAATTTCATCCGCTACAAGACCGATTATGCACGCTCCCCATTT
GTAAATCTTACTAAACTGACTGACCTAAAGTTAGATGGACAAAGGCCATA
TGGCATAACTTTATTACCACATGCATTTTTTCGTGGTCTCACTTCCCTAA
AAAGMCTTTACCTCACTAACAATCGTATCTCTTCTCTCAGCAGTGACACG
TTTGATGACTTAAAAAACTTAACGTTTTTAACCTTAGATGATTCATGTGT
TGGTGTTGCCCAACTCAAGCCAGGCATTTTCAAAAACCTTCACAAGCTGG
AGATTTTAACAGCTGAAAACATGGGTATTGGGTCTTTCTCAAAAGAGGTG
TTTGGTAATCTTACAGGATTGAAAAAACTGAATCTGAACAAAAATACAAT
GCAGACATTGGATGTAGACTTGCTGGAAAATTTGACCAATCTACAGTATC
TAGATGTTAGAGGGACACCTCTCAGTTGCAACTGTCCTAATAGCGAGCTC
CAGAATTGGACAAAAAACGAACGAGTACAGATTGTATATCTTTATAACCT
GACCTGTCCGGATGTCAAAGGATCATACTTTTACAACTTTGACACCCATG
TATGTTCAGACTTTGGAGTGTATTGGTTTGCCTCCACCTATGTTGTAACA
CTNCAAACCACAATAAGACATAATTGTGACATGTCAGTCAAATGGAAATA
TTATTTCTTAAGAAGTGTTGTCTGA

SOURCE

>QMIH01000838.1:1000-4000 Clarias batrachus isolate FL201406 scaffold839_size264961, whole genome shotgun sequence
TTCCTCATCCATCCAACTCTTTTAAAAATTTGCCATGACCCGTTGACACTCTGCCAGATGTTAAAAAAAG
AAGGGACTTAACTCATTTCTAGGATTGGTTAGAGGATGCCTGCTACAGTATATATAACGTTTTAGCTAGG
CTACAACCTTTATTGTGAGGCAACTAGTTTGAGTGTCATCACTACATTTTTCTTTAAAAAAAAAAAAAAA
AGTTTAAATAGATGAAAATAAAAATGTGTGGTAGTGAAAATAATCCATTGTGTGTGTACTTCTACTCTGT
AATTTCAGCTTTCTGCCAAACTAGGAAATTTCATTATATTTTAATTATAATTTTTTAACTGTTTCTAAAT
AGCACTGAAGTGCGCTGCAAATTTAATGTGTTCACATGCATACTTATGTCAGACAACACTTCTTAAGAAA
TAATATTTCCATTTGACTGACATGTCACAATTATGTCTTATTGTGGTTTGNAGTGTTACAACATAGGTGG
AGGCAAACCAATACACTCCAAAGTCTGAACATACATGGGTGTCAAAGTTGTAAAAGTATGATCCTTTGAC
ATCCGGACAGGTCAGGTTATAAAGATATACAATCTGTACTCGTTCGTTTTTTGTCCAATTCTGGAGCTCG
CTATTAGGACAGTTGCAACTGAGAGGTGTCCCTCTAACATCTAGATACTGTAGATTGGTCAAATTTTCCA
GCAAGTCTACATCCAATGTCTGCATTGTATTTTTGTTCAGATTCAGTTTTTTCAATCCTGTAAGATTACC
AAACACCTCTTTTGAGAAAGACCCAATACCCATGTTTTCAGCTGTTAAAATCTCCAGCTTGTGAAGGTTT
TTGAAAATGCCTGGCTTGAGTTGGGCAACACCAACACATGAATCATCTAAGGTTAAAAACGTTAAGTTTT
TTAAGTCATCAAACGTGTCACTGCTGAGAGAAGAGATACGATTGTTAGTGAGGTAAAGKCTTTTTAGGGA
AGTGAGACCACGAAAAAATGCATGTGGTAATAAAGTTATGCCATATGGCCTTTGTCCATCTAACTTTAGG
TCAGTCAGTTTAGTAAGATTTACAAATGGGGAGCGTGCATAATCGGTCTTGTAGCGGATGAAATTGCCTT
GTAAATCTAGAACTTGCAATGTGCGATGCAGACTTCCAATCAGCTGACCGTCAATTTTTCCAAGACGATT
GCGGTCTAAGTAAAGATTTTTTAAGCTGTCCAGCCCTTCAAAGGCTAGTGGCATTAAATGTGCTATCTTG
TTCCCACCTAGATCTAAAATGCTCAGATTTCTGAGGAAGTAAAAGGTGTTGTTGAAGATGACCGAAATTT
GGTTATTACGTAAATTGAGTGTCTGAAGACTGTGAAGGTCCTTAAAGCTGTCGTTATAGAGATCAGTCAG
AAGGTTGTTATCCAGTCGGAGTATAATAAGGTCTTTAAGTCCATTCAGTGCTTTGTGATCCAAGTAGGCA
ATTATGTTTATATTCAGTTTAAGAGTTGTCAGTTTTGGTGTATGACTGAAGGCAAAAGGACTCACTTCAA
GAATGCGATTATAGCGGTAGCTTAGTTCTTTCAAGTGGAAAAAGCTTGTGCGATTTTTACAGTTTATTAG
CCTGGTAAAGTGGTTATGTTCAACTGTAAGTTTTGTAAGATATGTTTGTCCTTCAAGGAATTGCAAACAG
TTTGTGCTCTTCAGCTCATTGAATGAAARGTCCAAAAGATTAGTTATACGAGGGCAGTCAGATAATGTAT
TGTTATTCAGACCTTTTAGCTTRTTTTTCTGAAGGAGTATTCTTTTAATATATTTATTTGGATAGTATGA
CAGTTGTTTGCATAATGAAACTACCATTTGAGGTTCTGTTAGTCCYAAACCTGAGAAGTCTATATACCAT
GTCATCATCCCTTTAGTTTGGTTAAGGAGTGATATTATTGAAATGTTGGTGGAACGCAGACGCAGATATG
TCAGGTTGCTCAGATTCAGACCAAAGAAAGCCTGGTTTGACAACCGTGTATTAAAAGAGAGATCCAACAC
TTTGACACTACTTAAAGAGTCATTCCTGCACTGCAGTGTGGTCAGCATGTTATTACCAAGATAAAGACAG
GAAAGTGACTGTGGCAGTCTGTCTGAGTGATACAAAGTGACTAGTTTGTTGGAGGAAATGTCCAGGTTCT
TCAGCTCTTTTAGATTTGATATGGACTGAACCACCGCTGAGAAGTTCATTAACTCATTCTTACKCAGATC
CAGAAACTGTAATTTTGACAAACTAGAAAATGAGTCGGAGGATATATTTTTCAGTCTGTTGTCAGCCAGG
ATTAACTTGCTCAGGTTCTGGAGGTCATGGAACATGGAAGAATTGAGAGAAACTATGTAATTACTTGACA
AATTCAGTGTGCGAAGGTATCGTAGATTAGCAAAGGCATCTTCGTGGATGTACCTCATGCGATTGTTGCT
TAGTTCCAAGCTCCTGAGATTTGTCATGTTAATGAAGCTTTGAGAAGGAATGTATTCAAGTGTGCAGTCA
GTGATTGTAAGCGTTGTTGCAGATGCTGGTATATCACCTACAATCGCATTAACTGTTTGCTCAAGGCGTT
TGATGCAGGTGAAGTTTCTATGGTAAGAGCCAGGACGTTCTATGCAATTCCTGAAACTGTAGCTCACGCC
GAACTGAAATATGGAAGCGACTATTGTCACTGATATCAGTATTTGCTTCCTGTATGACGCCATATTGTGT
AGAAATATCTCTGTCCTTATAGGAACAAATCTTCAGGTCACAGTTGTCTAGAAAGAAAGCAGGAAAAACT
GTTAATTGGGTTTTACTTTTAAATATTTTACTATTTATACTATTACTTATATAAAAAAAAAAGCATACAA
GGGCTAATATACCACAAATAATAATACCATGCATATATGGGTTATGACCAACGGACCAGTTGTGCATGTA
AACTGTAATCATCACCAATACTATGTTTTCATCAATCATAGCTACTGTAGGAAGTATTGCA
