# Supplementary material for: Variation in selection constraints on teleost TLRs with emphasis on their repertoire in the Walking catfish, Clarias batrachus
Source: Sci Rep. 2020 Dec 7;10:21394. doi: 10.1038/s41598-020-78347-6 (PMC7721727; doi:10.1038/s41598-020-78347-6)
Supplement: Supplementary file 22 — Supplementary Information 22. [file 41598_2020_78347_MOESM22_ESM.txt]

>lcl|ORF1 CDS
ATGATTTTCCTTACAGGTCTTGCTCAATTTCAGATGTTTTCTTCTTGTGC
AAGTCAATTGAACAACTCATCCACAAATTTAAAAATGGTGTGTTTCCAGG
CAACAATGTCTCTGGCTCTTCTCACTATATCTTCATACATCTTCAGTTTC
CAAGTCAGTGCGTTTTCATTAACAAACTGCACCGTCTCGGGCGCTCTAAA
CAACACTGAGGAGTTAAAAGTTCTTTGCTATAAGATGGGCTTCTATACGG
TTCCTTCCCCGATACCCAGCAATGCCAGATTCATAGAMATGTCCTTCAAC
TTCTTTTCAAACATCAGAGCTGGAGACWTTGAAGACCTTTGGAAYTTAAG
AGGTTTCAACTTATCTAACAGTAACATCTCACAAATAGAAGACGGTACAG
CAAAGCATTTTCCCAACTTGATTAAACTTAATCTGGCCTACAACAAGTTG
AAAACGGTGTCAAGAGGTCTACTGGACGGTCTTGTCAACCTGCAAGTGCT
GCGTCTTGATGGAAATTTAATCGAAAGCATTGACGAATTTGCGTTTAACA
CCCTTCGGAGTTTGATCATTCTGAACCTTACGGAAAATAACCTCAGACAG
ATTGTTAACGTCAGACCAGTGCTTTTGTCGCCAAGCTTGGAGGAATTGCT
CATCGGAAGCAACAAATTTGATGTTTTCAACTCATGCGACCTGTCAAGTA
CGGCTTTGTCGCTGAAAAAAATCGATTTGTCCTACAATCCATTGACCAAA
TTCCAAATCACTGAGAACATCTTCCCAAATCTGGATTACCTTGATTTATC
ACACTGTGGTCGAAACRGGACTATGCTATGGAATATTACTGATAAGACTT
TTCTGAATTCAGTAAAAGCACTGAATCTGACCGCAATATACATGCCAGAG
GAAGACCTCACTGCAGTACTTCAGAACATCACCTGGGCTTCCTTGTTTAA
ACTCAGATTAAGTGAATTGAAATGGATGAAGCCAGGAACTCTTTTACAGT
CTGGATGCTTGCCTGGACTCAAGGTGCTACGCATGCTGCAAAACGGAATC
TCAAAACTGACAGCTCAGATGCTAGATCCCTGCTCTAACTTGACAGAGCT
AGACTTTGGAAATAACAAAATATCTGCTATTTCTGCACCCATATTTAAAG
AACTAACACAGCTTAAGACACTCTATCTACAAGTTAATAAACTCACCAAG
GTCAACAATTCCTTTAAAAATCTTCTGATGCTCGAGTATCTAGATCTCAG
TAGAAACAGTATTAGTGATTTAACCTGTTCAGACTTTGCCAATTTAACAC
AGTTAAATACGCTATATTTGTACAGCAACAAAATTTCTAAACTTGTCCCT
TGCGTGTTTAAATATTTGAATAACCTTGAAATTTTAAAGCTGGGGACGAA
TAAATTATTGACAATCAATGTTGCTTTTCAACAAGGCCTTCCTTCCCTAA
AGTATTTGCAATTGGCATATAATAAGTTAAGCAAGATTAGTAAGGAGAGC
TTTAAGAGTTTGTCTAGTCTTAGAACCCTTGATCTTGGGGACAATCAGAT
TTTTGAGATTGAAGCACATGCATTTTCAGGGTTGACGAATCTTACAGACA
TGTTACTTCACTCTAACAGGATAACGAGTAAAACTATAAAAGACCCAGCT
GTGTTCTCAGGCATACCTAAACTGACAACCCTAGAACTACGTAGCAATGT
CATTCATTACGAAAGTGATACGTTGCAAAATCCCCCGTTTTTAAATTTAA
ATTCACTGAAAATTTTGTCTATTCATAGTCAAAGACGAGGTTTTGGTAAA
ATCCCCTCAAATCTTCTTCAAGGTTTAACTTCTTTAACAATGTTCTATGG
TGGACGCATGAATCTGAATAATCTCCATCCTGATACRTTCAAGTCCACTC
CTAACCTCTGGTTTTTAGACCTCTCAAAGAACGTGTTCACAGACGATGAT
TCCATAACCGCAGAAGTTTTCCACCCGATCCCAAAGCTGAGTAGGCTTAT
CATCAGCAGTGCTCAGCTTCATTCTCTGAATTTCTTAATTAATGCAAACC
TTTCTAGGCTTTCGGCCTTGAGAGCACCTGAGAATAAGTTAGACGTCATT
AATCAAACGTTGATTCAGTCACTCCCTCATCTGACATATCTCGATTTGCA
GMAAAACAYYTTCACTTGTGACTGCAACAATGCTTTTTTTATCAACTGGG
CTTTAACCAGTAATTACACCCAGGTTCTTTACCTGAATAGATACACTTGT
AGCTACCCTTTATCTCTGAGAGGTAAAAGCATTTTAGACATGAATGTAGA
GTCGTGTAACGTGAATATAGACTTCATCATGTTTGTAGTCAGCTCTGTCG
TGGTTATGCTGACTCTTCTGGGGTCGTTCATTTATCAGTTCTTGCACTGG
CAGGTTTTGTATGCGTACTACCTATTCCTCGCCTACTTGTATGACAGCAA
ACGGAAACAGATGMACCAGCAACATGGATTCAAATATGATGCCTTTATTT
CCTACAACGCCCGGGACGAACCTTGGGTTGTCGAAGAACTGATTCCTAAT
TTGGAAGACGARCAGGGCTGGAGACTCTGTCTACATCATAGAGACTTTGA
GCCAGGAAGATCCATCATAGACAACATCATGGACGGGATATACAGCAGTC
GTAAGACCATATGCTTGATCACGCATAATTATTTGAGGAGCACRTGGTGC
TCCAAGGAAATCCAGATGGCCAACTTTAGACTGTTTGATGAAAAGAAAGA
TGTATTAATCCTGATATTCCTGGAGGACATTCCTACACTTCAGCTGTCTC
CTTACTATCRGATGCGTAARCTGGTAAAGAAGAAGACCTACCTCAAATGG
CCCAAACATGGAGAAGACACACGGGTATTTTGGCAGAAACTGAGAATGGC
TTTAGAAACCAAAGAAGGCCCAGAAGACGAGAAAGCTCTTCTCAGTGGAC
ATGGGAAACGTGACCTTCTTTGA

>lcl|ORF1
MIFLTGLAQFQMFSSCASQLNNSSTNLKMVCFQATMSLALLTISSYIFSF
QVSAFSLTNCTVSGALNNTEELKVLCYKMGFYTVPSPIPSNARFIXMSFN
FFSNIRAGDXEDLWNLRGFNLSNSNISQIEDGTAKHFPNLIKLNLAYNKL
KTVSRGLLDGLVNLQVLRLDGNLIESIDEFAFNTLRSLIILNLTENNLRQ
IVNVRPVLLSPSLEELLIGSNKFDVFNSCDLSSTALSLKKIDLSYNPLTK
FQITENIFPNLDYLDLSHCGRNXTMLWNITDKTFLNSVKALNLTAIYMPE
EDLTAVLQNITWASLFKLRLSELKWMKPGTLLQSGCLPGLKVLRMLQNGI
SKLTAQMLDPCSNLTELDFGNNKISAISAPIFKELTQLKTLYLQVNKLTK
VNNSFKNLLMLEYLDLSRNSISDLTCSDFANLTQLNTLYLYSNKISKLVP
CVFKYLNNLEILKLGTNKLLTINVAFQQGLPSLKYLQLAYNKLSKISKES
FKSLSSLRTLDLGDNQIFEIEAHAFSGLTNLTDMLLHSNRITSKTIKDPA
VFSGIPKLTTLELRSNVIHYESDTLQNPPFLNLNSLKILSIHSQRRGFGK
IPSNLLQGLTSLTMFYGGRMNLNNLHPDTFKSTPNLWFLDLSKNVFTDDD
SITAEVFHPIPKLSRLIISSAQLHSLNFLINANLSRLSALRAPENKLDVI
NQTLIQSLPHLTYLDLQXNXFTCDCNNAFFINWALTSNYTQVLYLNRYTC
SYPLSLRGKSILDMNVESCNVNIDFIMFVVSSVVVMLTLLGSFIYQFLHW
QVLYAYYLFLAYLYDSKRKQMXQQHGFKYDAFISYNARDEPWVVEELIPN
LEDEQGWRLCLHHRDFEPGRSIIDNIMDGIYSSRKTICLITHNYLRSTWC
SKEIQMANFRLFDEKKDVLILIFLEDIPTLQLSPYYXMRKLVKKKTYLKW
PKHGEDTRVFWQKLRMALETKEGPEDEKALLSGHGKRDLL

SOURCE

>QMIH01001741.1:16000-20000 Clarias batrachus isolate FL201406 scaffold1742_size112011, whole genome shotgun sequence
CACAATTCAGCTTGCATTTAGAAGAATGTACTATTACTACCAGCTCGACAGTAAAAGACTTGGGCGTAAT
ATTAGACAATAGCTTATCCTTTGAAAATAATATTCATATTCTGCTTCATGATGGTTTGGAGCTACACATG
CTGCTCCTGAGTTCTCAGTGATCCAGACCCCATCTGCCCTCTGCACCTGCTCACTCATCCTTGTGCTGAA
CTGGACTTCATGCTAATTTTAAATAACTTCTGTTATATTGAAATTTCAGCTGCATAACACACATGATGTT
ATATAATTTCTGTTATCTGTTATCACCCAAATGAGGATGGGTTCCCTATTGAGTCTGGTTCCTCTCAAGG
TTTCTTCCCATTGCCATCTCAGGGAGTTTTTCCCTGCCACTGTCGCCGTCACCCTTGACTTGCTCATCAG
GGACTATTTCATTATCTGAACACATTATTCTCACACATACACACTTACATAAATTTTCTTTTCATTTTTG
TGAAGCTGCTTTGTGACAATGACCATTGTTAAAAGCGCTATATAAATAAAATTGAATTGAATTTAATTGA
ATGCAATGAAAATAAATTCCTTTATAAAAAAAAATGCGTAAATGATGCACTTCAAAGAAGGTCACGTTTC
CCATGTCCACTGAGAAGAGCTTTCTCGTCTTCTGGGCCTTCTTTGGTTTCTAAAGCCATTCTCAGTTTCT
GCCAAAATACCCGTGTGTCTTCTCCATGTTTGGGCCATTTGAGGTAGGTCTTCTTCTTTACCAGYTTACG
CATCYGATAGTAAGGAGACAGCTGAAGTGTAGGAATGTCCTCCAGGAATATCAGGATTAATACATCTTTC
TTTTCATCAAACAGTCTAAAGTTGGCCATCTGGATTTCCTTGGAGCACCAYGTGCTCCTCAAATAATTAT
GCGTGATCAAGCATATGGTCTTACGACTGCTGTATATCCCGTCCATGATGTTGTCTATGATGGATCTTCC
TGGCTCAAAGTCTCTATGATGTAGACAGAGTCTCCAGCCCTGYTCGTCTTCCAAATTAGGAATCAGTTCT
TCGACAACCCAAGGTTCGTCCCGGGCGTTGTAGGAAATAAAGGCATCATATTTGAATCCATGTTGCTGGT
KCATCTGTTTCCGTTTGCTGTCATACAAGTAGGCGAGGAATAGGTAGTACGCATACAAAACCTGCCAGTG
CAAGAACTGATAAATGAACGACCCCAGAAGAGTCAGCATAACCACGACAGAGCTGACTACAAACATGATG
AAGTCTATATTCACGTTACACGACTCTACATTCATGTCTAAAATGCTTTTACCTCTCAGAGATAAAGGGT
AGCTACAAGTGTATCTATTCAGGTAAAGAACCTGGGTGTAATTACTGGTTAAAGCCCAGTTGATAAAAAA
AGCATTGTTGCAGTCACAAGTGAARRTGTTTTKCTGCAAATCGAGATATGTCAGATGAGGGAGTGACTGA
ATCAACGTTTGATTAATGACGTCTAACTTATTCTCAGGTGCTCTCAAGGCCGAAAGCCTAGAAAGGTTTG
CATTAATTAAGAAATTCAGAGAATGAAGCTGAGCACTGCTGATGATAAGCCTACTCAGCTTTGGGATCGG
GTGGAAAACTTCTGCGGTTATGGAATCATCGTCTGTGAACACGTTCTTTGAGAGGTCTAAAAACCAGAGG
TTAGGAGTGGACTTGAAYGTATCAGGATGGAGATTATTCAGATTCATGCGTCCACCATAGAACATTGTTA
AAGAAGTTAAACCTTGAAGAAGATTTGAGGGGATTTTACCAAAACCTCGTCTTTGACTATGAATAGACAA
AATTTTCAGTGAATTTAAATTTAAAAACGGGGGATTTTGCAACGTATCACTTTCGTAATGAATGACATTG
CTACGTAGTTCTAGGGTTGTCAGTTTAGGTATGCCTGAGAACACAGCTGGGTCTTTTATAGTTTTACTCG
TTATCCTGTTAGAGTGAAGTAACATGTCTGTAAGATTCGTCAACCCTGAAAATGCATGTGCTTCAATCTC
AAAAATCTGATTGTCCCCAAGATCAAGGGTTCTAAGACTAGACAAACTCTTAAAGCTCTCCTTACTAATC
TTGCTTAACTTATTATATGCCAATTGCAAATACTTTAGGGAAGGAAGGCCTTGTTGAAAAGCAACATTGA
TTGTCAATAATTTATTCGTCCCCAGCTTTAAAATTTCAAGGTTATTCAAATATTTAAACACGCAAGGGAC
AAGTTTAGAAATTTTGTTGCTGTACAAATATAGCGTATTTAACTGTGTTAAATTGGCAAAGTCTGAACAG
GTTAAATCACTAATACTGTTTCTACTGAGATCTAGATACTCGAGCATCAGAAGATTTTTAAAGGAATTGT
TGACCTTGGTGAGTTTATTAACTTGTAGATAGAGTGTCTTAAGCTGTGTTAGTTCTTTAAATATGGGTGC
AGAAATAGCAGATATTTTGTTATTTCCAAAGTCTAGCTCTGTCAAGTTAGAGCAGGGATCTAGCATCTGA
GCTGTCAGTTTTGAGATTCCGTTTTGCAGCATGCGTAGCACCTTGAGTCCAGGCAAGCATCCAGACTGTA
AAAGAGTTCCTGGCTTCATCCATTTCAATTCACTTAATCTGAGTTTAAACAAGGAAGCCCAGGTGATGTT
CTGAAGTACTGCAGTGAGGTCTTCCTCTGGCATGTATATTGCGGTCAGATTCAGTGCTTTTACTGAATTC
AGAAAAGTCTTATCAGTAATATTCCATAGCATAGTCCYGTTTCGACCACAGTGTGATAAATCAAGGTAAT
CCAGATTTGGGAAGATGTTCTCAGTGATTTGGAATTTGGTCAATGGATTGTAGGACAAATCGATTTTTTT
CAGCGACAAAGCCGTACTTGACAGGTCGCATGAGTTGAAAACATCAAATTTGTTGCTTCCGATGAGCAAT
TCCTCCAAGCTTGGCGACAAAAGCACTGGTCTGACGTTAACAATCTGTCTGAGGTTATTTTCCGTAAGGT
TCAGAATGATCAAACTCCGAAGGGTGTTAAACGCAAATTCGTCAATGCTTTCGATTAAATTTCCATCAAG
ACGCAGCACTTGCAGGTTGACAAGACCGTCCAGTAGACCTCTTGACACCGTTTTCAACTTGTTGTAGGCC
AGATTAAGTTTAATCAAGTTGGGAAAATGCTTTGCTGTACCGTCTTCTATTTGTGAGATGTTACTGTTAG
ATAAGTTGAAACCTCTTAARTTCCAAAGGTCTTCAAWGTCTCCAGCTCTGATGTTTGAAAAGAAGTTGAA
GGACATKTCTATGAATCTGGCATTGCTGGGTATCGGGGAAGGAACCGTATAGAAGCCCATCTTATAGCAA
AGAACTTTTAACTCCTCAGTGTTGTTTAGAGCGCCCGAGACGGTGCAGTTTGTTAATGAAAACGCACTGA
CTTGGAAACTGAAGATGTATGAAGATATAGTGAGAAGAGCCAGAGACATTGTTGCCTGGAAACACACCAT
TTTTAAATTTGTGGATGAGTTGTTCAATTGACTTGCACAAGAAGAAAACATCTGAAATTGAGCAAGACCT
GTAAGGAAAATCATRTAAATTGCTCAGATTTATTTTGGGAAAGATTCCATCTAGTTCCAGAAAAACAAAA
TGTAGATTCATACAAATCTTTGATATATGGATATCAAGGCAGATATATAACTATGATTTAGTATAAAGTT
AATACTAAAGTAGTTTGATCCACCAGACTGACTTAGGGTTATACTACACTACTTTACAAAAGCACTTTTT
TTTTCAATAAGGAGGAAATTTGAGAAACAAAGTGACTTTGCTTTTGCACTGGCATCACATAATTATGCTT
AGGCTATTTAAATCTTTAATCAATTCATTTTAGGATAATACAGGTAATAATATAAAAAAAAAACAATACT
AGTTCTACTAATGAAAAATAATGTCAATGGCCTGAAAACCATTTTAGATATTAGATATTACTTTTTAATC
ATAGTATTAAA
