# Supplementary material for: Variation in selection constraints on teleost TLRs with emphasis on their repertoire in the Walking catfish, Clarias batrachus
Source: Sci Rep. 2020 Dec 7;10:21394. doi: 10.1038/s41598-020-78347-6 (PMC7721727; doi:10.1038/s41598-020-78347-6)
Supplement: Supplementary file 23 — Supplementary Information 23. [file 41598_2020_78347_MOESM23_ESM.txt]

>lcl|ORF1 CDS
ATGCCACCCACCTTCTGGACCATTGCAGTATCATCATTGCTTTTAATGGT
CAGATCTGCAGTTTTGATGAATATAGACAAAAACATCCAGCTCTGTTCCT
TTAGGAGGGACCACTCAAAGGACCTCACCAACAGCAACCTGAGCAGGATA
CCATCAGACCTACCAGATGACACTGAATACTTAGATGTCTCTGAAAACAA
TATTTCTAGTATTGTCCACGATGAGCTGTTCAGACTCACTCGCCTGTGTT
TCCTCAAGATCACCCACTGTGGCCTTCGCTTCATCACGCACAATGCATTT
TACCATAACGCAGAACTCAAAGTTCTCAACATCTCCTACAACCAACTGAG
TGTTATTCCGTACTTGCCTCTGCCACAACTTCGGATCTTGGACCTTTCTG
GGAATCATTTCGAAAGCTATCGTCTTCCAGGGTTTTTTAGTAACTTGACA
TATCTTACTACATTTGCAATAGGAAGTCCAAAAGTAACATCACTTGTAAT
CGATGATTTGGCATCGCTTCGAAATATACATATAAAACAATTCGCGTTTG
GTGGCGGCACCGAGATGCAAAAGTACGAAACCGGTTCTTTCGCGCAACTT
AGTTCATTGGAGGAAGTGTCTCTGAGAGTGACCTTTTGTCACAACTTCGA
TATTTTCAAAACCATGTTAATGGACCTTGACCAAACACATACGAGGAGAA
TCAGGTTCATCAAGCTCTTTCCAGATCAGTGTACGGTGACGAGCGATCCT
TTTGAGATCCTTGAGGAACTTCATGTACTTTCCAACTTCACCATTGTGGA
CACTTTGATTAACAGCACCGTCATGGTGAAGCTCCTCCAAAATATCTGGA
AGTCATCTTTTGAGGAACTTGAATTTTTAAACATAACTTACAATGAGGAT
ACGTCATACGGGTTTCAATTCCCCAGTCAGAACCATACACTCAGTTTACG
AGCGATTGTTTTTAATGGTGTGAACCACTATCAATATCGGTATCCTACAA
TCAACATGAGCATGGATTTGATTTCTCAGCTGACTTACATGAAGTTTTCT
GGTACCGGAATGAACATTCTTCCATGCAATCTCATTTCAGTTATACCATC
ACTGCAAATCTTGGACCTGTCGAACAACCTTTTGGATGATACGGGATTCT
GGTGGTATTTGTGCTCGTATGAGCGTGTCTTTCCCTCTTTGAGGCAGCTT
TCGTTGAGCAACAATCGCTTTTCTGACCTGGCGTATATTTCTAAGAGGAC
CAATGAAATGAAGGTTCTAATGTCCCTGGACTTGAGTTTCAACTCCATTC
AGATTGGGGATCCCTGCTCCTGGCCGTCACACCTAACTGAATTGAATCTC
AGCCATAACAACTTGGGTGACGATGTATTTCACTACCTGTCCCCTCATTT
CCGAAAGATCGACCTATCCAAAACTGGCATAAGCGTCATCCCCCAGGATG
TCCACTCGTTGTTCCCCAGACTCACACATCTCGTCCTGAGCTTTAACAGC
ATCCAGCTCATCCCCTCTGATCTCCATGCACCTGTACTGCGGACTCTGTT
TGTTGATCAGAATGCCATCACGTCTATAGAGCAGGCTGCGCTAGAGGGCC
TCTCCAGCCTGCGGACTTTAAAAGCAGGTAACAATCCATTTGTCTGCGAT
TGTGACTCGTTTTGGTTTGTGACCATGTTGAACAAGGACGTTCTTCCTGA
CTGGCCATTAGACTACACGTGCAGTTCTCCACCATCACTAGCAGGAAAGT
ACTTAGACTCATACAAACCGGGAAAACTTTCCTGTCTACCCGGACTACAG
GCAGCAGTGGCTCTACCGGTAACCGCTGCTATTATAGCTGCTTTGGCGAT
CATTTTCTATGTATGTGATGGCGTCTGGTACACCAAAATGCTCTGGGTAT
GGATAAGAGTGAAGCGTCGGAGTGCTAAACAGGCCGGTAAATTGATGAAC
AACACCTTTCATTACCACGCATTCATTTCCTACAGCCAGCACGACTGCAC
CTGGGTCAGCACTGAACTAGTCCCGACTATGGAGGGTGCAGGCTTATCCA
TCTGCATTCACGAGCGAGACTTTGTCCCTGGCCAATGGATTGTGGACAAT
ATCATTAGTTCTGTGGAAAGCAGCTATAAAACAATCTTTATCCTTTCAAA
GCACTTTGTTCAAAGTGAATGGTGCAATTATGAGCTCTTTTTCGCTCAGC
ACAGAGCAATTAGTGTGAACGATGACTCGCTGGTCTTCATTCTGTTGGAG
CCCATCCCACCCGACTCGCTGCCTAAGAAGTTCCTGAGGTTAAGAACCTT
GCTAAGGCAGAAAACTTATCTGGAGTGGCCGAAAGATGAAACCAAGAAAA
AGGTTTTCTGGTCTAGTCTCAGGTCCATCCTGCAGACCGCAGATAAAAGT
ATGGTGCTGAAAGAAGTAGCTTTTGATATAGCTGACAATGCTCTTTTATT
GAATGCTTAA

>lcl|ORF1
MPPTFWTIAVSSLLLMVRSAVLMNIDKNIQLCSFRRDHSKDLTNSNLSRI
PSDLPDDTEYLDVSENNISSIVHDELFRLTRLCFLKITHCGLRFITHNAF
YHNAELKVLNISYNQLSVIPYLPLPQLRILDLSGNHFESYRLPGFFSNLT
YLTTFAIGSPKVTSLVIDDLASLRNIHIKQFAFGGGTEMQKYETGSFAQL
SSLEEVSLRVTFCHNFDIFKTMLMDLDQTHTRRIRFIKLFPDQCTVTSDP
FEILEELHVLSNFTIVDTLINSTVMVKLLQNIWKSSFEELEFLNITYNED
TSYGFQFPSQNHTLSLRAIVFNGVNHYQYRYPTINMSMDLISQLTYMKFS
GTGMNILPCNLISVIPSLQILDLSNNLLDDTGFWWYLCSYERVFPSLRQL
SLSNNRFSDLAYISKRTNEMKVLMSLDLSFNSIQIGDPCSWPSHLTELNL
SHNNLGDDVFHYLSPHFRKIDLSKTGISVIPQDVHSLFPRLTHLVLSFNS
IQLIPSDLHAPVLRTLFVDQNAITSIEQAALEGLSSLRTLKAGNNPFVCD
CDSFWFVTMLNKDVLPDWPLDYTCSSPPSLAGKYLDSYKPGKLSCLPGLQ
AAVALPVTAAIIAALAIIFYVCDGVWYTKMLWVWIRVKRRSAKQAGKLMN
NTFHYHAFISYSQHDCTWVSTELVPTMEGAGLSICIHERDFVPGQWIVDN
IISSVESSYKTIFILSKHFVQSEWCNYELFFAQHRAISVNDDSLVFILLE
PIPPDSLPKKFLRLRTLLRQKTYLEWPKDETKKKVFWSSLRSILQTADKS
MVLKEVAFDIADNALLLNA

SOURCE

>QMIH01000634.1:240000-244000 Clarias batrachus isolate FL201406 scaffold635_size333020, whole genome shotgun sequence
TCTGCCTAAAGTTTAACCTGCACCATAAGGGAAATTAAAATGTTGAGTAAAAGCCATGATATGAACAGTT
ATGTGCCAGATTTCATAATTTACTTTAGCTACTTGCTCAATGTCAACAAACACCTGCAACAATAGATATT
AATTAGAAAAGCTGAACTCAGTAGTTCTTTTCTGGGATCAGTTCATATTTTTAGCACTAAAATAACAGCG
CCGAAGTGGTATAAGTGAATTTTAACATGCTGGAGTCATTTTAACACAATACTGTACTTAATCTTTATCC
AGTCTACTTTTTCGATTTCTCATCTGGACTGTACTTGGCTGACGACAAAAAAGCTCCAACTTAGCGTAAA
CAAGGTATAAGATACTCAACCATATAAAATGTTATTTCTTTGTATTAATAAGTTAGGCAGAGTGTCCTGC
CATACAGAATGACAGACAGACATGTATGACATGTATGTCAACTTGAAAGAAAATATTTAAAAAAATACTC
CTTGATTAAAGTAAAGCAGATCAGATTCTTTTTAACTTTAACTTTTCAACTATTTCTAAAAAACATATAA
TGTAGTATAGAGAATTGTATAGAGAAATAGAGGCCTTTGAATACTTCAAGCACTGAATAAAAATAAAGGA
GTTATTTATTTATTTGTTTGTTTGTTTGTTTGTTTGTTTATTTTTATTTTTATTTTACAAATGCAATCGA
GAGTACCTAAGTATTCAATTCCAATAACACAAAAGTAAAGTATAAAAACCTAAGCATGATATTTAAGCAT
AGTAATAAAGTACAATTACTCCACTATTAAGGTTTTGACATCCACTGTAATCAAAAAGCTGTAAAACAGT
CAGACTCATGTTGCTACATAAACAGTTTAAATGAATGAATAGAATTCAAATCTGTTTTCTTTATTATACA
GAATGCCACCCACCTTCTGGACCATTGCAGTATCATCATTGCTTTTAATGGTCAGATCTGCAGTTTTGAT
GAATATAGACAAAAACATCCAGCTCTGTTCCTTTAGGAGGGACCACTCAAAGGACCTCACCAACAGCAAC
CTGAGCAGGATACCATCAGACCTACCAGATGACACTGAATACTTAGATGTCTCTGAAAACAATATTTCTA
GTATTGTCCACGATGAGCTGTTCAGACTCACTCGCCTGTGTTTCCTCAAGATCACCCACTGTGGCCTTCG
CTTCATCACGCACAATGCATTTTACCATAACGCAGAACTCAAAGTTCTCAACATCTCCTACAACCAACTG
AGTGTTATTCCGTACTTGCCTCTGCCACAACTTCGGATCTTGGACCTTTCTGGGAATCATTTCGAAAGCT
ATCGTCTTCCAGGGTTTTTTAGTAACTTGACATATCTTACTACATTTGCAATAGGAAGTCCAAAAGTAAC
ATCACTTGTAATCGATGATTTGGCATCGCTTCGAAATATACATATAAAACAATTCGCGTTTGGTGGCGGC
ACCGAGATGCAAAAGTACGAAACCGGTTCTTTCGCGCAACTTAGTTCATTGGAGGAAGTGTCTCTGAGAG
TGACCTTTTGTCACAACTTCGATATTTTCAAAACCATGTTAATGGACCTTGACCAAACACATACGAGGAG
AATCAGGTTCATCAAGCTCTTTCCAGATCAGTGTACGGTGACGAGCGATCCTTTTGAGATCCTTGAGGAA
CTTCATGTACTTTCCAACTTCACCATTGTGGACACTTTGATTAACAGCACCGTCATGGTGAAGCTCCTCC
AAAATATCTGGAAGTCATCTTTTGAGGAACTTGAATTTTTAAACATAACTTACAATGAGGATACGTCATA
CGGGTTTCAATTCCCCAGTCAGAACCATACACTCAGTTTACGAGCGATTGTTTTTAATGGTGTGAACCAC
TATCAATATCGGTATCCTACAATCAACATGAGCATGGATTTGATTTCTCAGCTGACTTACATGAAGTTTT
CTGGTACCGGAATGAACATTCTTCCATGCAATCTCATTTCAGTTATACCATCACTGCAAATCTTGGACCT
GTCGAACAACCTTTTGGATGATACGGGATTCTGGTGGTATTTGTGCTCGTATGAGCGTGTCTTTCCCTCT
TTGAGGCAGCTTTCGTTGAGCAACAATCGCTTTTCTGACCTGGCGTATATTTCTAAGAGGACCAATGAAA
TGAAGGTTCTAATGTCCCTGGACTTGAGTTTCAACTCCATTCAGATTGGGGATCCCTGCTCCTGGCCGTC
ACACCTAACTGAATTGAATCTCAGCCATAACAACTTGGGTGACGATGTATTTCACTACCTGTCCCCTCAT
TTCCGAAAGATCGACCTATCCAAAACTGGCATAAGCGTCATCCCCCAGGATGTCCACTCGTTGTTCCCCA
GACTCACACATCTCGTCCTGAGCTTTAACAGCATCCAGCTCATCCCCTCTGATCTCCATGCACCTGTACT
GCGGACTCTGTTTGTTGATCAGAATGCCATCACGTCTATAGAGCAGGCTGCGCTAGAGGGCCTCTCCAGC
CTGCGGACTTTAAAAGCAGGTAACAATCCATTTGTCTGCGATTGTGACTCGTTTTGGTTTGTGACCATGT
TGAACAAGGACGTTCTTCCTGACTGGCCATTAGACTACACGTGCAGTTCTCCACCATCACTAGCAGGAAA
GTACTTAGACTCATACAAACCGGGAAAACTTTCCTGTCTACCCGGACTACAGGCAGCAGTGGCTCTACCG
GTAACCGCTGCTATTATAGCTGCTTTGGCGATCATTTTCTATGTATGTGATGGCGTCTGGTACACCAAAA
TGCTCTGGGTATGGATAAGAGTGAAGCGTCGGAGTGCTAAACAGGCCGGTAAATTGATGAACAACACCTT
TCATTACCACGCATTCATTTCCTACAGCCAGCACGACTGCACCTGGGTCAGCACTGAACTAGTCCCGACT
ATGGAGGGTGCAGGCTTATCCATCTGCATTCACGAGCGAGACTTTGTCCCTGGCCAATGGATTGTGGACA
ATATCATTAGTTCTGTGGAAAGCAGCTATAAAACAATCTTTATCCTTTCAAAGCACTTTGTTCAAAGTGA
ATGGTGCAATTATGAGCTCTTTTTCGCTCAGCACAGAGCAATTAGTGTGAACGATGACTCGCTGGTCTTC
ATTCTGTTGGAGCCCATCCCACCCGACTCGCTGCCTAAGAAGTTCCTGAGGTTAAGAACCTTGCTAAGGC
AGAAAACTTATCTGGAGTGGCCGAAAGATGAAACCAAGAAAAAGGTTTTCTGGTCTAGTCTCAGGTCCAT
CCTGCAGACCGCAGATAAAAGTATGGTGCTGAAAGAAGTAGCTTTTGATATAGCTGACAATGCTCTTTTA
TTGAATGCTTAAATGTGATTTTTTCCCCCCTACAAATTAGAGTTTTAAACAGGTTTACATTTATAACAAT
GGGAGGAGAATCACATTAGCAGCATGTTTCCTGTCCATGTTTAATTCATCTTATACCACAGCATATTATT
ATTATTTTTTTATCAATTAAACAACAAAAAAGAAATTGAAAAGTTTTCCCCTCTCTGTTACTACTGTAAG
CACTGATCTGCTTCACTTCTTCCAAATGTCCTAATTAGACATAACCTTACAGAAAAAGTCAGCATGTGAA
CAATTACACTTATTCATCTGTTCATTAGGAGTAGCTGCCATACAGGTCCCTGCATTTAATCTTAGAAAAA
TTCTAATGTAATGTATTAGGTACAGTGCAGTTATAGAAAACAACTGTCAGACCTGTTGTTACGGAAAACT
TCTTCTTTCTAACTGAAATTAAATAGCACTGTGACTGTCGAACAGCCTTTTGGATGATACAGGATTCTGG
TGGTATTTGTGCTTATATGAGCATGTCTTTCGTTCAAGCCAAACTGGGACTTGTGATGAAATTGCTCGTG
AATAAAAGAGGAAAACTGATTGACATTTTACAGAGGGTGCAAACATTTTAAATGAGGCCATATGACTGTG
AATGACGATCT
