# Supplementary material for: Variation in selection constraints on teleost TLRs with emphasis on their repertoire in the Walking catfish, Clarias batrachus
Source: Sci Rep. 2020 Dec 7;10:21394. doi: 10.1038/s41598-020-78347-6 (PMC7721727; doi:10.1038/s41598-020-78347-6)
Supplement: Supplementary file 24 — Supplementary Information 24. [file 41598_2020_78347_MOESM24_ESM.txt]

>lcl|ORF2 CDS
ATGGAGACGGATAATTTGGCTAAGTTTTGGCTCCTGTTTATTCTCCTGCT
GTCGTCAGGTACATGCTGGATGTCTGATAAATGTTTTGTTTATGAAGACG
CTAACATGATCGAAAACATCCCTTATCAATATTGCCCGACGGGAAAACTC
ACAGCGCTTTGCGGTAATGTTCGGGATGTGAAGTCGGACCTTGCTACGCT
TCCTCGACAAATCGACAGCCTTTGCCTGGAAGCTGGACGTGGACTGGTGC
TTCGAGCAAACGCTTTAGAGCGCTTCTCCATGCTTGAACGGATCTACATT
CGTAACTGTCCTGAAGCGATTCATCCTGGAGCTTTCGCCGGGTTGAGAAA
TTTGCGCTCGATATCGTTCGAGGAATACGAAAGGGTGTTTGAAATCAAAT
GCTGCAGTTCGTCAGTGTTTCCGGACGCTTTCCGGCAGCTACCCAACTTG
ACCCAGCTTTCTTTTCATAACTACAATATGTCCACCGTGTCAGCTGAAGC
ATTCGAAGGACTAAAAGATCTAAAATTCTTGCACTTCSACAGCTGTGGCA
CGGAAATCCAGGATATTTCATGTAGAATCGCGGAAGTCTCAAAATCGCTG
ACGTCGCTGTACGTGAGCGCMGACGACCCGGTTATCCTGAGTCACCGAAA
ATGTCCTCGTTTGGAGWACGCCTCCATTGCTGAACATTTCAAATCTCTGA
AACGTCTCGATTTTGTATTTCCGAATCTGAAATTTCTGGACGAACATGTC
TTTAAGTACTTCCCAGTGATTTCGTTTCTAAGTATGCCCATGAATCCGGC
TCTGAAGTTGCAGCTCATGCAGTCCGGAGTGCGAAMGATCGAGTCACTGG
AGGCAGACCTGGGACGAGGCGGTCTCGGGTTGGTTTGTGATATCGTGTCA
AATTTTTCCGTTGAAAACCTGCATCTAAAATCAGAAACCCATTTAGACGA
TATCGGAGTCGAAGGATGTCACGGATTGCGCGAAATAAACCTCGTGAGCT
CTTTCATGCAGGACGATTTATGTTTCGTTAAATTTCTGAAAAATCTACAA
GTTTTGGAGTTGGAGGGTGAGTTTTTGGGACGGTCGCTCGAGAACCTGTG
CGAACCGTCCGATCCTGTGACTCTGTTACAGAAATTCCGCCTAAATAGAA
GTAAGTTAAATAAAATAACCAGGCGACAGTTTTATTGTCTGCAAAATCTC
AGCACTCTTGATCTTTCCTATAATAAAATCGCTGTGATAGAGGATTTTAC
ATTTGAAGGAATTGACAAAGTTTCACACATAAACGAAAAGAGTTTTTCAT
ATTTGACTGACAATCGGACTTTTCATGGTCTGCGTAGTAGTTTGGAATAT
TTAGATTTGTCACATAACGAAATGTCTTCGATTAACTTTGCGACATTTGA
AGGCTTGGACAGTCTGAAAGTCTTGAACCTCCACGGCAACAAGATAACTC
AGATCACAGCGAATCGTCCGATCACWGCGCCTTCAGGGTTGGCGAGATTG
GAAAGCTTAGACTTGTCGAAAAATATCATCGCACATATTTCTGACTTTGC
ATTCAAGCAACTGAAAAATTTAAAGACTCTTATATTGGACAAAAATGCCA
TTTCCAAAATCAGCAGGTTCAGCTTCTTTGGTCTGGATCGCTTAGAGTCA
CTGACACTCGAACATAACGCTGTGAAATATTTCGCGCCCTCTGCCTTGAC
CAGTTTAACCTCTTTAAGGAAATTCGCAGTCGGCTGTCTCAGACATCCGT
CGTCCGAGACAGCGCAGGCCGAGATCGATCTCGGTCTCCTTTTTGGTCGC
ATCCCGGTAAACCTCACCGAGCTCTCGATCAGCTCCTGTAGCCGCCCRAT
GAGCATCGTGATCGGGACCGAGAGTGCCCCCGAGCCTGGTCTCCATCTTC
ACATCTATGCGAAAAGCGTCCATTTGCTTGATTGCGAGAAGCCGTTCTTT
CTGTCTGTGGTCAATCTTACCGCTGTAGTCGAGCAGCTGTTGTGCGGCTC
ACGCTTTGCTGGGAAATATTTAAAATCCTTGGAAAGCTTTACGGTATCGC
CTCAGGTTATGTCCTCTTTCATTGATCTGGTCGATATTAATACACTTTTG
CGCCTTCGAAAGCTGCAATTCTTTAACGTCGACCTGAGCGACCAACCTCA
CCTTGGTATCATGCTCCACAATCTGACCGCGCTGAAGGTTTTAATTTTTT
TCCGATCCAGGATTCCGTTGTTTAATGAAGATTTTACCAAAGACTTGAAG
TCTCTCGAATATCTCATCGTTAATGTTAACAATGACTTGAGTCTGGTTGA
AAACTTCGCCAGGCCACTTTTAAATCTGCGTTACGTTTTTCTCATCAACC
TGGTGCTCCGCTGCAGCTGTGACAATGCTTGGATTAGCGAATGGGCCAAA
CACCAAAGACAAGTTCAAGTTGTGACGTGGATGTCCAGCGGCGGCGTCGC
TTGTCGGGACATTAACGGCATCCAAAACTTTGCCAAGTACACCGAGTCCA
GCTGCTCGTCACATGTGGAATTTGTCCTATTCGCCACGACTTCTCTCTGG
ATTCTGCTTTTCATGTCAGTGGTTCTCGTCCATAAACTCGCCGGAGATTA
CTTGCAGGCGTTCATATACATCGCTCGTGGCTGGGTGGATGCAGCCGTGA
GAAAAAACCCTAACAGGCGCTATCAGTACGACGTTTTCGTGTCGTATTCT
GGAACGGACGAGCGCTGGGTCGTCGACGAGCTCCTTCCCAACCTGGAGAG
ACGAGGACCACCTTTCCTGCGGCTCTGCCTCCACAGCCGGGACTTTCACT
TAGGCACGGACATCGTCGAGAACATCACGGGAAGTCTGTACAGGAGCCGG
TACACGCTCTGCCTGCTCAGCCGTCACTACCTCCGCAGCAGGTGGTGCTC
TTTGGAGATGAAGCTGGCCACTGACCGCTTGCTCGTGGAGAACAGGGACG
TTCTGATCGTGGTGTTTCTGGAGAAGATCTCGGCTACGAAGCTGTCCGCT
CACCACAGGCTTGCACGGGTGGTCAAGAGGAAAACGTACATAGACTGGCC
CGAGGAACCTGAGAAACAGACGGCATTCTGGAATAGACTGTGGGCCAAGC
TCGCGCCCAAACCCGACTGA

SOURCE
>QMIH01003371.1:21000-25000 Clarias batrachus isolate FL201406 scaffold3372_size62923, whole genome shotgun sequence
GACATGGCAGGCTGACAGACATGGGTGTCTTTAAGGCTGCAAATACATTTTCAATACAATTTTTCACTTT
TAAGAATCAAATGTTCTTAGGTGAATAGTGAAAAATGATCATCAGAATAAGGACAATCATTCAAAAATAG
ATGTAGATTGTGTACACATACAAGATGCTTACAGGAATTTTACAAATGAGATGATCTACCAGTCAAAATG
CACTGCAAAATAACACCTTTTCCAAACAATTCACTGATTATCTGTTTCTACTACAAACGCTTATCTAAGA
ACCTAGACATATCCAAGAGCGATTACTTTCTTCAGTCGGGTTTGGGCGCGAGCTTGGCCCACAGTCTATT
CCAGAATGCCGTCTGTTTCTCAGGTTCCTCGGGCCAGTCTATGTACGTTTTCCTCTTGACCACCCGTGCA
AGCCTGTGGTGAGCGGACAGCTTCGTAGCCGAGATCTTCTCCAGAAACACCACGATCAGAACGTCCCTGT
TCTCCACGAGCAAGCGGTCAGTGGCCAGCTTCATCTCCAAAGAGCACCACCTGCTGCGGAGGTAGTGACG
GCTGAGCAGGCAGAGCGTGTACCGGCTCCTGTACAGACTTCCCGTGATGTTCTCGACGATGTCCGTGCCT
AAGTGAAAGTCCCGGCTGTGGAGGCAGAGCCGCAGGAAAGGTGGTCCTCGTCTCTCCAGGTTGGGAAGGA
GCTCGTCGACGACCCAGCGCTCGTCCGTTCCAGAATACGACACGAAAACGTCGTACTGATAGCGCCTGTT
AGGGTTTTTTCTCACGGCTGCATCCACCCAGCCACGAGCGATGTATATGAACGCCTGCAAGTAATCTCCG
GCGAGTTTATGGACGAGAACCACTGACATGAAAAGCAGAATCCAGAGAGAAGTCGTGGCGAATAGGACAA
ATTCCACATGTGACGAGCAGCTGGACTCGGTGTACTTGGCAAAGTTTTGGATGCCGTTAATGTCCCGACA
AGCGACGCCGCCGCTGGACATCCACGTCACAACTTGAACTTGTCTTTGGTGTTTGGCCCATTCGCTAATC
CAAGCATTGTCACAGCTGCAGCGGAGCACCAGGTTGATGAGAAAAACGTAACGCAGATTTAAAAGTGGCC
TGGCGAAGTTTTCAACCAGACTCAAGTCATTGTTAACATTAACGATGAGATATTCGAGAGACTTCAAGTC
TTTGGTAAAATCTTCATTAAACAACGGAATCCTGGATCGGAAAAAAATTAAAACCTTCAGCGCGGTCAGA
TTGTGGAGCATGATACCAAGGTGAGGTTGGTCGCTCAGGTCGACGTTAAAGAATTGCAGCTTTCGAAGGC
GCAAAAGTGTATTAATATCGACCAGATCAATGAAAGAGGACATAACCTGAGGCGATACCGTAAAGCTTTC
CAAGGATTTTAAATATTTCCCAGCAAAGCGTGAGCCGCACAACAGCTGCTCGACTACAGCGGTAAGATTG
ACCACAGACAGAAAGAACGGCTTCTCGCAATCAAGCAAATGGACGCTTTTCGCATAGATGTGAAGATGGA
GACCAGGCTCGGGGGCACTCTCGGTCCCGATCACGATGCTCATYGGGCGGCTACAGGAGCTGATCGAGAG
CTCGGTGAGGTTTACCGGGATGCGACCAAAAAGGAGACCGAGATCGATCTCGGCCTGCGCTGTCTCGGAC
GACGGATGTCTGAGACAGCCGACTGCGAATTTCCTTAAAGAGGTTAAACTGGTCAAGGCAGAGGGCGCGA
AATATTTCACAGCGTTATGTTCGAGTGTCAGTGACTCTAAGCGATCCAGACCAAAGAAGCTGAACCTGCT
GATTTTGGAAATGGCATTTTTGTCCAATATAAGAGTCTTTAAATTTTTCAGTTGCTTGAATGCAAAGTCA
GAAATATGTGCGATGATATTTTTCGACAAGTCTAAGCTTTCCAATCTCGCCAACCCTGAAGGCGCWGTGA
TCGGACGATTCGCTGTGATCTGAGTTATCTTGTTGCCGTGGAGGTTCAAGACTTTCAGACTGTCCAAGCC
TTCAAATGTCGCAAAGTTAATCGAAGACATTTCGTTATGTGACAAATCTAAATATTCCAAACTACTACGC
AGACCATGAAAAGTCCGATTGTCAGTCAAATATGAAAAACTCTTTTCGTTTATGTGTGAAACTTTGTCAA
TTCCTTCAAATGTAAAATCCTCTATCACAGCGATTTTATTATAGGAAAGATCAAGAGTGCTGAGATTTTG
CAGACAATAAAACTGTCGCCTGGTTATTTTATTTAACTTACTTCTATTTAGGCGGAATTTCTGTAACAGA
GTCACAGGATCGGACGGTTCGCACAGGTTCTCGAGCGACCGTCCCAAAAACTCACCCTCCAACTCCAAAA
CTTGTAGATTTTTCAGAAATTTAACGAAACATAAATCGTCCTGCATGAAAGAGCTCACGAGGTTTATTTC
GCGCAATCCGTGACATCCTTCGACTCCGATATCGTCTAAATGGGTTTCTGATTTTAGATGCAGGTTTTCA
ACGGAAAAATTTGACACGATATCACAAACCAACCCGAGACCGCCTCGTCCCAGGTCTGCCTCCAGTGACT
CGATCKTTCGCACTCCGGACTGCATGAGCTGCAACTTCAGAGCCGGATTCATGGGCATACTTAGAAACGA
AATCACTGGGAAGTACTTAAAGACATGTTCGTCCAGAAATTTCAGATTCGGAAATACAAAATCGAGACGT
TTCAGAGATTTGAAATGTTCAGCAATGGAGGCGTWCTCCAAACGAGGACATTTTCGGTGACTCAGGATAA
CCGGGTCGTCKGCGCTCACGTACAGCGACGTCAGCGATTTTGAGACTTCCGCGATTCTACATGAAATATC
CTGGATTTCCGTGCCACAGCTGTSGAAGTGCAAGAATTTTAGATCTTTTAGTCCTTCGAATGCTTCAGCT
GACACGGTGGACATATTGTAGTTATGAAAAGAAAGCTGGGTCAAGTTGGGTAGCTGCCGGAAAGCGTCCG
GAAACACTGACGAACTGCAGCATTTGATTTCAAACACCCTTTCGTATTCCTCGAACGATATCGAGCGCAA
ATTTCTCAACCCGGCGAAAGCTCCAGGATGAATCGCTTCAGGACAGTTACGAATGTAGATCCGTTCAAGC
ATGGAGAAGCGCTCTAAAGCGTTTGCTCGAAGCACCAGTCCACGTCCAGCTTCCAGGCAAAGGCTGTCGA
TTTGTCGAGGAAGCGTAGCAAGGTCCGACTTCACATCCCGAACATTACCGCAAAGCGCTGTGAGTTTTCC
CGTCGGGCAATATTGATAAGGGATGTTTTCGATCATGTTAGCGTCTTCATAAACAAAACATTTATCAGAC
ATCCAGCATGTACCTGACGACAGCAGGAGAATAAACAGGAGCCAAAACTTAGCCAAATTATCCGTCTCCA
TTGTTTCACGCGAATGGCTAGGTTAAACATCCAAGATGTAATGAAGAGACGCCTCGAGAGCGAAGGCTTC
CTGTTCTTTTGTTGGACGCACCCTCCACCCTTTTTTCATTTCTGCAAAAAAAACAGGAAGCTCATGCAAA
GCAACTTCATTTTTAAAACCACATGGAGTGGTGTGTTTGTAAGATCTGGATCTCAGAAGCACGTTTCAGG
ACAGCATTCAAAACATGAGCTGAAGCAATGTCTCAAACCCTKGCGTCTCAGTCCATCCCACAGGTAGCAG
GTTTATCTCCTCCATCTTTAATCGATCAACAAAGACAATAAAAGTATATTGAAGTGAATATTGCTATATC
TGTCTGTATGTCCCRATTAATCCCCAGTCATATCCATCCCTCAACCTACTGTCGTATTTGTTTTCCCTTT
CTATCCCTTCCTCTGATTCTCGTACCCACCACCACCACCCCGCCCATAGCCGCGTTCATTTTCTTTACGG
ACAAAAAGCTCGTCCCCGGGCGTTGTTGTCGTTATTCTTGTTGGTTGTTGTTTCTTTTTTTTTCCCAAGG
ACTCCCTGGTC

>lcl|ORF2
METDNLAKFWLLFILLLSSGTCWMSDKCFVYEDANMIENIPYQYCPTGKL
TALCGNVRDVKSDLATLPRQIDSLCLEAGRGLVLRANALERFSMLERIYI
RNCPEAIHPGAFAGLRNLRSISFEEYERVFEIKCCSSSVFPDAFRQLPNL
TQLSFHNYNMSTVSAEAFEGLKDLKFLHFXSCGTEIQDISCRIAEVSKSL
TSLYVSADDPVILSHRKCPRLEXASIAEHFKSLKRLDFVFPNLKFLDEHV
FKYFPVISFLSMPMNPALKLQLMQSGVRXIESLEADLGRGGLGLVCDIVS
NFSVENLHLKSETHLDDIGVEGCHGLREINLVSSFMQDDLCFVKFLKNLQ
VLELEGEFLGRSLENLCEPSDPVTLLQKFRLNRSKLNKITRRQFYCLQNL
STLDLSYNKIAVIEDFTFEGIDKVSHINEKSFSYLTDNRTFHGLRSSLEY
LDLSHNEMSSINFATFEGLDSLKVLNLHGNKITQITANRPITAPSGLARL
ESLDLSKNIIAHISDFAFKQLKNLKTLILDKNAISKISRFSFFGLDRLES
LTLEHNAVKYFAPSALTSLTSLRKFAVGCLRHPSSETAQAEIDLGLLFGR
IPVNLTELSISSCSRPMSIVIGTESAPEPGLHLHIYAKSVHLLDCEKPFF
LSVVNLTAVVEQLLCGSRFAGKYLKSLESFTVSPQVMSSFIDLVDINTLL
RLRKLQFFNVDLSDQPHLGIMLHNLTALKVLIFFRSRIPLFNEDFTKDLK
SLEYLIVNVNNDLSLVENFARPLLNLRYVFLINLVLRCSCDNAWISEWAK
HQRQVQVVTWMSSGGVACRDINGIQNFAKYTESSCSSHVEFVLFATTSLW
ILLFMSVVLVHKLAGDYLQAFIYIARGWVDAAVRKNPNRRYQYDVFVSYS
GTDERWVVDELLPNLERRGPPFLRLCLHSRDFHLGTDIVENITGSLYRSR
YTLCLLSRHYLRSRWCSLEMKLATDRLLVENRDVLIVVFLEKISATKLSA
HHRLARVVKRKTYIDWPEEPEKQTAFWNRLWAKLAPKPD
