# Supplementary material for: Variation in selection constraints on teleost TLRs with emphasis on their repertoire in the Walking catfish, Clarias batrachus
Source: Sci Rep. 2020 Dec 7;10:21394. doi: 10.1038/s41598-020-78347-6 (PMC7721727; doi:10.1038/s41598-020-78347-6)
Supplement: Supplementary file 25 — Supplementary Information 25. [file 41598_2020_78347_MOESM25_ESM.zip]

Archive with 125 entries (114 files):
- T1/absrel/
- T1/absrel/labelledtree.pdf
- T1/absrel/labelledtree.png
- T1/absrel/log.txt
- T1/absrel/result.json
- T1/absrel/tree.new
- T1/absrel/tree.png
- T1/absrel/treesvg.svg
- T1/BIS2/
- T1/BIS2/SEQ/
- T1/BIS2/SEQ/CB MAP ON SEQ.tar
- T1/BIS2/SEQ/cluster.out
- T1/BIS2/SEQ/consensus.fasta
- T1/BIS2/SEQ/fasta_mapping.txt
- T1/BIS2/SEQ/README.txt
- T1/BIS2/SEQ/reference.fasta
- T1/BIS2/STRUCT/
- T1/BIS2/STRUCT/CB MAP ON STRUCT.tar
- T1/BIS2/STRUCT/cluster.out
- T1/BIS2/STRUCT/consensus.fasta
- T1/BIS2/STRUCT/model1.pdb
- T1/BIS2/STRUCT/pdb_mapping.txt
- T1/BIS2/STRUCT/README.txt
- T1/BIS2/summary.tar
- T1/BIS2/summary.tgz
- T1/BIS2/summary/
- T1/BIS2/summary/alignment.fasta
- T1/BIS2/summary/PF00000-NONREDUNDANT-5DD-dim0.html
- T1/BIS2/summary/PF00000-NONREDUNDANT-5DD-dim0-table.html
- T1/BIS2/summary/PF00000-NONREDUNDANT-5DD-dim0-table.txt
- T1/BIS2/summary/PF00000-NONREDUNDANT-5DD-dim1.html
- T1/BIS2/summary/PF00000-NONREDUNDANT-5DD-dim1-table.html
- T1/BIS2/summary/PF00000-NONREDUNDANT-5DD-dim1-table.txt
- T1/BIS2/summary/README.txt
- T1/BIS2/summary/stats.txt
- T1/BIS2/summary/summary.txt
- T1/BIS2/summary/tree.txt
- T1/BIS2/T1.png
- T1/busted/
- T1/busted/busted-chart (1).png
- T1/busted/busted-chart.png
- T1/busted/datamonkey-table.csv
- T1/busted/log.txt
- T1/busted/result.json
- T1/busted/tree.new
- T1/busted/tree.png
- T1/fubar/
- T1/fubar/datamonkey-chart.png
- T1/fubar/datamonkey-table.csv
- T1/fubar/log
- T1/fubar/result.json
- T1/fubar/tree.new
- T1/fubar/tree.png
- T1/meme/
- T1/meme/datamonkey-chart.png
- T1/meme/datamonkey-table.csv
- T1/meme/log.txt
- T1/meme/result.json
- T1/meme/tree.new
- T1/meme/tree.png
- T1/slac/
- T1/slac/datamonkey-chart.png
- T1/slac/datamonkey-table.csv
- T1/slac/log.txt
- T1/slac/result.json
- T1/slac/tree.new
- T1/slac/tree.png
- T1/struct/
- T1/struct/S502869_results.tar.bz2
- T1/struct/S502869_results.tar/
- T1/struct/S502869_results.tar/BFP.png
- T1/struct/S502869_results.tar/Bsites.clr
- T1/struct/S502869_results.tar/Bsites.inf
- T1/struct/S502869_results.tar/CH_CF_3b2dA_BS02_MAN.pdb
- T1/struct/S502869_results.tar/CH_CF_3w3lB_BS02_RX8.pdb
- T1/struct/S502869_results.tar/CH_CF_4r07A_BS01_URI.pdb
- T1/struct/S502869_results.tar/CH_CF_4r07B_BS01_URI.pdb
- T1/struct/S502869_results.tar/CH_complex1.pdb
- T1/struct/S502869_results.tar/CH_complex2.pdb
- T1/struct/S502869_results.tar/CH_complex3.pdb
- T1/struct/S502869_results.tar/CH_complex4.pdb
- T1/struct/S502869_results.tar/CH_complex5.pdb
- T1/struct/S502869_results.tar/CH_TM_1xs2D_BS01_MG.pdb
- T1/struct/S502869_results.tar/cscore.txt
- T1/struct/S502869_results.tar/index.html
- T1/struct/S502869_results.tar/lscore.html
- T1/struct/S502869_results.tar/lscore.txt
- T1/struct/S502869_results.tar/model1.gif
- T1/struct/S502869_results.tar/model1.pdb
- T1/struct/S502869_results.tar/model1_2a0zA.pdb
- T1/struct/S502869_results.tar/model1_2z64A.pdb
- T1/struct/S502869_results.tar/model1_3ciyB.pdb
- T1/struct/S502869_results.tar/model1_3fxiA.pdb
- T1/struct/S502869_results.tar/model1_3j0aA.pdb
- T1/struct/S502869_results.tar/model1_3rg1A.pdb
- T1/struct/S502869_results.tar/model1_3w3gA.pdb
- T1/struct/S502869_results.tar/model1_3wpbA.pdb
- T1/struct/S502869_results.tar/model1_4z0cA.pdb
- T1/struct/S502869_results.tar/model1_5gmfA.pdb
- T1/struct/S502869_results.tar/model2.gif
- T1/struct/S502869_results.tar/model2.pdb
- T1/struct/S502869_results.tar/model3.gif
- T1/struct/S502869_results.tar/model3.pdb
- T1/struct/S502869_results.tar/model4.gif
- T1/struct/S502869_results.tar/model4.pdb
- T1/struct/S502869_results.tar/model5.gif
- T1/struct/S502869_results.tar/model5.pdb
- T1/struct/S502869_results.tar/prob.txt
- T1/struct/S502869_results.tar/RSQ_1.png
- T1/struct/S502869_results.tar/RSQ_2.png
- T1/struct/S502869_results.tar/RSQ_3.png
- T1/struct/S502869_results.tar/RSQ_4.png
- T1/struct/S502869_results.tar/RSQ_5.png
- T1/struct/S502869_results.tar/S502869_results.tar
- T1/struct/S502869_results.tar/threading1.pdb
- T1/struct/S502869_results.tar/threading10.pdb
- T1/struct/S502869_results.tar/threading2.pdb
- T1/struct/S502869_results.tar/threading3.pdb
- T1/struct/S502869_results.tar/threading4.pdb
- T1/struct/S502869_results.tar/threading5.pdb
- T1/struct/S502869_results.tar/threading6.pdb
- T1/struct/S502869_results.tar/threading7.pdb
- T1/struct/S502869_results.tar/threading8.pdb
- T1/struct/S502869_results.tar/threading9.pdb
- T1/t1cln
