# Supplementary material for: Variation in selection constraints on teleost TLRs with emphasis on their repertoire in the Walking catfish, Clarias batrachus
Source: Sci Rep. 2020 Dec 7;10:21394. doi: 10.1038/s41598-020-78347-6 (PMC7721727; doi:10.1038/s41598-020-78347-6)
Supplement: Supplementary file 25 — Supplementary Information 25. [file 41598_2020_78347_MOESM25_ESM.zip › T1/absrel/log.txt]

Analysis Description
--------------------
aBSREL (Adaptive branch-site random effects likelihood) uses an adaptive
random effects branch-site model framework to test whether each branch
has evolved under positive selection, using a procedure which infers an
optimal number of rate categories per branch.

- __Requirements__: in-frame codon alignment and a phylogenetic tree

- __Citation__: Less Is More: An Adaptive Branch-Site Random Effects Model for Efficient
Detection of Episodic Diversifying Selection (2015). Mol Biol Evol 32
(5): 1342-1353

- __Written by__: Sergei L Kosakovsky Pond, Ben Murrell, Steven Weaver and Temple iGEM /
UCSD viral evolution group

- __Contact Information__: spond@temple.edu

- __Analysis Version__: 2.1


>code –> Universal

>Loaded a multiple sequence alignment with **20** sequences, **910** codons, and **1** partitions from `/home/datamonkey/datamonkey-js-server/production/app/absrel/output/5dfb4ce0c27e2160748fb2fb`

>branches –> FG


### * Selected 20 branches for testing: `ATTLR1_2731_BP, TOTLR1_2731_BP, LCTLR1_2731_BP, SMTLR1_2731_BP, ONTLR1_2731_BP, TRTLR1_2731_BP, CBTLR1_2731_BP, IPTLR1_2731_BP, PHTLR1_2731_BP, TFTLR1_2731_BP, CITLR1_2731_BP, MATLR1_2731_BP, CCTLR1_2731_BP, DRTLR1_2731_BP, PFTLR1_2731_BP, OFTLR1_2731_BP, LMTLR1_2731_BP, ECTLR1_2731_BP, SATLR1_2731_BP, MMTLR1_2731_BP`


### Obtaining branch lengths and nucleotide substitution biases under the nucleotide GTR model
* Log(L) = -28942.68, AIC-c = 57975.43 (45 estimated parameters)

### Fitting the baseline model with a single dN/dS class per branch, and no site-to-site variation. 
* Log(L) = -28490.35, AIC-c = 57157.56 (88 estimated parameters)
* Branch-level non-synonymous/synonymous rate ratio distribution has median  1.84, and 95% of the weight in  0.43 -  6.41

### Determining the optimal number of rate classes per branch using a step up procedure

|              Branch               |  Length  |  Rates   |     Max. dN/dS     |    Log(L)     |     AIC-c     |Best AIC-c so far|
|-----------------------------------|----------|----------|--------------------|---------------|---------------|-----------------|
|          PFTLR1_2731_BP           |   0.79   |    2     |    3.18 (82.91%)   |   -28481.15   |   57143.20    |    57143.20     |
|          PFTLR1_2731_BP           |   0.79   |    3     |    3.83 (68.56%)   |   -28481.13   |   57147.20    |    57143.20     |
|              Node15               |   0.26   |    2     |   15.61 (16.00%)   |   -28471.71   |   57128.36    |    57128.36     |
|              Node15               |   0.26   |    3     |   15.93 (15.83%)   |   -28471.71   |   57132.40    |    57128.36     |
|              Node13               |   0.23   |    2     |   41.39 (22.07%)   |   -28459.40   |   57107.79    |    57107.79     |
|              Node13               |   0.23   |    3     |   41.48 (22.02%)   |   -28459.40   |   57111.84    |    57107.79     |
|          TRTLR1_2731_BP           |   0.20   |    2     |    2.79 (78.60%)   |   -28458.07   |   57109.17    |    57107.79     |
|              Node22               |   0.19   |    2     |    3.66 (89.79%)   |   -28459.24   |   57111.51    |    57107.79     |
|              Node14               |   0.17   |    2     |    6.27 (51.38%)   |   -28458.44   |   57109.91    |    57107.79     |
|          ONTLR1_2731_BP           |   0.16   |    2     |    5.74 (26.42%)   |   -28454.66   |   57102.35    |    57102.35     |
|          ONTLR1_2731_BP           |   0.16   |    3     |    5.81 (25.86%)   |   -28454.66   |   57106.39    |    57102.35     |
|          DRTLR1_2731_BP           |   0.15   |    2     |    6.00 (43.67%)   |   -28452.37   |   57101.81    |    57101.81     |
|          DRTLR1_2731_BP           |   0.15   |    3     |    6.06 (43.17%)   |   -28452.37   |   57105.86    |    57101.81     |
|          ATTLR1_2731_BP           |   0.12   |    2     |    2.64 (66.73%)   |   -28450.46   |   57102.04    |    57101.81     |
|          ECTLR1_2731_BP           |   0.12   |    2     |   10.63 ( 6.13%)   |   -28446.57   |   57094.26    |    57094.26     |
|          ECTLR1_2731_BP           |   0.12   |    3     |   10.89 ( 5.90%)   |   -28446.57   |   57098.31    |    57094.26     |
|          SATLR1_2731_BP           |   0.11   |    2     |    3.51 (58.73%)   |   -28445.92   |   57097.00    |    57094.26     |
|          CBTLR1_2731_BP           |   0.11   |    2     |    4.02 (60.24%)   |   -28446.25   |   57097.67    |    57094.26     |
|          MMTLR1_2731_BP           |   0.11   |    2     |    8.37 (12.91%)   |   -28441.54   |   57088.25    |    57088.25     |
|          MMTLR1_2731_BP           |   0.11   |    3     |    8.54 (12.37%)   |   -28441.54   |   57092.29    |    57088.25     |
|          SMTLR1_2731_BP           |   0.10   |    2     |    8.48 (14.90%)   |   -28436.39   |   57081.98    |    57081.98     |
|          SMTLR1_2731_BP           |   0.10   |    3     |    8.63 (14.42%)   |   -28436.38   |   57086.02    |    57081.98     |
|          TFTLR1_2731_BP           |   0.09   |    2     |    3.21 (50.97%)   |   -28435.65   |   57084.56    |    57081.98     |
|          CCTLR1_2731_BP           |   0.09   |    2     |    7.48 (20.97%)   |   -28433.75   |   57080.76    |    57080.76     |
|          CCTLR1_2731_BP           |   0.09   |    3     |    7.65 (20.58%)   |   -28433.75   |   57084.81    |    57080.76     |
|          TOTLR1_2731_BP           |   0.08   |    2     |    1.90 (56.72%)   |   -28433.73   |   57084.77    |    57080.76     |
|          LMTLR1_2731_BP           |   0.07   |    2     |    3.11 (47.68%)   |   -28433.53   |   57084.37    |    57080.76     |
|          LCTLR1_2731_BP           |   0.07   |    2     |    6.13 (14.09%)   |   -28432.66   |   57082.63    |    57080.76     |
|          OFTLR1_2731_BP           |   0.06   |    2     |    6.67 (12.94%)   |   -28432.45   |   57082.20    |    57080.76     |
|              Node24               |   0.06   |    2     |    5.05 (55.84%)   |   -28433.54   |   57084.38    |    57080.76     |
|              Node11               |   0.06   |    2     |   >1000 ( 1.04%)   |   -28432.68   |   57082.67    |    57080.76     |
|          IPTLR1_2731_BP           |   0.05   |    2     |    2.03 (51.83%)   |   -28433.61   |   57084.53    |    57080.76     |
|              Node23               |   0.04   |    2     |    2.81 (45.87%)   |   -28433.63   |   57084.56    |    57080.76     |
|          PHTLR1_2731_BP           |   0.03   |    2     |   1.93 (100.00%)   |   -28433.75   |   57084.81    |    57080.76     |
|               Node9               |   0.02   |    2     |   72.48 ( 0.98%)   |   -28432.36   |   57082.03    |    57080.76     |
|          CITLR1_2731_BP           |   0.02   |    2     |    1.25 (69.06%)   |   -28433.75   |   57084.81    |    57080.76     |
|               Node4               |   0.02   |    2     |   12.33 (20.31%)   |   -28432.73   |   57082.76    |    57080.76     |
|          MATLR1_2731_BP           |   0.02   |    2     |    3.88 (60.92%)   |   -28433.77   |   57084.84    |    57080.76     |
|               Node1               |   0.01   |    2     |   >1000 ( 0.40%)   |   -28429.75   |   57076.80    |    57076.80     |
|               Node1               |   0.01   |    3     |   >1000 ( 0.35%)   |   -28429.74   |   57080.83    |    57076.80     |
|              Node17               |   0.01   |    2     |    3.53 (66.15%)   |   -28429.59   |   57080.53    |    57076.80     |
|               Node2               |   0.01   |    2     |   5.62 (100.00%)   |   -28429.73   |   57080.82    |    57076.80     |
|              Node35               |   0.01   |    2     |   24.14 ( 6.07%)   |   -28429.14   |   57079.64    |    57076.80     |
|               Node5               |   0.01   |    2     |   45.36 ( 2.04%)   |   -28427.86   |   57077.06    |    57076.80     |
|              Node18               |   0.01   |    2     |    7.09 ( 8.08%)   |   -28429.75   |   57080.85    |    57076.80     |
|              Node30               |   0.00   |    2     |    0.75 (27.58%)   |   -28429.74   |   57080.83    |    57076.80     |
|              Node31               |   0.00   |    2     |    0.80 (61.00%)   |   -28429.74   |   57080.83    |    57076.80     |

### Rate class analyses summary
*  10 branches with **2** rate classes
*  27 branches with **1** rate classes

### Improving parameter estimates of the adaptive rate class model
* Log(L) = -28405.38, AIC-c = 57028.06 (108 estimated parameters)

### Testing selected branches for selection

|              Branch               |  Rates   |     Max. dN/dS     |      Test LRT      |Uncorrected p-value |
|-----------------------------------|----------|--------------------|--------------------|--------------------|
|          PFTLR1_2731_BP           |     2    |    4.44 (68.39%)   |       52.74        |       0.00000      |
|              Node15               |     2    |   21.23 (14.96%)   |    Not selected    |    for testing     |
|              Node13               |     2    |   63.64 (21.77%)   |    Not selected    |    for testing     |
|          TRTLR1_2731_BP           |     1    |   2.14 (100.00%)   |       19.28        |       0.00002      |
|              Node22               |     1    |   3.54 (100.00%)   |    Not selected    |    for testing     |
|              Node14               |     1    |   3.47 (100.00%)   |    Not selected    |    for testing     |
|          ONTLR1_2731_BP           |     2    |    6.52 (26.17%)   |       29.46        |       0.00000      |
|          DRTLR1_2731_BP           |     2    |    6.40 (44.64%)   |       31.88        |       0.00000      |
|          ATTLR1_2731_BP           |     1    |   1.70 (100.00%)   |       10.30        |       0.00201      |
|          ECTLR1_2731_BP           |     2    |    9.95 ( 7.72%)   |       17.70        |       0.00005      |
|          SATLR1_2731_BP           |     1    |   2.43 (100.00%)   |       21.50        |       0.00001      |
|          CBTLR1_2731_BP           |     1    |   2.73 (100.00%)   |       20.01        |       0.00002      |
|          MMTLR1_2731_BP           |     2    |    9.19 (13.15%)   |       19.52        |       0.00002      |
|          SMTLR1_2731_BP           |     2    |    8.82 (15.97%)   |       23.28        |       0.00000      |
|          TFTLR1_2731_BP           |     1    |   1.93 (100.00%)   |       11.43        |       0.00113      |
|          CCTLR1_2731_BP           |     2    |    8.02 (20.87%)   |       18.93        |       0.00003      |
|          TOTLR1_2731_BP           |     1    |   1.54 (100.00%)   |        4.84        |       0.03230      |
|          LMTLR1_2731_BP           |     1    |   2.05 (100.00%)   |       10.33        |       0.00197      |
|          LCTLR1_2731_BP           |     1    |   1.70 (100.00%)   |        5.84        |       0.01932      |
|          OFTLR1_2731_BP           |     1    |   1.70 (100.00%)   |        5.34        |       0.02492      |
|              Node24               |     1    |   3.24 (100.00%)   |    Not selected    |    for testing     |
|              Node11               |     1    |   1.04 (100.00%)   |    Not selected    |    for testing     |
|          IPTLR1_2731_BP           |     1    |   1.34 (100.00%)   |        1.59        |       0.17670      |
|              Node23               |     1    |   1.19 (100.00%)   |    Not selected    |    for testing     |
