# Supplementary material for: Variation in selection constraints on teleost TLRs with emphasis on their repertoire in the Walking catfish, Clarias batrachus
Source: Sci Rep. 2020 Dec 7;10:21394. doi: 10.1038/s41598-020-78347-6 (PMC7721727; doi:10.1038/s41598-020-78347-6)
Supplement: Supplementary file 25 — Supplementary Information 25. [file 41598_2020_78347_MOESM25_ESM.zip › T1/absrel/result.json]

{
  "analysis": {
    "authors": "Sergei L Kosakovsky Pond, Ben Murrell, Steven Weaver and Temple iGEM / UCSD viral evolution group",
    "citation": "Less Is More: An Adaptive Branch-Site Random Effects Model for Efficient Detection of Episodic Diversifying Selection (2015). Mol Biol Evol 32 (5): 1342-1353",
    "contact": "spond@temple.edu",
    "info": "aBSREL (Adaptive branch-site random effects likelihood)\n                            uses an adaptive random effects branch-site model framework\n                            to test whether each branch has evolved under positive selection,\n                            using a procedure which infers an optimal number of rate categories per branch.",
    "requirements": "in-frame codon alignment and a phylogenetic tree",
    "version": "2.1"
  },
  "branch attributes": {
    "0": {
      "ATTLR1_2731_BP": {
        "Baseline MG94xREV": 0.1242859599318524,
        "Baseline MG94xREV omega ratio": 1.601591062556583,
        "Corrected P-value": 0.01605356877348596,
        "Full adaptive model": 0.1263676858580599,
        "LRT": 10.29919721696933,
        "Nucleotide GTR": 0.1233711998319351,
        "Rate Distributions": [
          [
            1.69977198125537,
            1
          ]
        ],
        "Rate classes": 1,
        "Uncorrected P-value": 0.002006696096685745,
        "original name": "ATTLR1_2731_BP"
      },
      "CBTLR1_2731_BP": {
        "Baseline MG94xREV": 0.1088282581000963,
        "Baseline MG94xREV omega ratio": 2.764279867157238,
        "Corrected P-value": 0.0002261374695966545,
        "Full adaptive model": 0.1051193635915521,
        "LRT": 20.01224114583601,
        "Nucleotide GTR": 0.1043192487896326,
        "Rate Distributions": [
          [
            2.72944687496161,
            1
          ]
        ],
        "Rate classes": 1,
        "Uncorrected P-value": 0.00001507583130644363,
        "original name": "CBTLR1_2731_BP"
      },
      "CCTLR1_2731_BP": {
        "Baseline MG94xREV": 0.09080092365138549,
        "Baseline MG94xREV omega ratio": 2.118172006024775,
        "Corrected P-value": 0.000312128922375754,
        "Full adaptive model": 0.03288970411297027,
        "LRT": 18.926687124811,
        "Nucleotide GTR": 0.09083022873537959,
        "Rate Distributions": [
          [
            1,
            0.7912888841816287
          ],
          [
            8.022795136042042,
            0.2087111158183713
          ]
        ],
        "Rate classes": 2,
        "Uncorrected P-value": 0.00002601074353131283,
        "original name": "CCTLR1_2731_BP"
      },
      "CITLR1_2731_BP": {
        "Baseline MG94xREV": 0.023734996928024,
        "Baseline MG94xREV omega ratio": 1.171300879652067,
        "Corrected P-value": 0.364044988136989,
        "Full adaptive model": 0.02415548440644049,
        "LRT": 0.344226917346532,
        "Nucleotide GTR": 0.02400400895824503,
        "Rate Distributions": [
          [
            1.229510357336467,
            1
          ]
        ],
        "Rate classes": 1,
        "Uncorrected P-value": 0.364044988136989,
        "original name": "CITLR1_2731_BP"
      },
      "DRTLR1_2731_BP": {
        "Baseline MG94xREV": 0.1451320285818628,
        "Baseline MG94xREV omega ratio": 2.717636441475181,
        "Corrected P-value": 7.440994534424483e-7,
        "Full adaptive model": 0.05371368457092462,
        "LRT": 31.87821628232632,
        "Nucleotide GTR": 0.1402502725850815,
        "Rate Distributions": [
          [
            1,
            0.5536302715760382
          ],
          [
            6.395788386642822,
            0.4463697284239618
          ]
        ],
        "Rate classes": 2,
        "Uncorrected P-value": 3.916312912854991e-8,
        "original name": "DRTLR1_2731_BP"
      },
      "ECTLR1_2731_BP": {
        "Baseline MG94xREV": 0.116288671081535,
        "Baseline MG94xREV omega ratio": 1.368655515845411,
        "Corrected P-value": 0.0005298411414919046,
        "Full adaptive model": 0.04424396928573952,
        "LRT": 17.70081235188263,
        "Nucleotide GTR": 0.1159229724890114,
        "Rate Distributions": [
          [
            1,
            0.9227887023753157
          ],
          [
            9.949470890405108,
            0.07721129762468426
          ]
        ],
        "Rate classes": 2,
        "Uncorrected P-value": 0.00004816737649926406,
        "original name": "ECTLR1_2731_BP"
      },
      "IPTLR1_2731_BP": {
        "Baseline MG94xREV": 0.05325003813699292,
        "Baseline MG94xREV omega ratio": 1.274843126125515,
        "Corrected P-value": 0.3533929417554359,
        "Full adaptive model": 0.05324724352433356,
        "LRT": 1.592526264619664,
        "Nucleotide GTR": 0.05318398389426424,
        "Rate Distributions": [
          [
            1.335114807206035,
            1
          ]
        ],
        "Rate classes": 1,
        "Uncorrected P-value": 0.1766964708777179,
        "original name": "IPTLR1_2731_BP"
      },
      "LCTLR1_2731_BP": {
        "Baseline MG94xREV": 0.06885172904695097,
        "Baseline MG94xREV omega ratio": 1.623148583494594,
        "Corrected P-value": 0.1352160683816814,
        "Full adaptive model": 0.06922214284945506,
        "LRT": 5.839664728118805,
        "Nucleotide GTR": 0.06835613109079113,
        "Rate Distributions": [
          [
            1.702242208468251,
            1
          ]
        ],
        "Rate classes": 1,
        "Uncorrected P-value": 0.01931658119738305,
        "original name": "LCTLR1_2731_BP"
      },
      "LMTLR1_2731_BP": {
        "Baseline MG94xREV": 0.07195400199326997,
        "Baseline MG94xREV omega ratio": 1.97098420813423,
        "Corrected P-value": 0.01776975607997433,
        "Full adaptive model": 0.07231396418086018,
        "LRT": 10.33127387845161,
        "Nucleotide GTR": 0.07157487539736536,
        "Rate Distributions": [
          [
            2.049688534592331,
            1
          ]
        ],
        "Rate classes": 1,
        "Uncorrected P-value": 0.00197441734221937,
        "original name": "LMTLR1_2731_BP"
      },
      "MATLR1_2731_BP": {
        "Baseline MG94xREV": 0.02084630548371796,
        "Baseline MG94xREV omega ratio": 2.733055905448102,
        "Corrected P-value": 0.1252042201002374,
        "Full adaptive model": 0.02048607098741387,
        "LRT": 5.332433483039495,
        "Nucleotide GTR": 0.02064171646133041,
        "Rate Distributions": [
          [
            2.884180853721665,
            1
          ]
        ],
        "Rate classes": 1,
        "Uncorrected P-value": 0.02504084402004747,
        "original name": "MATLR1_2731_BP"
      },
      "MMTLR1_2731_BP": {
        "Baseline MG94xREV": 0.1054893968518137,
        "Baseline MG94xREV omega ratio": 1.576023528321113,
        "Corrected P-value": 0.0002708203402145282,
        "Full adaptive model": 0.04064352197638271,
        "LRT": 19.51599501918099,
        "Nucleotide GTR": 0.1046224785927704,
        "Rate Distributions": [
          [
            1,
            0.8685422621015461
          ],
          [
            9.18594650236857,
            0.1314577378984539
          ]
        ],
        "Rate classes": 2,
        "Uncorrected P-value": 0.00001934431001532344,
        "original name": "MMTLR1_2731_BP"
      },
      "Node1": {
        "Baseline MG94xREV": 0.01417934278865809,
        "Baseline MG94xREV omega ratio": 1.124357703099781,
        "Corrected P-value": null,
        "Full adaptive model": 102594312618120200000,
        "LRT": null,
        "Nucleotide GTR": 0.0133395981214007,
        "Rate Distributions": [
          [
            1,
            0.9960227772901459
          ],
          [
            1e+25,
            0.003977222709854122
          ]
        ],
        "Rate classes": 2,
        "Uncorrected P-value": null
      },
      "Node11": {
        "Baseline MG94xREV": 0.05537079415575117,
        "Baseline MG94xREV omega ratio": 1.021598176656948,
        "Corrected P-value": null,
        "Full adaptive model": 0.05309274607056358,
        "LRT": null,
        "Nucleotide GTR": 0.05677100260619598,
        "Rate Distributions": [
          [
            1.035110110537297,
            1
          ]
        ],
        "Rate classes": 1,
        "Uncorrected P-value": null
      },
      "Node13": {
        "Baseline MG94xREV": 0.22871074770299,
        "Baseline MG94xREV omega ratio": 2.914652351162444,
        "Corrected P-value": null,
        "Full adaptive model": 0.2195361013724922,
        "LRT": null,
        "Nucleotide GTR": 0.2130588760698905,
        "Rate Distributions": [
          [
            1,
            0.7823137240119824
          ],
          [
            63.63840363532979,
            0.2176862759880176
          ]
        ],
        "Rate classes": 2,
        "Uncorrected P-value": null
      },
      "Node14": {
        "Baseline MG94xREV": 0.1663306816542596,
        "Baseline MG94xREV omega ratio": 2.281872538911256,
        "Corrected P-value": null,
        "Full adaptive model": 0.1878178352295146,
        "LRT": null,
        "Nucleotide GTR": 0.1556588383353828,
        "Rate Distributions": [
          [
            3.468158216387194,
            1
          ]
        ],
        "Rate classes": 1,
        "Uncorrected P-value": null
      },
      "Node15": {
        "Baseline MG94xREV": 0.25654596909727,
        "Baseline MG94xREV omega ratio": 2.011252665232425,
        "Corrected P-value": null,
        "Full adaptive model": 0.1576018809537404,
        "LRT": null,
        "Nucleotide GTR": 0.2451177739058401,
        "Rate Distributions": [
          [
            1,
            0.8503585734199078
          ],
          [
            21.23402106388688,
            0.1496414265800922
          ]
        ],
        "Rate classes": 2,
        "Uncorrected P-value": null
      },
      "Node17": {
        "Baseline MG94xREV": 0.01341874277929534,
        "Baseline MG94xREV omega ratio": 2.035867032340557,
        "Corrected P-value": null,
        "Full adaptive model": 0.01702983102802718,
        "LRT": null,
        "Nucleotide GTR": 0.01690263944403406,
        "Rate Distributions": [
          [
            3.349059146854464,
            1
          ]
        ],
        "Rate classes": 1,
        "Uncorrected P-value": null
      },
      "Node18": {
        "Baseline MG94xREV": 0.008090895883091918,
        "Baseline MG94xREV omega ratio": 1.472690584228378,
        "Corrected P-value": null,
        "Full adaptive model": 0.008529320347431616,
        "LRT": null,
        "Nucleotide GTR": 0.008235631365877866,
        "Rate Distributions": [
          [
            1.570995560379624,
            1
          ]
        ],
        "Rate classes": 1,
        "Uncorrected P-value": null
      },
      "Node2": {
        "Baseline MG94xREV": 0.01193513026641749,
        "Baseline MG94xREV omega ratio": 6.408713805157576,
        "Corrected P-value": null,
        "Full adaptive model": 0.01254903206095064,
        "LRT": null,
        "Nucleotide GTR": 0.01243017551868706,
        "Rate Distributions": [
          [
            6.877577568128859,
            1
          ]
        ],
        "Rate classes": 1,
        "Uncorrected P-value": null
      },
      "Node22": {
        "Baseline MG94xREV": 0.1867581313184272,
        "Baseline MG94xREV omega ratio": 2.904110790281786,
        "Corrected P-value": null,
        "Full adaptive model": 0.194536055951693,
        "LRT": null,
        "Nucleotide GTR": 0.1732311770354302,
        "Rate Distributions": [
          [
            3.542705633035928,
            1
          ]
        ],
        "Rate classes": 1,
        "Uncorrected P-value": null
      },
      "Node23": {
        "Baseline MG94xREV": 0.03846632931148083,
        "Baseline MG94xREV omega ratio": 1.216679366242739,
        "Corrected P-value": null,
        "Full adaptive model": 0.03793279754301396,
        "LRT": null,
        "Nucleotide GTR": 0.04131853857280587,
        "Rate Distributions": [
          [
            1.188455798803868,
            1
          ]
        ],
        "Rate classes": 1,
        "Uncorrected P-value": null
      },
      "Node24": {
        "Baseline MG94xREV": 0.05695071058284484,
        "Baseline MG94xREV omega ratio": 3.023892414687224,
        "Corrected P-value": null,
        "Full adaptive model": 0.05784366264655188,
        "LRT": null,
        "Nucleotide GTR": 0.05515978386067052,
        "Rate Distributions": [
          [
            3.235188226770894,
            1
          ]
        ],
        "Rate classes": 1,
        "Uncorrected P-value": null
      },
      "Node30": {
        "Baseline MG94xREV": 0.004871558032649177,
        "Baseline MG94xREV omega ratio": 0.4328934888739637,
        "Corrected P-value": null,
        "Full adaptive model": 0.005305702142153206,
        "LRT": null,
        "Nucleotide GTR": 0.004963624908068173,
        "Rate Distributions": [
          [
            0.5873322262505176,
            1
          ]
        ],
        "Rate classes": 1,
        "Uncorrected P-value": null
      },
      "Node31": {
        "Baseline MG94xREV": 0.004756567370900245,
        "Baseline MG94xREV omega ratio": 0.8686499122575567,
        "Corrected P-value": null,
        "Full adaptive model": 0.00425660274705958,
        "LRT": null,
        "Nucleotide GTR": 0.005108424634181116,
        "Rate Distributions": [
          [
            0.7338546967951862,
            1
          ]
        ],
        "Rate classes": 1,
        "Uncorrected P-value": null
      },
      "Node35": {
        "Baseline MG94xREV": 0.01156060423408439,
        "Baseline MG94xREV omega ratio": 1.302291473387869,
        "Corrected P-value": null,
        "Full adaptive model": 0.01113406314432003,
        "LRT": null,
        "Nucleotide GTR": 0.01208205127073776,
        "Rate Distributions": [
          [
            1.34898749224153,
            1
          ]
        ],
        "Rate classes": 1,
        "Uncorrected P-value": null
      },
      "Node4": {
        "Baseline MG94xREV": 0.02182527368627255,
        "Baseline MG94xREV omega ratio": 2.273305960339911,
        "Corrected P-value": null,
        "Full adaptive model": 0.02154844240077219,
        "LRT": null,
        "Nucleotide GTR": 0.02182632096471394,
        "Rate Distributions": [
          [
            2.345039081895295,
            1
          ]
        ],
        "Rate classes": 1,
        "Uncorrected P-value": null
      },
      "Node5": {
        "Baseline MG94xREV": 0.01040577382542277,
        "Baseline MG94xREV omega ratio": 0.7691099101539711,
        "Corrected P-value": null,
        "Full adaptive model": 0.01059809688358841,
        "LRT": null,
        "Nucleotide GTR": 0.01054034018572949,
        "Rate Distributions": [
          [
            0.765126331226252,
            1
          ]
        ],
        "Rate classes": 1,
        "Uncorrected P-value": null
      },
      "Node9": {
        "Baseline MG94xREV": 0.02400829858722859,
        "Baseline MG94xREV omega ratio": 0.8932044743879047,
        "Corrected P-value": null,
        "Full adaptive model": 0.02368055987081397,
        "LRT": null,
        "Nucleotide GTR": 0.02216569511472918,
        "Rate Distributions": [
          [
            0.9550742712788041,
            1
          ]
        ],
        "Rate classes": 1,
        "Uncorrected P-value": null
      },
      "OFTLR1_2731_BP": {
        "Baseline MG94xREV": 0.06177622097240548,
        "Baseline MG94xREV omega ratio": 1.626308454026943,
        "Corrected P-value": 0.1495452980486742,
        "Full adaptive model": 0.06129709736243935,
        "LRT": 5.341545803428744,
        "Nucleotide GTR": 0.06057109083495944,
        "Rate Distributions": [
          [
            1.704250934465984,
            1
          ]
        ],
        "Rate classes": 1,
        "Uncorrected P-value": 0.0249242163414457,
        "original name": "OFTLR1_2731_BP"
      },
      "ONTLR1_2731_BP": {
        "Baseline MG94xREV": 0.1648806084363044,
        "Baseline MG94xREV omega ratio": 1.889416535343249,
        "Corrected P-value": 0.000002371364785536123,
        "Full adaptive model": 0.06311660000141524,
        "LRT": 29.45834020774782,
        "Nucleotide GTR": 0.165139574135746,
        "Rate Distributions": [
          [
            1,
            0.7382871499145497
          ],
          [
            6.520555597155687,
            0.2617128500854503
          ]
        ],
        "Rate classes": 2,
        "Uncorrected P-value": 1.317424880853402e-7,
        "original name": "ONTLR1_2731_BP"
      },
      "PFTLR1_2731_BP": {
        "Baseline MG94xREV": 0.7903800570865825,
        "Baseline MG94xREV omega ratio": 1.915511988897565,
        "Corrected P-value": 2.270517107660908e-11,
        "Full adaptive model": 0.3591881162960389,
        "LRT": 52.73942144212197,
        "Nucleotide GTR": 0.7430494146248514,
        "Rate Distributions": [
          [
            0.5406962713215163,
            0.3160616855939553
          ],
          [
            4.437852884734972,
            0.6839383144060447
          ]
        ],
        "Rate classes": 2,
        "Uncorrected P-value": 1.135258553830454e-12,
        "original name": "PFTLR1_2731_BP"
      },
      "PHTLR1_2731_BP": {
        "Baseline MG94xREV": 0.0272284109676435,
        "Baseline MG94xREV omega ratio": 1.924078801015276,
        "Corrected P-value": 0.142588879174097,
        "Full adaptive model": 0.02718830589695784,
        "LRT": 4.086411554293591,
        "Nucleotide GTR": 0.02749954798054365,
        "Rate Distributions": [
          [
            2.029474887036285,
            1
          ]
        ],
        "Rate classes": 1,
        "Uncorrected P-value": 0.04752962639136565,
        "original name": "PHTLR1_2731_BP"
      },
      "SATLR1_2731_BP": {
        "Baseline MG94xREV": 0.1118633632726369,
        "Baseline MG94xREV omega ratio": 2.301580759411957,
        "Corrected P-value": 0.0001142227991595135,
        "Full adaptive model": 0.1132563506927535,
        "LRT": 21.50065682386776,
        "Nucleotide GTR": 0.1104639436198392,
        "Rate Distributions": [
          [
            2.427760343346478,
            1
          ]
        ],
        "Rate classes": 1,
        "Uncorrected P-value": 0.000007138924947469594,
        "original name": "SATLR1_2731_BP"
      },
      "SMTLR1_2731_BP": {
        "Baseline MG94xREV": 0.09659000096739513,
        "Baseline MG94xREV omega ratio": 1.801926012007854,
        "Corrected P-value": 0.00004959843425228483,
        "Full adaptive model": 0.03624477263566756,
        "LRT": 23.28310248631169,
        "Nucleotide GTR": 0.09632177062410127,
        "Rate Distributions": [
          [
            1,
            0.8402889953556524
          ],
          [
            8.818376629617525,
            0.1597110046443476
          ]
        ],
        "Rate classes": 2,
        "Uncorrected P-value": 0.000002917554956016755,
        "original name": "SMTLR1_2731_BP"
      },
      "TFTLR1_2731_BP": {
        "Baseline MG94xREV": 0.09303434101234309,
        "Baseline MG94xREV omega ratio": 1.843042826684842,
        "Corrected P-value": 0.01134118085932334,
        "Full adaptive model": 0.09298884195723556,
        "LRT": 11.4287114623221,
        "Nucleotide GTR": 0.09267101740134344,
        "Rate Distributions": [
          [
            1.928115896426178,
            1
          ]
        ],
        "Rate classes": 1,
        "Uncorrected P-value": 0.001134118085932334,
        "original name": "TFTLR1_2731_BP"
      },
      "TOTLR1_2731_BP": {
        "Baseline MG94xREV": 0.08126476087520972,
        "Baseline MG94xREV omega ratio": 1.459599684057984,
        "Corrected P-value": 0.1291902985286038,
        "Full adaptive model": 0.08139481981913373,
        "LRT": 4.836398373619886,
        "Nucleotide GTR": 0.08055276884825126,
        "Rate Distributions": [
          [
            1.544640322984275,
            1
          ]
        ],
        "Rate classes": 1,
        "Uncorrected P-value": 0.03229757463215094,
        "original name": "TOTLR1_2731_BP"
      },
      "TRTLR1_2731_BP": {
        "Baseline MG94xREV": 0.2037010363500468,
        "Baseline MG94xREV omega ratio": 2.001038111936584,
        "Corrected P-value": 0.0002833448565241481,
        "Full adaptive model": 0.209467920131432,
        "LRT": 19.27852117284783,
        "Nucleotide GTR": 0.1973948751421833,
        "Rate Distributions": [
          [
            2.138488038024917,
            1
          ]
        ],
        "Rate classes": 1,
        "Uncorrected P-value": 0.00002179575819416524,
        "original name": "TRTLR1_2731_BP"
      }
    },
    "attributes": {
      "Baseline MG94xREV": {
        "attribute type": "branch length",
        "display order": 1
      },
      "Baseline MG94xREV omega ratio": {
        "attribute type": "branch label",
        "display order": 1
      },
      "Corrected P-value": {
        "attribute type": "branch label",
        "display order": 6
      },
      "Full adaptive model": {
        "attribute type": "branch length",
        "display order": 2
      },
      "LRT": {
        "attribute type": "branch label",
        "display order": 4
      },
      "Nucleotide GTR": {
        "attribute type": "branch length",
        "display order": 0
      },
      "Rate Distributions": {
        "attribute type": "branch label",
        "display order": 3
      },
      "Rate classes": {
        "attribute type": "branch label",
        "display order": 2
      },
      "Uncorrected P-value": {
        "attribute type": "branch label",
        "display order": 5
      },
      "original name": {
        "attribute type": "node label",
        "display order": -1
      }
    }
  },
  "data partitions": {
    "0": {
      "coverage": [
        [
          0,
          1,
          2,
          3,
          4,
          5,
          6,
          7,
          8,
          9,
          10,
          11,
          12,
          13,
          14,
          15,
          16,
          17,
          18,
          19,
          20,
          21,
          22,
          23,
          24,
          25,
          26,
          27,
          28,
          29,
          30,
          31,
          32,
          33,
          34,
          35,
          36,
          37,
          38,
          39,
          40,
          41,
          42,
          43,
          44,
          45,
          46,
          47,
          48,
          49,
          50,
          51,
          52,
          53,
          54,
          55,
          56,
          57,
          58,
          59,
          60,
          61,
          62,
          63,
          64,
          65,
          66,
          67,
          68,
          69,
          70,
          71,
          72,
          73,
          74,
          75,
          76,
          77,
          78,
          79,
          80,
          81,
          82,
          83,
          84,
          85,
          86,
          87,
          88,
          89,
          90,
          91,
          92,
          93,
          94,
          95,
          96,
          97,
          98,
          99,
          100,
          101,
          102,
          103,
          104,
          105,
          106,
          107,
          108,
          109,
          110,
          111,
          112,
          113,
          114,
          115,
          116,
          117,
          118,
          119,
          120,
          121,
          122,
          123,
          124,
          125,
          126,
          127,
          128,
          129,
          130,
          131,
          132,
          133,
          134,
          135,
          136,
          137,
          138,
          139,
          140,
          141,
          142,
          143,
          144,
          145,
          146,
          147,
          148,
          149,
          150,
          151,
          152,
          153,
          154,
          155,
          156,
          157,
          158,
          159,
          160,
          161,
          162,
          163,
          164,
          165,
          166,
          167,
          168,
          169,
          170,
          171,
          172,
          173,
          174,
          175,
          176,
          177,
          178,
          179,
          180,
          181,
          182,
          183,
          184,
          185,
          186,
          187,
          188,
          189,
          190,
          191,
          192,
          193,
          194,
          195,
          196,
          197,
          198,
          199,
          200,
          201,
          202,
          203,
          204,
          205,
          206,
          207,
          208,
          209,
          210,
          211,
          212,
          213,
          214,
          215,
          216,
          217,
          218,
          219,
          220,
          221,
          222,
          223,
          224,
          225,
          226,
          227,
          228,
          229,
          230,
          231,
          232,
          233,
          234,
          235,
          236,
          237,
          238,
          239,
          240,
          241,
          242,
          243,
          244,
          245,
          246,
          247,
          248,
          249,
          250,
          251,
          252,
          253,
          254,
          255,
          256,
          257,
          258,
          259,
          260,
          261,
          262,
          263,
          264,
          265,
          266,
          267,
          268,
          269,
          270,
          271,
          272,
          273,
          274,
          275,
          276,
          277,
          278,
          279,
          280,
          281,
          282,
          283,
          284,
          285,
          286,
          287,
          288,
          289,
          290,
          291,
          292,
          293,
          294,
          295,
          296,
          297,
          298,
          299,
          300,
          301,
          302,
          303,
          304,
          305,
          306,
          307,
          308,
          309,
          310,
          311,
          312,
          313,
          314,
          315,
          316,
          317,
          318,
          319,
          320,
          321,
          322,
          323,
          324,
          325,
          326,
          327,
          328,
          329,
          330,
          331,
          332,
          333,
          334,
          335,
          336,
          337,
          338,
          339,
          340,
          341,
          342,
          343,
          344,
          345,
          346,
          347,
          348,
          349,
          350,
          351,
          352,
          353,
          354,
          355,
          356,
          357,
          358,
          359,
          360,
          361,
          362,
          363,
          364,
          365,
          366,
          367,
          368,
          369,
          370,
          371,
          372,
          373,
          374,
          375,
          376,
          377,
          378,
          379,
          380,
          381,
          382,
          383,
          384,
          385,
          386,
          387,
          388,
          389,
          390,
          391,
          392,
          393,
          394,
          395,
          396,
          397,
          398,
          399,
          400,
          401,
          402,
          403,
          404,
          405,
          406,
          407,
          408,
          409,
          410,
          411,
          412,
          413,
          414,
          415,
          416,
          417,
          418,
          419,
          420,
          421,
          422,
          423,
          424,
          425,
          426,
          427,
          428,
          429,
          430,
          431,
          432,
          433,
          434,
          435,
          436,
          437,
          438,
          439,
          440,
          441,
          442,
          443,
          444,
          445,
          446,
          447,
          448,
          449,
          450,
          451,
          452,
          453,
          454,
          455,
          456,
          457,
          458,
          459,
          460,
          461,
          462,
          463,
          464,
          465,
          466,
          467,
          468,
          469,
          470,
          471,
          472,
          473,
          474,
          475,
          476,
          477,
          478,
          479,
          480,
          481,
          482,
          483,
          484,
          485,
          486,
          487,
          488,
          489,
          490,
          491,
          492,
          493,
          494,
          495,
          496,
          497,
          498,
          499,
          500,
          501,
          502,
          503,
          504,
          505,
          506,
          507,
          508,
          509,
          510,
          511,
          512,
          513,
          514,
          515,
          516,
          517,
          518,
          519,
          520,
          521,
          522,
          523,
          524,
          525,
          526,
          527,
          528,
          529,
          530,
          531,
          532,
          533,
          534,
          535,
          536,
          537,
          538,
          539,
          540,
          541,
          542,
          543,
          544,
          545,
          546,
          547,
          548,
          549,
          550,
          551,
          552,
          553,
          554,
          555,
          556,
          557,
          558,
          559,
          560,
          561,
          562,
          563,
          564,
          565,
          566,
          567,
          568,
          569,
          570,
          571,
          572,
          573,
          574,
          575,
          576,
          577,
          578,
          579,
          580,
          581,
          582,
          583,
          584,
          585,
          586,
          587,
          588,
          589,
          590,
          591,
          592,
          593,
          594,
          595,
          596,
          597,
          598,
          599,
          600,
          601,
          602,
          603,
          604,
          605,
          606,
          607,
          608,
          609,
          610,
          611,
          612,
          613,
          614,
          615,
          616,
          617,
          618,
          619,
          620,
          621,
          622,
          623,
          624,
          625,
          626,
          627,
          628,
          629,
          630,
          631,
          632,
          633,
          634,
          635,
          636,
          637,
          638,
          639,
          640,
          641,
          642,
          643,
          644,
          645,
          646,
          647,
          648,
          649,
          650,
          651,
          652,
          653,
          654,
          655,
          656,
          657,
          658,
          659,
          660,
          661,
          662,
          663,
          664,
          665,
          666,
          667,
          668,
          669,
          670,
          671,
          672,
          673,
          674,
          675,
          676,
          677,
          678,
          679,
          680,
          681,
          682,
          683,
          684,
          685,
          686,
          687,
          688,
          689,
          690,
          691,
          692,
          693,
          694,
          695,
          696,
          697,
          698,
          699,
          700,
          701,
          702,
          703,
          704,
          705,
          706,
          707,
          708,
          709,
          710,
          711,
          712,
          713,
          714,
          715,
          716,
          717,
          718,
          719,
          720,
          721,
          722,
          723,
          724,
          725,
          726,
          727,
          728,
          729,
          730,
          731,
          732,
          733,
          734,
          735,
          736,
          737,
          738,
          739,
          740,
          741,
          742,
          743,
          744,
          745,
          746,
          747,
          748,
          749,
          750,
          751,
          752,
          753,
          754,
          755,
          756,
          757,
          758,
          759,
          760,
          761,
          762,
          763,
          764,
          765,
          766,
          767,
          768,
          769,
          770,
          771,
          772,
          773,
          774,
          775,
          776,
          777,
          778,
          779,
          780,
          781,
          782,
          783,
          784,
          785,
          786,
          787,
          788,
          789,
          790,
          791,
          792,
          793,
          794,
          795,
          796,
          797,
          798,
          799,
          800,
          801,
          802,
          803,
          804,
          805,
          806,
          807,
          808,
          809,
          810,
          811,
          812,
          813,
          814,
          815,
          816,
          817,
          818,
          819,
          820,
          821,
          822,
          823,
          824,
          825,
          826,
          827,
          828,
          829,
          830,
          831,
          832,
          833,
          834,
          835,
          836,
          837,
          838,
          839,
          840,
          841,
          842,
          843,
          844,
          845,
          846,
          847,
          848,
          849,
          850,
          851,
          852,
          853,
          854,
          855,
          856,
          857,
          858,
          859,
          860,
          861,
          862,
          863,
          864,
          865,
          866,
          867,
          868,
          869,
          870,
          871,
          872,
          873,
          874,
          875,
          876,
          877,
          878,
          879,
          880,
          881,
          882,
          883,
          884,
          885,
          886,
          887,
          888,
          889,
          890,
          891,
          892,
          893,
          894,
          895,
          896,
          897,
          898,
          899,
          900,
          901,
          902,
          903,
          904,
          905,
          906,
          907,
          908,
          909
        ]
      ],
      "name": "absrel.filter.default"
    }
  },
  "fits": {
    "Baseline MG94xREV": {
      "AIC-c": 57157.55850754783,
      "Equilibrium frequencies": [
        [
          0.02097707051800243
        ],
        [
          0.01548038259813388
        ],
        [
          0.01284701149235128
        ],
        [
          0.02123629197968284
        ],
        [
          0.0178656008244697
        ],
        [
          0.01318422111757592
        ],
        [
          0.0109414505191633
        ],
        [
          0.01808637269800386
        ],
        [
          0.01579565931871749
        ],
        [
          0.01165667291024631
        ],
        [
          0.009673753855319225
        ],
        [
          0.01599085215526203
        ],
        [
          0.01558861998610043
        ],
        [
          0.01150388474666438
        ],
        [
          0.009546956518044823
        ],
        [
          0.01578125436061472
        ],
        [
          0.02660507790149656
        ],
        [
          0.01963366546414905
        ],
        [
          0.01629377854558385
        ],
        [
          0.02693384674344846
        ],
        [
          0.02265882174940222
        ],
        [
          0.01672145925250319
        ],
        [
          0.01387696833873397
        ],
        [
          0.02293882523648566
        ],
        [
          0.02003352881515686
        ],
        [
          0.01478408010228208
        ],
        [
          0.01226915715899396
        ],
        [
          0.02028109058111578
        ],
        [
          0.01977094221765157
        ],
        [
          0.01459029989874816
        ],
        [
          0.01210834094621569
        ],
        [
          0.02001525910337021
        ],
        [
          0.02235791819101926
        ],
        [
          0.01649940240214792
        ],
        [
          0.0136926856254105
        ],
        [
          0.02263420330092692
        ],
        [
          0.01904163125752494
        ],
        [
          0.01405209258871964
        ],
        [
          0.01166168819371606
        ],
        [
          0.01927693577648143
        ],
        [
          0.01683543269390347
        ],
        [
          0.01242399118995646
        ],
        [
          0.01031054346276186
        ],
        [
          0.01704347439673279
        ],
        [
          0.01661476468132265
        ],
        [
          0.01226114551238726
        ],
        [
          0.01017539949729789
        ],
        [
          0.01682007950745494
        ],
        [
          0.01764564574746172
        ],
        [
          0.02420664236737394
        ],
        [
          0.02036448784231953
        ],
        [
          0.01502831689218025
        ],
        [
          0.01247184677772826
        ],
        [
          0.02061613939205946
        ],
        [
          0.01328710834272503
        ],
        [
          0.01102683557702783
        ],
        [
          0.0182275154081659
        ],
        [
          0.01776902245295211
        ],
        [
          0.01311294948121879
        ],
        [
          0.01088230291570102
        ],
        [
          0.01798860087163231
        ]
      ],
      "Log Likelihood": -28490.34680940309,
      "display order": 1,
      "estimated parameters": 88,
      "branch-annotations": {
        "ATTLR1_2731_BP": {
          "LRT": 10.29919721696933,
          "omegas": [
            {
              "omega": 1.601591062556583,
              "prop": 1
            }
          ],
          "p": 0.01605356877348596,
          "uncorrected p": 0.002006696096685745,
          "tested": true
        },
        "CBTLR1_2731_BP": {
          "LRT": 20.01224114583601,
          "omegas": [
            {
              "omega": 2.764279867157238,
              "prop": 1
            }
          ],
          "p": 0.0002261374695966545,
          "uncorrected p": 0.00001507583130644363,
          "tested": true
        },
        "CCTLR1_2731_BP": {
          "LRT": 18.926687124811,
          "omegas": [
            {
              "omega": 2.118172006024775,
              "prop": 1
            }
          ],
          "p": 0.000312128922375754,
          "uncorrected p": 0.00002601074353131283,
          "tested": true
        },
        "CITLR1_2731_BP": {
          "LRT": 0.344226917346532,
          "omegas": [
            {
              "omega": 1.171300879652067,
              "prop": 1
            }
          ],
          "p": 0.364044988136989,
          "uncorrected p": 0.364044988136989,
          "tested": true
        },
        "DRTLR1_2731_BP": {
          "LRT": 31.87821628232632,
          "omegas": [
            {
              "omega": 2.717636441475181,
              "prop": 1
            }
          ],
          "p": 7.440994534424483e-7,
          "uncorrected p": 3.916312912854991e-8,
          "tested": true
        },
        "ECTLR1_2731_BP": {
          "LRT": 17.70081235188263,
          "omegas": [
            {
              "omega": 1.368655515845411,
              "prop": 1
            }
          ],
          "p": 0.0005298411414919046,
          "uncorrected p": 0.00004816737649926406,
          "tested": true
        },
        "IPTLR1_2731_BP": {
          "LRT": 1.592526264619664,
          "omegas": [
            {
              "omega": 1.274843126125515,
              "prop": 1
            }
          ],
          "p": 0.3533929417554359,
          "uncorrected p": 0.1766964708777179,
          "tested": true
        },
        "LCTLR1_2731_BP": {
          "LRT": 5.839664728118805,
          "omegas": [
            {
              "omega": 1.623148583494594,
              "prop": 1
            }
          ],
          "p": 0.1352160683816814,
          "uncorrected p": 0.01931658119738305,
          "tested": true
        },
        "LMTLR1_2731_BP": {
          "LRT": 10.33127387845161,
          "omegas": [
            {
              "omega": 1.97098420813423,
              "prop": 1
            }
          ],
          "p": 0.01776975607997433,
          "uncorrected p": 0.00197441734221937,
          "tested": true
        },
        "MATLR1_2731_BP": {
          "LRT": 5.332433483039495,
          "omegas": [
            {
              "omega": 2.733055905448102,
              "prop": 1
            }
          ],
          "p": 0.1252042201002374,
          "uncorrected p": 0.02504084402004747,
          "tested": true
        },
        "MMTLR1_2731_BP": {
          "LRT": 19.51599501918099,
          "omegas": [
            {
              "omega": 1.576023528321113,
              "prop": 1
            }
          ],
          "p": 0.0002708203402145282,
          "uncorrected p": 0.00001934431001532344,
          "tested": true
        },
        "Node1": {
          "LRT": "test not run",
          "omegas": [
            {
              "omega": 1.124357703099781,
              "prop": 1
            }
          ],
          "p": 1,
          "uncorrected p": 1,
          "tested": false
        },
        "Node11": {
          "LRT": "test not run",
          "omegas": [
            {
              "omega": 1.021598176656948,
              "prop": 1
            }
          ],
          "p": 1,
          "uncorrected p": 1,
          "tested": false
        },
        "Node13": {
          "LRT": "test not run",
          "omegas": [
            {
              "omega": 2.914652351162444,
              "prop": 1
            }
          ],
          "p": 1,
          "uncorrected p": 1,
          "tested": false
        },
        "Node14": {
          "LRT": "test not run",
          "omegas": [
            {
              "omega": 2.281872538911256,
              "prop": 1
            }
          ],
          "p": 1,
          "uncorrected p": 1,
          "tested": false
        },
        "Node15": {
          "LRT": "test not run",
          "omegas": [
            {
              "omega": 2.011252665232425,
              "prop": 1
            }
          ],
          "p": 1,
          "uncorrected p": 1,
          "tested": false
        },
        "Node17": {
          "LRT": "test not run",
          "omegas": [
            {
              "omega": 2.035867032340557,
              "prop": 1
            }
          ],
          "p": 1,
          "uncorrected p": 1,
          "tested": false
        },
        "Node18": {
          "LRT": "test not run",
          "omegas": [
            {
              "omega": 1.472690584228378,
              "prop": 1
            }
          ],
          "p": 1,
          "uncorrected p": 1,
          "tested": false
        },
        "Node2": {
          "LRT": "test not run",
          "omegas": [
            {
              "omega": 6.408713805157576,
              "prop": 1
            }
          ],
          "p": 1,
          "uncorrected p": 1,
          "tested": false
        },
        "Node22": {
          "LRT": "test not run",
          "omegas": [
            {
              "omega": 2.904110790281786,
              "prop": 1
            }
          ],
          "p": 1,
          "uncorrected p": 1,
          "tested": false
        },
        "Node23": {
          "LRT": "test not run",
          "omegas": [
            {
              "omega": 1.216679366242739,
              "prop": 1
            }
          ],
          "p": 1,
          "uncorrected p": 1,
          "tested": false
        },
        "Node24": {
          "LRT": "test not run",
          "omegas": [
            {
              "omega": 3.023892414687224,
              "prop": 1
            }
          ],
          "p": 1,
          "uncorrected p": 1,
          "tested": false
        },
        "Node30": {
          "LRT": "test not run",
          "omegas": [
            {
              "omega": 0.4328934888739637,
              "prop": 1
            }
          ],
          "p": 1,
          "uncorrected p": 1,
          "tested": false
        },
        "Node31": {
          "LRT": "test not run",
          "omegas": [
            {
              "omega": 0.8686499122575567,
              "prop": 1
            }
          ],
          "p": 1,
          "uncorrected p": 1,
          "tested": false
        },
        "Node35": {
          "LRT": "test not run",
          "omegas": [
            {
              "omega": 1.302291473387869,
              "prop": 1
            }
          ],
          "p": 1,
          "uncorrected p": 1,
          "tested": false
        },
        "Node4": {
          "LRT": "test not run",
          "omegas": [
            {
              "omega": 2.273305960339911,
              "prop": 1
            }
          ],
          "p": 1,
          "uncorrected p": 1,
          "tested": false
        },
        "Node5": {
          "LRT": "test not run",
          "omegas": [
            {
              "omega": 0.7691099101539711,
              "prop": 1
            }
          ],
          "p": 1,
          "uncorrected p": 1,
          "tested": false
        },
        "Node9": {
          "LRT": "test not run",
          "omegas": [
            {
              "omega": 0.8932044743879047,
              "prop": 1
            }
          ],
          "p": 1,
          "uncorrected p": 1,
          "tested": false
        },
        "OFTLR1_2731_BP": {
          "LRT": 5.341545803428744,
          "omegas": [
            {
              "omega": 1.626308454026943,
              "prop": 1
            }
          ],
          "p": 0.1495452980486742,
          "uncorrected p": 0.0249242163414457,
          "tested": true
        },
        "ONTLR1_2731_BP": {
          "LRT": 29.45834020774782,
          "omegas": [
            {
              "omega": 1.889416535343249,
              "prop": 1
            }
          ],
          "p": 0.000002371364785536123,
          "uncorrected p": 1.317424880853402e-7,
          "tested": true
        },
        "PFTLR1_2731_BP": {
          "LRT": 52.73942144212197,
          "omegas": [
            {
              "omega": 1.915511988897565,
              "prop": 1
            }
          ],
          "p": 2.270517107660908e-11,
          "uncorrected p": 1.135258553830454e-12,
          "tested": true
        },
        "PHTLR1_2731_BP": {
          "LRT": 4.086411554293591,
          "omegas": [
            {
              "omega": 1.924078801015276,
              "prop": 1
            }
          ],
          "p": 0.142588879174097,
          "uncorrected p": 0.04752962639136565,
          "tested": true
        },
        "SATLR1_2731_BP": {
          "LRT": 21.50065682386776,
          "omegas": [
            {
              "omega": 2.301580759411957,
              "prop": 1
            }
          ],
          "p": 0.0001142227991595135,
          "uncorrected p": 0.000007138924947469594,
          "tested": true
        },
        "SMTLR1_2731_BP": {
          "LRT": 23.28310248631169,
          "omegas": [
            {
              "omega": 1.801926012007854,
              "prop": 1
            }
          ],
          "p": 0.00004959843425228483,
          "uncorrected p": 0.000002917554956016755,
          "tested": true
        },
        "TFTLR1_2731_BP": {
          "LRT": 11.4287114623221,
          "omegas": [
            {
              "omega": 1.843042826684842,
              "prop": 1
            }
          ],
          "p": 0.01134118085932334,
          "uncorrected p": 0.001134118085932334,
          "tested": true
        },
        "TOTLR1_2731_BP": {
          "LRT": 4.836398373619886,
          "omegas": [
            {
              "omega": 1.459599684057984,
              "prop": 1
            }
          ],
          "p": 0.1291902985286038,
          "uncorrected p": 0.03229757463215094,
          "tested": true
        },
        "TRTLR1_2731_BP": {
          "LRT": 19.27852117284783,
          "omegas": [
            {
              "omega": 2.001038111936584,
              "prop": 1
            }
          ],
          "p": 0.0002833448565241481,
          "uncorrected p": 0.00002179575819416524,
          "tested": true
        }
      },
      "annotation-tag": "ω"
    },
    "Full adaptive model": {
      "AIC-c": 57028.06068405104,
      "Log Likelihood": -28405.37963172758,
      "display order": 2,
      "estimated parameters": 108,
      "branch-annotations": {
        "ATTLR1_2731_BP": {
          "LRT": 10.29919721696933,
          "omegas": [
            {
              "omega": 1.69977198125537,
              "prop": 1
            }
          ],
          "p": 0.01605356877348596,
          "uncorrected p": 0.002006696096685745,
          "tested": true
        },
        "CBTLR1_2731_BP": {
          "LRT": 20.01224114583601,
          "omegas": [
            {
              "omega": 2.72944687496161,
              "prop": 1
            }
          ],
          "p": 0.0002261374695966545,
          "uncorrected p": 0.00001507583130644363,
          "tested": true
        },
        "CCTLR1_2731_BP": {
          "LRT": 18.926687124811,
          "omegas": [
            {
              "omega": 1,
              "prop": 0.7912888841816287
            },
            {
              "omega": 8.022795136042042,
              "prop": 0.2087111158183713
            }
          ],
          "p": 0.000312128922375754,
          "uncorrected p": 0.00002601074353131283,
          "tested": true
        },
        "CITLR1_2731_BP": {
          "LRT": 0.344226917346532,
          "omegas": [
            {
              "omega": 1.229510357336467,
              "prop": 1
            }
          ],
          "p": 0.364044988136989,
          "uncorrected p": 0.364044988136989,
          "tested": true
        },
        "DRTLR1_2731_BP": {
          "LRT": 31.87821628232632,
          "omegas": [
            {
              "omega": 1,
              "prop": 0.5536302715760382
            },
            {
              "omega": 6.395788386642822,
              "prop": 0.4463697284239618
            }
          ],
          "p": 7.440994534424483e-7,
          "uncorrected p": 3.916312912854991e-8,
          "tested": true
        },
        "ECTLR1_2731_BP": {
          "LRT": 17.70081235188263,
          "omegas": [
            {
              "omega": 1,
              "prop": 0.9227887023753157
            },
            {
              "omega": 9.949470890405108,
              "prop": 0.07721129762468426
            }
          ],
          "p": 0.0005298411414919046,
          "uncorrected p": 0.00004816737649926406,
          "tested": true
        },
        "IPTLR1_2731_BP": {
          "LRT": 1.592526264619664,
          "omegas": [
            {
              "omega": 1.335114807206035,
              "prop": 1
            }
          ],
          "p": 0.3533929417554359,
          "uncorrected p": 0.1766964708777179,
          "tested": true
        },
        "LCTLR1_2731_BP": {
          "LRT": 5.839664728118805,
          "omegas": [
            {
              "omega": 1.702242208468251,
              "prop": 1
            }
          ],
          "p": 0.1352160683816814,
          "uncorrected p": 0.01931658119738305,
          "tested": true
        },
        "LMTLR1_2731_BP": {
          "LRT": 10.33127387845161,
          "omegas": [
            {
              "omega": 2.049688534592331,
              "prop": 1
            }
          ],
          "p": 0.01776975607997433,
          "uncorrected p": 0.00197441734221937,
          "tested": true
        },
        "MATLR1_2731_BP": {
          "LRT": 5.332433483039495,
          "omegas": [
            {
              "omega": 2.884180853721665,
              "prop": 1
            }
          ],
          "p": 0.1252042201002374,
          "uncorrected p": 0.02504084402004747,
          "tested": true
        },
        "MMTLR1_2731_BP": {
          "LRT": 19.51599501918099,
          "omegas": [
            {
              "omega": 1,
              "prop": 0.8685422621015461
            },
            {
              "omega": 9.18594650236857,
              "prop": 0.1314577378984539
            }
          ],
          "p": 0.0002708203402145282,
          "uncorrected p": 0.00001934431001532344,
          "tested": true
        },
        "Node1": {
          "LRT": "test not run",
          "omegas": [
            {
              "omega": 1,
              "prop": 0.9960227772901459
            },
            {
              "omega": 1e+25,
              "prop": 0.003977222709854122
            }
          ],
          "p": 1,
          "uncorrected p": 1,
          "tested": false
        },
        "Node11": {
          "LRT": "test not run",
          "omegas": [
            {
              "omega": 1.035110110537297,
              "prop": 1
            }
          ],
          "p": 1,
          "uncorrected p": 1,
          "tested": false
        },
        "Node13": {
          "LRT": "test not run",
          "omegas": [
            {
              "omega": 1,
              "prop": 0.7823137240119824
            },
            {
              "omega": 63.63840363532979,
              "prop": 0.2176862759880176
            }
          ],
          "p": 1,
          "uncorrected p": 1,
          "tested": false
        },
        "Node14": {
          "LRT": "test not run",
          "omegas": [
            {
              "omega": 3.468158216387194,
              "prop": 1
            }
          ],
          "p": 1,
          "uncorrected p": 1,
          "tested": false
        },
        "Node15": {
          "LRT": "test not run",
          "omegas": [
            {
              "omega": 1,
              "prop": 0.8503585734199078
            },
            {
              "omega": 21.23402106388688,
              "prop": 0.1496414265800922
            }
          ],
          "p": 1,
          "uncorrected p": 1,
          "tested": false
        },
        "Node17": {
          "LRT": "test not run",
          "omegas": [
            {
              "omega": 3.349059146854464,
              "prop": 1
            }
          ],
          "p": 1,
          "uncorrected p": 1,
          "tested": false
        },
        "Node18": {
          "LRT": "test not run",
          "omegas": [
            {
              "omega": 1.570995560379624,
              "prop": 1
            }
          ],
          "p": 1,
          "uncorrected p": 1,
          "tested": false
        },
        "Node2": {
          "LRT": "test not run",
          "omegas": [
            {
              "omega": 6.877577568128859,
              "prop": 1
            }
          ],
          "p": 1,
          "uncorrected p": 1,
          "tested": false
        },
        "Node22": {
          "LRT": "test not run",
          "omegas": [
            {
              "omega": 3.542705633035928,
              "prop": 1
            }
          ],
          "p": 1,
          "uncorrected p": 1,
          "tested": false
        },
        "Node23": {
          "LRT": "test not run",
          "omegas": [
            {
              "omega": 1.188455798803868,
              "prop": 1
            }
          ],
          "p": 1,
          "uncorrected p": 1,
          "tested": false
        },
        "Node24": {
          "LRT": "test not run",
          "omegas": [
            {
              "omega": 3.235188226770894,
              "prop": 1
            }
          ],
          "p": 1,
          "uncorrected p": 1,
          "tested": false
        },
        "Node30": {
          "LRT": "test not run",
          "omegas": [
            {
              "omega": 0.5873322262505176,
              "prop": 1
            }
          ],
          "p": 1,
          "uncorrected p": 1,
          "tested": false
        },
        "Node31": {
          "LRT": "test not run",
          "omegas": [
            {
              "omega": 0.7338546967951862,
              "prop": 1
            }
          ],
          "p": 1,
          "uncorrected p": 1,
          "tested": false
        },
        "Node35": {
          "LRT": "test not run",
          "omegas": [
            {
              "omega": 1.34898749224153,
              "prop": 1
            }
          ],
          "p": 1,
          "uncorrected p": 1,
          "tested": false
        },
        "Node4": {
          "LRT": "test not run",
          "omegas": [
            {
              "omega": 2.345039081895295,
              "prop": 1
            }
          ],
          "p": 1,
          "uncorrected p": 1,
          "tested": false
        },
        "Node5": {
          "LRT": "test not run",
          "omegas": [
            {
              "omega": 0.765126331226252,
              "prop": 1
            }
          ],
          "p": 1,
          "uncorrected p": 1,
          "tested": false
        },
        "Node9": {
          "LRT": "test not run",
          "omegas": [
            {
              "omega": 0.9550742712788041,
              "prop": 1
            }
          ],
          "p": 1,
          "uncorrected p": 1,
          "tested": false
        },
        "OFTLR1_2731_BP": {
          "LRT": 5.341545803428744,
          "omegas": [
            {
              "omega": 1.704250934465984,
              "prop": 1
            }
          ],
          "p": 0.1495452980486742,
          "uncorrected p": 0.0249242163414457,
          "tested": true
        },
        "ONTLR1_2731_BP": {
          "LRT": 29.45834020774782,
          "omegas": [
            {
              "omega": 1,
              "prop": 0.7382871499145497
            },
            {
              "omega": 6.520555597155687,
              "prop": 0.2617128500854503
            }
          ],
          "p": 0.000002371364785536123,
          "uncorrected p": 1.317424880853402e-7,
          "tested": true
        },
        "PFTLR1_2731_BP": {
          "LRT": 52.73942144212197,
          "omegas": [
            {
              "omega": 0.5406962713215163,
              "prop": 0.3160616855939553
            },
            {
              "omega": 4.437852884734972,
              "prop": 0.6839383144060447
            }
          ],
          "p": 2.270517107660908e-11,
          "uncorrected p": 1.135258553830454e-12,
          "tested": true
        },
        "PHTLR1_2731_BP": {
          "LRT": 4.086411554293591,
          "omegas": [
            {
              "omega": 2.029474887036285,
              "prop": 1
            }
          ],
          "p": 0.142588879174097,
          "uncorrected p": 0.04752962639136565,
          "tested": true
        },
        "SATLR1_2731_BP": {
          "LRT": 21.50065682386776,
          "omegas": [
            {
              "omega": 2.427760343346478,
              "prop": 1
            }
          ],
          "p": 0.0001142227991595135,
          "uncorrected p": 0.000007138924947469594,
          "tested": true
        },
        "SMTLR1_2731_BP": {
          "LRT": 23.28310248631169,
          "omegas": [
            {
              "omega": 1,
              "prop": 0.8402889953556524
            },
            {
              "omega": 8.818376629617525,
              "prop": 0.1597110046443476
            }
          ],
          "p": 0.00004959843425228483,
          "uncorrected p": 0.000002917554956016755,
          "tested": true
        },
        "TFTLR1_2731_BP": {
          "LRT": 11.4287114623221,
          "omegas": [
            {
              "omega": 1.928115896426178,
              "prop": 1
            }
          ],
          "p": 0.01134118085932334,
          "uncorrected p": 0.001134118085932334,
          "tested": true
        },
        "TOTLR1_2731_BP": {
          "LRT": 4.836398373619886,
          "omegas": [
            {
              "omega": 1.544640322984275,
              "prop": 1
            }
          ],
          "p": 0.1291902985286038,
          "uncorrected p": 0.03229757463215094,
          "tested": true
        },
        "TRTLR1_2731_BP": {
          "LRT": 19.27852117284783,
          "omegas": [
            {
              "omega": 2.138488038024917,
              "prop": 1
            }
          ],
          "p": 0.0002833448565241481,
          "uncorrected p": 0.00002179575819416524,
          "tested": true
        }
      },
      "annotation-tag": "ω"
    },
    "Nucleotide GTR": {
      "AIC-c": 57975.43381883926,
      "Equilibrium frequencies": [
        [
          0.2618514086805178
        ],
        [
          0.266702926139454
        ],
        [
          0.2163820298052866
        ],
        [
          0.2550636353747416
        ]
      ],
      "Log Likelihood": -28942.6789653642,
      "display order": 0,
      "estimated parameters": 45
    }
  },
  "input": {
    "file name": "/home/datamonkey/datamonkey-js-server/production/app/absrel/output/5dfb4ce0c27e2160748fb2fb",
    "number of sequences": 20,
    "number of sites": 910,
    "partition count": 1,
    "trees": {
      "0": "(((ATTLR1_2731_BP:0.114643416808608,((TOTLR1_2731_BP:0.07841176801460699,LCTLR1_2731_BP:0.06861535900059786)Node5:0.007993878146952578,SMTLR1_2731_BP:0.09125884435608256)Node4:0.01391972577062733)Node2:0.006817499925073227,(ONTLR1_2731_BP:0.150567409469634,(TRTLR1_2731_BP:0.1995299801649623,(((CBTLR1_2731_BP:0.09496091400185223,((IPTLR1_2731_BP:0.0436265170417138,PHTLR1_2731_BP:0.03727624341806195)Node18:0.006497156325984535,TFTLR1_2731_BP:0.08720356301901987)Node17:0.02026406552973069)Node15:0.2130049095802414,(((CITLR1_2731_BP:0.02331624521197987,MATLR1_2731_BP:0.0216255702022596)Node24:0.05111492989110574,CCTLR1_2731_BP:0.0914252449669529)Node23:0.04104354513239553,DRTLR1_2731_BP:0.1268694879520157)Node22:0.1298514962532116)Node14:0.09504840400461839,PFTLR1_2731_BP:0.6745093828897619)Node13:0.172256365633375)Node11:0.02905341811280487)Node9:0.01592434156220985)Node1:0.007031782163490374,((OFTLR1_2731_BP:0.0563944726608195,LMTLR1_2731_BP:0.07080224249326143)Node31:0.003508020805023424,ECTLR1_2731_BP:0.1050939315796333)Node30:0.003163591082971984,(SATLR1_2731_BP:0.1030084915626324,MMTLR1_2731_BP:0.1044056645302218)Node35:0.003004927174885201)"
    }
  },
  "test results": {
    "P-value threshold": 0.05,
    "positive test results": 13,
    "tested": 20
  },
  "tested": {
    "0": {
      "ATTLR1_2731_BP": "test",
      "CBTLR1_2731_BP": "test",
      "CCTLR1_2731_BP": "test",
      "CITLR1_2731_BP": "test",
      "DRTLR1_2731_BP": "test",
      "ECTLR1_2731_BP": "test",
      "IPTLR1_2731_BP": "test",
      "LCTLR1_2731_BP": "test",
      "LMTLR1_2731_BP": "test",
      "MATLR1_2731_BP": "test",
      "MMTLR1_2731_BP": "test",
      "Node1": "background",
      "Node11": "background",
      "Node13": "background",
      "Node14": "background",
      "Node15": "background",
      "Node17": "background",
      "Node18": "background",
      "Node2": "background",
      "Node22": "background",
      "Node23": "background",
      "Node24": "background",
      "Node30": "background",
      "Node31": "background",
      "Node35": "background",
      "Node4": "background",
      "Node5": "background",
      "Node9": "background",
      "OFTLR1_2731_BP": "test",
      "ONTLR1_2731_BP": "test",
      "PFTLR1_2731_BP": "test",
      "PHTLR1_2731_BP": "test",
      "SATLR1_2731_BP": "test",
      "SMTLR1_2731_BP": "test",
      "TFTLR1_2731_BP": "test",
      "TOTLR1_2731_BP": "test",
      "TRTLR1_2731_BP": "test"
    }
  },
  "timers": {
    "Baseline model fitting": {
      "order": 2,
      "timer": 9
    },
    "Complexity analysis": {
      "order": 3,
      "timer": 200
    },
    "Full adaptive model fitting": {
      "order": 4,
      "timer": 79
    },
    "Overall": {
      "order": 0,
      "timer": 495
    },
    "Preliminary model fitting": {
      "order": 1,
      "timer": 2
    },
    "Testing for selection": {
      "order": 5,
      "timer": 204
    }
  },
  "trees": {
    "branchLengths": {
      "Baseline MG94xREV": {
        "ATTLR1_2731_BP": 0.1242859599318524,
        "CBTLR1_2731_BP": 0.1088282581000963,
        "CCTLR1_2731_BP": 0.09080092365138549,
        "CITLR1_2731_BP": 0.023734996928024,
        "DRTLR1_2731_BP": 0.1451320285818628,
        "ECTLR1_2731_BP": 0.116288671081535,
        "IPTLR1_2731_BP": 0.05325003813699292,
        "LCTLR1_2731_BP": 0.06885172904695097,
        "LMTLR1_2731_BP": 0.07195400199326997,
        "MATLR1_2731_BP": 0.02084630548371796,
        "MMTLR1_2731_BP": 0.1054893968518137,
        "Node1": 0.01417934278865809,
        "Node11": 0.05537079415575117,
        "Node13": 0.22871074770299,
        "Node14": 0.1663306816542596,
        "Node15": 0.25654596909727,
        "Node17": 0.01341874277929534,
        "Node18": 0.008090895883091918,
        "Node2": 0.01193513026641749,
        "Node22": 0.1867581313184272,
        "Node23": 0.03846632931148083,
        "Node24": 0.05695071058284484,
        "Node30": 0.004871558032649177,
        "Node31": 0.004756567370900245,
        "Node35": 0.01156060423408439,
        "Node4": 0.02182527368627255,
        "Node5": 0.01040577382542277,
        "Node9": 0.02400829858722859,
        "OFTLR1_2731_BP": 0.06177622097240548,
        "ONTLR1_2731_BP": 0.1648806084363044,
        "PFTLR1_2731_BP": 0.7903800570865825,
        "PHTLR1_2731_BP": 0.0272284109676435,
        "SATLR1_2731_BP": 0.1118633632726369,
        "SMTLR1_2731_BP": 0.09659000096739513,
        "TFTLR1_2731_BP": 0.09303434101234309,
        "TOTLR1_2731_BP": 0.08126476087520972,
        "TRTLR1_2731_BP": 0.2037010363500468
      },
      "Full adaptive model": {
        "ATTLR1_2731_BP": 0.1263676858580599,
        "CBTLR1_2731_BP": 0.1051193635915521,
        "CCTLR1_2731_BP": 0.03288970411297027,
        "CITLR1_2731_BP": 0.02415548440644049,
        "DRTLR1_2731_BP": 0.05371368457092462,
        "ECTLR1_2731_BP": 0.04424396928573952,
        "IPTLR1_2731_BP": 0.05324724352433356,
        "LCTLR1_2731_BP": 0.06922214284945506,
        "LMTLR1_2731_BP": 0.07231396418086018,
        "MATLR1_2731_BP": 0.02048607098741387,
        "MMTLR1_2731_BP": 0.04064352197638271,
        "Node1": 102594312618120200000,
        "Node11": 0.05309274607056358,
        "Node13": 0.2195361013724922,
        "Node14": 0.1878178352295146,
        "Node15": 0.1576018809537404,
        "Node17": 0.01702983102802718,
        "Node18": 0.008529320347431616,
        "Node2": 0.01254903206095064,
        "Node22": 0.194536055951693,
        "Node23": 0.03793279754301396,
        "Node24": 0.05784366264655188,
        "Node30": 0.005305702142153206,
        "Node31": 0.00425660274705958,
        "Node35": 0.01113406314432003,
        "Node4": 0.02154844240077219,
        "Node5": 0.01059809688358841,
        "Node9": 0.02368055987081397,
        "OFTLR1_2731_BP": 0.06129709736243935,
        "ONTLR1_2731_BP": 0.06311660000141524,
        "PFTLR1_2731_BP": 0.3591881162960389,
        "PHTLR1_2731_BP": 0.02718830589695784,
        "SATLR1_2731_BP": 0.1132563506927535,
        "SMTLR1_2731_BP": 0.03624477263566756,
        "TFTLR1_2731_BP": 0.09298884195723556,
        "TOTLR1_2731_BP": 0.08139481981913373,
        "TRTLR1_2731_BP": 0.209467920131432
      }
    }
  }
}
