# Supplementary material for: Variation in selection constraints on teleost TLRs with emphasis on their repertoire in the Walking catfish, Clarias batrachus
Source: Sci Rep. 2020 Dec 7;10:21394. doi: 10.1038/s41598-020-78347-6 (PMC7721727; doi:10.1038/s41598-020-78347-6)
Supplement: Supplementary file 25 — Supplementary Information 25. [file 41598_2020_78347_MOESM25_ESM.zip › T1/absrel/tree.new]

(((ATTLR1_2731_BP:0.1263676858580599,((TOTLR1_2731_BP:0.08139481981913373,LCTLR1_2731_BP:0.06922214284945506):0.01059809688358841,SMTLR1_2731_BP:0.03624477263566756):0.02154844240077219):0.01254903206095064,(ONTLR1_2731_BP:0.06311660000141524,(TRTLR1_2731_BP:0.209467920131432,(((CBTLR1_2731_BP:0.1051193635915521,((IPTLR1_2731_BP:0.05324724352433356,PHTLR1_2731_BP:0.02718830589695784):0.008529320347431616,TFTLR1_2731_BP:0.09298884195723556):0.01702983102802718):0.1576018809537404,(((CITLR1_2731_BP:0.02415548440644049,MATLR1_2731_BP:0.02048607098741387):0.05784366264655188,CCTLR1_2731_BP:0.03288970411297027):0.03793279754301396,DRTLR1_2731_BP:0.05371368457092462):0.194536055951693):0.1878178352295146,PFTLR1_2731_BP:0.3591881162960389):0.2195361013724922):0.05309274607056358):0.02368055987081397):102594312618120200000,((OFTLR1_2731_BP:0.06129709736243935,LMTLR1_2731_BP:0.07231396418086018):0.00425660274705958,ECTLR1_2731_BP:0.04424396928573952):0.005305702142153206,(SATLR1_2731_BP:0.1132563506927535,MMTLR1_2731_BP:0.04064352197638271):0.01113406314432003):0
