# Supplementary material for: Variation in selection constraints on teleost TLRs with emphasis on their repertoire in the Walking catfish, Clarias batrachus
Source: Sci Rep. 2020 Dec 7;10:21394. doi: 10.1038/s41598-020-78347-6 (PMC7721727; doi:10.1038/s41598-020-78347-6)
Supplement: Supplementary file 25 — Supplementary Information 25. [file 41598_2020_78347_MOESM25_ESM.zip › T1/BIS2/SEQ/cluster.out]

# BIS2 clusters on reference sequence CBTLR1
d	cluster_id	list_of_positions	p-value
0	5	519/699	2.268114e-07
0	2	126/722/748	5.953799e-06
0	4	153/175/359/392/436/660/693/706	7.938398e-06
0	1	46/668/780	0.0002063983
0	6	520/527/744	0.0002063983
0	3	247/709	0.005263158
0	7	34/37/38/41/42/53/55/57/59/73/76/83/91/94/97/100/103/105/107/122/125/127/130/141/144/147/150/162/170/183/188/217/311/317/335/350/353/362/378/380/383/398/401/405/409/420/422/423/431/434/441/453/471/476/479/484/485/491/493/496/501/511/517/525/529/531/536/562/563/566/568/571/579/589/617/620/621/624/628/632/651/652/653/655/656/657/663/664/672/673/688/692/695/701/702/714/715/716/717/719/720/723/725/726/728/729/730/732/735/750/751/752/754/759/765/773/774/776/777/778/783/787/788/789/791/795	1
