# Supplementary material for: Variation in selection constraints on teleost TLRs with emphasis on their repertoire in the Walking catfish, Clarias batrachus
Source: Sci Rep. 2020 Dec 7;10:21394. doi: 10.1038/s41598-020-78347-6 (PMC7721727; doi:10.1038/s41598-020-78347-6)
Supplement: Supplementary file 25 — Supplementary Information 25. [file 41598_2020_78347_MOESM25_ESM.zip › T1/BIS2/SEQ/fasta_mapping.txt]

0	37
1	38
2	39
3	40
4	41
5	42
6	43
7	45
8	46
9	47
10	48
11	49
12	50
13	51
14	52
15	53
16	54
17	55
18	56
19	57
20	58
21	59
22	60
23	61
24	62
25	63
26	64
27	65
28	66
29	67
30	68
31	69
32	70
33	71
34	72
35	73
36	74
37	75
38	76
39	77
40	78
41	79
42	80
43	81
44	82
45	83
46	84
47	85
48	86
49	87
50	88
51	89
52	90
53	91
54	92
55	93
56	94
57	95
58	96
59	97
60	98
61	99
62	100
63	101
64	102
65	103
66	104
67	105
68	106
69	107
70	108
71	109
72	110
73	111
74	112
75	113
76	114
77	115
78	116
79	117
80	118
81	119
82	120
83	121
84	122
85	123
86	124
87	125
88	126
89	127
90	128
91	129
92	130
93	131
94	132
95	133
96	134
97	135
98	136
99	137
100	138
101	139
102	140
103	141
104	142
105	143
106	144
107	145
108	146
109	147
110	148
111	149
112	150
113	151
114	152
115	153
116	154
117	155
118	156
119	157
120	158
121	159
122	160
123	161
124	162
125	163
126	164
127	165
128	166
129	167
130	168
131	169
132	170
133	171
134	172
135	173
136	174
137	175
138	176
139	177
140	178
141	179
142	180
143	181
144	182
145	183
146	184
147	185
148	186
149	187
150	188
151	189
152	190
153	191
154	195
155	196
156	197
157	198
158	199
159	200
160	201
161	202
162	203
163	204
164	205
165	206
166	207
167	208
168	209
169	210
170	211
171	212
172	213
173	214
174	215
175	216
176	217
177	218
178	220
179	221
180	222
181	223
182	224
183	225
184	226
185	227
186	228
187	229
188	230
189	231
190	232
191	233
192	234
193	235
194	236
195	237
196	238
197	239
198	240
199	241
200	242
201	243
202	245
203	246
204	247
205	248
206	249
207	250
208	251
209	252
210	253
211	254
212	255
213	256
214	257
215	258
216	259
217	260
218	261
219	262
220	263
221	264
222	265
223	268
224	276
225	277
226	278
227	279
228	280
229	281
230	286
231	287
232	288
233	289
234	290
235	291
236	293
237	294
238	295
239	296
240	297
241	298
242	299
243	300
244	301
245	302
246	303
247	304
248	305
249	306
250	307
251	308
252	309
253	310
254	311
255	312
256	313
257	314
258	315
259	316
260	317
261	318
262	319
263	320
264	321
265	322
266	323
267	324
268	325
269	326
270	327
271	328
272	329
273	330
274	331
275	332
276	333
277	334
278	335
279	336
280	337
281	338
282	339
283	340
284	341
285	343
286	344
287	345
288	346
289	347
290	348
291	349
292	350
293	351
294	352
295	353
296	354
297	355
298	356
299	357
300	358
301	359
302	360
303	361
304	362
305	363
306	364
307	365
308	366
309	367
310	368
311	369
312	370
313	371
314	372
315	373
316	374
317	375
318	376
319	377
320	381
321	382
322	383
323	384
324	385
325	386
326	387
327	388
328	395
329	396
330	397
331	398
332	401
333	402
334	403
335	404
336	405
337	406
338	407
339	408
340	409
341	410
342	411
343	412
344	413
345	414
346	415
347	416
348	417
349	418
350	419
351	420
352	421
353	422
354	423
355	424
356	425
357	426
358	427
359	428
360	429
361	430
362	431
363	433
364	437
365	438
366	439
367	440
368	441
369	442
370	443
371	444
372	445
373	446
374	447
375	448
376	449
377	450
378	451
379	452
380	453
381	454
382	455
383	456
384	457
385	458
386	459
387	460
388	461
389	462
390	463
391	464
392	465
393	466
394	467
395	468
396	469
397	470
398	471
399	472
400	473
401	474
402	475
403	476
404	477
405	478
406	479
407	480
408	481
409	482
410	483
411	484
412	485
413	486
414	487
415	488
416	489
417	490
418	491
419	492
420	493
421	494
422	495
423	496
424	497
425	498
426	499
427	500
428	501
429	502
430	503
431	504
432	505
433	506
434	507
435	508
436	509
437	510
438	511
439	512
440	513
441	514
442	515
443	516
444	517
445	518
446	519
447	520
448	521
449	522
450	523
451	524
452	525
453	526
454	527
455	528
456	529
457	530
458	531
459	532
460	533
461	534
462	535
463	536
464	538
465	539
466	540
467	541
468	542
469	543
470	544
471	545
472	546
473	547
474	548
475	549
476	550
477	551
478	552
479	553
480	554
481	555
482	556
483	557
484	558
485	559
486	560
487	561
488	562
489	563
490	564
491	565
492	566
493	567
494	568
495	569
496	570
497	571
498	572
499	573
500	574
501	575
502	576
503	577
504	578
505	579
506	580
507	581
508	582
509	583
510	584
511	585
512	586
513	587
514	588
515	589
516	590
517	591
518	592
519	593
520	594
521	595
522	596
523	597
524	598
525	599
526	600
527	601
528	602
529	603
530	604
531	605
532	606
533	607
534	608
535	609
536	610
537	611
538	612
539	613
540	614
541	615
542	616
543	617
544	618
545	619
546	620
547	621
548	622
549	623
550	624
551	625
552	626
553	627
554	628
555	629
556	630
557	631
558	632
559	633
560	634
561	635
562	636
563	637
564	638
565	639
566	640
567	641
568	642
569	643
570	644
571	645
572	646
573	647
574	648
575	649
576	650
577	651
578	652
579	653
580	654
581	655
582	656
583	657
584	658
585	659
586	660
587	661
588	662
589	663
590	664
591	665
592	666
593	667
594	668
595	669
596	670
597	671
598	672
599	673
600	674
601	675
602	676
603	677
604	678
605	679
606	680
607	681
608	682
609	683
610	684
611	685
612	686
613	687
614	688
615	689
616	690
617	691
618	692
619	693
620	694
621	695
622	696
623	697
624	698
625	699
626	700
627	701
628	702
629	703
630	704
631	705
632	706
633	707
634	708
635	709
636	710
637	711
638	712
639	713
640	714
641	715
642	716
643	717
644	718
645	719
646	720
647	721
648	722
649	723
650	724
651	725
652	726
653	727
654	728
655	729
656	730
657	731
658	732
659	733
660	734
661	735
662	736
663	737
664	738
665	739
666	740
667	741
668	742
669	743
670	744
671	745
672	746
673	747
674	748
675	749
676	750
677	751
678	752
679	753
680	754
681	755
682	756
683	757
684	758
685	759
686	760
687	761
688	762
689	763
690	764
691	765
692	766
693	767
694	768
695	769
696	770
697	771
698	772
699	773
700	774
701	775
702	776
703	777
704	778
705	779
706	780
707	781
708	782
709	783
710	784
711	785
712	786
713	787
714	788
715	789
716	790
717	791
718	792
719	793
720	794
721	795
722	796
723	797
724	798
725	799
726	800
727	801
728	802
729	803
730	804
731	805
732	806
733	807
734	808
735	809
736	810
737	811
738	812
739	813
740	814
741	815
742	816
743	817
744	818
745	819
746	820
747	821
748	822
749	823
750	824
751	825
752	826
753	827
754	828
755	829
756	830
757	831
758	832
759	833
760	834
761	835
762	836
763	837
764	838
765	839
766	840
767	841
768	842
769	843
770	844
771	845
772	846
773	847
774	848
775	849
776	850
777	851
778	852
779	853
780	854
781	855
782	856
783	857
784	858
785	859
786	860
787	861
788	862
789	863
790	864
791	865
792	866
793	867
794	868
795	869
796	870
797	871
798	872
799	873
800	874
801	875
802	876
803	877
804	878
805	879
806	880
807	881
808	882
809	883
810	884
811	885
812	886
813	887
814	888
815	889
816	891
817	892
818	893
819	894
820	895
821	896
822	897
823	898
824	899
825	900
826	901
827	902
828	903
829	904
830	905
831	906
832	907
833	908
834	909
835	910
836	911
837	912
838	913
839	914
840	915
841	916
842	917
843	918
844	919
