# Supplementary material for: Variation in selection constraints on teleost TLRs with emphasis on their repertoire in the Walking catfish, Clarias batrachus
Source: Sci Rep. 2020 Dec 7;10:21394. doi: 10.1038/s41598-020-78347-6 (PMC7721727; doi:10.1038/s41598-020-78347-6)
Supplement: Supplementary file 25 — Supplementary Information 25. [file 41598_2020_78347_MOESM25_ESM.zip › T1/BIS2/SEQ/README.txt]

================================
README file for map_on_sequence/ 
================================

map_on_sequence/ contains input and output files for the mapping of a reference
sequence onto the consensus of the MSA.

reference.fasta
---------------

Reference sequence, in FASTA format, either provided by the user or chosen among 
the sequences of the MSA.
N.B.: gaps are removed from the reference sequence if it is chosen from the MSA.

consensus.fasta
---------------

Consensus sequence computed from the MSA, in FASTA format.
The length of the MSA consensus is the length of the sequences in the MSA.
Each position in the sequence is the most occurring character in the column.

cluster.out
-----------

Information on BIS2 clusters referred to the reference sequence, in tsv format.
A table with three columns reports the following information:

d:                  Dimension
cluster_id:         cluster ID, 1-based
list_of_positions:  1-based position of hits in the reference sequence, 
                    separated by "/"
p-value:            P-value associated to the co-evolution pattern

N.B.: Clusters might contain less positions with respect to those found by BIS2,
due to gaps occurring in the reference sequence when aligned to the MSA 
consensus.

fasta_mapping.txt
-----------------

Mapping between the reference sequence and the MSA consensus, in tsv format.
Each line refers to a match/mismatch, i.e., positions where a gap occurs in 
either of the two sequences are not reported.

column 1:           0-based position in the reference sequence
column 2:           0-based position in the MSA consensus
