# Supplementary material for: Variation in selection constraints on teleost TLRs with emphasis on their repertoire in the Walking catfish, Clarias batrachus
Source: Sci Rep. 2020 Dec 7;10:21394. doi: 10.1038/s41598-020-78347-6 (PMC7721727; doi:10.1038/s41598-020-78347-6)
Supplement: Supplementary file 25 — Supplementary Information 25. [file 41598_2020_78347_MOESM25_ESM.zip › T1/BIS2/STRUCT/cluster.out]

# BIS2 clusters on reference structure model1.pdb
d	cluster_id	list_of_residues	p-value
0	5	A_519/A_699	2.268114e-07
0	2	A_126/A_722/A_748	5.953799e-06
0	4	A_153/A_175/A_359/A_392/A_436/A_660/A_693/A_706	7.938398e-06
0	1	A_46/A_668/A_780	0.0002063983
0	6	A_520/A_527/A_744	0.0002063983
0	3	A_247/A_709	0.005263158
0	7	A_34/A_37/A_38/A_41/A_42/A_53/A_55/A_57/A_59/A_73/A_76/A_83/A_91/A_94/A_97/A_100/A_103/A_105/A_107/A_122/A_125/A_127/A_130/A_141/A_144/A_147/A_150/A_162/A_170/A_183/A_188/A_217/A_311/A_317/A_335/A_350/A_353/A_362/A_378/A_380/A_383/A_398/A_401/A_405/A_409/A_420/A_422/A_423/A_431/A_434/A_441/A_453/A_471/A_476/A_479/A_484/A_485/A_491/A_493/A_496/A_501/A_511/A_517/A_525/A_529/A_531/A_536/A_562/A_563/A_566/A_568/A_571/A_579/A_589/A_617/A_620/A_621/A_624/A_628/A_632/A_651/A_652/A_653/A_655/A_656/A_657/A_663/A_664/A_672/A_673/A_688/A_692/A_695/A_701/A_702/A_714/A_715/A_716/A_717/A_719/A_720/A_723/A_725/A_726/A_728/A_729/A_730/A_732/A_735/A_750/A_751/A_752/A_754/A_759/A_765/A_773/A_774/A_776/A_777/A_778/A_783/A_787/A_788/A_789/A_791/A_795	1
