# Supplementary material for: Variation in selection constraints on teleost TLRs with emphasis on their repertoire in the Walking catfish, Clarias batrachus
Source: Sci Rep. 2020 Dec 7;10:21394. doi: 10.1038/s41598-020-78347-6 (PMC7721727; doi:10.1038/s41598-020-78347-6)
Supplement: Supplementary file 25 — Supplementary Information 25. [file 41598_2020_78347_MOESM25_ESM.zip › T1/BIS2/STRUCT/consensus.fasta]

>consensus
-------------------------------------MRP-TAALWAAVMVVGLQL-SSSS---KDIIVDRSSQNLSSVPRDLPPSTEFLDLSCNHIQQLHRGDFKNTPRLRFLNLSWNILEDIDPDTFLSTPLLEDLDLSHNRLKNLSGQQYLLHTGNLQVLNLSSNLFLTMTLGSEFSSLVKLEWLGLGA---KNISNGDFKNIANVKLRTLTLSLE-DLLGYEAGSLKDVHAQKLQIALSS-QIIDLDLIADALSLFKEVELM--N-------LTGGYK----ELSEQL-SRRVEIRTSHLYLTNISITWEDLTHYVNTVLSSSIRHLSASDVTLTKLP-NDTPVTKTSKLKSFSARRAVVTSFFFSQEAVYNFF---INMPVENL------AITE--TPIIHMTCPKSQSPILQLDFSDCALSDSIFSRV---PTTECENLGNLRKLVLVGNNLKSLQPLSKRVQLMKSLQHLDLSQNSLTYDG-QGECVWPPNITNMDLSSNGLTDSVFKCLPKGTETLDLQNNQISAVPSS-ILKLENLSSLNLNANRLRDLPVCNGFPILQKLLLRSNSLHAPSVNKLESCPHLKTLDVSNNPFTCTCALREFISLGIKSEK-------SNTGIELLHWPLGYYCSYPESVRDSTLKDFSIPEISCNVGLLAATILCPAIILIIAVVTLCHRLDVPWYMGMIWKWTRAKHRARTRQVRPEDLVGVEFHAFVSYSQHDADWVHNQLLPNLEGPA----GGLRICHHEKDFVPGKTIIENIIRCVEKSRRSVFVLSAHFVKSEWCHYELYFASHQRLTRGSDSIVLVLLEPLPQYLIPSKYYQLKSMMSRHTYLEWPQDRAKQRLFWANLRAALQADLPNAPVREEEEHLSDE------Q-------------------------------------------
