# Supplementary material for: Variation in selection constraints on teleost TLRs with emphasis on their repertoire in the Walking catfish, Clarias batrachus
Source: Sci Rep. 2020 Dec 7;10:21394. doi: 10.1038/s41598-020-78347-6 (PMC7721727; doi:10.1038/s41598-020-78347-6)
Supplement: Supplementary file 25 — Supplementary Information 25. [file 41598_2020_78347_MOESM25_ESM.zip › T1/BIS2/STRUCT/pdb_mapping.txt]

4	5	A	37
5	6	A	38
6	7	A	39
7	8	A	41
8	9	A	42
9	10	A	43
10	11	A	44
11	12	A	45
12	13	A	46
13	14	A	47
14	15	A	48
15	16	A	49
16	17	A	50
17	18	A	51
18	19	A	52
19	20	A	53
20	21	A	54
21	22	A	55
22	23	A	57
23	24	A	58
24	25	A	59
25	26	A	60
26	27	A	64
27	28	A	65
28	29	A	66
29	30	A	67
30	31	A	68
31	32	A	69
32	33	A	70
33	34	A	71
34	35	A	72
35	36	A	73
36	37	A	74
37	38	A	75
38	39	A	76
39	40	A	77
40	41	A	78
41	42	A	79
42	43	A	80
43	44	A	81
44	45	A	82
45	46	A	83
46	47	A	84
47	48	A	85
48	49	A	86
49	50	A	87
50	51	A	88
51	52	A	89
52	53	A	90
53	54	A	91
54	55	A	92
55	56	A	93
56	57	A	94
57	58	A	95
58	59	A	96
59	60	A	97
60	61	A	98
61	62	A	99
62	63	A	100
63	64	A	101
64	65	A	102
65	66	A	103
66	67	A	104
67	68	A	105
68	69	A	106
69	70	A	107
70	71	A	108
71	72	A	109
72	73	A	110
73	74	A	111
74	75	A	112
75	76	A	113
76	77	A	114
77	78	A	115
78	79	A	116
79	80	A	117
80	81	A	118
81	82	A	119
82	83	A	120
83	84	A	121
84	85	A	122
85	86	A	123
86	87	A	124
87	88	A	125
88	89	A	126
89	90	A	127
90	91	A	128
91	92	A	129
92	93	A	130
93	94	A	131
94	95	A	132
95	96	A	133
96	97	A	134
97	98	A	135
98	99	A	136
99	100	A	137
100	101	A	138
101	102	A	139
102	103	A	140
103	104	A	141
104	105	A	142
105	106	A	143
106	107	A	144
107	108	A	145
108	109	A	146
109	110	A	147
110	111	A	148
111	112	A	149
112	113	A	150
113	114	A	151
114	115	A	152
115	116	A	153
116	117	A	154
117	118	A	155
118	119	A	156
119	120	A	157
120	121	A	158
121	122	A	159
122	123	A	160
123	124	A	161
124	125	A	162
125	126	A	163
126	127	A	164
127	128	A	165
128	129	A	166
129	130	A	167
130	131	A	168
131	132	A	169
132	133	A	170
133	134	A	171
134	135	A	172
135	136	A	173
136	137	A	174
137	138	A	175
138	139	A	176
139	140	A	177
140	141	A	178
141	142	A	179
142	143	A	180
143	144	A	181
144	145	A	182
145	146	A	183
146	147	A	184
147	148	A	185
148	149	A	186
149	150	A	187
150	151	A	188
151	152	A	189
152	153	A	190
153	154	A	191
154	155	A	195
155	156	A	196
156	157	A	197
157	158	A	198
158	159	A	199
159	160	A	200
160	161	A	201
161	162	A	202
162	163	A	203
163	164	A	204
164	165	A	205
165	166	A	206
166	167	A	207
167	168	A	208
168	169	A	209
169	170	A	210
170	171	A	211
171	172	A	212
172	173	A	213
173	174	A	214
174	175	A	215
175	176	A	216
176	177	A	217
177	178	A	218
178	179	A	220
179	180	A	221
180	181	A	222
181	182	A	223
182	183	A	224
183	184	A	225
184	185	A	226
185	186	A	227
186	187	A	228
187	188	A	229
188	189	A	230
189	190	A	231
190	191	A	232
191	192	A	233
192	193	A	234
193	194	A	235
194	195	A	236
195	196	A	237
196	197	A	238
197	198	A	239
198	199	A	240
199	200	A	241
200	201	A	242
201	202	A	243
202	203	A	245
203	204	A	246
204	205	A	247
205	206	A	248
206	207	A	249
207	208	A	250
208	209	A	251
209	210	A	252
210	211	A	253
211	212	A	254
212	213	A	255
213	214	A	256
214	215	A	257
215	216	A	258
216	217	A	259
217	218	A	260
218	219	A	261
219	220	A	262
220	221	A	263
221	222	A	264
222	223	A	265
223	224	A	268
224	225	A	276
225	226	A	277
226	227	A	278
227	228	A	279
228	229	A	281
229	230	A	286
230	231	A	287
231	232	A	288
232	233	A	289
233	234	A	290
234	235	A	291
235	236	A	293
236	237	A	294
237	238	A	295
239	240	A	296
240	241	A	297
241	242	A	298
242	243	A	299
243	244	A	300
244	245	A	301
245	246	A	302
246	247	A	303
247	248	A	304
248	249	A	305
249	250	A	306
250	251	A	307
251	252	A	308
252	253	A	309
253	254	A	310
254	255	A	311
255	256	A	312
256	257	A	313
257	258	A	314
258	259	A	315
259	260	A	316
260	261	A	317
261	262	A	318
262	263	A	319
263	264	A	320
264	265	A	321
265	266	A	322
266	267	A	323
267	268	A	324
268	269	A	325
269	270	A	326
270	271	A	327
271	272	A	328
272	273	A	329
273	274	A	330
274	275	A	331
275	276	A	332
276	277	A	333
277	278	A	334
278	279	A	335
279	280	A	336
280	281	A	337
281	282	A	338
282	283	A	339
283	284	A	340
284	285	A	341
285	286	A	343
286	287	A	344
287	288	A	345
288	289	A	346
289	290	A	347
290	291	A	348
291	292	A	349
292	293	A	350
293	294	A	351
294	295	A	352
295	296	A	353
296	297	A	354
297	298	A	355
298	299	A	356
299	300	A	357
300	301	A	358
301	302	A	359
302	303	A	360
303	304	A	361
304	305	A	362
305	306	A	363
306	307	A	364
307	308	A	365
308	309	A	366
309	310	A	367
310	311	A	368
311	312	A	369
312	313	A	370
313	314	A	371
314	315	A	372
315	316	A	373
316	317	A	374
317	318	A	375
318	319	A	376
319	320	A	377
320	321	A	381
321	322	A	382
322	323	A	383
323	324	A	384
324	325	A	385
325	326	A	386
326	327	A	387
327	328	A	388
328	329	A	395
329	330	A	396
330	331	A	397
331	332	A	398
332	333	A	401
333	334	A	402
334	335	A	403
335	336	A	404
336	337	A	405
337	338	A	406
338	339	A	407
339	340	A	408
340	341	A	409
341	342	A	410
342	343	A	411
343	344	A	412
344	345	A	413
345	346	A	414
346	347	A	415
347	348	A	416
348	349	A	417
349	350	A	418
350	351	A	419
351	352	A	420
352	353	A	421
353	354	A	422
354	355	A	423
355	356	A	424
356	357	A	425
357	358	A	426
358	359	A	427
359	360	A	428
360	361	A	429
361	362	A	430
362	363	A	432
363	364	A	433
364	365	A	437
365	366	A	438
366	367	A	439
367	368	A	440
368	369	A	441
369	370	A	442
370	371	A	443
371	372	A	444
372	373	A	445
373	374	A	446
374	375	A	447
375	376	A	448
376	377	A	449
377	378	A	450
378	379	A	451
379	380	A	452
380	381	A	453
381	382	A	454
382	383	A	455
383	384	A	456
384	385	A	457
385	386	A	458
386	387	A	459
387	388	A	460
388	389	A	461
389	390	A	462
390	391	A	463
391	392	A	464
392	393	A	465
393	394	A	466
394	395	A	467
395	396	A	468
396	397	A	469
397	398	A	470
398	399	A	471
399	400	A	472
400	401	A	473
401	402	A	474
402	403	A	475
403	404	A	476
404	405	A	477
405	406	A	478
406	407	A	479
407	408	A	480
408	409	A	481
409	410	A	482
410	411	A	483
411	412	A	484
412	413	A	485
414	415	A	486
415	416	A	487
416	417	A	489
417	418	A	490
418	419	A	491
419	420	A	492
420	421	A	493
421	422	A	494
422	423	A	495
423	424	A	496
424	425	A	497
425	426	A	498
426	427	A	499
427	428	A	500
428	429	A	501
429	430	A	502
430	431	A	503
431	432	A	504
432	433	A	505
433	434	A	506
434	435	A	507
435	436	A	508
436	437	A	509
437	438	A	510
438	439	A	511
439	440	A	512
440	441	A	513
441	442	A	514
442	443	A	515
443	444	A	516
444	445	A	517
445	446	A	518
446	447	A	519
447	448	A	520
448	449	A	521
449	450	A	522
450	451	A	523
451	452	A	524
452	453	A	525
453	454	A	526
454	455	A	527
455	456	A	528
456	457	A	529
457	458	A	530
458	459	A	531
459	460	A	532
460	461	A	533
461	462	A	534
462	463	A	535
463	464	A	536
464	465	A	538
465	466	A	539
466	467	A	540
467	468	A	541
468	469	A	542
469	470	A	543
470	471	A	544
471	472	A	545
472	473	A	546
473	474	A	547
474	475	A	548
475	476	A	549
476	477	A	550
477	478	A	551
478	479	A	552
479	480	A	553
480	481	A	554
481	482	A	555
482	483	A	556
483	484	A	557
484	485	A	558
485	486	A	559
486	487	A	560
487	488	A	561
488	489	A	562
489	490	A	563
490	491	A	564
491	492	A	565
492	493	A	566
493	494	A	567
494	495	A	568
495	496	A	569
496	497	A	570
497	498	A	571
498	499	A	572
499	500	A	573
500	501	A	574
501	502	A	575
502	503	A	576
503	504	A	577
504	505	A	578
505	506	A	579
506	507	A	580
507	508	A	581
508	509	A	582
509	510	A	583
510	511	A	584
511	512	A	585
512	513	A	586
513	514	A	587
514	515	A	588
515	516	A	589
516	517	A	590
517	518	A	591
518	519	A	592
519	520	A	593
520	521	A	594
521	522	A	595
522	523	A	596
523	524	A	597
524	525	A	598
525	526	A	599
526	527	A	600
527	528	A	601
528	529	A	602
529	530	A	603
530	531	A	604
531	532	A	605
532	533	A	606
533	534	A	607
534	535	A	608
535	536	A	609
538	539	A	610
541	542	A	611
544	545	A	612
546	547	A	613
547	548	A	614
548	549	A	615
549	550	A	616
550	551	A	617
551	552	A	618
552	553	A	626
553	554	A	627
554	555	A	628
555	556	A	629
556	557	A	630
557	558	A	631
558	559	A	632
559	560	A	633
560	561	A	634
561	562	A	635
562	563	A	636
563	564	A	637
564	565	A	638
565	566	A	639
566	567	A	640
567	568	A	641
568	569	A	642
569	570	A	643
570	571	A	644
571	572	A	645
572	573	A	646
573	574	A	647
574	575	A	648
575	576	A	649
576	577	A	650
577	578	A	651
578	579	A	652
579	580	A	653
580	581	A	654
581	582	A	655
582	583	A	656
583	584	A	657
584	585	A	658
585	586	A	659
586	587	A	660
587	588	A	661
588	589	A	662
589	590	A	663
590	591	A	664
591	592	A	665
592	593	A	666
593	594	A	667
594	595	A	668
595	596	A	669
596	597	A	670
597	598	A	671
598	599	A	672
599	600	A	673
600	601	A	674
601	602	A	675
602	603	A	676
603	604	A	677
604	605	A	678
605	606	A	679
606	607	A	680
607	608	A	681
608	609	A	682
609	610	A	683
610	611	A	684
611	612	A	685
612	613	A	686
613	614	A	687
614	615	A	688
615	616	A	689
616	617	A	690
617	618	A	691
618	619	A	692
619	620	A	693
620	621	A	694
621	622	A	695
622	623	A	696
623	624	A	697
624	625	A	698
625	626	A	699
626	627	A	700
627	628	A	701
628	629	A	702
629	630	A	703
630	631	A	704
631	632	A	705
632	633	A	706
633	634	A	707
634	635	A	708
635	636	A	709
636	637	A	710
637	638	A	711
638	639	A	712
639	640	A	713
640	641	A	714
641	642	A	715
642	643	A	716
643	644	A	717
644	645	A	718
645	646	A	719
646	647	A	720
647	648	A	721
648	649	A	722
649	650	A	723
650	651	A	724
651	652	A	725
652	653	A	726
653	654	A	727
654	655	A	728
655	656	A	729
656	657	A	730
657	658	A	731
658	659	A	732
659	660	A	733
660	661	A	734
661	662	A	735
662	663	A	736
663	664	A	737
664	665	A	738
665	666	A	739
666	667	A	740
667	668	A	741
668	669	A	742
669	670	A	743
670	671	A	744
671	672	A	745
672	673	A	746
673	674	A	747
677	678	A	748
678	679	A	749
680	681	A	754
681	682	A	755
682	683	A	756
683	684	A	757
684	685	A	758
685	686	A	759
686	687	A	760
687	688	A	761
688	689	A	762
689	690	A	763
690	691	A	764
691	692	A	765
692	693	A	766
693	694	A	767
694	695	A	768
695	696	A	769
696	697	A	770
697	698	A	771
698	699	A	772
699	700	A	773
700	701	A	774
701	702	A	775
702	703	A	776
703	704	A	777
704	705	A	778
705	706	A	779
706	707	A	780
707	708	A	781
708	709	A	782
709	710	A	783
710	711	A	784
711	712	A	785
712	713	A	786
713	714	A	787
714	715	A	788
715	716	A	789
716	717	A	790
717	718	A	791
718	719	A	792
719	720	A	793
720	721	A	794
721	722	A	795
722	723	A	796
723	724	A	797
724	725	A	798
725	726	A	799
726	727	A	800
727	728	A	801
728	729	A	802
729	730	A	803
730	731	A	804
731	732	A	805
732	733	A	806
733	734	A	807
734	735	A	808
735	736	A	809
736	737	A	810
737	738	A	811
738	739	A	812
739	740	A	813
740	741	A	814
741	742	A	815
742	743	A	816
743	744	A	817
744	745	A	818
745	746	A	819
746	747	A	820
747	748	A	821
748	749	A	822
749	750	A	823
750	751	A	824
751	752	A	825
752	753	A	826
753	754	A	827
754	755	A	828
755	756	A	829
756	757	A	830
757	758	A	831
758	759	A	832
759	760	A	833
760	761	A	834
761	762	A	835
762	763	A	836
763	764	A	837
764	765	A	838
765	766	A	839
766	767	A	840
767	768	A	841
768	769	A	842
769	770	A	843
770	771	A	844
771	772	A	845
772	773	A	846
773	774	A	847
774	775	A	848
775	776	A	849
776	777	A	850
777	778	A	851
778	779	A	852
779	780	A	853
780	781	A	854
781	782	A	855
782	783	A	856
783	784	A	857
784	785	A	858
785	786	A	859
786	787	A	860
787	788	A	861
788	789	A	862
789	790	A	863
790	791	A	864
791	792	A	865
792	793	A	866
793	794	A	867
794	795	A	868
795	796	A	869
796	797	A	870
797	798	A	871
798	799	A	872
799	800	A	873
800	801	A	874
801	802	A	875
802	803	A	877
803	804	A	878
804	805	A	879
805	806	A	880
806	807	A	881
807	808	A	882
