# Supplementary material for: Variation in selection constraints on teleost TLRs with emphasis on their repertoire in the Walking catfish, Clarias batrachus
Source: Sci Rep. 2020 Dec 7;10:21394. doi: 10.1038/s41598-020-78347-6 (PMC7721727; doi:10.1038/s41598-020-78347-6)
Supplement: Supplementary file 25 — Supplementary Information 25. [file 41598_2020_78347_MOESM25_ESM.zip › T1/BIS2/STRUCT/README.txt]

=================================
README file for map_on_structure/ 
=================================

map_on_structure/ contains input and output files for the mapping of each chain
sequence of a pdb onto the consensus of the MSA.

***.pdb
---------------

Input pdb file provided by the user, either uploaded or retrieved from the web.
N.B.: pdb sequences contains only the resolved residues.

consensus.fasta
---------------

Consensus sequence computed from the MSA, in FASTA format.
The length of the MSA consensus is the length of the sequences in the MSA.
Each position in the sequence is the most occurring character in the column.

cluster.out
-----------

Information on BIS2 clusters referred to the pdb, in tsv format.
A table with three columns reports the following information:

d:                  Dimension
cluster_id:         cluster ID, 1-based
list_of_positions:  chain and residue identifiers of hit positions, as found in 
                    the pdb file, separated by "/"
p-value:            p-value associated to the co-evolution pattern

N.B.: Clusters might contain less positions with respect to those found by BIS2,
due to gaps occurring in the chain sequences when aligned to the MSA consensus.

pdb_mapping.txt
-----------------

Mapping between the chain sequences and the MSA consensus, in csv format.
Each line refers to a match/mismatch, i.e., positions where a gap occurs in 
either of the two sequences are not reported.

column 1:           0-based position in the chain sequence corresponding to 
                    chainID (see column 3)
column 2:           resID as reported in the pdb file
column 3:           chainID as reported in the pdb file
column 4:           0-based position in the MSA consensus
