# Supplementary material for: Variation in selection constraints on teleost TLRs with emphasis on their repertoire in the Walking catfish, Clarias batrachus
Source: Sci Rep. 2020 Dec 7;10:21394. doi: 10.1038/s41598-020-78347-6 (PMC7721727; doi:10.1038/s41598-020-78347-6)
Supplement: Supplementary file 25 — Supplementary Information 25. [file 41598_2020_78347_MOESM25_ESM.zip › T1/BIS2/summary/PF00000-NONREDUNDANT-5DD-dim0-table.txt]

# list_of_positions	number_of_sequences	aa_type	p_value	cluster_id	Ssymm	Senv
593/773	12/4/4	TVD/ILV	2.268114e-07	5	1	1
164/796/822	11/9	ND/KQ/VI	5.953799e-06	2	1	1
191/216/428/465/509/734/767/780	12/8	GS/LI/DE/ST/LF/DN/VI/VI	7.938398e-06	4	1	1
84/742/854	16/4	PK/LF/DE	0.0002063983	1	1	1
594/601/818	16/4	LV/FY/SN	0.0002063983	6	1	1
304/783	18/2	LF/SC	0.005263158	3	1	1
72/75/76/79/80/91/93/95/97/111/114/121/129/132/135/138/141/143/145/160/163/165/168/179/182/185/188/203/211/225/230/260/369/375/404/419/422/431/451/453/456/471/474/478/482/493/495/496/504/507/514/526/545/550/553/558/559/565/567/570/575/585/591/599/603/605/610/636/637/640/642/645/653/663/691/694/695/698/702/706/725/726/727/729/730/731/737/738/746/747/762/766/769/775/776/788/789/790/791/793/794/797/…	20	S/N/L/V/P/D/S/N/I/L/L/L/F/T/L/L/S/N/L/L/L/L/N/F/L/L/L/F/L/Y/L/F/F/Y/I/L/S/F/L/L/N/M/L/D/N/C/W/P/L/N/F/L/L/L/N/L/P/P/L/L/N/L/L/N/C/C/F/W/P/Y/C/P/L/C/D/W/Y/M/W/K/H/A/F/S/Y/S/W/V/L/E/H/F/G/N/I/F/V/L/S/H/F/S/W/C/Y/E/L/F/H/L/E/P/P/P/L/T/Y/E/W/P/K/F/W/A/L/L	1	7	1	1
