# Supplementary material for: Variation in selection constraints on teleost TLRs with emphasis on their repertoire in the Walking catfish, Clarias batrachus
Source: Sci Rep. 2020 Dec 7;10:21394. doi: 10.1038/s41598-020-78347-6 (PMC7721727; doi:10.1038/s41598-020-78347-6)
Supplement: Supplementary file 25 — Supplementary Information 25. [file 41598_2020_78347_MOESM25_ESM.zip › T1/BIS2/summary/tree.txt]

(CITLR1:0.03793460,MATLR1:0.02426300,(CCTLR1:0.11200891,(DRTLR1:0.19004540,((((TFTLR1:0.15673392,CBTLR1:0.15184094)0.953000:0.02528144,PHTLR1:0.03779816)0.754000:0.01913072,IPTLR1:0.08662594)1.000000:0.41743534,(PFTLR1:2.90803185,(TRTLR1:0.37048330,(SATLR1:0.17744653,(MMTLR1:0.19629268,(((ECTLR1:0.18535426,ONTLR1:0.27371602)0.954000:0.03223244,(ATTLR1:0.19613806,(SMTLR1:0.14950523,(TOTLR1:0.15784707,LCTLR1:0.11802330)0.651000:0.01886497)0.972000:0.02576252)0.910000:0.01293774)0.940000:0.01974982,(OFTLR1:0.09734683,LMTLR1:0.10527338)0.687000:0.00859481)0.000000:0.01025402)0.578000:0.02869594)0.959000:0.09758643)0.971000:0.38701258)0.974000:0.37396468)1.000000:0.29078926)0.956000:0.06745833)0.999000:0.07548688);
