# Supplementary material for: Variation in selection constraints on teleost TLRs with emphasis on their repertoire in the Walking catfish, Clarias batrachus
Source: Sci Rep. 2020 Dec 7;10:21394. doi: 10.1038/s41598-020-78347-6 (PMC7721727; doi:10.1038/s41598-020-78347-6)
Supplement: Supplementary file 25 — Supplementary Information 25. [file 41598_2020_78347_MOESM25_ESM.zip › T1/busted/datamonkey-table.csv]

Site index	Unconstrained likelihood	Constrained likelihood	Optimized Null Likelihood	Constrained Statistic	Optimized Null Statistic
1	-4.65	-4.65	-4.65	0	0
2	-3.91	-3.91	-3.91	0	0
3	-3.93	-3.93	-3.93	0	0
4	-4.03	-4.03	-4.03	0	0
5	-4.17	-4.17	-4.17	0	0
6	-4.17	-4.17	-4.17	0	0
7	-4.94	-4.94	-4.94	0	0.01
8	-4.39	-4.39	-4.39	0	0
9	-8	-8	-8.1	0	0.2
10	-4.17	-4.17	-4.17	0	0
11	-4.24	-4.24	-4.24	0	0
12	-4.3	-4.3	-4.3	0	0
13	-7.03	-7.03	-7.02	0	-0.02
14	-7.94	-7.94	-7.89	0	-0.1
15	-9.17	-9.17	-9.2	0	0.06
16	-7.1	-7.1	-7.09	0	-0.03
17	-4.01	-4.01	-4.01	0	0
18	-7.44	-7.44	-7.45	0	0.02
19	-8.86	-8.86	-8.83	0	-0.06
20	-4.39	-4.39	-4.39	0	0
21	-8.02	-8.02	-8.1	0	0.15
22	-4.58	-4.58	-4.58	0	0
23	-4.73	-4.73	-4.73	0	0.01
24	-6.81	-6.81	-6.8	0	-0.02
25	-4.26	-4.26	-4.26	0	0
26	-4.02	-4.02	-4.03	0	0.01
27	-4.43	-4.43	-4.43	0	0.01
28	-4.19	-4.19	-4.19	0	0
29	-6.94	-6.94	-6.93	0	-0.02
30	-4.58	-4.58	-4.58	0	0
31	-4.58	-4.58	-4.58	0	0
32	-3.96	-3.96	-3.96	0	0.01
33	-4.02	-4.02	-4.03	0	0.01
34	-4.09	-4.09	-4.1	0	0.01
35	-4.24	-4.24	-4.24	0	0
36	-4.56	-4.56	-4.56	0	0
37	-6.35	-6.78	-6.56	0.85	0.43
38	-10.01	-9.49	-10.06	-1.04	0.11
39	-25.65	-24.16	-24.97	-2.98	-1.36
40	-33.63	-33.52	-34.11	-0.21	0.96
41	-38.7	-42.21	-38.2	7.03	-1
42	-14.61	-14.71	-14.73	0.19	0.25
43	-43.48	-43.51	-42.89	0.06	-1.17
44	-42.58	-44.18	-43.42	3.21	1.69
45	-55.5	-58.16	-55.6	5.33	0.21
46	-28.64	-28.46	-28.29	-0.37	-0.7
47	-28.63	-29.12	-28.39	0.98	-0.49
48	-39.86	-39.56	-39.46	-0.61	-0.81
49	-44.07	-44.3	-43.66	0.47	-0.82
50	-47.94	-47.9	-47.11	-0.08	-1.66
51	-31.07	-32.25	-31.53	2.37	0.93
52	-36.58	-38.32	-37.03	3.49	0.91
53	-42.38	-44.56	-43.11	4.37	1.47
54	-37.02	-37.82	-36.71	1.6	-0.61
55	-37.47	-38.13	-36.89	1.32	-1.16
56	-25.13	-25.85	-25.11	1.46	-0.03
57	-51.97	-51.72	-51.02	-0.5	-1.91
58	-47.99	-50	-47.7	4.02	-0.58
59	-42.31	-43.71	-42.93	2.81	1.26
60	-41.78	-42.63	-41.83	1.72	0.11
61	-22.51	-23.89	-23.1	2.78	1.19
62	-12.03	-12.82	-12.06	1.58	0.07
63	-11.73	-11.5	-11.13	-0.46	-1.21
64	-41.44	-42.04	-41.44	1.21	0.01
65	-45.88	-47.12	-46.05	2.48	0.33
66	-19.67	-21.32	-20.09	3.3	0.84
67	-23.44	-24.81	-23.51	2.74	0.13
68	-44.05	-45.72	-44.12	3.34	0.14
69	-53.25	-52.97	-53.3	-0.55	0.1
70	-38.27	-39.83	-38.92	3.12	1.29
71	-26.03	-26.95	-26.24	1.83	0.42
72	-33.71	-33.59	-32.94	-0.25	-1.54
73	-18.65	-17.58	-18.68	-2.13	0.06
74	-34.49	-34.62	-34.69	0.26	0.4
75	-47.32	-49.41	-47.37	4.17	0.09
76	-19.51	-19.27	-19.65	-0.49	0.28
77	-18	-16.98	-18.02	-2.03	0.05
78	-23.68	-24.32	-24.02	1.29	0.69
79	-30.31	-31.54	-31.04	2.45	1.46
80	-28.96	-28.66	-28.89	-0.6	-0.14
81	-26.96	-26.77	-27.22	-0.39	0.52
82	-55.25	-57.48	-55.78	4.45	1.07
83	-20.76	-19.79	-19.79	-1.95	-1.96
84	-17.83	-17.69	-18.02	-0.28	0.38
85	-31.3	-33.07	-31.88	3.54	1.16
86	-33.85	-32.52	-32.96	-2.66	-1.78
87	-46.28	-47.05	-46.86	1.54	1.18
88	-59.14	-59.53	-58.56	0.78	-1.15
89	-25.34	-27.54	-25.97	4.4	1.26
90	-49.97	-50.41	-49.43	0.88	-1.09
91	-28.64	-29.42	-29.07	1.56	0.86
92	-17.34	-17.21	-17.57	-0.26	0.45
93	-25.78	-25.51	-25.9	-0.54	0.24
94	-34.34	-34.44	-34.53	0.2	0.37
95	-43.19	-44.15	-42.52	1.92	-1.34
96	-15.96	-15.78	-16.09	-0.37	0.25
97	-28.86	-28.44	-28.5	-0.84	-0.72
98	-17.8	-17.32	-17.79	-0.97	-0.02
99	-49.11	-50.76	-49.16	3.3	0.11
100	-49.38	-49.63	-49.44	0.5	0.13
101	-41.57	-43.22	-42.1	3.3	1.07
102	-31.98	-32.91	-31.85	1.86	-0.25
103	-61.92	-62.02	-61.74	0.2	-0.35
104	-43.82	-44.58	-43.62	1.53	-0.4
105	-19.17	-18.3	-19.11	-1.74	-0.11
106	-12.36	-11.28	-12.3	-2.16	-0.13
107	-43.85	-44.61	-43.65	1.52	-0.4
108	-29.75	-31.21	-29.98	2.93	0.46
109	-30.51	-30.78	-30.76	0.53	0.49
110	-45.04	-45.96	-45.56	1.83	1.04
111	-45.03	-46.48	-45.39	2.9	0.72
112	-22.89	-23.52	-23.19	1.27	0.59
113	-43.9	-44.55	-43.66	1.3	-0.48
114	-45.9	-46.24	-46.24	0.67	0.66
115	-16.96	-16.82	-17.22	-0.28	0.52
116	-26.36	-26.49	-26.4	0.26	0.08
117	-32.54	-34.76	-33.36	4.42	1.64
118	-28.88	-30.34	-29.39	2.91	1
119	-27.81	-27.79	-28.19	-0.03	0.76
120	-16.36	-15.13	-16.25	-2.47	-0.22
121	-43.29	-44.45	-43.66	2.32	0.75
122	-27.78	-29.26	-28.44	2.97	1.32
123	-27.64	-26.59	-27.41	-2.1	-0.47
124	-44.63	-45.27	-45.18	1.27	1.1
125	-40.57	-41.09	-40.51	1.06	-0.1
126	-31.09	-31.77	-31.25	1.35	0.31
127	-37.13	-37.56	-36.82	0.88	-0.61
128	-35.08	-34.94	-35.34	-0.27	0.53
129	-36.95	-37.07	-37.24	0.26	0.6
130	-30.09	-29.83	-30.05	-0.53	-0.08
131	-40.79	-41.42	-40.63	1.25	-0.31
132	-37.61	-39.23	-37.56	3.24	-0.1
133	-16.5	-16.2	-16.74	-0.59	0.5
134	-44.79	-46.13	-45.51	2.69	1.43
135	-50.12	-51.75	-50.28	3.27	0.33
136	-34.31	-35.16	-34.66	1.71	0.7
137	-29.69	-28.29	-28.97	-2.79	-1.43
138	-39.27	-39.68	-38.82	0.82	-0.9
139	-33.05	-35.16	-33.92	4.23	1.75
140	-25.61	-25.12	-25.72	-0.98	0.23
141	-31.2	-31.74	-31.62	1.08	0.84
142	-16.27	-15.23	-16.35	-2.08	0.15
143	-37.01	-38.4	-37.62	2.77	1.22
144	-9.16	-8.05	-9.14	-2.22	-0.05
145	-33.38	-32.36	-33.41	-2.02	0.07
146	-43.15	-43.29	-43.14	0.28	-0.03
147	-43.68	-45.15	-44.33	2.95	1.3
148	-28.9	-28.53	-28.88	-0.74	-0.03
149	-25.06	-24.84	-25.24	-0.44	0.35
150	-44.46	-44.51	-44.88	0.1	0.83
151	-34.72	-35.9	-34.83	2.35	0.22
152	-19.97	-19.8	-20.12	-0.34	0.3
153	-47.73	-46.8	-45.95	-1.87	-3.57
154	-22.13	-22.38	-22.32	0.5	0.37
155	-15.9	-14.83	-15.89	-2.12	-0.02
156	-32.56	-31.53	-32.44	-2.06	-0.24
157	-33.35	-34.75	-33.8	2.79	0.9
158	-43.56	-44.92	-44.24	2.72	1.36
159	-43.65	-44.07	-42.8	0.84	-1.71
160	-36.39	-36.12	-35.71	-0.55	-1.37
161	-18.03	-17.97	-18.24	-0.11	0.43
162	-55.89	-56.47	-55.2	1.16	-1.39
163	-42.01	-43.71	-42.09	3.41	0.17
164	-40.21	-41.24	-40.77	2.07	1.13
165	-31.3	-31.83	-31.61	1.06	0.62
166	-27.5	-28.27	-27.91	1.54	0.83
167	-32.11	-32.03	-32.4	-0.16	0.58
168	-36.46	-36.41	-36.14	-0.12	-0.66
169	-14.37	-14.12	-14.47	-0.5	0.2
170	-56.71	-58.39	-56.81	3.36	0.2
171	-36.08	-35.01	-36	-2.14	-0.15
172	-19.04	-19.57	-18.77	1.06	-0.54
173	-42.05	-42.9	-42.08	1.7	0.07
174	-50.21	-51.98	-50.71	3.55	0.99
175	-6.31	-5.66	-6.18	-1.29	-0.25
176	-46.56	-45.55	-46.55	-2.02	-0.03
177	-24.55	-23.88	-24.23	-1.34	-0.63
178	-34.22	-33.27	-33.43	-1.9	-1.58
179	-41.1	-42	-41.7	1.8	1.19
180	-24.31	-24.59	-24.53	0.55	0.45
181	-40.18	-39.96	-39.56	-0.43	-1.23
182	-51.8	-53.85	-52.1	4.1	0.6
183	-40.04	-41.35	-40.99	2.62	1.91
184	-16.09	-16.19	-15.6	0.21	-0.96
185	-21.21	-23.72	-21.95	5.02	1.49
186	-23.58	-23.42	-23.75	-0.31	0.35
187	-31.31	-32.07	-31.09	1.52	-0.43
188	-28.65	-28.02	-28.54	-1.25	-0.22
189	-36.23	-35.17	-35.02	-2.12	-2.43
190	-21.34	-22.24	-21.57	1.8	0.47
191	-48.09	-49.16	-47.68	2.14	-0.81
192	-17.37	-18.6	-17.77	2.45	0.78
193	-25.09	-25.16	-25.54	0.13	0.88
194	-41.76	-41.99	-42.02	0.46	0.51
195	-52.2	-55.61	-52.87	6.82	1.33
196	-44.85	-46.69	-45.75	3.66	1.79
197	-35.09	-34.91	-34.27	-0.35	-1.65
198	-47.54	-48.8	-47.55	2.51	0.01
199	-39.52	-40.17	-38.36	1.3	-2.32
200	-33.63	-34.65	-33.62	2.03	-0.03
201	-21.03	-20.7	-21.26	-0.66	0.47
202	-24.25	-24.12	-23.93	-0.27	-0.64
203	-44.56	-45.21	-44.03	1.3	-1.07
204	-36.51	-36.2	-36.93	-0.61	0.83
205	-27.75	-28.38	-27.97	1.27	0.44
206	-4.47	-4.47	-4.47	0	0
207	-3.9	-3.9	-3.9	0	0
208	-4.51	-4.51	-4.51	0	0
209	-35.51	-35.04	-34.4	-0.94	-2.22
210	-43.72	-45.42	-44.05	3.39	0.67
211	-31.32	-31.78	-30.94	0.91	-0.76
212	-40.15	-41.41	-40.81	2.53	1.32
213	-16.12	-16.34	-16.3	0.44	0.36
214	-55.39	-56.21	-56.05	1.64	1.32
215	-33.61	-34.24	-34.23	1.27	1.24
216	-14.98	-14.36	-14.89	-1.23	-0.17
217	-45.36	-45.12	-44.72	-0.5	-1.29
218	-37.78	-38.28	-37.79	1.01	0.02
219	-56.9	-59.95	-57.19	6.09	0.57
220	-27.78	-28.39	-27.7	1.23	-0.17
221	-25.17	-27.33	-25.61	4.34	0.9
222	-20.95	-20.89	-20.64	-0.12	-0.61
223	-55.06	-55.71	-54.51	1.3	-1.09
224	-37.86	-38.33	-38.18	0.94	0.64
225	-52.29	-51.86	-51.52	-0.87	-1.54
226	-51.73	-53.3	-52.07	3.14	0.69
227	-20.32	-18.71	-20	-3.21	-0.63
228	-41.54	-41.8	-41.35	0.52	-0.38
229	-37.97	-39.32	-37.98	2.7	0
230	-37.13	-38.75	-37.73	3.26	1.22
231	-33.36	-33.58	-33.75	0.45	0.79
232	-21.81	-22.96	-21.9	2.3	0.19
233	-48.67	-47.98	-48.39	-1.38	-0.57
234	-50.07	-49.86	-49.98	-0.43	-0.18
235	-38.33	-40.65	-38.7	4.64	0.73
236	-60.86	-61.35	-61.38	0.98	1.05
237	-36.87	-37.31	-36.98	0.87	0.22
238	-30.01	-30.59	-30.26	1.15	0.49
239	-35.39	-36.33	-35.19	1.87	-0.4
240	-31.94	-32.76	-31.83	1.64	-0.2
241	-39.37	-40.84	-39.52	2.93	0.29
242	-26.93	-25.72	-26.04	-2.42	-1.78
243	-58.99	-60.08	-59.39	2.19	0.81
244	-46.45	-46.83	-46.47	0.76	0.03
245	-57.29	-57.67	-57.45	0.75	0.32
246	-58.12	-58.89	-58.43	1.53	0.61
247	-41.78	-41.89	-41.74	0.22	-0.09
248	-34.95	-34.85	-34.64	-0.19	-0.6
249	-43.07	-44.74	-42.83	3.34	-0.48
250	-37.61	-37.73	-37.74	0.25	0.27
251	-45.15	-44.56	-44.54	-1.18	-1.21
252	-69.57	-71.36	-69.86	3.57	0.59
253	-46.42	-47.58	-46.54	2.31	0.24
254	-29.92	-31.19	-29.85	2.53	-0.16
255	-49.8	-48.9	-49.39	-1.79	-0.81
256	-55.74	-55.91	-55.57	0.33	-0.34
257	-25.23	-24.51	-25.18	-1.44	-0.11
258	-31.22	-30.86	-30.52	-0.71	-1.4
259	-22.24	-22.9	-22.31	1.31	0.14
260	-44.83	-43.52	-44	-2.63	-1.66
261	-36.02	-36.97	-36.32	1.9	0.59
262	-14.89	-14.13	-14.53	-1.52	-0.72
263	-51.22	-51.94	-51.63	1.42	0.81
264	-27.21	-26.09	-27.13	-2.22	-0.14
265	-17.3	-17.68	-17.56	0.76	0.51
266	-36.32	-35.65	-35.55	-1.35	-1.55
267	-17.48	-16.89	-17.41	-1.18	-0.13
268	-40.59	-42.76	-40.76	4.34	0.34
269	-65.04	-66.09	-65.16	2.1	0.25
270	-15.04	-14.64	-14.65	-0.79	-0.79
271	-25.26	-26.62	-25.43	2.71	0.34
272	-3.89	-3.89	-3.89	0	0
273	-3.89	-3.89	-3.89	0	0
274	-4.23	-4.23	-4.23	0	0
275	-3.61	-3.61	-3.61	0	0
276	-44.74	-44.24	-44.49	-1	-0.5
277	-39.6	-42.37	-40.28	5.54	1.36
278	-32.42	-33.62	-32.73	2.4	0.62
279	-44.29	-45.52	-43.66	2.47	-1.26
280	-33.51	-36.48	-34.1	5.96	1.19
281	-45.52	-47.89	-46.34	4.73	1.65
282	-42.58	-45.89	-43.42	6.61	1.67
283	-29.43	-31.86	-30.45	4.86	2.05
284	-42.93	-42.37	-42.23	-1.13	-1.4
285	-50.31	-52.63	-51.01	4.65	1.39
286	-67.61	-68.93	-68.21	2.63	1.19
287	-57.48	-58.29	-56.91	1.61	-1.15
288	-44.65	-46.52	-44.86	3.74	0.42
289	-56.6	-56.65	-56.55	0.1	-0.08
290	-43.79	-44.53	-43.09	1.47	-1.41
291	-33.94	-35.35	-34.43	2.82	0.98
292	-45.42	-46.07	-45.26	1.31	-0.32
293	-21.24	-20.86	-21.33	-0.75	0.18
294	-48.91	-51.29	-49.34	4.75	0.87
295	-30.87	-30.01	-30.4	-1.72	-0.94
296	-39.74	-40.26	-40.22	1.03	0.96
297	-35.85	-38.77	-36.99	5.83	2.28
298	-34.5	-36.31	-35.27	3.61	1.55
299	-28.35	-29.29	-28.89	1.88	1.06
300	-27.13	-28.6	-27.77	2.94	1.28
301	-28.61	-30.66	-29.28	4.1	1.34
302	-61.3	-62.77	-61.19	2.95	-0.22
303	-37.69	-38.02	-37.36	0.66	-0.66
304	-36.57	-38.01	-37.08	2.87	1.01
305	-42.61	-42.64	-42.7	0.07	0.18
306	-64.76	-65.15	-65.01	0.77	0.5
307	-43.94	-43.16	-43.59	-1.55	-0.69
308	-4.12	-4.12	-4.12	0	0
309	-4.23	-4.23	-4.23	0	0
310	-12.69	-12.93	-12.64	0.48	-0.09
311	-22.82	-25.08	-23.85	4.52	2.05
312	-27.1	-26.73	-27.12	-0.74	0.04
313	-40.19	-42.27	-40.4	4.15	0.41
314	-54.47	-53.86	-52.79	-1.22	-3.36
315	-29.42	-28.67	-28.6	-1.5	-1.63
316	-24.85	-24.91	-24.98	0.12	0.25
317	-63.47	-63.93	-62.53	0.93	-1.86
318	-55.25	-55.31	-54.84	0.12	-0.82
319	-29.49	-31.42	-30.29	3.87	1.6
320	-75.65	-77.37	-75.29	3.43	-0.72
321	-45.09	-47.24	-46.06	4.3	1.93
322	-42.69	-45.58	-43.8	5.79	2.22
323	-37.44	-37.48	-37.49	0.07	0.1
324	-67.55	-68.52	-67.07	1.94	-0.96
325	-26.97	-27.07	-27.09	0.18	0.23
326	-28.47	-29.76	-29.03	2.58	1.12
327	-53.06	-55.6	-53.75	5.09	1.39
328	-60.36	-61.41	-60.29	2.09	-0.15
329	-38.42	-38.38	-38.61	-0.08	0.38
330	-22.53	-23.2	-22.53	1.34	0
331	-40.25	-41.27	-40.64	2.04	0.79
332	-58.73	-59.35	-59.14	1.25	0.82
333	-43.92	-43.87	-43.8	-0.1	-0.25
334	-68.89	-70.53	-68.44	3.27	-0.89
335	-44.81	-44.59	-44.51	-0.44	-0.6
336	-44.27	-45.41	-44.84	2.28	1.14
337	-17.76	-17.09	-17.58	-1.32	-0.35
338	-54.88	-57.07	-55.45	4.37	1.13
339	-77.35	-79.16	-77.07	3.63	-0.55
340	-47.22	-46.52	-46.58	-1.4	-1.29
341	-41.05	-44.24	-42.07	6.39	2.05
342	-39.96	-41.06	-39.86	2.18	-0.21
343	-55.39	-54.27	-54.95	-2.25	-0.89
344	-58.35	-58.02	-58.04	-0.66	-0.63
345	-60.77	-61.79	-60.54	2.05	-0.46
346	-56.99	-58.82	-57.47	3.66	0.94
347	-43.32	-43.71	-42.62	0.79	-1.39
348	-43.52	-44.51	-42.92	1.98	-1.2
349	-39.9	-41.87	-40.63	3.94	1.45
350	-23.68	-23.96	-23.94	0.57	0.52
351	-26.88	-26.83	-27.02	-0.1	0.28
352	-29.58	-28.64	-29.57	-1.9	-0.03
353	-49.76	-52.53	-50.48	5.55	1.45
354	-42.69	-42.96	-42.56	0.54	-0.25
355	-31.1	-31.2	-31.05	0.2	-0.08
356	-38.02	-37.43	-37.45	-1.19	-1.13
357	-42.45	-42.23	-43.11	-0.45	1.31
358	-54.47	-54.08	-53.99	-0.78	-0.97
359	-28.86	-29.45	-29.15	1.19	0.58
360	-52.41	-52.09	-52.48	-0.64	0.13
361	-62.06	-63.54	-61.59	2.96	-0.94
362	-25.83	-26.53	-26.13	1.41	0.61
363	-35.79	-36.79	-36.24	1.99	0.91
364	-25.46	-25.73	-25.72	0.55	0.53
365	-24.12	-25.47	-24.23	2.7	0.22
366	-24.56	-25.23	-25	1.33	0.88
367	-37.02	-39.15	-37.76	4.25	1.48
368	-56.39	-57.92	-56.07	3.05	-0.65
369	-31.89	-33.56	-32.65	3.35	1.54
370	-32.32	-32.38	-32.46	0.13	0.28
371	-15.07	-15.08	-15.22	0.01	0.3
372	-30.93	-29.56	-30.13	-2.74	-1.6
373	-25.68	-26.63	-26.14	1.9	0.92
374	-25.88	-26.1	-25.99	0.44	0.21
375	-4.04	-4.04	-4.04	0	0
376	-4.15	-4.15	-4.15	0	0
377	-4.04	-4.04	-4.04	0	0
378	-4.09	-4.09	-4.09	0	0
379	-4.02	-4.02	-4.02	0	0
380	-26.74	-24.97	-25.3	-3.54	-2.9
381	-38.3	-37.14	-37.02	-2.32	-2.56
382	-41.86	-41.06	-41.67	-1.61	-0.39
383	-4.45	-4.45	-4.45	0	0
384	-4.03	-4.03	-4.03	0	0
385	-4.29	-4.29	-4.29	0	0
386	-4.26	-4.26	-4.26	0	0
387	-4.47	-4.47	-4.47	0	0
388	-3.89	-3.89	-3.89	0	0
389	-3.85	-3.85	-3.85	0	0
390	-4.41	-4.41	-4.41	0	0
391	-14.35	-13.69	-14.58	-1.32	0.45
392	-26.54	-26.75	-26.22	0.43	-0.64
393	-36.86	-37.16	-36.53	0.6	-0.66
394	-33.95	-33.16	-33.23	-1.58	-1.44
395	-50.63	-52.97	-51.44	4.67	1.61
396	-40.58	-42.8	-41.14	4.45	1.12
397	-43.66	-44.99	-44.14	2.67	0.97
398	-44.91	-46.01	-44.63	2.21	-0.56
399	-33.52	-33.98	-33.31	0.92	-0.43
400	-45.78	-46.95	-46.43	2.33	1.29
401	-41.47	-43.1	-42.39	3.26	1.83
402	-28.08	-27.78	-28.1	-0.6	0.03
403	-42.5	-43.81	-42.98	2.63	0.96
404	-29.19	-29.37	-28.6	0.37	-1.18
405	-18.88	-18.55	-19.01	-0.67	0.26
406	-14.29	-13.01	-14.31	-2.56	0.05
407	-24.5	-24.57	-25.13	0.15	1.26
408	-21.71	-21.6	-22.17	-0.21	0.92
409	-56.61	-57.82	-56.9	2.43	0.58
410	-31.36	-31.61	-30.91	0.5	-0.89
411	-46.91	-48.39	-46.98	2.95	0.12
412	-24.15	-23.88	-24.25	-0.54	0.2
413	-49.38	-49.93	-48.03	1.1	-2.71
414	-43.75	-44.11	-43.87	0.72	0.24
415	-46.09	-47.08	-45.76	1.98	-0.66
416	-44.51	-46.18	-44.43	3.33	-0.17
417	-23.58	-23.32	-23.78	-0.52	0.4
418	-11.91	-11.07	-11.99	-1.68	0.16
419	-29.75	-30.22	-30.06	0.94	0.61
420	-34.35	-35.9	-35.12	3.11	1.55
421	-29.52	-30.06	-30.09	1.09	1.15
422	-22.73	-21.52	-21.47	-2.44	-2.53
423	-30.66	-30.04	-29.97	-1.24	-1.39
424	-29.53	-29.39	-29.61	-0.27	0.18
425	-34.97	-35.85	-35.34	1.76	0.73
426	-20.63	-20.63	-20.39	0	-0.47
427	-38.37	-39.85	-38.76	2.96	0.78
428	-37.93	-39.06	-38.23	2.26	0.6
429	-15.28	-14.17	-15.21	-2.21	-0.13
430	-37.06	-37.79	-37.35	1.46	0.58
431	-21.37	-21.37	-21.26	0	-0.21
432	-19.07	-18.78	-19.09	-0.57	0.04
433	-24.35	-24.13	-24.53	-0.45	0.35
434	-44.72	-43.7	-44.1	-2.04	-1.24
435	-51.71	-52.61	-51.61	1.79	-0.21
436	-49.35	-51.01	-50.16	3.32	1.62
437	-62.85	-65.14	-63.85	4.57	1.99
438	-57.77	-59.8	-57.77	4.04	-0.01
439	-23.6	-23.41	-23.82	-0.37	0.44
440	-16.81	-15.22	-16.5	-3.18	-0.62
441	-39.09	-39.35	-39.19	0.53	0.2
442	-33.36	-34.6	-33.56	2.47	0.4
443	-27.64	-28.96	-28.26	2.64	1.25
444	-71.66	-71.84	-71.05	0.35	-1.22
445	-23.87	-23.63	-23.78	-0.49	-0.18
446	-48.63	-49.52	-48.97	1.78	0.67
447	-51.43	-50.92	-50.97	-1.01	-0.92
448	-47.55	-48.2	-47.36	1.29	-0.38
449	-41.87	-42.63	-42.26	1.52	0.79
450	-43.9	-43.39	-44.01	-1.02	0.23
451	-41.14	-42.09	-41.65	1.89	1.01
452	-48.03	-47.5	-47.32	-1.07	-1.43
453	-40.59	-40.51	-40.85	-0.15	0.53
454	-27.91	-26.88	-27.59	-2.05	-0.63
455	-24.27	-23.43	-24.49	-1.68	0.44
456	-23.94	-23.74	-24.12	-0.41	0.36
457	-21.65	-21.69	-21.67	0.09	0.05
458	-46.19	-46.62	-46.23	0.86	0.08
459	-38.66	-40.85	-39.57	4.38	1.82
460	-39.23	-43.3	-39.77	8.15	1.09
461	-51.5	-51.93	-51.39	0.85	-0.23
462	-35.39	-35.86	-35.75	0.94	0.71
463	-29.84	-29.37	-29.73	-0.95	-0.23
464	-29.5	-30.88	-29.78	2.76	0.55
465	-24.48	-24.78	-24.88	0.58	0.79
466	-47.74	-48.75	-48.27	2.02	1.05
467	-29.42	-30.22	-29.73	1.61	0.63
468	-44.2	-45	-44.11	1.61	-0.17
469	-27.54	-27.87	-27.81	0.66	0.54
470	-39.37	-38.33	-38.11	-2.07	-2.52
471	-32.72	-32.96	-33.01	0.46	0.56
472	-30.61	-32.33	-31.4	3.43	1.57
473	-42.24	-43.89	-42.52	3.3	0.55
474	-40.88	-41.07	-41.23	0.38	0.7
475	-45.12	-46.61	-45.77	2.98	1.29
476	-25.05	-24.82	-25.15	-0.46	0.21
477	-21.08	-20.77	-21.31	-0.62	0.46
478	-24.39	-23.58	-24.4	-1.62	0.03
479	-33.25	-32.93	-32.54	-0.64	-1.42
480	-16.67	-16.36	-16.76	-0.62	0.19
481	-52.69	-52.67	-53.02	-0.05	0.67
482	-29.03	-29.89	-29.44	1.73	0.83
483	-36.97	-37.22	-36.69	0.5	-0.55
484	-36.25	-35.64	-35.75	-1.22	-1.01
485	-16.47	-15.91	-16.37	-1.14	-0.2
486	-9.62	-8.64	-9.7	-1.96	0.16
487	-47.59	-49.98	-47.8	4.79	0.44
488	-39.72	-40.2	-39.38	0.96	-0.67
489	-40.03	-39.56	-39.78	-0.94	-0.49
490	-47.11	-47.88	-46.57	1.54	-1.08
491	-28.32	-28.72	-28.49	0.79	0.33
492	-64.2	-64.56	-63.82	0.71	-0.75
493	-20.65	-19.83	-20.42	-1.65	-0.47
494	-10.74	-9.64	-10.83	-2.2	0.19
495	-42.33	-42.81	-42.17	0.96	-0.33
496	-28.56	-28.43	-28.61	-0.26	0.09
497	-22.5	-23.07	-22.66	1.14	0.32
498	-41.15	-41.48	-40.82	0.66	-0.66
499	-31.1	-30.95	-31.32	-0.31	0.43
500	-38.6	-40.23	-39.18	3.26	1.16
501	-52.02	-52.61	-52.27	1.19	0.49
502	-24.81	-24.51	-24.89	-0.6	0.16
503	-31.54	-31.29	-31.74	-0.51	0.4
504	-29.1	-28.58	-28.49	-1.04	-1.23
505	-13.89	-13.85	-13.9	-0.09	0.01
506	-35.94	-35.57	-35.85	-0.75	-0.18
507	-26.48	-28.36	-27.35	3.75	1.74
508	-21.92	-22.94	-21.88	2.05	-0.07
509	-38.41	-38.55	-38.11	0.29	-0.59
510	-41.96	-43.9	-42.49	3.89	1.07
511	-46.03	-47.2	-46.37	2.34	0.69
512	-24.94	-25.55	-25.14	1.22	0.4
513	-16.49	-16.54	-16.79	0.11	0.62
514	-28	-27.61	-28.13	-0.78	0.27
515	-27.86	-28.86	-28.33	2	0.95
516	-35.21	-34.98	-35.39	-0.45	0.37
517	-46.48	-46.44	-46.19	-0.08	-0.57
518	-42.68	-44.77	-43.18	4.18	1
519	-43.08	-44.94	-43.5	3.72	0.84
520	-46.87	-47.67	-46.49	1.6	-0.76
521	-42.23	-43.63	-42.25	2.8	0.05
522	-24.51	-26.02	-25.13	3.01	1.23
523	-25.18	-26.37	-25.68	2.38	0.99
524	-21.78	-20.71	-21.73	-2.13	-0.09
525	-39.56	-39.19	-39.05	-0.75	-1.02
526	-26.32	-25.17	-26.25	-2.3	-0.15
527	-13.28	-12.27	-13.17	-2.01	-0.21
528	-31.75	-30.76	-30.97	-1.97	-1.55
529	-32.09	-33.2	-32.47	2.23	0.76
530	-34.72	-36.83	-35.49	4.23	1.54
531	-38.99	-39.26	-38.88	0.55	-0.21
532	-30.44	-30.63	-30.49	0.38	0.11
533	-33.44	-34.32	-33.99	1.75	1.09
534	-40.26	-41.48	-40.5	2.43	0.48
535	-14.9	-14.74	-15.25	-0.31	0.7
536	-28.33	-29.3	-28.51	1.94	0.35
537	-36.8	-37.62	-37.07	1.64	0.54
538	-50.6	-52.2	-49.81	3.2	-1.58
539	-45.76	-47.23	-45.41	2.94	-0.7
540	-30.18	-31.26	-30.51	2.17	0.67
541	-53.43	-53.22	-53.58	-0.41	0.31
542	-46.75	-49.93	-46.5	6.36	-0.51
543	-28.03	-28.99	-28.49	1.91	0.92
544	-54.75	-57.53	-54.16	5.56	-1.18
545	-49.95	-52.06	-50.07	4.23	0.26
546	-32.26	-32.37	-32.44	0.21	0.36
547	-23.52	-24.41	-23.9	1.79	0.77
548	-21.32	-21.25	-21.52	-0.13	0.4
549	-47.13	-48.22	-47.21	2.19	0.16
550	-42.2	-42.44	-41.76	0.48	-0.9
551	-20.79	-20.71	-20.82	-0.15	0.07
552	-22.33	-22.96	-22.85	1.27	1.04
553	-25	-26.71	-25.77	3.41	1.54
554	-35.46	-34.01	-34.52	-2.91	-1.9
555	-23.5	-22.39	-23.52	-2.21	0.04
556	-18.63	-18.6	-18.96	-0.06	0.66
557	-20.24	-21.15	-20.93	1.83	1.38
558	-46.5	-48.26	-46.32	3.53	-0.36
559	-38.4	-39.29	-39	1.78	1.21
560	-27.19	-27.53	-26.64	0.68	-1.1
561	-46.61	-48.29	-46.86	3.36	0.5
562	-30.82	-31.34	-30.35	1.03	-0.94
563	-21.47	-21.2	-21.78	-0.55	0.6
564	-39.09	-39.62	-39.25	1.06	0.32
565	-34.1	-34.49	-34.54	0.77	0.88
566	-40.53	-40.43	-40.81	-0.2	0.56
567	-45.02	-45.36	-45.12	0.69	0.2
568	-19.63	-19.35	-19.74	-0.57	0.21
569	-35.6	-37.04	-36.36	2.88	1.53
570	-34.77	-35.85	-35.08	2.17	0.63
571	-34.94	-35.38	-34.76	0.87	-0.37
572	-42.27	-45.43	-43.29	6.32	2.04
573	-34.53	-34.8	-34.63	0.53	0.2
574	-28.14	-28.05	-27.8	-0.19	-0.68
575	-36.77	-37.3	-37.04	1.05	0.52
576	-32.21	-31.85	-32.37	-0.72	0.31
577	-38.43	-38.7	-38.69	0.53	0.52
578	-35.77	-36.52	-36.15	1.5	0.76
579	-30.35	-29.8	-29.79	-1.09	-1.11
580	-31.24	-32.61	-31.29	2.75	0.09
581	-33.12	-33.41	-32.86	0.57	-0.51
582	-49.69	-51.98	-50.06	4.56	0.73
583	-41.08	-42.54	-41.84	2.92	1.53
584	-34.69	-35.85	-35.19	2.32	0.98
585	-25.55	-27.01	-26.18	2.91	1.26
586	-25.49	-24.46	-25	-2.07	-0.97
587	-39.12	-39.67	-39.74	1.09	1.23
588	-33.52	-35.6	-34.42	4.16	1.79
589	-21.77	-22.5	-22.14	1.45	0.73
590	-35.38	-36.76	-35.67	2.76	0.59
591	-30.29	-31.24	-30.16	1.89	-0.27
592	-30.25	-32.26	-31.23	4.02	1.95
593	-26.55	-26.48	-26.65	-0.13	0.2
594	-32.36	-33.62	-32.67	2.51	0.62
595	-24.85	-24.77	-25.04	-0.15	0.38
596	-48.74	-50.34	-48.38	3.19	-0.72
597	-12.22	-11.91	-12.33	-0.63	0.22
598	-21.47	-21.4	-21.86	-0.14	0.77
599	-23.46	-22.19	-22.7	-2.54	-1.53
600	-25.27	-23.72	-24.54	-3.11	-1.46
601	-26.62	-25.84	-26.9	-1.56	0.55
602	-33.45	-33.11	-33.73	-0.68	0.57
603	-25.51	-24.74	-25.05	-1.54	-0.92
604	-45.18	-46.29	-45.89	2.23	1.43
605	-20.25	-19.88	-20.31	-0.73	0.12
606	-42.04	-41.85	-42.41	-0.37	0.74
607	-39.78	-40.59	-39.7	1.61	-0.17
608	-21.47	-21.81	-21.67	0.69	0.41
609	-25.36	-25.09	-24.95	-0.53	-0.81
610	-58.87	-60.95	-59.1	4.15	0.45
611	-26.93	-26.76	-27.1	-0.34	0.34
612	-35.52	-36.92	-35.74	2.81	0.44
613	-33.15	-33.08	-33.14	-0.14	-0.01
614	-36.04	-36.52	-35.84	0.96	-0.38
615	-52.34	-54.54	-52.02	4.41	-0.63
616	-30.85	-31.64	-30.66	1.58	-0.39
617	-33.62	-34.29	-33.84	1.35	0.44
618	-36.19	-36.94	-36.23	1.49	0.07
619	-9.81	-9.74	-9.75	-0.13	-0.12
620	-13.1	-13.22	-13.01	0.24	-0.19
621	-11.5	-11.93	-11.27	0.85	-0.47
622	-9.91	-10.56	-9.86	1.31	-0.11
623	-22.87	-24.9	-23.07	4.04	0.39
624	-39.35	-41.51	-39.55	4.31	0.4
625	-33.77	-34.48	-33.44	1.42	-0.65
626	-38.26	-40.43	-38.44	4.34	0.36
627	-49.43	-50.73	-48.89	2.6	-1.06
628	-26.12	-26.68	-26.42	1.11	0.59
629	-45.9	-48.1	-46.46	4.41	1.12
630	-40.68	-41.63	-40.68	1.9	0.01
631	-44.57	-46.92	-45.72	4.7	2.31
632	-50.65	-52.34	-50.5	3.37	-0.31
633	-49.64	-50.97	-49.79	2.66	0.31
634	-30.34	-29.43	-30.22	-1.82	-0.25
635	-10.74	-9.64	-10.83	-2.2	0.19
636	-40.22	-41	-40.2	1.56	-0.03
637	-36.74	-36.75	-36.07	0.02	-1.34
638	-22.79	-23.23	-23.07	0.88	0.55
639	-51.31	-51.35	-51.1	0.07	-0.42
640	-18.16	-17.56	-18.13	-1.19	-0.06
641	-32.43	-32.41	-32.63	-0.02	0.4
642	-24.89	-23.93	-24.3	-1.92	-1.19
643	-10.53	-9.44	-10.61	-2.19	0.15
644	-30.41	-29.23	-30.32	-2.37	-0.18
645	-53.47	-54.01	-53.02	1.07	-0.89
646	-52.03	-53.4	-52.29	2.75	0.51
647	-26.08	-25.9	-26.39	-0.36	0.63
648	-23.57	-24.08	-23.75	1.01	0.35
649	-41.3	-43.33	-42.34	4.05	2.07
650	-56.99	-56.38	-56.54	-1.23	-0.9
651	-37.32	-38.9	-38.11	3.17	1.59
652	-35.89	-37.61	-36.4	3.44	1.03
653	-53.93	-53.47	-53.38	-0.92	-1.1
654	-30.34	-30.14	-30.57	-0.39	0.48
655	-63.25	-63.08	-62.86	-0.35	-0.79
656	-37.42	-39.19	-38.03	3.54	1.21
657	-37.97	-38.27	-37.88	0.61	-0.17
658	-26.1	-25.87	-26.06	-0.47	-0.09
659	-26.64	-26.22	-26.65	-0.85	0.03
660	-40.4	-41.13	-40.76	1.47	0.72
661	-21.99	-21.21	-22.26	-1.55	0.55
662	-10.38	-9.29	-10.25	-2.18	-0.26
663	-54.64	-54.07	-54.34	-1.13	-0.58
664	-47.02	-47.41	-46.74	0.77	-0.58
665	-41.28	-43.74	-42.05	4.93	1.54
666	-30.28	-30.97	-30.84	1.37	1.11
667	-39.19	-38.79	-39.32	-0.79	0.27
668	-48.33	-49.25	-48.18	1.84	-0.29
669	-36.28	-37.21	-36.75	1.86	0.93
670	-32.16	-32.05	-32.18	-0.23	0.05
671	-27.93	-28.7	-28.36	1.54	0.86
672	-38.96	-39.58	-38.66	1.25	-0.6
673	-18.24	-17.29	-18.39	-1.9	0.29
674	-28.55	-29.17	-28.96	1.24	0.81
675	-31.24	-32.11	-31.53	1.74	0.58
676	-58.25	-58.94	-58.05	1.39	-0.41
677	-44.03	-45.01	-44.44	1.97	0.84
678	-37.2	-37.22	-37.47	0.04	0.55
679	-45.12	-47.14	-45.42	4.04	0.6
680	-60.56	-60.01	-60.82	-1.09	0.52
681	-46.77	-47.96	-47.37	2.38	1.21
682	-37.94	-39.7	-38.1	3.52	0.33
683	-45.02	-46.77	-45.63	3.5	1.22
684	-38.57	-38.43	-38.84	-0.27	0.54
685	-29.7	-30.05	-29.81	0.71	0.22
686	-35.18	-34.38	-35.25	-1.6	0.15
687	-42.86	-43.5	-42.96	1.27	0.2
688	-35.85	-37.68	-36.58	3.68	1.46
689	-21.88	-21.6	-22	-0.57	0.25
690	-42.58	-42.49	-42.82	-0.17	0.48
691	-27.75	-28.11	-28.18	0.71	0.84
692	-30.06	-30.52	-30.32	0.92	0.52
693	-10.25	-9.15	-10.29	-2.2	0.09
694	-32.15	-34.08	-32.77	3.86	1.23
695	-36.56	-37.08	-36.4	1.04	-0.32
696	-15.45	-15.32	-15.51	-0.27	0.11
697	-16.51	-15.32	-16.36	-2.37	-0.3
698	-34.42	-34.71	-34.61	0.58	0.39
699	-33.19	-32.88	-33.27	-0.63	0.15
700	-22.57	-22.09	-22.62	-0.95	0.11
701	-19.83	-18.47	-19.75	-2.73	-0.17
702	-41.28	-43.43	-42.22	4.3	1.88
703	-34.78	-35.06	-35.14	0.56	0.73
704	-22.27	-22.25	-22.35	-0.05	0.16
705	-21.1	-20.82	-21.33	-0.57	0.45
706	-36.38	-36.21	-36.04	-0.34	-0.68
707	-32.14	-31.96	-32.2	-0.37	0.13
708	-40.54	-42.4	-41.07	3.71	1.05
709	-44.16	-43.73	-44.52	-0.86	0.73
710	-47.18	-48.92	-47.67	3.48	0.99
711	-21.66	-21.54	-21.9	-0.23	0.48
712	-60.04	-61.9	-59.62	3.74	-0.83
713	-26.75	-28.21	-26.63	2.91	-0.25
714	-61.59	-62.59	-61.75	2	0.33
715	-15.24	-15.66	-15.47	0.83	0.45
716	-25.16	-25.03	-25.28	-0.25	0.24
717	-31.49	-33.82	-32.56	4.66	2.14
718	-42.03	-43.81	-42.45	3.55	0.83
719	-35.4	-35.34	-35.53	-0.12	0.27
720	-36.59	-38.52	-37.3	3.87	1.43
721	-43.85	-44.72	-43.85	1.73	0
722	-31.53	-31.96	-31.82	0.86	0.6
723	-19.64	-19.5	-19.92	-0.27	0.57
724	-16.48	-15.5	-16.54	-1.94	0.14
725	-30.65	-30.74	-30.68	0.18	0.06
726	-24.83	-25.46	-25.24	1.26	0.82
727	-21.55	-22.11	-21.96	1.14	0.84
728	-15.44	-15.4	-15.31	-0.07	-0.25
729	-9.6	-8.55	-9.67	-2.1	0.13
730	-20.48	-19.74	-20.64	-1.49	0.32
731	-26.83	-27.11	-26.53	0.58	-0.6
732	-18.53	-19.5	-18.94	1.95	0.81
733	-35.77	-36.51	-36.35	1.49	1.17
734	-47.14	-47.05	-45.31	-0.18	-3.67
735	-21.99	-21.21	-22.34	-1.56	0.69
736	-10.56	-9.36	-10.57	-2.4	0.02
737	-38.11	-40.31	-38.36	4.4	0.5
738	-41.51	-43.46	-41.5	3.9	-0.02
739	-38.08	-38.85	-38.35	1.53	0.54
740	-18.88	-19.88	-19.39	2.01	1.03
741	-28.96	-30.26	-29.55	2.6	1.19
742	-34.68	-35.5	-35.24	1.65	1.12
743	-16.53	-15.43	-16.54	-2.19	0.02
744	-19.34	-19.94	-19.66	1.21	0.64
745	-9.49	-8.91	-9.59	-1.17	0.2
746	-22.09	-21.76	-22.47	-0.66	0.75
747	-24.39	-25.46	-24.51	2.15	0.25
748	-7.84	-7.79	-7.83	-0.11	-0.02
749	-12.53	-12.72	-12.45	0.39	-0.16
750	-14.69	-14.65	-14.72	-0.08	0.04
751	-17.45	-17.99	-17.59	1.08	0.27
752	-33.62	-35.39	-33.9	3.54	0.55
753	-32.52	-33.38	-31.92	1.73	-1.18
754	-34.95	-34.9	-34.9	-0.09	-0.11
755	-34.38	-35.29	-34.86	1.82	0.96
756	-44.97	-45.85	-45.35	1.77	0.76
757	-34.94	-34.49	-34.86	-0.9	-0.15
758	-30.75	-31.64	-31.36	1.76	1.21
759	-26.82	-26.8	-27.15	-0.04	0.65
760	-29.5	-29.1	-29.71	-0.8	0.43
761	-11.8	-10.97	-11.98	-1.67	0.35
762	-27.63	-27.22	-27.29	-0.84	-0.7
763	-35.21	-36.3	-35.6	2.2	0.8
764	-16.76	-15.71	-16.72	-2.1	-0.08
765	-19.18	-19.64	-19.59	0.91	0.82
766	-30.44	-30.24	-30.61	-0.4	0.33
767	-38.52	-38.33	-38.76	-0.37	0.48
768	-15.04	-13.41	-14.38	-3.26	-1.33
769	-36.55	-36.47	-36.74	-0.16	0.39
770	-42.71	-42.54	-42.71	-0.33	0
771	-25.34	-26.85	-25.96	3.01	1.24
772	-27	-29.49	-27.88	4.97	1.75
773	-19.92	-20.56	-20.18	1.29	0.52
774	-13.78	-12.57	-13.66	-2.44	-0.24
775	-13.12	-12.79	-13.25	-0.66	0.28
776	-59.32	-59.42	-59.59	0.2	0.54
777	-29.67	-29.6	-30.04	-0.15	0.73
778	-19.7	-20.13	-20.09	0.87	0.78
779	-19.87	-19.79	-19.89	-0.16	0.04
780	-23.38	-23.9	-23.64	1.04	0.51
781	-35.37	-35.16	-35.48	-0.41	0.24
782	-31.75	-32.52	-31.93	1.54	0.36
783	-32.46	-32.73	-32.69	0.54	0.47
784	-34.12	-34.07	-33.65	-0.11	-0.94
785	-49.94	-49.24	-49.91	-1.39	-0.05
786	-20.88	-21.06	-21.12	0.36	0.49
787	-20.09	-19.75	-20.24	-0.68	0.3
788	-21.88	-21.56	-22.01	-0.65	0.25
789	-27.02	-27.08	-27.19	0.11	0.33
790	-33.04	-34.86	-33.65	3.65	1.22
791	-21.33	-20.49	-21.22	-1.67	-0.22
792	-23.68	-23.41	-23.82	-0.54	0.28
793	-29.55	-29.56	-29.83	0.02	0.55
794	-20.46	-21.79	-21.08	2.66	1.24
795	-10.87	-9.66	-10.89	-2.42	0.04
796	-8.36	-7.68	-8.54	-1.37	0.35
797	-41.93	-42.37	-41.94	0.89	0.02
798	-10.99	-9.92	-11.11	-2.14	0.23
799	-31.82	-31.82	-32.2	0	0.75
800	-13.96	-12.91	-13.55	-2.1	-0.83
801	-8.38	-7.57	-8.56	-1.62	0.36
802	-22.28	-21.82	-22.46	-0.92	0.34
803	-38.15	-38.19	-38.2	0.07	0.08
804	-9.94	-8.84	-9.93	-2.21	-0.04
805	-28	-27.79	-28.32	-0.42	0.64
806	-29.62	-29.02	-28.85	-1.2	-1.53
807	-18.67	-18.74	-19.07	0.13	0.79
808	-21.44	-20.38	-21.39	-2.12	-0.1
809	-52.8	-54.19	-53.63	2.78	1.66
810	-34.25	-35.81	-34.72	3.13	0.94
811	-55.13	-55.98	-54.81	1.7	-0.64
812	-47.25	-47.31	-46.07	0.12	-2.35
813	-26.06	-25.68	-26.16	-0.76	0.21
814	-40.68	-42.84	-40.94	4.33	0.52
815	-27.6	-26.49	-27.52	-2.23	-0.17
816	-17.58	-16.3	-16.89	-2.54	-1.37
817	-36.98	-37.17	-37.29	0.37	0.61
818	-31.7	-33.28	-32.21	3.16	1.03
819	-38.08	-38.67	-38.36	1.18	0.56
820	-27.6	-28.91	-28.2	2.62	1.2
821	-23.2	-23.2	-23.4	-0.01	0.39
822	-27.21	-26.16	-26.98	-2.09	-0.47
823	-26	-26.44	-26.28	0.9	0.58
824	-14.58	-14.34	-14.97	-0.48	0.78
825	-25.41	-26.59	-26.12	2.35	1.42
826	-18.1	-17.03	-18.07	-2.16	-0.06
827	-31.58	-33.86	-31.58	4.56	0
828	-26.99	-26.07	-26.88	-1.84	-0.21
829	-33.29	-33.57	-32.95	0.57	-0.68
830	-35.37	-35.95	-35.45	1.15	0.17
831	-25.61	-26.32	-26.07	1.42	0.92
832	-21.37	-21.17	-21.59	-0.4	0.44
833	-18.89	-18.19	-18.77	-1.39	-0.23
834	-21.86	-20.76	-21.85	-2.2	-0.03
835	-29.4	-29.78	-29.81	0.77	0.82
836	-20.73	-20.53	-20.95	-0.4	0.45
837	-20.37	-19.32	-20.31	-2.1	-0.11
838	-20.21	-20.63	-20.4	0.85	0.39
839	-24.52	-24.51	-24.83	-0.02	0.64
840	-25.1	-24.77	-25.08	-0.67	-0.04
841	-18.11	-16.88	-17.93	-2.47	-0.37
842	-41.35	-41.55	-41.24	0.39	-0.23
843	-21.31	-21.18	-21.53	-0.26	0.44
844	-36.85	-36.29	-36.34	-1.12	-1.02
845	-17.94	-16.69	-17.74	-2.49	-0.4
846	-37.1	-37.78	-36.88	1.35	-0.43
847	-36.68	-38.63	-37.52	3.91	1.69
848	-19.64	-20.02	-20.05	0.76	0.82
849	-17.5	-16.47	-17.62	-2.06	0.24
850	-10.74	-9.64	-10.83	-2.2	0.19
851	-29.25	-30.92	-29.77	3.33	1.03
852	-16.78	-15.71	-16.82	-2.15	0.07
853	-32.57	-33.01	-32.12	0.89	-0.89
854	-35.74	-35.19	-35.91	-1.11	0.33
855	-22.57	-21.9	-22.5	-1.33	-0.13
856	-15.62	-15.29	-15.88	-0.66	0.52
857	-35.73	-35.61	-34.98	-0.23	-1.5
858	-34.71	-36.01	-35.21	2.61	1
859	-23.72	-22.63	-23.5	-2.17	-0.44
860	-17.7	-16.66	-17.44	-2.09	-0.52
861	-11.16	-10	-11.25	-2.32	0.18
862	-13.9	-13.44	-13.95	-0.92	0.09
863	-13.47	-13.43	-13.72	-0.07	0.52
864	-24.6	-25.83	-25.35	2.45	1.49
865	-31.9	-31.46	-31.91	-0.88	0.03
866	-37.63	-38.21	-37.85	1.17	0.45
867	-24.73	-26.3	-25.39	3.14	1.31
868	-30.73	-30.46	-30.81	-0.53	0.18
869	-26.61	-26.23	-26.94	-0.77	0.65
870	-41.03	-42.73	-41.25	3.41	0.45
871	-4.15	-4.15	-4.15	0	0
872	-3.63	-3.63	-3.63	0	0
873	-4.47	-4.47	-4.47	0	0
874	-3.79	-3.79	-3.79	0	0
875	-4.07	-4.07	-4.07	0	0
876	-3.88	-3.88	-3.88	0	0
877	-3.8	-3.8	-3.8	0	0
878	-4.08	-4.08	-4.08	0	0
879	-4	-4	-4	0	0
880	-4.39	-4.39	-4.39	0	0
881	-4.02	-4.02	-4.02	0	0
882	-8.21	-8.05	-8.43	-0.31	0.45
883	-27.68	-27.53	-27.98	-0.3	0.61
884	-30.54	-31.38	-31.18	1.67	1.28
885	-39.45	-40.72	-39.39	2.54	-0.12
886	-46.51	-47.3	-46.93	1.59	0.85
887	-25.47	-26.51	-25.62	2.07	0.3
888	-4.33	-4.33	-4.33	0	0
889	-27.25	-28.54	-27.31	2.57	0.11
890	-12.91	-12.56	-12.89	-0.69	-0.04
891	-44.46	-44.79	-44.12	0.66	-0.66
892	-27.32	-26.12	-27.28	-2.4	-0.09
893	-41.61	-43.33	-41.74	3.45	0.26
894	-25.08	-24.64	-25.16	-0.87	0.15
895	-9.86	-10.04	-9.99	0.36	0.27
896	-5.11	-4.99	-5.1	-0.25	-0.02
897	-4.02	-4.02	-4.02	0	0
898	-4.39	-4.39	-4.39	0	0
899	-4.15	-4.15	-4.15	0	0
900	-4.08	-4.08	-4.08	0	0
901	-4.35	-4.35	-4.35	0	0
902	-4.01	-4.01	-4.01	0	0
903	0	0	0	0	0
904	-4.15	-4.15	-4.15	0	0
905	-4.57	-4.57	-4.57	0	0
906	-4.02	-4.02	-4.02	0	0
907	-4.29	-4.29	-4.29	0	0
908	-4.09	-4.09	-4.09	0	0
909	-3.85	-3.85	-3.85	0	0
910	-4.64	-4.64	-4.64	0	0
