# Supplementary material for: Variation in selection constraints on teleost TLRs with emphasis on their repertoire in the Walking catfish, Clarias batrachus
Source: Sci Rep. 2020 Dec 7;10:21394. doi: 10.1038/s41598-020-78347-6 (PMC7721727; doi:10.1038/s41598-020-78347-6)
Supplement: Supplementary file 25 — Supplementary Information 25. [file 41598_2020_78347_MOESM25_ESM.zip › T1/busted/result.json]

{
  "Evidence Ratios": {
    "constrained": [
      [
        0.9999999999999991,
        1.000000000000001,
        1,
        0.9999999999999991,
        1,
        1,
        1,
        1.000000000000001,
        0.9999999999999991,
        0.9999999999999982,
        0.9999999999999991,
        1,
        0.9999999999999991,
        1.000000000000001,
        0.9999999999999982,
        0.9999999999999991,
        1,
        0.9999999999999991,
        0.9999999999999982,
        1.000000000000001,
        1,
        1,
        1.000000000000001,
        1,
        0.9999999999999982,
        1,
        0.9999999999999991,
        0.9999999999999991,
        1.000000000000001,
        1,
        1,
        0.9999999999999982,
        1,
        1,
        0.9999999999999991,
        0.9999999999999991,
        1.532590266618119,
        0.5946368729638026,
        0.2259362174359709,
        0.8984577060232787,
        33.58758767605442,
        1.102368722011167,
        1.029456465009086,
        4.972539953927863,
        14.37467664779178,
        0.832625221334474,
        1.630696382189484,
        0.7367392029146527,
        1.262846084643804,
        0.9600392872901831,
        3.277751880405174,
        5.714399187570112,
        8.871175381577137,
        2.230523523539424,
        1.933435961688295,
        2.070225984403294,
        0.7774567054205292,
        7.470397216315402,
        4.084769174170825,
        2.357828555225683,
        4.007106799865014,
        2.199595182946636,
        0.7938560493637242,
        1.829213021686558,
        3.45449615932701,
        5.204936172132104,
        3.935488213034859,
        5.316001652000543,
        0.7590718110535981,
        4.763371320513774,
        2.501700757225506,
        0.8818441026441171,
        0.3446727567916744,
        1.137799686903883,
        8.04597482707879,
        0.7841835209481726,
        0.3623978210768612,
        1.90165449802008,
        3.399927925508943,
        0.7406015204708648,
        0.8218577268733646,
        9.274755114593153,
        0.3778827238804694,
        0.8682897225215978,
        5.86499711472281,
        0.2646695628519046,
        2.163727809003484,
        1.47679299656671,
        9.02885751238238,
        1.552455253715724,
        2.181439726783684,
        0.8780790304056902,
        0.764066263109445,
        1.106094205426082,
        2.615856390173825,
        0.8310265349870751,
        0.6563546441147975,
        0.6169529416813981,
        5.213366149702378,
        1.28558429525152,
        5.200565069505131,
        2.540519133171864,
        1.107350227614442,
        2.152242187810456,
        0.417917170574962,
        0.3397806696118551,
        2.142428816118175,
        4.334825441301242,
        1.304774385972456,
        2.496601301047574,
        4.254637723466848,
        1.884901858233318,
        1.916387824567495,
        1.395625394954494,
        0.8700706795077726,
        1.139406164746927,
        9.136270873007762,
        4.289363304813858,
        0.9862628428536766,
        0.2909114578423483,
        3.195615642665581,
        4.407384103126144,
        0.3495924133532085,
        1.886506006314391,
        1.695292342255069,
        1.961374148822489,
        1.550119797067662,
        0.8745943241130526,
        1.137838866430489,
        0.7689401786912186,
        1.86930094738243,
        5.044010989701044,
        0.7453492544431918,
        3.830603912108921,
        5.132149020068303,
        2.355911192134455,
        0.2475027901147442,
        1.506591795715345,
        8.299933943450867,
        0.6116194598839073,
        1.718420843669961,
        0.3537038631673235,
        3.991738922287609,
        0.3297342367090405,
        0.3636895191691533,
        1.147961677886919,
        4.381132258288587,
        0.6907598455870466,
        0.8042141273237876,
        1.049669092963268,
        3.237980558753745,
        0.8429090335599173,
        0.3921882635655776,
        1.282845774982667,
        0.3460980876288656,
        0.3564193215867464,
        4.033112862083606,
        3.899221002254644,
        1.520903926858906,
        0.758797236599075,
        0.944519659003608,
        1.781738051048834,
        5.497801360065763,
        2.818425096818727,
        1.701662235893772,
        2.156419097864791,
        0.9210247096820127,
        0.9423458457447853,
        0.7785539162328233,
        5.368377709152936,
        0.3429432373109165,
        1.701519511900389,
        2.33827790856872,
        5.888829152193602,
        0.5243787297372476,
        0.3638905461099349,
        0.5122182234239656,
        0.3862253159123721,
        2.455579098210776,
        1.318852077346119,
        0.8048139964502901,
        7.780258174435381,
        3.708630993101387,
        1.11322998202325,
        12.2979539427696,
        0.8543721117794263,
        2.142078967733743,
        0.5355999704414178,
        0.3459656904959663,
        2.462156743999815,
        2.922510515561415,
        3.405766709250979,
        1.066994843809908,
        1.257762879144375,
        30.23428453395015,
        6.241351416537833,
        0.8395099978893726,
        3.506557175139534,
        1.91708798795636,
        2.757403041283095,
        0.7174478259903887,
        0.8731053746416907,
        1.912762576898366,
        0.7365525957574525,
        1.888584348364113,
        1,
        0.9999999999999987,
        0.9999999999999991,
        0.6254281936612405,
        5.457479328199239,
        1.579361709706051,
        3.544533804631295,
        1.248246302405473,
        2.269553776753162,
        1.889527476131991,
        0.5405456597549528,
        0.7795017255306693,
        1.658756385896271,
        20.96047449445173,
        1.846148993137937,
        8.736731225503023,
        0.9397712804327826,
        1.915417670825161,
        1.598272661301402,
        0.6483416507115928,
        4.803085184926678,
        0.2007016321555095,
        1.298724076389344,
        3.849043316564016,
        5.09865224427075,
        1.250375993058789,
        3.154631550642592,
        0.5014378630057005,
        0.8058301030090703,
        10.16936268227845,
        1.635160202271419,
        1.548607989704756,
        1.778879633105074,
        2.543400703790842,
        2.268465137654545,
        4.331225905917813,
        0.2982391695227891,
        2.992829512287451,
        1.464990070538719,
        1.456745914694786,
        2.149750305433066,
        1.11574845891494,
        0.9094288957269552,
        5.3156146181303,
        1.135424738705398,
        0.5539667907512463,
        5.970289282342194,
        3.179797978085136,
        3.542131457273395,
        0.4079910943299436,
        1.181723846556889,
        0.4877634069820193,
        0.7017857972595491,
        1.923381280753126,
        0.2682865935110418,
        2.583418106024075,
        0.4674355961280682,
        2.03781500147689,
        0.3290548180090133,
        1.46578744117073,
        0.5085953818630401,
        0.5556133711695297,
        8.768745404946955,
        2.850640246791536,
        0.6722652189661017,
        3.870935162646258,
        0.9999999999999991,
        0.9999999999999991,
        1,
        0.9999999999999996,
        0.6057183947959884,
        15.93389251863964,
        3.316435647669974,
        3.432498214465999,
        19.65043271015496,
        10.64960348832445,
        27.1965073806067,
        11.37753523232403,
        0.5694723201126681,
        10.2272825381416,
        3.72009126542082,
        2.232328900424458,
        6.50177717094759,
        1.051550110192411,
        2.086165203223021,
        4.094835938800461,
        1.920797870060182,
        0.6883504837455925,
        10.77429327637363,
        0.4239576514323384,
        1.677290572555147,
        18.4284151606056,
        6.089062762092804,
        2.554531637139735,
        4.341795557600742,
        7.785530044639731,
        4.367992365234465,
        1.392573350757588,
        4.20128000783357,
        1.033193329990368,
        1.473023373570455,
        0.4606391716741417,
        1,
        1,
        1.271474881926812,
        9.592803326187672,
        0.69097359518609,
        7.956857171522974,
        0.5432037813203988,
        0.4726351964946883,
        1.061419812638057,
        1.5898987245593,
        1.064233399090186,
        6.90795848286515,
        5.570554193952934,
        8.592894190217175,
        18.09448380865545,
        1.033690561014607,
        2.635676611166564,
        1.09599117298787,
        3.636956764151053,
        12.72595318984355,
        2.838678123807587,
        0.9608953431421179,
        1.949589898834428,
        2.77332381521929,
        1.869249154598941,
        0.952213852604405,
        5.125672416278338,
        0.8012314206120904,
        3.121205091426763,
        0.5158165968222563,
        8.909586611365441,
        6.153859256188941,
        0.4966627490548418,
        24.4106929616413,
        2.980449547004477,
        0.3251223139689047,
        0.7174870316923486,
        2.785163588063623,
        6.244058361391759,
        1.482572438999136,
        2.696810108915058,
        7.168193813084215,
        1.328238580360143,
        0.9502704526339494,
        0.3872039634363787,
        16.0013579496111,
        1.312743801732831,
        1.102838904232949,
        0.5516499858403794,
        0.797946209629888,
        0.6754754346797456,
        1.811946857955989,
        0.7248383754473872,
        4.393349830798333,
        2.022209982010593,
        2.706621686808583,
        1.314586354577046,
        3.848422987748972,
        1.945595428716439,
        8.384260904012066,
        4.600861371685063,
        5.343622060163388,
        1.069026144947829,
        1.003760739464185,
        0.2543588320218915,
        2.581512531187033,
        1.245252611120603,
        0.9999999999999991,
        1,
        0.9999999999999991,
        1,
        0.9999999999999991,
        0.1703013734297621,
        0.312916045203347,
        0.4471268096014399,
        1,
        0.9999999999999991,
        1,
        1,
        1,
        0.9999999999999991,
        0.9999999999999996,
        1,
        0.5160497478695131,
        1.240909812284911,
        1.347541290420592,
        0.4537622211191675,
        10.31633709382279,
        9.236414565774734,
        3.802162180774967,
        3.013021841458075,
        1.582349843621042,
        3.208096559703186,
        5.106640684100671,
        0.7413392818763053,
        3.72635133821157,
        1.205004323686149,
        0.7154190464408788,
        0.2778396694567569,
        1.075731522905705,
        0.8990940668594466,
        3.370761978838898,
        1.284020735353143,
        4.375950505196061,
        0.7625365519249429,
        1.731136333896628,
        1.434220188682163,
        2.689333275700994,
        5.276519202903332,
        0.7699299280110462,
        0.4313097135713055,
        1.598159245932345,
        4.729620112642868,
        1.727204020664021,
        0.2956957068899996,
        0.5373448693224575,
        0.8723416409539348,
        2.410327521697763,
        1.000439952526404,
        4.385993706350471,
        3.088173539925734,
        0.331540715092545,
        2.075211278603817,
        1.001276327992159,
        0.7509502276479819,
        0.7992565459352442,
        0.361198964825973,
        2.450576264957748,
        5.255885099712175,
        9.832346050396236,
        7.550668660327006,
        0.832604168796326,
        0.2038280438738787,
        1.304758213144203,
        3.44138568118053,
        3.737166008599102,
        1.190081210891737,
        0.7829833403550344,
        2.430284884065778,
        0.6042914087661861,
        1.906920616232864,
        2.141125750214727,
        0.6001513060273437,
        2.574770048819421,
        0.5863515475486029,
        0.9297938659221879,
        0.3589624982504506,
        0.4324509279337482,
        0.8146352605873994,
        1.04435163851281,
        1.53510941185198,
        8.935789164035468,
        58.72655973835155,
        1.530097031959594,
        1.597533617880307,
        0.620971758851483,
        3.974140090505629,
        1.339722869853654,
        2.741074632560373,
        2.234763241426624,
        2.23703229783598,
        1.391040357604466,
        0.3548277234846961,
        1.260218644973916,
        5.570303559412371,
        5.216326610821852,
        1.208147050026633,
        4.434981965833193,
        0.7940734692109254,
        0.7327154798398589,
        0.4443293843568192,
        0.7271989471409107,
        0.7346292781806538,
        0.9768871489360613,
        2.371566536650743,
        1.284346654490399,
        0.5430979593388631,
        0.5666918962766891,
        0.3751741694790927,
        10.99380523848993,
        1.616138512915586,
        0.6260440064448217,
        2.155724227859959,
        1.485177059585957,
        1.429292198702485,
        0.4384563911625216,
        0.3330065748751374,
        1.618762374273075,
        0.8760947107943248,
        1.76671565556333,
        1.388086322567943,
        0.8581588602216268,
        5.115643858529641,
        1.80918989460689,
        0.7393405066517874,
        0.7763069146145739,
        0.5932909251993175,
        0.9537647181166369,
        0.6878097370558917,
        6.532258049612527,
        2.781365665550782,
        1.156385567373831,
        6.984091597670076,
        3.216353020583345,
        1.837668960840394,
        1.058587203950324,
        0.6771663152980716,
        2.722673378656726,
        0.796725160569042,
        0.9585970048358382,
        8.066206169736821,
        6.436318763085453,
        2.220156583282084,
        4.060857690003143,
        4.513635656609889,
        3.287178262248842,
        0.3438819669455527,
        0.6877351048122216,
        0.3171959974858258,
        0.3664588493131209,
        0.3735794351347392,
        3.051188153126364,
        8.281675854408368,
        1.315512170955934,
        1.211119677697028,
        2.400794519042386,
        3.362745088918843,
        0.8578102764132659,
        2.637181690934991,
        2.267278018784457,
        4.964564885427761,
        4.357738962922197,
        2.953433845997516,
        0.81342848864858,
        24.01402205257782,
        2.605121349527666,
        16.09639194720111,
        8.283056684495545,
        1.111403078066226,
        2.442096862325401,
        0.9385400236400425,
        2.988708229959214,
        1.270589062448428,
        0.9257891376071441,
        1.889133069733915,
        5.5136054585457,
        0.2338786756057226,
        0.3307522950582658,
        0.9681808976789062,
        2.498668471953316,
        5.836009956198658,
        2.439996662733238,
        1.406829641301873,
        5.366802178737026,
        1.674131886359447,
        0.760397618687209,
        1.701518263728856,
        1.472153792502974,
        0.9027833824669124,
        1.408813225844374,
        0.7531483565330622,
        4.225173909892436,
        2.955872045497925,
        1.546615862712674,
        23.58685932665783,
        1.306466991090601,
        0.909953663554126,
        1.693432301266889,
        0.6970240273429984,
        1.305228080731212,
        2.11822872614869,
        0.5807628705900848,
        3.949954300400833,
        1.330739305947998,
        9.78904781523162,
        4.315310957504722,
        3.187657263706893,
        4.294449578253062,
        0.3560127567091183,
        1.724668477670127,
        7.987287896527901,
        2.068189752171573,
        3.968730736771289,
        2.567064398573828,
        7.466789247430847,
        0.935174724165783,
        3.511707338742852,
        0.9268116756915474,
        4.938126203411923,
        0.7299534557181253,
        0.9318380356838504,
        0.2801940834361749,
        0.2107852663988589,
        0.4582422218539319,
        0.7133165742597374,
        0.4622377056644323,
        3.046364455484406,
        0.6949823392445926,
        0.8294735824281232,
        2.23178674620362,
        1.409643356730786,
        0.7664659437092476,
        7.979970475549039,
        0.8420169009179895,
        4.069270256104712,
        0.9331891573904619,
        1.614658545234767,
        9.060922365782751,
        2.201962993197751,
        1.961334733406278,
        2.10549119337008,
        0.9373192200992051,
        1.129348926878654,
        1.531032653512931,
        1.922319377841976,
        7.543369943998071,
        8.631194842802572,
        2.029419412678576,
        8.763633457937269,
        3.676228664279679,
        1.741749026726806,
        9.054121765903538,
        2.582317478444035,
        10.47382519766101,
        5.389145771379424,
        3.777388288969019,
        0.4029254686482039,
        0.3330065748751374,
        2.186791531644335,
        1.011100501517246,
        1.554382977782294,
        1.034200948517495,
        0.5507706142546789,
        0.9892714063553953,
        0.381964189876872,
        0.3351578526318593,
        0.3062938156218731,
        1.706506023539257,
        3.956442712689969,
        0.8364467919030646,
        1.659832720441744,
        7.577046668789905,
        0.540189064372348,
        4.889332756078376,
        5.593767698543917,
        0.6309287035013464,
        0.8208245834593016,
        0.841286884155677,
        5.882708044310699,
        1.357767302331542,
        0.7893656110822846,
        0.6546167147213697,
        2.087270197470772,
        0.4595623646248524,
        0.3357557696976363,
        0.569533172090954,
        1.467971135264429,
        11.76057548416847,
        1.983478916284932,
        0.6723368148521196,
        2.512232104438537,
        2.528495059429557,
        0.8917567201815705,
        2.158172109435704,
        1.869704527343584,
        0.3875002944810567,
        1.859840916252939,
        2.384330858601547,
        2.001020958578823,
        2.682086282858623,
        1.019359801294248,
        7.530019554157438,
        0.5784236205302004,
        3.287361157065164,
        5.806361647162347,
        5.756783893085784,
        0.8722946605750409,
        1.426745140890278,
        0.448880366576441,
        1.883759558884558,
        6.285357308338491,
        0.7521809629711922,
        0.9179859680355736,
        1.424006242411094,
        1.586986036404997,
        0.3327004133345834,
        6.87532247026193,
        1.679410956882279,
        0.872215115026231,
        0.3050945335687479,
        1.337241179436532,
        0.7314158526061925,
        0.6228463282663137,
        0.2551280065152645,
        8.600325177996988,
        1.326129962440495,
        0.9776675733778524,
        0.7538660201249419,
        0.843153568921557,
        0.8330569253686252,
        6.382839298599012,
        0.6518578648103762,
        5.689047683423372,
        0.8909718764394324,
        6.478932061187831,
        4.294879503182128,
        2.718456777992805,
        1.517308642867627,
        0.8807767994707977,
        10.25881500535299,
        5.913023093942322,
        0.9432071654109252,
        6.908253472371411,
        2.374908267444727,
        1.538840641020621,
        0.8742648787270738,
        0.3783069334263863,
        1.09374403455036,
        1.873654155853306,
        1.764566008032874,
        0.966229673524212,
        0.350608505349398,
        0.4744437019299188,
        1.333347633366496,
        2.644572723595908,
        2.105178255721265,
        0.9142946723976754,
        0.4576589033958195,
        0.3014147616830223,
        9.013232282605964,
        7.030693988273657,
        2.150070109020533,
        2.727237761884995,
        3.669887341900667,
        2.277277002538593,
        0.3340157586949792,
        1.826685408335943,
        0.5577039637020931,
        0.7198418755141244,
        2.930668532459502,
        0.9470915359004938,
        1.215178581716367,
        0.9592763894299509,
        1.719618915019368,
        5.873395450213599,
        2.380675697509878,
        0.9550796490410469,
        2.486654928929718,
        2.419861625503189,
        0.636295357153653,
        2.414688012334003,
        0.9780250903282223,
        0.6709610724557917,
        0.4341526200137025,
        0.6585202589328842,
        3.003874033637078,
        0.3497816307471397,
        1.578470489695257,
        0.8180527862411714,
        0.8328335539478032,
        0.1964009744156333,
        0.9232115066648187,
        0.8469639114750621,
        4.510574793583554,
        11.99409292695404,
        1.904035372094191,
        0.2958410895710149,
        0.7189090878009359,
        1.106483404457981,
        0.9286999764664896,
        1.548603337118938,
        0.9209827654234388,
        1.681718953398227,
        0.8130938344787549,
        2.157906822527504,
        1.308337551524102,
        0.9465015375348381,
        0.499861537279647,
        1.198113241744124,
        0.7102690334774862,
        0.721187845204999,
        1.057991589196442,
        6.2007380103418,
        0.4336245456524421,
        0.7645389639186012,
        1.011684801082919,
        3.774641760263836,
        0.29815122771101,
        0.503211987410902,
        1.557107856366893,
        0.3427470620491643,
        1.001588188665804,
        0.3502534875193073,
        0.4454055945264974,
        0.6300163805029299,
        1.036710004786215,
        0.3312625305966527,
        0.8098537430447134,
        0.5483407157473053,
        1.066307169349346,
        0.3468624608992639,
        4.006503647930667,
        4.781509839752817,
        2.335565651769488,
        1.062379592609274,
        0.6850406405434645,
        8.704881272788606,
        0.3275900938076563,
        0.2802203961066615,
        1.204146850325972,
        4.847738996796138,
        1.804465374989555,
        3.697578126358058,
        0.9934276874428125,
        0.3509837859277967,
        1.565012714179106,
        0.7873581151938528,
        3.243521036526658,
        0.3399052900581351,
        9.77053934658149,
        0.3987210853635799,
        1.331484001817316,
        1.781463114985949,
        2.034833686938093,
        0.8178608885644583,
        0.4984463277687139,
        0.3325949736543884,
        1.468374779886472,
        0.8185540618900149,
        0.3493795271271908,
        1.527679179392082,
        0.9921719435097403,
        0.7163833554759487,
        0.290464017040567,
        1.215665704983583,
        0.8762906036223388,
        0.5709666810452754,
        0.2877774672716156,
        1.963808245453625,
        7.055427642424757,
        1.465558856244537,
        0.3577925189449742,
        0.3330065748751374,
        5.283492955979475,
        0.3415903647105046,
        1.562826232808385,
        0.5746469833966784,
        0.5145101859860031,
        0.7177646299382917,
        0.8907508629767129,
        3.680741385248165,
        0.3385453550041814,
        0.3520576736174981,
        0.3127371486463089,
        0.6326795619248649,
        0.9666675370361467,
        3.400999942757054,
        0.6438825430615175,
        1.793930839370016,
        4.817841139477031,
        0.7659186572940836,
        0.6800181326742598,
        5.496471795121681,
        1,
        0.9999999999999991,
        1,
        0.9999999999999996,
        0.9999999999999991,
        0.9999999999999996,
        1,
        1,
        0.9999999999999991,
        1,
        0.9999999999999991,
        0.8551869754908815,
        0.8589429821459988,
        2.303977824968345,
        3.561832728629515,
        2.21611833335314,
        2.812700132798283,
        1,
        3.614949899574201,
        0.7076053219922412,
        1.394448521431933,
        0.3007705137145822,
        5.609326929841202,
        0.6461229076229681,
        1.199848654465329,
        0.8828762925588869,
        0.9999999999999991,
        1.000000000000001,
        1,
        1.000000000000001,
        0.9999999999999991,
        0.9999999999999982,
        0.9999999999999998,
        1,
        1,
        0.9999999999999991,
        1.000000000000001,
        1,
        0.9999999999999996,
        1
      ]
    ],
    "optimized null": [
      [
        1.000000000000001,
        1.000000000000003,
        1.000000000000001,
        1,
        1.000000000000005,
        1.000000000000005,
        1.005810654877203,
        1.002404240789956,
        1.104678427808043,
        1.001331707451621,
        1.001066186895351,
        1.000378195090589,
        0.9901538915452791,
        0.9493215575859099,
        1.031136243835707,
        0.9873532777609444,
        1.000315402337336,
        1.008700045722796,
        0.9699381034084503,
        1.002404240789956,
        1.079170848084207,
        1.000260874594559,
        1.003843629126127,
        0.9909527894578242,
        1.001322299119204,
        1.003557300301659,
        1.003344684721926,
        1.001589965390468,
        0.9898766010840752,
        1.000260874594559,
        1.000260874594559,
        1.002761068064295,
        1.003557300301659,
        1.003294392558125,
        1.001066186895351,
        1.000724252197247,
        1.238135907908213,
        1.055064721425454,
        0.5057977518524375,
        1.612803671078562,
        0.6074935559406771,
        1.132216527522014,
        0.5573272665099743,
        2.330476182145825,
        1.113112002160239,
        0.7041558894514083,
        0.7829484752382744,
        0.6673284889347413,
        0.6630696149631372,
        0.4354788744916719,
        1.594459695060734,
        1.574337961553526,
        2.086329361337725,
        0.7374016277983986,
        0.5604723015734949,
        0.9835375092858157,
        0.3839125918242395,
        0.748225528568036,
        1.874517340915014,
        1.054847334663235,
        1.80892105853261,
        1.037620885824099,
        0.5472898260096775,
        1.004269201162882,
        1.179652080634625,
        1.518354086135391,
        1.068064296342019,
        1.071512263198059,
        1.052455579071471,
        1.905760654088243,
        1.232926811598073,
        0.4640807186466763,
        1.03242297386574,
        1.220246258835626,
        1.047705145891114,
        1.148714311467859,
        1.02314284181775,
        1.409706040953618,
        2.072708264860542,
        0.9340996066202363,
        1.293930382127762,
        1.707475134036253,
        0.3762013787720734,
        1.208817409266864,
        1.788123422665086,
        0.411303829731776,
        1.799626850744996,
        0.5620146192568555,
        1.87794745713098,
        0.5799326726478329,
        1.538231370906943,
        1.250513988789916,
        1.127770454736446,
        1.202249680583879,
        0.5125017766115691,
        1.131951035288205,
        0.6980942231038243,
        0.9923360741751547,
        1.05428993230055,
        1.066769133679887,
        1.708793526745866,
        0.8812363907252575,
        0.8394414681764655,
        0.8173992362742339,
        0.9474006032151975,
        0.9361918128475737,
        0.8169671773427731,
        1.261718961666972,
        1.276971467350344,
        1.682106085395204,
        1.433444239482182,
        1.34306739388318,
        0.7863975420481218,
        1.394401008721688,
        1.298667192276968,
        1.038252022206417,
        2.268045243395985,
        1.651603006729606,
        1.461684831206058,
        0.8975472598813005,
        1.45335884405935,
        1.93580068569313,
        0.7924285955708779,
        1.729201075372976,
        0.9490708777910335,
        1.167060629427933,
        0.7386805721248767,
        1.305820451875006,
        1.348400134465096,
        0.9612403315757334,
        0.8543552436767349,
        0.9503355623425513,
        1.281119511976868,
        2.048577160590743,
        1.179340810091001,
        1.421855622101897,
        0.4902158197559155,
        0.6391573012083002,
        2.396199886393156,
        1.120748272897279,
        1.520483220488014,
        1.080015858944402,
        1.837511692940548,
        0.9739788389126073,
        1.037003418719205,
        0.9849850034696663,
        1.91796834507365,
        0.9836352330537281,
        1.193656459718653,
        1.514310788824846,
        1.119041801023819,
        1.161338421271574,
        0.1681060498934286,
        1.202792164526576,
        0.991182446639992,
        0.8857015655751141,
        1.571734085812972,
        1.969912587512869,
        0.4252134267423536,
        0.505223960101203,
        1.242808265563072,
        0.5002546098370326,
        1.086826676695709,
        1.758746821835533,
        1.364758187508835,
        1.512613218760159,
        1.334871930371437,
        0.7194554065160429,
        1.107693883455034,
        1.107320547440537,
        0.9285519853910403,
        0.7651258937743443,
        1.034048982813365,
        1.643213431661191,
        0.8820681852213041,
        0.9870041377292671,
        0.7289504904974091,
        0.4527675165604735,
        1.811172134066586,
        1.249533157093427,
        0.5402979196184041,
        1.34815577035405,
        2.592660274870744,
        0.6173977946767721,
        2.101889597237567,
        1.188533983683278,
        0.804974828988127,
        0.8946105345468504,
        0.2973960525101956,
        1.266025470939054,
        0.6658745054763789,
        1.478393834447587,
        1.555069587734182,
        1.291927883869459,
        1.946295774411957,
        2.449948685281132,
        0.4389149348842429,
        1.006549547977044,
        0.313242111616881,
        0.9865134445747684,
        1.264428108047621,
        0.726237110771838,
        0.5861566884315301,
        1.514866326099813,
        1.24805094642205,
        1.000000000000001,
        1.000000000000003,
        1.000000000000004,
        0.3303144740263551,
        1.397753078078353,
        0.6833548233255495,
        1.937504912389755,
        1.194876198515735,
        1.936167504517952,
        1.856158894796346,
        0.9197274802382944,
        0.5237685430408228,
        1.012007334194668,
        1.3318941220055,
        0.9196466927128281,
        1.566216853819384,
        0.7354763696041559,
        0.5785034525346122,
        1.37449742457535,
        0.463648715640431,
        1.408942181073156,
        0.7293520364555085,
        0.8260835431213635,
        1.001567411446801,
        1.83856228848975,
        1.484181247037,
        1.097099545434224,
        0.7532802303063661,
        0.913748499132777,
        1.443082777431284,
        1.68657596625784,
        1.118189317641203,
        1.275962717550729,
        0.8185238968486097,
        0.9027278207885888,
        1.153776314973835,
        0.4107242986015263,
        1.501855559812045,
        1.016197130821217,
        1.173656441258355,
        1.355304008332943,
        0.9561069871192527,
        0.7400856270865418,
        0.7851650256441322,
        1.145721582613149,
        0.5455374179805038,
        1.342195944086428,
        1.128594210084924,
        0.9235743214674208,
        0.6667850307734189,
        0.8427739631944359,
        0.9476461827975159,
        0.4967402632652873,
        1.071709553523459,
        0.4357311004080922,
        1.345623919950314,
        0.6983259148872043,
        1.502369766086991,
        0.9315121736321486,
        1.290891216007557,
        0.4602689757079027,
        0.9349344129485476,
        1.185435346921865,
        1.13118458259475,
        0.6736382191196685,
        1.18426710638096,
        1.000000000000001,
        1.000000000000001,
        1.000000000000003,
        1.000000000000002,
        0.7786111710731782,
        1.977579876152912,
        1.36017925057294,
        0.5334192450287008,
        1.81623389056103,
        2.278984604409709,
        2.300326534997108,
        2.78337364844653,
        0.4959953656229611,
        2.006731680076526,
        1.816518582108937,
        0.5620331881225525,
        1.231087301750626,
        0.9584483302278873,
        0.4930926790827647,
        1.634669634803683,
        0.853946747340625,
        1.096874477476004,
        1.541797108247283,
        0.6264399291840582,
        1.618677706487885,
        3.121108827156995,
        2.171872162220001,
        1.700919081542175,
        1.89518962923747,
        1.957214168588676,
        0.8970972760786476,
        0.7195327638486244,
        1.655553785498683,
        1.094584009794897,
        1.285018158269879,
        0.7086929207936614,
        1.000000000000004,
        1.000000000000003,
        0.9568235333620541,
        2.791426118410747,
        1.01966828155355,
        1.226152752590116,
        0.1865745943907776,
        0.4435826982931233,
        1.133571035601266,
        0.3936712085607513,
        0.664798976831405,
        2.224983644236325,
        0.6989078091144895,
        2.62820216322576,
        3.037045882300534,
        1.049843435988227,
        0.6200299756686989,
        1.119526067339462,
        1.747315315120704,
        2.003854443426782,
        0.9254706382521573,
        1.211344455074326,
        1.001839968504306,
        1.480950786235417,
        1.50315355738952,
        0.8816569529883215,
        0.6393839698214331,
        0.7390588782510822,
        1.769870649004739,
        0.8381426218504834,
        1.756245228486024,
        0.7603865328972342,
        0.5246448752938802,
        2.782513255945185,
        0.8993954155252197,
        0.641195008542586,
        0.7298109796165906,
        0.7941771964815068,
        1.603924960112129,
        0.4982436943233531,
        0.5476550432363333,
        2.067560495550978,
        1.295377331857744,
        1.151471667392938,
        0.9849484893422756,
        2.064256515204845,
        0.8845569523974149,
        0.9585190168092065,
        0.5671454518600698,
        1.924244664845774,
        0.6154039203368032,
        1.334820764631928,
        1.069738399535887,
        0.6255906564245279,
        1.354780008265479,
        1.573621464273797,
        1.302223994011597,
        1.113627364846022,
        1.551115906639659,
        2.095614818119682,
        0.7224035949908718,
        2.157322153910024,
        1.149894756241545,
        1.159846382703168,
        0.448649647166635,
        1.581528774633978,
        1.109337434662433,
        1.000000000000003,
        1.000000000000002,
        1.000000000000003,
        1.000000000000003,
        1.000000000000001,
        0.2348000890226601,
        0.2777017710227166,
        0.8216151088430387,
        1.000000000000003,
        1,
        1.000000000000002,
        1.000000000000001,
        1.000000000000001,
        1.000000000000001,
        1.000000000000002,
        1,
        1.255412877034252,
        0.7268516447425989,
        0.7183150356530453,
        0.4865651234770945,
        2.23857631735887,
        1.746963963803509,
        1.624064801592768,
        0.7566036155732343,
        0.8051817064786821,
        1.901713295213484,
        2.49291497190884,
        1.01588313590693,
        1.617734911900506,
        0.553808527228793,
        1.139746555030914,
        1.027083426792631,
        1.875432639225279,
        1.585442142278574,
        1.334301919524603,
        0.6402475140747175,
        1.064415009344288,
        1.104690284299044,
        0.2585625688658507,
        1.126355410223666,
        0.718267772742752,
        0.9193767072846876,
        1.22413062085476,
        1.08386491391353,
        1.359154707533444,
        2.170564916966581,
        1.772882253719858,
        0.2819628195843997,
        0.4990073998445051,
        1.093232603627868,
        1.44246545636652,
        0.7904149313497333,
        1.48008306727956,
        1.349559620782162,
        0.9350909563887653,
        1.337604570552477,
        0.9001990220767897,
        1.020485127742762,
        1.191256043812465,
        0.5366151681913095,
        0.8995988534131459,
        2.251027920976437,
        2.709807166450892,
        0.9937448855308657,
        1.243783319614296,
        0.7321616422209921,
        1.103611120443099,
        1.223626676519807,
        1.864377672317001,
        0.5432125030427825,
        0.9138952849635976,
        1.395741650146634,
        0.6303527903102394,
        0.8280840067718519,
        1.481685479978401,
        1.12042455874483,
        1.656938206384855,
        0.4900445571651014,
        1.305724806632474,
        0.7292938323662382,
        1.245517131943575,
        1.195021130260841,
        1.026655586335763,
        1.040020487623253,
        2.483036295330947,
        1.72597035871283,
        0.8920879890392777,
        1.427943431529846,
        0.8920633490848304,
        1.315313169236627,
        1.487823691406755,
        1.694570280859482,
        1.369869602632386,
        0.919376399187392,
        1.310880308879128,
        0.2841038322130215,
        1.325336079488964,
        2.188485891708701,
        1.318171245956333,
        1.420950532623992,
        1.904630732047625,
        1.108818946734841,
        1.256881368492759,
        1.013913006392187,
        0.4910779001263468,
        1.099466668942686,
        1.395855282383803,
        1.510706447887374,
        0.7590858309682708,
        0.6043676518725891,
        0.9028479796715505,
        1.082916622234,
        1.243436538828627,
        0.7140979584724888,
        0.7826126375416537,
        0.5829864728216556,
        1.181288250141644,
        0.6880663857996158,
        0.7911193279713535,
        1.10141475857382,
        0.8489910329841694,
        1.047958147355659,
        1.175376211482003,
        0.7184762899893111,
        1.238694702235474,
        1.783045236278411,
        1.279650702606782,
        1.082636662253881,
        1.222215752821738,
        0.539946273558352,
        1.006223384364169,
        0.9136685308999526,
        2.387041500200242,
        0.9649520415741034,
        0.7440487297948712,
        1.704928107002638,
        1.41178376795264,
        1.219138632648366,
        1.361422705365259,
        1.142018910410667,
        1.60786072456638,
        1.202976849913532,
        0.751323074137524,
        1.649221302229119,
        1.521021193698276,
        0.6852347220746415,
        1.025213863344394,
        1.849931751853794,
        1.642069811055367,
        0.9568349119865168,
        0.6009638700470333,
        0.9298030097819321,
        0.9017528141304217,
        0.461104222640687,
        1.463142029226767,
        2.163608343040699,
        0.8996760381808578,
        1.055450698215983,
        1.72610112735755,
        1.26960683551639,
        1.418709487077444,
        1.190337265429299,
        1.31180393680371,
        0.4529938314079919,
        0.7059173651042459,
        1.394794088472207,
        1.165075041924506,
        0.7743973679999604,
        1.583962113415219,
        0.5547328157927761,
        1.136896930279307,
        1.19716100375824,
        1.469838830335205,
        1.218768646292389,
        1.084958487855101,
        0.6388096058260958,
        1.037676152230375,
        1.678838962810099,
        2.159348595773958,
        0.3876970992174465,
        1.020292297874955,
        1.390953811485911,
        1.994711383210028,
        0.8349246307094133,
        1.827767263639982,
        0.577261622319285,
        1.285357979419352,
        0.6246826128037932,
        1.3528837322104,
        1.172441778092443,
        1.549299426095688,
        1.322712324854825,
        1.105225594340802,
        1.11337965534734,
        2.147751980084773,
        1.37297555268269,
        0.8295420642329827,
        2.772322036795404,
        1.103511952584448,
        0.7130187143123429,
        1.297857599757696,
        1.170058166903773,
        1.295834219469837,
        1.462453752173892,
        0.5738350123080865,
        1.048591519121611,
        0.774241270066919,
        1.437223207320597,
        2.149948624815142,
        1.633892528592134,
        1.878177922417654,
        0.6142119944705865,
        1.853721088175956,
        2.450547933882152,
        1.443076072161923,
        1.340562410103057,
        0.8755540877880985,
        2.657450035482907,
        1.107300170773813,
        1.360309829164224,
        1.208000866511088,
        0.6970545031723402,
        1.116487862218937,
        1.47091394703465,
        0.4645851037275559,
        0.4818265465144067,
        1.318519632306256,
        1.327737158641747,
        0.6317199657823026,
        2.046078159281976,
        1.062916690186937,
        1.451342998141013,
        0.9181385222665667,
        1.226321488810028,
        0.6683565388115129,
        1.254448098777744,
        1.182412321595982,
        1.247843450062882,
        0.99428355717881,
        0.8256763205058615,
        0.730646484297491,
        0.8246484572438758,
        1.247126838558394,
        1.03582136541329,
        0.9406969428693153,
        0.9103104663093118,
        0.7915857897705447,
        0.9480361987330427,
        1.217160077270496,
        1.221778500224734,
        0.7209063123244336,
        1.198288015168732,
        0.5874974900590785,
        1.34415230212637,
        1.747731417167512,
        1.00409829880817,
        3.178568021800576,
        0.8569763278065843,
        1.166105456510605,
        0.884095058959851,
        1.10141475857382,
        0.9848398821793292,
        0.5129283257971629,
        1.313454830869943,
        0.8097101477408996,
        0.9719522025099616,
        1.223242049065468,
        0.552186828670783,
        1.079777484434321,
        0.9150694307101108,
        0.6392784172714508,
        1.292114949041858,
        1.368435656798863,
        1.192679023388862,
        2.816236267418009,
        0.6367733600927216,
        2.219386735698835,
        1.674763194099101,
        0.5773719328718785,
        1.268242198476765,
        0.6721861304418933,
        1.832795294894322,
        0.9171698775910093,
        0.9570032843631806,
        1.013814785229462,
        1.434514435398697,
        1.318164715486882,
        0.8786847691731038,
        0.7478082328197383,
        0.7496312237561435,
        2.156715216380849,
        1.743532509567932,
        1.14324407851075,
        0.863774793812893,
        1.590610440719288,
        1.02338073151932,
        1.539821191830526,
        0.7410515748197449,
        1.156054267035721,
        1.500635011005867,
        1.33586526370315,
        0.8161178291444146,
        1.519466168998487,
        1.316320857636937,
        1.346540019023122,
        1.298653474358279,
        1.832905274614504,
        1.179726391438945,
        1.84482180295108,
        1.310701281145779,
        1.117434585329331,
        1.077690843924921,
        1.104136424170246,
        2.07608194977592,
        1.131428809005956,
        1.273577773126787,
        1.524760126758201,
        1.298397183017693,
        1.043916631998386,
        1.848594825492892,
        0.8503700482009662,
        1.057285779491081,
        0.8590535392337209,
        1.215553872736499,
        1.080271768180767,
        1.057066953369012,
        0.9206174054357994,
        2.55877527599421,
        1.437492339450971,
        1.084301425296656,
        1.251859825379558,
        0.710861695074185,
        1.068288926798388,
        1.686404620645251,
        1.442524944336677,
        1.641241439477672,
        1.269502697240015,
        0.6614924898130189,
        0.8840198927417137,
        1.177693842190547,
        1.253325163111439,
        1.127645670909452,
        2.922374906964174,
        1.517448985341294,
        1.14700865240769,
        2.039102874646454,
        1.001109955916769,
        1.347013658484973,
        1.332240376018945,
        1.070009377798086,
        1.029162154981181,
        1.508615470334999,
        1.51817044492356,
        0.8827136497983215,
        1.068231756900591,
        1.171669011793308,
        0.7415342048553594,
        1.502750437227787,
        1.794759954320005,
        0.1595774809960093,
        1.408663849813337,
        1.008778094584522,
        1.282425834467813,
        0.991248807908667,
        1.313105319383436,
        1.672956084799126,
        1.812723178745599,
        1.752437219253851,
        1.011550834719434,
        1.374884145254386,
        1.103557229709585,
        1.456239666085199,
        1.134294883777157,
        0.9876971060408892,
        0.9232050114315711,
        1.021162907166778,
        1.146791052376413,
        1.315480619614375,
        0.5534133003295947,
        0.9487571446493253,
        1.617955420413346,
        1.462241724012703,
        0.9260123767981258,
        1.828144932584108,
        1.387266943029369,
        1.24073173520101,
        1.193173834629924,
        0.7063144324876707,
        1.488284228793412,
        0.9597656165089707,
        1.509135739116936,
        1.180433068575411,
        1.27046164287654,
        0.5139477021373923,
        1.213423443032619,
        0.9986982915328668,
        1.855550342330924,
        2.398596741015691,
        1.298311337205305,
        0.8869456762587488,
        1.148908901921055,
        1.307848690715403,
        1.437517306032124,
        1.479222024415827,
        1.021836694257484,
        1.289068611246196,
        1.126817788323658,
        1.197518992402688,
        1.2642150039503,
        0.6258395834225653,
        0.9729891889630238,
        1.27853850722096,
        1.159596158930196,
        1.13153455363115,
        1.181603741121587,
        1.844375888309752,
        0.8938743579939012,
        1.148302305153485,
        1.316202534633713,
        1.859317931785286,
        1.02099396705109,
        1.190547223467673,
        1.012231031789713,
        1.123803505742989,
        1.456294643183599,
        0.6588855675199308,
        1.200105827370929,
        1.186322253593867,
        1.043095599342279,
        0.9821914374873488,
        1.375815475024418,
        0.4654760657966583,
        1.48547558251417,
        0.9518905685873505,
        2.287833472757125,
        1.598161438316216,
        0.7253900829336638,
        0.3087264782086152,
        1.11326621929742,
        1.299217182123464,
        0.920283290724181,
        0.5045448101292345,
        1.356396074546369,
        1.673474341730333,
        1.320643694617278,
        1.818465727424051,
        1.215198824447897,
        0.7903971498406507,
        1.334559330365038,
        1.478434118786739,
        2.034444696732701,
        0.9704324844831145,
        1.001963790135632,
        0.8989289331813344,
        0.7121725802008785,
        1.087108859477252,
        1.580461538234248,
        1.247725746116146,
        0.8900700250722199,
        0.987107329967946,
        1.506117506924913,
        1.252052642025091,
        0.9450844426259855,
        1.21768545954602,
        1.375916429981167,
        0.9826245852031166,
        0.8312936967712226,
        0.8925372851590669,
        1.247875653302574,
        0.6006511583737296,
        0.8174280734115648,
        0.8053172667875452,
        2.328081113874111,
        1.504995785001767,
        1.126756597685917,
        1.10141475857382,
        1.672612680690474,
        1.035218652218773,
        0.6409002264613868,
        1.18159371725911,
        0.9351684289359175,
        1.295762829992498,
        0.47295721749612,
        1.647894085595992,
        0.8039019518951735,
        0.7695251981075328,
        1.091584859458173,
        1.047325413625922,
        1.29384351799108,
        2.101332645825805,
        1.017236475806827,
        1.25436305608092,
        1.926002918244845,
        1.094078780923592,
        1.386163920885759,
        1.252349326212333,
        1.000000000000002,
        1.000000000000004,
        1.000000000000001,
        1,
        1,
        1.000000000000001,
        1.000000000000002,
        1.000000000000001,
        1.000000000000002,
        1.000000000000002,
        1.000000000000001,
        1.250454175555266,
        1.353638283267888,
        1.896939246626949,
        0.9427521229174675,
        1.527848720857048,
        1.164145378821665,
        1.000000000000004,
        1.055698940706126,
        0.98125983803034,
        0.7178717564212754,
        0.9572787129927317,
        1.141367882833507,
        1.077140945810793,
        1.146307697051181,
        0.989583139803477,
        1.000000000000002,
        1.000000000000003,
        1.000000000000004,
        1.000000000000003,
        1.000000000000003,
        1.000000000000004,
        1.000000000000002,
        1.000000000000004,
        1.000000000000004,
        1.000000000000003,
        1.000000000000003,
        1.000000000000002,
        1.000000000000004,
        1.000000000000003
      ]
    ]
  },
  "Site Log Likelihood": {
    "constrained": [
      [
        -4.651532864491661,
        -3.911260341161976,
        -3.930509560455873,
        -4.030298649417538,
        -4.168181695484257,
        -4.168181695484257,
        -4.936890892692753,
        -4.388521250377511,
        -7.996642194025713,
        -4.17056853537734,
        -4.241742785841262,
        -4.300443632239922,
        -7.025509486616143,
        -7.942590066238926,
        -9.170072084335043,
        -7.10382486440936,
        -4.012338351968672,
        -7.440663156055158,
        -8.858973209799002,
        -4.388521250377511,
        -8.022271079352715,
        -4.575825041013624,
        -4.728632673826055,
        -6.811686878013168,
        -4.258928353081251,
        -4.023043835463194,
        -4.430881656059469,
        -4.187739350560651,
        -6.937088296868409,
        -4.575825041013624,
        -4.575825041013624,
        -3.958220059460097,
        -4.023043835463194,
        -4.094161784168461,
        -4.241742785841262,
        -4.559434151106225,
        -6.776012057559253,
        -9.485303953686163,
        -24.1620198027151,
        -33.52081213808311,
        -42.21076770217412,
        -14.70547787750635,
        -43.50521272758831,
        -44.1791149925505,
        -58.16280382673625,
        -28.45673608375095,
        -29.12112140830668,
        -39.55671243384547,
        -44.30474643770048,
        -47.90157299770402,
        -32.25436004015479,
        -38.31959501151123,
        -44.55970306293739,
        -37.81765827418904,
        -38.13232910972823,
        -25.85311037877092,
        -51.7214227887855,
        -50.00341481811326,
        -43.71350391107727,
        -42.63482624932872,
        -23.89337534350629,
        -12.81521798905533,
        -11.50173079579864,
        -42.04386256733858,
        -47.12256906213629,
        -21.32359671112231,
        -24.81150237873852,
        -45.72425102119246,
        -52.97244490292296,
        -39.83284249700082,
        -26.94625149774276,
        -33.58611712618307,
        -17.58378892652691,
        -34.62297889773699,
        -49.4061337987081,
        -19.26921771499563,
        -16.98486683111348,
        -24.3221549231774,
        -31.53522962926596,
        -28.65503354775104,
        -26.76688985750696,
        -57.47515744014622,
        -19.79167388949951,
        -17.68997442179187,
        -33.07194335312835,
        -32.52097925523831,
        -47.04850695358272,
        -59.53021685113038,
        -27.54472368410991,
        -50.41307404123966,
        -29.41719939253383,
        -17.21150347544875,
        -25.51004269842909,
        -34.44257238918643,
        -44.15114282774945,
        -15.77805088049704,
        -28.43987132480988,
        -17.31874328189956,
        -50.75980921041777,
        -49.6293692113379,
        -43.2151891019498,
        -32.90765215395606,
        -62.01835660218364,
        -44.58433172783879,
        -18.29643790369187,
        -11.2823107373889,
        -44.61365713215501,
        -31.21324530807482,
        -30.78052896432269,
        -45.95855917665241,
        -46.47933541472881,
        -23.52417210610865,
        -44.55344271274427,
        -46.23654782399655,
        -16.82109258716051,
        -26.49483170104547,
        -34.7568162476773,
        -30.3397838045298,
        -27.79378024571932,
        -15.12610739707356,
        -44.44919901139519,
        -29.2588005926995,
        -26.5938232955566,
        -45.26526391126644,
        -41.09416647158083,
        -31.76586023323501,
        -37.56419471001715,
        -34.94389652383022,
        -37.07420698374668,
        -29.82547922409789,
        -41.4166117243641,
        -39.23219540966732,
        -16.2030744350092,
        -46.1313960946805,
        -51.75234549704884,
        -35.16420454379954,
        -28.28972284120637,
        -39.67840578183049,
        -35.16154149703578,
        -25.11523022232887,
        -31.73810326718179,
        -15.23156237841758,
        -38.39782717414797,
        -8.054985747443673,
        -32.36412154952176,
        -43.28973391013878,
        -45.15499628932312,
        -28.53122775997716,
        -24.84185543666861,
        -44.50965143273343,
        -35.89650936905765,
        -19.79858498425348,
        -46.7968927683526,
        -22.3816545965047,
        -14.83485345430427,
        -31.52915732896127,
        -34.74510624831229,
        -44.92362390512309,
        -44.06988030177121,
        -36.11672207699446,
        -17.96968267103925,
        -56.46647317043043,
        -43.71133269488655,
        -41.24486364313758,
        -31.83026950859661,
        -28.26891008484618,
        -32.03063548960331,
        -36.40502352806162,
        -14.11851893224578,
        -58.3888549877894,
        -35.00758654463771,
        -19.57229277258013,
        -42.89938755687801,
        -51.9846231711081,
        -5.663962636618645,
        -45.55162218725843,
        -23.87845551706923,
        -33.26663460277825,
        -42.00309317516337,
        -24.58648263544579,
        -39.95846818928431,
        -53.84970419570327,
        -41.34582805177343,
        -16.19334297036558,
        -23.72095033890543,
        -23.42410350398293,
        -32.07332423698237,
        -28.02246085473832,
        -35.1666600781315,
        -22.23673336102955,
        -49.16037411175617,
        -18.5995971902582,
        -25.1594040021451,
        -41.98945825584152,
        -55.61113801240263,
        -46.68553173485301,
        -34.91360877340605,
        -48.79818458004925,
        -40.16787333628511,
        -34.64904965167014,
        -20.69608587270335,
        -24.11691134779363,
        -45.20808095902837,
        -36.20434582133765,
        -28.38460057797682,
        -4.465070496598106,
        -3.8980663255159,
        -4.507423379260098,
        -35.03976040841743,
        -45.41564762224249,
        -31.77685835964289,
        -41.410696271524,
        -16.34363250745305,
        -56.20655750901708,
        -34.24307840048644,
        -14.36285782539838,
        -45.11588994699542,
        -38.2841959645476,
        -59.94603053279539,
        -28.39474858486853,
        -27.33324521659366,
        -20.88705575235572,
        -55.71131356959908,
        -38.32711861711775,
        -51.85670263530921,
        -53.29823590480789,
        -18.71105897007083,
        -41.80233287341755,
        -39.32246382461305,
        -38.75470173470825,
        -33.58354382600463,
        -22.95600647062811,
        -47.97811219365591,
        -49.85504604680563,
        -40.64965686089849,
        -61.34921970640585,
        -37.30535651408512,
        -30.58917412310594,
        -36.32819782769058,
        -32.755562334287,
        -40.83864791179485,
        -25.72174505894496,
        -60.08186302367879,
        -46.83260823028245,
        -57.66542221777367,
        -58.88794773292197,
        -41.89385410821646,
        -34.85011094463293,
        -44.73948308828572,
        -37.73211279563996,
        -44.55796938074621,
        -71.35578559730479,
        -47.58057534041372,
        -31.18939087730882,
        -48.90072912725033,
        -55.90810953403152,
        -24.51446291431575,
        -30.86316485747469,
        -22.8972445490062,
        -43.51756273026744,
        -36.96928800233652,
        -14.1334491208615,
        -51.93513623359819,
        -26.09346951242037,
        -17.6831068806075,
        -35.64722091958511,
        -16.88929135199449,
        -42.76023803834797,
        -66.08892109620265,
        -14.6446109439559,
        -26.61658117686211,
        -3.8939626871143,
        -3.8939626871143,
        -4.227398361569719,
        -3.61437154004813,
        -44.23543866601497,
        -42.36699970236504,
        -33.61869451558041,
        -45.5232443542922,
        -36.48338335672219,
        -47.88619239026448,
        -45.88729359854357,
        -31.85717823274459,
        -42.36527602565005,
        -52.63494739850219,
        -68.9280630575661,
        -58.28627825743413,
        -46.52024144486569,
        -56.64716245707031,
        -44.53029600999601,
        -35.3497413808747,
        -46.07219829773573,
        -20.86200743220066,
        -51.28895907492294,
        -30.0089192905656,
        -40.25898472270456,
        -38.76576075887766,
        -36.30516966256531,
        -29.29179900797743,
        -28.60294793266473,
        -30.66261849781024,
        -62.77321773574356,
        -38.01812942799872,
        -38.00878444536176,
        -42.6380993115916,
        -65.14547571543515,
        -43.16104458008716,
        -4.116971928349428,
        -4.227398361569719,
        -12.92868635941753,
        -25.08025313975658,
        -26.72845694215539,
        -42.26688360179257,
        -53.86322950125474,
        -28.66754140110594,
        -24.9106820224753,
        -63.92912224528143,
        -55.31040993664813,
        -31.41796441015576,
        -77.36840465351561,
        -47.24116549802062,
        -45.58428619557979,
        -37.47770950323062,
        -68.51638646438792,
        -27.0662963204588,
        -29.76300429744698,
        -55.60344542203047,
        -61.40721809900277,
        -38.38088374717611,
        -23.19534501558998,
        -41.27167567713933,
        -59.3533395628891,
        -43.87499175017101,
        -70.52639345481002,
        -44.59047071382889,
        -45.4099951471647,
        -17.09460873022547,
        -57.06957349280937,
        -79.16353863190568,
        -46.52105711383255,
        -44.24077493968844,
        -41.05617860760161,
        -54.26732977769974,
        -58.02005377992544,
        -61.7931537500105,
        -58.82466476802622,
        -43.71321321867218,
        -44.51316536452764,
        -41.87225360239974,
        -23.96174071662452,
        -26.83288611761543,
        -28.63503873323028,
        -52.53217715935622,
        -42.95809248843172,
        -31.19511340145006,
        -37.42692732374115,
        -42.22825318081362,
        -54.07980619161133,
        -29.45311794415982,
        -52.09166277403988,
        -63.53773040926119,
        -26.53263887628721,
        -36.78629373008437,
        -25.72902734984356,
        -25.46946659210513,
        -25.22789010419493,
        -39.1485761913483,
        -57.91697733011235,
        -33.56180138411127,
        -32.3830976207861,
        -15.07836692753152,
        -29.558800703573,
        -26.62653636295919,
        -26.10420678934766,
        -4.037266225898771,
        -4.148020103356948,
        -4.037266225898771,
        -4.091062399266482,
        -4.024878156699787,
        -24.9741064664241,
        -37.13909064560731,
        -41.05834415929708,
        -4.45187648095203,
        -4.030298649417538,
        -4.290893484676689,
        -4.264983955593743,
        -4.465070496598106,
        -3.8939626871143,
        -3.852043675076515,
        -4.413860729463276,
        -13.69079134145071,
        -26.75356890946177,
        -37.158320638861,
        -33.15671290728375,
        -52.96816530120289,
        -42.80359482121794,
        -44.99152460112637,
        -46.00876940186543,
        -33.98332894541255,
        -46.94879609306529,
        -43.10473934297141,
        -27.78221669695575,
        -43.81477650875252,
        -29.37264520006203,
        -18.54887668900402,
        -13.00603976618653,
        -24.57112787085048,
        -21.60448770448066,
        -57.82250891272077,
        -31.61000235780794,
        -48.39064473114604,
        -23.87697675017543,
        -49.92981527407109,
        -44.10830867525087,
        -47.08355102557322,
        -46.17740936359105,
        -23.32087218693209,
        -11.06803528972234,
        -30.22316835889291,
        -35.89954155381955,
        -30.06320710454678,
        -21.51653057646239,
        -30.03979766695625,
        -29.38865422285174,
        -35.85046381372727,
        -20.62802092460348,
        -39.84732654104725,
        -39.06054329792921,
        -14.17180932688158,
        -37.78768141345735,
        -21.37077008254775,
        -18.77907601783145,
        -24.13002156267726,
        -43.70217358695889,
        -52.60805449953337,
        -51.00821233377216,
        -65.13838102438655,
        -59.79555514976818,
        -23.41449581057977,
        -15.22097473877673,
        -39.35496419448569,
        -34.59748615933218,
        -28.95618267967168,
        -71.83578985257512,
        -23.62737829929227,
        -49.52123332617855,
        -50.923839818799,
        -48.19691929584805,
        -42.63145909924262,
        -43.38654101979292,
        -42.08755701592115,
        -47.49611753000558,
        -40.51405063039643,
        -26.88454862760788,
        -23.43480440098144,
        -23.73733408731604,
        -21.69157433928656,
        -46.620873238123,
        -40.84742877394181,
        -43.29908366816224,
        -51.92764268046903,
        -35.86078124593192,
        -29.36821338297976,
        -30.8828693341679,
        -24.77741454452833,
        -48.75258338964535,
        -30.22219742199785,
        -45.00187886338774,
        -27.8662191480182,
        -38.33470479315013,
        -32.95585822962467,
        -32.33240609960006,
        -43.89113598100325,
        -41.07160499621248,
        -46.61149329933095,
        -24.82062197892069,
        -20.76864415974889,
        -23.5788003419979,
        -32.93241562326789,
        -16.3604443782449,
        -52.66784249148911,
        -29.89242222019077,
        -37.21636642278581,
        -35.64248136164123,
        -15.90598456682428,
        -8.644236962813702,
        -49.98408865882348,
        -40.19888854043742,
        -39.55765327562366,
        -47.88003424804899,
        -28.71671892118475,
        -64.5556349109254,
        -19.82737093031378,
        -9.635681401021538,
        -42.81148987049518,
        -28.4308301839428,
        -23.06944793060372,
        -41.48174746458746,
        -30.94929231361282,
        -40.23391917837658,
        -52.61464804711481,
        -24.51276038180906,
        -31.28592647900649,
        -28.58104563647741,
        -13.84558392061077,
        -35.56626249042766,
        -28.35598494440303,
        -22.94008142687451,
        -38.55290269126271,
        -43.90440984401067,
        -47.19759090414668,
        -25.54650023692351,
        -16.54264369991931,
        -27.61106572355979,
        -28.86076180852464,
        -34.98131273148361,
        -46.43798266217748,
        -44.77086427322333,
        -44.93836597227786,
        -47.6674383975984,
        -43.62767247776029,
        -26.02190325121938,
        -26.37277788173503,
        -20.70821197861922,
        -39.18811240330003,
        -25.1737832135338,
        -12.27252420161896,
        -30.76086828792411,
        -33.20199728940083,
        -36.83162914334364,
        -39.26269730818571,
        -30.62941316020841,
        -34.31774361186783,
        -41.47679548648185,
        -14.74250453814457,
        -29.3027125728259,
        -37.61782434885968,
        -52.20443278830052,
        -47.2331336325026,
        -31.26214842184047,
        -53.22346082866966,
        -49.93226482101335,
        -28.98675078118743,
        -57.52900262567904,
        -52.06050216827555,
        -32.36558335506202,
        -24.40946867871772,
        -21.25435586157081,
        -48.2222078018431,
        -42.44375343604614,
        -20.70812061638718,
        -22.96317842786642,
        -26.70741044670228,
        -34.00994793417983,
        -22.39374515751603,
        -18.59738894290918,
        -21.15079657109763,
        -48.2611347658083,
        -39.2910102284966,
        -27.53069710024082,
        -48.28686359881721,
        -31.3362827316493,
        -21.19946847422227,
        -39.62437562003543,
        -34.48844693175863,
        -40.43244723205049,
        -45.36375984236047,
        -19.34722063737865,
        -37.03793463000845,
        -35.84889395073333,
        -35.37812603966118,
        -45.42899305715466,
        -34.80177641999823,
        -28.0468349406127,
        -37.30142092013605,
        -31.84857940202516,
        -38.70120242374234,
        -36.52466090031241,
        -29.80216429238666,
        -32.61371827421004,
        -33.4054252270135,
        -51.97580257801182,
        -42.53967192902343,
        -35.85372145998421,
        -27.00680090437107,
        -24.45574237214673,
        -39.66692205392605,
        -35.60155848912225,
        -22.49532874855395,
        -36.75547879406913,
        -31.23606291601998,
        -32.25910330381991,
        -26.47924071361779,
        -33.61950687319595,
        -24.77481315380902,
        -50.33866138675381,
        -11.90648791134582,
        -21.40317750010196,
        -22.19023096846282,
        -23.71766084362983,
        -25.84293102327833,
        -33.10841001536349,
        -24.73774196960006,
        -46.29157016845971,
        -19.88421280070421,
        -41.8512300860292,
        -40.58761281417079,
        -21.81253629680852,
        -25.09009870200894,
        -60.94781621482998,
        -26.75747883034813,
        -36.92141426209499,
        -33.07731295929013,
        -36.51560140349952,
        -54.53956985566872,
        -31.63867381262242,
        -34.29231043815837,
        -36.93949316531143,
        -9.742234645953983,
        -13.22259124064004,
        -11.92698747954253,
        -10.56369256504625,
        -24.89565057210158,
        -41.5084801930134,
        -34.47542581453265,
        -40.4329961697887,
        -50.72797978052091,
        -26.67756563563728,
        -48.1009733646492,
        -41.62640160841959,
        -46.91550019059837,
        -52.33799073211211,
        -50.96683871858563,
        -29.43298253803276,
        -9.635681401021538,
        -40.99845423192754,
        -36.75100156121137,
        -23.23419626056941,
        -51.34531073841569,
        -17.56492708508675,
        -32.41465059302806,
        -23.92812843147677,
        -9.440745088288534,
        -29.22512975644133,
        -54.00674313538307,
        -53.40494011057238,
        -25.89777054995387,
        -24.08160094847901,
        -43.33001134638617,
        -56.37775074311923,
        -38.90234778191822,
        -37.61069516093177,
        -53.467881009145,
        -30.1380118793758,
        -63.08093847119412,
        -39.19246468931255,
        -38.27220577723426,
        -25.86664561904515,
        -26.2165265034891,
        -41.13172824947365,
        -21.20985457602557,
        -9.292872451283284,
        -54.0723023187257,
        -47.40887948392439,
        -43.74263658475574,
        -30.96702974896505,
        -38.79354152237423,
        -49.24994495537923,
        -37.21035829835934,
        -32.04711287065773,
        -28.69705554680894,
        -39.58422041739428,
        -17.29303160781394,
        -29.17118015262216,
        -32.10878662246882,
        -58.94260532096062,
        -45.01166690259836,
        -37.21654845204023,
        -47.13873796051438,
        -60.01393283411102,
        -47.9581700175919,
        -39.69785947919563,
        -46.77155893434757,
        -38.43018781606902,
        -30.05354399664296,
        -34.37911312134543,
        -43.49734890185205,
        -37.68404331714366,
        -21.59576559313123,
        -42.49057409759336,
        -28.10827981217211,
        -30.52047723597743,
        -9.150596399293578,
        -34.08106835010412,
        -37.07802617657914,
        -15.31552091325635,
        -15.32224977788912,
        -34.70966123748729,
        -32.88033715094645,
        -22.0928958301382,
        -18.46577757063323,
        -43.43254690775031,
        -35.05842547448365,
        -22.24945644220434,
        -20.82147063631944,
        -36.20692620320141,
        -31.95628305935834,
        -42.39724337821556,
        -43.72843998989872,
        -48.91664400994959,
        -21.54482686761592,
        -61.90407140470047,
        -28.20935976878124,
        -62.58933305593273,
        -15.65714296759178,
        -25.03258098059805,
        -33.81967793167727,
        -43.8106291317531,
        -35.33836900548937,
        -38.51830465714582,
        -44.71614871171102,
        -31.95726714897604,
        -19.50318132519549,
        -15.502997046972,
        -30.74440447413639,
        -25.45953270940971,
        -22.11440614590328,
        -15.40415805255647,
        -8.553713864615114,
        -19.73804419497522,
        -27.11439025174202,
        -19.5010455695265,
        -36.51250282697059,
        -47.0548496789621,
        -21.21110820751596,
        -9.360493031913046,
        -40.3067613792033,
        -43.46392582335361,
        -38.84603541011418,
        -19.88139096326158,
        -30.25756224359861,
        -35.49810754004758,
        -15.42950007263834,
        -19.93960088465934,
        -8.909456057880666,
        -21.76221400045747,
        -25.4613616562355,
        -7.789336096343852,
        -12.72208939866128,
        -14.65340203656502,
        -17.99265671817201,
        -35.39411851955784,
        -33.38279064341974,
        -34.90367825795598,
        -35.29380423924,
        -45.85233210755323,
        -34.4879142768721,
        -31.63628275604334,
        -26.79939263965352,
        -29.09789481936275,
        -10.96541992355671,
        -27.21588397087804,
        -36.30493250149528,
        -15.71082830679615,
        -19.63778627693804,
        -30.24104546988935,
        -38.33302405550393,
        -13.41349426682613,
        -36.4688690786722,
        -42.54106653974917,
        -26.85054518741283,
        -29.48777653060489,
        -20.56381618506942,
        -12.56617154228572,
        -12.78576458389136,
        -59.42495051255282,
        -29.59840647872504,
        -20.13427990093527,
        -19.78547483559778,
        -23.90396178543672,
        -35.15820816494954,
        -32.51559465912541,
        -32.72736983070992,
        -34.06742092449221,
        -49.24230563453871,
        -21.05828150990897,
        -19.75189671804229,
        -21.5574654659815,
        -27.07550273462781,
        -34.86430838534898,
        -20.49163431902968,
        -23.41239802240364,
        -29.56491353151434,
        -21.78910881696309,
        -9.657347837208276,
        -7.675821416965431,
        -42.36852080451199,
        -9.924207506276312,
        -31.82191706097751,
        -12.91376101551386,
        -7.571852613588061,
        -21.82265068270606,
        -38.18939041445543,
        -8.838521239148724,
        -27.78948574918011,
        -29.01550892179643,
        -18.73855189985147,
        -20.38496194782858,
        -54.1888726601337,
        -35.81429304019471,
        -55.97980732053382,
        -47.30741245693196,
        -25.67686159716607,
        -42.84013349656207,
        -26.48623086323437,
        -16.3030249540794,
        -37.16826842732169,
        -33.27554648850636,
        -38.6719536701386,
        -28.91049323960616,
        -23.1962765626073,
        -26.16369067221389,
        -26.44396473573418,
        -14.33658008343776,
        -26.59010008138253,
        -17.02564409108324,
        -33.85887728941552,
        -26.06807979202886,
        -33.57259624167599,
        -35.94621862901379,
        -26.32419253132304,
        -21.16989675074474,
        -18.18988505286286,
        -20.75841098855737,
        -29.78150644147966,
        -20.52513530511889,
        -19.31513396247743,
        -20.62956987497848,
        -24.50715697061624,
        -24.76891061429837,
        -16.87700377520959,
        -41.54788278461304,
        -21.17613484261598,
        -36.2922106140199,
        -16.69326118840642,
        -37.77611238915848,
        -38.62903576765046,
        -20.01907452614829,
        -16.47106351576272,
        -9.635681401021538,
        -30.91561278245238,
        -15.70654771105497,
        -33.01396913852344,
        -35.19023608975322,
        -21.90153106388316,
        -15.28886604933908,
        -35.61111007916846,
        -36.01172119958445,
        -22.63355730958212,
        -16.65753392158197,
        -9.995668934469652,
        -13.4410037796555,
        -13.43233660389737,
        -25.82823527008432,
        -31.45548379916228,
        -38.20944387860818,
        -26.30422709289045,
        -30.4583825814762,
        -26.22542988160609,
        -42.73202795433206,
        -4.148020103356948,
        -3.62665318286079,
        -4.465070496598106,
        -3.788293096375389,
        -4.07198788184316,
        -3.88168104430164,
        -3.80057473918805,
        -4.084269524655822,
        -4.004822990958801,
        -4.388125902250904,
        -4.018017006604876,
        -8.052374694215175,
        -27.52874121338266,
        -31.37515184221328,
        -40.71603817221187,
        -47.30218111637917,
        -26.50685955422091,
        -4.328734534294867,
        -28.53749532012901,
        -12.56300171862035,
        -44.7883494401636,
        -26.117636151591,
        -43.33239413776087,
        -24.64412830598576,
        -10.03947988348105,
        -4.986411156656112,
        -4.018017006604876,
        -4.388125902250904,
        -4.148020103356947,
        -4.084269524655822,
        -4.354644063377813,
        -4.012596513887122,
        6.661338147750937e-16,
        -4.148020103356947,
        -4.574588270144459,
        -4.024878156699785,
        -4.290893484676688,
        -4.085181897489235,
        -3.852043675076513,
        -4.638338848845585
      ]
    ],
    "optimized null": [
      [
        -4.651532864491663,
        -3.911260341161978,
        -3.930509560455874,
        -4.030298649417539,
        -4.168181695484262,
        -4.168181695484262,
        -4.942684730827649,
        -4.390922605604711,
        -8.096196471083854,
        -4.171899356893046,
        -4.24280840476304,
        -4.300821755832774,
        -7.015614584687497,
        -7.890582366815287,
        -9.200733427909514,
        -7.091097491680888,
        -4.012653704577147,
        -7.449325574462249,
        -8.828450189359168,
        -4.390922605604711,
        -8.098464092375378,
        -4.576085881586322,
        -4.732468935083286,
        -6.802598492930393,
        -4.260249778732882,
        -4.026594823537365,
        -4.434220759764484,
        -4.189328053294359,
        -6.926913307876406,
        -4.576085881586322,
        -4.576085881586322,
        -3.960977322777799,
        -4.026594823537365,
        -4.097450762104091,
        -4.24280840476304,
        -4.560158141159414,
        -6.562659717374034,
        -10.05871042333891,
        -24.96790395649987,
        -34.10586185881665,
        -38.19819740652967,
        -14.73219386948223,
        -42.89157910899267,
        -43.42125684257541,
        -55.60449543247469,
        -28.28915222271534,
        -28.38742586693702,
        -39.45776087919634,
        -43.66050317228437,
        -47.11104507630497,
        -31.5337371847399,
        -37.03044069086341,
        -43.11230199883563,
        -36.71079936664978,
        -36.89405494357671,
        -25.10885310293504,
        -51.01580973184854,
        -47.70241580783588,
        -42.93458989817871,
        -41.83048120754108,
        -23.09803642616565,
        -12.06387513616626,
        -11.12980715757425,
        -41.44423684975217,
        -46.04811199306045,
        -20.09161618202605,
        -23.50731537647221,
        -44.12260055033597,
        -53.29922987679212,
        -38.91676804121041,
        -26.23867155870976,
        -32.94416033986803,
        -18.68085721114394,
        -34.69293528945988,
        -47.36756405078312,
        -19.65097324510859,
        -18.0227586559684,
        -24.02281182855127,
        -31.04033148890621,
        -28.88715390399422,
        -27.22076223218776,
        -55.78287698430744,
        -19.78721457816097,
        -18.02084679407908,
        -31.88410806567656,
        -32.96182932643242,
        -46.86425372020108,
        -58.5641165921641,
        -25.97447724831252,
        -49.42839306509146,
        -29.06784760457684,
        -17.56507681082529,
        -25.8993860949804,
        -34.52593184851099,
        -42.52110019096749,
        -16.08708715754085,
        -28.50152414968946,
        -17.79401236482412,
        -49.16145095966473,
        -49.44279047121031,
        -42.1022093966432,
        -31.84885434254693,
        -61.74136809591227,
        -43.61619390887957,
        -19.11487667451732,
        -12.29583080105389,
        -43.64956062635925,
        -29.97903901244618,
        -30.7589900561072,
        -45.56367547983591,
        -45.39140590512002,
        -23.18525244903966,
        -43.66270780429245,
        -46.23567013602213,
        -17.22161191882316,
        -26.40186303370903,
        -33.36348228048504,
        -29.38539183192377,
        -28.18720239507905,
        -16.25275422100959,
        -43.66129657450833,
        -28.436040285082,
        -27.41215775441159,
        -45.17819696271076,
        -40.51403947597107,
        -31.24670321450001,
        -36.82297279876038,
        -35.34472319553043,
        -37.24399505581391,
        -30.04869051124744,
        -40.63363899283132,
        -37.56305367956215,
        -16.74471112196022,
        -45.50551910868532,
        -50.28177666015792,
        -34.65923976771332,
        -28.97314672868745,
        -38.82095108387469,
        -33.91917804269769,
        -25.72087177279844,
        -31.61572570477861,
        -16.34783336432591,
        -37.62201253365566,
        -9.138088338196328,
        -33.41191152014977,
        -43.13661713160035,
        -44.32895556407566,
        -28.88469067301198,
        -25.23676640580527,
        -44.87613687837639,
        -34.83403230223918,
        -20.11905437048204,
        -45.949745809269,
        -22.31721938240726,
        -15.88702985012262,
        -32.43942948205503,
        -33.80274727125596,
        -44.24083628489497,
        -42.79541139940939,
        -35.70998929705801,
        -18.24413499837868,
        -55.19624575885949,
        -42.09024657964935,
        -40.7732869128851,
        -31.60964121037123,
        -27.9142998274253,
        -32.40173925844655,
        -36.13514572697986,
        -14.47111623747386,
        -56.81027240338391,
        -36.00364796785557,
        -18.77305619854696,
        -42.08345498207584,
        -50.7082197131574,
        -6.184017807219378,
        -46.54944329399336,
        -24.23131058064243,
        -33.42559246890213,
        -41.69870478008047,
        -24.53249092280653,
        -39.55997768929771,
        -52.09685223614526,
        -40.98784972953375,
        -15.60383554799958,
        -21.95435418483342,
        -23.75421255716837,
        -31.09460312889057,
        -28.53546176274481,
        -35.01538522900982,
        -21.57157811272591,
        -47.68127704284689,
        -17.76508335589208,
        -25.5360781578396,
        -42.01625919204015,
        -52.86808944563796,
        -45.75040208231122,
        -34.26509601172518,
        -47.55007807859592,
        -38.35628710658619,
        -33.62118201691018,
        -21.26276085454214,
        -23.93273165554354,
        -44.0253642478791,
        -36.9254476553253,
        -27.97035614315958,
        -4.465070496598107,
        -3.898066325515904,
        -4.507423379260103,
        -34.40136903568909,
        -44.05352660367491,
        -30.93909652818191,
        -40.80669064571836,
        -16.29993547972983,
        -56.0476847770049,
        -34.22526085742184,
        -14.8943561240345,
        -44.71828491984575,
        -37.79006362613325,
        -57.18999411647972,
        -27.69788102834523,
        -25.61437216278022,
        -20.64193763656995,
        -54.51406710159271,
        -38.17628331263605,
        -51.52141202628256,
        -52.07181664314794,
        -20.00139610066673,
        -41.34989120183493,
        -37.97620538073564,
        -37.73470939697657,
        -33.75496279688236,
        -21.89980468464247,
        -48.38506980658207,
        -49.98072848535642,
        -38.69705896220795,
        -61.38017934205543,
        -36.9797107542108,
        -30.25689134284882,
        -35.19444309568181,
        -31.83412469467551,
        -39.51583760548767,
        -26.04177149512795,
        -59.39234514205928,
        -46.4668271223601,
        -57.44934113423881,
        -58.42662182409465,
        -41.73944320392045,
        -34.64406002103367,
        -42.82697308522781,
        -37.74114063725258,
        -44.54263603712344,
        -69.863297251968,
        -46.54473047090885,
        -29.84515822023842,
        -49.39195148198173,
        -55.57007878394947,
        -25.17861365547697,
        -30.51760391248477,
        -22.31241491519132,
        -44.00253225326428,
        -36.31703241944088,
        -14.53487346447424,
        -51.63030178298847,
        -27.1340544142509,
        -17.55604712499385,
        -35.54737919512965,
        -17.40969505547324,
        -40.75915438599323,
        -65.16464286597402,
        -14.64665121013102,
        -25.43220916254128,
        -3.893962687114302,
        -3.893962687114302,
        -4.227398361569722,
        -3.614371540048132,
        -44.48653526572028,
        -40.28042506917537,
        -32.72742040242754,
        -43.66150842785078,
        -34.10204906402397,
        -46.34439972477133,
        -43.41725612320696,
        -30.4492011497357,
        -42.22713243096399,
        -51.00639585920862,
        -68.21123665811584,
        -56.90703848971683,
        -44.85606365848169,
        -56.554457461274,
        -43.08791032779587,
        -34.43145545386589,
        -45.26157119681123,
        -21.32792933020983,
        -49.34474471975584,
        -30.39933860557234,
        -40.22341457099294,
        -36.99005531526801,
        -35.27426503370353,
        -28.88509885457194,
        -27.77397884888977,
        -29.28187372908772,
        -61.19032326840374,
        -37.35782284425451,
        -37.07753076918634,
        -42.6958193764115,
        -65.00893155927284,
        -43.59185186819489,
        -4.116971928349431,
        -4.227398361569722,
        -12.64437250822762,
        -23.84579259472665,
        -27.11758797080524,
        -40.39673093163449,
        -52.79457609288178,
        -28.60410181672158,
        -24.97644742298122,
        -62.53321271221508,
        -54.83988463523306,
        -30.28503982458349,
        -75.29267367317911,
        -46.05652991756076,
        -43.7995643594306,
        -37.49321508041088,
        -67.06925908266622,
        -27.08754262739942,
        -29.02993752363605,
        -53.75487450309947,
        -60.28642673179522,
        -38.61250438990489,
        -22.52956425125804,
        -40.64431344763514,
        -59.13536800706945,
        -43.79800514367672,
        -68.44488162188725,
        -44.50969848451118,
        -44.84268243692236,
        -17.58004573957989,
        -55.44562378565374,
        -77.07253084648949,
        -46.57586749710062,
        -42.06910823545146,
        -39.85807196184467,
        -54.94646195164753,
        -58.03708447533307,
        -60.53839846611336,
        -57.46548814399858,
        -42.62276852962751,
        -42.9189860577245,
        -40.62896929616687,
        -23.93668905648216,
        -27.02493560055522,
        -29.56867648645325,
        -50.48427368938678,
        -42.56330465841135,
        -31.05485984770133,
        -37.45462936188618,
        -43.10850077993624,
        -53.9866682342572,
        -29.14751308894399,
        -52.4808834856045,
        -61.58857938850321,
        -26.13208699803785,
        -36.24397211112583,
        -25.7195788603558,
        -24.22942572490497,
        -25.00129665262387,
        -37.76206692456752,
        -56.06556248899609,
        -32.65476538167079,
        -32.4560199535298,
        -15.22290080961292,
        -30.12629699632555,
        -26.13655284152481,
        -25.98863131090962,
        -4.037266225898775,
        -4.148020103356949,
        -4.037266225898775,
        -4.091062399266485,
        -4.024878156699788,
        -25.29527128111769,
        -37.01970348899351,
        -41.66677396251406,
        -4.451876480952032,
        -4.030298649417539,
        -4.29089348467669,
        -4.264983955593744,
        -4.465070496598107,
        -3.893962687114302,
        -3.852043675076517,
        -4.413860729463276,
        -14.57980795316314,
        -26.21869119202483,
        -36.52919193544224,
        -33.22651034234566,
        -51.44027662811953,
        -41.1383204483416,
        -44.1408868446715,
        -44.62691010458719,
        -33.30773065572454,
        -46.42587351803304,
        -42.38765025253431,
        -28.0972719039809,
        -42.98037391566573,
        -28.59522577430921,
        -19.01456943557234,
        -14.31347398755834,
        -25.12696632799878,
        -22.17171864201897,
        -56.8957783358,
        -30.91410556699004,
        -46.97694633785046,
        -24.24764659485431,
        -48.02841967236464,
        -43.866674515812,
        -45.76334487865829,
        -44.43008339452034,
        -23.78455885257149,
        -11.98949742078318,
        -30.06117883117401,
        -35.12068413306454,
        -30.08930979060544,
        -21.46897488497436,
        -29.96577848881512,
        -29.61436736322528,
        -35.3370549463928,
        -20.3923838269786,
        -38.76100853873443,
        -38.23274180158855,
        -15.20870250812304,
        -37.34849882426669,
        -21.26435516390594,
        -19.08577005167648,
        -24.52910311313381,
        -44.09802583616445,
        -51.60592495899783,
        -50.16025087927189,
        -63.84958093247278,
        -57.76764426648467,
        -23.81585054662331,
        -16.49969933486789,
        -39.18753408798739,
        -33.56343108948212,
        -28.26078241683959,
        -71.05151361771446,
        -23.78198287723083,
        -48.96665076230545,
        -50.96606291964037,
        -47.36278892537217,
        -42.26330763463863,
        -44.01082218242377,
        -41.64676823250607,
        -47.31669432977096,
        -40.85360129131946,
        -27.5934074193057,
        -24.49264163215236,
        -24.12051275370549,
        -21.67448460376691,
        -46.23151199414153,
        -39.56684643040186,
        -39.77198099704442,
        -51.38812101864793,
        -35.74855554418539,
        -29.73046492818177,
        -29.77713572768364,
        -24.88226620792937,
        -48.27166253154552,
        -29.7327776865409,
        -44.11266907723274,
        -27.80686612516154,
        -38.11241218515001,
        -33.00623906813149,
        -31.39816647921949,
        -42.51558789752086,
        -41.23384321079786,
        -45.76625789825032,
        -25.15449670735511,
        -21.30827551912765,
        -24.40380658590391,
        -32.53981829950348,
        -16.76365888449854,
        -53.02473396589432,
        -29.44144888517405,
        -36.69047585012303,
        -35.74937436194751,
        -16.3717229925341,
        -9.704259848980502,
        -47.80463565344011,
        -39.38211374126086,
        -39.78087046695441,
        -46.57231621673106,
        -28.48779050436709,
        -63.82458560041605,
        -20.41755938697199,
        -10.83186994343579,
        -42.16612132513744,
        -28.60995490985974,
        -22.6619139458682,
        -40.82319883905834,
        -31.31631652416632,
        -39.17993861978821,
        -52.26835602616993,
        -24.8941564989934,
        -31.73979920977665,
        -28.48683039999504,
        -13.89912628435361,
        -35.8502180837361,
        -27.34928699775254,
        -21.88146249646427,
        -38.11195469157494,
        -42.49429785406559,
        -46.37419677727273,
        -25.13614690813774,
        -16.79423876710616,
        -28.13370176478823,
        -28.33405210403684,
        -35.39335742677297,
        -46.19434765116167,
        -43.18348425522628,
        -43.49579116347335,
        -46.49186683174015,
        -42.25117951075405,
        -25.12994903768881,
        -25.67870588201152,
        -21.73154437027997,
        -39.05324347791584,
        -26.24923608839138,
        -13.17297840730088,
        -30.97136172515244,
        -32.46705241437473,
        -35.48936115465047,
        -38.88275069673342,
        -30.49183575281038,
        -33.98780906123218,
        -40.50274512952004,
        -15.24562451162746,
        -28.50723845050403,
        -37.07064758848551,
        -49.81023036021999,
        -45.41292320120593,
        -30.51192671038566,
        -53.58274358924819,
        -46.49795676729759,
        -28.48920089856282,
        -54.16113878732357,
        -50.0745926632783,
        -32.43991302725705,
        -23.901764394206,
        -21.51562668177733,
        -47.20890826412548,
        -41.75612398895524,
        -20.82221314381406,
        -22.8451628582238,
        -25.76999828951878,
        -34.51536979621708,
        -23.5202198473634,
        -18.95971498143859,
        -20.92553796213582,
        -46.31667360832353,
        -39.0021087043675,
        -26.63989871182068,
        -46.85766862787316,
        -30.35047639978078,
        -21.77562068642363,
        -39.25194323512964,
        -34.5395232838988,
        -40.81440429287737,
        -45.12106164809024,
        -19.73811381139305,
        -36.36129591241181,
        -35.08208055581255,
        -34.75517534972447,
        -43.2879885578608,
        -34.63294765765984,
        -27.80294892892175,
        -37.0353784081266,
        -32.36656826120215,
        -38.69397929640455,
        -36.15419634457092,
        -29.79016367896581,
        -31.28746211819551,
        -32.86381883455023,
        -50.0572513108763,
        -41.84294648919217,
        -35.1854004353825,
        -26.17977962789105,
        -25.00111594490744,
        -39.73908222672059,
        -34.42001887023047,
        -22.13543203621101,
        -35.67012169909071,
        -30.16040157749829,
        -31.22600524642891,
        -26.6481873839512,
        -32.67111702205226,
        -25.03978485928067,
        -48.38078376408593,
        -12.33145033847019,
        -21.85965770122694,
        -22.69589320753252,
        -24.54440511043029,
        -26.89979800585128,
        -33.72971607805766,
        -25.05010890024623,
        -45.89354613844151,
        -20.30909836953711,
        -42.41068343685635,
        -39.69940331400186,
        -21.67321859182348,
        -24.95313020747537,
        -59.09757721711102,
        -27.09699071493331,
        -35.73936739839487,
        -33.14072747271855,
        -35.84492545022378,
        -52.0217733925985,
        -30.6565264845679,
        -33.83952758673812,
        -36.23013908114176,
        -9.745831767724097,
        -13.00698037898126,
        -11.26732801817907,
        -9.85679750563145,
        -23.07150188743383,
        -39.55340482953959,
        -33.44042997455451,
        -38.4432794566619,
        -48.89420906810302,
        -26.41843939521499,
        -46.45607188079588,
        -40.68180428886636,
        -45.72305167181099,
        -50.49925886079671,
        -49.79147540341474,
        -30.21879552412585,
        -10.83186994343579,
        -40.20074260919698,
        -36.07234305871723,
        -23.06577853371509,
        -51.10060270263352,
        -18.13291529956071,
        -32.62694190432609,
        -24.29668801779236,
        -10.61065373151745,
        -30.31958487635201,
        -53.02487990454481,
        -52.28587516514935,
        -26.39003114961229,
        -23.75108617895442,
        -42.34028918074396,
        -56.54224534526014,
        -38.11252285098216,
        -36.4047138725354,
        -53.37917479922683,
        -30.57308957981934,
        -62.85654102872748,
        -38.02628976665567,
        -37.87990154575763,
        -26.05922284351051,
        -26.65395211739856,
        -40.75669758224074,
        -22.26357560171104,
        -10.25491464050997,
        -54.34463186165909,
        -46.73682432151663,
        -42.04647003880471,
        -30.83809065071346,
        -39.32440727784071,
        -48.18233011331426,
        -36.74685187830895,
        -32.1847863787853,
        -28.35946022949584,
        -38.65875495131825,
        -18.38608299100274,
        -28.95657755664649,
        -31.52944731943184,
        -58.0457512553803,
        -44.44343101573327,
        -37.47221428356572,
        -45.41737867547485,
        -60.82270954408686,
        -47.3739871443064,
        -38.10418786693969,
        -45.6335626565327,
        -38.83737813781306,
        -29.80918378110738,
        -35.25493263688238,
        -42.9631428693535,
        -36.5763030651171,
        -22.00402520161531,
        -42.8179773553871,
        -28.17664271923461,
        -30.31977116084465,
        -10.29408888475205,
        -32.76755559958158,
        -36.39749939213848,
        -15.50794514604145,
        -16.35745935061668,
        -34.61425240237995,
        -33.27032289680172,
        -22.62184933256834,
        -19.74905670291939,
        -42.22027563001386,
        -35.13906074123005,
        -22.35297794543458,
        -21.32864156107512,
        -36.03625498143669,
        -32.20499459539236,
        -41.06622916803482,
        -44.52276374116153,
        -47.67355407329423,
        -21.89889453047429,
        -59.62225906453056,
        -26.62866055538041,
        -61.75282685284468,
        -15.46600498176192,
        -25.27966399700583,
        -32.56393720517318,
        -42.45050253511905,
        -35.53399571999174,
        -37.29809774875032,
        -43.8522992395753,
        -31.82412788388205,
        -19.92441522784535,
        -16.54271387936386,
        -30.68354279903938,
        -25.2428344144097,
        -21.96400732878202,
        -15.31375734492796,
        -9.667803629833628,
        -20.64208574821412,
        -26.52766346512704,
        -18.93583311232786,
        -36.35297396418243,
        -45.30922633932712,
        -22.33538096312514,
        -10.56850083995505,
        -38.35682109552447,
        -41.50485069565098,
        -38.3529297645458,
        -19.39269384740941,
        -29.55223151230054,
        -35.2361346237039,
        -16.53755181116476,
        -19.65546728195405,
        -9.59192185362584,
        -22.46679525094661,
        -24.51214230126356,
        -7.831316426922799,
        -12.44729439691694,
        -14.71592015925183,
        -17.58752166567395,
        -33.89788770074303,
        -31.9237561114399,
        -34.89703637808945,
        -34.86402909995133,
        -45.34859243412635,
        -34.86313902372061,
        -31.35801441939607,
        -27.14894817773982,
        -29.7126402918841,
        -11.97639591591834,
        -27.28594919503424,
        -35.60265363349386,
        -16.72020836436062,
        -19.59286707202017,
        -30.60775526190777,
        -38.75532586022263,
        -14.3754574229992,
        -36.74221165454509,
        -42.70586117602889,
        -25.96230192589127,
        -27.87824613321371,
        -20.18090511978457,
        -13.66413282776064,
        -13.25459766676421,
        -59.59214719684918,
        -30.03529355686126,
        -20.08844273943106,
        -19.88939048005395,
        -23.63806527938882,
        -35.4845144669611,
        -31.92670788114091,
        -32.69306392337558,
        -33.65374241114895,
        -49.90834747099751,
        -21.12325112337779,
        -20.24207998402104,
        -22.00789583086974,
        -27.18600296932207,
        -33.65178101480262,
        -21.21502048766968,
        -23.81916490602383,
        -29.82804719330257,
        -21.0810130538403,
        -10.88827891316915,
        -8.536978221563952,
        -41.93784747924026,
        -11.11168895778929,
        -32.19622542627499,
        -13.54565374689708,
        -8.563032319527922,
        -22.45551812017612,
        -38.19553100241078,
        -9.925396270227107,
        -28.31943398900718,
        -28.85167276326313,
        -19.07008544282428,
        -21.3944836919615,
        -53.6285589953779,
        -34.71839054498,
        -54.81050748620248,
        -46.07160158825848,
        -26.16243694482064,
        -40.93801147789678,
        -27.51914929773922,
        -16.89110518830127,
        -37.28732835640491,
        -32.21193598793467,
        -38.35980857854278,
        -28.20080833336666,
        -23.39777827283618,
        -26.97548618420922,
        -26.2846719354454,
        -14.96663567895795,
        -26.12366350734228,
        -18.07471890335338,
        -31.58146748494664,
        -26.88102163413447,
        -32.94686712161539,
        -35.45230537747272,
        -26.07149535927732,
        -21.5922822615491,
        -18.76968927621001,
        -21.84626431135311,
        -29.80688539640096,
        -20.95013545765368,
        -20.31024944164178,
        -20.40277205995298,
        -24.83413583082394,
        -25.08492231792646,
        -17.92850723033143,
        -41.23890396241723,
        -21.52963497458651,
        -36.34289408870031,
        -17.73723660533479,
        -36.88470785971496,
        -37.52028294066411,
        -20.04562798211551,
        -17.61820877044391,
        -10.83186994343579,
        -29.76541224212632,
        -16.81530339745933,
        -32.12259178156805,
        -35.91109959347024,
        -22.49904236193541,
        -15.87957920610625,
        -34.97805024099556,
        -35.20810516528492,
        -23.49837654937317,
        -17.43951261272228,
        -11.2456917961179,
        -13.94503467530817,
        -13.72385451504794,
        -25.34673751760108,
        -31.91281236817935,
        -37.85166258550468,
        -25.38734799009657,
        -30.81497460109877,
        -26.93760585988798,
        -41.25294280804077,
        -4.148020103356949,
        -3.626653182860795,
        -4.465070496598107,
        -3.78829309637539,
        -4.071987881843161,
        -3.881681044301642,
        -3.800574739188053,
        -4.084269524655823,
        -4.004822990958804,
        -4.388125902250906,
        -4.018017006604878,
        -8.432316669150195,
        -27.98358994162234,
        -31.18075638841878,
        -39.3868110573939,
        -46.93028463056059,
        -25.62470186829903,
        -4.32873453429487,
        -27.30662037426202,
        -12.88995253024009,
        -44.12438609007664,
        -27.27538317573401,
        -41.74019084260691,
        -25.15520409832082,
        -9.993830534728,
        -5.100509848442055,
        -4.018017006604879,
        -4.388125902250906,
        -4.14802010335695,
        -4.084269524655824,
        -4.354644063377816,
        -4.012596513887128,
        -1.55431223447522e-15,
        -4.14802010335695,
        -4.574588270144463,
        -4.024878156699788,
        -4.29089348467669,
        -4.085181897489237,
        -3.852043675076518,
        -4.638338848845588
      ]
    ],
    "unconstrained": [
      [
        -4.651532864491662,
        -3.911260341161975,
        -3.930509560455873,
        -4.030298649417539,
        -4.168181695484257,
        -4.168181695484257,
        -4.936890892692753,
        -4.38852125037751,
        -7.996642194025714,
        -4.170568535377342,
        -4.241742785841263,
        -4.300443632239922,
        -7.025509486616144,
        -7.942590066238925,
        -9.170072084335045,
        -7.10382486440936,
        -4.012338351968672,
        -7.440663156055159,
        -8.858973209799004,
        -4.38852125037751,
        -8.022271079352715,
        -4.575825041013624,
        -4.728632673826054,
        -6.811686878013168,
        -4.258928353081252,
        -4.023043835463194,
        -4.43088165605947,
        -4.187739350560652,
        -6.937088296868408,
        -4.575825041013624,
        -4.575825041013624,
        -3.958220059460098,
        -4.023043835463194,
        -4.094161784168461,
        -4.241742785841263,
        -4.559434151106226,
        -6.349052768920386,
        -10.00510831096985,
        -25.64952234599221,
        -33.62788778370994,
        -38.69661111785842,
        -14.60801662926298,
        -43.47618176850613,
        -42.57518422585884,
        -55.49733573437249,
        -28.63990773617245,
        -28.63211425638695,
        -39.86223374633632,
        -44.07137846664835,
        -47.94235406880104,
        -31.06720225506978,
        -36.576605848825,
        -42.37689576337939,
        -37.01542195235072,
        -37.47303039862098,
        -25.12545260624306,
        -51.97315010961127,
        -47.99246664550738,
        -42.30623869007275,
        -41.77708515756439,
        -22.50530585888454,
        -12.02694465337409,
        -11.73258392800069,
        -41.4399767357744,
        -45.88289244497858,
        -19.6739892719294,
        -23.44146743517888,
        -44.05352956958144,
        -53.24810379626613,
        -38.27188681884353,
        -26.02928069427951,
        -33.71185711915306,
        -18.64894876965655,
        -34.49388259957937,
        -47.32096185381096,
        -19.51232991817841,
        -17.99987954842594,
        -23.67943062748968,
        -30.31147539624825,
        -28.95532610523003,
        -26.96307783807585,
        -55.24786123474056,
        -20.76484527528535,
        -17.83120426009947,
        -31.30294136297141,
        -33.85025241893591,
        -46.27667438193131,
        -59.14034400867833,
        -25.34429784601637,
        -49.9732363289128,
        -28.63721430858741,
        -17.34152215299501,
        -25.77914346018705,
        -34.34173731301734,
        -43.18955129238392,
        -15.96314443374114,
        -28.86092534489947,
        -17.80170580944511,
        -49.10858346928858,
        -49.37815589186158,
        -41.56642181505374,
        -31.97528371067048,
        -61.91638662305116,
        -43.81782155106738,
        -19.16890992630408,
        -12.3617656962974,
        -43.85171698589946,
        -29.74656396594228,
        -30.51449882280654,
        -45.04362884928997,
        -45.0313257976991,
        -22.89029635116179,
        -43.90300064002113,
        -45.90320519738959,
        -16.96027341698034,
        -26.36432448247557,
        -32.54456394623121,
        -28.88364549640059,
        -27.80761263072129,
        -16.36084372376628,
        -43.28741925271771,
        -27.77551925313228,
        -27.64481063192758,
        -44.63053746700916,
        -40.56631127231341,
        -31.09221490930781,
        -37.12586249364184,
        -35.07789165354925,
        -36.94507625171418,
        -30.08822132763899,
        -40.79104718831674,
        -37.61399381279996,
        -16.49697680755286,
        -44.78837362451623,
        -50.11682101329141,
        -34.30727697306087,
        -29.68605626505241,
        -39.26855577099849,
        -33.04529394088528,
        -25.60687520977028,
        -31.19669751222674,
        -16.27085763908982,
        -37.013600218066,
        -9.164454039734357,
        -33.37557629416798,
        -43.15174599443019,
        -43.67768909188322,
        -28.90119082178352,
        -25.05974515441351,
        -44.46117646779285,
        -34.7215595179111,
        -19.96948121905161,
        -47.73290605863631,
        -22.13257372465725,
        -15.89588650814762,
        -32.56080470060988,
        -33.35056774816506,
        -43.56284711495042,
        -43.65057545494733,
        -36.39274275972643,
        -18.02676144910521,
        -55.88888384935371,
        -42.00698443528586,
        -40.20868539049896,
        -31.29866394943575,
        -27.50046106392534,
        -32.11290390350218,
        -36.46440645999028,
        -14.36883596579088,
        -56.7083292274894,
        -36.07777687903816,
        -19.04077109021695,
        -42.0499728349517,
        -50.21156597891078,
        -6.309503725675648,
        -46.56252434132256,
        -24.54746004419186,
        -34.21796896261355,
        -41.10473055651519,
        -24.30972091557648,
        -40.17561227785663,
        -51.79811467368883,
        -40.0351652478079,
        -16.08607728687214,
        -21.2115174364804,
        -23.58149195599945,
        -31.31154739928074,
        -28.64682857509123,
        -36.22807574738891,
        -21.33569566998116,
        -48.08793109925949,
        -17.37412710441785,
        -25.09455786225524,
        -41.76012360567609,
        -52.20216148246165,
        -44.85433500275714,
        -35.08854566660336,
        -47.5435498857148,
        -39.51706597449748,
        -33.63476034196218,
        -21.02814092308538,
        -24.2526103741634,
        -44.55953238662367,
        -36.51012045385426,
        -27.74877305159199,
        -4.465070496598106,
        -3.898066325515901,
        -4.507423379260099,
        -35.5090791623858,
        -43.71866060058613,
        -31.31983757542511,
        -40.14528962804924,
        -16.12189289928159,
        -55.38697427096454,
        -33.60675161530183,
        -14.9780339939868,
        -45.36499032384437,
        -37.7781278080663,
        -56.90339203550472,
        -27.78164674070253,
        -25.16570909854098,
        -20.94917450436913,
        -55.06137786587835,
        -37.8581951577321,
        -52.29004011812813,
        -51.72897744650761,
        -20.3169948609693,
        -41.54095057061716,
        -37.97463919639607,
        -37.1257254957316,
        -33.36009952547297,
        -21.8071347641352,
        -48.66838777519433,
        -50.07092839581186,
        -38.33027731924427,
        -60.85747892381603,
        -36.86800005781969,
        -30.01319037657352,
        -35.3946957823735,
        -31.93645888229972,
        -39.37279729070151,
        -26.9316045910274,
        -58.98564375857983,
        -46.45075976562566,
        -57.28921709513348,
        -58.1225960345347,
        -41.78432866490017,
        -34.94504940823263,
        -43.06883444477096,
        -37.60510599558541,
        -45.14861991927014,
        -69.56899021507051,
        -46.42375767454372,
        -29.92466222478217,
        -49.79723905968922,
        -55.74113527469848,
        -25.23238772676696,
        -31.21729191110219,
        -22.24315982813065,
        -44.83326222134435,
        -36.02017463294266,
        -14.89394282289789,
        -51.22325807746311,
        -27.20500043442854,
        -17.30071428003558,
        -36.32332342571672,
        -17.47697395420617,
        -40.58904429750548,
        -65.04137747915465,
        -15.04171328919653,
        -25.26308505491701,
        -3.893962687114301,
        -3.893962687114301,
        -4.227398361569719,
        -3.61437154004813,
        -44.73677876198813,
        -39.59855125683946,
        -32.41980390947282,
        -44.28995601581705,
        -33.50528399777635,
        -45.52066972994538,
        -42.58420503861102,
        -29.42553741517414,
        -42.92832112676695,
        -50.30988849037159,
        -67.61431485586672,
        -57.48323286695003,
        -44.64816589441904,
        -56.5968970861323,
        -43.79496846037734,
        -33.94001472815724,
        -45.41945764069306,
        -21.235464578913,
        -48.91179603028386,
        -30.8670409980013,
        -39.74180498560922,
        -35.85186698326432,
        -34.4986754905371,
        -28.35393011339958,
        -27.13465994716267,
        -28.61035160946758,
        -61.29891424518836,
        -37.68697606097779,
        -36.57339520273359,
        -42.60544498505391,
        -64.75815871007617,
        -43.93618483041359,
        -4.116971928349428,
        -4.227398361569719,
        -12.68850880841071,
        -22.81923997593561,
        -27.09811061056584,
        -40.19284950759938,
        -54.47350024282296,
        -29.41697284393421,
        -24.85107456472377,
        -63.46545192632364,
        -55.2481552097374,
        -29.48529025989733,
        -75.65091010830449,
        -45.09022989325107,
        -42.6886790657101,
        -37.44457403594188,
        -67.5472465369252,
        -26.97463718580859,
        -28.47185701929088,
        -53.05980195553533,
        -60.36387960454836,
        -38.42077352723694,
        -22.52772597342225,
        -40.25162914299248,
        -58.72780273425884,
        -43.92395738449981,
        -68.89213173521567,
        -44.81207617284863,
        -44.27177597266541,
        -17.75661273942216,
        -54.88244564843379,
        -77.3464592255649,
        -47.22090117038344,
        -41.04575366725385,
        -39.96410446376223,
        -55.39088359448073,
        -58.35205418573352,
        -60.76884713937476,
        -56.99303441862111,
        -43.31943450524489,
        -43.52109573111169,
        -39.90259988843692,
        -23.67788702782046,
        -26.88389476553553,
        -29.58384242071471,
        -49.75950356886715,
        -42.68597303649695,
        -31.09722572421805,
        -38.02176884118473,
        -42.45396727109671,
        -54.47214467998364,
        -28.85871606480796,
        -52.41346935343742,
        -62.05763841374856,
        -25.8284479124109,
        -35.79059248289114,
        -25.45550529295497,
        -24.12180314129169,
        -24.56232204095751,
        -37.02221994497756,
        -56.39073378943313,
        -31.88589767265268,
        -32.31634953165421,
        -15.07461324196827,
        -30.92780998799737,
        -25.67816088340639,
        -25.88486837951404,
        -4.037266225898772,
        -4.148020103356948,
        -4.037266225898772,
        -4.091062399266482,
        -4.024878156699788,
        -26.74429209300345,
        -38.30091099621576,
        -41.86325719351462,
        -4.45187648095203,
        -4.030298649417539,
        -4.290893484676689,
        -4.264983955593743,
        -4.465070496598106,
        -3.893962687114301,
        -3.852043675076515,
        -4.413860729463276,
        -14.35234344899865,
        -26.53772407930084,
        -36.86003897328782,
        -33.94689486745357,
        -50.63443653692212,
        -40.58044104487609,
        -43.65595470126949,
        -44.90582589267017,
        -33.5244179604258,
        -45.78311830385591,
        -41.47419755530986,
        -28.081513585154,
        -42.49934694734925,
        -29.18616204500457,
        -18.88376351803105,
        -14.28675082642274,
        -24.49812695427284,
        -21.71085531947122,
        -56.60737008743433,
        -31.36000600364164,
        -46.91452097660311,
        -24.1480815848742,
        -49.38103724078397,
        -43.74768739626796,
        -46.09425771557934,
        -44.51414272514272,
        -23.58232795779054,
        -11.90896414369217,
        -29.75431586323958,
        -34.34569666899291,
        -29.51670317648016,
        -22.73495494715615,
        -30.66091284280798,
        -29.52522836456981,
        -34.97070117433903,
        -20.62758106882781,
        -38.3689103259932,
        -37.93296346918326,
        -15.27581398298767,
        -37.05761844394421,
        -21.36949456836977,
        -19.06549192201539,
        -24.35409486365571,
        -44.72049991033261,
        -51.71173129244747,
        -49.34886391361416,
        -62.85270345640409,
        -57.77391902614711,
        -23.59769274785185,
        -16.81145330156019,
        -39.08894644816112,
        -33.36161195475811,
        -27.63785510719565,
        -71.66176830333339,
        -23.87202215919574,
        -48.63322483945667,
        -51.42753855135038,
        -47.55142959766158,
        -41.87012735702324,
        -43.89711449863788,
        -41.14179678722241,
        -48.02995328879258,
        -40.58684299734519,
        -27.90908598525616,
        -24.27309082145374,
        -23.9423488862517,
        -21.64817808803787,
        -46.19227158154454,
        -38.65736430645107,
        -39.22619157792993,
        -51.50231152749419,
        -35.39232029482726,
        -29.84468305795224,
        -29.50306093889674,
        -24.48495176549643,
        -47.74423334447197,
        -29.41806213179113,
        -44.19672874297058,
        -27.53616722212289,
        -39.37082768640479,
        -32.7245729959584,
        -30.61495654814905,
        -42.23934254123385,
        -40.88251717395387,
        -45.12196974990616,
        -25.05120127044403,
        -21.0796419706696,
        -24.38998947692794,
        -33.25097080721383,
        -16.66883366868599,
        -52.691226632842,
        -29.02887149747013,
        -36.96611627382341,
        -36.25294693302129,
        -16.47392408258012,
        -9.6246018717056,
        -47.58675670479662,
        -39.71884887057384,
        -40.0259878881413,
        -47.11190751233917,
        -28.32118492399324,
        -64.19845555513199,
        -20.65186585245762,
        -10.73527444584837,
        -42.32982797972011,
        -28.56311126048768,
        -22.50032566953406,
        -41.15382141238486,
        -31.10225835847201,
        -38.60161591034939,
        -52.02176887406772,
        -24.81475707918156,
        -31.53913380747435,
        -29.10311603777912,
        -13.89292218527411,
        -35.94050551469897,
        -26.47923226462312,
        -21.91713937319307,
        -38.40760344083271,
        -41.96077491019997,
        -46.02934278877237,
        -24.93800233756817,
        -16.48570850726049,
        -28.00090409466291,
        -27.85914755110691,
        -35.20855823359524,
        -46.48026717895823,
        -42.68318101675455,
        -43.07640921623786,
        -46.8698606711916,
        -42.22627827276221,
        -24.5148002901689,
        -25.18274835601699,
        -21.77566877845119,
        -39.56246394056411,
        -26.32201862110148,
        -13.27639324576077,
        -31.74549290720916,
        -32.0864662162376,
        -34.71758379755075,
        -38.98847123476835,
        -30.43786787500673,
        -33.44194387969776,
        -40.26403785531236,
        -14.89587686515151,
        -28.33300176720827,
        -36.79924434754245,
        -50.60210713101271,
        -45.76118029613987,
        -30.17917991283725,
        -53.42995809063589,
        -46.75362690908352,
        -28.02927152375511,
        -54.75040748146169,
        -49.9462901032088,
        -32.25996010366265,
        -23.51661163865393,
        -21.31778563904249,
        -47.12736653790638,
        -42.20427281441137,
        -20.78522939982095,
        -22.32706039728929,
        -25.00019168933648,
        -35.46290071257909,
        -23.5001306945755,
        -18.62972527430675,
        -20.23503859232988,
        -46.49708742915219,
        -38.3990135569247,
        -27.18935840882671,
        -46.60663136511735,
        -30.82098797752444,
        -21.4733822742531,
        -39.09285467123539,
        -34.10172043830689,
        -40.53471987291913,
        -45.0210121761834,
        -19.63071368733868,
        -35.59687420794173,
        -34.76510023495167,
        -34.94205681001466,
        -42.26830330839081,
        -34.53444987948192,
        -28.14119654055166,
        -36.77466350329159,
        -32.20951479832588,
        -38.4348246237323,
        -35.77408066739225,
        -30.34557703794907,
        -31.24001426488271,
        -33.11969057008402,
        -49.69453838715649,
        -41.07750254277291,
        -34.6944352130832,
        -25.54947751122107,
        -25.48853108746626,
        -39.12188720877089,
        -33.52370722419647,
        -21.76865503974789,
        -35.37703246414896,
        -30.29329992735028,
        -30.24863821669515,
        -26.54626261000386,
        -32.3634045326884,
        -24.8508180424578,
        -48.74167543856083,
        -12.22126241750846,
        -21.47377376095535,
        -23.46250372926758,
        -25.274576202131,
        -26.62328838927133,
        -33.44623996930223,
        -25.50941797539244,
        -45.17762127062414,
        -20.24808164560329,
        -42.03819410347313,
        -39.78481031803191,
        -21.46919956290158,
        -25.35606371457399,
        -58.87088150318099,
        -26.92943402294023,
        -35.51795057697071,
        -33.14646031693395,
        -36.03647789627798,
        -52.33559893441796,
        -30.84932458045872,
        -33.61868521025021,
        -36.194944379379,
        -9.806966017580196,
        -13.10094994486988,
        -11.50104503486913,
        -9.910160098770012,
        -22.87498154775581,
        -39.353097245265,
        -33.7676760659924,
        -38.2623855725338,
        -49.42609237331583,
        -26.12267583949976,
        -45.89775326687414,
        -40.67771436520997,
        -44.56662088404771,
        -50.65360384372525,
        -49.63780587659965,
        -30.34198621349156,
        -10.73527444584837,
        -40.21601881638383,
        -36.73996221808476,
        -22.79311759253754,
        -51.31168164028519,
        -18.16136394966397,
        -32.42543715300441,
        -24.89055685002438,
        -10.5338987445402,
        -30.40834021237991,
        -53.47229511626244,
        -52.02959479389988,
        -26.0763629185381,
        -23.5748841220065,
        -41.30488784418576,
        -56.99358682461242,
        -37.3152919384414,
        -35.88904209391024,
        -53.9284434216665,
        -30.33545773378163,
        -63.25376102571406,
        -37.4204474816699,
        -37.96636411599722,
        -26.10317129910914,
        -26.64023188647813,
        -40.39587116283452,
        -21.98733519962527,
        -10.38424371050448,
        -54.63524056877163,
        -47.02499821655179,
        -41.27788370775396,
        -30.28217741760063,
        -39.19053737382073,
        -48.32877331277799,
        -36.28273401077646,
        -32.16167478948133,
        -27.92779392901246,
        -38.9584400057803,
        -18.24107027805185,
        -28.55068919745113,
        -31.23986809992473,
        -58.24894779136149,
        -44.02507194716812,
        -37.19737366758608,
        -45.1198403218723,
        -60.56138160537462,
        -46.76808485457222,
        -37.93890532701042,
        -45.02117996747107,
        -38.5668158147186,
        -29.69814827193317,
        -35.18011199223832,
        -42.86407935651508,
        -35.84582062574867,
        -21.8805439348643,
        -42.57614727143613,
        -27.75480561547628,
        -30.05864059320848,
        -10.25110925288781,
        -32.15312980288611,
        -36.55958306554926,
        -15.45224010720902,
        -16.50938338216018,
        -34.41905256712653,
        -33.19311025011651,
        -22.56635128485849,
        -19.83176744407556,
        -41.28074689381068,
        -34.77616057663246,
        -22.27204201345392,
        -21.10401125522473,
        -36.37753237123333,
        -32.13893636073109,
        -40.54363034872748,
        -44.15636872947648,
        -47.17810114252815,
        -21.66026928366644,
        -60.03551571329044,
        -26.75193626887661,
        -61.58926869766706,
        -15.24020483184354,
        -25.15953201481064,
        -31.49154059515918,
        -42.03347190930013,
        -35.39683833836146,
        -36.58558780495038,
        -43.85118989920415,
        -31.52623784657578,
        -19.63755320953187,
        -16.47504646663117,
        -30.65479776958696,
        -24.83164209126219,
        -21.54650137355345,
        -15.43851176831443,
        -9.601798911993653,
        -20.48365651009104,
        -26.82669745432288,
        -18.52853605843899,
        -35.76810268136871,
        -47.14445203976483,
        -21.99273933226064,
        -10.55976104885162,
        -38.10806762800883,
        -41.51364040429899,
        -38.0805349596595,
        -18.87810167512215,
        -28.95740127903308,
        -34.67512710795458,
        -16.52606717803531,
        -19.33709781238223,
        -9.493383046262691,
        -22.09093770889042,
        -24.38613109115798,
        -7.843695627993234,
        -12.52719835183288,
        -14.6949780763164,
        -17.45055401293017,
        -33.62368561168753,
        -32.51540628951343,
        -34.94963879779793,
        -34.38286583397313,
        -44.96862174856359,
        -34.94000670227318,
        -30.75471266472355,
        -26.82161259419758,
        -29.49693897727995,
        -11.79977907123823,
        -27.63364396387615,
        -35.20502970134974,
        -16.76127453816003,
        -19.18132994325352,
        -30.44187388349359,
        -38.51594552747365,
        -15.04109118851714,
        -36.54876599808647,
        -42.70716373245443,
        -25.34412059333099,
        -27.00336225810186,
        -19.91984067109225,
        -13.78410437066186,
        -13.11578495570479,
        -59.3237636303868,
        -29.67237602426549,
        -19.69692644904076,
        -19.86778879139499,
        -23.38414532857356,
        -35.36511692348091,
        -31.74645597091974,
        -32.458612544054,
        -34.12240360838378,
        -49.93572977889029,
        -20.87753348902011,
        -20.09400817837044,
        -21.88432110734694,
        -27.01913035094311,
        -33.03964006645581,
        -21.32721054051157,
        -23.68088031077702,
        -29.55329647054375,
        -20.46080333670855,
        -10.86750228286687,
        -8.362565168486377,
        -41.92569064214738,
        -10.99497003855469,
        -31.8203301321496,
        -13.96285915209989,
        -8.380622577146656,
        -22.28466014184233,
        -38.1533381725462,
        -9.943365313329588,
        -28.00038736094175,
        -29.61636736296889,
        -18.67435046425583,
        -21.44378889172228,
        -52.80095370739502,
        -34.24953667750945,
        -55.13155320959874,
        -47.24690116614028,
        -26.05513871038536,
        -40.67624956240235,
        -27.60222302937716,
        -17.57520381056345,
        -36.98249711916336,
        -31.69703407848316,
        -38.08168931336854,
        -27.60281519471797,
        -23.20287056791058,
        -27.21070592273504,
        -25.99607078769895,
        -14.57565217913529,
        -25.41344060198366,
        -18.10473234991239,
        -31.57950562052614,
        -26.98757293273593,
        -33.28630213063418,
        -35.36878362763479,
        -25.6137784420886,
        -21.37095977046609,
        -18.88614441570463,
        -21.85924081317873,
        -29.39735024422056,
        -20.72535113951378,
        -20.36673043984613,
        -20.20582016740991,
        -24.51501582718249,
        -25.10245045692618,
        -18.1132793511808,
        -41.35259095252957,
        -21.30819234638014,
        -36.85263503698329,
        -17.93882896901072,
        -37.10122681869053,
        -36.67523856867248,
        -19.63683788458187,
        -17.49886553237129,
        -10.73527444584837,
        -29.25102535876536,
        -16.78069073487148,
        -32.56747326869105,
        -35.74423545839634,
        -22.56607098995237,
        -15.62047962647199,
        -35.72680058484479,
        -34.70860700431198,
        -23.71665451699203,
        -17.70149419288296,
        -11.15806115640769,
        -13.89879498595445,
        -13.46623725519124,
        -24.60416578089047,
        -31.89572275522496,
        -37.62503466679048,
        -24.73190116153754,
        -30.72506188787855,
        -26.61106569707616,
        -41.02792155973359,
        -4.148020103356948,
        -3.626653182860791,
        -4.465070496598106,
        -3.788293096375389,
        -4.071987881843161,
        -3.881681044301641,
        -3.80057473918805,
        -4.084269524655822,
        -4.004822990958802,
        -4.388125902250904,
        -4.018017006604877,
        -8.208809843383927,
        -27.6807939495964,
        -30.54051472400566,
        -39.44576294840508,
        -46.50642394939225,
        -25.47271463089373,
        -4.328734534294867,
        -27.25241732365327,
        -12.90887051415768,
        -44.45585042819025,
        -27.31904386951716,
        -41.60796340227947,
        -25.08089383980406,
        -9.857284455919942,
        -5.110981343876382,
        -4.018017006604877,
        -4.388125902250903,
        -4.148020103356947,
        -4.084269524655821,
        -4.354644063377814,
        -4.012596513887124,
        4.440892098500625e-16,
        -4.148020103356947,
        -4.574588270144459,
        -4.024878156699786,
        -4.290893484676687,
        -4.085181897489235,
        -3.852043675076514,
        -4.638338848845585
      ]
    ]
  },
  "analysis": {
    "authors": "Sergei L Kosakovsky Pond",
    "citation": "*Gene-wide identification of episodic selection*, Mol Biol Evol. 32(5):1365-71",
    "contact": "spond@temple.edu",
    "info": "BUSTED (branch-site unrestricted statistical test of episodic diversification) uses a random effects branch-site model fitted \njointly to all or a subset of tree branches in order to test for alignment-wide evidence of episodic diversifying selection. \nAssuming there is evidence of positive selection (i.e. there is an omega > 1),  BUSTED will also perform a quick evidence-ratio \nstyle analysis to explore which individual sites may have been subject to selection. v2.0 adds support for synonymous rate variation, \nand relaxes the test statistic to 0.5 (chi^2_0 + chi^2_2). Version 2.1 adds a grid search for the initial starting point.\nVersion 2.2 changes the grid search to LHC, and adds an initial search phase to use adaptive Nedler-Mead.\n",
    "requirements": "in-frame codon alignment and a phylogenetic tree (optionally annotated with {})",
    "version": "2.2"
  },
  "background": 1,
  "branch attributes": {
    "0": {
      "ATTLR1_2731_BP": {
        "MG94xREV with separate rates for branch sets": 0.1247995341735745,
        "Nucleotide GTR": 0.1233711998319351,
        "constrained": 0.04684158571046487,
        "original name": "ATTLR1_2731_BP",
        "unconstrained": 0.0471271892073541
      },
      "CBTLR1_2731_BP": {
        "MG94xREV with separate rates for branch sets": 0.108001350146767,
        "Nucleotide GTR": 0.1043192487896326,
        "constrained": 0.03637131327082508,
        "original name": "CBTLR1_2731_BP",
        "unconstrained": 0.03385225849997599
      },
      "CCTLR1_2731_BP": {
        "MG94xREV with separate rates for branch sets": 0.09103292630241772,
        "Nucleotide GTR": 0.09083022873537959,
        "constrained": 0.03320042454211014,
        "original name": "CCTLR1_2731_BP",
        "unconstrained": 0.03251983073136775
      },
      "CITLR1_2731_BP": {
        "MG94xREV with separate rates for branch sets": 0.02370511029707563,
        "Nucleotide GTR": 0.02400400895824503,
        "constrained": 0.008329750130607614,
        "original name": "CITLR1_2731_BP",
        "unconstrained": 0.00819876968958361
      },
      "DRTLR1_2731_BP": {
        "MG94xREV with separate rates for branch sets": 0.1422873461360211,
        "Nucleotide GTR": 0.1402502725850815,
        "constrained": 0.05139066897292852,
        "original name": "DRTLR1_2731_BP",
        "unconstrained": 0.05033497252564579
      },
      "ECTLR1_2731_BP": {
        "MG94xREV with separate rates for branch sets": 0.1164545352468681,
        "Nucleotide GTR": 0.1159229724890114,
        "constrained": 0.04422679696600746,
        "original name": "ECTLR1_2731_BP",
        "unconstrained": 0.04473794839898317
      },
      "IPTLR1_2731_BP": {
        "MG94xREV with separate rates for branch sets": 0.05323630994218773,
        "Nucleotide GTR": 0.05318398389426424,
        "constrained": 0.01897679757402632,
        "original name": "IPTLR1_2731_BP",
        "unconstrained": 0.01904443173757918
      },
      "LCTLR1_2731_BP": {
        "MG94xREV with separate rates for branch sets": 0.06890293074460505,
        "Nucleotide GTR": 0.06835613109079113,
        "constrained": 0.02571776740754783,
        "original name": "LCTLR1_2731_BP",
        "unconstrained": 0.02597955538198784
      },
      "LMTLR1_2731_BP": {
        "MG94xREV with separate rates for branch sets": 0.07216919198444934,
        "Nucleotide GTR": 0.07157487539736536,
        "constrained": 0.02668808755196661,
        "original name": "LMTLR1_2731_BP",
        "unconstrained": 0.02689639293391176
      },
      "MATLR1_2731_BP": {
        "MG94xREV with separate rates for branch sets": 0.020949244766017,
        "Nucleotide GTR": 0.02064171646133041,
        "constrained": 0.007083009290720665,
        "original name": "MATLR1_2731_BP",
        "unconstrained": 0.007158385855335028
      },
      "MMTLR1_2731_BP": {
        "MG94xREV with separate rates for branch sets": 0.1055759072848787,
        "Nucleotide GTR": 0.1046224785927704,
        "constrained": 0.04046385290519159,
        "original name": "MMTLR1_2731_BP",
        "unconstrained": 0.04073482243864095
      },
      "Node1": {
        "MG94xREV with separate rates for branch sets": 0.01374641802298243,
        "Nucleotide GTR": 0.0133395981214007,
        "constrained": 0.004146651431749975,
        "unconstrained": 0.004133961969373524
      },
      "Node11": {
        "MG94xREV with separate rates for branch sets": 0.05962327393296243,
        "Nucleotide GTR": 0.05677100260619598,
        "constrained": 0.02285747203234611,
        "unconstrained": 0.02407583130045765
      },
      "Node13": {
        "MG94xREV with separate rates for branch sets": 0.2242168790379291,
        "Nucleotide GTR": 0.2130588760698905,
        "constrained": 0.08759112643693125,
        "unconstrained": 0.1003445183601102
      },
      "Node14": {
        "MG94xREV with separate rates for branch sets": 0.1711253387749026,
        "Nucleotide GTR": 0.1556588383353828,
        "constrained": 0.0713818719970735,
        "unconstrained": 0.07977478793217575
      },
      "Node15": {
        "MG94xREV with separate rates for branch sets": 0.2588329882207416,
        "Nucleotide GTR": 0.2451177739058401,
        "constrained": 0.09371149134441427,
        "unconstrained": 0.1081029536378115
      },
      "Node17": {
        "MG94xREV with separate rates for branch sets": 0.01388297362606327,
        "Nucleotide GTR": 0.01690263944403406,
        "constrained": 0.007428434635968029,
        "unconstrained": 0.01002618024548308
      },
      "Node18": {
        "MG94xREV with separate rates for branch sets": 0.008257196715640172,
        "Nucleotide GTR": 0.008235631365877866,
        "constrained": 0.0028096080962368,
        "unconstrained": 0.002963306056137941
      },
      "Node2": {
        "MG94xREV with separate rates for branch sets": 0.01229242384059839,
        "Nucleotide GTR": 0.01243017551868706,
        "constrained": 0.004602886819185413,
        "unconstrained": 0.0044307149532359
      },
      "Node22": {
        "MG94xREV with separate rates for branch sets": 0.183852878678263,
        "Nucleotide GTR": 0.1732311770354302,
        "constrained": 0.07349700880182079,
        "unconstrained": 0.0782480107949161
      },
      "Node23": {
        "MG94xREV with separate rates for branch sets": 0.04121032875604213,
        "Nucleotide GTR": 0.04131853857280587,
        "constrained": 0.016517151966034,
        "unconstrained": 0.01834316270535166
      },
      "Node24": {
        "MG94xREV with separate rates for branch sets": 0.05670989943948778,
        "Nucleotide GTR": 0.05515978386067052,
        "constrained": 0.01872337486641887,
        "unconstrained": 0.02012537342698604
      },
      "Node30": {
        "MG94xREV with separate rates for branch sets": 0.005635996955906358,
        "Nucleotide GTR": 0.004963624908068173,
        "constrained": 0.001056492409946088,
        "unconstrained": 0.001065675832597352
      },
      "Node31": {
        "MG94xREV with separate rates for branch sets": 0.00478718267156291,
        "Nucleotide GTR": 0.005108424634181116,
        "constrained": 0.0009627355387856153,
        "unconstrained": 0.0006825719673023081
      },
      "Node35": {
        "MG94xREV with separate rates for branch sets": 0.01111273109531058,
        "Nucleotide GTR": 0.01208205127073776,
        "constrained": 0.002850838575195609,
        "unconstrained": 0.002926345507080251
      },
      "Node4": {
        "MG94xREV with separate rates for branch sets": 0.02176123994243124,
        "Nucleotide GTR": 0.02182632096471394,
        "constrained": 0.006717461151637524,
        "unconstrained": 0.00694473785431643
      },
      "Node5": {
        "MG94xREV with separate rates for branch sets": 0.0104515077067081,
        "Nucleotide GTR": 0.01054034018572949,
        "constrained": 0.003028286742440964,
        "unconstrained": 0.002809184005318033
      },
      "Node9": {
        "MG94xREV with separate rates for branch sets": 0.02344802415542878,
        "Nucleotide GTR": 0.02216569511472918,
        "constrained": 0.007191264195288825,
        "unconstrained": 0.007215765238545214
      },
      "OFTLR1_2731_BP": {
        "MG94xREV with separate rates for branch sets": 0.06164566409477949,
        "Nucleotide GTR": 0.06057109083495944,
        "constrained": 0.02277694411890078,
        "original name": "OFTLR1_2731_BP",
        "unconstrained": 0.02306411570005847
      },
      "ONTLR1_2731_BP": {
        "MG94xREV with separate rates for branch sets": 0.1657573233782859,
        "Nucleotide GTR": 0.165139574135746,
        "constrained": 0.06498272652151439,
        "original name": "ONTLR1_2731_BP",
        "unconstrained": 0.06591335175714753
      },
      "PFTLR1_2731_BP": {
        "MG94xREV with separate rates for branch sets": 0.7962052272794965,
        "Nucleotide GTR": 0.7430494146248514,
        "constrained": 0.3866598917017484,
        "original name": "PFTLR1_2731_BP",
        "unconstrained": 0.3900506630765372
      },
      "PHTLR1_2731_BP": {
        "MG94xREV with separate rates for branch sets": 0.02701225777559732,
        "Nucleotide GTR": 0.02749954798054365,
        "constrained": 0.009264770980255835,
        "original name": "PHTLR1_2731_BP",
        "unconstrained": 0.009233207516053426
      },
      "SATLR1_2731_BP": {
        "MG94xREV with separate rates for branch sets": 0.1122511787108521,
        "Nucleotide GTR": 0.1104639436198392,
        "constrained": 0.04204791987010085,
        "original name": "SATLR1_2731_BP",
        "unconstrained": 0.04222247264220683
      },
      "SMTLR1_2731_BP": {
        "MG94xREV with separate rates for branch sets": 0.09706426239858627,
        "Nucleotide GTR": 0.09632177062410127,
        "constrained": 0.03624660325098067,
        "original name": "SMTLR1_2731_BP",
        "unconstrained": 0.03649336733234562
      },
      "TFTLR1_2731_BP": {
        "MG94xREV with separate rates for branch sets": 0.09292518995169423,
        "Nucleotide GTR": 0.09267101740134344,
        "constrained": 0.03387767294406122,
        "original name": "TFTLR1_2731_BP",
        "unconstrained": 0.03372346451602416
      },
      "TOTLR1_2731_BP": {
        "MG94xREV with separate rates for branch sets": 0.08157879593954136,
        "Nucleotide GTR": 0.08055276884825126,
        "constrained": 0.0304112993550343,
        "original name": "TOTLR1_2731_BP",
        "unconstrained": 0.03060129975825012
      },
      "TRTLR1_2731_BP": {
        "MG94xREV with separate rates for branch sets": 0.201352913864159,
        "Nucleotide GTR": 0.1973948751421833,
        "constrained": 0.07618490050454878,
        "original name": "TRTLR1_2731_BP",
        "unconstrained": 0.07778036798044632
      }
    },
    "attributes": {
      "MG94xREV with separate rates for branch sets": {
        "attribute type": "branch length",
        "display order": 1
      },
      "Nucleotide GTR": {
        "attribute type": "branch length",
        "display order": 0
      },
      "constrained": {
        "attribute type": "branch length",
        "display order": 1
      },
      "original name": {
        "attribute type": "node label",
        "display order": 0
      },
      "unconstrained": {
        "attribute type": "branch length",
        "display order": 0
      }
    }
  },
  "data partitions": {
    "0": {
      "coverage": [
        [
          0,
          1,
          2,
          3,
          4,
          5,
          6,
          7,
          8,
          9,
          10,
          11,
          12,
          13,
          14,
          15,
          16,
          17,
          18,
          19,
          20,
          21,
          22,
          23,
          24,
          25,
          26,
          27,
          28,
          29,
          30,
          31,
          32,
          33,
          34,
          35,
          36,
          37,
          38,
          39,
          40,
          41,
          42,
          43,
          44,
          45,
          46,
          47,
          48,
          49,
          50,
          51,
          52,
          53,
          54,
          55,
          56,
          57,
          58,
          59,
          60,
          61,
          62,
          63,
          64,
          65,
          66,
          67,
          68,
          69,
          70,
          71,
          72,
          73,
          74,
          75,
          76,
          77,
          78,
          79,
          80,
          81,
          82,
          83,
          84,
          85,
          86,
          87,
          88,
          89,
          90,
          91,
          92,
          93,
          94,
          95,
          96,
          97,
          98,
          99,
          100,
          101,
          102,
          103,
          104,
          105,
          106,
          107,
          108,
          109,
          110,
          111,
          112,
          113,
          114,
          115,
          116,
          117,
          118,
          119,
          120,
          121,
          122,
          123,
          124,
          125,
          126,
          127,
          128,
          129,
          130,
          131,
          132,
          133,
          134,
          135,
          136,
          137,
          138,
          139,
          140,
          141,
          142,
          143,
          144,
          145,
          146,
          147,
          148,
          149,
          150,
          151,
          152,
          153,
          154,
          155,
          156,
          157,
          158,
          159,
          160,
          161,
          162,
          163,
          164,
          165,
          166,
          167,
          168,
          169,
          170,
          171,
          172,
          173,
          174,
          175,
          176,
          177,
          178,
          179,
          180,
          181,
          182,
          183,
          184,
          185,
          186,
          187,
          188,
          189,
          190,
          191,
          192,
          193,
          194,
          195,
          196,
          197,
          198,
          199,
          200,
          201,
          202,
          203,
          204,
          205,
          206,
          207,
          208,
          209,
          210,
          211,
          212,
          213,
          214,
          215,
          216,
          217,
          218,
          219,
          220,
          221,
          222,
          223,
          224,
          225,
          226,
          227,
          228,
          229,
          230,
          231,
          232,
          233,
          234,
          235,
          236,
          237,
          238,
          239,
          240,
          241,
          242,
          243,
          244,
          245,
          246,
          247,
          248,
          249,
          250,
          251,
          252,
          253,
          254,
          255,
          256,
          257,
          258,
          259,
          260,
          261,
          262,
          263,
          264,
          265,
          266,
          267,
          268,
          269,
          270,
          271,
          272,
          273,
          274,
          275,
          276,
          277,
          278,
          279,
          280,
          281,
          282,
          283,
          284,
          285,
          286,
          287,
          288,
          289,
          290,
          291,
          292,
          293,
          294,
          295,
          296,
          297,
          298,
          299,
          300,
          301,
          302,
          303,
          304,
          305,
          306,
          307,
          308,
          309,
          310,
          311,
          312,
          313,
          314,
          315,
          316,
          317,
          318,
          319,
          320,
          321,
          322,
          323,
          324,
          325,
          326,
          327,
          328,
          329,
          330,
          331,
          332,
          333,
          334,
          335,
          336,
          337,
          338,
          339,
          340,
          341,
          342,
          343,
          344,
          345,
          346,
          347,
          348,
          349,
          350,
          351,
          352,
          353,
          354,
          355,
          356,
          357,
          358,
          359,
          360,
          361,
          362,
          363,
          364,
          365,
          366,
          367,
          368,
          369,
          370,
          371,
          372,
          373,
          374,
          375,
          376,
          377,
          378,
          379,
          380,
          381,
          382,
          383,
          384,
          385,
          386,
          387,
          388,
          389,
          390,
          391,
          392,
          393,
          394,
          395,
          396,
          397,
          398,
          399,
          400,
          401,
          402,
          403,
          404,
          405,
          406,
          407,
          408,
          409,
          410,
          411,
          412,
          413,
          414,
          415,
          416,
          417,
          418,
          419,
          420,
          421,
          422,
          423,
          424,
          425,
          426,
          427,
          428,
          429,
          430,
          431,
          432,
          433,
          434,
          435,
          436,
          437,
          438,
          439,
          440,
          441,
          442,
          443,
          444,
          445,
          446,
          447,
          448,
          449,
          450,
          451,
          452,
          453,
          454,
          455,
          456,
          457,
          458,
          459,
          460,
          461,
          462,
          463,
          464,
          465,
          466,
          467,
          468,
          469,
          470,
          471,
          472,
          473,
          474,
          475,
          476,
          477,
          478,
          479,
          480,
          481,
          482,
          483,
          484,
          485,
          486,
          487,
          488,
          489,
          490,
          491,
          492,
          493,
          494,
          495,
          496,
          497,
          498,
          499,
          500,
          501,
          502,
          503,
          504,
          505,
          506,
          507,
          508,
          509,
          510,
          511,
          512,
          513,
          514,
          515,
          516,
          517,
          518,
          519,
          520,
          521,
          522,
          523,
          524,
          525,
          526,
          527,
          528,
          529,
          530,
          531,
          532,
          533,
          534,
          535,
          536,
          537,
          538,
          539,
          540,
          541,
          542,
          543,
          544,
          545,
          546,
          547,
          548,
          549,
          550,
          551,
          552,
          553,
          554,
          555,
          556,
          557,
          558,
          559,
          560,
          561,
          562,
          563,
          564,
          565,
          566,
          567,
          568,
          569,
          570,
          571,
          572,
          573,
          574,
          575,
          576,
          577,
          578,
          579,
          580,
          581,
          582,
          583,
          584,
          585,
          586,
          587,
          588,
          589,
          590,
          591,
          592,
          593,
          594,
          595,
          596,
          597,
          598,
          599,
          600,
          601,
          602,
          603,
          604,
          605,
          606,
          607,
          608,
          609,
          610,
          611,
          612,
          613,
          614,
          615,
          616,
          617,
          618,
          619,
          620,
          621,
          622,
          623,
          624,
          625,
          626,
          627,
          628,
          629,
          630,
          631,
          632,
          633,
          634,
          635,
          636,
          637,
          638,
          639,
          640,
          641,
          642,
          643,
          644,
          645,
          646,
          647,
          648,
          649,
          650,
          651,
          652,
          653,
          654,
          655,
          656,
          657,
          658,
          659,
          660,
          661,
          662,
          663,
          664,
          665,
          666,
          667,
          668,
          669,
          670,
          671,
          672,
          673,
          674,
          675,
          676,
          677,
          678,
          679,
          680,
          681,
          682,
          683,
          684,
          685,
          686,
          687,
          688,
          689,
          690,
          691,
          692,
          693,
          694,
          695,
          696,
          697,
          698,
          699,
          700,
          701,
          702,
          703,
          704,
          705,
          706,
          707,
          708,
          709,
          710,
          711,
          712,
          713,
          714,
          715,
          716,
          717,
          718,
          719,
          720,
          721,
          722,
          723,
          724,
          725,
          726,
          727,
          728,
          729,
          730,
          731,
          732,
          733,
          734,
          735,
          736,
          737,
          738,
          739,
          740,
          741,
          742,
          743,
          744,
          745,
          746,
          747,
          748,
          749,
          750,
          751,
          752,
          753,
          754,
          755,
          756,
          757,
          758,
          759,
          760,
          761,
          762,
          763,
          764,
          765,
          766,
          767,
          768,
          769,
          770,
          771,
          772,
          773,
          774,
          775,
          776,
          777,
          778,
          779,
          780,
          781,
          782,
          783,
          784,
          785,
          786,
          787,
          788,
          789,
          790,
          791,
          792,
          793,
          794,
          795,
          796,
          797,
          798,
          799,
          800,
          801,
          802,
          803,
          804,
          805,
          806,
          807,
          808,
          809,
          810,
          811,
          812,
          813,
          814,
          815,
          816,
          817,
          818,
          819,
          820,
          821,
          822,
          823,
          824,
          825,
          826,
          827,
          828,
          829,
          830,
          831,
          832,
          833,
          834,
          835,
          836,
          837,
          838,
          839,
          840,
          841,
          842,
          843,
          844,
          845,
          846,
          847,
          848,
          849,
          850,
          851,
          852,
          853,
          854,
          855,
          856,
          857,
          858,
          859,
          860,
          861,
          862,
          863,
          864,
          865,
          866,
          867,
          868,
          869,
          870,
          871,
          872,
          873,
          874,
          875,
          876,
          877,
          878,
          879,
          880,
          881,
          882,
          883,
          884,
          885,
          886,
          887,
          888,
          889,
          890,
          891,
          892,
          893,
          894,
          895,
          896,
          897,
          898,
          899,
          900,
          901,
          902,
          903,
          904,
          905,
          906,
          907,
          908,
          909
        ]
      ],
      "name": "busted.filter.default"
    }
  },
  "fits": {
    "Constrained model": {
      "AIC-c": 56664.6113543676,
      "Log Likelihood": -28267.06910499895,
      "Rate Distributions": {
        "Background": {
          "0": {
            "omega": 0.9999999999994028,
            "proportion": 0.01639530038931675
          },
          "1": {
            "omega": 0.999999999999999,
            "proportion": 0.5238719554519454
          },
          "2": {
            "omega": 3.546341137284578,
            "proportion": 0.4597327441587378
          }
        },
        "Synonymous site-to-site rates": {
          "0": {
            "proportion": 0.2148028751512193,
            "rate": 0.2901252050858789
          },
          "1": {
            "proportion": 0.638396717219306,
            "rate": 0.892341996422759
          },
          "2": {
            "proportion": 0.1468004076294747,
            "rate": 2.506887253129229
          }
        },
        "Test": {
          "0": {
            "omega": 0.001849346376572329,
            "proportion": 0
          },
          "1": {
            "omega": 0.4205079732084429,
            "proportion": 0
          },
          "2": {
            "omega": 1,
            "proportion": 1
          }
        }
      },
      "display order": 3,
      "estimated parameters": 65,
      "log-likelihood": -28267.06910499895,
      "parameters": 65,
      "display-order": 3,
      "branch-annotations": [
        {
          "ATTLR1_2731_BP": {
            "is_foreground": false
          },
          "CBTLR1_2731_BP": {
            "is_foreground": false
          },
          "CCTLR1_2731_BP": {
            "is_foreground": false
          },
          "CITLR1_2731_BP": {
            "is_foreground": false
          },
          "DRTLR1_2731_BP": {
            "is_foreground": false
          },
          "ECTLR1_2731_BP": {
            "is_foreground": false
          },
          "IPTLR1_2731_BP": {
            "is_foreground": false
          },
          "LCTLR1_2731_BP": {
            "is_foreground": false
          },
          "LMTLR1_2731_BP": {
            "is_foreground": false
          },
          "MATLR1_2731_BP": {
            "is_foreground": false
          },
          "MMTLR1_2731_BP": {
            "is_foreground": false
          },
          "Node1": {
            "is_foreground": true
          },
          "Node11": {
            "is_foreground": true
          },
          "Node13": {
            "is_foreground": true
          },
          "Node14": {
            "is_foreground": true
          },
          "Node15": {
            "is_foreground": true
          },
          "Node17": {
            "is_foreground": true
          },
          "Node18": {
            "is_foreground": true
          },
          "Node2": {
            "is_foreground": true
          },
          "Node22": {
            "is_foreground": true
          },
          "Node23": {
            "is_foreground": true
          },
          "Node24": {
            "is_foreground": true
          },
          "Node30": {
            "is_foreground": true
          },
          "Node31": {
            "is_foreground": true
          },
          "Node35": {
            "is_foreground": true
          },
          "Node4": {
            "is_foreground": true
          },
          "Node5": {
            "is_foreground": true
          },
          "Node9": {
            "is_foreground": true
          },
          "OFTLR1_2731_BP": {
            "is_foreground": false
          },
          "ONTLR1_2731_BP": {
            "is_foreground": false
          },
          "PFTLR1_2731_BP": {
            "is_foreground": false
          },
          "PHTLR1_2731_BP": {
            "is_foreground": false
          },
          "SATLR1_2731_BP": {
            "is_foreground": false
          },
          "SMTLR1_2731_BP": {
            "is_foreground": false
          },
          "TFTLR1_2731_BP": {
            "is_foreground": false
          },
          "TOTLR1_2731_BP": {
            "is_foreground": false
          },
          "TRTLR1_2731_BP": {
            "is_foreground": false
          }
        }
      ]
    },
    "MG94xREV with separate rates for branch sets": {
      "AIC-c": 57099.51302255511,
      "Equilibrium frequencies": [
        [
          0.02097707051800243
        ],
        [
          0.01548038259813388
        ],
        [
          0.01284701149235128
        ],
        [
          0.02123629197968284
        ],
        [
          0.0178656008244697
        ],
        [
          0.01318422111757592
        ],
        [
          0.0109414505191633
        ],
        [
          0.01808637269800386
        ],
        [
          0.01579565931871749
        ],
        [
          0.01165667291024631
        ],
        [
          0.009673753855319225
        ],
        [
          0.01599085215526203
        ],
        [
          0.01558861998610043
        ],
        [
          0.01150388474666438
        ],
        [
          0.009546956518044823
        ],
        [
          0.01578125436061472
        ],
        [
          0.02660507790149656
        ],
        [
          0.01963366546414905
        ],
        [
          0.01629377854558385
        ],
        [
          0.02693384674344846
        ],
        [
          0.02265882174940222
        ],
        [
          0.01672145925250319
        ],
        [
          0.01387696833873397
        ],
        [
          0.02293882523648566
        ],
        [
          0.02003352881515686
        ],
        [
          0.01478408010228208
        ],
        [
          0.01226915715899396
        ],
        [
          0.02028109058111578
        ],
        [
          0.01977094221765157
        ],
        [
          0.01459029989874816
        ],
        [
          0.01210834094621569
        ],
        [
          0.02001525910337021
        ],
        [
          0.02235791819101926
        ],
        [
          0.01649940240214792
        ],
        [
          0.0136926856254105
        ],
        [
          0.02263420330092692
        ],
        [
          0.01904163125752494
        ],
        [
          0.01405209258871964
        ],
        [
          0.01166168819371606
        ],
        [
          0.01927693577648143
        ],
        [
          0.01683543269390347
        ],
        [
          0.01242399118995646
        ],
        [
          0.01031054346276186
        ],
        [
          0.01704347439673279
        ],
        [
          0.01661476468132265
        ],
        [
          0.01226114551238726
        ],
        [
          0.01017539949729789
        ],
        [
          0.01682007950745494
        ],
        [
          0.01764564574746172
        ],
        [
          0.02420664236737394
        ],
        [
          0.02036448784231953
        ],
        [
          0.01502831689218025
        ],
        [
          0.01247184677772826
        ],
        [
          0.02061613939205946
        ],
        [
          0.01328710834272503
        ],
        [
          0.01102683557702783
        ],
        [
          0.0182275154081659
        ],
        [
          0.01776902245295211
        ],
        [
          0.01311294948121879
        ],
        [
          0.01088230291570102
        ],
        [
          0.01798860087163231
        ]
      ],
      "Log Likelihood": -28496.59879056776,
      "Rate Distributions": {
        "non-synonymous/synonymous rate ratio for *background*": [
          [
            1.848687178277391,
            1
          ]
        ],
        "non-synonymous/synonymous rate ratio for *test*": [
          [
            2.221302856114998,
            1
          ]
        ]
      },
      "display order": 1,
      "estimated parameters": 53,
      "log-likelihood": -28496.59879056776,
      "parameters": 53,
      "display-order": 1
    },
    "Nucleotide GTR": {
      "AIC-c": 57975.43381883926,
      "Equilibrium frequencies": [
        [
          0.2618514086805178
        ],
        [
          0.266702926139454
        ],
        [
          0.2163820298052866
        ],
        [
          0.2550636353747416
        ]
      ],
      "Log Likelihood": -28942.6789653642,
      "Rate Distributions": {
        "Substitution rate from nucleotide A to nucleotide C": 0.3828731872138395,
        "Substitution rate from nucleotide A to nucleotide G": 1,
        "Substitution rate from nucleotide A to nucleotide T": 0.2687207739846085,
        "Substitution rate from nucleotide C to nucleotide G": 0.3546987254394551,
        "Substitution rate from nucleotide C to nucleotide T": 0.6989439396922829,
        "Substitution rate from nucleotide G to nucleotide T": 0.2526482933222168
      },
      "display order": 0,
      "estimated parameters": 45,
      "log-likelihood": -28942.6789653642,
      "parameters": 45,
      "display-order": 0
    },
    "Unconstrained model": {
      "AIC-c": 56522.49590876049,
      "Log Likelihood": -28195.00408960332,
      "Rate Distributions": {
        "Background": {
          "0": {
            "omega": 0.999999999999081,
            "proportion": 0.02843307924665283
          },
          "1": {
            "omega": 0.9999999999999962,
            "proportion": 0.591883293744858
          },
          "2": {
            "omega": 3.645844993416624,
            "proportion": 0.3796836270084891
          }
        },
        "Synonymous site-to-site rates": {
          "0": {
            "proportion": 0.2307332290461072,
            "rate": 0.2925944634244782
          },
          "1": {
            "proportion": 0.6264365599034838,
            "rate": 0.9081071508489231
          },
          "2": {
            "proportion": 0.142830211050409,
            "rate": 2.545800446399764
          }
        },
        "Test": {
          "0": {
            "omega": 0.001560764466859557,
            "proportion": 0,
            "prop": 0
          },
          "1": {
            "omega": 0.3685104663672656,
            "proportion": 0.275848528162749,
            "prop": 0.275848528162749
          },
          "2": {
            "omega": 3.703773884246439,
            "proportion": 0.724151471837251,
            "prop": 0.724151471837251
          }
        }
      },
      "display order": 2,
      "estimated parameters": 66,
      "log-likelihood": -28195.00408960332,
      "parameters": 66,
      "display-order": 2,
      "branch-annotations": [
        {
          "ATTLR1_2731_BP": {
            "is_foreground": false
          },
          "CBTLR1_2731_BP": {
            "is_foreground": false
          },
          "CCTLR1_2731_BP": {
            "is_foreground": false
          },
          "CITLR1_2731_BP": {
            "is_foreground": false
          },
          "DRTLR1_2731_BP": {
            "is_foreground": false
          },
          "ECTLR1_2731_BP": {
            "is_foreground": false
          },
          "IPTLR1_2731_BP": {
            "is_foreground": false
          },
          "LCTLR1_2731_BP": {
            "is_foreground": false
          },
          "LMTLR1_2731_BP": {
            "is_foreground": false
          },
          "MATLR1_2731_BP": {
            "is_foreground": false
          },
          "MMTLR1_2731_BP": {
            "is_foreground": false
          },
          "Node1": {
            "is_foreground": true
          },
          "Node11": {
            "is_foreground": true
          },
          "Node13": {
            "is_foreground": true
          },
          "Node14": {
            "is_foreground": true
          },
          "Node15": {
            "is_foreground": true
          },
          "Node17": {
            "is_foreground": true
          },
          "Node18": {
            "is_foreground": true
          },
          "Node2": {
            "is_foreground": true
          },
          "Node22": {
            "is_foreground": true
          },
          "Node23": {
            "is_foreground": true
          },
          "Node24": {
            "is_foreground": true
          },
          "Node30": {
            "is_foreground": true
          },
          "Node31": {
            "is_foreground": true
          },
          "Node35": {
            "is_foreground": true
          },
          "Node4": {
            "is_foreground": true
          },
          "Node5": {
            "is_foreground": true
          },
          "Node9": {
            "is_foreground": true
          },
          "OFTLR1_2731_BP": {
            "is_foreground": false
          },
          "ONTLR1_2731_BP": {
            "is_foreground": false
          },
          "PFTLR1_2731_BP": {
            "is_foreground": false
          },
          "PHTLR1_2731_BP": {
            "is_foreground": false
          },
          "SATLR1_2731_BP": {
            "is_foreground": false
          },
          "SMTLR1_2731_BP": {
            "is_foreground": false
          },
          "TFTLR1_2731_BP": {
            "is_foreground": false
          },
          "TOTLR1_2731_BP": {
            "is_foreground": false
          },
          "TRTLR1_2731_BP": {
            "is_foreground": false
          }
        }
      ]
    }
  },
  "input": {
    "file name": "/home/datamonkey/datamonkey-js-server/production/app/busted/output/5df88d84c27e2160748f76e1",
    "number of sequences": 20,
    "number of sites": 910,
    "partition count": 1,
    "trees": {
      "0": "(((ATTLR1_2731_BP:0.114643416808608,((TOTLR1_2731_BP:0.07841176801460699,LCTLR1_2731_BP:0.06861535900059786)Node5:0.007993878146952578,SMTLR1_2731_BP:0.09125884435608256)Node4:0.01391972577062733)Node2:0.006817499925073227,(ONTLR1_2731_BP:0.150567409469634,(TRTLR1_2731_BP:0.1995299801649623,(((CBTLR1_2731_BP:0.09496091400185223,((IPTLR1_2731_BP:0.0436265170417138,PHTLR1_2731_BP:0.03727624341806195)Node18:0.006497156325984535,TFTLR1_2731_BP:0.08720356301901987)Node17:0.02026406552973069)Node15:0.2130049095802414,(((CITLR1_2731_BP:0.02331624521197987,MATLR1_2731_BP:0.0216255702022596)Node24:0.05111492989110574,CCTLR1_2731_BP:0.0914252449669529)Node23:0.04104354513239553,DRTLR1_2731_BP:0.1268694879520157)Node22:0.1298514962532116)Node14:0.09504840400461839,PFTLR1_2731_BP:0.6745093828897619)Node13:0.172256365633375)Node11:0.02905341811280487)Node9:0.01592434156220985)Node1:0.007031782163490374,((OFTLR1_2731_BP:0.0563944726608195,LMTLR1_2731_BP:0.07080224249326143)Node31:0.003508020805023424,ECTLR1_2731_BP:0.1050939315796333)Node30:0.003163591082971984,(SATLR1_2731_BP:0.1030084915626324,MMTLR1_2731_BP:0.1044056645302218)Node35:0.003004927174885201)"
    }
  },
  "test results": {
    "LRT": 144.1300307912607,
    "p-value": 0
  },
  "tested": {
    "0": {
      "ATTLR1_2731_BP": "background",
      "CBTLR1_2731_BP": "background",
      "CCTLR1_2731_BP": "background",
      "CITLR1_2731_BP": "background",
      "DRTLR1_2731_BP": "background",
      "ECTLR1_2731_BP": "background",
      "IPTLR1_2731_BP": "background",
      "LCTLR1_2731_BP": "background",
      "LMTLR1_2731_BP": "background",
      "MATLR1_2731_BP": "background",
      "MMTLR1_2731_BP": "background",
      "Node1": "test",
      "Node11": "test",
      "Node13": "test",
      "Node14": "test",
      "Node15": "test",
      "Node17": "test",
      "Node18": "test",
      "Node2": "test",
      "Node22": "test",
      "Node23": "test",
      "Node24": "test",
      "Node30": "test",
      "Node31": "test",
      "Node35": "test",
      "Node4": "test",
      "Node5": "test",
      "Node9": "test",
      "OFTLR1_2731_BP": "background",
      "ONTLR1_2731_BP": "background",
      "PFTLR1_2731_BP": "background",
      "PHTLR1_2731_BP": "background",
      "SATLR1_2731_BP": "background",
      "SMTLR1_2731_BP": "background",
      "TFTLR1_2731_BP": "background",
      "TOTLR1_2731_BP": "background",
      "TRTLR1_2731_BP": "background"
    }
  },
  "timers": {
    "Constrained BUSTED model fitting": {
      "order": 3,
      "timer": 305
    },
    "Overall": {
      "order": 0,
      "timer": 1405
    },
    "Preliminary model fitting": {
      "order": 1,
      "timer": 24
    },
    "Unconstrained BUSTED model fitting": {
      "order": 2,
      "timer": 1073
    }
  },
  "trees": [
    {
      "newickString": "(((ATTLR1_2731_BP:0.114643416808608,((TOTLR1_2731_BP:0.07841176801460699,LCTLR1_2731_BP:0.06861535900059786)Node5:0.007993878146952578,SMTLR1_2731_BP:0.09125884435608256)Node4:0.01391972577062733)Node2:0.006817499925073227,(ONTLR1_2731_BP:0.150567409469634,(TRTLR1_2731_BP:0.1995299801649623,(((CBTLR1_2731_BP:0.09496091400185223,((IPTLR1_2731_BP:0.0436265170417138,PHTLR1_2731_BP:0.03727624341806195)Node18:0.006497156325984535,TFTLR1_2731_BP:0.08720356301901987)Node17:0.02026406552973069)Node15:0.2130049095802414,(((CITLR1_2731_BP:0.02331624521197987,MATLR1_2731_BP:0.0216255702022596)Node24:0.05111492989110574,CCTLR1_2731_BP:0.0914252449669529)Node23:0.04104354513239553,DRTLR1_2731_BP:0.1268694879520157)Node22:0.1298514962532116)Node14:0.09504840400461839,PFTLR1_2731_BP:0.6745093828897619)Node13:0.172256365633375)Node11:0.02905341811280487)Node9:0.01592434156220985)Node1:0.007031782163490374,((OFTLR1_2731_BP:0.0563944726608195,LMTLR1_2731_BP:0.07080224249326143)Node31:0.003508020805023424,ECTLR1_2731_BP:0.1050939315796333)Node30:0.003163591082971984,(SATLR1_2731_BP:0.1030084915626324,MMTLR1_2731_BP:0.1044056645302218)Node35:0.003004927174885201)",
      "branchLengths": {
        "Unconstrained model": {
          "ATTLR1_2731_BP": 0.0471271892073541,
          "CBTLR1_2731_BP": 0.03385225849997599,
          "CCTLR1_2731_BP": 0.03251983073136775,
          "CITLR1_2731_BP": 0.00819876968958361,
          "DRTLR1_2731_BP": 0.05033497252564579,
          "ECTLR1_2731_BP": 0.04473794839898317,
          "IPTLR1_2731_BP": 0.01904443173757918,
          "LCTLR1_2731_BP": 0.02597955538198784,
          "LMTLR1_2731_BP": 0.02689639293391176,
          "MATLR1_2731_BP": 0.007158385855335028,
          "MMTLR1_2731_BP": 0.04073482243864095,
          "Node1": 0.004133961969373524,
          "Node11": 0.02407583130045765,
          "Node13": 0.1003445183601102,
          "Node14": 0.07977478793217575,
          "Node15": 0.1081029536378115,
          "Node17": 0.01002618024548308,
          "Node18": 0.002963306056137941,
          "Node2": 0.0044307149532359,
          "Node22": 0.0782480107949161,
          "Node23": 0.01834316270535166,
          "Node24": 0.02012537342698604,
          "Node30": 0.001065675832597352,
          "Node31": 0.0006825719673023081,
          "Node35": 0.002926345507080251,
          "Node4": 0.00694473785431643,
          "Node5": 0.002809184005318033,
          "Node9": 0.007215765238545214,
          "OFTLR1_2731_BP": 0.02306411570005847,
          "ONTLR1_2731_BP": 0.06591335175714753,
          "PFTLR1_2731_BP": 0.3900506630765372,
          "PHTLR1_2731_BP": 0.009233207516053426,
          "SATLR1_2731_BP": 0.04222247264220683,
          "SMTLR1_2731_BP": 0.03649336733234562,
          "TFTLR1_2731_BP": 0.03372346451602416,
          "TOTLR1_2731_BP": 0.03060129975825012,
          "TRTLR1_2731_BP": 0.07778036798044632
        },
        "Constrained model": {
          "ATTLR1_2731_BP": 0.04684158571046487,
          "CBTLR1_2731_BP": 0.03637131327082508,
          "CCTLR1_2731_BP": 0.03320042454211014,
          "CITLR1_2731_BP": 0.008329750130607614,
          "DRTLR1_2731_BP": 0.05139066897292852,
          "ECTLR1_2731_BP": 0.04422679696600746,
          "IPTLR1_2731_BP": 0.01897679757402632,
          "LCTLR1_2731_BP": 0.02571776740754783,
          "LMTLR1_2731_BP": 0.02668808755196661,
          "MATLR1_2731_BP": 0.007083009290720665,
          "MMTLR1_2731_BP": 0.04046385290519159,
          "Node1": 0.004146651431749975,
          "Node11": 0.02285747203234611,
          "Node13": 0.08759112643693125,
          "Node14": 0.0713818719970735,
          "Node15": 0.09371149134441427,
          "Node17": 0.007428434635968029,
          "Node18": 0.0028096080962368,
          "Node2": 0.004602886819185413,
          "Node22": 0.07349700880182079,
          "Node23": 0.016517151966034,
          "Node24": 0.01872337486641887,
          "Node30": 0.001056492409946088,
          "Node31": 0.0009627355387856153,
          "Node35": 0.002850838575195609,
          "Node4": 0.006717461151637524,
          "Node5": 0.003028286742440964,
          "Node9": 0.007191264195288825,
          "OFTLR1_2731_BP": 0.02277694411890078,
          "ONTLR1_2731_BP": 0.06498272652151439,
          "PFTLR1_2731_BP": 0.3866598917017484,
          "PHTLR1_2731_BP": 0.009264770980255835,
          "SATLR1_2731_BP": 0.04204791987010085,
          "SMTLR1_2731_BP": 0.03624660325098067,
          "TFTLR1_2731_BP": 0.03387767294406122,
          "TOTLR1_2731_BP": 0.0304112993550343,
          "TRTLR1_2731_BP": 0.07618490050454878
        }
      }
    }
  ]
}
