# Supplementary material for: Variation in selection constraints on teleost TLRs with emphasis on their repertoire in the Walking catfish, Clarias batrachus
Source: Sci Rep. 2020 Dec 7;10:21394. doi: 10.1038/s41598-020-78347-6 (PMC7721727; doi:10.1038/s41598-020-78347-6)
Supplement: Supplementary file 25 — Supplementary Information 25. [file 41598_2020_78347_MOESM25_ESM.zip › T1/busted/tree.new]

(((ATTLR1_2731_BP:0.0471271892073541,((TOTLR1_2731_BP:0.03060129975825012,LCTLR1_2731_BP:0.02597955538198784):0.002809184005318033,SMTLR1_2731_BP:0.03649336733234562):0.00694473785431643):0.0044307149532359,(ONTLR1_2731_BP:0.06591335175714753,(TRTLR1_2731_BP:0.07778036798044632,(((CBTLR1_2731_BP:0.03385225849997599,((IPTLR1_2731_BP:0.01904443173757918,PHTLR1_2731_BP:0.009233207516053426):0.002963306056137941,TFTLR1_2731_BP:0.03372346451602416):0.01002618024548308):0.1081029536378115,(((CITLR1_2731_BP:0.00819876968958361,MATLR1_2731_BP:0.007158385855335028):0.02012537342698604,CCTLR1_2731_BP:0.03251983073136775):0.01834316270535166,DRTLR1_2731_BP:0.05033497252564579):0.0782480107949161):0.07977478793217575,PFTLR1_2731_BP:0.3900506630765372):0.1003445183601102):0.02407583130045765):0.007215765238545214):0.004133961969373524,((OFTLR1_2731_BP:0.02306411570005847,LMTLR1_2731_BP:0.02689639293391176):0.0006825719673023081,ECTLR1_2731_BP:0.04473794839898317):0.001065675832597352,(SATLR1_2731_BP:0.04222247264220683,MMTLR1_2731_BP:0.04073482243864095):0.002926345507080251):0
