# Supplementary material for: Variation in selection constraints on teleost TLRs with emphasis on their repertoire in the Walking catfish, Clarias batrachus
Source: Sci Rep. 2020 Dec 7;10:21394. doi: 10.1038/s41598-020-78347-6 (PMC7721727; doi:10.1038/s41598-020-78347-6)
Supplement: Supplementary file 25 — Supplementary Information 25. [file 41598_2020_78347_MOESM25_ESM.zip › T1/fubar/datamonkey-table.csv]

Site	Partition	&alpha;	&beta;	&beta;-&alpha;	Prob[&alpha;>&beta;]	Prob[&alpha;<&beta;]	BayesFactor[&alpha;<&beta;]
134	1	0.178	1.431	1.253	0.001	0.993	75.235
516	1	0.161	1.077	0.917	0.003	0.989	51.389
719	1	0.157	1.058	0.901	0.003	0.989	51.328
742	1	0.159	1.072	0.913	0.003	0.989	50.313
797	1	0.172	1.118	0.946	0.003	0.988	43.76
471	1	0.175	1.106	0.931	0.003	0.987	42.337
533	1	0.17	1.049	0.879	0.005	0.986	38.327
226	1	0.36	2.32	1.96	0.001	0.985	35.747
631	1	0.339	2.219	1.88	0.001	0.985	35.434
446	1	0.31	2.034	1.724	0.001	0.984	33.754
799	1	0.199	1.19	0.991	0.003	0.983	31.875
79	1	0.185	1.066	0.881	0.005	0.983	31.821
401	1	0.222	1.351	1.13	0.001	0.983	31.609
785	1	0.36	2.261	1.901	0.001	0.983	31.598
420	1	0.173	1.013	0.84	0.007	0.983	31.27
321	1	0.24	1.499	1.259	0.001	0.983	30.956
143	1	0.209	1.185	0.977	0.003	0.981	28.643
760	1	0.182	1.044	0.862	0.007	0.981	28.636
167	1	0.16	0.933	0.773	0.01	0.981	27.707
583	1	0.273	1.661	1.388	0.001	0.98	27.026
756	1	0.298	1.81	1.512	0.001	0.98	26.398
884	1	0.16	0.934	0.774	0.011	0.979	26.071
305	1	0.196	1.068	0.872	0.006	0.979	25.665
81	1	0.153	0.897	0.744	0.012	0.979	25.379
174	1	0.447	2.826	2.378	0.001	0.979	25.308
766	1	0.153	0.887	0.735	0.013	0.978	23.996
831	1	0.152	0.88	0.728	0.013	0.978	23.847
467	1	0.202	1.069	0.867	0.007	0.977	23.703
868	1	0.176	0.951	0.775	0.011	0.977	22.88
146	1	0.246	1.323	1.077	0.002	0.976	22.263
164	1	0.256	1.397	1.141	0.002	0.976	21.964
459	1	0.245	1.284	1.039	0.003	0.975	21.105
651	1	0.248	1.293	1.046	0.003	0.974	20.737
660	1	0.224	1.097	0.873	0.007	0.974	20.469
408	1	0.156	0.859	0.703	0.015	0.974	20.392
819	1	0.229	1.131	0.902	0.005	0.973	20.064
755	1	0.224	1.09	0.866	0.007	0.973	19.484
261	1	0.234	1.15	0.916	0.005	0.973	19.454
205	1	0.18	0.944	0.764	0.015	0.972	19.141
565	1	0.226	1.087	0.862	0.007	0.972	19.019
451	1	0.284	1.497	1.213	0.002	0.971	18.42
462	1	0.24	1.153	0.913	0.005	0.971	18.409
805	1	0.177	0.889	0.713	0.016	0.971	18.154
593	1	0.188	0.929	0.741	0.015	0.97	17.919
741	1	0.233	1.097	0.864	0.007	0.97	17.741
847	1	0.257	1.256	0.999	0.004	0.97	17.603
139	1	0.234	1.095	0.861	0.008	0.969	17.143
570	1	0.239	1.11	0.872	0.007	0.969	17.132
789	1	0.151	0.821	0.67	0.019	0.969	17.009
118	1	0.186	0.915	0.729	0.017	0.969	16.922
326	1	0.222	1.033	0.811	0.011	0.969	16.887
136	1	0.232	1.071	0.839	0.009	0.968	16.795
507	1	0.23	1.058	0.828	0.009	0.968	16.747
546	1	0.219	1.02	0.801	0.012	0.968	16.707
472	1	0.238	1.089	0.851	0.008	0.968	16.571
543	1	0.215	1.003	0.788	0.013	0.968	16.523
94	1	0.206	0.972	0.766	0.015	0.968	16.452
592	1	0.229	1.053	0.823	0.01	0.968	16.449
858	1	0.241	1.1	0.86	0.007	0.968	16.444
141	1	0.233	1.062	0.83	0.009	0.968	16.358
781	1	0.207	0.96	0.753	0.015	0.967	16.255
665	1	0.28	1.362	1.083	0.003	0.967	16.225
717	1	0.235	1.069	0.833	0.01	0.967	15.908
449	1	0.262	1.216	0.955	0.004	0.967	15.852
123	1	0.179	0.868	0.689	0.02	0.965	15.177
78	1	0.168	0.846	0.677	0.021	0.965	15.152
553	1	0.225	1.009	0.784	0.013	0.965	15.105
85	1	0.231	1.046	0.815	0.014	0.965	14.917
577	1	0.272	1.249	0.977	0.004	0.964	14.816
443	1	0.237	1.039	0.802	0.012	0.964	14.645
325	1	0.227	1.012	0.785	0.014	0.963	14.452
424	1	0.225	0.996	0.771	0.015	0.963	14.447
540	1	0.237	1.026	0.789	0.013	0.963	14.181
810	1	0.262	1.139	0.877	0.007	0.962	13.938
598	1	0.149	0.769	0.619	0.024	0.962	13.888
515	1	0.24	1.034	0.794	0.012	0.962	13.851
425	1	0.23	0.999	0.769	0.015	0.962	13.778
575	1	0.278	1.222	0.944	0.005	0.961	13.511
522	1	0.218	0.949	0.731	0.018	0.961	13.496
883	1	0.209	0.931	0.722	0.02	0.961	13.453
825	1	0.232	0.993	0.761	0.016	0.96	13.327
130	1	0.231	0.98	0.749	0.017	0.96	13.035
815	1	0.175	0.818	0.643	0.025	0.959	12.954
754	1	0.268	1.089	0.822	0.011	0.959	12.724
456	1	0.211	0.919	0.708	0.021	0.959	12.707
671	1	0.257	1.065	0.808	0.012	0.958	12.597
791	1	0.171	0.826	0.655	0.027	0.956	12.031
93	1	0.215	0.914	0.699	0.023	0.956	11.9
595	1	0.207	0.889	0.682	0.025	0.955	11.757
730	1	0.169	0.794	0.625	0.028	0.955	11.71
867	1	0.207	0.895	0.688	0.025	0.955	11.574
482	1	0.264	1.052	0.788	0.014	0.954	11.493
790	1	0.283	1.087	0.805	0.012	0.953	11.124
311	1	0.246	0.984	0.738	0.02	0.953	11.019
179	1	0.343	1.174	0.831	0.011	0.953	11.007
821	1	0.208	0.87	0.663	0.027	0.953	11.002
427	1	0.274	1.08	0.807	0.012	0.952	10.883
369	1	0.263	1.035	0.772	0.016	0.952	10.855
822	1	0.202	0.849	0.647	0.029	0.951	10.686
331	1	0.307	1.238	0.93	0.006	0.951	10.672
117	1	0.287	1.111	0.824	0.01	0.951	10.543
723	1	0.169	0.787	0.618	0.032	0.95	10.487
739	1	0.312	1.286	0.974	0.008	0.95	10.315
727	1	0.154	0.727	0.573	0.034	0.949	10.183
864	1	0.217	0.89	0.672	0.029	0.949	10.156
716	1	0.214	0.858	0.644	0.03	0.949	10.138
576	1	0.26	0.992	0.733	0.023	0.948	10.083
453	1	0.376	1.111	0.734	0.012	0.948	10.057
166	1	0.23	0.907	0.677	0.028	0.948	9.922
476	1	0.171	0.752	0.581	0.035	0.946	9.605
419	1	0.266	1.001	0.735	0.021	0.945	9.496
502	1	0.238	0.913	0.675	0.028	0.945	9.399
500	1	0.357	1.448	1.091	0.006	0.944	9.312
548	1	0.202	0.823	0.622	0.035	0.944	9.274
112	1	0.201	0.819	0.618	0.035	0.944	9.201
532	1	0.267	0.976	0.708	0.024	0.943	9.105
463	1	0.236	0.888	0.651	0.031	0.943	9.039
122	1	0.238	0.901	0.663	0.03	0.943	9.034
91	1	0.271	0.991	0.72	0.023	0.943	9.001
282	1	0.503	2.135	1.632	0.004	0.942	8.929
628	1	0.24	0.9	0.66	0.031	0.942	8.914
547	1	0.249	0.924	0.676	0.029	0.942	8.88
165	1	0.306	1.097	0.791	0.013	0.942	8.845
400	1	0.332	1.2	0.868	0.008	0.942	8.839
210	1	0.321	1.135	0.815	0.013	0.941	8.806
82	1	0.681	2.625	1.944	0.005	0.941	8.796
557	1	0.148	0.683	0.535	0.039	0.941	8.693
707	1	0.275	0.987	0.711	0.024	0.941	8.677
793	1	0.221	0.843	0.622	0.036	0.94	8.593
807	1	0.168	0.74	0.572	0.04	0.94	8.58
373	1	0.276	0.977	0.701	0.025	0.939	8.392
250	1	0.366	1.22	0.854	0.015	0.938	8.229
659	1	0.256	0.912	0.656	0.032	0.937	8.194
478	1	0.225	0.864	0.638	0.037	0.937	8.191
74	1	0.343	1.116	0.773	0.013	0.937	8.187
865	1	0.225	0.833	0.607	0.038	0.937	8.174
589	1	0.199	0.788	0.589	0.041	0.937	8.171
702	1	0.475	1.436	0.961	0.006	0.936	8.074
362	1	0.252	0.902	0.65	0.034	0.936	8.015
818	1	0.316	1.085	0.768	0.016	0.935	7.918
322	1	0.42	1.512	1.092	0.006	0.935	7.875
563	1	0.147	0.659	0.512	0.044	0.935	7.862
578	1	0.437	1.175	0.738	0.011	0.934	7.761
689	1	0.202	0.784	0.582	0.043	0.934	7.759
859	1	0.206	0.787	0.581	0.043	0.933	7.666
744	1	0.198	0.766	0.568	0.044	0.933	7.656
524	1	0.198	0.766	0.568	0.044	0.933	7.654
817	1	0.35	1.211	0.862	0.011	0.931	7.448
417	1	0.198	0.761	0.563	0.046	0.931	7.416
740	1	0.202	0.767	0.565	0.046	0.931	7.379
677	1	0.359	1.255	0.896	0.009	0.931	7.358
725	1	0.289	0.971	0.682	0.03	0.931	7.355
329	1	0.45	1.197	0.747	0.012	0.93	7.267
792	1	0.214	0.788	0.575	0.046	0.929	7.174
802	1	0.197	0.747	0.551	0.048	0.929	7.135
301	1	0.311	1.017	0.706	0.025	0.928	7.116
536	1	0.241	0.839	0.598	0.043	0.928	7.072
323	1	0.364	1.245	0.881	0.01	0.928	7.052
414	1	0.353	1.18	0.827	0.012	0.928	7.028
333	1	0.375	1.291	0.916	0.01	0.927	6.989
726	1	0.278	0.918	0.639	0.036	0.927	6.936
585	1	0.219	0.775	0.556	0.048	0.926	6.909
573	1	0.308	0.995	0.687	0.029	0.926	6.844
720	1	0.371	1.245	0.874	0.01	0.926	6.842
830	1	0.339	1.092	0.753	0.018	0.926	6.831
820	1	0.251	0.857	0.606	0.044	0.925	6.801
771	1	0.268	0.901	0.634	0.04	0.925	6.793
685	1	0.266	0.884	0.618	0.043	0.925	6.785
757	1	0.317	1.008	0.691	0.027	0.925	6.741
770	1	0.383	1.295	0.911	0.01	0.923	6.603
714	1	0.783	2.528	1.744	0.003	0.923	6.59
788	1	0.197	0.737	0.54	0.052	0.923	6.535
341	1	0.431	1.537	1.106	0.009	0.922	6.494
894	1	0.202	0.735	0.533	0.053	0.922	6.468
352	1	0.343	1.051	0.708	0.025	0.922	6.455
691	1	0.405	1.031	0.626	0.03	0.921	6.419
751	1	0.393	1.473	1.08	0.022	0.921	6.364
324	1	0.93	5.899	4.969	0.001	0.92	6.338
512	1	0.233	0.799	0.566	0.051	0.92	6.31
854	1	0.346	1.041	0.695	0.027	0.92	6.271
772	1	0.426	1.567	1.141	0.016	0.919	6.251
125	1	0.365	1.145	0.78	0.017	0.919	6.224
529	1	0.32	0.986	0.666	0.032	0.919	6.204
510	1	0.432	1.441	1.009	0.009	0.917	6.084
183	1	0.505	1.314	0.809	0.008	0.917	6.069
361	1	0.858	3.162	2.304	0.002	0.917	6.067
649	1	0.487	1.231	0.744	0.012	0.917	6.045
238	1	0.361	1.089	0.728	0.021	0.916	6.016
277	1	0.419	1.341	0.921	0.011	0.915	5.922
794	1	0.203	0.731	0.528	0.059	0.914	5.835
245	1	0.915	3.029	2.114	0.003	0.914	5.831
110	1	0.484	1.241	0.756	0.011	0.913	5.773
767	1	0.382	1.027	0.646	0.038	0.913	5.73
692	1	0.346	0.892	0.546	0.052	0.912	5.707
769	1	0.387	1.086	0.699	0.023	0.912	5.693
46	1	0.389	0.967	0.578	0.042	0.912	5.658
395	1	0.675	2.265	1.59	0.007	0.911	5.621
835	1	0.441	1.121	0.681	0.029	0.91	5.533
786	1	0.199	0.703	0.504	0.063	0.909	5.504
192	1	0.274	0.908	0.634	0.053	0.909	5.471
454	1	0.294	0.888	0.595	0.05	0.908	5.433
370	1	0.366	1.014	0.648	0.034	0.908	5.403
399	1	0.431	1.323	0.892	0.02	0.908	5.402
803	1	0.447	1.13	0.683	0.023	0.907	5.351
161	1	0.197	0.689	0.492	0.065	0.906	5.315
53	1	0.519	1.695	1.176	0.009	0.905	5.244
152	1	0.267	0.844	0.577	0.061	0.905	5.243
70	1	0.446	1.394	0.948	0.012	0.905	5.212
297	1	0.489	1.218	0.728	0.019	0.904	5.179
848	1	0.176	0.63	0.454	0.068	0.903	5.103
732	1	0.325	0.943	0.618	0.047	0.903	5.094
469	1	0.311	0.898	0.588	0.052	0.903	5.083
280	1	0.432	1.201	0.768	0.019	0.902	5.033
828	1	0.299	0.872	0.572	0.056	0.901	5.019
231	1	0.404	0.942	0.538	0.05	0.901	4.986
675	1	0.321	0.909	0.589	0.051	0.901	4.973
397	1	0.479	1.519	1.04	0.012	0.901	4.971
715	1	0.247	0.789	0.541	0.065	0.901	4.965
556	1	0.195	0.668	0.473	0.07	0.9	4.961
752	1	0.448	1.274	0.826	0.02	0.9	4.917
568	1	0.194	0.661	0.467	0.071	0.899	4.907
758	1	0.299	0.779	0.48	0.066	0.899	4.906
844	1	0.489	1.103	0.614	0.025	0.899	4.858
477	1	0.194	0.66	0.465	0.072	0.898	4.818
186	1	0.207	0.67	0.462	0.073	0.897	4.781
115	1	0.194	0.654	0.46	0.073	0.897	4.757
84	1	0.195	0.655	0.46	0.073	0.896	4.744
291	1	0.384	1.038	0.654	0.034	0.896	4.733
77	1	0.194	0.65	0.456	0.074	0.895	4.691
603	1	0.284	0.794	0.511	0.071	0.895	4.675
584	1	0.467	1.377	0.91	0.015	0.894	4.649
746	1	0.143	0.522	0.379	0.072	0.894	4.642
259	1	0.281	0.819	0.538	0.067	0.893	4.58
497	1	0.281	0.802	0.522	0.068	0.893	4.575
312	1	0.318	0.873	0.556	0.062	0.893	4.573
832	1	0.244	0.752	0.508	0.075	0.893	4.558
256	1	0.705	2.08	1.375	0.008	0.892	4.547
513	1	0.413	1.149	0.736	0.035	0.892	4.526
319	1	0.449	1.132	0.683	0.024	0.891	4.499
89	1	0.614	2.444	1.83	0.019	0.891	4.497
682	1	0.449	1.278	0.829	0.021	0.891	4.496
337	1	0.305	0.87	0.565	0.063	0.891	4.469
213	1	0.249	0.758	0.509	0.074	0.89	4.46
840	1	0.292	0.818	0.526	0.069	0.89	4.444
233	1	0.549	1.466	0.917	0.013	0.89	4.439
412	1	0.312	0.869	0.557	0.067	0.889	4.399
700	1	0.202	0.641	0.438	0.081	0.889	4.376
140	1	0.266	0.79	0.524	0.078	0.888	4.368
229	1	0.5	1.194	0.694	0.019	0.888	4.337
402	1	0.287	0.801	0.514	0.072	0.888	4.33
428	1	0.426	1.118	0.691	0.027	0.886	4.264
782	1	0.477	1.094	0.617	0.038	0.885	4.239
61	1	0.532	1.639	1.107	0.023	0.884	4.201
837	1	0.193	0.617	0.424	0.083	0.884	4.167
608	1	0.235	0.698	0.462	0.083	0.882	4.094
431	1	0.433	1.151	0.718	0.035	0.882	4.092
604	1	0.701	1.94	1.239	0.01	0.882	4.088
185	1	0.481	1.317	0.836	0.03	0.882	4.084
491	1	0.254	0.742	0.488	0.086	0.881	4.067
704	1	0.272	0.761	0.489	0.08	0.881	4.051
73	1	0.148	0.53	0.382	0.081	0.881	4.043
116	1	0.278	0.772	0.495	0.08	0.88	4.032
855	1	0.274	0.763	0.489	0.081	0.88	4.013
474	1	0.507	1.187	0.681	0.021	0.879	3.993
514	1	0.294	0.781	0.487	0.082	0.878	3.964
849	1	0.134	0.49	0.356	0.081	0.878	3.961
826	1	0.147	0.519	0.373	0.083	0.877	3.928
92	1	0.192	0.6	0.408	0.088	0.877	3.92
733	1	0.507	1.07	0.564	0.034	0.876	3.889
778	1	0.271	0.745	0.474	0.085	0.876	3.886
47	1	0.456	0.98	0.524	0.062	0.875	3.844
688	1	0.46	1.112	0.652	0.031	0.873	3.763
613	1	0.508	1.357	0.849	0.024	0.872	3.753
684	1	0.564	1.22	0.656	0.02	0.872	3.733
154	1	0.231	0.677	0.446	0.093	0.871	3.689
86	1	0.452	0.987	0.535	0.056	0.87	3.687
293	1	0.228	0.643	0.415	0.095	0.87	3.673
460	1	0.837	2.443	1.606	0.012	0.87	3.657
80	1	0.268	0.727	0.458	0.091	0.869	3.65
101	1	0.552	1.166	0.614	0.025	0.868	3.61
359	1	0.358	0.881	0.523	0.077	0.867	3.576
364	1	0.404	0.966	0.563	0.064	0.867	3.572
851	1	0.463	0.959	0.496	0.063	0.866	3.531
56	1	0.421	0.995	0.574	0.057	0.864	3.498
142	1	0.149	0.495	0.346	0.093	0.864	3.475
710	1	0.654	1.572	0.918	0.012	0.862	3.419
784	1	0.507	1.018	0.511	0.057	0.86	3.37
119	1	0.428	0.928	0.5	0.077	0.859	3.349
439	1	0.427	1.005	0.578	0.064	0.859	3.346
838	1	0.301	0.76	0.459	0.097	0.857	3.301
182	1	0.869	2.309	1.441	0.011	0.857	3.288
328	1	1.082	2.779	1.697	0.003	0.857	3.274
403	1	0.531	1.264	0.733	0.027	0.853	3.173
410	1	0.431	0.878	0.447	0.086	0.852	3.152
296	1	0.63	1.43	0.801	0.017	0.851	3.137
438	1	0.968	2.653	1.685	0.008	0.85	3.118
642	1	0.44	0.945	0.504	0.084	0.85	3.112
363	1	0.597	1.245	0.648	0.021	0.849	3.096
171	1	0.537	1.071	0.534	0.046	0.849	3.09
299	1	0.477	0.96	0.484	0.071	0.849	3.09
230	1	0.559	1.156	0.597	0.032	0.849	3.074
148	1	0.452	0.989	0.537	0.066	0.848	3.072
190	1	0.511	1.217	0.707	0.049	0.848	3.049
294	1	0.663	1.527	0.865	0.015	0.847	3.03
551	1	0.333	0.779	0.447	0.103	0.846	3.022
669	1	0.56	1.132	0.572	0.032	0.846	3.004
686	1	0.549	1.065	0.516	0.05	0.845	2.995
464	1	0.505	1.091	0.586	0.045	0.845	2.993
833	1	0.319	0.765	0.446	0.105	0.845	2.987
200	1	0.586	1.114	0.528	0.038	0.845	2.981
559	1	0.578	1.083	0.506	0.043	0.844	2.958
71	1	0.417	0.97	0.553	0.085	0.843	2.949
856	1	0.164	0.491	0.327	0.111	0.843	2.942
155	1	0.224	0.61	0.386	0.116	0.842	2.918
218	1	0.562	1.219	0.658	0.028	0.842	2.913
258	1	0.518	0.995	0.477	0.065	0.841	2.912
475	1	0.665	1.445	0.78	0.019	0.841	2.9
105	1	0.349	0.821	0.472	0.106	0.84	2.882
745	1	0.282	0.739	0.457	0.113	0.838	2.827
773	1	0.262	0.65	0.388	0.12	0.837	2.813
157	1	0.572	1.095	0.523	0.047	0.837	2.807
351	1	0.397	0.823	0.426	0.108	0.836	2.792
611	1	0.499	0.953	0.454	0.079	0.836	2.788
298	1	0.582	1.137	0.555	0.039	0.834	2.757
69	1	0.763	2.042	1.278	0.036	0.834	2.752
479	1	0.557	1.049	0.492	0.058	0.83	2.682
430	1	0.586	1.144	0.558	0.044	0.83	2.678
764	1	0.195	0.529	0.334	0.125	0.83	2.67
129	1	0.589	1.112	0.523	0.039	0.829	2.666
465	1	0.365	0.751	0.386	0.119	0.829	2.66
656	1	0.589	1.157	0.568	0.035	0.829	2.656
371	1	0.366	0.805	0.44	0.111	0.829	2.655
852	1	0.166	0.469	0.302	0.122	0.829	2.652
863	1	0.192	0.521	0.329	0.125	0.828	2.648
366	1	0.422	0.839	0.417	0.111	0.826	2.599
708	1	0.634	1.216	0.582	0.036	0.825	2.594
811	1	0.815	1.959	1.143	0.018	0.825	2.589
283	1	0.685	1.478	0.793	0.037	0.825	2.588
358	1	0.715	1.641	0.926	0.02	0.825	2.58
765	1	0.276	0.647	0.371	0.131	0.824	2.561
625	1	0.657	1.386	0.729	0.027	0.822	2.527
349	1	0.636	1.282	0.646	0.026	0.821	2.514
661	1	0.285	0.64	0.355	0.129	0.82	2.491
193	1	0.376	0.747	0.371	0.127	0.819	2.474
172	1	0.523	1.067	0.544	0.067	0.818	2.462
239	1	0.566	1.079	0.513	0.055	0.817	2.451
787	1	0.254	0.597	0.343	0.139	0.816	2.436
731	1	0.496	0.922	0.426	0.098	0.814	2.406
581	1	0.534	0.956	0.422	0.086	0.814	2.4
750	1	0.991	5.133	4.142	0.044	0.814	2.398
666	1	0.496	0.932	0.436	0.1	0.812	2.377
278	1	0.595	1.081	0.486	0.068	0.812	2.372
658	1	0.578	1.186	0.607	0.059	0.812	2.365
602	1	0.582	1.032	0.45	0.068	0.811	2.348
813	1	0.403	0.792	0.389	0.135	0.81	2.339
703	1	0.498	0.901	0.404	0.106	0.808	2.309
843	1	0.379	0.736	0.357	0.139	0.804	2.251
396	1	0.613	1.073	0.459	0.059	0.804	2.249
492	1	1.282	4.102	2.82	0.001	0.804	2.244
221	1	0.656	1.01	0.354	0.091	0.802	2.222
338	1	1.251	3.959	2.707	0.003	0.802	2.217
591	1	0.502	0.932	0.43	0.104	0.801	2.206
630	1	0.958	2.376	1.418	0.024	0.8	2.195
882	1	0.386	0.954	0.567	0.14	0.799	2.174
49	1	0.647	1.178	0.531	0.044	0.797	2.156
15	1	2.271	10.816	8.545	0.073	0.795	2.122
254	1	0.612	1.17	0.558	0.073	0.795	2.122
194	1	0.701	1.281	0.58	0.038	0.793	2.096
173	1	0.778	1.501	0.723	0.025	0.79	2.062
442	1	0.614	1.056	0.442	0.07	0.79	2.062
505	1	0.78	1.326	0.546	0.086	0.79	2.058
511	1	0.677	1.167	0.49	0.044	0.789	2.054
763	1	0.656	1.123	0.467	0.052	0.789	2.054
180	1	0.265	0.566	0.301	0.163	0.789	2.048
188	1	0.435	0.808	0.373	0.14	0.789	2.048
561	1	0.788	1.653	0.865	0.034	0.787	2.029
398	1	0.682	1.161	0.478	0.045	0.787	2.027
76	1	0.258	0.55	0.292	0.164	0.787	2.026
156	1	0.58	0.978	0.398	0.095	0.785	2.007
681	1	0.767	1.482	0.715	0.03	0.785	2.002
552	1	0.391	0.731	0.34	0.155	0.784	1.995
530	1	0.613	1.027	0.414	0.082	0.784	1.992
574	1	0.49	0.844	0.354	0.135	0.783	1.977
128	1	0.602	1.004	0.402	0.089	0.782	1.973
674	1	0.507	0.868	0.361	0.13	0.782	1.972
619	1	0.586	1.142	0.556	0.102	0.782	1.962
367	1	0.69	1.158	0.467	0.043	0.781	1.952
841	1	0.262	0.546	0.283	0.17	0.781	1.951
839	1	0.475	0.817	0.341	0.145	0.78	1.943
694	1	0.649	1.094	0.444	0.066	0.779	1.935
698	1	0.576	0.941	0.365	0.12	0.779	1.933
587	1	0.662	1.061	0.399	0.072	0.778	1.924
216	1	0.533	0.969	0.436	0.119	0.776	1.899
706	1	0.709	1.162	0.452	0.051	0.774	1.876
37	1	0.732	1.208	0.476	0.113	0.773	1.871
695	1	0.673	1.074	0.4	0.067	0.772	1.86
525	1	0.726	1.211	0.485	0.038	0.771	1.85
762	1	0.437	0.757	0.32	0.159	0.771	1.847
640	1	0.193	0.435	0.243	0.171	0.77	1.835
232	1	0.65	1.117	0.467	0.082	0.769	1.828
836	1	0.394	0.71	0.316	0.169	0.769	1.823
495	1	0.677	1.065	0.387	0.074	0.767	1.808
612	1	0.719	1.207	0.489	0.075	0.767	1.803
673	1	0.378	0.676	0.298	0.172	0.767	1.803
523	1	0.511	0.847	0.336	0.146	0.766	1.797
582	1	0.976	2.089	1.112	0.031	0.765	1.782
824	1	0.147	0.36	0.213	0.161	0.764	1.777
528	1	0.627	0.982	0.355	0.107	0.763	1.762
748	1	0.649	1.131	0.481	0.115	0.76	1.737
808	1	0.393	0.693	0.3	0.178	0.759	1.725
823	1	0.425	0.743	0.318	0.173	0.757	1.706
303	1	0.66	1.062	0.402	0.087	0.755	1.692
620	1	0.928	1.949	1.021	0.082	0.754	1.684
618	1	0.864	1.608	0.744	0.059	0.753	1.67
705	1	0.392	0.685	0.293	0.184	0.753	1.668
537	1	0.725	1.162	0.437	0.062	0.752	1.665
40	1	0.577	0.893	0.316	0.142	0.752	1.662
96	1	0.263	0.519	0.256	0.193	0.752	1.662
711	1	0.395	0.7	0.305	0.184	0.752	1.662
66	1	0.812	1.457	0.645	0.07	0.751	1.654
783	1	0.642	0.989	0.347	0.11	0.75	1.647
132	1	0.834	1.547	0.713	0.037	0.75	1.645
893	1	0.709	1.193	0.484	0.07	0.748	1.629
670	1	0.664	1.028	0.365	0.098	0.748	1.628
853	1	0.677	1.068	0.391	0.087	0.748	1.627
641	1	0.641	0.985	0.344	0.118	0.747	1.621
580	1	0.676	1.056	0.38	0.088	0.746	1.613
343	1	0.938	1.922	0.984	0.053	0.746	1.611
187	1	0.639	1.008	0.368	0.12	0.746	1.609
264	1	0.478	0.787	0.309	0.181	0.744	1.592
480	1	0.258	0.499	0.241	0.2	0.744	1.591
202	1	0.575	0.925	0.349	0.146	0.743	1.588
109	1	0.508	0.812	0.304	0.17	0.742	1.581
509	1	0.702	1.085	0.383	0.085	0.742	1.578
648	1	0.459	0.761	0.301	0.184	0.74	1.563
527	1	0.313	0.566	0.253	0.203	0.74	1.56
724	1	0.223	0.437	0.214	0.199	0.739	1.557
418	1	0.205	0.433	0.228	0.195	0.739	1.55
638	1	0.449	0.741	0.292	0.188	0.738	1.549
590	1	0.748	1.127	0.379	0.075	0.738	1.544
147	1	0.786	1.259	0.473	0.051	0.738	1.543
14	1	1.206	3.433	2.226	0.114	0.736	1.53
24	1	1.386	3.683	2.297	0.116	0.733	1.51
644	1	0.607	0.947	0.34	0.141	0.733	1.503
350	1	0.482	0.759	0.277	0.188	0.731	1.49
353	1	0.815	1.392	0.577	0.045	0.73	1.484
334	1	1.418	4.848	3.43	0.005	0.729	1.476
18	1	1.176	2.601	1.425	0.119	0.728	1.471
19	1	1.34	3.426	2.086	0.121	0.728	1.465
52	1	0.774	1.197	0.423	0.067	0.727	1.459
127	1	0.644	0.949	0.305	0.137	0.727	1.458
16	1	1.131	2.381	1.25	0.121	0.726	1.455
601	1	0.404	0.669	0.265	0.208	0.725	1.446
235	1	0.796	1.238	0.443	0.06	0.724	1.442
506	1	0.984	1.863	0.878	0.054	0.724	1.44
106	1	0.193	0.389	0.196	0.204	0.724	1.437
281	1	0.817	1.326	0.509	0.046	0.723	1.429
29	1	1.247	2.415	1.168	0.124	0.722	1.422
895	1	0.311	0.569	0.258	0.217	0.721	1.419
51	1	0.713	1.036	0.323	0.107	0.72	1.413
599	1	0.454	0.714	0.26	0.204	0.72	1.41
647	1	0.762	1.124	0.362	0.093	0.72	1.409
393	1	0.775	1.135	0.36	0.062	0.719	1.405
889	1	0.743	1.147	0.404	0.091	0.719	1.403
44	1	0.914	1.565	0.651	0.045	0.719	1.401
504	1	0.697	1.03	0.333	0.115	0.717	1.393
177	1	0.763	1.029	0.266	0.14	0.716	1.382
623	1	1.057	2.349	1.292	0.064	0.716	1.38
572	1	0.833	1.315	0.482	0.044	0.715	1.377
827	1	0.843	1.409	0.566	0.051	0.715	1.375
747	1	0.942	1.093	0.151	0.132	0.714	1.369
429	1	0.193	0.374	0.181	0.213	0.712	1.354
503	1	0.572	0.852	0.28	0.186	0.71	1.343
845	1	0.23	0.409	0.179	0.224	0.71	1.34
13	1	1.368	2.228	0.859	0.134	0.709	1.339
133	1	0.23	0.409	0.178	0.225	0.708	1.331
870	1	1.138	1.489	0.351	0.095	0.708	1.328
484	1	0.697	1.016	0.319	0.126	0.707	1.326
252	1	1.367	3.214	1.847	0.006	0.707	1.324
217	1	0.899	1.539	0.64	0.037	0.706	1.32
759	1	0.656	0.951	0.295	0.15	0.705	1.311
634	1	0.429	0.67	0.241	0.224	0.704	1.307
887	1	1.389	1.809	0.421	0.091	0.704	1.305
441	1	10.845	29.27	18.425	0.182	0.704	1.302
212	1	0.757	1.056	0.299	0.102	0.701	1.286
228	1	0.776	1.088	0.311	0.091	0.701	1.285
555	1	0.392	0.642	0.25	0.234	0.699	1.275
588	1	0.815	1.18	0.365	0.072	0.698	1.266
262	1	0.356	0.619	0.262	0.238	0.698	1.265
566	1	0.773	1.094	0.321	0.094	0.697	1.261
857	1	0.728	1.02	0.292	0.122	0.695	1.249
722	1	0.636	0.91	0.274	0.181	0.692	1.23
697	1	0.261	0.43	0.169	0.245	0.69	1.222
121	1	1.256	2.287	1.031	0.053	0.69	1.219
215	1	0.765	1.053	0.288	0.112	0.688	1.212
149	1	0.462	0.684	0.221	0.234	0.688	1.207
866	1	0.772	1.06	0.288	0.105	0.686	1.199
150	1	0.875	1.285	0.41	0.043	0.685	1.193
886	1	0.865	1.238	0.373	0.057	0.684	1.188
696	1	0.274	0.44	0.165	0.253	0.682	1.179
457	1	0.898	1.144	0.246	0.13	0.682	1.174
699	1	0.667	0.921	0.254	0.177	0.681	1.17
609	1	0.601	0.834	0.234	0.205	0.68	1.167
365	1	0.796	1.103	0.307	0.113	0.68	1.164
347	1	0.847	1.202	0.355	0.064	0.679	1.16
271	1	1.36	1.338	-0.022	0.13	0.676	1.144
632	1	1.177	2.118	0.941	0.048	0.675	1.138
869	1	0.597	0.82	0.223	0.214	0.675	1.138
98	1	0.274	0.428	0.154	0.261	0.673	1.131
690	1	0.93	1.377	0.447	0.071	0.671	1.12
829	1	0.719	0.967	0.248	0.157	0.67	1.112
508	1	0.635	0.88	0.245	0.208	0.669	1.109
62	1	1.574	0.983	-0.592	0.201	0.668	1.106
728	1	0.337	0.572	0.235	0.266	0.667	1.1
624	1	1.386	2.585	1.2	0.039	0.667	1.097
246	1	1.171	2.062	0.891	0.05	0.666	1.092
487	1	1.215	2.113	0.898	0.052	0.665	1.091
416	1	0.88	1.285	0.405	0.075	0.665	1.089
605	1	0.484	0.687	0.203	0.255	0.663	1.079
48	1	0.83	1.12	0.29	0.087	0.663	1.078
466	1	1.095	1.82	0.724	0.06	0.663	1.077
846	1	0.738	0.988	0.25	0.154	0.662	1.076
713	1	0.792	1.066	0.275	0.117	0.661	1.068
17	1	1.051	1.1	0.049	0.213	0.66	1.064
287	1	1.375	2.566	1.191	0.044	0.66	1.064
267	1	0.993	1.252	0.259	0.147	0.66	1.063
28	1	1.05	1.077	0.026	0.214	0.659	1.06
25	1	1.05	1.066	0.016	0.214	0.659	1.058
421	1	0.834	1.176	0.341	0.12	0.656	1.048
12	1	1.073	1.076	0.003	0.216	0.656	1.046
10	1	1.073	1.077	0.004	0.216	0.655	1.044
569	1	0.871	1.172	0.301	0.081	0.655	1.043
11	1	1.072	1.067	-0.005	0.217	0.655	1.041
35	1	1.072	1.067	-0.005	0.217	0.655	1.041
8	1	1.047	1.042	-0.005	0.218	0.654	1.038
20	1	1.047	1.042	-0.005	0.218	0.654	1.038
38	1	0.277	0.428	0.151	0.276	0.653	1.033
473	1	0.863	1.147	0.284	0.084	0.653	1.033
667	1	0.686	0.895	0.209	0.202	0.651	1.025
541	1	1.334	2.329	0.995	0.051	0.651	1.021
545	1	1.011	1.632	0.621	0.067	0.65	1.02
151	1	0.882	1.197	0.315	0.072	0.65	1.018
59	1	0.928	1.318	0.39	0.072	0.649	1.013
22	1	1.19	1.046	-0.145	0.224	0.648	1.01
30	1	1.19	1.046	-0.145	0.224	0.648	1.01
31	1	1.19	1.046	-0.145	0.224	0.648	1.01
36	1	1.19	1.051	-0.139	0.224	0.648	1.01
607	1	0.894	1.214	0.32	0.079	0.648	1.01
749	1	1.223	1.659	0.436	0.155	0.648	1.01
554	1	0.715	0.935	0.22	0.185	0.647	1.004
265	1	0.857	1.005	0.148	0.176	0.646	1.003
1	1	1.821	2.046	0.225	0.22	0.646	1
2	1	1.821	2.046	0.225	0.22	0.646	1
3	1	1.821	2.046	0.225	0.22	0.646	1
4	1	1.821	2.046	0.225	0.22	0.646	1
5	1	1.821	2.046	0.225	0.22	0.646	1
6	1	1.821	2.046	0.225	0.22	0.646	1
27	1	1.191	1.025	-0.167	0.227	0.646	1
206	1	1.821	2.046	0.225	0.22	0.646	1
207	1	1.821	2.046	0.225	0.22	0.646	1
208	1	1.821	2.046	0.225	0.22	0.646	1
272	1	1.821	2.046	0.225	0.22	0.646	1
273	1	1.821	2.046	0.225	0.22	0.646	1
274	1	1.821	2.046	0.225	0.22	0.646	1
275	1	1.821	2.046	0.225	0.22	0.646	1
308	1	1.821	2.046	0.225	0.22	0.646	1
309	1	1.821	2.046	0.225	0.22	0.646	1
375	1	1.821	2.046	0.225	0.22	0.646	1
376	1	1.821	2.046	0.225	0.22	0.646	1
377	1	1.821	2.046	0.225	0.22	0.646	1
378	1	1.821	2.046	0.225	0.22	0.646	1
379	1	1.821	2.046	0.225	0.22	0.646	1
383	1	1.821	2.046	0.225	0.22	0.646	1
384	1	1.821	2.046	0.225	0.22	0.646	1
385	1	1.821	2.046	0.225	0.22	0.646	1
386	1	1.821	2.046	0.225	0.22	0.646	1
387	1	1.821	2.046	0.225	0.22	0.646	1
388	1	1.821	2.046	0.225	0.22	0.646	1
389	1	1.821	2.046	0.225	0.22	0.646	1
390	1	1.821	2.046	0.225	0.22	0.646	1
871	1	1.821	2.046	0.225	0.22	0.646	1
872	1	1.821	2.046	0.225	0.22	0.646	1
873	1	1.821	2.046	0.225	0.22	0.646	1
874	1	1.821	2.046	0.225	0.22	0.646	1
875	1	1.821	2.046	0.225	0.22	0.646	1
876	1	1.821	2.046	0.225	0.22	0.646	1
877	1	1.821	2.046	0.225	0.22	0.646	1
878	1	1.821	2.046	0.225	0.22	0.646	1
879	1	1.821	2.046	0.225	0.22	0.646	1
880	1	1.821	2.046	0.225	0.22	0.646	1
881	1	1.821	2.046	0.225	0.22	0.646	1
888	1	1.821	2.046	0.225	0.22	0.646	1
897	1	1.821	2.046	0.225	0.22	0.646	1
898	1	1.821	2.046	0.225	0.22	0.646	1
899	1	1.821	2.046	0.225	0.22	0.646	1
900	1	1.821	2.046	0.225	0.22	0.646	1
901	1	1.821	2.046	0.225	0.22	0.646	1
902	1	1.821	2.046	0.225	0.22	0.646	1
903	1	1.821	2.046	0.225	0.22	0.646	1
904	1	1.821	2.046	0.225	0.22	0.646	1
905	1	1.821	2.046	0.225	0.22	0.646	1
906	1	1.821	2.046	0.225	0.22	0.646	1
907	1	1.821	2.046	0.225	0.22	0.646	1
908	1	1.821	2.046	0.225	0.22	0.646	1
909	1	1.821	2.046	0.225	0.22	0.646	1
910	1	1.821	2.046	0.225	0.22	0.646	1
23	1	1.19	1.009	-0.181	0.228	0.645	0.995
26	1	1.339	1.05	-0.289	0.231	0.641	0.98
33	1	1.339	1.05	-0.289	0.231	0.641	0.98
423	1	0.798	1.023	0.225	0.146	0.641	0.98
34	1	1.339	1.041	-0.298	0.231	0.641	0.978
196	1	0.967	1.391	0.424	0.063	0.64	0.977
288	1	0.916	1.254	0.338	0.059	0.64	0.976
65	1	0.941	1.287	0.346	0.068	0.639	0.969
488	1	0.935	1.276	0.341	0.089	0.638	0.965
652	1	1.004	1.372	0.368	0.097	0.637	0.963
672	1	0.859	1.131	0.272	0.097	0.637	0.963
621	1	0.987	1.434	0.446	0.164	0.636	0.957
562	1	0.859	1.092	0.233	0.119	0.635	0.954
777	1	0.444	0.612	0.168	0.288	0.634	0.95
310	1	0.728	1.118	0.389	0.211	0.634	0.949
237	1	0.759	0.967	0.208	0.181	0.633	0.946
481	1	0.952	1.308	0.356	0.062	0.633	0.945
535	1	0.769	1.215	0.447	0.196	0.632	0.941
169	1	0.277	0.394	0.118	0.294	0.631	0.94
597	1	0.277	0.395	0.118	0.295	0.631	0.939
622	1	1.468	1.051	-0.417	0.218	0.631	0.939
32	1	1.721	1.116	-0.605	0.241	0.629	0.929
145	1	0.851	1.076	0.225	0.135	0.628	0.926
247	1	0.993	1.298	0.306	0.105	0.627	0.92
629	1	1.115	1.682	0.567	0.076	0.626	0.918
307	1	1.789	1.834	0.045	0.121	0.623	0.906
7	1	1.722	0.985	-0.737	0.252	0.621	0.899
404	1	0.684	0.867	0.183	0.234	0.62	0.895
775	1	0.241	0.338	0.096	0.3	0.617	0.884
219	1	1.162	1.781	0.619	0.069	0.616	0.88
356	1	0.866	1.067	0.201	0.142	0.615	0.876
292	1	1.004	1.404	0.401	0.062	0.614	0.871
538	1	1.307	2.102	0.795	0.067	0.613	0.869
102	1	0.868	1.09	0.222	0.142	0.612	0.867
534	1	1.634	1.821	0.187	0.116	0.613	0.867
160	1	0.886	1.029	0.143	0.187	0.61	0.859
87	1	0.957	1.192	0.235	0.105	0.61	0.857
606	1	0.919	1.14	0.221	0.098	0.606	0.842
678	1	0.932	1.124	0.192	0.122	0.604	0.838
302	1	1.491	2.446	0.956	0.082	0.604	0.837
526	1	0.579	0.686	0.107	0.304	0.603	0.834
721	1	1.353	2.149	0.796	0.059	0.602	0.83
346	1	1.107	1.514	0.407	0.089	0.601	0.826
468	1	1.003	1.267	0.264	0.1	0.599	0.818
600	1	0.56	0.685	0.125	0.309	0.598	0.816
550	1	0.973	1.226	0.253	0.102	0.597	0.814
64	1	0.889	1.077	0.187	0.147	0.595	0.805
327	1	1.611	2.629	1.018	0.036	0.595	0.805
137	1	0.646	0.785	0.139	0.283	0.595	0.804
445	1	0.97	0.84	-0.13	0.273	0.594	0.804
316	1	0.612	0.7	0.088	0.311	0.591	0.793
300	1	0.835	0.905	0.07	0.249	0.591	0.792
679	1	1.099	1.447	0.348	0.099	0.584	0.77
284	1	0.881	1.053	0.171	0.158	0.582	0.764
485	1	1.13	1.083	-0.047	0.208	0.578	0.752
776	1	1.29	1.926	0.635	0.07	0.575	0.743
54	1	0.844	0.984	0.141	0.218	0.573	0.736
75	1	1.118	1.498	0.381	0.086	0.57	0.727
114	1	1.057	1.277	0.22	0.109	0.568	0.721
220	1	0.89	0.979	0.088	0.228	0.567	0.719
224	1	1.065	1.24	0.175	0.126	0.567	0.719
834	1	0.423	0.515	0.092	0.355	0.564	0.711
891	1	1.01	1.12	0.11	0.155	0.564	0.709
814	1	1.016	1.236	0.22	0.098	0.563	0.706
191	1	1.097	1.399	0.302	0.097	0.561	0.702
285	1	1.293	1.811	0.518	0.093	0.561	0.702
111	1	1.043	1.254	0.211	0.117	0.561	0.7
646	1	1.115	1.458	0.344	0.093	0.56	0.698
654	1	0.757	0.866	0.108	0.277	0.56	0.698
735	1	0.395	0.502	0.106	0.359	0.559	0.694
594	1	0.949	1.053	0.104	0.19	0.558	0.692
68	1	1.161	1.426	0.265	0.125	0.557	0.69
885	1	1.1	1.223	0.123	0.154	0.557	0.689
896	1	1.962	0.709	-1.252	0.339	0.556	0.688
801	1	0.168	0.301	0.134	0.281	0.556	0.686
392	1	0.625	0.695	0.07	0.343	0.555	0.683
58	1	1.052	1.254	0.202	0.105	0.554	0.681
426	1	0.933	0.92	-0.013	0.3	0.553	0.678
394	1	0.796	0.885	0.089	0.275	0.552	0.676
176	1	1.098	1.379	0.281	0.101	0.549	0.669
184	1	0.888	0.886	-0.002	0.287	0.548	0.665
518	1	1.072	1.281	0.209	0.109	0.548	0.665
493	1	0.423	0.523	0.1	0.374	0.548	0.664
796	1	0.162	0.289	0.126	0.283	0.547	0.664
499	1	0.895	0.972	0.078	0.237	0.547	0.663
405	1	0.568	0.633	0.065	0.362	0.546	0.661
108	1	1.064	1.109	0.045	0.189	0.543	0.652
304	1	1.004	1.073	0.069	0.201	0.54	0.643
653	1	1.198	1.399	0.201	0.165	0.539	0.642
240	1	0.922	1.011	0.09	0.228	0.539	0.64
360	1	1.165	1.284	0.119	0.15	0.534	0.629
890	1	0.305	0.321	0.015	0.382	0.534	0.628
100	1	1.11	1.326	0.216	0.105	0.533	0.627
336	1	1.257	1.557	0.3	0.124	0.532	0.624
348	1	1.68	3.674	1.994	0.094	0.531	0.621
806	1	0.881	0.945	0.064	0.263	0.531	0.621
97	1	0.83	0.934	0.104	0.256	0.53	0.619
774	1	0.277	0.288	0.011	0.38	0.53	0.618
842	1	0.972	1.083	0.111	0.177	0.529	0.616
330	1	1.268	1.259	-0.009	0.213	0.525	0.607
520	1	1.265	1.594	0.329	0.117	0.522	0.6
42	1	1.691	1.111	-0.58	0.275	0.521	0.597
138	1	1.055	1.124	0.07	0.179	0.519	0.592
339	1	9.016	11.722	2.706	0.261	0.518	0.59
201	1	0.445	0.487	0.043	0.401	0.515	0.583
126	1	0.924	1.019	0.095	0.24	0.513	0.579
345	1	1.771	2.633	0.863	0.066	0.512	0.575
436	1	1.468	1.944	0.476	0.13	0.506	0.563
175	1	2.152	0.59	-1.562	0.4	0.505	0.559
489	1	1.061	1.149	0.088	0.157	0.504	0.557
432	1	1.104	0.882	-0.222	0.329	0.504	0.556
211	1	1.306	1.529	0.223	0.175	0.499	0.547
131	1	1.19	1.351	0.161	0.138	0.493	0.534
411	1	1.392	1.716	0.324	0.135	0.492	0.531
586	1	0.711	0.763	0.052	0.379	0.487	0.52
263	1	1.078	1.168	0.091	0.16	0.486	0.518
295	1	1.152	1.243	0.091	0.181	0.481	0.509
753	1	0.945	0.973	0.029	0.272	0.48	0.506
496	1	1.347	1.036	-0.311	0.283	0.479	0.505
483	1	1.111	1.106	-0.005	0.214	0.479	0.503
626	1	1.429	1.654	0.225	0.154	0.477	0.5
159	1	1.21	1.203	-0.007	0.198	0.473	0.493
892	1	0.544	0.541	-0.002	0.448	0.472	0.491
579	1	0.631	0.634	0.003	0.429	0.469	0.484
158	1	1.195	1.239	0.044	0.156	0.468	0.483
236	1	1.318	1.469	0.15	0.145	0.467	0.481
780	1	0.659	0.654	-0.006	0.428	0.467	0.481
168	1	0.972	1.027	0.055	0.231	0.464	0.474
63	1	0.891	0.915	0.024	0.354	0.461	0.469
313	1	1.195	1.231	0.036	0.17	0.461	0.469
55	1	1.094	1.054	-0.04	0.251	0.46	0.467
255	1	1.235	1.497	0.261	0.118	0.46	0.467
242	1	1.183	1.173	-0.01	0.227	0.459	0.465
222	1	1.154	1.187	0.032	0.282	0.458	0.464
120	1	0.493	0.472	-0.02	0.462	0.457	0.462
355	1	1.176	1.051	-0.125	0.283	0.455	0.459
381	1	0.859	0.775	-0.084	0.403	0.455	0.458
617	1	1.181	1.01	-0.171	0.305	0.452	0.452
214	1	1.688	2.14	0.452	0.111	0.445	0.44
203	1	1.166	1.148	-0.018	0.202	0.444	0.439
67	1	1.645	1.306	-0.339	0.266	0.438	0.428
434	1	1.253	1.202	-0.051	0.225	0.433	0.419
490	1	1.339	1.384	0.046	0.179	0.433	0.419
664	1	1.497	1.362	-0.135	0.238	0.433	0.418
461	1	1.263	1.351	0.087	0.14	0.432	0.417
189	1	1.011	0.939	-0.072	0.337	0.423	0.403
315	1	1.011	0.844	-0.167	0.403	0.422	0.401
248	1	1.521	1.634	0.113	0.201	0.419	0.395
195	1	1.523	1.566	0.043	0.196	0.418	0.394
83	1	0.745	0.672	-0.073	0.468	0.416	0.39
197	1	1.191	1.078	-0.113	0.283	0.408	0.377
391	1	0.373	0.355	-0.018	0.516	0.406	0.376
382	1	3.148	0.906	-2.242	0.46	0.405	0.373
251	1	1.185	1.081	-0.104	0.269	0.402	0.369
43	1	1.448	1.373	-0.075	0.227	0.4	0.365
657	1	1.066	0.976	-0.09	0.328	0.398	0.363
486	1	0.153	0.163	0.01	0.367	0.393	0.355
178	1	0.958	0.86	-0.097	0.405	0.389	0.349
204	1	0.925	0.814	-0.111	0.432	0.387	0.347
718	1	1.377	1.316	-0.062	0.214	0.387	0.346
501	1	1.42	1.363	-0.057	0.209	0.383	0.341
549	1	1.504	1.178	-0.326	0.285	0.383	0.34
290	1	1.631	1.714	0.083	0.204	0.379	0.335
779	1	0.497	0.412	-0.085	0.545	0.378	0.334
571	1	1.197	1.011	-0.186	0.343	0.375	0.328
249	1	1.986	2.078	0.092	0.181	0.371	0.324
45	1	1.757	1.862	0.105	0.22	0.369	0.321
135	1	1.41	1.353	-0.057	0.207	0.369	0.32
470	1	1.371	0.961	-0.41	0.41	0.367	0.318
615	1	1.616	1.715	0.099	0.187	0.367	0.318
798	1	0.11	0.121	0.011	0.333	0.365	0.315
862	1	0.864	0.471	-0.394	0.556	0.365	0.315
415	1	1.424	1.27	-0.154	0.253	0.364	0.314
95	1	1.419	1.162	-0.257	0.298	0.362	0.311
816	1	0.598	0.474	-0.123	0.563	0.361	0.31
99	1	1.354	1.184	-0.171	0.257	0.36	0.309
498	1	1.363	1.055	-0.308	0.356	0.36	0.309
633	1	1.512	1.35	-0.161	0.257	0.359	0.307
199	1	1.482	1.177	-0.305	0.307	0.358	0.306
374	1	10.483	2.026	-8.457	0.475	0.356	0.303
564	1	1.517	1.115	-0.402	0.345	0.355	0.302
643	1	0.128	0.125	-0.003	0.363	0.353	0.3
729	1	0.185	0.155	-0.03	0.423	0.352	0.298
567	1	1.596	1.409	-0.187	0.262	0.351	0.297
627	1	1.802	1.941	0.139	0.178	0.345	0.289
738	1	1.52	1.203	-0.317	0.317	0.344	0.288
162	1	2.011	2.288	0.277	0.133	0.342	0.285
104	1	1.329	1.111	-0.218	0.305	0.339	0.281
227	1	2.642	0.282	-2.36	0.594	0.339	0.281
693	1	0.145	0.124	-0.021	0.392	0.336	0.278
804	1	0.173	0.138	-0.035	0.423	0.336	0.278
440	1	3.55	0.302	-3.248	0.603	0.335	0.276
494	1	0.127	0.114	-0.013	0.373	0.333	0.274
635	1	0.127	0.114	-0.013	0.373	0.333	0.274
850	1	0.127	0.114	-0.013	0.373	0.333	0.274
761	1	0.444	0.332	-0.111	0.595	0.332	0.273
521	1	1.6	1.189	-0.411	0.347	0.328	0.268
72	1	1.1	0.95	-0.15	0.384	0.326	0.266
596	1	2.294	2.861	0.567	0.055	0.327	0.266
318	1	1.747	1.731	-0.016	0.215	0.323	0.261
668	1	1.516	1.172	-0.344	0.333	0.321	0.26
342	1	2.155	2.154	0	0.185	0.316	0.253
560	1	1.602	1.173	-0.429	0.375	0.315	0.252
88	1	2.066	2.111	0.045	0.181	0.313	0.25
531	1	1.557	1.061	-0.496	0.413	0.312	0.249
260	1	1.622	1.211	-0.411	0.359	0.312	0.248
153	1	1.474	1.153	-0.322	0.333	0.309	0.245
241	1	1.439	1.144	-0.295	0.324	0.305	0.241
368	1	1.615	1.287	-0.327	0.318	0.298	0.233
637	1	1.262	0.924	-0.338	0.463	0.298	0.233
800	1	0.356	0.247	-0.109	0.622	0.297	0.231
539	1	1.962	1.485	-0.477	0.343	0.295	0.23
737	1	1.544	1.174	-0.37	0.344	0.295	0.229
616	1	2.938	1.544	-1.394	0.383	0.294	0.228
124	1	1.545	1.165	-0.38	0.347	0.292	0.227
257	1	1.077	0.426	-0.651	0.639	0.292	0.226
861	1	0.125	0.093	-0.032	0.393	0.291	0.225
234	1	1.858	1.154	-0.704	0.426	0.29	0.224
21	1	6.973	1.372	-5.601	0.528	0.288	0.222
809	1	1.593	1.41	-0.183	0.253	0.289	0.222
407	1	0.523	0.366	-0.157	0.638	0.285	0.218
450	1	1.629	1.124	-0.505	0.393	0.282	0.216
163	1	1.556	1.13	-0.426	0.386	0.277	0.21
645	1	1.684	1.243	-0.441	0.359	0.277	0.21
144	1	0.243	0.132	-0.111	0.516	0.276	0.209
209	1	1.011	0.828	-0.184	0.49	0.272	0.205
433	1	2.791	1.094	-1.697	0.481	0.271	0.204
90	1	1.692	1.119	-0.573	0.441	0.269	0.201
344	1	1.854	1.581	-0.273	0.322	0.268	0.201
636	1	1.569	1.062	-0.507	0.443	0.268	0.201
712	1	2.195	2.133	-0.062	0.244	0.266	0.198
687	1	1.545	1.242	-0.303	0.313	0.262	0.194
736	1	0.169	0.096	-0.073	0.463	0.26	0.193
795	1	0.161	0.09	-0.071	0.457	0.256	0.188
268	1	2.038	1.633	-0.405	0.331	0.254	0.187
253	1	1.702	1.174	-0.528	0.408	0.253	0.186
357	1	1.435	1.03	-0.405	0.434	0.252	0.185
743	1	0.634	0.336	-0.297	0.678	0.249	0.182
447	1	1.982	1.364	-0.618	0.411	0.244	0.177
340	1	1.889	1.321	-0.568	0.43	0.237	0.17
9	1	11.415	1.277	-10.137	0.616	0.231	0.165
683	1	1.791	1.229	-0.562	0.417	0.228	0.162
60	1	2.366	1.285	-1.082	0.465	0.227	0.161
266	1	1.966	0.991	-0.975	0.56	0.227	0.161
614	1	5.342	1.058	-4.284	0.549	0.227	0.161
542	1	2.686	1.509	-1.177	0.44	0.222	0.157
39	1	0.73	0.429	-0.301	0.712	0.219	0.154
107	1	1.949	1.385	-0.564	0.42	0.218	0.153
113	1	1.745	1.161	-0.584	0.441	0.217	0.152
680	1	2.02	1.557	-0.463	0.368	0.216	0.151
663	1	2.122	1.75	-0.372	0.326	0.215	0.15
406	1	0.498	0.26	-0.238	0.709	0.214	0.149
860	1	0.441	0.235	-0.206	0.725	0.212	0.148
276	1	2.417	2.47	0.052	0.147	0.209	0.145
558	1	2.239	1.164	-1.075	0.526	0.207	0.143
709	1	2.307	1.033	-1.274	0.571	0.206	0.143
225	1	2.987	1.685	-1.302	0.414	0.203	0.139
662	1	2.088	0.357	-1.731	0.74	0.199	0.136
332	1	2.209	1.412	-0.797	0.451	0.193	0.131
286	1	2.723	2.674	-0.049	0.097	0.19	0.129
181	1	1.897	1.071	-0.826	0.545	0.19	0.128
354	1	2.168	1.069	-1.099	0.569	0.186	0.126
198	1	1.89	1.301	-0.59	0.441	0.185	0.124
517	1	3.209	1.18	-2.029	0.561	0.178	0.119
409	1	3.134	2.221	-0.913	0.294	0.17	0.113
544	1	2.722	1.779	-0.943	0.399	0.171	0.113
812	1	1.878	1.143	-0.735	0.522	0.17	0.113
335	1	2.52	1.695	-0.825	0.418	0.168	0.111
170	1	3.033	2.52	-0.512	0.207	0.16	0.105
422	1	0.674	0.311	-0.363	0.795	0.154	0.1
519	1	2.173	1.232	-0.941	0.559	0.153	0.099
223	1	2.697	1.319	-1.378	0.586	0.145	0.093
270	1	10.791	0.706	-10.085	0.753	0.146	0.093
372	1	0.847	0.407	-0.441	0.797	0.142	0.091
41	1	3.719	1.485	-2.233	0.573	0.135	0.086
380	1	0.683	0.298	-0.385	0.812	0.136	0.086
279	1	2.39	1.272	-1.118	0.611	0.13	0.082
639	1	2.341	1.806	-0.536	0.407	0.119	0.074
435	1	2.847	2.132	-0.716	0.354	0.115	0.071
57	1	2.269	1.154	-1.114	0.643	0.11	0.068
676	1	2.595	1.82	-0.775	0.453	0.101	0.062
244	1	2.474	1.272	-1.203	0.651	0.095	0.058
314	1	2.243	1.248	-0.995	0.617	0.096	0.058
701	1	0.706	0.256	-0.45	0.864	0.094	0.057
413	1	4.154	1.199	-2.955	0.703	0.09	0.054
50	1	2.787	1.103	-1.684	0.725	0.086	0.052
455	1	9.245	0.674	-8.571	0.845	0.074	0.044
437	1	3.398	2.098	-1.3	0.408	0.073	0.043
317	1	4.038	2.477	-1.561	0.322	0.072	0.042
650	1	3.365	1.39	-1.976	0.68	0.07	0.041
103	1	3.006	2.291	-0.716	0.312	0.067	0.039
452	1	2.783	1.094	-1.688	0.785	0.061	0.036
458	1	3.022	1.024	-1.997	0.786	0.062	0.036
610	1	3.656	1.737	-1.919	0.583	0.056	0.033
768	1	0.814	0.137	-0.678	0.914	0.057	0.033
444	1	3.457	2.251	-1.206	0.373	0.048	0.027
289	1	4.991	1.162	-3.829	0.835	0.04	0.023
448	1	11.752	0.939	-10.813	0.888	0.035	0.02
243	1	4.175	2.451	-1.724	0.375	0.025	0.014
306	1	4.12	1.507	-2.613	0.76	0.021	0.012
655	1	3.501	1.658	-1.843	0.68	0.019	0.01
320	1	5.339	2.81	-2.529	0.293	0.014	0.008
734	1	5.137	0.88	-4.256	0.954	0.01	0.006
269	1	22.414	0.981	-21.432	0.99	0.001	0
