# Supplementary material for: Variation in selection constraints on teleost TLRs with emphasis on their repertoire in the Walking catfish, Clarias batrachus
Source: Sci Rep. 2020 Dec 7;10:21394. doi: 10.1038/s41598-020-78347-6 (PMC7721727; doi:10.1038/s41598-020-78347-6)
Supplement: Supplementary file 25 — Supplementary Information 25. [file 41598_2020_78347_MOESM25_ESM.zip › T1/fubar/result.json]

{
  "MLE": {
    "content": {
      "0": [
        [
          1.821342464824639,
          2.045986739865671,
          0.2246442750410329,
          0.2202674184858785,
          0.645769558634063,
          1.000000000000002,
          0,
          0
        ],
        [
          1.821342464824645,
          2.04598673986567,
          0.2246442750410256,
          0.2202674184858786,
          0.6457695586340626,
          1,
          0,
          0
        ],
        [
          1.821342464824646,
          2.045986739865672,
          0.224644275041026,
          0.2202674184858787,
          0.6457695586340627,
          1.000000000000001,
          0,
          0
        ],
        [
          1.821342464824644,
          2.045986739865671,
          0.2246442750410267,
          0.2202674184858785,
          0.6457695586340625,
          0.9999999999999999,
          0,
          0
        ],
        [
          1.821342464824649,
          2.045986739865671,
          0.2246442750410211,
          0.2202674184858787,
          0.6457695586340627,
          1.000000000000001,
          0,
          0
        ],
        [
          1.821342464824649,
          2.045986739865671,
          0.2246442750410211,
          0.2202674184858787,
          0.6457695586340627,
          1.000000000000001,
          0,
          0
        ],
        [
          1.72222983077325,
          0.9851509526740557,
          -0.7370788780991943,
          0.2522050203660504,
          0.6210214636824068,
          0.8988770825312146,
          0,
          0
        ],
        [
          1.047290430745826,
          1.042325326748401,
          -0.00496510399742589,
          0.218377166167252,
          0.6541608684202421,
          1.037573188715333,
          0,
          0
        ],
        [
          11.41488541217515,
          1.277387258391003,
          -10.13749815378414,
          0.6156314663848893,
          0.2308676522358584,
          0.1646532551500247,
          0,
          0
        ],
        [
          1.072611343089557,
          1.076830123683807,
          0.004218780594250626,
          0.2163513649028261,
          0.6554756427074868,
          1.043626115913841,
          0,
          0
        ],
        [
          1.07209130636578,
          1.067169083626053,
          -0.004922222739726978,
          0.2170018442467471,
          0.6549930419781106,
          1.041398970876049,
          0,
          0
        ],
        [
          1.072685376566777,
          1.075621985373753,
          0.002936608806976659,
          0.2156662878355901,
          0.6559134183561807,
          1.045651802460797,
          0,
          0
        ],
        [
          1.36842753988799,
          2.227501917108007,
          0.8590743772200178,
          0.1336951182965555,
          0.7093356243387401,
          1.338653802749832,
          0,
          0
        ],
        [
          1.206457765756066,
          3.432859900380802,
          2.226402134624736,
          0.1143753249557108,
          0.7360534996725251,
          1.529684216138365,
          0,
          0
        ],
        [
          2.270884750211789,
          10.81555343032725,
          8.544668680115457,
          0.07338813642498083,
          0.7945696640775278,
          2.121659642022756,
          0,
          0
        ],
        [
          1.131298928538001,
          2.381208789986225,
          1.249909861448224,
          0.1205084832581619,
          0.7261668549224113,
          1.454650696555877,
          0,
          0
        ],
        [
          1.051430266217915,
          1.100087120599755,
          0.0486568543818402,
          0.212726235191973,
          0.6598752308534712,
          1.064221132383427,
          0,
          0
        ],
        [
          1.17574549415271,
          2.600604073878988,
          1.424858579726278,
          0.1188560181227033,
          0.7283820566251871,
          1.470987877425376,
          0,
          0
        ],
        [
          1.339801855781242,
          3.426065687442963,
          2.086263831661721,
          0.1207631256489902,
          0.7275565179133714,
          1.464868448766465,
          0,
          0
        ],
        [
          1.047290430745826,
          1.042325326748401,
          -0.00496510399742589,
          0.218377166167252,
          0.6541608684202421,
          1.037573188715333,
          0,
          0
        ],
        [
          6.972741377298913,
          1.371768521318036,
          -5.600972855980877,
          0.5275107807415853,
          0.2883248240830413,
          0.22223299024658,
          0,
          0
        ],
        [
          1.190218508731792,
          1.045559052184386,
          -0.1446594565474064,
          0.2235910546581397,
          0.6480931472262177,
          1.010224779306634,
          0,
          0
        ],
        [
          1.190056352180759,
          1.009025182781652,
          -0.1810311693991067,
          0.2284739961966588,
          0.6447284245624583,
          0.9954619567703192,
          0,
          0
        ],
        [
          1.386332951723563,
          3.683178293910097,
          2.296845342186534,
          0.1159847796566149,
          0.7334928215855773,
          1.509716036398832,
          0,
          0
        ],
        [
          1.049917189562751,
          1.06557809345104,
          0.01566090388828911,
          0.2143787832091576,
          0.6585678559233075,
          1.058045722349741,
          0,
          0
        ],
        [
          1.338858205897022,
          1.049981114857959,
          -0.288877091039063,
          0.2307734896006262,
          0.6410847607881929,
          0.9797874369228862,
          0,
          0
        ],
        [
          1.191374259879504,
          1.024617077741733,
          -0.1667571821377707,
          0.2269849582570941,
          0.6457540635807252,
          0.9999322653907575,
          0,
          0
        ],
        [
          1.050457391941136,
          1.076738341623669,
          0.02628094968253269,
          0.2137180911571513,
          0.6590747355125838,
          1.060434355877176,
          0,
          0
        ],
        [
          1.24702369549715,
          2.414906908047834,
          1.167883212550685,
          0.1240711773916872,
          0.721661006922272,
          1.422222351724615,
          0,
          0
        ],
        [
          1.190218508731792,
          1.045559052184386,
          -0.1446594565474064,
          0.2235910546581397,
          0.6480931472262177,
          1.010224779306634,
          0,
          0
        ],
        [
          1.190218508731792,
          1.045559052184386,
          -0.1446594565474064,
          0.2235910546581397,
          0.6480931472262177,
          1.010224779306634,
          0,
          0
        ],
        [
          1.721466659808302,
          1.116042501060834,
          -0.6054241587474682,
          0.2408957472581884,
          0.6286229438600013,
          0.9285033401849536,
          0,
          0
        ],
        [
          1.338858205897022,
          1.049981114857959,
          -0.288877091039063,
          0.2307734896006262,
          0.6410847607881929,
          0.9797874369228862,
          0,
          0
        ],
        [
          1.339159851036316,
          1.040958021153007,
          -0.2982018298833087,
          0.2314462096719397,
          0.6405911147666378,
          0.9776882880266479,
          0,
          0
        ],
        [
          1.07209130636578,
          1.067169083626053,
          -0.004922222739726978,
          0.2170018442467471,
          0.6549930419781106,
          1.041398970876049,
          0,
          0
        ],
        [
          1.190371083431871,
          1.051344093356291,
          -0.1390269900755801,
          0.2237103533642394,
          0.6480510632119996,
          1.010038391246384,
          0,
          0
        ],
        [
          0.7323186424065384,
          1.208252329314816,
          0.4759336869082773,
          0.1130415734147431,
          0.7732433089361971,
          1.870528679358458,
          0,
          0
        ],
        [
          0.2771659158369212,
          0.4279743268917284,
          0.1508084110548072,
          0.2760310353763138,
          0.6531053228473708,
          1.032746897402059,
          0,
          0
        ],
        [
          0.7301902811298698,
          0.4291773955581291,
          -0.3010128855717407,
          0.7116999102762084,
          0.2186609660572219,
          0.1535111951515097,
          0,
          0
        ],
        [
          0.5772578898292643,
          0.8927812285172383,
          0.315523338687974,
          0.1424482363189459,
          0.7518849367454261,
          1.662289127979285,
          0,
          0
        ],
        [
          3.718906736631345,
          1.485474495973533,
          -2.233432240657812,
          0.5731360547686278,
          0.1350275874561555,
          0.0856305164805425,
          0,
          0
        ],
        [
          1.690541946208012,
          1.110946552199069,
          -0.5795953940089424,
          0.2751124509598716,
          0.5213119092889059,
          0.5973836543344685,
          0,
          0
        ],
        [
          1.447544496339749,
          1.372962067662174,
          -0.07458242867757492,
          0.2270949514820568,
          0.39980735289923,
          0.3653998947989344,
          0,
          0
        ],
        [
          0.9135636736968553,
          1.564760731185133,
          0.6511970574882775,
          0.04536866247723277,
          0.718646545114988,
          1.401107317332193,
          0,
          0
        ],
        [
          1.75681580855945,
          1.861951053134301,
          0.1051352445748515,
          0.2201120464143987,
          0.3690651142404037,
          0.3208682650457723,
          0,
          0
        ],
        [
          0.3893715538551315,
          0.9670769084972811,
          0.5777053546421496,
          0.04217462161280136,
          0.9116222039571136,
          5.658222732184354,
          0,
          0
        ],
        [
          0.4555174843270496,
          0.9799121484358215,
          0.5243946641087719,
          0.06158355121842411,
          0.8751317641513993,
          3.844410750606425,
          0,
          0
        ],
        [
          0.8301669772280779,
          1.120479799213751,
          0.2903128219856729,
          0.08736517989114344,
          0.6628464124951808,
          1.078433664837155,
          0,
          0
        ],
        [
          0.6472652700399913,
          1.177846721148195,
          0.530581451108204,
          0.04369800365225593,
          0.7972150946693765,
          2.156493733047754,
          0,
          0
        ],
        [
          2.787085429198607,
          1.103428825637563,
          -1.683656603561043,
          0.7253169628760419,
          0.08599372015650722,
          0.05160905052476781,
          0,
          0
        ],
        [
          0.7129596044000295,
          1.03600771537145,
          0.3230481109714201,
          0.1070618279421019,
          0.7203790763396756,
          1.413187332056324,
          0,
          0
        ],
        [
          0.7740892808739993,
          1.196905689989366,
          0.4228164091153664,
          0.06718021023603302,
          0.7267957595816672,
          1.459261957230256,
          0,
          0
        ],
        [
          0.5191477671355224,
          1.694689035241083,
          1.175541268105561,
          0.008671707764207007,
          0.9052997191219094,
          5.243839976809166,
          0,
          0
        ],
        [
          0.8438773641756943,
          0.9843948983657251,
          0.1405175341900309,
          0.217755119556323,
          0.5730201749255803,
          0.7361577177734785,
          0,
          0
        ],
        [
          1.093543232933983,
          1.053869098153198,
          -0.03967413478078541,
          0.2507168167032673,
          0.4596697290678775,
          0.4666539192956012,
          0,
          0
        ],
        [
          0.4211296637543342,
          0.9952221858288813,
          0.5740925220745471,
          0.05739380035867386,
          0.864446417351999,
          3.49812552927246,
          0,
          0
        ],
        [
          2.268641772269154,
          1.154344005187821,
          -1.114297767081333,
          0.6432198032260712,
          0.1101978373081314,
          0.06793411560550153,
          0,
          0
        ],
        [
          1.051705973493588,
          1.253800443155547,
          0.2020944696619591,
          0.1050385486227483,
          0.5538718353991747,
          0.6810169975316851,
          0,
          0
        ],
        [
          0.9281039290193368,
          1.318002221223549,
          0.3898982922042123,
          0.0720951298480447,
          0.6487505186954228,
          1.013142043403716,
          0,
          0
        ],
        [
          2.366445206681012,
          1.284827872532537,
          -1.081617334148474,
          0.4650281211178081,
          0.2266285354531343,
          0.1607439959050238,
          0,
          0
        ],
        [
          0.5323034281417935,
          1.638944877696535,
          1.106641449554742,
          0.02319793202747911,
          0.8844960864433522,
          4.200563243503936,
          0,
          0
        ],
        [
          1.574447686105781,
          0.9828720352797077,
          -0.5915756508260733,
          0.2010032739517535,
          0.6684484978417083,
          1.105923950159949,
          0,
          0
        ],
        [
          0.8907254356145782,
          0.9145747092448204,
          0.02384927363024225,
          0.3538101196539696,
          0.4608626514983958,
          0.4689001884794988,
          0,
          0
        ],
        [
          0.8893505772153433,
          1.076519286658054,
          0.1871687094427109,
          0.1472398712330474,
          0.5948260865206458,
          0.8052984106642823,
          0,
          0
        ],
        [
          0.9409011016345291,
          1.286877055069666,
          0.3459759534351371,
          0.06820051231889984,
          0.6385352053760289,
          0.9690075336609048,
          0,
          0
        ],
        [
          0.8119790964020203,
          1.456902001792261,
          0.6449229053902404,
          0.0704227489753001,
          0.7509630395220668,
          1.654104972336492,
          0,
          0
        ],
        [
          1.644580316213816,
          1.305641948066445,
          -0.3389383681473708,
          0.2655734197207265,
          0.4381176086339851,
          0.4277141301071619,
          0,
          0
        ],
        [
          1.161473002889937,
          1.426310992126327,
          0.2648379892363903,
          0.1253439645823488,
          0.5571159647785678,
          0.6900235132347906,
          0,
          0
        ],
        [
          0.7633354472385676,
          2.04165864809828,
          1.278323200859713,
          0.03589163509046412,
          0.8337857101338632,
          2.751657656582513,
          0,
          0
        ],
        [
          0.4463520196392996,
          1.394446983078671,
          0.9480949634393718,
          0.01171592731468358,
          0.9047693613742347,
          5.211581098271655,
          0,
          0
        ],
        [
          0.416913029198687,
          0.9698125079131636,
          0.5528994787144766,
          0.08533392871136813,
          0.843157422589246,
          2.948852220108285,
          0,
          0
        ],
        [
          1.100474439157002,
          0.9503132926252513,
          -0.1501611465317512,
          0.3838004026500492,
          0.3264967420003915,
          0.2659178327780551,
          0,
          0
        ],
        [
          0.1478935798616229,
          0.5302440212417731,
          0.3823504413801502,
          0.08146631380124206,
          0.8805302340977332,
          4.042914635567723,
          0,
          0
        ],
        [
          0.3434063110224318,
          1.115924451391574,
          0.7725181403691418,
          0.01342000958020452,
          0.9372093941437816,
          8.187480359346017,
          0,
          0
        ],
        [
          1.117676477450758,
          1.49847802249021,
          0.380801545039452,
          0.08565555697006558,
          0.5700038364680536,
          0.7271458160475971,
          0,
          0
        ],
        [
          0.2576802946041778,
          0.5496227847877372,
          0.2919424901835594,
          0.1639343435595797,
          0.786957568530925,
          2.026252287000259,
          0,
          0
        ],
        [
          0.193964256293541,
          0.6499552635818415,
          0.4559910072883006,
          0.07408230458285153,
          0.8953080564251541,
          4.691022777297936,
          0,
          0
        ],
        [
          0.1684648964646333,
          0.8457518315676841,
          0.6772869351030508,
          0.02108099076526386,
          0.9650614502804647,
          15.15159683652753,
          0,
          0
        ],
        [
          0.1845528262995436,
          1.065621026535022,
          0.8810682002354786,
          0.005076822783578528,
          0.9830537921318109,
          31.82094442666069,
          0,
          0
        ],
        [
          0.2682083765895463,
          0.7266573085876852,
          0.4584489319981389,
          0.09141364204572011,
          0.8693362094511107,
          3.649562688012158,
          0,
          0
        ],
        [
          0.1526755850863939,
          0.897037390618085,
          0.7443618055316911,
          0.01185801797357774,
          0.9788430545795097,
          25.37864375588456,
          0,
          0
        ],
        [
          0.6805361316778904,
          2.624931860471067,
          1.944395728793177,
          0.004590484853768568,
          0.9412990344247721,
          8.796110565946979,
          0,
          0
        ],
        [
          0.7450072604374217,
          0.6719284275752844,
          -0.07307883286213734,
          0.4677515638141765,
          0.4158466066499021,
          0.3904941838041684,
          0,
          0
        ],
        [
          0.195065795149116,
          0.6552745201964119,
          0.4602087250472958,
          0.07324896972992051,
          0.8963480407532658,
          4.743593546114113,
          0,
          0
        ],
        [
          0.2306109964266762,
          1.046075898099253,
          0.8154649016725769,
          0.01366209311124921,
          0.9645320766234879,
          14.91726569821277,
          0,
          0
        ],
        [
          0.4520966724742169,
          0.9870153329418468,
          0.5349186604676299,
          0.05591607368286362,
          0.8704762262534819,
          3.686512720253537,
          0,
          0
        ],
        [
          0.9568218328994709,
          1.191845070206808,
          0.2350232373073367,
          0.1049301914490832,
          0.6096385549574399,
          0.8566705150489619,
          0,
          0
        ],
        [
          2.066110269991912,
          2.111145535573347,
          0.045035265581435,
          0.1814611426723481,
          0.312876902891512,
          0.24977402266323,
          0,
          0
        ],
        [
          0.6136581494952529,
          2.443706038624566,
          1.830047889129313,
          0.01902591350868425,
          0.8912841409568318,
          4.497090098660371,
          0,
          0
        ],
        [
          1.6924433711953,
          1.119288712349402,
          -0.573154658845898,
          0.4412082576233303,
          0.2686139957298664,
          0.2014606836184651,
          0,
          0
        ],
        [
          0.2709673781270603,
          0.990537299977226,
          0.7195699218501657,
          0.02298235834048202,
          0.9425598054912282,
          9.00121894302375,
          0,
          0
        ],
        [
          0.1920909731637248,
          0.5997719515279744,
          0.4076809783642495,
          0.08820073037933432,
          0.8772505219154634,
          3.920236722988669,
          0,
          0
        ],
        [
          0.2154254724884852,
          0.9140935555800747,
          0.6986680830915895,
          0.02304280845667208,
          0.9559366467264093,
          11.90035393578843,
          0,
          0
        ],
        [
          0.206421676398249,
          0.9722481952202775,
          0.7658265188220286,
          0.01456460604232645,
          0.9677332315235526,
          16.45161332798719,
          0,
          0
        ],
        [
          1.41881671532353,
          1.161689002052003,
          -0.2571277132715266,
          0.2976754348356184,
          0.361955633964277,
          0.3111807866731934,
          0,
          0
        ],
        [
          0.2633005232514733,
          0.5191694186179932,
          0.2558688953665199,
          0.1928696650959686,
          0.7517980797338186,
          1.661515459459489,
          0,
          0
        ],
        [
          0.8303647542955458,
          0.9339919248821424,
          0.1036271705865967,
          0.2561595178865091,
          0.530042777282527,
          0.6186726308133212,
          0,
          0
        ],
        [
          0.2742028104187876,
          0.4281017166069984,
          0.1538989061882108,
          0.2605103443333502,
          0.6733201587344705,
          1.130596385872966,
          0,
          0
        ],
        [
          1.354437999092181,
          1.183537124897035,
          -0.1709008741951459,
          0.2567178119654148,
          0.3603666876678265,
          0.3090451096336965,
          0,
          0
        ],
        [
          1.109586470262828,
          1.325770099756603,
          0.2161836294937751,
          0.1052613430027446,
          0.533309934069564,
          0.6268439354668568,
          0,
          0
        ],
        [
          0.5522799768987323,
          1.166199202818104,
          0.6139192259193715,
          0.02487486828055199,
          0.8680977083467345,
          3.610144458313991,
          0,
          0
        ],
        [
          0.8681703331283992,
          1.089955239131127,
          0.2217849060027275,
          0.1418757792267012,
          0.6123759772449264,
          0.8665941895098224,
          0,
          0
        ],
        [
          3.006426476507855,
          2.290817740800817,
          -0.7156087357070384,
          0.3118610386894476,
          0.06678501973406302,
          0.03925596598117151,
          0,
          0
        ],
        [
          1.328998836216987,
          1.111108416908542,
          -0.2178904193084452,
          0.3051729526932557,
          0.3385334522368759,
          0.2807385264460155,
          0,
          0
        ],
        [
          0.3485939367986072,
          0.8206381136981168,
          0.4720441768995096,
          0.1056468598008725,
          0.8400941296369593,
          2.881853197800264,
          0,
          0
        ],
        [
          0.1929468605672115,
          0.3890310902915393,
          0.1960842297243278,
          0.2040903773487476,
          0.7236884900537415,
          1.436683158837297,
          0,
          0
        ],
        [
          1.948673249491473,
          1.384738202508561,
          -0.5639350469829125,
          0.4199916067087659,
          0.2183161563739406,
          0.1532015123349616,
          0,
          0
        ],
        [
          1.063801927916436,
          1.109031760367481,
          0.04522983245104517,
          0.1890823657897375,
          0.5431202789048222,
          0.652082354474983,
          0,
          0
        ],
        [
          0.5076703624389517,
          0.8120727136329913,
          0.3044023511940396,
          0.1695781409650967,
          0.7424122729664161,
          1.580986958206227,
          0,
          0
        ],
        [
          0.4844139328171944,
          1.240746551320585,
          0.756332618503391,
          0.01065649821492047,
          0.9132268657985849,
          5.773001982998903,
          0,
          0
        ],
        [
          1.042631910549641,
          1.253804862397824,
          0.2111729518481829,
          0.1167542296871425,
          0.560778383590654,
          0.7003511887973763,
          0,
          0
        ],
        [
          0.2009308127522614,
          0.8193188545090563,
          0.6183880417567948,
          0.0351373312401837,
          0.9437383060639497,
          9.201255515162877,
          0,
          0
        ],
        [
          1.745204199627882,
          1.160962362566727,
          -0.5842418370611551,
          0.4409203457433518,
          0.2167163360610151,
          0.1517682380353044,
          0,
          0
        ],
        [
          1.056669493369617,
          1.277146000156235,
          0.2204765067866179,
          0.1085816373046248,
          0.5680189804831183,
          0.7212843255281886,
          0,
          0
        ],
        [
          0.1941257976991587,
          0.6537949405183622,
          0.4596691428192035,
          0.07305079400499052,
          0.8966121973214434,
          4.757114984840923,
          0,
          0
        ],
        [
          0.2777998675275516,
          0.7723455238648335,
          0.4945456563372818,
          0.07984286498275825,
          0.8802546100870519,
          4.032346252553466,
          0,
          0
        ],
        [
          0.286940773943247,
          1.110861536190204,
          0.8239207622469571,
          0.01044741121672968,
          0.9505430331081226,
          10.54271863891405,
          0,
          0
        ],
        [
          0.1862701025191195,
          0.9152484344005511,
          0.7289783318814316,
          0.01659152508112155,
          0.9686026073828006,
          16.92233785907769,
          0,
          0
        ],
        [
          0.4282533773673625,
          0.9277537059262851,
          0.4995003285589227,
          0.07664607547817365,
          0.8592581948190303,
          3.34895164794411,
          0,
          0
        ],
        [
          0.4925803225491507,
          0.4721730387321939,
          -0.02040728381695683,
          0.4622130703640807,
          0.456979036338361,
          0.4616235887697802,
          0,
          0
        ],
        [
          1.255773852271922,
          2.286569134574215,
          1.030795282302293,
          0.05322249276642246,
          0.689652847126834,
          1.21896456099204,
          0,
          0
        ],
        [
          0.2375477697428053,
          0.9010116412333695,
          0.6634638714905643,
          0.0303908093669571,
          0.94275759969782,
          9.03421698268766,
          0,
          0
        ],
        [
          0.1785816190716788,
          0.8679952728758022,
          0.6894136538041234,
          0.02011980589572424,
          0.9651182917652936,
          15.17718099325733,
          0,
          0
        ],
        [
          1.545105858606096,
          1.165392161112768,
          -0.3797136974933284,
          0.3467194378240417,
          0.2924444414422604,
          0.2267206800133841,
          0,
          0
        ],
        [
          0.3647463940007,
          1.145213372319745,
          0.7804669783190449,
          0.01658065855794297,
          0.9190106247676788,
          6.224447312790788,
          0,
          0
        ],
        [
          0.9240642745866958,
          1.018919968260054,
          0.09485569367335844,
          0.2398388247640401,
          0.5133938122232485,
          0.5787370874661162,
          0,
          0
        ],
        [
          0.6436689036836922,
          0.9489123712142755,
          0.3052434675305833,
          0.1365714141893016,
          0.7266828636186284,
          1.458432617585128,
          0,
          0
        ],
        [
          0.6018385288530568,
          1.004269012336984,
          0.4024304834839276,
          0.08883615118948027,
          0.7824477179160572,
          1.972876939607723,
          0,
          0
        ],
        [
          0.5892101823217097,
          1.112483651194767,
          0.5232734688730576,
          0.03909662768973447,
          0.8293482768723622,
          2.665843070974036,
          0,
          0
        ],
        [
          0.2309588970157441,
          0.9800571678211256,
          0.7490982708053815,
          0.0168218892555294,
          0.9596168900936388,
          13.034861889398,
          0,
          0
        ],
        [
          1.19032164720728,
          1.351002005532018,
          0.1606803583247376,
          0.137911433866108,
          0.4931923205760547,
          0.5338035163481113,
          0,
          0
        ],
        [
          0.8343393512320311,
          1.547048574687604,
          0.7127092234555731,
          0.03663057354796928,
          0.7499192778642609,
          1.644911795186925,
          0,
          0
        ],
        [
          0.2304634504959735,
          0.4087612369415439,
          0.1782977864455704,
          0.2252991285063396,
          0.7080843824447325,
          1.330564698155995,
          0,
          0
        ],
        [
          0.1780499897724395,
          1.430552771120273,
          1.252502781347834,
          0.0006660260652174023,
          0.9927617153589169,
          75.23461015165898,
          0,
          0
        ],
        [
          1.410012391887156,
          1.353109470476646,
          -0.05690292141051034,
          0.2067320718717732,
          0.3686974501018987,
          0.320361930570809,
          0,
          0
        ],
        [
          0.2316008961059463,
          1.071040230237053,
          0.8394393341311067,
          0.008720721444048377,
          0.968372882279722,
          16.79543729054416,
          0,
          0
        ],
        [
          0.6461323666642843,
          0.7849097800541455,
          0.1387774133898612,
          0.2828372393462646,
          0.5945558040480144,
          0.804395897322021,
          0,
          0
        ],
        [
          1.054692438512595,
          1.124494405041035,
          0.06980196652844062,
          0.1790542066433716,
          0.5191794751557541,
          0.5923014945397773,
          0,
          0
        ],
        [
          0.2337967170929156,
          1.094749403829088,
          0.8609526867361728,
          0.007835508592599771,
          0.968993514765254,
          17.14259807515811,
          0,
          0
        ],
        [
          0.2663190374086782,
          0.7900020598263454,
          0.5236830224176672,
          0.07750962137354697,
          0.8884336406015098,
          4.368175159601075,
          0,
          0
        ],
        [
          0.232694954446583,
          1.062413364157112,
          0.8297184097105291,
          0.009333890416711914,
          0.9675543663084148,
          16.35789544553142,
          0,
          0
        ],
        [
          0.1489730096084452,
          0.494573133458347,
          0.3456001238499018,
          0.09344424161178991,
          0.8636656344771556,
          3.474950395529511,
          0,
          0
        ],
        [
          0.2086147861792125,
          1.185407592321542,
          0.9767928061423292,
          0.002894848358554415,
          0.9812090985042694,
          28.64324793965879,
          0,
          0
        ],
        [
          0.2432477814891465,
          0.1322648446808688,
          -0.1109829368082778,
          0.516202213923804,
          0.2762399358255158,
          0.2093631096553354,
          0,
          0
        ],
        [
          0.851284057951902,
          1.076334179224395,
          0.2250501212724932,
          0.1352522317267618,
          0.6281028851809931,
          0.9264378516831475,
          0,
          0
        ],
        [
          0.2456042293677888,
          1.323089669873951,
          1.077485440506162,
          0.002137692324110023,
          0.9759536320452402,
          22.26322153620996,
          0,
          0
        ],
        [
          0.786078691862631,
          1.258674092742116,
          0.4725954008794853,
          0.05050870445423974,
          0.7377736898748037,
          1.543317253012016,
          0,
          0
        ],
        [
          0.451533382180678,
          0.9890065741677916,
          0.5374731919871136,
          0.06559325168507668,
          0.8484829270063146,
          3.071778154537207,
          0,
          0
        ],
        [
          0.462389304382761,
          0.683795748365096,
          0.221406443982335,
          0.2340951229436105,
          0.6875699555465404,
          1.207181057906064,
          0,
          0
        ],
        [
          0.8747300088505291,
          1.284938800818823,
          0.4102087919682936,
          0.04313442942116725,
          0.6850679032095256,
          1.19323231768372,
          0,
          0
        ],
        [
          0.8820023994175067,
          1.197368974928581,
          0.3153665755110747,
          0.07167658044200405,
          0.6497610069929033,
          1.01764771373957,
          0,
          0
        ],
        [
          0.2674607959083053,
          0.8439635189608582,
          0.5765027230525528,
          0.06069352610153372,
          0.9052876886400623,
          5.243104221115896,
          0,
          0
        ],
        [
          1.474053568536235,
          1.152511949436714,
          -0.3215416190995211,
          0.3330326862120155,
          0.3089990537489963,
          0.2452939399497202,
          0,
          0
        ],
        [
          0.2314884981396257,
          0.677024902635497,
          0.4455364044958713,
          0.09335528298295954,
          0.8705593131301557,
          3.689231164604931,
          0,
          0
        ],
        [
          0.223961685727034,
          0.6099369644330421,
          0.3859752787060082,
          0.1163878351795187,
          0.8417411917089438,
          2.917554658013898,
          0,
          0
        ],
        [
          0.5801118772098554,
          0.9776218874691692,
          0.3975100102593139,
          0.09503983435550405,
          0.7853798967540716,
          2.007324996034647,
          0,
          0
        ],
        [
          0.5719136601197805,
          1.095039390413558,
          0.5231257302937775,
          0.04743221745640341,
          0.8365251980396978,
          2.806961908315552,
          0,
          0
        ],
        [
          1.195319888415038,
          1.239235990962128,
          0.04391610254709022,
          0.1559789902228009,
          0.468017679616447,
          0.4825845027190605,
          0,
          0
        ],
        [
          1.210039357052473,
          1.202547313617384,
          -0.007492043435088913,
          0.1981140139190572,
          0.4731215428551178,
          0.4925729895003975,
          0,
          0
        ],
        [
          0.8862676995723199,
          1.029199078224172,
          0.1429313786518521,
          0.1868655821168011,
          0.6104004438368756,
          0.859418501428305,
          0,
          0
        ],
        [
          0.196687819942316,
          0.6886511467890459,
          0.4919633268467299,
          0.06518110431633593,
          0.9064464178095472,
          5.314837947980479,
          0,
          0
        ],
        [
          2.010998713832377,
          2.288100147462671,
          0.2771014336302939,
          0.1332787485044716,
          0.342159066763657,
          0.2853089995853456,
          0,
          0
        ],
        [
          1.556025140525729,
          1.130034663034259,
          -0.4259904774914702,
          0.3856520151139796,
          0.2768056693205786,
          0.2099559948089887,
          0,
          0
        ],
        [
          0.2560638411492875,
          1.396576818520995,
          1.140512977371708,
          0.002198744648312822,
          0.9756337370425076,
          21.96373496596757,
          0,
          0
        ],
        [
          0.3063429187679297,
          1.097442440148457,
          0.7910995213805271,
          0.01303824307539882,
          0.9416024303619773,
          8.844659316134509,
          0,
          0
        ],
        [
          0.2302661524291241,
          0.9068627133250706,
          0.6765965608959466,
          0.0275034065018755,
          0.9476097638760882,
          9.921731788082397,
          0,
          0
        ],
        [
          0.1601495113672936,
          0.9333300200952916,
          0.7731805087279982,
          0.009968134736201948,
          0.9805862797895472,
          27.70673542915945,
          0,
          0
        ],
        [
          0.9718089302058774,
          1.027172391135339,
          0.05536346092946132,
          0.2309217306949906,
          0.4636416283420613,
          0.4741717436672702,
          0,
          0
        ],
        [
          0.2768046322809288,
          0.3943987483271991,
          0.1175941160462702,
          0.2943233568901389,
          0.6314193280526594,
          0.9397095183596463,
          0,
          0
        ],
        [
          3.032896529030888,
          2.520439285189691,
          -0.5124572438411974,
          0.2070978019081241,
          0.1603681882009602,
          0.1047701702401055,
          0,
          0
        ],
        [
          0.5368225059505983,
          1.071105171273227,
          0.5342826653226286,
          0.04588132545738219,
          0.8492409092307779,
          3.089980286183435,
          0,
          0
        ],
        [
          0.5232266490043574,
          1.067061297983554,
          0.5438346489791962,
          0.06718276827156916,
          0.8178123026784605,
          2.462310994778496,
          0,
          0
        ],
        [
          0.777933215031033,
          1.50052573573886,
          0.722592520707827,
          0.02521972681851122,
          0.7898491300954852,
          2.061680027325842,
          0,
          0
        ],
        [
          0.447265844795865,
          2.825553343374696,
          2.378287498578831,
          0.001148574549307317,
          0.9787856422635781,
          25.30847714117079,
          0,
          0
        ],
        [
          2.15243260462273,
          0.5904151584237786,
          -1.562017446198952,
          0.3997617777455701,
          0.504907788196082,
          0.5594152312093095,
          0,
          0
        ],
        [
          1.097707122661583,
          1.378882500637506,
          0.2811753779759234,
          0.1010814384506597,
          0.5493116320380844,
          0.6685759619834755,
          0,
          0
        ],
        [
          0.7631367682316067,
          1.029100922913002,
          0.2659641546813957,
          0.140447171433009,
          0.7158475150919291,
          1.381902412576173,
          0,
          0
        ],
        [
          0.9576793306623953,
          0.860428094875918,
          -0.09725123578647732,
          0.40498001985812,
          0.3885066392956505,
          0.3485098125838422,
          0,
          0
        ],
        [
          0.3432681227755769,
          1.174000799240832,
          0.8307326764652552,
          0.01077657644390955,
          0.9525306019672753,
          11.00711551809782,
          0,
          0
        ],
        [
          0.2651219917774555,
          0.5663167056043049,
          0.3011947138268494,
          0.1625408499204311,
          0.7887071340733776,
          2.047572305853429,
          0,
          0
        ],
        [
          1.896920919835463,
          1.070817598448802,
          -0.8261033213866606,
          0.5447250633233742,
          0.1896514354950433,
          0.1283785832870282,
          0,
          0
        ],
        [
          0.8685811696829185,
          2.309150264910075,
          1.440569095227157,
          0.01142719708611046,
          0.8570100743403676,
          3.287674388196956,
          0,
          0
        ],
        [
          0.504998935161076,
          1.314339047124379,
          0.8093401119633032,
          0.008367363487287682,
          0.9171066723815419,
          6.068880565157727,
          0,
          0
        ],
        [
          0.8880647016501619,
          0.8860807397983956,
          -0.001983961851766303,
          0.2874391056893046,
          0.5478633408162512,
          0.6646772770502869,
          0,
          0
        ],
        [
          0.4813241104218573,
          1.316827401504257,
          0.8355032910823996,
          0.03045758150324409,
          0.8816007118094294,
          4.084427130612858,
          0,
          0
        ],
        [
          0.2073043036667798,
          0.6697916253780098,
          0.4624873217112301,
          0.073133762405228,
          0.8970800668732234,
          4.781234262320032,
          0,
          0
        ],
        [
          0.6394337271855658,
          1.007527288575042,
          0.3680935613894764,
          0.1201426528535233,
          0.7457132494912169,
          1.60863101957838,
          0,
          0
        ],
        [
          0.4348602294198829,
          0.8078187258066729,
          0.37295849638679,
          0.1404030555519529,
          0.7887013347273087,
          2.047501052427646,
          0,
          0
        ],
        [
          1.011273752432893,
          0.9388467198923832,
          -0.07242703254050997,
          0.3369792243741305,
          0.4233942240822299,
          0.4027858936012637,
          0,
          0
        ],
        [
          0.5105335017865974,
          1.217480682097491,
          0.7069471803108939,
          0.04905132734271438,
          0.8475397626691474,
          3.049381790452093,
          0,
          0
        ],
        [
          1.096977847320947,
          1.398978597291645,
          0.3020007499706978,
          0.09701433203395247,
          0.561415563565305,
          0.7021655907630717,
          0,
          0
        ],
        [
          0.2738871577326022,
          0.9080923892031232,
          0.6342052314705209,
          0.05285357066168294,
          0.9088695847600394,
          5.470745760461866,
          0,
          0
        ],
        [
          0.3762797983462771,
          0.7468229690744753,
          0.3705431707281983,
          0.1271612165747741,
          0.8185380504917817,
          2.474352739839881,
          0,
          0
        ],
        [
          0.7008170559497863,
          1.281180320469532,
          0.5803632645197457,
          0.03836562193504211,
          0.7926099023811776,
          2.0964272174113,
          0,
          0
        ],
        [
          1.523018907454338,
          1.566258185756105,
          0.04323927830176699,
          0.1963898605234063,
          0.4177421009073257,
          0.3935511349047382,
          0,
          0
        ],
        [
          0.967391815143203,
          1.390997198029131,
          0.4236053828859283,
          0.06300069932824653,
          0.6403563662718735,
          0.9766920802185016,
          0,
          0
        ],
        [
          1.190925941177687,
          1.077961270788324,
          -0.1129646703893632,
          0.2828292457360089,
          0.4075970244025719,
          0.3774175448447617,
          0,
          0
        ],
        [
          1.890469960692168,
          1.300542461237631,
          -0.5899274994545369,
          0.4408990960344083,
          0.1847236004740723,
          0.1242870345048503,
          0,
          0
        ],
        [
          1.481931641263593,
          1.176906528890684,
          -0.3050251123729086,
          0.3069977772821137,
          0.3584153974754836,
          0.3064368839528937,
          0,
          0
        ],
        [
          0.5859486839533187,
          1.114240808584623,
          0.5282921246313047,
          0.03790435226062886,
          0.8445927981171572,
          2.981154913680296,
          0,
          0
        ],
        [
          0.4446550707305265,
          0.4874636117585815,
          0.04280854102805504,
          0.4010265284840281,
          0.515157976746978,
          0.582838840556203,
          0,
          0
        ],
        [
          0.575244079249588,
          0.9247171336362763,
          0.3494730543866883,
          0.145968991870789,
          0.7432883356764584,
          1.588254252325641,
          0,
          0
        ],
        [
          1.165918786352371,
          1.147777423976401,
          -0.01814136237596986,
          0.2023648827715687,
          0.4444102864596995,
          0.4387713052884826,
          0,
          0
        ],
        [
          0.925180068595044,
          0.8141005862701263,
          -0.1110794823249177,
          0.4315201357058556,
          0.3872645039269488,
          0.3466913161500672,
          0,
          0
        ],
        [
          0.1802227926790799,
          0.9441895934706933,
          0.7639668007916134,
          0.01484513348861624,
          0.9721408581609301,
          19.14122699710691,
          0,
          0
        ],
        [
          1.82134246482464,
          2.045986739865671,
          0.2246442750410307,
          0.2202674184858785,
          0.645769558634063,
          1.000000000000002,
          0,
          0
        ],
        [
          1.821342464824639,
          2.045986739865672,
          0.2246442750410329,
          0.2202674184858785,
          0.6457695586340627,
          1.000000000000001,
          0,
          0
        ],
        [
          1.821342464824643,
          2.045986739865672,
          0.2246442750410289,
          0.2202674184858787,
          0.6457695586340627,
          1.000000000000001,
          0,
          0
        ],
        [
          1.011426522689531,
          0.8275903720883503,
          -0.1838361506011809,
          0.4895626302545084,
          0.2724709633277029,
          0.2054367838633847,
          0,
          0
        ],
        [
          0.3208655211825919,
          1.135366729811727,
          0.8145012086291348,
          0.013098978327972,
          0.9413638146547711,
          8.806434372144942,
          0,
          0
        ],
        [
          1.305702136464359,
          1.529129841521752,
          0.2234277050573923,
          0.1753513111044188,
          0.4994824848807822,
          0.5474056749560914,
          0,
          0
        ],
        [
          0.7573008025732259,
          1.056497714088493,
          0.2991969115152674,
          0.1023002888200745,
          0.7010439766005657,
          1.286311835705138,
          0,
          0
        ],
        [
          0.248502665179947,
          0.757963073766435,
          0.509460408586488,
          0.07404610278526792,
          0.8904853018651743,
          4.460285481170732,
          0,
          0
        ],
        [
          1.687650376777206,
          2.140043999304485,
          0.4523936225272784,
          0.1107134259475352,
          0.4449857953473797,
          0.4397950744698393,
          0,
          0
        ],
        [
          0.7651258704190584,
          1.053216458402657,
          0.2880905879835987,
          0.1122984090173181,
          0.6883833819916046,
          1.211764093167307,
          0,
          0
        ],
        [
          0.5329381303807007,
          0.9685408789457794,
          0.4356027485650787,
          0.1188479639939728,
          0.7758964303287237,
          1.899167593518258,
          0,
          0
        ],
        [
          0.8986885078450242,
          1.538677468161226,
          0.6399889603162021,
          0.03653912024380714,
          0.7063969583662318,
          1.31976492402526,
          0,
          0
        ],
        [
          0.5618239836743486,
          1.219457807988241,
          0.6576338243138924,
          0.02839018920127362,
          0.8415506768824944,
          2.913387127275994,
          0,
          0
        ],
        [
          1.162228185060868,
          1.781112188721624,
          0.6188840036607557,
          0.0690190332842552,
          0.6160179807929413,
          0.8800164945256356,
          0,
          0
        ],
        [
          0.8904569273374027,
          0.9789073226796591,
          0.0884503953422564,
          0.2278168735092068,
          0.5673722304747726,
          0.7193860218161576,
          0,
          0
        ],
        [
          0.6557657465473146,
          1.009681805666659,
          0.3539160591193449,
          0.09112938959156869,
          0.8019836290772124,
          2.221635046500483,
          0,
          0
        ],
        [
          1.154187916437106,
          1.186655784892794,
          0.03246786845568761,
          0.2824314953639436,
          0.4584139563397663,
          0.4642999944346495,
          0,
          0
        ],
        [
          2.69749830428332,
          1.319398476656905,
          -1.378099827626415,
          0.585990174002599,
          0.1447734980192602,
          0.0928573379563274,
          0,
          0
        ],
        [
          1.064849997923645,
          1.239579170564679,
          0.174729172641034,
          0.1262871263772176,
          0.567217349433205,
          0.7189322658615865,
          0,
          0
        ],
        [
          2.987297458638447,
          1.68548096016731,
          -1.301816498471138,
          0.4135938855417923,
          0.2025728211021719,
          0.1393472666029137,
          0,
          0
        ],
        [
          0.3595284021542606,
          2.319973744125412,
          1.960445341971151,
          0.0005994139963009576,
          0.9848866941565303,
          35.7466304533326,
          0,
          0
        ],
        [
          2.641945463351301,
          0.282437305950081,
          -2.35950815740122,
          0.5940914258024209,
          0.338686352005627,
          0.280930260726905,
          0,
          0
        ],
        [
          0.7762397226669531,
          1.087547111303447,
          0.3113073886364937,
          0.09099592979159124,
          0.7008722564378014,
          1.285258502924421,
          0,
          0
        ],
        [
          0.4996247282011754,
          1.193886985306625,
          0.6942622571054495,
          0.01931321188401893,
          0.8877156653092861,
          4.336736401721366,
          0,
          0
        ],
        [
          0.5594881226553162,
          1.156476647582337,
          0.5969885249270205,
          0.03219149303568944,
          0.8485558192564194,
          3.073520665447498,
          0,
          0
        ],
        [
          0.4043624390095911,
          0.9424912463437429,
          0.5381288073341519,
          0.05026076282131018,
          0.9008954230151532,
          4.986421425525261,
          0,
          0
        ],
        [
          0.6499882637248671,
          1.116921831632599,
          0.4669335679077322,
          0.08213213637629725,
          0.7691927950343079,
          1.828075622639759,
          0,
          0
        ],
        [
          0.5486463574452783,
          1.466120035615594,
          0.9174736781703153,
          0.01338107366339636,
          0.8900181149380166,
          4.439008724644427,
          0,
          0
        ],
        [
          1.858060697079246,
          1.153867003820881,
          -0.704193693258365,
          0.425851968004956,
          0.2895416778102351,
          0.2235531493201893,
          0,
          0
        ],
        [
          0.7956359907137365,
          1.238380123856611,
          0.4427441331428748,
          0.06002636972685573,
          0.7244256794220572,
          1.441993832967305,
          0,
          0
        ],
        [
          1.318409747746021,
          1.468695116912665,
          0.1502853691666439,
          0.144600406465575,
          0.4672796307964858,
          0.481155947936423,
          0,
          0
        ],
        [
          0.7593966958947731,
          0.9674636774505719,
          0.2080669815557988,
          0.1805267368017255,
          0.6328861908608004,
          0.9456560609053031,
          0,
          0
        ],
        [
          0.361393885734807,
          1.089211813194861,
          0.7278179274600544,
          0.02086655618479093,
          0.9164381496670327,
          6.015938990149718,
          0,
          0
        ],
        [
          0.5657574255951112,
          1.078650483854033,
          0.5128930582589222,
          0.0547388089032285,
          0.8170982878008608,
          2.4505571823776,
          0,
          0
        ],
        [
          0.9216523964554509,
          1.011268264909517,
          0.08961586845406588,
          0.2279605731131161,
          0.5386098483874749,
          0.6403453814552977,
          0,
          0
        ],
        [
          1.439494750560702,
          1.144084472736662,
          -0.2954102778240406,
          0.3236217980521978,
          0.3051037027325387,
          0.240843978274396,
          0,
          0
        ],
        [
          1.182782680877791,
          1.172910353749529,
          -0.009872327128261693,
          0.2266966033132303,
          0.4589290594872307,
          0.4652642248822077,
          0,
          0
        ],
        [
          4.174736768328915,
          2.451060192314418,
          -1.723676576014497,
          0.3745285244271632,
          0.02464193841997097,
          0.0138585917583752,
          0,
          0
        ],
        [
          2.474386837682378,
          1.271817622559998,
          -1.20256921512238,
          0.6508519578399086,
          0.09494387561625876,
          0.0575439613693511,
          0,
          0
        ],
        [
          0.9152441878637941,
          3.029312811596441,
          2.114068623732646,
          0.002815338801982939,
          0.9140200931761252,
          5.831322820550886,
          0,
          0
        ],
        [
          1.170966056557268,
          2.062414058994689,
          0.8914480024374214,
          0.04982724100435131,
          0.6657247306894905,
          1.092442921175567,
          0,
          0
        ],
        [
          0.9928612437471891,
          1.298392284015208,
          0.3055310402680194,
          0.1053849359812009,
          0.6265137457845172,
          0.9201619970687811,
          0,
          0
        ],
        [
          1.521495618355036,
          1.634327363440619,
          0.1128317450855834,
          0.2010470553203535,
          0.4186185872914034,
          0.3949714246571598,
          0,
          0
        ],
        [
          1.986103913372146,
          2.078143007241802,
          0.09203909386965559,
          0.181411310607472,
          0.3712952085603185,
          0.3239521646540811,
          0,
          0
        ],
        [
          0.3663613751551532,
          1.220445727982049,
          0.8540843528268957,
          0.01509018039271808,
          0.9375062041119873,
          8.228971484853497,
          0,
          0
        ],
        [
          1.185147986571227,
          1.080980838826151,
          -0.1041671477450763,
          0.2687016314123343,
          0.4022390830817288,
          0.3691178616200559,
          0,
          0
        ],
        [
          1.367363702001721,
          3.213947844659724,
          1.846584142658003,
          0.006301993705100929,
          0.7069854414654101,
          1.323517180856426,
          0,
          0
        ],
        [
          1.70187973754946,
          1.174044914027512,
          -0.5278348235219479,
          0.4079711855734461,
          0.2527273475252373,
          0.1855160385639751,
          0,
          0
        ],
        [
          0.6121891448058285,
          1.169977006801413,
          0.5577878619955847,
          0.0732095541498932,
          0.7946249930427516,
          2.122379006009544,
          0,
          0
        ],
        [
          1.235230361733164,
          1.496686743602984,
          0.2614563818698199,
          0.1184583831958361,
          0.4597506087032363,
          0.4668059019101026,
          0,
          0
        ],
        [
          0.7054443406331715,
          2.080352810613043,
          1.374908469979871,
          0.00816803409201637,
          0.8923593362061728,
          4.547489616217951,
          0,
          0
        ],
        [
          1.076649773771393,
          0.4257714059314738,
          -0.6508783678399191,
          0.6391914588966968,
          0.2917626619355817,
          0.2259743809640962,
          0,
          0
        ],
        [
          0.5180638569970878,
          0.9953641497649117,
          0.4773002927678239,
          0.06457613742135106,
          0.8414716952197059,
          2.911662332689423,
          0,
          0
        ],
        [
          0.281049232994342,
          0.8190401435620972,
          0.5379909105677552,
          0.0673276126166999,
          0.8930398144720845,
          4.579910440726138,
          0,
          0
        ],
        [
          1.622196476159135,
          1.211403502817602,
          -0.4107929733415325,
          0.3589489306670547,
          0.3116319130826804,
          0.2483301834496685,
          0,
          0
        ],
        [
          0.2335307657988484,
          1.149962870560085,
          0.9164321047612366,
          0.005177509234256481,
          0.9725771379448276,
          19.45447830101497,
          0,
          0
        ],
        [
          0.3564828002631569,
          0.6186919453384842,
          0.2622091450753272,
          0.23799790302687,
          0.6975881617349509,
          1.265344044472264,
          0,
          0
        ],
        [
          1.07776973860614,
          1.168367560308094,
          0.0905978217019543,
          0.160097370794912,
          0.4856547785148765,
          0.5179421657845351,
          0,
          0
        ],
        [
          0.4780453580474853,
          0.7868017525912128,
          0.3087563945437275,
          0.1809380627952586,
          0.7437960135717895,
          1.592488391028679,
          0,
          0
        ],
        [
          0.8570730378129386,
          1.005042205193032,
          0.1479691673800932,
          0.1759270448891012,
          0.6463450335761365,
          1.002519817500792,
          0,
          0
        ],
        [
          1.966369771570457,
          0.9913510556608985,
          -0.9750187159095584,
          0.5603408715333053,
          0.2268637566211059,
          0.160959790487368,
          0,
          0
        ],
        [
          0.9925265434444828,
          1.251713910268596,
          0.2591873668241136,
          0.1470389583387944,
          0.6596896451026286,
          1.063341624946816,
          0,
          0
        ],
        [
          2.037806177297685,
          1.632547982103054,
          -0.405258195194631,
          0.3313426618558045,
          0.2544571827893596,
          0.1872192218186322,
          0,
          0
        ],
        [
          22.41357885664641,
          0.9814158985514181,
          -21.432162958095,
          0.9904793560102234,
          0.0007653753070317096,
          0.0004201605605311158,
          0,
          0
        ],
        [
          10.79091631016703,
          0.7060039160488973,
          -10.08491239411813,
          0.7531927109344416,
          0.1456065490509424,
          0.09348271344745178,
          0,
          0
        ],
        [
          1.360169153253715,
          1.337811767024291,
          -0.02235738622942351,
          0.1298695960865339,
          0.6759209946957204,
          1.1440719836613,
          0,
          0
        ],
        [
          1.821342464824643,
          2.04598673986567,
          0.2246442750410267,
          0.2202674184858787,
          0.6457695586340628,
          1.000000000000002,
          0,
          0
        ],
        [
          1.821342464824643,
          2.04598673986567,
          0.2246442750410267,
          0.2202674184858787,
          0.6457695586340628,
          1.000000000000002,
          0,
          0
        ],
        [
          1.821342464824643,
          2.045986739865669,
          0.2246442750410265,
          0.2202674184858786,
          0.6457695586340623,
          0.999999999999999,
          0,
          0
        ],
        [
          1.821342464824643,
          2.045986739865672,
          0.2246442750410287,
          0.2202674184858785,
          0.6457695586340624,
          0.9999999999999994,
          0,
          0
        ],
        [
          2.41719173894832,
          2.469676813790268,
          0.05248507484194809,
          0.1465194931685345,
          0.2090846809782381,
          0.1450108635269945,
          0,
          0
        ],
        [
          0.4193426631418803,
          1.34067526927197,
          0.9213326061300897,
          0.01094794993597182,
          0.9152260568881431,
          5.922080461178894,
          0,
          0
        ],
        [
          0.5946128446759495,
          1.080568610507519,
          0.4859557658315696,
          0.0682519565082912,
          0.812193443605819,
          2.372231352086809,
          0,
          0
        ],
        [
          2.389934673955614,
          1.272365620567484,
          -1.117569053388131,
          0.6113545307194893,
          0.1296603734385306,
          0.08171971103688189,
          0,
          0
        ],
        [
          0.4324971548423957,
          1.200888053472456,
          0.76839089863006,
          0.01908115499575027,
          0.9017223117398897,
          5.032991479069151,
          0,
          0
        ],
        [
          0.8170935253693677,
          1.325860932509495,
          0.508767407140127,
          0.04622054661268376,
          0.7226844453698436,
          1.42949548855472,
          0,
          0
        ],
        [
          0.5027512252723629,
          2.135163212925344,
          1.632411987652981,
          0.004390398613487807,
          0.9421227318642657,
          8.929101721228662,
          0,
          0
        ],
        [
          0.6848256283092751,
          1.477749502859672,
          0.792923874550397,
          0.03654209263843461,
          0.8251117714222352,
          2.587977616220122,
          0,
          0
        ],
        [
          0.8811740098909482,
          1.052617143405876,
          0.1714431335149276,
          0.1579894214897588,
          0.5820177120737178,
          0.7638122760660024,
          0,
          0
        ],
        [
          1.292826843784918,
          1.811077270716373,
          0.5182504269314545,
          0.0929669539782307,
          0.56120100883572,
          0.701554046963361,
          0,
          0
        ],
        [
          2.723374597825959,
          2.674108410459764,
          -0.04926618736619481,
          0.0969352803248067,
          0.1898534777237029,
          0.1285473998378969,
          0,
          0
        ],
        [
          1.374974861729835,
          2.565718564770644,
          1.190743703040809,
          0.04404096644627408,
          0.6597399122227985,
          1.063579750577322,
          0,
          0
        ],
        [
          0.9156813337792692,
          1.254154068612661,
          0.3384727348333921,
          0.05929712251056193,
          0.6402547150171655,
          0.9762611037405462,
          0,
          0
        ],
        [
          4.991072179075336,
          1.162459747889113,
          -3.828612431186222,
          0.8354363520427585,
          0.0402325288761607,
          0.02299426947853964,
          0,
          0
        ],
        [
          1.630631512567031,
          1.713795238476648,
          0.08316372590961651,
          0.2040394860460333,
          0.3790002521557684,
          0.3347775961944865,
          0,
          0
        ],
        [
          0.38399225484086,
          1.037714057149427,
          0.6537218023085669,
          0.03362445312014323,
          0.896137418750301,
          4.732861675631685,
          0,
          0
        ],
        [
          1.003517627944245,
          1.404317607160088,
          0.4007999792158436,
          0.06157349649361521,
          0.6135133592947725,
          0.8707587532211293,
          0,
          0
        ],
        [
          0.2279687709461704,
          0.6425396596581361,
          0.4145708887119657,
          0.09466804988111838,
          0.8700661732678925,
          3.673147486113847,
          0,
          0
        ],
        [
          0.6626361740815234,
          1.527313192636829,
          0.8646770185553059,
          0.01523557574172796,
          0.8467141306634735,
          3.030002578220877,
          0,
          0
        ],
        [
          1.152271331433413,
          1.242921361514235,
          0.09065003008082217,
          0.1812072898088051,
          0.4811188870250627,
          0.508619322241475,
          0,
          0
        ],
        [
          0.6295059404295145,
          1.430097917273915,
          0.8005919768444008,
          0.01669991115202472,
          0.8511757985635349,
          3.137285321545922,
          0,
          0
        ],
        [
          0.4894569130086719,
          1.217946987555605,
          0.7284900745469327,
          0.01880192356568278,
          0.9042299006172718,
          5.179135070604259,
          0,
          0
        ],
        [
          0.5823954913412348,
          1.137211741163591,
          0.5548162498223561,
          0.03870195573776797,
          0.8340561324705674,
          2.757035662882949,
          0,
          0
        ],
        [
          0.4767681984406738,
          0.960449504227725,
          0.4836813057870512,
          0.0713809982368296,
          0.8492218329380132,
          3.089519944478873,
          0,
          0
        ],
        [
          0.8346890851615751,
          0.9049249969308715,
          0.07023591176929633,
          0.2492411250979988,
          0.59090457726473,
          0.7923207785276746,
          0,
          0
        ],
        [
          0.3111560998483452,
          1.017437453422437,
          0.7062813535740917,
          0.02485362447250221,
          0.9284350950176823,
          7.11639033375613,
          0,
          0
        ],
        [
          1.490599461643637,
          2.446214974261404,
          0.9556155126177672,
          0.08230024795902792,
          0.6039773901527281,
          0.8365829539338577,
          0,
          0
        ],
        [
          0.6599586781868193,
          1.062340326364245,
          0.4023816481774257,
          0.08665037028264276,
          0.7552137824553541,
          1.692354174824774,
          0,
          0
        ],
        [
          1.004479994256772,
          1.073035334871486,
          0.06855534061471413,
          0.2014473356933857,
          0.5397786575965478,
          0.643364755109304,
          0,
          0
        ],
        [
          0.195957826310733,
          1.068236459474539,
          0.8722786331638058,
          0.006143453915947115,
          0.9790737749552871,
          25.66450179138632,
          0,
          0
        ],
        [
          4.120237056569986,
          1.507256074299707,
          -2.612980982270279,
          0.7602433687782109,
          0.02090432468771851,
          0.01171168334383836,
          0,
          0
        ],
        [
          1.788976706043916,
          1.834081228075794,
          0.04510452203187776,
          0.1212622865338365,
          0.6228655129202817,
          0.905954420937752,
          0,
          0
        ],
        [
          1.821342464824639,
          2.045986739865672,
          0.2246442750410333,
          0.2202674184858785,
          0.6457695586340628,
          1.000000000000002,
          0,
          0
        ],
        [
          1.821342464824643,
          2.045986739865669,
          0.2246442750410265,
          0.2202674184858786,
          0.6457695586340623,
          0.999999999999999,
          0,
          0
        ],
        [
          0.7284662776798319,
          1.117724174295084,
          0.389257896615252,
          0.2105743722513314,
          0.6336449419851886,
          0.9487506625096233,
          0,
          0
        ],
        [
          0.2457597891323981,
          0.9835497559070394,
          0.7377899667746413,
          0.01991191987602773,
          0.9525786459715214,
          11.01882290129517,
          0,
          0
        ],
        [
          0.3176874551921086,
          0.8734946637470787,
          0.5558072085549701,
          0.0621909153335653,
          0.8929024726983621,
          4.573333720428716,
          0,
          0
        ],
        [
          1.195498071199063,
          1.231360488868365,
          0.03586241766930209,
          0.1696783652200892,
          0.4610935088836742,
          0.4693360406880071,
          0,
          0
        ],
        [
          2.242858154142582,
          1.247877474797382,
          -0.9949806793452001,
          0.6167433720722131,
          0.09555257354141851,
          0.05795185910469543,
          0,
          0
        ],
        [
          1.010615042839263,
          0.8438842000021993,
          -0.1667308428370635,
          0.403329187029903,
          0.4222126927769863,
          0.4008405041391455,
          0,
          0
        ],
        [
          0.611601433107879,
          0.6998219896944718,
          0.08822055658659289,
          0.3105972938800727,
          0.5911168330548731,
          0.7930168342461491,
          0,
          0
        ],
        [
          4.038043347975654,
          2.477464294412041,
          -1.560579053563613,
          0.3224589452622649,
          0.07166364969590694,
          0.04234497468810576,
          0,
          0
        ],
        [
          1.747074120013415,
          1.731056784002747,
          -0.0160173360106679,
          0.2147204275899489,
          0.3226790053629459,
          0.261327120873608,
          0,
          0
        ],
        [
          0.44873859549056,
          1.132120151281875,
          0.683381555791315,
          0.02363860262873624,
          0.8913178280726421,
          4.498654041695881,
          0,
          0
        ],
        [
          5.338678708694278,
          2.810101182394039,
          -2.528577526300239,
          0.2934848893101427,
          0.0140430048184007,
          0.007812866146885845,
          0,
          0
        ],
        [
          0.2399549369752146,
          1.498902315196935,
          1.258947378221721,
          0.0013651225226811,
          0.9825885542810906,
          30.95602432684635,
          0,
          0
        ],
        [
          0.4201703397192739,
          1.511848217306925,
          1.091677877587651,
          0.005888199063388971,
          0.9348774365015349,
          7.874654383630436,
          0,
          0
        ],
        [
          0.3638578084828211,
          1.24484183363279,
          0.8809840251499687,
          0.01046984908654712,
          0.9278333119227089,
          7.052474063950133,
          0,
          0
        ],
        [
          0.9304161990830452,
          5.899161716308435,
          4.96874551722539,
          0.0006155011682811372,
          0.9203501949152708,
          6.338357090981693,
          0,
          0
        ],
        [
          0.2266931230632448,
          1.011802912635,
          0.7851097895717551,
          0.0143834764342243,
          0.9634327253669727,
          14.45230479776171,
          0,
          0
        ],
        [
          0.2216777923744049,
          1.032926176504556,
          0.8112483841301508,
          0.01076938125604235,
          0.9685388935047622,
          16.88695647851301,
          0,
          0
        ],
        [
          1.610781168002325,
          2.629146347460575,
          1.018365179458249,
          0.0355532127801685,
          0.5946579631541237,
          0.8047368802710948,
          0,
          0
        ],
        [
          1.082233857580111,
          2.778739681106722,
          1.696505823526611,
          0.00266168828775445,
          0.8565078943496052,
          3.274248770785726,
          0,
          0
        ],
        [
          0.4504191144960653,
          1.197307666876288,
          0.7468885523802224,
          0.01226915668016372,
          0.929818365015146,
          7.267465015644894,
          0,
          0
        ],
        [
          1.268114800808141,
          1.259320782924882,
          -0.008794017883259508,
          0.213257206281855,
          0.5251624996930156,
          0.6066762705876527,
          0,
          0
        ],
        [
          0.3073137666203417,
          1.237690404428067,
          0.930376637807725,
          0.006026610930982956,
          0.9511147868891858,
          10.67244025955969,
          0,
          0
        ],
        [
          2.208793081655002,
          1.411593466819484,
          -0.7971996148355178,
          0.451146203607502,
          0.1929829781199558,
          0.1311730511758797,
          0,
          0
        ],
        [
          0.3750239691168537,
          1.291225310031615,
          0.9162013409147615,
          0.01029199087718074,
          0.9272228093989839,
          6.988711802205182,
          0,
          0
        ],
        [
          1.418336611746928,
          4.848431398859183,
          3.430094787112255,
          0.005262682043413173,
          0.729113262987078,
          1.476439202421796,
          0,
          0
        ],
        [
          2.52003957258232,
          1.694712763880047,
          -0.8253268087022734,
          0.4180011397819723,
          0.1684646097231836,
          0.1111312640444924,
          0,
          0
        ],
        [
          1.257336886252538,
          1.557203491032052,
          0.2998666047795135,
          0.1237161234080387,
          0.532126330772002,
          0.6238705082203982,
          0,
          0
        ],
        [
          0.3048116792847051,
          0.8697172759153112,
          0.5649055966306061,
          0.06278392670521625,
          0.890673674692673,
          4.468915851010035,
          0,
          0
        ],
        [
          1.251138320361574,
          3.958545558849131,
          2.707407238487557,
          0.003005011826894971,
          0.8016723913658749,
          2.217287780120815,
          0,
          0
        ],
        [
          9.015633656539894,
          11.7220971700899,
          2.706463513550005,
          0.2609835803796358,
          0.5183780448961209,
          0.5904031074438352,
          0,
          0
        ],
        [
          1.889327167031378,
          1.321355549674464,
          -0.5679716173569143,
          0.4300813637757219,
          0.2369636194911208,
          0.1703510212245587,
          0,
          0
        ],
        [
          0.4310110239247446,
          1.537074311952193,
          1.106063288027448,
          0.009117094720982986,
          0.922108097746557,
          6.493783978317276,
          0,
          0
        ],
        [
          2.154519058920868,
          2.154259601804234,
          -0.0002594571166336657,
          0.1848435536212543,
          0.3157109732578171,
          0.2530803421567349,
          0,
          0
        ],
        [
          0.9380642993480298,
          1.922131830509101,
          0.984067531161071,
          0.05335489223174688,
          0.7460204414172411,
          1.611240148941451,
          0,
          0
        ],
        [
          1.854059308328939,
          1.58066126546485,
          -0.2733980428640885,
          0.3223259112147259,
          0.267766474532969,
          0.2005925978712049,
          0,
          0
        ],
        [
          1.770675996781208,
          2.633224212365096,
          0.8625482155838882,
          0.06632242750222668,
          0.511764396009484,
          0.5749749620330876,
          0,
          0
        ],
        [
          1.106585680736491,
          1.513606981450975,
          0.4070213007144847,
          0.08878100501104141,
          0.601064016145684,
          0.8264675935540322,
          0,
          0
        ],
        [
          0.8471859113798811,
          1.202352980126442,
          0.3551670687465612,
          0.06438188346320904,
          0.6789387633971997,
          1.159981445538248,
          0,
          0
        ],
        [
          1.680361218817932,
          3.674217201763606,
          1.993855982945673,
          0.09361123046262028,
          0.5309651474651573,
          0.6209679871873575,
          0,
          0
        ],
        [
          0.636314058857087,
          1.282108997229464,
          0.6457949383723769,
          0.02600135760071554,
          0.8209123785692684,
          2.514429988497847,
          0,
          0
        ],
        [
          0.4817299717330309,
          0.7588403679639399,
          0.2771103962309091,
          0.187983957450346,
          0.7308512649917175,
          1.489515310446991,
          0,
          0
        ],
        [
          0.3968937052405451,
          0.822514068652596,
          0.4256203634120509,
          0.1077191919375265,
          0.8357857422100651,
          2.791852103054868,
          0,
          0
        ],
        [
          0.3428043926150095,
          1.051240557440443,
          0.7084361648254338,
          0.02511041705007788,
          0.9216788192038243,
          6.455184986968674,
          0,
          0
        ],
        [
          0.815028072762426,
          1.392232501731605,
          0.5772044289691791,
          0.04455505352855437,
          0.730062078134341,
          1.48355687947193,
          0,
          0
        ],
        [
          2.168262379070168,
          1.069430946388174,
          -1.098831432681995,
          0.5693688549249494,
          0.1864310753929063,
          0.1256991279018209,
          0,
          0
        ],
        [
          1.175918188541387,
          1.051072249177454,
          -0.124845939363933,
          0.282648762552232,
          0.455373104958944,
          0.4586449378081733,
          0,
          0
        ],
        [
          0.8658861772835618,
          1.066671090230607,
          0.2007849129470456,
          0.1420745649299505,
          0.6150087153369661,
          0.8762714935573995,
          0,
          0
        ],
        [
          1.435061140919126,
          1.029785893439042,
          -0.4052752474800834,
          0.4343429688412756,
          0.2522002296483051,
          0.1849986085216013,
          0,
          0
        ],
        [
          0.7151932741111178,
          1.640867396648747,
          0.9256741225376297,
          0.02038569577770801,
          0.8246926478772554,
          2.580478852641391,
          0,
          0
        ],
        [
          0.358385152139492,
          0.8814873216945412,
          0.5231021695550493,
          0.07704357719469429,
          0.8670015044478403,
          3.575867633515537,
          0,
          0
        ],
        [
          1.165083801315328,
          1.284335995721724,
          0.1192521944063965,
          0.1501385361355554,
          0.5342740811565982,
          0.6292772185699258,
          0,
          0
        ],
        [
          0.8583655236805452,
          3.162098677156029,
          2.303733153475484,
          0.001563591089538668,
          0.9170828666896822,
          6.066980689114338,
          0,
          0
        ],
        [
          0.2518277286925586,
          0.9017103781706437,
          0.6498826494780852,
          0.03379608585095872,
          0.935944163677873,
          8.014926541316218,
          0,
          0
        ],
        [
          0.5965976848680856,
          1.244560595312736,
          0.64796291044465,
          0.02082618738417994,
          0.8494811980537906,
          3.095788834674557,
          0,
          0
        ],
        [
          0.4036375602181481,
          0.9662096926896585,
          0.5625721324715105,
          0.06396261448423282,
          0.8668763140494679,
          3.571989013174681,
          0,
          0
        ],
        [
          0.795952714199451,
          1.102549134797981,
          0.3065964205985298,
          0.1132583496211571,
          0.679609964692985,
          1.163560713585702,
          0,
          0
        ],
        [
          0.4215448940388683,
          0.8388729975932223,
          0.417328103554354,
          0.1114471148423209,
          0.8257053293831544,
          2.598658981296487,
          0,
          0
        ],
        [
          0.6902738531953169,
          1.15753835670473,
          0.4672645035094135,
          0.04296683246466716,
          0.7806545732213714,
          1.952264403955375,
          0,
          0
        ],
        [
          1.614838660320012,
          1.28746412372862,
          -0.3273745365913925,
          0.317896130926699,
          0.2981409393932069,
          0.233012927546687,
          0,
          0
        ],
        [
          0.262630966293327,
          1.03481269678424,
          0.7721817304909129,
          0.01597671242174525,
          0.9518982315082826,
          10.85519895825837,
          0,
          0
        ],
        [
          0.3657164201323733,
          1.014201774422316,
          0.6484853542899429,
          0.03365493763323992,
          0.9078252113406139,
          5.402545093489989,
          0,
          0
        ],
        [
          0.3655168773906801,
          0.8050185142427638,
          0.4395016368520837,
          0.1108328444230138,
          0.8287523752126041,
          2.654657770059351,
          0,
          0
        ],
        [
          0.8474129737918656,
          0.4067262613975498,
          -0.4406867123943158,
          0.7968157810392414,
          0.1420466826054024,
          0.09081879792799928,
          0,
          0
        ],
        [
          0.2755757816740332,
          0.9770575773728738,
          0.7014817956988406,
          0.02545302546997363,
          0.9386477959552529,
          8.392296269755034,
          0,
          0
        ],
        [
          10.48284641072207,
          2.026097352984864,
          -8.456749057737209,
          0.4746306034816332,
          0.3561385727435568,
          0.3034135120606576,
          0,
          0
        ],
        [
          1.821342464824655,
          2.045986739865669,
          0.2246442750410147,
          0.2202674184858789,
          0.6457695586340623,
          0.999999999999999,
          0,
          0
        ],
        [
          1.821342464824639,
          2.045986739865671,
          0.2246442750410325,
          0.2202674184858784,
          0.645769558634063,
          1.000000000000002,
          0,
          0
        ],
        [
          1.821342464824655,
          2.045986739865669,
          0.2246442750410147,
          0.2202674184858789,
          0.6457695586340623,
          0.999999999999999,
          0,
          0
        ],
        [
          1.821342464824633,
          2.04598673986567,
          0.2246442750410369,
          0.2202674184858785,
          0.6457695586340629,
          1.000000000000002,
          0,
          0
        ],
        [
          1.821342464824633,
          2.045986739865671,
          0.224644275041038,
          0.2202674184858785,
          0.6457695586340632,
          1.000000000000003,
          0,
          0
        ],
        [
          0.6825368621547155,
          0.2975054686562695,
          -0.3850313934984461,
          0.8123168975004338,
          0.1358764061858038,
          0.08625345494226047,
          0,
          0
        ],
        [
          0.8589735156668262,
          0.7753481347765528,
          -0.08362538089027338,
          0.4026904873945858,
          0.4551780971727413,
          0.4582844366860333,
          0,
          0
        ],
        [
          3.148293330306875,
          0.9062668511264789,
          -2.242026479180396,
          0.4603238269819407,
          0.4047642732549696,
          0.3730108749934889,
          0,
          0
        ],
        [
          1.821342464824632,
          2.045986739865672,
          0.2246442750410396,
          0.2202674184858785,
          0.6457695586340629,
          1.000000000000002,
          0,
          0
        ],
        [
          1.821342464824643,
          2.04598673986567,
          0.2246442750410269,
          0.2202674184858785,
          0.6457695586340628,
          1.000000000000002,
          0,
          0
        ],
        [
          1.821342464824641,
          2.045986739865672,
          0.2246442750410309,
          0.2202674184858785,
          0.6457695586340632,
          1.000000000000003,
          0,
          0
        ],
        [
          1.821342464824639,
          2.045986739865671,
          0.224644275041032,
          0.2202674184858785,
          0.6457695586340629,
          1.000000000000002,
          0,
          0
        ],
        [
          1.82134246482464,
          2.045986739865671,
          0.2246442750410307,
          0.2202674184858785,
          0.645769558634063,
          1.000000000000002,
          0,
          0
        ],
        [
          1.821342464824643,
          2.04598673986567,
          0.2246442750410267,
          0.2202674184858787,
          0.6457695586340628,
          1.000000000000002,
          0,
          0
        ],
        [
          1.821342464824649,
          2.045986739865672,
          0.2246442750410234,
          0.2202674184858787,
          0.6457695586340628,
          1.000000000000002,
          0,
          0
        ],
        [
          1.821342464824643,
          2.045986739865671,
          0.2246442750410282,
          0.2202674184858785,
          0.6457695586340626,
          1,
          0,
          0
        ],
        [
          0.3730145208324326,
          0.3547027507941772,
          -0.01831177003825546,
          0.5163649171160121,
          0.4064094241418597,
          0.3755649759521593,
          0,
          0
        ],
        [
          0.6251494749315053,
          0.6953870432415818,
          0.07023756831007655,
          0.3427492368556919,
          0.5546231867204051,
          0.6830912619657674,
          0,
          0
        ],
        [
          0.7747734325337488,
          1.134630497075874,
          0.3598570645421253,
          0.06186132386857111,
          0.7192227243391217,
          1.405108162068779,
          0,
          0
        ],
        [
          0.7957201920824986,
          0.884918180680648,
          0.08919798859814942,
          0.2750919064286034,
          0.5519529939188758,
          0.6757511996130903,
          0,
          0
        ],
        [
          0.6748643030018349,
          2.264686858282556,
          1.589822555280721,
          0.006742519748509635,
          0.9110913823150832,
          5.621165762035815,
          0,
          0
        ],
        [
          0.6134298475766166,
          1.072665782649986,
          0.4592359350733698,
          0.05927709376068197,
          0.8039062108021984,
          2.248794947709211,
          0,
          0
        ],
        [
          0.4792177009734167,
          1.518870276970163,
          1.039652575996747,
          0.01217281677430857,
          0.9006223689510349,
          4.971213337957973,
          0,
          0
        ],
        [
          0.682499699550419,
          1.160841883307554,
          0.4783421837571354,
          0.04450282976848451,
          0.7870500879630458,
          2.027370945932976,
          0,
          0
        ],
        [
          0.4308804054706379,
          1.323183381607616,
          0.8923029761369783,
          0.0201904654368445,
          0.9078172624540878,
          5.402031933418277,
          0,
          0
        ],
        [
          0.3323743300878957,
          1.200375256554012,
          0.8680009264661163,
          0.008109267570096945,
          0.941567257983336,
          8.83900527437613,
          0,
          0
        ],
        [
          0.2216431031609085,
          1.351363099498524,
          1.129719996337615,
          0.001359812093127438,
          0.9829422000781506,
          31.60918339880416,
          0,
          0
        ],
        [
          0.287045175931479,
          0.8012199352365027,
          0.5141747593050237,
          0.07196233268423363,
          0.8875597700411467,
          4.329963101126797,
          0,
          0
        ],
        [
          0.5309725555868126,
          1.263978680839072,
          0.7330061252522599,
          0.02710687059266595,
          0.852597823010139,
          3.172843369853495,
          0,
          0
        ],
        [
          0.6836054787384037,
          0.8666745619030922,
          0.1830690831646885,
          0.2340892656395457,
          0.6200617004758303,
          0.8952207581397879,
          0,
          0
        ],
        [
          0.5684997630400157,
          0.6330994745695144,
          0.06459971152949873,
          0.3623488629929434,
          0.5464441767694598,
          0.6608811525839875,
          0,
          0
        ],
        [
          0.498044062073315,
          0.2599769484328239,
          -0.2380671136404911,
          0.7086124555226943,
          0.2137467321240079,
          0.1491232402705384,
          0,
          0
        ],
        [
          0.5230221879376333,
          0.3663833201682601,
          -0.1566388677693732,
          0.6377958064169283,
          0.2846814178800388,
          0.2183071323040417,
          0,
          0
        ],
        [
          0.1562495789487894,
          0.8591490434602664,
          0.7028994645114771,
          0.01544336205102089,
          0.9738043033700803,
          20.39154108736005,
          0,
          0
        ],
        [
          3.134144207080194,
          2.221113296621447,
          -0.9130309104587466,
          0.2936412582569455,
          0.1702147138380071,
          0.1125225798868944,
          0,
          0
        ],
        [
          0.4308669249092124,
          0.8775404856993306,
          0.4466735607901182,
          0.08618186097722251,
          0.8517480174673031,
          3.151511768273608,
          0,
          0
        ],
        [
          1.392259520654333,
          1.716427688054752,
          0.3241681674004191,
          0.1353409541057434,
          0.491970069429087,
          0.5311995445362433,
          0,
          0
        ],
        [
          0.3121559998852022,
          0.8688269704896814,
          0.5566709706044792,
          0.06681846318065775,
          0.8891216999036656,
          4.398686013454808,
          0,
          0
        ],
        [
          4.153676020973519,
          1.199158778438054,
          -2.954517242535465,
          0.703293228598507,
          0.08997784679042249,
          0.05423653586171217,
          0,
          0
        ],
        [
          0.3532603982799806,
          1.179899711019903,
          0.8266393127399221,
          0.0119399084621389,
          0.9276007260044182,
          7.028055464961482,
          0,
          0
        ],
        [
          1.424283445350748,
          1.26979269452064,
          -0.1544907508301077,
          0.2531979256543023,
          0.3637204911675814,
          0.3135654060473807,
          0,
          0
        ],
        [
          0.8804346659334853,
          1.28526921276905,
          0.4048345468355646,
          0.07510353910200505,
          0.6649856420433982,
          1.088822682742649,
          0,
          0
        ],
        [
          0.1980053769032468,
          0.7605590933376073,
          0.5625537164343605,
          0.0456658166329954,
          0.9311294954762132,
          7.41626314550184,
          0,
          0
        ],
        [
          0.2049518943733184,
          0.4327043147336718,
          0.2277524203603534,
          0.1952159770033468,
          0.738550025831689,
          1.549528705189721,
          0,
          0
        ],
        [
          0.2664919921514895,
          1.001077577274792,
          0.7345855851233021,
          0.02147647431590742,
          0.9453898957818614,
          9.496121497836825,
          0,
          0
        ],
        [
          0.1726234222490619,
          1.013054128439259,
          0.8404307061901968,
          0.006889347023187616,
          0.9827606233157474,
          31.27047652963399,
          0,
          0
        ],
        [
          0.8342627200505118,
          1.175635302673338,
          0.3413725826228265,
          0.1200184886727372,
          0.656350845842321,
          1.047681032881814,
          0,
          0
        ],
        [
          0.6736784181543897,
          0.3106110156792943,
          -0.3630674024750953,
          0.7954413276821746,
          0.1542897951146909,
          0.1000746184172009,
          0,
          0
        ],
        [
          0.7982179718369666,
          1.022772878117374,
          0.2245549062804071,
          0.1463538255752762,
          0.6411192052023347,
          0.9799341216838261,
          0,
          0
        ],
        [
          0.2246921963615054,
          0.9959007390958701,
          0.7712085427343647,
          0.01466714528680721,
          0.9634202914578469,
          14.44720581943175,
          0,
          0
        ],
        [
          0.2301500605118445,
          0.9994493378625563,
          0.7692992773507118,
          0.01536371915187741,
          0.9617108676153214,
          13.77771858208822,
          0,
          0
        ],
        [
          0.9332667838682804,
          0.9200004636593101,
          -0.01326632020897034,
          0.2997091855513864,
          0.5526801293265413,
          0.6777413313902263,
          0,
          0
        ],
        [
          0.2735211219928136,
          1.080253513458465,
          0.8067323914656516,
          0.01235142664231548,
          0.9520152903986565,
          10.88301842493951,
          0,
          0
        ],
        [
          0.4264478705589214,
          1.117751009391262,
          0.6913031388323403,
          0.02741871501176333,
          0.8860243941105932,
          4.264244334392522,
          0,
          0
        ],
        [
          0.1928555457839694,
          0.3741741132479188,
          0.1813185674639494,
          0.2131440169953661,
          0.7116110889464066,
          1.353544259935972,
          0,
          0
        ],
        [
          0.5857872454754895,
          1.144104038294228,
          0.5583167928187383,
          0.04389481169669456,
          0.8300128112046953,
          2.678409123339314,
          0,
          0
        ],
        [
          0.4329946488235534,
          1.150960945729194,
          0.7179662969056404,
          0.03451757151320676,
          0.8817825037290918,
          4.091551592026224,
          0,
          0
        ],
        [
          1.103521660665947,
          0.8815379760683285,
          -0.2219836845976181,
          0.3289322828540554,
          0.5035769760208024,
          0.5564450218194403,
          0,
          0
        ],
        [
          2.790899252919177,
          1.093989350344044,
          -1.696909902575133,
          0.4805447019591058,
          0.2706428414090581,
          0.2035469532225037,
          0,
          0
        ],
        [
          1.252528659971191,
          1.201542742493227,
          -0.05098591747796433,
          0.2246748382985505,
          0.4332002511001962,
          0.4192444886344556,
          0,
          0
        ],
        [
          2.847289813054695,
          2.131505840026709,
          -0.7157839730279858,
          0.3538753923487101,
          0.1149997339765747,
          0.07127902427119423,
          0,
          0
        ],
        [
          1.46767088036617,
          1.943990263507511,
          0.4763193831413413,
          0.1296286127172943,
          0.5062940848469467,
          0.5625263031970309,
          0,
          0
        ],
        [
          3.398102259685696,
          2.098079879992782,
          -1.300022379692913,
          0.4083700782259225,
          0.07289102061849473,
          0.04312722905866877,
          0,
          0
        ],
        [
          0.9681233889626253,
          2.652925153583029,
          1.684801764620403,
          0.008336656732198973,
          0.8503736654146371,
          3.11752594770854,
          0,
          0
        ],
        [
          0.4267309439179001,
          1.004515457778004,
          0.5777845138601041,
          0.06413623645895143,
          0.8591695423972078,
          3.346498186664795,
          0,
          0
        ],
        [
          3.549980193651151,
          0.3015478051667186,
          -3.248432388484433,
          0.6025251117208575,
          0.3348424085321611,
          0.2761367548243541,
          0,
          0
        ],
        [
          10.84514703889573,
          29.26973336683593,
          18.4245863279402,
          0.1821422908699502,
          0.7036162300100284,
          1.302236135207009,
          0,
          0
        ],
        [
          0.6141712252569472,
          1.055931605793332,
          0.4417603805363851,
          0.07000351902974028,
          0.7898775888678612,
          2.062033552956672,
          0,
          0
        ],
        [
          0.2367494188801975,
          1.038799189062024,
          0.8020497701818268,
          0.01157791528742692,
          0.9638976579300034,
          14.64548842034916,
          0,
          0
        ],
        [
          3.457061877359156,
          2.251301709330972,
          -1.205760168028184,
          0.373207466058897,
          0.0477067921764895,
          0.02748007035263552,
          0,
          0
        ],
        [
          0.969683236167939,
          0.8397679814141044,
          -0.1299152547538347,
          0.2726868678539804,
          0.5943248870073645,
          0.8036257836366197,
          0,
          0
        ],
        [
          0.3103956327137187,
          2.034000266737941,
          1.723604634024223,
          0.0007826434625949245,
          0.9840086513561381,
          33.75375831817217,
          0,
          0
        ],
        [
          1.981864715869548,
          1.363910207165543,
          -0.617954508704005,
          0.4113293862017881,
          0.2435632049123521,
          0.1766230360344569,
          0,
          0
        ],
        [
          11.75249249286074,
          0.939034122129904,
          -10.81345837073083,
          0.8878138823744792,
          0.03494004327240891,
          0.01985991815138862,
          0,
          0
        ],
        [
          0.2618685899309956,
          1.216488677547549,
          0.9546200876165538,
          0.004215193168660173,
          0.9665544127235266,
          15.85242814416298,
          0,
          0
        ],
        [
          1.629355387910796,
          1.124432861281332,
          -0.5049225266294641,
          0.3930511803074293,
          0.2820787681802319,
          0.2155271135482881,
          0,
          0
        ],
        [
          0.2837307015897802,
          1.497041239107229,
          1.213310537517449,
          0.002205350716608117,
          0.971081649285935,
          18.42003870498336,
          0,
          0
        ],
        [
          2.782838328742236,
          1.094383274637358,
          -1.688455054104878,
          0.7850740091194226,
          0.06114626069116142,
          0.0357256611564869,
          0,
          0
        ],
        [
          0.376126312499121,
          1.110586516140589,
          0.7344602036414685,
          0.01226264895106235,
          0.9482757778124777,
          10.05654960924327,
          0,
          0
        ],
        [
          0.2937695976235811,
          0.8882809643895726,
          0.5945113667659916,
          0.05004250404751211,
          0.9082919169432587,
          5.432830371165839,
          0,
          0
        ],
        [
          9.245277767513697,
          0.6744653701369898,
          -8.570812397376708,
          0.8447978408973108,
          0.07381098330923526,
          0.04371491880362309,
          0,
          0
        ],
        [
          0.2112835306532617,
          0.9192055309753283,
          0.7079220003220665,
          0.02139116328048349,
          0.9586186347468636,
          12.70718532550499,
          0,
          0
        ],
        [
          0.8975680240496187,
          1.143944850247286,
          0.2463768261976673,
          0.1304092639195342,
          0.6815689721391897,
          1.174093663506993,
          0,
          0
        ],
        [
          3.021585935917685,
          1.024188316885714,
          -1.997397619031971,
          0.7862396014522881,
          0.06174633379554303,
          0.03609933634565179,
          0,
          0
        ],
        [
          0.2448437619405144,
          1.284205175926953,
          1.039361413986439,
          0.003118337712183624,
          0.9746677812988117,
          21.10530793377502,
          0,
          0
        ],
        [
          0.8372879157927497,
          2.443084235397624,
          1.605796319604874,
          0.01220204100967195,
          0.8695777154980592,
          3.657336414654097,
          0,
          0
        ],
        [
          1.263401265093331,
          1.350821941287999,
          0.08742067619466742,
          0.1400000666223064,
          0.4320790754316415,
          0.4173339120252071,
          0,
          0
        ],
        [
          0.2403363596755653,
          1.153103127984609,
          0.9127667683090438,
          0.004604090893932178,
          0.9710647075242524,
          18.40893250516363,
          0,
          0
        ],
        [
          0.2361846382747286,
          0.8875567339067776,
          0.651372095632049,
          0.03079991052257547,
          0.9427875382256931,
          9.039231513237212,
          0,
          0
        ],
        [
          0.5050744692163799,
          1.09120848790805,
          0.5861340186916698,
          0.04499758830910019,
          0.845115714393748,
          2.993071777426362,
          0,
          0
        ],
        [
          0.3654763241353065,
          0.7514803699682935,
          0.386004045832987,
          0.1191971152964696,
          0.8290422727053802,
          2.660089516377845,
          0,
          0
        ],
        [
          1.09535195217683,
          1.819589750977233,
          0.7242377988004032,
          0.05969236457084863,
          0.6625005653944296,
          1.076766449809819,
          0,
          0
        ],
        [
          0.2023809266524728,
          1.069327800525956,
          0.8669468738734836,
          0.006558227900577253,
          0.9773815516031897,
          23.70334509793024,
          0,
          0
        ],
        [
          1.003298495765568,
          1.26682196421601,
          0.2635234684504422,
          0.09965823293634522,
          0.598703455049404,
          0.8183793368737257,
          0,
          0
        ],
        [
          0.3106377369751968,
          0.8982746078927974,
          0.5876368709176006,
          0.05163200613308226,
          0.902589389493855,
          5.082674175478851,
          0,
          0
        ],
        [
          1.37090320247816,
          0.961292516089608,
          -0.4096106863885516,
          0.4096846294562929,
          0.3671878340606922,
          0.3182891064672857,
          0,
          0
        ],
        [
          0.175439155437797,
          1.106397042701019,
          0.9309578872632225,
          0.003082517974241833,
          0.9872092226302899,
          42.33704825428977,
          0,
          0
        ],
        [
          0.2380042167444118,
          1.089086211538067,
          0.8510819947936553,
          0.007559341260997283,
          0.9679582688718054,
          16.57100979293435,
          0,
          0
        ],
        [
          0.863364078443757,
          1.147351140191977,
          0.2839870617482204,
          0.08387867912437494,
          0.6532316257884122,
          1.03332284723522,
          0,
          0
        ],
        [
          0.5065752705933783,
          1.187316280646462,
          0.6807410100530836,
          0.02094076760904495,
          0.8792235690850003,
          3.993240265329093,
          0,
          0
        ],
        [
          0.6650753927557449,
          1.444607898859916,
          0.7795325061041711,
          0.01853258111703419,
          0.840930982379776,
          2.899900294647974,
          0,
          0
        ],
        [
          0.1709303662654611,
          0.7519005192707617,
          0.5809701530053006,
          0.03540465517089601,
          0.9459749229867028,
          9.60489321222351,
          0,
          0
        ],
        [
          0.1943120750414121,
          0.6596988477008693,
          0.4653867726594572,
          0.07206289468960893,
          0.8977884908781003,
          4.818174721069319,
          0,
          0
        ],
        [
          0.2254739420153141,
          0.863553823090178,
          0.6380798810748639,
          0.03696675079260917,
          0.9372380436035335,
          8.191468161485838,
          0,
          0
        ],
        [
          0.556931374926962,
          1.048505940835812,
          0.4915745659088495,
          0.0575328967174974,
          0.8301840105710839,
          2.681662360264624,
          0,
          0
        ],
        [
          0.2579449510892206,
          0.4988461549512504,
          0.2409012038620298,
          0.1995827842040896,
          0.7436199992174439,
          1.591018495830834,
          0,
          0
        ],
        [
          0.9519294548008773,
          1.30765320495855,
          0.3557237501576725,
          0.06226855420871995,
          0.6327169914363235,
          0.9449677167410578,
          0,
          0
        ],
        [
          0.2639038051211368,
          1.051814640746496,
          0.7879108356253589,
          0.01400496222184687,
          0.9544445936267097,
          11.49262163173982,
          0,
          0
        ],
        [
          1.111032091116484,
          1.105712166176533,
          -0.005319924939951814,
          0.2143278549731144,
          0.478558073055832,
          0.5034275870728242,
          0,
          0
        ],
        [
          0.6969473472465729,
          1.016327464009463,
          0.3193801167628899,
          0.12607412405233,
          0.7073568520583111,
          1.325893118501951,
          0,
          0
        ],
        [
          1.130048377007137,
          1.082783326532303,
          -0.04726505047483442,
          0.2077294831553429,
          0.5781123396901905,
          0.7516639606138605,
          0,
          0
        ],
        [
          0.1532568218233714,
          0.1629934594238263,
          0.009736637600454873,
          0.3673582607895495,
          0.3930389897819545,
          0.3552083387489652,
          0,
          0
        ],
        [
          1.215258613275833,
          2.113392818709683,
          0.8981342054338495,
          0.05234023042932462,
          0.6654972019045903,
          1.091326724674592,
          0,
          0
        ],
        [
          0.9349011362528954,
          1.275909217854507,
          0.3410080816016114,
          0.08926999277866929,
          0.6375447659822719,
          0.964860707432618,
          0,
          0
        ],
        [
          1.060845931998121,
          1.148592621176382,
          0.087746689178261,
          0.1570863356052221,
          0.5037580062304804,
          0.5568481228766935,
          0,
          0
        ],
        [
          1.338680863536134,
          1.3844140412513,
          0.04573317771516661,
          0.1794312790049616,
          0.4331793162814411,
          0.419208744714563,
          0,
          0
        ],
        [
          0.2539521668831773,
          0.7418288655857757,
          0.4878766987025984,
          0.08557134479482098,
          0.8811624365454485,
          4.067340656956162,
          0,
          0
        ],
        [
          1.28210602472629,
          4.102483814900067,
          2.820377790173777,
          0.001236277580871472,
          0.8035622236471858,
          2.243896463760591,
          0,
          0
        ],
        [
          0.422867799829706,
          0.5226981863766168,
          0.09983038654691079,
          0.3744751478078189,
          0.5477490743593534,
          0.6643707435902237,
          0,
          0
        ],
        [
          0.1270911470023533,
          0.1140841057297668,
          -0.01300704127258651,
          0.3726467783457595,
          0.3331790169001476,
          0.2740795903564966,
          0,
          0
        ],
        [
          0.677215191048365,
          1.064658345475774,
          0.3874431544274093,
          0.07372290984641032,
          0.7672233630554927,
          1.807968008347288,
          0,
          0
        ],
        [
          1.34747860595981,
          1.036125805350443,
          -0.3113528006093667,
          0.2825141175677082,
          0.4794372800226166,
          0.5052043129241733,
          0,
          0
        ],
        [
          0.2806193851944015,
          0.8022814676531275,
          0.5216620824587259,
          0.06845413406475177,
          0.8929465066809793,
          4.575440484924704,
          0,
          0
        ],
        [
          1.363404586936926,
          1.054963280679887,
          -0.308441306257039,
          0.3561776012143009,
          0.3600193956079777,
          0.3085797322436586,
          0,
          0
        ],
        [
          0.8945479296808512,
          0.9722596642456311,
          0.07771173456477998,
          0.2368743808065548,
          0.5473538151949828,
          0.6633116070996103,
          0,
          0
        ],
        [
          0.3565773687723249,
          1.447812235185543,
          1.091234866413218,
          0.005737997120780715,
          0.9443711626756686,
          9.312173212871048,
          0,
          0
        ],
        [
          1.419931006158754,
          1.363306907031114,
          -0.05662409912764033,
          0.2093997087007658,
          0.3831935602714776,
          0.3407827586832646,
          0,
          0
        ],
        [
          0.2384882454195265,
          0.9133377017502698,
          0.6748494563307433,
          0.02838082581025629,
          0.9448579160367626,
          9.399216265290555,
          0,
          0
        ],
        [
          0.5723022203285645,
          0.8522313035443346,
          0.2799290832157701,
          0.1856834355262128,
          0.7100420775345456,
          1.343251759895181,
          0,
          0
        ],
        [
          0.6969495621030507,
          1.03012779569687,
          0.3331782335938188,
          0.1149878151348435,
          0.7174438738283385,
          1.392808842640783,
          0,
          0
        ],
        [
          0.7799351417479587,
          1.325858768226831,
          0.5459236264788718,
          0.0855502872743781,
          0.789569846513642,
          2.058215734828446,
          0,
          0
        ],
        [
          0.9841607812275981,
          1.862587231188434,
          0.8784264499608363,
          0.05408468351503904,
          0.7241273366320522,
          1.439841167989117,
          0,
          0
        ],
        [
          0.2296085553401068,
          1.05766178449156,
          0.8280532291514531,
          0.009206844039330905,
          0.9682844576032487,
          16.747081327952,
          0,
          0
        ],
        [
          0.6345162984990536,
          0.8798548164683327,
          0.2453385179692792,
          0.2079930102764205,
          0.6691341849454335,
          1.109352665218236,
          0,
          0
        ],
        [
          0.7016413645708052,
          1.084563127520027,
          0.382921762949222,
          0.08503168168253668,
          0.7420579392794052,
          1.578061637919988,
          0,
          0
        ],
        [
          0.4319666153846059,
          1.441000525206646,
          1.00903390982204,
          0.008805422707914297,
          0.9172955950408346,
          6.083996817958166,
          0,
          0
        ],
        [
          0.6769177750845935,
          1.167242196555537,
          0.4903244214709434,
          0.04428537423395855,
          0.7892213561235938,
          2.053905861160865,
          0,
          0
        ],
        [
          0.2327570186883365,
          0.798919326388004,
          0.5661623076996676,
          0.0510303283582698,
          0.9200243346611665,
          6.310296479914297,
          0,
          0
        ],
        [
          0.4129930130503692,
          1.149122469057196,
          0.7361294560068266,
          0.03538837810940573,
          0.891894812640599,
          4.525592185475385,
          0,
          0
        ],
        [
          0.2944405774675068,
          0.7811406993237139,
          0.4867001218562071,
          0.08151739295203089,
          0.8784322570186405,
          3.963676785346881,
          0,
          0
        ],
        [
          0.240116839201748,
          1.034060407134151,
          0.7939435679324033,
          0.01246617697098817,
          0.9619049387704547,
          13.85070215172515,
          0,
          0
        ],
        [
          0.1608162799566264,
          1.077395222952637,
          0.9165789429960107,
          0.003075936560493477,
          0.9894384634019532,
          51.38897938118612,
          0,
          0
        ],
        [
          3.209135570227247,
          1.179783805508504,
          -2.029351764718742,
          0.5605328232526806,
          0.1779222490528098,
          0.1187204890255058,
          0,
          0
        ],
        [
          1.072412999642381,
          1.281220337821002,
          0.2088073381786202,
          0.1086718687010079,
          0.5480405460358319,
          0.6651529578535061,
          0,
          0
        ],
        [
          2.17294053897081,
          1.232422651288504,
          -0.9405178876823059,
          0.5591802723631957,
          0.1532037226996003,
          0.09924272711479985,
          0,
          0
        ],
        [
          1.265246520081818,
          1.594468247482831,
          0.3292217274010134,
          0.1169820192329133,
          0.5224599644957799,
          0.6001385723180266,
          0,
          0
        ],
        [
          1.599841586729199,
          1.188862388391552,
          -0.4109791983376476,
          0.3466461647914835,
          0.3281250196259751,
          0.2678916575582281,
          0,
          0
        ],
        [
          0.2181186277835639,
          0.9486688964491159,
          0.730550268665552,
          0.01836021868964844,
          0.9609426133410812,
          13.49592273397367,
          0,
          0
        ],
        [
          0.5113044679130033,
          0.8474931360140647,
          0.3361886681010614,
          0.1455425257229604,
          0.7661490658457993,
          1.797142351396597,
          0,
          0
        ],
        [
          0.1981113476062635,
          0.7662779658427458,
          0.5681666182364823,
          0.0440873535960644,
          0.9331292290464066,
          7.654446196581898,
          0,
          0
        ],
        [
          0.7263731340483034,
          1.211366229604181,
          0.484993095555878,
          0.03777123081931486,
          0.771278831728928,
          1.849751392574371,
          0,
          0
        ],
        [
          0.57859241276871,
          0.6857410431854051,
          0.1071486304166951,
          0.3044541227827015,
          0.6033323197652941,
          0.8343304341226303,
          0,
          0
        ],
        [
          0.3129239111742471,
          0.5660317097236481,
          0.2531077985494011,
          0.2029332517328867,
          0.7397901955670747,
          1.559528179772709,
          0,
          0
        ],
        [
          0.6269020677680567,
          0.9815007952269155,
          0.3545987274588588,
          0.1067587472626526,
          0.7625598556589663,
          1.761684375001247,
          0,
          0
        ],
        [
          0.319806784396943,
          0.9860494275171948,
          0.6662426431202517,
          0.03242507226385623,
          0.918766354220626,
          6.204080858680473,
          0,
          0
        ],
        [
          0.6129548147229273,
          1.027290440242652,
          0.4143356255197248,
          0.08173534081069571,
          0.7840737330019172,
          1.991864263650616,
          0,
          0
        ],
        [
          1.556614668473145,
          1.06054329471518,
          -0.4960713737579641,
          0.4126436829069592,
          0.3118464206741858,
          0.2485785796093025,
          0,
          0
        ],
        [
          0.2674371476533475,
          0.9758648581489063,
          0.7084277104955589,
          0.02353037953058361,
          0.9431793759283955,
          9.105349237739926,
          0,
          0
        ],
        [
          0.170423343922002,
          1.049438619104244,
          0.8790152751822415,
          0.00480649663366588,
          0.9858900222000644,
          38.32749648224767,
          0,
          0
        ],
        [
          1.633962478999142,
          1.820982001119576,
          0.1870195221204343,
          0.1160489942651434,
          0.6125263242477084,
          0.8671432879364455,
          0,
          0
        ],
        [
          0.768522286250175,
          1.215074126395486,
          0.4465518401453112,
          0.1956000968846148,
          0.6317172783654066,
          0.9409135509871157,
          0,
          0
        ],
        [
          0.2406535746834076,
          0.8391334782402781,
          0.5984799035568704,
          0.04319588985606014,
          0.9280168791550213,
          7.071857734736969,
          0,
          0
        ],
        [
          0.7251329585624416,
          1.162320372680209,
          0.4371874141177677,
          0.06177686912878594,
          0.7522182201537536,
          1.66526284409118,
          0,
          0
        ],
        [
          1.306602529131818,
          2.101647803284116,
          0.7950452741522986,
          0.06674530346173535,
          0.6129400481993623,
          0.8686564956097437,
          0,
          0
        ],
        [
          1.961795853216831,
          1.484502721116678,
          -0.4772931321001526,
          0.3429867556124034,
          0.2952169372386218,
          0.2297704227256191,
          0,
          0
        ],
        [
          0.2368142520022836,
          1.026038713127283,
          0.7892244611249996,
          0.0126095785152587,
          0.9627587033838878,
          14.18080782839546,
          0,
          0
        ],
        [
          1.334209297804842,
          2.329068536144737,
          0.9948592383398953,
          0.05092226413491988,
          0.6505414208584018,
          1.02114533746382,
          0,
          0
        ],
        [
          2.685980849528176,
          1.509429615031341,
          -1.176551234496835,
          0.439965286062568,
          0.2222923336735449,
          0.1567892983882477,
          0,
          0
        ],
        [
          0.2154206750325794,
          1.002943051644781,
          0.7875223766122013,
          0.01262534285157902,
          0.9678682975541605,
          16.52307369443405,
          0,
          0
        ],
        [
          2.72236134970474,
          1.779427599122098,
          -0.9429337505826414,
          0.3986951380263891,
          0.1709479719115254,
          0.1131072590941003,
          0,
          0
        ],
        [
          1.011027893845149,
          1.631607892454582,
          0.6205799986094329,
          0.06673962271365907,
          0.6502106995061661,
          1.019661219851911,
          0,
          0
        ],
        [
          0.2191193893371715,
          1.020081555792667,
          0.8009621664554958,
          0.01160885105315882,
          0.9682108453167535,
          16.70703086904972,
          0,
          0
        ],
        [
          0.2486128026005578,
          0.9242269784506247,
          0.6756141758500669,
          0.02918594578782958,
          0.9418200458911336,
          8.879793514391373,
          0,
          0
        ],
        [
          0.2016164577351183,
          0.823353661114542,
          0.6217372033794237,
          0.03467711702453903,
          0.9441556619922611,
          9.274121182627178,
          0,
          0
        ],
        [
          1.503998018558746,
          1.178336174719689,
          -0.3256618438390579,
          0.2854877571389608,
          0.3829525395394072,
          0.3404353863351984,
          0,
          0
        ],
        [
          0.9729888257652739,
          1.22635380791005,
          0.2533649821447757,
          0.1018216342280831,
          0.5973595626295088,
          0.8138169720913971,
          0,
          0
        ],
        [
          0.3325697970411423,
          0.7791475120920089,
          0.4465777150508667,
          0.1028658855543434,
          0.8463530895861088,
          3.021593682339759,
          0,
          0
        ],
        [
          0.3907109832058642,
          0.7309397474172634,
          0.3402287642113992,
          0.1553062557401331,
          0.7843656978063618,
          1.995303923435588,
          0,
          0
        ],
        [
          0.2254450327608738,
          1.009180539043318,
          0.7837355062824441,
          0.01318301175384552,
          0.9649566527956978,
          15.10464541825636,
          0,
          0
        ],
        [
          0.7151784887989098,
          0.9354273175996279,
          0.2202488288007182,
          0.1848814028242248,
          0.6467116577688619,
          1.004129426394833,
          0,
          0
        ],
        [
          0.3917483311959454,
          0.6417147215260144,
          0.249966390330069,
          0.2341041028705532,
          0.6991198354154847,
          1.274577881712728,
          0,
          0
        ],
        [
          0.1945647443276746,
          0.6675341490777297,
          0.4729694047500551,
          0.06996756928465268,
          0.9004434378633428,
          4.961292791793241,
          0,
          0
        ],
        [
          0.1477470712747759,
          0.6831229069960032,
          0.5353758357212273,
          0.0394060772078311,
          0.9406431523536554,
          8.692853923825988,
          0,
          0
        ],
        [
          2.239385321721258,
          1.164098688915767,
          -1.075286632805492,
          0.5255196251028267,
          0.2069708945158326,
          0.1431622321951934,
          0,
          0
        ],
        [
          0.5777558959695375,
          1.083308055436649,
          0.5055521594671111,
          0.04321887916391607,
          0.8435479867842832,
          2.957583051714353,
          0,
          0
        ],
        [
          1.601950133169996,
          1.172569547007001,
          -0.4293805861629951,
          0.3748179912292427,
          0.3145848671499986,
          0.2517633161186888,
          0,
          0
        ],
        [
          0.7875358471995759,
          1.652740177103741,
          0.8652043299041647,
          0.03351830667588522,
          0.7871840406856001,
          2.028992301243774,
          0,
          0
        ],
        [
          0.859252160402551,
          1.092138243092527,
          0.2328860826899765,
          0.1193778537523695,
          0.6348934374001178,
          0.953870703432696,
          0,
          0
        ],
        [
          0.1473178502366193,
          0.6594688260799787,
          0.5121509758433594,
          0.04356101408768952,
          0.9347764736845864,
          7.86161569219626,
          0,
          0
        ],
        [
          1.517479213984651,
          1.114987434909899,
          -0.402491779074752,
          0.3449092910101313,
          0.3553166086880405,
          0.3023272809228801,
          0,
          0
        ],
        [
          0.2255054404523744,
          1.087442061039192,
          0.861936620586818,
          0.006987619118476394,
          0.9719661476535142,
          19.01851788304993,
          0,
          0
        ],
        [
          0.7730127433003083,
          1.094003362564909,
          0.3209906192646003,
          0.09387232567901238,
          0.6968176153133044,
          1.26073400794145,
          0,
          0
        ],
        [
          1.59557631784739,
          1.409047451244465,
          -0.1865288666029246,
          0.2622480925688094,
          0.3513640791173814,
          0.297142433727029,
          0,
          0
        ],
        [
          0.1942821437592163,
          0.661471909056438,
          0.4671897652972217,
          0.07083157856704829,
          0.8994528439408468,
          4.907009735929597,
          0,
          0
        ],
        [
          0.8707420094380698,
          1.171863145616814,
          0.3011211361787447,
          0.08118496131736719,
          0.6554459395721227,
          1.043488859293045,
          0,
          0
        ],
        [
          0.2386137904645287,
          1.11012532118502,
          0.8715115307204913,
          0.006578324822782264,
          0.9689756420942339,
          17.13240647370868,
          0,
          0
        ],
        [
          1.196979203890477,
          1.011296755622813,
          -0.1856824482676647,
          0.343424553060332,
          0.3745303439218592,
          0.3284649819675172,
          0,
          0
        ],
        [
          0.8329909770357644,
          1.314585478928341,
          0.4815945018925765,
          0.04393584969044113,
          0.7150819908632121,
          1.376715655682346,
          0,
          0
        ],
        [
          0.3081886129088076,
          0.995381618305885,
          0.6871930053970774,
          0.02859874300605647,
          0.9257953819216297,
          6.843722438715663,
          0,
          0
        ],
        [
          0.4898610362475287,
          0.8443312437032928,
          0.3544702074557641,
          0.1347601388765539,
          0.7828185660574125,
          1.977182384935471,
          0,
          0
        ],
        [
          0.2780063832040645,
          1.2222263768847,
          0.9442199936806355,
          0.00538947700394953,
          0.9609847524785465,
          13.51109171492012,
          0,
          0
        ],
        [
          0.2597156136794475,
          0.9924869049801337,
          0.7327712913006863,
          0.02295958816945513,
          0.9484068618003424,
          10.08349422799895,
          0,
          0
        ],
        [
          0.2720922499952796,
          1.248751995023292,
          0.9766597450280128,
          0.003998798654547257,
          0.9642990630087959,
          14.81632315730628,
          0,
          0
        ],
        [
          0.4366748136249582,
          1.174801249045542,
          0.7381264354205835,
          0.01127261057178378,
          0.9339890332978406,
          7.761291509851039,
          0,
          0
        ],
        [
          0.6305593565922198,
          0.6340277132007796,
          0.003468356608559708,
          0.4288228523912496,
          0.4686941497348084,
          0.4838973527885432,
          0,
          0
        ],
        [
          0.6755397856665278,
          1.055864267373863,
          0.3803244817073349,
          0.08781840111797048,
          0.7461900902518293,
          1.612683765495327,
          0,
          0
        ],
        [
          0.5343401346345868,
          0.95644338690066,
          0.4221032522660731,
          0.08631727987536911,
          0.8139534741965746,
          2.399862327333393,
          0,
          0
        ],
        [
          0.9764756929460855,
          2.088828418938716,
          1.11235272599263,
          0.03087153566492355,
          0.7646553825018912,
          1.782254793255796,
          0,
          0
        ],
        [
          0.2730020558179289,
          1.66149482406258,
          1.388492768244651,
          0.001207620325224557,
          0.9801069341298351,
          27.02589298209625,
          0,
          0
        ],
        [
          0.4673184654353537,
          1.377056434473795,
          0.9097379690384408,
          0.01507902009192574,
          0.8944621701010184,
          4.6490276508863,
          0,
          0
        ],
        [
          0.2187197851428131,
          0.7751762052280482,
          0.5564564200852351,
          0.04766364995716822,
          0.9264472537204252,
          6.909237428496241,
          0,
          0
        ],
        [
          0.7111310156533245,
          0.7632148702481145,
          0.05208385459479004,
          0.3791776546145459,
          0.4867921847045701,
          0.5203057763803269,
          0,
          0
        ],
        [
          0.6624307001389106,
          1.061458831113507,
          0.3990281309745963,
          0.07184176230352758,
          0.7781497157800836,
          1.924028431338792,
          0,
          0
        ],
        [
          0.8148980539464916,
          1.180172696307568,
          0.3652746423610769,
          0.07161904640559902,
          0.6976975470920809,
          1.266000381704688,
          0,
          0
        ],
        [
          0.1993947760214962,
          0.7882312124146067,
          0.5888364363931106,
          0.04067386532212602,
          0.9370913833013035,
          8.171092379797013,
          0,
          0
        ],
        [
          0.7478578051706273,
          1.127031651768439,
          0.3791738465978114,
          0.07539555547773011,
          0.737910557506827,
          1.544409656993088,
          0,
          0
        ],
        [
          0.5021399624215884,
          0.9320728536151325,
          0.4299328911935441,
          0.1038078332265501,
          0.800823631648388,
          2.205501626799587,
          0,
          0
        ],
        [
          0.2291848978115811,
          1.052647223099497,
          0.8234623252879154,
          0.009885707205634796,
          0.9677286368530487,
          16.44919291262519,
          0,
          0
        ],
        [
          0.1879224261989175,
          0.92927518156936,
          0.7413527553704424,
          0.01496011121399236,
          0.970296561681902,
          17.91868273880686,
          0,
          0
        ],
        [
          0.9487779588339295,
          1.053061693203605,
          0.1042837343696755,
          0.1902273952862758,
          0.5577591146876838,
          0.6918247533396047,
          0,
          0
        ],
        [
          0.2074331008870924,
          0.8892225395532026,
          0.6817894386661102,
          0.02471109125600191,
          0.95542160088106,
          11.75652303935281,
          0,
          0
        ],
        [
          2.294151335742829,
          2.860672580517533,
          0.5665212447747039,
          0.05522035451724311,
          0.326864143416113,
          0.2663623685463503,
          0,
          0
        ],
        [
          0.2773557973430247,
          0.39493955651977,
          0.1175837591767453,
          0.294503369230404,
          0.6312927869014786,
          0.939198747747869,
          0,
          0
        ],
        [
          0.1490605330147395,
          0.7685449162275797,
          0.6194843832128403,
          0.02428313122172162,
          0.962002481692974,
          13.88766625425817,
          0,
          0
        ],
        [
          0.4544845344210752,
          0.7143724989512943,
          0.2598879645302191,
          0.2041332481071221,
          0.7199087347528668,
          1.409893113113009,
          0,
          0
        ],
        [
          0.5601777047741647,
          0.684698276480944,
          0.1245205717067792,
          0.3093558949805943,
          0.5981232271394963,
          0.816405784754514,
          0,
          0
        ],
        [
          0.4039139319975846,
          0.6685332879546962,
          0.2646193559571116,
          0.2078573982950577,
          0.7249526007585095,
          1.445807192979703,
          0,
          0
        ],
        [
          0.5822223796893199,
          1.032254247367649,
          0.4500318676783289,
          0.06780559390837024,
          0.8106321866227257,
          2.34815083593843,
          0,
          0
        ],
        [
          0.2835393568447896,
          0.7944638340112774,
          0.5109244771664878,
          0.07122869381948946,
          0.8949878194336026,
          4.675044613473492,
          0,
          0
        ],
        [
          0.7007174594920758,
          1.939543323327492,
          1.238825863835417,
          0.00964166083683792,
          0.8816999190218643,
          4.088312366799586,
          0,
          0
        ],
        [
          0.4838061063429573,
          0.6867331499040522,
          0.2029270435610949,
          0.2552269867159688,
          0.6630409142879714,
          1.079372797540095,
          0,
          0
        ],
        [
          0.9189662855913792,
          1.140335846372656,
          0.2213695607812769,
          0.09843740447015414,
          0.6056274770624719,
          0.8423784217754134,
          0,
          0
        ],
        [
          0.8939970286430321,
          1.214274189801111,
          0.3202771611580786,
          0.07855028590877158,
          0.6481281813198315,
          1.010379977616693,
          0,
          0
        ],
        [
          0.2351795499784111,
          0.6975914943311623,
          0.4624119443527511,
          0.08339112906733016,
          0.8818541475393856,
          4.094365350069292,
          0,
          0
        ],
        [
          0.6005890572725912,
          0.8341993811771296,
          0.2336103239045384,
          0.2048922636572927,
          0.6801967348136126,
          1.166702049708783,
          0,
          0
        ],
        [
          3.656080848500781,
          1.736690759603128,
          -1.919390088897652,
          0.5826715532603937,
          0.05626935787858598,
          0.03270636012189742,
          0,
          0
        ],
        [
          0.4988001881619477,
          0.9530014070990123,
          0.4542012189370646,
          0.07889842346992437,
          0.8355877186216585,
          2.787828824332991,
          0,
          0
        ],
        [
          0.7185908367311997,
          1.20735831766475,
          0.4887674809335503,
          0.0747192482465391,
          0.7667151976186446,
          1.802834815291796,
          0,
          0
        ],
        [
          0.5083444283703836,
          1.35706958117003,
          0.8487251527996466,
          0.02389658778129733,
          0.8724919279305225,
          3.753462229849047,
          0,
          0
        ],
        [
          5.341807214241485,
          1.057878688128302,
          -4.283928526113184,
          0.5491881872555602,
          0.226819034143859,
          0.1609187514678249,
          0,
          0
        ],
        [
          1.615668132800084,
          1.714904244424345,
          0.09923611162426038,
          0.1870934955040009,
          0.366859799202358,
          0.3178399955647094,
          0,
          0
        ],
        [
          2.937755599183811,
          1.544141553819239,
          -1.393614045364572,
          0.3834252230783673,
          0.2936416923699718,
          0.2280347179068488,
          0,
          0
        ],
        [
          1.180578701581401,
          1.009816667314443,
          -0.1707620342669578,
          0.3052599076847133,
          0.4515599484458599,
          0.4516422511154221,
          0,
          0
        ],
        [
          0.8643609894070737,
          1.608451596195316,
          0.7440906067882419,
          0.05931471390068319,
          0.752718805413987,
          1.669744369993777,
          0,
          0
        ],
        [
          0.5864496469068842,
          1.142082464901872,
          0.555632817994988,
          0.1020402928906774,
          0.7815224194904152,
          1.962198209414179,
          0,
          0
        ],
        [
          0.9282494626584421,
          1.949173838482064,
          1.020924375823622,
          0.08161920035522496,
          0.7543025329037498,
          1.684043084576421,
          0,
          0
        ],
        [
          0.987361077312314,
          1.433591657654852,
          0.4462305803425384,
          0.163535883871584,
          0.6355821021526492,
          0.9567099089425631,
          0,
          0
        ],
        [
          1.468198598079634,
          1.051153842792293,
          -0.4170447552873415,
          0.21769079564766,
          0.6313510216513709,
          0.9394337628968604,
          0,
          0
        ],
        [
          1.057241185282991,
          2.349444945084002,
          1.292203759801011,
          0.06434267269052983,
          0.7155604686334729,
          1.379954277383669,
          0,
          0
        ],
        [
          1.385662804575668,
          2.58536733808897,
          1.199704533513303,
          0.03856569251875637,
          0.666579945041043,
          1.09665200258543,
          0,
          0
        ],
        [
          0.6570188431207695,
          1.386476697643198,
          0.7294578545224284,
          0.02706677522579015,
          0.8216372536199362,
          2.526878050547128,
          0,
          0
        ],
        [
          1.428671256091651,
          1.654014880615022,
          0.2253436245233704,
          0.1542585390386428,
          0.4768584741918191,
          0.5000099212062133,
          0,
          0
        ],
        [
          1.801841376602282,
          1.941329267515842,
          0.1394878909135595,
          0.1784444426358892,
          0.3451653078316528,
          0.2891370666880204,
          0,
          0
        ],
        [
          0.2398743784432455,
          0.8999086691771221,
          0.6600342907338765,
          0.03076426371530018,
          0.9420323639014412,
          8.914326663395613,
          0,
          0
        ],
        [
          1.115135079045925,
          1.681871579295517,
          0.5667365002495928,
          0.07647849902467298,
          0.6260140700212307,
          0.9181996911675819,
          0,
          0
        ],
        [
          0.9583532179604669,
          2.375946775721092,
          1.417593557760625,
          0.02433308870529709,
          0.8000261862392457,
          2.194519199550484,
          0,
          0
        ],
        [
          0.3388616161945595,
          2.218660344100241,
          1.879798727905681,
          0.0005800113285783797,
          0.9847555012327017,
          35.43427715088081,
          0,
          0
        ],
        [
          1.177105070589433,
          2.117636301925583,
          0.9405312313361498,
          0.04837813392920309,
          0.6746661341890743,
          1.137543330577527,
          0,
          0
        ],
        [
          1.511645797769739,
          1.35028006604878,
          -0.1613657317209587,
          0.256961023084438,
          0.3585674484388831,
          0.3066395553957126,
          0,
          0
        ],
        [
          0.4289811986134653,
          0.6702555948504275,
          0.2412743962369622,
          0.224289003141961,
          0.7043520710101207,
          1.306842549923573,
          0,
          0
        ],
        [
          0.1270911470023533,
          0.1140841057297668,
          -0.01300704127258651,
          0.3726467783457595,
          0.3331790169001476,
          0.2740795903564966,
          0,
          0
        ],
        [
          1.569304033520403,
          1.062405090581579,
          -0.5068989429388242,
          0.4428163757218264,
          0.2680396161011465,
          0.2008721475029907,
          0,
          0
        ],
        [
          1.261954781704391,
          0.9242381632421054,
          -0.3377166184622854,
          0.463427914895956,
          0.2977789586313862,
          0.2326100527939366,
          0,
          0
        ],
        [
          0.4493909596145618,
          0.7411660166552311,
          0.2917750570406693,
          0.1884681763080401,
          0.7384231567013505,
          1.548511106880296,
          0,
          0
        ],
        [
          2.341354786274297,
          1.805774086320399,
          -0.5355806999538979,
          0.4069006076494809,
          0.1186226056914763,
          0.07382676927683665,
          0,
          0
        ],
        [
          0.1925228965955028,
          0.4354337664085023,
          0.2429108698129995,
          0.1706342965909258,
          0.7698775812257309,
          1.835147830456402,
          0,
          0
        ],
        [
          0.641479174008075,
          0.9851111572656298,
          0.3436319832575548,
          0.118499798664674,
          0.7472113980080333,
          1.621415466961826,
          0,
          0
        ],
        [
          0.4404802079974613,
          0.9447192415871253,
          0.504239033589664,
          0.08430953698064818,
          0.8501368621823726,
          3.111733087092061,
          0,
          0
        ],
        [
          0.1280479635908602,
          0.1250255809014163,
          -0.003022382689443853,
          0.3628811192178504,
          0.3533684553542014,
          0.2997638118702842,
          0,
          0
        ],
        [
          0.6070318401590462,
          0.9472065073081217,
          0.3401746671490755,
          0.141005740416349,
          0.7325620301118024,
          1.502552479251783,
          0,
          0
        ],
        [
          1.68377202903553,
          1.24301217681824,
          -0.4407598522172895,
          0.3593048947413534,
          0.2772448867569706,
          0.2104169319444971,
          0,
          0
        ],
        [
          1.114681578363582,
          1.458232072673745,
          0.3435504943101626,
          0.0932032858135943,
          0.5599948913696011,
          0.6981273588429489,
          0,
          0
        ],
        [
          0.7622961511925898,
          1.124076892687678,
          0.3617807414950885,
          0.09262458282159851,
          0.7197376242596876,
          1.40869741762591,
          0,
          0
        ],
        [
          0.4593371894559149,
          0.7606291525412692,
          0.3012919630853543,
          0.1838454095879123,
          0.7401583014673193,
          1.562514583971296,
          0,
          0
        ],
        [
          0.4869982997112311,
          1.230675464682221,
          0.74367716497099,
          0.01173830638219736,
          0.9168060304158168,
          6.044966880785475,
          0,
          0
        ],
        [
          3.365439687740512,
          1.389929806462036,
          -1.975509881278475,
          0.6802249383263338,
          0.07003379462220113,
          0.04130939201018892,
          0,
          0
        ],
        [
          0.2476695856822139,
          1.293469791401013,
          1.045800205718799,
          0.00295301239315132,
          0.9742289129850874,
          20.73655407686344,
          0,
          0
        ],
        [
          1.003830776384507,
          1.372320352571919,
          0.3684895761874116,
          0.09716963360588676,
          0.6370081442079688,
          0.9626234016466299,
          0,
          0
        ],
        [
          1.198439839413401,
          1.399408226598103,
          0.2009683871847026,
          0.1651949162190815,
          0.5391348405302502,
          0.6416996940505052,
          0,
          0
        ],
        [
          0.7574043909424547,
          0.8657863711996968,
          0.1083819802572421,
          0.2772917252896624,
          0.5598016183829305,
          0.6975799985249949,
          0,
          0
        ],
        [
          3.501384711727322,
          1.657990294830893,
          -1.843394416896429,
          0.6800926337580591,
          0.01871610157046092,
          0.01046234488741692,
          0,
          0
        ],
        [
          0.5886404817019288,
          1.156651492948862,
          0.5680110112469334,
          0.03532746304917237,
          0.8288159331434675,
          2.655847066627103,
          0,
          0
        ],
        [
          1.06622309248187,
          0.9757409250039552,
          -0.09048216747791493,
          0.3282760251456001,
          0.3979925760009427,
          0.3626447842090201,
          0,
          0
        ],
        [
          0.5784709797411858,
          1.185739086587488,
          0.6072681068463022,
          0.05902413877864256,
          0.8117560842358457,
          2.365445333434382,
          0,
          0
        ],
        [
          0.2560370748012216,
          0.9124781422616248,
          0.6564410674604033,
          0.0321554768898942,
          0.9372585046956847,
          8.194318430064403,
          0,
          0
        ],
        [
          0.223536327160734,
          1.096866159342175,
          0.8733298321814407,
          0.007082101009072269,
          0.9739008105826278,
          20.46897141766991,
          0,
          0
        ],
        [
          0.2847826346450785,
          0.6397240617350136,
          0.3549414270899351,
          0.1285522334168224,
          0.8195402866053297,
          2.491141264137998,
          0,
          0
        ],
        [
          2.087717090516351,
          0.3569945459187155,
          -1.730722544597636,
          0.7399378193864137,
          0.1987193185957912,
          0.1360390933082546,
          0,
          0
        ],
        [
          2.122036434901045,
          1.74960479125836,
          -0.3724316436426856,
          0.3263338345956789,
          0.2148891564654168,
          0.1501384185576919,
          0,
          0
        ],
        [
          1.497443735962048,
          1.36215101501404,
          -0.1352927209480081,
          0.2381417881098931,
          0.4325556557095511,
          0.4181451219133888,
          0,
          0
        ],
        [
          0.2795050154005733,
          1.362384222328857,
          1.082879206928283,
          0.003309522359879095,
          0.9672967479180052,
          16.22471576422075,
          0,
          0
        ],
        [
          0.4956187172256243,
          0.9319662065332563,
          0.4363474893076321,
          0.09958378268426088,
          0.812492596374823,
          2.376891204574048,
          0,
          0
        ],
        [
          0.6863032216792921,
          0.8954600088284815,
          0.2091567871491894,
          0.2020818629805473,
          0.6513458906267755,
          1.024767163151397,
          0,
          0
        ],
        [
          1.515708900148862,
          1.171615556619488,
          -0.3440933435293734,
          0.3327476852176398,
          0.3211517757674974,
          0.2595051332637512,
          0,
          0
        ],
        [
          0.559903288220917,
          1.131934055862734,
          0.5720307676418175,
          0.03198170147603881,
          0.8455904385725922,
          3.003960278973299,
          0,
          0
        ],
        [
          0.6639335615899467,
          1.028462010685356,
          0.3645284490954093,
          0.09766448745511969,
          0.7479189700937902,
          1.627506365292162,
          0,
          0
        ],
        [
          0.2573261711344913,
          1.065035392457137,
          0.8077092213226457,
          0.01166176432557968,
          0.9582710167625427,
          12.59676019253991,
          0,
          0
        ],
        [
          0.8594011849556931,
          1.131105473825878,
          0.2717042888701851,
          0.09679671400431863,
          0.6371099147654846,
          0.9630471992353485,
          0,
          0
        ],
        [
          0.3782297457382841,
          0.6762877414151833,
          0.2980579956768993,
          0.1719640669590141,
          0.7667553653029058,
          1.803239751858763,
          0,
          0
        ],
        [
          0.5071232668569794,
          0.867714206291492,
          0.3605909394345126,
          0.12968756321035,
          0.7823480371205823,
          1.971722174706349,
          0,
          0
        ],
        [
          0.3208344946400697,
          0.9094060363884978,
          0.5885715417484281,
          0.05101624658584027,
          0.9006627339797529,
          4.973456252539873,
          0,
          0
        ],
        [
          2.595388083045722,
          1.820083851065429,
          -0.775304231980293,
          0.4529832712843759,
          0.1010945920241455,
          0.06169106139317501,
          0,
          0
        ],
        [
          0.359410048792027,
          1.255001626622286,
          0.8955915778302593,
          0.008888926675149103,
          0.9306221433050138,
          7.358017469322484,
          0,
          0
        ],
        [
          0.9321005782259527,
          1.123902091952082,
          0.1918015137261294,
          0.1215293981345772,
          0.6044040406100881,
          0.838076809805835,
          0,
          0
        ],
        [
          1.099095254613441,
          1.446869400497464,
          0.3477741458840231,
          0.09898450885509126,
          0.5838669966829528,
          0.7696443366539654,
          0,
          0
        ],
        [
          2.019947410628057,
          1.557242201276721,
          -0.4627052093513357,
          0.3679445874840578,
          0.2163919774207504,
          0.1514783596456453,
          0,
          0
        ],
        [
          0.7674890082285636,
          1.482349587774312,
          0.714860579545748,
          0.02990507479579279,
          0.7849665313948276,
          2.00241177920366,
          0,
          0
        ],
        [
          0.4492524856134629,
          1.277794872834943,
          0.82854238722148,
          0.02098261745078513,
          0.8912508641351579,
          4.495546155050281,
          0,
          0
        ],
        [
          1.790783925270581,
          1.229027663550266,
          -0.5617562617203147,
          0.4172342572616836,
          0.2277779910211156,
          0.161799768004952,
          0,
          0
        ],
        [
          0.563794007326112,
          1.219754756791283,
          0.655960749465171,
          0.019562456507354,
          0.8718712894270015,
          3.73262390078516,
          0,
          0
        ],
        [
          0.2656969623076568,
          0.8840052943505734,
          0.6183083320429166,
          0.04313416191717868,
          0.9251971651538654,
          6.784604687914404,
          0,
          0
        ],
        [
          0.5489066640528037,
          1.06463272751961,
          0.5157260634668059,
          0.05031584742396417,
          0.8452178780082543,
          2.995409410848865,
          0,
          0
        ],
        [
          1.544635640808316,
          1.241782837614689,
          -0.3028528031936273,
          0.3133915850336047,
          0.2615023423523314,
          0.1942382572179584,
          0,
          0
        ],
        [
          0.4597810989438255,
          1.112042575591061,
          0.6522614766472357,
          0.0309305714861008,
          0.8727740682762061,
          3.763002489316341,
          0,
          0
        ],
        [
          0.2019355719456792,
          0.7841880579204488,
          0.5822524859747695,
          0.04294445002862382,
          0.9339688739515322,
          7.758754512809855,
          0,
          0
        ],
        [
          0.929984619881477,
          1.377387389468037,
          0.4474027695865597,
          0.07141093085059953,
          0.6712303215684035,
          1.119922890471371,
          0,
          0
        ],
        [
          0.4051671981863074,
          1.031191593359503,
          0.6260243951731961,
          0.02959568738461839,
          0.921273148324733,
          6.419095556021818,
          0,
          0
        ],
        [
          0.3461151431675799,
          0.8922403875478377,
          0.5461252443802578,
          0.05183529628465096,
          0.9123168373368568,
          5.707393227992518,
          0,
          0
        ],
        [
          0.1452155235911633,
          0.1242945949524452,
          -0.02092092863871806,
          0.3921098092727,
          0.3364783723822418,
          0.2781700591239836,
          0,
          0
        ],
        [
          0.6493636725749662,
          1.093595008627711,
          0.4442313360527449,
          0.06635386324473991,
          0.7791591759834267,
          1.935330505828812,
          0,
          0
        ],
        [
          0.6734906737142812,
          1.07391269876661,
          0.4004220250523285,
          0.06735113044776805,
          0.7722111081931754,
          1.859566931045304,
          0,
          0
        ],
        [
          0.2741940568818892,
          0.4395237396610677,
          0.1653296827791784,
          0.2528177503220204,
          0.6824263444682591,
          1.178744359245367,
          0,
          0
        ],
        [
          0.2614877774112512,
          0.4303775046968044,
          0.1688897272855531,
          0.2449519714914866,
          0.6901590742171061,
          1.22185236122278,
          0,
          0
        ],
        [
          0.5757395093674247,
          0.9407998961385272,
          0.3650603867711025,
          0.1200833534001205,
          0.7789511932895603,
          1.932993455974636,
          0,
          0
        ],
        [
          0.6670707433590594,
          0.921000794216145,
          0.2539300508570856,
          0.1765219478733565,
          0.6807600333546766,
          1.169728592284321,
          0,
          0
        ],
        [
          0.2021981375903104,
          0.6406353632552612,
          0.4384372256649508,
          0.0807160751964218,
          0.8886136092205887,
          4.376119168143096,
          0,
          0
        ],
        [
          0.7059022983575425,
          0.2555868705668787,
          -0.4503154277906638,
          0.8635451800009089,
          0.09439311952005758,
          0.05717536385725963,
          0,
          0
        ],
        [
          0.4747121941166571,
          1.435536045378617,
          0.9608238512619603,
          0.006271267001843443,
          0.9363817585234624,
          8.073829911435908,
          0,
          0
        ],
        [
          0.4976756990011997,
          0.9012435735664741,
          0.4035678745652744,
          0.1064150211181911,
          0.8080310169595877,
          2.308900826705151,
          0,
          0
        ],
        [
          0.2722223764613032,
          0.7613115232727724,
          0.4890891468114692,
          0.08040399223158981,
          0.8807334511423281,
          4.050737967866537,
          0,
          0
        ],
        [
          0.3920860921275415,
          0.6853584650067218,
          0.2932723728791803,
          0.1836102368947994,
          0.7525355073813478,
          1.668101277044444,
          0,
          0
        ],
        [
          0.70909625868861,
          1.161508067215616,
          0.4524118085270055,
          0.05102860742951475,
          0.7737953132690354,
          1.876431900986161,
          0,
          0
        ],
        [
          0.2753388867094176,
          0.9868376536871635,
          0.7114987669777459,
          0.02424886778011284,
          0.9405428234370421,
          8.677259859405787,
          0,
          0
        ],
        [
          0.6339112752203991,
          1.216331304290672,
          0.5824200290702727,
          0.03561639774402677,
          0.8254704595345632,
          2.594423697406762,
          0,
          0
        ],
        [
          2.307353968368433,
          1.033413944227887,
          -1.273940024140545,
          0.5706761754430564,
          0.2063719055474999,
          0.1426401715266395,
          0,
          0
        ],
        [
          0.6536984656367497,
          1.571702828686869,
          0.9180043630501189,
          0.01177811533971727,
          0.8617378799803039,
          3.418851865253674,
          0,
          0
        ],
        [
          0.3951889311274308,
          0.6997489014158075,
          0.3045599702883767,
          0.1839653181872483,
          0.7518616981680104,
          1.662082080039728,
          0,
          0
        ],
        [
          2.194655527265127,
          2.132810360384773,
          -0.06184516688035435,
          0.2436746849269663,
          0.2655734527256414,
          0.1983556632779969,
          0,
          0
        ],
        [
          0.7916661050678095,
          1.066200748615581,
          0.2745346435477718,
          0.1167548374029166,
          0.6606451191587833,
          1.067879974540504,
          0,
          0
        ],
        [
          0.783402008904813,
          2.527604370660003,
          1.74420236175519,
          0.003402253520278418,
          0.9231608573026389,
          6.590269618545028,
          0,
          0
        ],
        [
          0.2474555316047045,
          0.7888449779946592,
          0.5413894463899548,
          0.06532609407439194,
          0.9005116938359313,
          4.965072924467274,
          0,
          0
        ],
        [
          0.2143216445018125,
          0.858048730229727,
          0.6437270857279146,
          0.02962096940070711,
          0.9486676764496981,
          10.13751458185055,
          0,
          0
        ],
        [
          0.2350673104579017,
          1.068560400895327,
          0.8334930904374253,
          0.00952837442636244,
          0.9666668906781216,
          15.90777093663265,
          0,
          0
        ],
        [
          1.377320977121938,
          1.315510611504936,
          -0.06181036561700215,
          0.2136904063483565,
          0.3868001754788999,
          0.3460134272196285,
          0,
          0
        ],
        [
          0.1565302697662151,
          1.057693642612014,
          0.9011633728457992,
          0.003428882706288199,
          0.9894261482748129,
          51.32848892120047,
          0,
          0
        ],
        [
          0.3706238750569223,
          1.245068211392716,
          0.8744443363357934,
          0.01019018512541049,
          0.9257755595454714,
          6.841748261395376,
          0,
          0
        ],
        [
          1.352778960148863,
          2.148946289054027,
          0.7961673289051647,
          0.05930655639850121,
          0.6019742327315638,
          0.8296119998490504,
          0,
          0
        ],
        [
          0.6361727220949539,
          0.9098889368045933,
          0.2737162147096394,
          0.1807933013211105,
          0.6915015260206672,
          1.229556342392048,
          0,
          0
        ],
        [
          0.1692398664676203,
          0.7870489633812898,
          0.6178090969136695,
          0.03203984319644931,
          0.9502936307410743,
          10.48706810152227,
          0,
          0
        ],
        [
          0.2226700389207328,
          0.4368966926241248,
          0.2142266537033921,
          0.1990812984045357,
          0.7394665542403197,
          1.556909483411296,
          0,
          0
        ],
        [
          0.289145246124461,
          0.9714892273348354,
          0.6823439812103744,
          0.02957623770349198,
          0.9305956902326433,
          7.355003928262098,
          0,
          0
        ],
        [
          0.2783290240842842,
          0.9175253659544687,
          0.6391963418701845,
          0.0363460049406704,
          0.9267115521425398,
          6.936132237536358,
          0,
          0
        ],
        [
          0.1537446895130368,
          0.7265146611058382,
          0.5727699715928014,
          0.0335743800437382,
          0.9488850054294102,
          10.18294918204007,
          0,
          0
        ],
        [
          0.3370194921989866,
          0.5721657006970953,
          0.2351462084981086,
          0.2660974876952786,
          0.6672408140306061,
          1.099919399640362,
          0,
          0
        ],
        [
          0.1848983910416342,
          0.1545233954915059,
          -0.03037499555012829,
          0.422526863664707,
          0.3522392508677096,
          0.2982850120433851,
          0,
          0
        ],
        [
          0.169437123737924,
          0.7940122272056981,
          0.624575103467774,
          0.02848943823835082,
          0.9552524875044827,
          11.71001876133736,
          0,
          0
        ],
        [
          0.4958261694745719,
          0.9220596708067264,
          0.4262335013321544,
          0.09833482263372911,
          0.8143280451563543,
          2.405810376380145,
          0,
          0
        ],
        [
          0.3251330104952744,
          0.9429978049851697,
          0.6178647944898954,
          0.04719469920739456,
          0.9027872598289327,
          5.094136152954091,
          0,
          0
        ],
        [
          0.5068054193598539,
          1.070421565440066,
          0.563616146080212,
          0.03445468873124388,
          0.8763957341142203,
          3.889332807075478,
          0,
          0
        ],
        [
          5.136715917418069,
          0.8802842799624114,
          -4.256431637455658,
          0.9541942435767552,
          0.00999414935932371,
          0.005537533747666907,
          0,
          0
        ],
        [
          0.395080676075003,
          0.5015019278693645,
          0.1064212517943615,
          0.3594055607680459,
          0.5585550651450877,
          0.694061201929846,
          0,
          0
        ],
        [
          0.1690534653723873,
          0.09555524943834667,
          -0.07349821593404066,
          0.4633303606028933,
          0.2603944476331471,
          0.193125609916668,
          0,
          0
        ],
        [
          1.543576162417031,
          1.17406593183387,
          -0.3695102305831615,
          0.3437705608840881,
          0.2946066474889059,
          0.2290970468302454,
          0,
          0
        ],
        [
          1.519986188356535,
          1.20250779333176,
          -0.3174783950247746,
          0.3167346372036835,
          0.3444375665688267,
          0.2882071595671866,
          0,
          0
        ],
        [
          0.3122364506644376,
          1.286460563586006,
          0.9742241129215685,
          0.007506223527885363,
          0.9495070322221741,
          10.3151512311303,
          0,
          0
        ],
        [
          0.2018165216852234,
          0.7672541525046803,
          0.565437630819457,
          0.04562373671993307,
          0.9308085772607272,
          7.379321421878145,
          0,
          0
        ],
        [
          0.2327756385335928,
          1.097164232727761,
          0.8643885941941685,
          0.007036790356715733,
          0.9700079861258605,
          17.74099580200471,
          0,
          0
        ],
        [
          0.159332928334486,
          1.072378443115293,
          0.9130455147808072,
          0.003432964893877258,
          0.989214939864302,
          50.31255904365453,
          0,
          0
        ],
        [
          0.6335004650615333,
          0.3362822822688816,
          -0.2972181827926518,
          0.6784475289330142,
          0.24892106406205,
          0.1817960229009414,
          0,
          0
        ],
        [
          0.1980149721288993,
          0.765730454235467,
          0.5677154821065677,
          0.04410035884703704,
          0.9331391909260562,
          7.655668394794994,
          0,
          0
        ],
        [
          0.282302951103587,
          0.7389170293674175,
          0.4566140782638305,
          0.1134608819525054,
          0.8375043103979583,
          2.827180373225469,
          0,
          0
        ],
        [
          0.1431416213961576,
          0.5220935638826566,
          0.378951942486499,
          0.07155238237685864,
          0.8943199619036367,
          4.642033551135716,
          0,
          0
        ],
        [
          0.9422701618068134,
          1.093155822973235,
          0.150885661166422,
          0.1318671907077419,
          0.7138779678069626,
          1.368614034862882,
          0,
          0
        ],
        [
          0.6494590159897603,
          1.130579641068725,
          0.4811206250789647,
          0.1153400021741975,
          0.7599854675811964,
          1.736904983275971,
          0,
          0
        ],
        [
          1.222877856207788,
          1.659127332918056,
          0.4362494767102683,
          0.155391517470287,
          0.6481129097483576,
          1.010312321943321,
          0,
          0
        ],
        [
          0.9912377339242061,
          5.133219189208226,
          4.141981455284021,
          0.04418623408544087,
          0.8138168574205455,
          2.397698859597058,
          0,
          0
        ],
        [
          0.3929298111202522,
          1.473057316042236,
          1.080127504921984,
          0.02204441264185739,
          0.920641029771901,
          6.363596200382696,
          0,
          0
        ],
        [
          0.4479209544542525,
          1.274066914370929,
          0.8261459599166764,
          0.01960254488907908,
          0.8996437635999222,
          4.917388480044398,
          0,
          0
        ],
        [
          0.9445785266412048,
          0.9734972851309104,
          0.0289187584897056,
          0.2716868369671283,
          0.4800530591069284,
          0.506452274330222,
          0,
          0
        ],
        [
          0.2675966571203268,
          1.089105283330849,
          0.8215086262105225,
          0.01094788382588369,
          0.9586724957274301,
          12.72446114163177,
          0,
          0
        ],
        [
          0.2243669776020613,
          1.090213720463609,
          0.8658467428615481,
          0.006599180381717167,
          0.9726173843917479,
          19.4838783563747,
          0,
          0
        ],
        [
          0.2984552438875089,
          1.810413875031887,
          1.511958631144378,
          0.00121123226342658,
          0.9796434266200392,
          26.39803894534305,
          0,
          0
        ],
        [
          0.3174257633142143,
          1.008117940301682,
          0.6906921769874672,
          0.02700831260697949,
          0.92474618361176,
          6.740658572435892,
          0,
          0
        ],
        [
          0.2994119069809729,
          0.7791835818016498,
          0.4797716748206769,
          0.06634622753578351,
          0.8994327995032183,
          4.905922369212528,
          0,
          0
        ],
        [
          0.6563130980909676,
          0.9508606158542074,
          0.2945475177632398,
          0.1502875564703252,
          0.7050788313721655,
          1.311414681888949,
          0,
          0
        ],
        [
          0.1819591542057574,
          1.043898476167812,
          0.8619393219620544,
          0.006745687386886533,
          0.981204544236331,
          28.63617456907362,
          0,
          0
        ],
        [
          0.4436260077385829,
          0.3322649355399596,
          -0.1113610721986233,
          0.5953114269187391,
          0.3321044155292758,
          0.2727560479153954,
          0,
          0
        ],
        [
          0.4371478568540588,
          0.757105099843188,
          0.3199572429891292,
          0.1594817106749531,
          0.771033754797735,
          1.847184350882302,
          0,
          0
        ],
        [
          0.6557992406524371,
          1.123079105834931,
          0.4672798651824941,
          0.05234795897423227,
          0.7892341346024424,
          2.054063644298473,
          0,
          0
        ],
        [
          0.1950255081659828,
          0.5293206155826525,
          0.3342951074166697,
          0.1247080760080415,
          0.8295470879942539,
          2.66959223019562,
          0,
          0
        ],
        [
          0.2760100026191161,
          0.6473038569800348,
          0.3712938543609187,
          0.1313460861496048,
          0.8236015905211023,
          2.56112528216553,
          0,
          0
        ],
        [
          0.1525964052357145,
          0.8873129260674638,
          0.7347165208317492,
          0.01275342779669408,
          0.9776510426269941,
          23.99578224559437,
          0,
          0
        ],
        [
          0.3818769407459894,
          1.027486240967301,
          0.6456093002213117,
          0.03783171142196975,
          0.9126341533081953,
          5.730115007816189,
          0,
          0
        ],
        [
          0.8143625289271459,
          0.1366540650294311,
          -0.6777084638977148,
          0.9142412065287622,
          0.05674893414163747,
          0.03300188267478638,
          0,
          0
        ],
        [
          0.3865643080515944,
          1.085797450836135,
          0.6992331427845406,
          0.02297119641931765,
          0.9121180011605695,
          5.693238954524096,
          0,
          0
        ],
        [
          0.3834223642413638,
          1.294899288533508,
          0.9114769242921437,
          0.01006305737760834,
          0.9232975797665062,
          6.602994583921354,
          0,
          0
        ],
        [
          0.2679432698637174,
          0.9014462458968593,
          0.6335029760331419,
          0.03991396321870948,
          0.9252877209696276,
          6.793492904269343,
          0,
          0
        ],
        [
          0.4256821776194525,
          1.566844063991127,
          1.141161886371675,
          0.0162826721282016,
          0.9193267690861902,
          6.250989468568983,
          0,
          0
        ],
        [
          0.2624251521578511,
          0.6501852696071687,
          0.3877601174493176,
          0.120489507573009,
          0.8368377870488752,
          2.813390437333123,
          0,
          0
        ],
        [
          0.2771925696178142,
          0.2883085631942455,
          0.01111599357643123,
          0.379699117545812,
          0.5296649628958044,
          0.6177350231634855,
          0,
          0
        ],
        [
          0.2414036974625545,
          0.3375070669802841,
          0.0961033695177296,
          0.299671070506872,
          0.6170730772475435,
          0.883952663062115,
          0,
          0
        ],
        [
          1.290497730332803,
          1.925785192936348,
          0.6352874626035445,
          0.07032675823128225,
          0.5753311479388196,
          0.743148816294109,
          0,
          0
        ],
        [
          0.443572590938299,
          0.6116601321266343,
          0.1680875411883352,
          0.2875119980138354,
          0.633969680117974,
          0.9500790425683998,
          0,
          0
        ],
        [
          0.2713058941148822,
          0.745210794201249,
          0.4739049000863668,
          0.08474642037508369,
          0.8763131750261863,
          3.886370593979446,
          0,
          0
        ],
        [
          0.4974600541262979,
          0.4123471983547519,
          -0.08511285577154604,
          0.5450519815218071,
          0.3783580190227749,
          0.3338650197401563,
          0,
          0
        ],
        [
          0.6594814261530607,
          0.6535638269056558,
          -0.00591759924740487,
          0.4278787332248656,
          0.4673956704567181,
          0.4813802900280886,
          0,
          0
        ],
        [
          0.2065291374153034,
          0.9596554877237917,
          0.7531263503084884,
          0.01473715287806629,
          0.9673562987962994,
          16.25531468764202,
          0,
          0
        ],
        [
          0.476896109854957,
          1.093520909076652,
          0.616624799221695,
          0.03842981054240487,
          0.8854151194141828,
          4.238653630745817,
          0,
          0
        ],
        [
          0.6421565111338198,
          0.9887867710343906,
          0.3466302599005708,
          0.1098723579839834,
          0.7501887427777011,
          1.647277814668589,
          0,
          0
        ],
        [
          0.5070179931213105,
          1.017899816438792,
          0.5108818233174818,
          0.05680245938103346,
          0.8600272884789548,
          3.370366794458079,
          0,
          0
        ],
        [
          0.3602741182102996,
          2.26088741009138,
          1.90061329188108,
          0.0006578318260478124,
          0.9829364470162987,
          31.59834126223535,
          0,
          0
        ],
        [
          0.1986988912711152,
          0.7031458359312606,
          0.5044469446601454,
          0.06266074370205588,
          0.9093645971370615,
          5.503620562846194,
          0,
          0
        ],
        [
          0.2535677391318286,
          0.5966460667761367,
          0.3430783276443082,
          0.1388721151620007,
          0.81619295698476,
          2.435785304946227,
          0,
          0
        ],
        [
          0.1970004704249431,
          0.7366614207748479,
          0.5396609503499047,
          0.05241220021895183,
          0.9225580810350933,
          6.534704040092653,
          0,
          0
        ],
        [
          0.1510018599871347,
          0.8211430354379705,
          0.6701411754508357,
          0.01926300901255307,
          0.968756869570114,
          17.00859988844467,
          0,
          0
        ],
        [
          0.2826905856280761,
          1.08729453942058,
          0.8046039537925034,
          0.01198468557299893,
          0.9530053311085306,
          11.12384804448412,
          0,
          0
        ],
        [
          0.1709295358058364,
          0.8259950629213486,
          0.6550655271155122,
          0.02721691119270597,
          0.9563955019860977,
          12.03135511056104,
          0,
          0
        ],
        [
          0.2135090541325282,
          0.7883579797004254,
          0.5748489255678972,
          0.04585909421111865,
          0.9289708776200616,
          7.174207975169108,
          0,
          0
        ],
        [
          0.2210660141807084,
          0.8430231970890005,
          0.6219571829082922,
          0.03575564312319073,
          0.9399961939531969,
          8.593213620442755,
          0,
          0
        ],
        [
          0.2031906142563533,
          0.731355457969729,
          0.5281648437133757,
          0.05850636311813805,
          0.9140679675856749,
          5.834877166439482,
          0,
          0
        ],
        [
          0.1614017249824899,
          0.09037008563461671,
          -0.07103163934787324,
          0.4570535354083176,
          0.2556659734065411,
          0.1884140870624959,
          0,
          0
        ],
        [
          0.1622292276507379,
          0.2885052691015788,
          0.1262760414508409,
          0.2825758951269975,
          0.5474991689169517,
          0.663700881839441,
          0,
          0
        ],
        [
          0.1716674181894891,
          1.117626777220747,
          0.9459593590312575,
          0.002650495086882002,
          0.9876199067358317,
          43.75968935092042,
          0,
          0
        ],
        [
          0.1104434099731938,
          0.1214161412669926,
          0.01097273129379885,
          0.3330469403639789,
          0.3648236862012286,
          0.3150627389845168,
          0,
          0
        ],
        [
          0.1993799598307781,
          1.190281533450531,
          0.9909015736197534,
          0.003232352365849308,
          0.9830820694883861,
          31.87504817492913,
          0,
          0
        ],
        [
          0.3560772248637232,
          0.2470698436487382,
          -0.109007381214985,
          0.6218419711092416,
          0.2967552724130536,
          0.23147296278204,
          0,
          0
        ],
        [
          0.1675180936609373,
          0.3012175210440807,
          0.1336994273831434,
          0.280951728005352,
          0.5558000710483202,
          0.6863544041895449,
          0,
          0
        ],
        [
          0.1969469564458672,
          0.7474586938694401,
          0.5505117374235728,
          0.04782002244630051,
          0.928607002528713,
          7.134846753077537,
          0,
          0
        ],
        [
          0.4471690643127381,
          1.130120868029298,
          0.6829518037165601,
          0.02313101611148311,
          0.9070140373018415,
          5.350630099012031,
          0,
          0
        ],
        [
          0.1733153553491368,
          0.1383414713500616,
          -0.03497388399907522,
          0.4226076171348469,
          0.3362067538417133,
          0.277831776406848,
          0,
          0
        ],
        [
          0.1765209805063605,
          0.8892949635103714,
          0.7127739830040108,
          0.01627108571454847,
          0.9706698135572345,
          18.15369404830968,
          0,
          0
        ],
        [
          0.8809675638436382,
          0.9449665478639432,
          0.06399898402030502,
          0.2633666749332186,
          0.5310028744927855,
          0.6210620646522129,
          0,
          0
        ],
        [
          0.1680168852620893,
          0.7403030939198344,
          0.572286208657745,
          0.03990596850284442,
          0.9399071827436104,
          8.579672591985343,
          0,
          0
        ],
        [
          0.392764250954081,
          0.6926965544436764,
          0.2999323034895954,
          0.1779691622074481,
          0.7587580724543938,
          1.725277054092302,
          0,
          0
        ],
        [
          1.592548923113579,
          1.409783979653474,
          -0.1827649434601051,
          0.2528535046143004,
          0.2885388419710496,
          0.2224648500019407,
          0,
          0
        ],
        [
          0.2620881223290998,
          1.139111727886935,
          0.8770236055578351,
          0.007252125816485658,
          0.9621332434134551,
          13.93751745195095,
          0,
          0
        ],
        [
          0.8151758997845541,
          1.958659262241716,
          1.143483362457161,
          0.0181992555824794,
          0.825191082763581,
          2.589400663877942,
          0,
          0
        ],
        [
          1.878057613826051,
          1.143194973717953,
          -0.7348626401080971,
          0.5219949160082521,
          0.1703050018710348,
          0.1125945172147721,
          0,
          0
        ],
        [
          0.4026524070409336,
          0.7917630033058783,
          0.3891105962649447,
          0.1354969712811963,
          0.8100430130902497,
          2.339166414743584,
          0,
          0
        ],
        [
          1.01580632097043,
          1.23556506361108,
          0.2197587426406502,
          0.09838200500258891,
          0.5628533718044376,
          0.7062792558452772,
          0,
          0
        ],
        [
          0.1745638602473942,
          0.8178160827436938,
          0.6432522224962995,
          0.02508383713348179,
          0.9593752702472227,
          12.95407318012735,
          0,
          0
        ],
        [
          0.5975407709522632,
          0.4744382664560823,
          -0.1231025044961809,
          0.5628365030180483,
          0.3608553102363152,
          0.3097007287000576,
          0,
          0
        ],
        [
          0.3495643890777305,
          1.211364202062015,
          0.8617998129842843,
          0.01061135299025159,
          0.9314050748830539,
          7.448261660347844,
          0,
          0
        ],
        [
          0.3163758443942655,
          1.084766463661331,
          0.7683906192670655,
          0.0159943675552659,
          0.9352077558799782,
          7.917596936014927,
          0,
          0
        ],
        [
          0.2286896010000496,
          1.130632406610872,
          0.9019428056108229,
          0.005148435366274453,
          0.9733874109053965,
          20.0635097940083,
          0,
          0
        ],
        [
          0.2508889068339846,
          0.8572978679533535,
          0.6064089611193688,
          0.04372925636981609,
          0.9253676318592823,
          6.801354216952025,
          0,
          0
        ],
        [
          0.2075485732051792,
          0.8704773060981408,
          0.6629287328929616,
          0.02723445516969251,
          0.9525107053082912,
          11.00227402826499,
          0,
          0
        ],
        [
          0.2023382893647961,
          0.8490941211437584,
          0.6467558317789623,
          0.02907640361341057,
          0.9511725448663151,
          10.68571355263039,
          0,
          0
        ],
        [
          0.4245446509809861,
          0.7426719929314718,
          0.3181273419504857,
          0.1732895707966016,
          0.7567137005871992,
          1.706169822603954,
          0,
          0
        ],
        [
          0.146743864942219,
          0.3602367836252095,
          0.2134929186829905,
          0.1610911091869915,
          0.7640977933740292,
          1.776745621208573,
          0,
          0
        ],
        [
          0.2324651460794655,
          0.9931263487405113,
          0.7606612026610458,
          0.01569598282808856,
          0.9604674535590648,
          13.32711590371222,
          0,
          0
        ],
        [
          0.1466390367000548,
          0.5192122997843233,
          0.3725732630842684,
          0.08345588514775756,
          0.877468965658647,
          3.928203490939859,
          0,
          0
        ],
        [
          0.8433028960641324,
          1.408905571857331,
          0.5656026757931987,
          0.05072808831417674,
          0.714774414787047,
          1.374639535535543,
          0,
          0
        ],
        [
          0.2994569574590368,
          0.8719422930871843,
          0.5724853356281475,
          0.05562869079619517,
          0.9014710095981713,
          5.018755559143205,
          0,
          0
        ],
        [
          0.7193556478630511,
          0.9670260273383634,
          0.2476703794753123,
          0.1572981649385636,
          0.6696416322000344,
          1.111899272688844,
          0,
          0
        ],
        [
          0.3389478510783726,
          1.091534474052387,
          0.7525866229740146,
          0.0179677546104573,
          0.9256680035740171,
          6.831054755600047,
          0,
          0
        ],
        [
          0.151701074133451,
          0.8797683938564319,
          0.7280673197229809,
          0.01293141653075131,
          0.9775151487123842,
          23.84744130304821,
          0,
          0
        ],
        [
          0.2438000224234664,
          0.751707471375876,
          0.5079074489524096,
          0.07542024695077928,
          0.892581758370274,
          4.558041547817361,
          0,
          0
        ],
        [
          0.3194972347870809,
          0.7651736936450463,
          0.4456764588579654,
          0.1048923435819906,
          0.8448367512477402,
          2.986704424495635,
          0,
          0
        ],
        [
          0.4226111426116531,
          0.5147784545496815,
          0.09216731193802846,
          0.3546725177164176,
          0.5643425136366795,
          0.7105684140072857,
          0,
          0
        ],
        [
          0.4408407749193929,
          1.121359529362141,
          0.6805187544427479,
          0.02913614538022984,
          0.9098004187107568,
          5.53286307271413,
          0,
          0
        ],
        [
          0.3939447563980278,
          0.7099894559572196,
          0.3160446995591918,
          0.1688560565496063,
          0.7686755263777753,
          1.822761231312661,
          0,
          0
        ],
        [
          0.1928580917785578,
          0.6167602405015666,
          0.4239021487230089,
          0.08324783489812446,
          0.8836630096780336,
          4.16655542219782,
          0,
          0
        ],
        [
          0.3006034364359549,
          0.7595477649046913,
          0.4589443284687365,
          0.0967671026078069,
          0.8574898705631767,
          3.300589969610836,
          0,
          0
        ],
        [
          0.4753989666529108,
          0.8168325422703355,
          0.3414335756174247,
          0.1449989092992256,
          0.7798396511243684,
          1.94300769270307,
          0,
          0
        ],
        [
          0.292119643848281,
          0.8183657488264621,
          0.526246104978181,
          0.06858490258448054,
          0.8901330279854239,
          4.444225346290564,
          0,
          0
        ],
        [
          0.2621036256023764,
          0.5455341843982059,
          0.2834305587958295,
          0.1696799699501878,
          0.7805074060111518,
          1.950587643922176,
          0,
          0
        ],
        [
          0.9719577620589632,
          1.082516986567265,
          0.1105592245083018,
          0.1771517740070066,
          0.5288938061841844,
          0.6158259401739683,
          0,
          0
        ],
        [
          0.3790902989780882,
          0.7358659297076882,
          0.3567756307295999,
          0.1390432369384685,
          0.8040480195232733,
          2.250819354362681,
          0,
          0
        ],
        [
          0.4889922399026329,
          1.103237527629553,
          0.6142452877269206,
          0.02469115053913046,
          0.8985423930954238,
          4.858053230531107,
          0,
          0
        ],
        [
          0.2303255101454011,
          0.4091098618551001,
          0.1787843517096991,
          0.2241857238918395,
          0.7095426760530383,
          1.339999083733705,
          0,
          0
        ],
        [
          0.738095398667728,
          0.9882378790990531,
          0.2501424804313251,
          0.1539755298768155,
          0.6623051321786335,
          1.075825840701627,
          0,
          0
        ],
        [
          0.257075719642621,
          1.256214164908732,
          0.9991384452661114,
          0.003732771516024251,
          0.9697795758879699,
          17.60276090461641,
          0,
          0
        ],
        [
          0.1758744008858507,
          0.6299157363074166,
          0.4540413354215659,
          0.06783974327799316,
          0.9029464791038765,
          5.10339313610537,
          0,
          0
        ],
        [
          0.1344371925918988,
          0.4900254513107777,
          0.3555882587188789,
          0.08079319517892943,
          0.8783604924543132,
          3.961014679266902,
          0,
          0
        ],
        [
          0.1270911470023533,
          0.1140841057297668,
          -0.01300704127258651,
          0.3726467783457595,
          0.3331790169001476,
          0.2740795903564966,
          0,
          0
        ],
        [
          0.4632185319796025,
          0.9587483469955987,
          0.4955298150159962,
          0.06345140133549781,
          0.8655294698771905,
          3.530718182316585,
          0,
          0
        ],
        [
          0.1663924954786685,
          0.4685752488573435,
          0.3021827533786751,
          0.1215373478741642,
          0.8285939007689033,
          2.651696236083407,
          0,
          0
        ],
        [
          0.6767518268997614,
          1.067909911282628,
          0.3911580843828664,
          0.08727802908301585,
          0.7478536943521984,
          1.626943029491372,
          0,
          0
        ],
        [
          0.3463581326073132,
          1.041274787196905,
          0.6949166545895914,
          0.02724432464547879,
          0.9195659338116019,
          6.271207364768735,
          0,
          0
        ],
        [
          0.2742752464500175,
          0.7631524210415553,
          0.4888771745915378,
          0.08092634762128102,
          0.8797516002419116,
          4.013183994302093,
          0,
          0
        ],
        [
          0.1644671146263823,
          0.4911389722989334,
          0.3266718576725511,
          0.1109483452736028,
          0.8428506917856368,
          2.942025858974124,
          0,
          0
        ],
        [
          0.7281973352787852,
          1.020242611305457,
          0.2920452760266721,
          0.1224758389489615,
          0.6949188353348176,
          1.249473354442218,
          0,
          0
        ],
        [
          0.2408769812523006,
          1.10039321755468,
          0.8595162363023798,
          0.007056655949436658,
          0.9677196333110758,
          16.44445195651078,
          0,
          0
        ],
        [
          0.2063976942480511,
          0.7872855522356691,
          0.580887857987618,
          0.04327830263948248,
          0.9332213227378462,
          7.665758838756582,
          0,
          0
        ],
        [
          0.4409114454983876,
          0.234861079856629,
          -0.2060503656417585,
          0.7251590672268361,
          0.2123139563915815,
          0.147854213117905,
          0,
          0
        ],
        [
          0.1250027558134675,
          0.0929311939522077,
          -0.03207156186125981,
          0.3925862212593675,
          0.2909320887076814,
          0.225067146397313,
          0,
          0
        ],
        [
          0.8644154298858836,
          0.4707819892525946,
          -0.393633440633289,
          0.5555988132887049,
          0.3646173731447099,
          0.3147823213029208,
          0,
          0
        ],
        [
          0.1923851200958012,
          0.5213861493238473,
          0.3290010292280461,
          0.125375554872998,
          0.8283864916882218,
          2.647828486599793,
          0,
          0
        ],
        [
          0.2173897729306488,
          0.8895420557779484,
          0.6721522828472997,
          0.02881754873056771,
          0.9487582959194345,
          10.15641255993762,
          0,
          0
        ],
        [
          0.2254473419087598,
          0.8328399473698211,
          0.6073926054610613,
          0.03832275761971028,
          0.9371119745924134,
          8.173947430305985,
          0,
          0
        ],
        [
          0.7715818595522048,
          1.059642066836092,
          0.2880602072838871,
          0.1050630631900755,
          0.6860909561280643,
          1.198908883236634,
          0,
          0
        ],
        [
          0.206544559117868,
          0.8947665831475465,
          0.6882220240296786,
          0.02513922753457515,
          0.9547507391565414,
          11.57408921247949,
          0,
          0
        ],
        [
          0.1760955718662326,
          0.9514660656308163,
          0.7753704937645837,
          0.01129952001849582,
          0.9765867720010621,
          22.88009665054422,
          0,
          0
        ],
        [
          0.5972230013995201,
          0.8204255656683546,
          0.2232025642688344,
          0.2139997884792459,
          0.6747807681748471,
          1.138137644919906,
          0,
          0
        ],
        [
          1.138469230386341,
          1.488976073532536,
          0.3505068431461953,
          0.0950560292585021,
          0.7076658711877823,
          1.327874535097258,
          0,
          0
        ],
        [
          1.821342464824639,
          2.045986739865671,
          0.2246442750410325,
          0.2202674184858784,
          0.645769558634063,
          1.000000000000002,
          0,
          0
        ],
        [
          1.821342464824638,
          2.04598673986567,
          0.2246442750410316,
          0.2202674184858785,
          0.6457695586340628,
          1.000000000000002,
          0,
          0
        ],
        [
          1.82134246482464,
          2.045986739865671,
          0.2246442750410307,
          0.2202674184858785,
          0.645769558634063,
          1.000000000000002,
          0,
          0
        ],
        [
          1.821342464824649,
          2.045986739865672,
          0.2246442750410234,
          0.2202674184858787,
          0.645769558634063,
          1.000000000000002,
          0,
          0
        ],
        [
          1.821342464824639,
          2.045986739865671,
          0.2246442750410329,
          0.2202674184858784,
          0.6457695586340628,
          1.000000000000002,
          0,
          0
        ],
        [
          1.821342464824645,
          2.045986739865671,
          0.2246442750410269,
          0.2202674184858787,
          0.6457695586340627,
          1.000000000000001,
          0,
          0
        ],
        [
          1.821342464824641,
          2.045986739865671,
          0.2246442750410298,
          0.2202674184858784,
          0.645769558634063,
          1.000000000000002,
          0,
          0
        ],
        [
          1.821342464824639,
          2.045986739865671,
          0.2246442750410316,
          0.2202674184858785,
          0.6457695586340629,
          1.000000000000002,
          0,
          0
        ],
        [
          1.821342464824646,
          2.045986739865671,
          0.2246442750410247,
          0.2202674184858787,
          0.6457695586340626,
          1,
          0,
          0
        ],
        [
          1.821342464824638,
          2.045986739865671,
          0.2246442750410325,
          0.2202674184858784,
          0.6457695586340628,
          1.000000000000002,
          0,
          0
        ],
        [
          1.821342464824655,
          2.045986739865671,
          0.2246442750410151,
          0.220267418485879,
          0.6457695586340626,
          1,
          0,
          0
        ],
        [
          0.3864123308423264,
          0.9537773360239862,
          0.5673650051816598,
          0.1404526975275557,
          0.7985095648558255,
          2.173872153684168,
          0,
          0
        ],
        [
          0.2087503943475434,
          0.9311403240647242,
          0.7223899297171809,
          0.01985510789202006,
          0.9608232026210267,
          13.45311526829346,
          0,
          0
        ],
        [
          0.1602858499240825,
          0.9343883572496557,
          0.7741025073255732,
          0.01086800481375609,
          0.9793935981541094,
          26.07134326439465,
          0,
          0
        ],
        [
          1.100132967257114,
          1.222721945323683,
          0.1225889780665685,
          0.1535793796286332,
          0.5566480297554468,
          0.6887162736358721,
          0,
          0
        ],
        [
          0.8651878134875243,
          1.238025815655515,
          0.3728380021679903,
          0.05703781897005728,
          0.684083444448266,
          1.187804609006137,
          0,
          0
        ],
        [
          1.388592690666858,
          1.809150292392583,
          0.4205576017257249,
          0.09059199204986638,
          0.7040741814311196,
          1.305100250176023,
          0,
          0
        ],
        [
          1.821342464824632,
          2.045986739865671,
          0.2246442750410391,
          0.2202674184858783,
          0.6457695586340629,
          1.000000000000002,
          0,
          0
        ],
        [
          0.7430297574916799,
          1.147022763968141,
          0.4039930064764609,
          0.09115735616796769,
          0.7189502939020566,
          1.403214428631764,
          0,
          0
        ],
        [
          0.3050948267014821,
          0.3205397316934252,
          0.01544490499194312,
          0.3824468790109405,
          0.5335918655032194,
          0.6275544241073028,
          0,
          0
        ],
        [
          1.009750956624148,
          1.119713721629137,
          0.109962765004989,
          0.1553263706921881,
          0.5636668547257954,
          0.7086186931645416,
          0,
          0
        ],
        [
          0.5435641528575692,
          0.5412349382599739,
          -0.002329214597595275,
          0.4475864030621597,
          0.4720886450221568,
          0.490535974473433,
          0,
          0
        ],
        [
          0.7088059968810659,
          1.192851052502944,
          0.4840450556218777,
          0.07016883498163702,
          0.7481381189563843,
          1.629399776421046,
          0,
          0
        ],
        [
          0.2015433442749652,
          0.7348691050390819,
          0.5333257607641166,
          0.05281339613856701,
          0.9218234469597099,
          6.468141979698975,
          0,
          0
        ],
        [
          0.3107456668908964,
          0.5688274309121369,
          0.2580817640212406,
          0.2170539843878991,
          0.7211660215297743,
          1.418723859225884,
          0,
          0
        ],
        [
          1.961664430448848,
          0.709216958122803,
          -1.252447472326045,
          0.3391344834202251,
          0.5563286212629669,
          0.6878255464357237,
          0,
          0
        ],
        [
          1.821342464824656,
          2.045986739865671,
          0.2246442750410145,
          0.2202674184858789,
          0.6457695586340624,
          0.9999999999999994,
          0,
          0
        ],
        [
          1.821342464824637,
          2.04598673986567,
          0.2246442750410331,
          0.2202674184858782,
          0.6457695586340627,
          1.000000000000001,
          0,
          0
        ],
        [
          1.821342464824637,
          2.045986739865671,
          0.2246442750410342,
          0.2202674184858784,
          0.6457695586340632,
          1.000000000000003,
          0,
          0
        ],
        [
          1.821342464824637,
          2.045986739865671,
          0.2246442750410331,
          0.2202674184858784,
          0.645769558634063,
          1.000000000000002,
          0,
          0
        ],
        [
          1.821342464824649,
          2.045986739865671,
          0.224644275041022,
          0.2202674184858787,
          0.6457695586340628,
          1.000000000000002,
          0,
          0
        ],
        [
          1.821342464824631,
          2.045986739865671,
          0.2246442750410402,
          0.2202674184858783,
          0.6457695586340629,
          1.000000000000002,
          0,
          0
        ],
        [
          1.821342464824641,
          2.045986739865671,
          0.2246442750410298,
          0.2202674184858786,
          0.6457695586340628,
          1.000000000000002,
          0,
          0
        ],
        [
          1.821342464824637,
          2.045986739865671,
          0.2246442750410342,
          0.2202674184858784,
          0.6457695586340632,
          1.000000000000003,
          0,
          0
        ],
        [
          1.821342464824639,
          2.045986739865671,
          0.2246442750410322,
          0.2202674184858784,
          0.6457695586340628,
          1.000000000000002,
          0,
          0
        ],
        [
          1.821342464824631,
          2.045986739865671,
          0.2246442750410407,
          0.2202674184858784,
          0.6457695586340632,
          1.000000000000003,
          0,
          0
        ],
        [
          1.821342464824643,
          2.045986739865671,
          0.2246442750410278,
          0.2202674184858786,
          0.6457695586340629,
          1.000000000000002,
          0,
          0
        ],
        [
          1.821342464824637,
          2.04598673986567,
          0.2246442750410333,
          0.2202674184858784,
          0.645769558634063,
          1.000000000000002,
          0,
          0
        ],
        [
          1.821342464824649,
          2.04598673986567,
          0.2246442750410209,
          0.2202674184858787,
          0.6457695586340627,
          1.000000000000001,
          0,
          0
        ],
        [
          1.821342464824637,
          2.045986739865672,
          0.2246442750410353,
          0.2202674184858785,
          0.6457695586340633,
          1.000000000000003,
          0,
          0
        ]
      ]
    },
    "headers": [
      [
        "alpha",
        "Mean posterior synonymous substitution rate at a site"
      ],
      [
        "beta",
        "Mean posterior non-synonymous substitution rate at a site"
      ],
      [
        "beta-alpha",
        "Mean posterior beta-alpha"
      ],
      [
        "Prob[alpha>beta]",
        "Posterior probability of negative selection at a site"
      ],
      [
        "Prob[alpha<beta]",
        "Posterior probability of positive selection at a site"
      ],
      [
        "BayesFactor[alpha<beta]",
        "Empiricial Bayes Factor for positive selection at a site"
      ]
    ]
  },
  "analysis": {
    "authors": "Sergei L Kosakovsky Pond",
    "citation": "FUBAR: a fast, unconstrained bayesian approximation for inferring selection (2013), Mol Biol Evol. 30(5):1196-205",
    "contact": "spond@temple.edu",
    "info": "Perform a Fast Unbiased AppRoximate Bayesian (FUBAR)\n    analysis of a coding sequence alignment to determine whether some\n    sites have been subject to pervasive purifying or diversifying\n    selection.\n\n    v2.1 introduces two more methods for estimating the posterior distribution of grid weights:\n    collapsed Gibbs MCMC (faster) and 0-th order Variation Bayes approximation (fastest).\n\n    Please note that a FUBAR analysis generates a cache and a results JSON file in the same directory as\n    directory as the original alignment. HyPhy needs to have write\n    privileges to this directory. For example if the original file is in\n    /home/sergei/FUBAR/data/pol.nex then at the end of a FUBAR run, there\n    will also exist FUBAR-generated files /home/sergei/FUBAR/data/pol.nex.FUBAR.json,\n    /home/sergei/FUBAR/data/pol.nex.fubrar.cache. They also\n    provide checkpointing so that a partially completed analysis can be\n    restarted.",
    "requirements": "in-frame codon alignment (possibly partitioned) and a phylogenetic tree (one per partition)",
    "version": "2.2"
  },
  "branch attributes": {
    "0": {
      "ATTLR1_2731_BP": {
        "Nucleotide GTR": 0.1233711998319351,
        "original name": "ATTLR1_2731_BP"
      },
      "CBTLR1_2731_BP": {
        "Nucleotide GTR": 0.1043192487896326,
        "original name": "CBTLR1_2731_BP"
      },
      "CCTLR1_2731_BP": {
        "Nucleotide GTR": 0.09083022873537959,
        "original name": "CCTLR1_2731_BP"
      },
      "CITLR1_2731_BP": {
        "Nucleotide GTR": 0.02400400895824503,
        "original name": "CITLR1_2731_BP"
      },
      "DRTLR1_2731_BP": {
        "Nucleotide GTR": 0.1402502725850815,
        "original name": "DRTLR1_2731_BP"
      },
      "ECTLR1_2731_BP": {
        "Nucleotide GTR": 0.1159229724890114,
        "original name": "ECTLR1_2731_BP"
      },
      "IPTLR1_2731_BP": {
        "Nucleotide GTR": 0.05318398389426424,
        "original name": "IPTLR1_2731_BP"
      },
      "LCTLR1_2731_BP": {
        "Nucleotide GTR": 0.06835613109079113,
        "original name": "LCTLR1_2731_BP"
      },
      "LMTLR1_2731_BP": {
        "Nucleotide GTR": 0.07157487539736536,
        "original name": "LMTLR1_2731_BP"
      },
      "MATLR1_2731_BP": {
        "Nucleotide GTR": 0.02064171646133041,
        "original name": "MATLR1_2731_BP"
      },
      "MMTLR1_2731_BP": {
        "Nucleotide GTR": 0.1046224785927704,
        "original name": "MMTLR1_2731_BP"
      },
      "Node1": {
        "Nucleotide GTR": 0.0133395981214007
      },
      "Node11": {
        "Nucleotide GTR": 0.05677100260619598
      },
      "Node13": {
        "Nucleotide GTR": 0.2130588760698905
      },
      "Node14": {
        "Nucleotide GTR": 0.1556588383353828
      },
      "Node15": {
        "Nucleotide GTR": 0.2451177739058401
      },
      "Node17": {
        "Nucleotide GTR": 0.01690263944403406
      },
      "Node18": {
        "Nucleotide GTR": 0.008235631365877866
      },
      "Node2": {
        "Nucleotide GTR": 0.01243017551868706
      },
      "Node22": {
        "Nucleotide GTR": 0.1732311770354302
      },
      "Node23": {
        "Nucleotide GTR": 0.04131853857280587
      },
      "Node24": {
        "Nucleotide GTR": 0.05515978386067052
      },
      "Node30": {
        "Nucleotide GTR": 0.004963624908068173
      },
      "Node31": {
        "Nucleotide GTR": 0.005108424634181116
      },
      "Node35": {
        "Nucleotide GTR": 0.01208205127073776
      },
      "Node4": {
        "Nucleotide GTR": 0.02182632096471394
      },
      "Node5": {
        "Nucleotide GTR": 0.01054034018572949
      },
      "Node9": {
        "Nucleotide GTR": 0.02216569511472918
      },
      "OFTLR1_2731_BP": {
        "Nucleotide GTR": 0.06057109083495944,
        "original name": "OFTLR1_2731_BP"
      },
      "ONTLR1_2731_BP": {
        "Nucleotide GTR": 0.165139574135746,
        "original name": "ONTLR1_2731_BP"
      },
      "PFTLR1_2731_BP": {
        "Nucleotide GTR": 0.7430494146248514,
        "original name": "PFTLR1_2731_BP"
      },
      "PHTLR1_2731_BP": {
        "Nucleotide GTR": 0.02749954798054365,
        "original name": "PHTLR1_2731_BP"
      },
      "SATLR1_2731_BP": {
        "Nucleotide GTR": 0.1104639436198392,
        "original name": "SATLR1_2731_BP"
      },
      "SMTLR1_2731_BP": {
        "Nucleotide GTR": 0.09632177062410127,
        "original name": "SMTLR1_2731_BP"
      },
      "TFTLR1_2731_BP": {
        "Nucleotide GTR": 0.09267101740134344,
        "original name": "TFTLR1_2731_BP"
      },
      "TOTLR1_2731_BP": {
        "Nucleotide GTR": 0.08055276884825126,
        "original name": "TOTLR1_2731_BP"
      },
      "TRTLR1_2731_BP": {
        "Nucleotide GTR": 0.1973948751421833,
        "original name": "TRTLR1_2731_BP"
      }
    },
    "attributes": {
      "Nucleotide GTR": {
        "attribute type": "branch length",
        "display order": 0
      },
      "original name": {
        "attribute type": "node label",
        "display order": -1
      }
    }
  },
  "data partitions": {
    "0": {
      "coverage": [
        [
          0,
          1,
          2,
          3,
          4,
          5,
          6,
          7,
          8,
          9,
          10,
          11,
          12,
          13,
          14,
          15,
          16,
          17,
          18,
          19,
          20,
          21,
          22,
          23,
          24,
          25,
          26,
          27,
          28,
          29,
          30,
          31,
          32,
          33,
          34,
          35,
          36,
          37,
          38,
          39,
          40,
          41,
          42,
          43,
          44,
          45,
          46,
          47,
          48,
          49,
          50,
          51,
          52,
          53,
          54,
          55,
          56,
          57,
          58,
          59,
          60,
          61,
          62,
          63,
          64,
          65,
          66,
          67,
          68,
          69,
          70,
          71,
          72,
          73,
          74,
          75,
          76,
          77,
          78,
          79,
          80,
          81,
          82,
          83,
          84,
          85,
          86,
          87,
          88,
          89,
          90,
          91,
          92,
          93,
          94,
          95,
          96,
          97,
          98,
          99,
          100,
          101,
          102,
          103,
          104,
          105,
          106,
          107,
          108,
          109,
          110,
          111,
          112,
          113,
          114,
          115,
          116,
          117,
          118,
          119,
          120,
          121,
          122,
          123,
          124,
          125,
          126,
          127,
          128,
          129,
          130,
          131,
          132,
          133,
          134,
          135,
          136,
          137,
          138,
          139,
          140,
          141,
          142,
          143,
          144,
          145,
          146,
          147,
          148,
          149,
          150,
          151,
          152,
          153,
          154,
          155,
          156,
          157,
          158,
          159,
          160,
          161,
          162,
          163,
          164,
          165,
          166,
          167,
          168,
          169,
          170,
          171,
          172,
          173,
          174,
          175,
          176,
          177,
          178,
          179,
          180,
          181,
          182,
          183,
          184,
          185,
          186,
          187,
          188,
          189,
          190,
          191,
          192,
          193,
          194,
          195,
          196,
          197,
          198,
          199,
          200,
          201,
          202,
          203,
          204,
          205,
          206,
          207,
          208,
          209,
          210,
          211,
          212,
          213,
          214,
          215,
          216,
          217,
          218,
          219,
          220,
          221,
          222,
          223,
          224,
          225,
          226,
          227,
          228,
          229,
          230,
          231,
          232,
          233,
          234,
          235,
          236,
          237,
          238,
          239,
          240,
          241,
          242,
          243,
          244,
          245,
          246,
          247,
          248,
          249,
          250,
          251,
          252,
          253,
          254,
          255,
          256,
          257,
          258,
          259,
          260,
          261,
          262,
          263,
          264,
          265,
          266,
          267,
          268,
          269,
          270,
          271,
          272,
          273,
          274,
          275,
          276,
          277,
          278,
          279,
          280,
          281,
          282,
          283,
          284,
          285,
          286,
          287,
          288,
          289,
          290,
          291,
          292,
          293,
          294,
          295,
          296,
          297,
          298,
          299,
          300,
          301,
          302,
          303,
          304,
          305,
          306,
          307,
          308,
          309,
          310,
          311,
          312,
          313,
          314,
          315,
          316,
          317,
          318,
          319,
          320,
          321,
          322,
          323,
          324,
          325,
          326,
          327,
          328,
          329,
          330,
          331,
          332,
          333,
          334,
          335,
          336,
          337,
          338,
          339,
          340,
          341,
          342,
          343,
          344,
          345,
          346,
          347,
          348,
          349,
          350,
          351,
          352,
          353,
          354,
          355,
          356,
          357,
          358,
          359,
          360,
          361,
          362,
          363,
          364,
          365,
          366,
          367,
          368,
          369,
          370,
          371,
          372,
          373,
          374,
          375,
          376,
          377,
          378,
          379,
          380,
          381,
          382,
          383,
          384,
          385,
          386,
          387,
          388,
          389,
          390,
          391,
          392,
          393,
          394,
          395,
          396,
          397,
          398,
          399,
          400,
          401,
          402,
          403,
          404,
          405,
          406,
          407,
          408,
          409,
          410,
          411,
          412,
          413,
          414,
          415,
          416,
          417,
          418,
          419,
          420,
          421,
          422,
          423,
          424,
          425,
          426,
          427,
          428,
          429,
          430,
          431,
          432,
          433,
          434,
          435,
          436,
          437,
          438,
          439,
          440,
          441,
          442,
          443,
          444,
          445,
          446,
          447,
          448,
          449,
          450,
          451,
          452,
          453,
          454,
          455,
          456,
          457,
          458,
          459,
          460,
          461,
          462,
          463,
          464,
          465,
          466,
          467,
          468,
          469,
          470,
          471,
          472,
          473,
          474,
          475,
          476,
          477,
          478,
          479,
          480,
          481,
          482,
          483,
          484,
          485,
          486,
          487,
          488,
          489,
          490,
          491,
          492,
          493,
          494,
          495,
          496,
          497,
          498,
          499,
          500,
          501,
          502,
          503,
          504,
          505,
          506,
          507,
          508,
          509,
          510,
          511,
          512,
          513,
          514,
          515,
          516,
          517,
          518,
          519,
          520,
          521,
          522,
          523,
          524,
          525,
          526,
          527,
          528,
          529,
          530,
          531,
          532,
          533,
          534,
          535,
          536,
          537,
          538,
          539,
          540,
          541,
          542,
          543,
          544,
          545,
          546,
          547,
          548,
          549,
          550,
          551,
          552,
          553,
          554,
          555,
          556,
          557,
          558,
          559,
          560,
          561,
          562,
          563,
          564,
          565,
          566,
          567,
          568,
          569,
          570,
          571,
          572,
          573,
          574,
          575,
          576,
          577,
          578,
          579,
          580,
          581,
          582,
          583,
          584,
          585,
          586,
          587,
          588,
          589,
          590,
          591,
          592,
          593,
          594,
          595,
          596,
          597,
          598,
          599,
          600,
          601,
          602,
          603,
          604,
          605,
          606,
          607,
          608,
          609,
          610,
          611,
          612,
          613,
          614,
          615,
          616,
          617,
          618,
          619,
          620,
          621,
          622,
          623,
          624,
          625,
          626,
          627,
          628,
          629,
          630,
          631,
          632,
          633,
          634,
          635,
          636,
          637,
          638,
          639,
          640,
          641,
          642,
          643,
          644,
          645,
          646,
          647,
          648,
          649,
          650,
          651,
          652,
          653,
          654,
          655,
          656,
          657,
          658,
          659,
          660,
          661,
          662,
          663,
          664,
          665,
          666,
          667,
          668,
          669,
          670,
          671,
          672,
          673,
          674,
          675,
          676,
          677,
          678,
          679,
          680,
          681,
          682,
          683,
          684,
          685,
          686,
          687,
          688,
          689,
          690,
          691,
          692,
          693,
          694,
          695,
          696,
          697,
          698,
          699,
          700,
          701,
          702,
          703,
          704,
          705,
          706,
          707,
          708,
          709,
          710,
          711,
          712,
          713,
          714,
          715,
          716,
          717,
          718,
          719,
          720,
          721,
          722,
          723,
          724,
          725,
          726,
          727,
          728,
          729,
          730,
          731,
          732,
          733,
          734,
          735,
          736,
          737,
          738,
          739,
          740,
          741,
          742,
          743,
          744,
          745,
          746,
          747,
          748,
          749,
          750,
          751,
          752,
          753,
          754,
          755,
          756,
          757,
          758,
          759,
          760,
          761,
          762,
          763,
          764,
          765,
          766,
          767,
          768,
          769,
          770,
          771,
          772,
          773,
          774,
          775,
          776,
          777,
          778,
          779,
          780,
          781,
          782,
          783,
          784,
          785,
          786,
          787,
          788,
          789,
          790,
          791,
          792,
          793,
          794,
          795,
          796,
          797,
          798,
          799,
          800,
          801,
          802,
          803,
          804,
          805,
          806,
          807,
          808,
          809,
          810,
          811,
          812,
          813,
          814,
          815,
          816,
          817,
          818,
          819,
          820,
          821,
          822,
          823,
          824,
          825,
          826,
          827,
          828,
          829,
          830,
          831,
          832,
          833,
          834,
          835,
          836,
          837,
          838,
          839,
          840,
          841,
          842,
          843,
          844,
          845,
          846,
          847,
          848,
          849,
          850,
          851,
          852,
          853,
          854,
          855,
          856,
          857,
          858,
          859,
          860,
          861,
          862,
          863,
          864,
          865,
          866,
          867,
          868,
          869,
          870,
          871,
          872,
          873,
          874,
          875,
          876,
          877,
          878,
          879,
          880,
          881,
          882,
          883,
          884,
          885,
          886,
          887,
          888,
          889,
          890,
          891,
          892,
          893,
          894,
          895,
          896,
          897,
          898,
          899,
          900,
          901,
          902,
          903,
          904,
          905,
          906,
          907,
          908,
          909
        ]
      ],
      "name": "fubar.filter.default"
    }
  },
  "fits": {
    "Nucleotide GTR": {
      "AIC-c": 57975.43381883926,
      "Equilibrium frequencies": [
        [
          0.2618514086805178
        ],
        [
          0.266702926139454
        ],
        [
          0.2163820298052866
        ],
        [
          0.2550636353747416
        ]
      ],
      "Log Likelihood": -28942.6789653642,
      "Rate Distributions": {},
      "display order": 0,
      "estimated parameters": 45
    }
  },
  "grid": [
    [
      0,
      0,
      0.003237745074336152
    ],
    [
      0,
      0.07142857142857142,
      0.001937830670938676
    ],
    [
      0,
      0.1428571428571428,
      0.001928239945145657
    ],
    [
      0,
      0.2142857142857143,
      0.002115289458451123
    ],
    [
      0,
      0.2857142857142857,
      0.002387974031180195
    ],
    [
      0,
      0.3571428571428571,
      0.002726914446972387
    ],
    [
      0,
      0.4285714285714285,
      0.003128330748818297
    ],
    [
      0,
      0.5,
      0.003585985786648129
    ],
    [
      0,
      0.5714285714285714,
      0.004089140696520779
    ],
    [
      0,
      0.6428571428571428,
      0.004629252535474511
    ],
    [
      0,
      0.7142857142857142,
      0.005210950210857732
    ],
    [
      0,
      0.7857142857142857,
      0.005862505313083007
    ],
    [
      0,
      0.8571428571428571,
      0.006644613162050297
    ],
    [
      0,
      1,
      0.009104695689259425
    ],
    [
      0,
      1.226851851851852,
      0.02507686955644837
    ],
    [
      0,
      2.814814814814814,
      0.002231476265667191
    ],
    [
      0,
      7.124999999999997,
      0.0005616117632474428
    ],
    [
      0,
      15.51851851851851,
      0.0005156436055878647
    ],
    [
      0,
      29.35648148148148,
      0.0005023317160411768
    ],
    [
      0,
      49.99999999999997,
      0.0005003141431292291
    ],
    [
      0.07142857142857142,
      0,
      0.001670643423519166
    ],
    [
      0.07142857142857142,
      0.07142857142857142,
      0.001454703476549767
    ],
    [
      0.07142857142857142,
      0.1428571428571428,
      0.001572106140638725
    ],
    [
      0.07142857142857142,
      0.2142857142857143,
      0.001791193697868567
    ],
    [
      0.07142857142857142,
      0.2857142857142857,
      0.002075500862243417
    ],
    [
      0.07142857142857142,
      0.3571428571428571,
      0.002418939089584396
    ],
    [
      0.07142857142857142,
      0.4285714285714285,
      0.002817636309637299
    ],
    [
      0.07142857142857142,
      0.5,
      0.003262505766938343
    ],
    [
      0.07142857142857142,
      0.5714285714285714,
      0.003741214831507712
    ],
    [
      0.07142857142857142,
      0.6428571428571428,
      0.004246367530351355
    ],
    [
      0.07142857142857142,
      0.7142857142857142,
      0.004785553580882102
    ],
    [
      0.07142857142857142,
      0.7857142857142857,
      0.005389071216885542
    ],
    [
      0.07142857142857142,
      0.8571428571428571,
      0.006115729847763073
    ],
    [
      0.07142857142857142,
      1,
      0.00839667684151946
    ],
    [
      0.07142857142857142,
      1.226851851851852,
      0.0221641319550552
    ],
    [
      0.07142857142857142,
      2.814814814814814,
      0.002165835906258836
    ],
    [
      0.07142857142857142,
      7.124999999999997,
      0.0005761215389252179
    ],
    [
      0.07142857142857142,
      15.51851851851851,
      0.0005164719820805615
    ],
    [
      0.07142857142857142,
      29.35648148148148,
      0.0005024830164104975
    ],
    [
      0.07142857142857142,
      49.99999999999997,
      0.0005003891566787108
    ],
    [
      0.1428571428571428,
      0,
      0.001218626261701868
    ],
    [
      0.1428571428571428,
      0.07142857142857142,
      0.001236474844123477
    ],
    [
      0.1428571428571428,
      0.1428571428571428,
      0.001392993634251266
    ],
    [
      0.1428571428571428,
      0.2142857142857143,
      0.001608486784334949
    ],
    [
      0.1428571428571428,
      0.2857142857142857,
      0.001871073673718165
    ],
    [
      0.1428571428571428,
      0.3571428571428571,
      0.002180857577793734
    ],
    [
      0.1428571428571428,
      0.4285714285714285,
      0.002535768738910843
    ],
    [
      0.1428571428571428,
      0.5,
      0.002928622030701377
    ],
    [
      0.1428571428571428,
      0.5714285714285714,
      0.00335056072590658
    ],
    [
      0.1428571428571428,
      0.6428571428571428,
      0.003798331900844025
    ],
    [
      0.1428571428571428,
      0.7142857142857142,
      0.004281915221429363
    ],
    [
      0.1428571428571428,
      0.7857142857142857,
      0.004829990967088566
    ],
    [
      0.1428571428571428,
      0.8571428571428571,
      0.0054944938671012
    ],
    [
      0.1428571428571428,
      1,
      0.007564903651089854
    ],
    [
      0.1428571428571428,
      1.226851851851852,
      0.01906237700315543
    ],
    [
      0.1428571428571428,
      2.814814814814814,
      0.002180192751010348
    ],
    [
      0.1428571428571428,
      7.124999999999997,
      0.0005917890174346945
    ],
    [
      0.1428571428571428,
      15.51851851851851,
      0.000517227724044029
    ],
    [
      0.1428571428571428,
      29.35648148148148,
      0.0005026301172503046
    ],
    [
      0.1428571428571428,
      49.99999999999997,
      0.0005004614312011476
    ],
    [
      0.2142857142857143,
      0,
      0.001004352990154089
    ],
    [
      0.2142857142857143,
      0.07142857142857142,
      0.001107154751942132
    ],
    [
      0.2142857142857143,
      0.1428571428571428,
      0.001273452913980715
    ],
    [
      0.2142857142857143,
      0.2142857142857143,
      0.001470548967464008
    ],
    [
      0.2142857142857143,
      0.2857142857142857,
      0.001698097566504527
    ],
    [
      0.2142857142857143,
      0.3571428571428571,
      0.001960591047695247
    ],
    [
      0.2142857142857143,
      0.4285714285714285,
      0.002258887359493614
    ],
    [
      0.2142857142857143,
      0.5,
      0.002589616059785442
    ],
    [
      0.2142857142857143,
      0.5714285714285714,
      0.002948757911416701
    ],
    [
      0.2142857142857143,
      0.6428571428571428,
      0.003337209790079078
    ],
    [
      0.2142857142857143,
      0.7142857142857142,
      0.003766195017504185
    ],
    [
      0.2142857142857143,
      0.7857142857142857,
      0.004261448768166289
    ],
    [
      0.2142857142857143,
      0.8571428571428571,
      0.00486752501062509
    ],
    [
      0.2142857142857143,
      1,
      0.006746036615093936
    ],
    [
      0.2142857142857143,
      1.226851851851852,
      0.01658802442264191
    ],
    [
      0.2142857142857143,
      2.814814814814814,
      0.002252831351665314
    ],
    [
      0.2142857142857143,
      7.124999999999997,
      0.0006080083557893172
    ],
    [
      0.2142857142857143,
      15.51851851851851,
      0.0005179218592445852
    ],
    [
      0.2142857142857143,
      29.35648148148148,
      0.00050277302736434
    ],
    [
      0.2142857142857143,
      49.99999999999997,
      0.0005005310424320836
    ],
    [
      0.2857142857142857,
      0,
      0.0008801003078129618
    ],
    [
      0.2857142857142857,
      0.07142857142857142,
      0.001018543432863228
    ],
    [
      0.2857142857142857,
      0.1428571428571428,
      0.001181358173499087
    ],
    [
      0.2857142857142857,
      0.2142857142857143,
      0.001354653276598685
    ],
    [
      0.2857142857142857,
      0.2857142857142857,
      0.001545377616688414
    ],
    [
      0.2857142857142857,
      0.3571428571428571,
      0.001761816002186694
    ],
    [
      0.2857142857142857,
      0.4285714285714285,
      0.002007750589438341
    ],
    [
      0.2857142857142857,
      0.5,
      0.00228323761265532
    ],
    [
      0.2857142857142857,
      0.5714285714285714,
      0.002587995770937533
    ],
    [
      0.2857142857142857,
      0.6428571428571428,
      0.002925642578710678
    ],
    [
      0.2857142857142857,
      0.7142857142857142,
      0.003307710552909202
    ],
    [
      0.2857142857142857,
      0.7857142857142857,
      0.003757207031838671
    ],
    [
      0.2857142857142857,
      0.8571428571428571,
      0.004312944750985907
    ],
    [
      0.2857142857142857,
      1,
      0.006035926934745649
    ],
    [
      0.2857142857142857,
      1.226851851851852,
      0.01485296595901995
    ],
    [
      0.2857142857142857,
      2.814814814814814,
      0.002374430553975281
    ],
    [
      0.2857142857142857,
      7.124999999999997,
      0.0006242561399735417
    ],
    [
      0.2857142857142857,
      15.51851851851851,
      0.0005185642837609605
    ],
    [
      0.2857142857142857,
      29.35648148148148,
      0.0005029117498681103
    ],
    [
      0.2857142857142857,
      49.99999999999997,
      0.000500598064995828
    ],
    [
      0.3571428571428571,
      0,
      0.0007997528901673525
    ],
    [
      0.3571428571428571,
      0.07142857142857142,
      0.0009525918895587166
    ],
    [
      0.3571428571428571,
      0.1428571428571428,
      0.001105933134461144
    ],
    [
      0.3571428571428571,
      0.2142857142857143,
      0.001255395099698571
    ],
    [
      0.3571428571428571,
      0.2857142857142857,
      0.001413439826219079
    ],
    [
      0.3571428571428571,
      0.3571428571428571,
      0.001591437500680012
    ],
    [
      0.3571428571428571,
      0.4285714285714285,
      0.0017953441181732
    ],
    [
      0.3571428571428571,
      0.5,
      0.002027481658418662
    ],
    [
      0.3571428571428571,
      0.5714285714285714,
      0.002289822556822222
    ],
    [
      0.3571428571428571,
      0.6428571428571428,
      0.002587434674296113
    ],
    [
      0.3571428571428571,
      0.7142857142857142,
      0.002931725894184339
    ],
    [
      0.3571428571428571,
      0.7857142857142857,
      0.003343694364649489
    ],
    [
      0.3571428571428571,
      0.8571428571428571,
      0.003858323426967403
    ],
    [
      0.3571428571428571,
      1,
      0.005463229395343068
    ],
    [
      0.3571428571428571,
      1.226851851851852,
      0.01374741091662173
    ],
    [
      0.3571428571428571,
      2.814814814814814,
      0.002541792924293552
    ],
    [
      0.3571428571428571,
      7.124999999999997,
      0.0006400843392481969
    ],
    [
      0.3571428571428571,
      15.51851851851851,
      0.0005191637750024969
    ],
    [
      0.3571428571428571,
      29.35648148148148,
      0.0005030462847215215
    ],
    [
      0.3571428571428571,
      49.99999999999997,
      0.0005006625723302612
    ],
    [
      0.4285714285714285,
      0,
      0.0007441626487331372
    ],
    [
      0.4285714285714285,
      0.07142857142857142,
      0.0009010259430633714
    ],
    [
      0.4285714285714285,
      0.1428571428571428,
      0.001042704899973982
    ],
    [
      0.4285714285714285,
      0.2142857142857143,
      0.001170859432321603
    ],
    [
      0.4285714285714285,
      0.2857142857142857,
      0.001302239381369065
    ],
    [
      0.4285714285714285,
      0.3571428571428571,
      0.001450402384774818
    ],
    [
      0.4285714285714285,
      0.4285714285714285,
      0.001622600718521516
    ],
    [
      0.4285714285714285,
      0.5,
      0.00182240562482931
    ],
    [
      0.4285714285714285,
      0.5714285714285714,
      0.002052987197629638
    ],
    [
      0.4285714285714285,
      0.6428571428571428,
      0.002320111435049805
    ],
    [
      0.4285714285714285,
      0.7142857142857142,
      0.002634957389951954
    ],
    [
      0.4285714285714285,
      0.7857142857142857,
      0.00301721146710613
    ],
    [
      0.4285714285714285,
      0.8571428571428571,
      0.003499556861301253
    ],
    [
      0.4285714285714285,
      1,
      0.005019301585268817
    ],
    [
      0.4285714285714285,
      1.226851851851852,
      0.01314692715973125
    ],
    [
      0.4285714285714285,
      2.814814814814814,
      0.002755232307137687
    ],
    [
      0.4285714285714285,
      7.124999999999997,
      0.0006551193537113988
    ],
    [
      0.4285714285714285,
      15.51851851851851,
      0.0005197280323407561
    ],
    [
      0.4285714285714285,
      29.35648148148148,
      0.0005031766308383096
    ],
    [
      0.4285714285714285,
      49.99999999999997,
      0.000500724636620983
    ],
    [
      0.5,
      0,
      0.000703888295756791
    ],
    [
      0.5,
      0.07142857142857142,
      0.0008594008389793027
    ],
    [
      0.5,
      0.1428571428571428,
      0.0009891795150796785
    ],
    [
      0.5,
      0.2142857142857143,
      0.001099358981283568
    ],
    [
      0.5,
      0.2857142857142857,
      0.00120987067655298
    ],
    [
      0.5,
      0.3571428571428571,
      0.001335597977234603
    ],
    [
      0.5,
      0.4285714285714285,
      0.001484405582826558
    ],
    [
      0.5,
      0.5,
      0.001660459768609419
    ],
    [
      0.5,
      0.5714285714285714,
      0.001867528006391064
    ],
    [
      0.5,
      0.6428571428571428,
      0.002111705220359663
    ],
    [
      0.5,
      0.7142857142857142,
      0.002403984376877893
    ],
    [
      0.5,
      0.7857142857142857,
      0.002763286255113556
    ],
    [
      0.5,
      0.8571428571428571,
      0.003221095724922238
    ],
    [
      0.5,
      1,
      0.00468303878475862
    ],
    [
      0.5,
      1.226851851851852,
      0.0129647355589113
    ],
    [
      0.5,
      2.814814814814814,
      0.003017358744038557
    ],
    [
      0.5,
      7.124999999999997,
      0.0006690630172524217
    ],
    [
      0.5,
      15.51851851851851,
      0.000520263736361803
    ],
    [
      0.5,
      29.35648148148148,
      0.000503302787818677
    ],
    [
      0.5,
      49.99999999999997,
      0.0005007843287444669
    ],
    [
      0.5714285714285714,
      0,
      0.0006737047139933535
    ],
    [
      0.5714285714285714,
      0.07142857142857142,
      0.0008250162246829928
    ],
    [
      0.5714285714285714,
      0.1428571428571428,
      0.0009435703798356693
    ],
    [
      0.5714285714285714,
      0.2142857142857143,
      0.001039029267872883
    ],
    [
      0.5714285714285714,
      0.2857142857142857,
      0.001133507450464454
    ],
    [
      0.5714285714285714,
      0.3571428571428571,
      0.001242528168184946
    ],
    [
      0.5714285714285714,
      0.4285714285714285,
      0.001374130562770872
    ],
    [
      0.5714285714285714,
      0.5,
      0.001532716206877421
    ],
    [
      0.5714285714285714,
      0.5714285714285714,
      0.001722347121487529
    ],
    [
      0.5714285714285714,
      0.6428571428571428,
      0.001949290412564195
    ],
    [
      0.5714285714285714,
      0.7142857142857142,
      0.002224444075694082
    ],
    [
      0.5714285714285714,
      0.7857142857142857,
      0.002566367586556285
    ],
    [
      0.5714285714285714,
      0.8571428571428571,
      0.003006129007949784
    ],
    [
      0.5714285714285714,
      1,
      0.004432561920013458
    ],
    [
      0.5714285714285714,
      1.226851851851852,
      0.0131568660421212
    ],
    [
      0.5714285714285714,
      2.814814814814814,
      0.003332452053952391
    ],
    [
      0.5714285714285714,
      7.124999999999997,
      0.000681692886277884
    ],
    [
      0.5714285714285714,
      15.51851851851851,
      0.0005207766197943472
    ],
    [
      0.5714285714285714,
      29.35648148148148,
      0.0005034247573485023
    ],
    [
      0.5714285714285714,
      49.99999999999997,
      0.0005008417182197034
    ],
    [
      0.6428571428571428,
      0,
      0.0006504736170465235
    ],
    [
      0.6428571428571428,
      0.07142857142857142,
      0.0007960834194786271
    ],
    [
      0.6428571428571428,
      0.1428571428571428,
      0.0009044427949804914
    ],
    [
      0.6428571428571428,
      0.2142857142857143,
      0.0009880073420621522
    ],
    [
      0.6428571428571428,
      0.2857142857142857,
      0.001070230841220367
    ],
    [
      0.6428571428571428,
      0.3571428571428571,
      0.001166790533581604
    ],
    [
      0.6428571428571428,
      0.4285714285714285,
      0.001285654097197207
    ],
    [
      0.6428571428571428,
      0.5,
      0.001431282780981304
    ],
    [
      0.6428571428571428,
      0.5714285714285714,
      0.001607894476663847
    ],
    [
      0.6428571428571428,
      0.6428571428571428,
      0.001821875980912754
    ],
    [
      0.6428571428571428,
      0.7142857142857142,
      0.002084127523817777
    ],
    [
      0.6428571428571428,
      0.7857142857142857,
      0.00241314514268639
    ],
    [
      0.6428571428571428,
      0.8571428571428571,
      0.002840143985914108
    ],
    [
      0.6428571428571428,
      1,
      0.004249112107315328
    ],
    [
      0.6428571428571428,
      1.226851851851852,
      0.01371949169605661
    ],
    [
      0.6428571428571428,
      2.814814814814814,
      0.003706086981134686
    ],
    [
      0.6428571428571428,
      7.124999999999997,
      0.0006928602984789413
    ],
    [
      0.6428571428571428,
      15.51851851851851,
      0.0005212715448446304
    ],
    [
      0.6428571428571428,
      29.35648148148148,
      0.0005035425443053367
    ],
    [
      0.6428571428571428,
      49.99999999999997,
      0.0005008968731678088
    ],
    [
      0.7142857142857142,
      0,
      0.0006321944689845688
    ],
    [
      0.7142857142857142,
      0.07142857142857142,
      0.0007713508273619209
    ],
    [
      0.7142857142857142,
      0.1428571428571428,
      0.0008706160595983359
    ],
    [
      0.7142857142857142,
      0.2142857142857143,
      0.0009446046579550814
    ],
    [
      0.7142857142857142,
      0.2857142857142857,
      0.001017438450908968
    ],
    [
      0.7142857142857142,
      0.3571428571428571,
      0.001104631163765489
    ],
    [
      0.7142857142857142,
      0.4285714285714285,
      0.001213957893955979
    ],
    [
      0.7142857142857142,
      0.5,
      0.001349865785015232
    ],
    [
      0.7142857142857142,
      0.5714285714285714,
      0.001516673245787241
    ],
    [
      0.7142857142857142,
      0.6428571428571428,
      0.001720881190679673
    ],
    [
      0.7142857142857142,
      0.7142857142857142,
      0.001973479499263149
    ],
    [
      0.7142857142857142,
      0.7857142857142857,
      0.002293121974234903
    ],
    [
      0.7142857142857142,
      0.8571428571428571,
      0.002711587264502857
    ],
    [
      0.7142857142857142,
      1,
      0.004117653189711725
    ],
    [
      0.7142857142857142,
      1.226851851851852,
      0.01469010710532498
    ],
    [
      0.7142857142857142,
      2.814814814814814,
      0.004144845307319
    ],
    [
      0.7142857142857142,
      7.124999999999997,
      0.0007024856278340785
    ],
    [
      0.7142857142857142,
      15.51851851851851,
      0.0005217525830197484
    ],
    [
      0.7142857142857142,
      29.35648148148148,
      0.0005036561576082363
    ],
    [
      0.7142857142857142,
      49.99999999999997,
      0.0005009498602791209
    ],
    [
      0.7857142857142857,
      0,
      0.0006175345345118063
    ],
    [
      0.7857142857142857,
      0.07142857142857142,
      0.0007499135962124658
    ],
    [
      0.7857142857142857,
      0.1428571428571428,
      0.0008411260345664315
    ],
    [
      0.7857142857142857,
      0.2142857142857143,
      0.0009073853473570023
    ],
    [
      0.7857142857142857,
      0.2857142857142857,
      0.0009729725981323658
    ],
    [
      0.7857142857142857,
      0.3571428571428571,
      0.001053044461168369
    ],
    [
      0.7857142857142857,
      0.4285714285714285,
      0.001155135547980647
    ],
    [
      0.7857142857142857,
      0.5,
      0.001283656972363459
    ],
    [
      0.7857142857142857,
      0.5714285714285714,
      0.00144301188181724
    ],
    [
      0.7857142857142857,
      0.6428571428571428,
      0.00163982821166984
    ],
    [
      0.7857142857142857,
      0.7142857142857142,
      0.001885258030996782
    ],
    [
      0.7857142857142857,
      0.7857142857142857,
      0.002198277652223139
    ],
    [
      0.7857142857142857,
      0.8571428571428571,
      0.002611541126081932
    ],
    [
      0.7857142857142857,
      1,
      0.004026385453953311
    ],
    [
      0.7857142857142857,
      1.226851851851852,
      0.01615743886804303
    ],
    [
      0.7857142857142857,
      2.814814814814814,
      0.00465601831305025
    ],
    [
      0.7857142857142857,
      7.124999999999997,
      0.0007105508881075384
    ],
    [
      0.7857142857142857,
      15.51851851851851,
      0.0005222230945949378
    ],
    [
      0.7857142857142857,
      29.35648148148148,
      0.0005037656108452983
    ],
    [
      0.7857142857142857,
      49.99999999999997,
      0.0005010007447872507
    ],
    [
      0.8571428571428571,
      0,
      0.0006055759864636344
    ],
    [
      0.8571428571428571,
      0.07142857142857142,
      0.0007311047658508115
    ],
    [
      0.8571428571428571,
      0.1428571428571428,
      0.0008151964770295035
    ],
    [
      0.8571428571428571,
      0.2142857142857143,
      0.0008751758041518981
    ],
    [
      0.8571428571428571,
      0.2857142857142857,
      0.0009351123716302459
    ],
    [
      0.8571428571428571,
      0.3571428571428571,
      0.00100969729690729
    ],
    [
      0.8571428571428571,
      0.4285714285714285,
      0.001106216551812668
    ],
    [
      0.8571428571428571,
      0.5,
      0.001229047374364183
    ],
    [
      0.8571428571428571,
      0.5714285714285714,
      0.001382678859109625
    ],
    [
      0.8571428571428571,
      0.6428571428571428,
      0.001573883589270669
    ],
    [
      0.8571428571428571,
      0.7142857142857142,
      0.001814032470743216
    ],
    [
      0.8571428571428571,
      0.7857142857142857,
      0.002122545378172585
    ],
    [
      0.8571428571428571,
      0.8571428571428571,
      0.002533184215555469
    ],
    [
      0.8571428571428571,
      1,
      0.003966042349200805
    ],
    [
      0.8571428571428571,
      1.226851851851852,
      0.01828666635025717
    ],
    [
      0.8571428571428571,
      2.814814814814814,
      0.005247231580170008
    ],
    [
      0.8571428571428571,
      7.124999999999997,
      0.000717090322257552
    ],
    [
      0.8571428571428571,
      15.51851851851851,
      0.0005226858057222054
    ],
    [
      0.8571428571428571,
      29.35648148148148,
      0.0005038709227097183
    ],
    [
      0.8571428571428571,
      49.99999999999997,
      0.0005010495904495693
    ],
    [
      1,
      0,
      0.0005873499521481142
    ],
    [
      1,
      0.07142857142857142,
      0.0006995036250205818
    ],
    [
      1,
      0.1428571428571428,
      0.0007716786199399839
    ],
    [
      1,
      0.2142857142857143,
      0.0008222399478457051
    ],
    [
      1,
      0.2857142857142857,
      0.0008741402148152437
    ],
    [
      1,
      0.3571428571428571,
      0.0009410170088137452
    ],
    [
      1,
      0.4285714285714285,
      0.001029702277927354
    ],
    [
      1,
      0.5,
      0.001144542108049532
    ],
    [
      1,
      0.5714285714285714,
      0.001290217947715888
    ],
    [
      1,
      0.6428571428571428,
      0.001473834309019417
    ],
    [
      1,
      0.7142857142857142,
      0.001707308574283758
    ],
    [
      1,
      0.7857142857142857,
      0.002011172878773083
    ],
    [
      1,
      0.8571428571428571,
      0.002421849249084531
    ],
    [
      1,
      1,
      0.003910082985776664
    ],
    [
      1,
      1.226851851851852,
      0.02598386153144325
    ],
    [
      1,
      2.814814814814814,
      0.006698749442071137
    ],
    [
      1,
      7.124999999999997,
      0.0007259263279235522
    ],
    [
      1,
      15.51851851851851,
      0.0005235959964487972
    ],
    [
      1,
      29.35648148148148,
      0.0005040692241149729
    ],
    [
      1,
      49.99999999999997,
      0.0005011414128091566
    ],
    [
      1.226851851851852,
      0,
      0.0005680217318494651
    ],
    [
      1.226851851851852,
      0.07142857142857142,
      0.0006608654041479776
    ],
    [
      1.226851851851852,
      0.1428571428571428,
      0.0007188395491870922
    ],
    [
      1.226851851851852,
      0.2142857142857143,
      0.0007597599343063205
    ],
    [
      1.226851851851852,
      0.2857142857142857,
      0.000804009699811859
    ],
    [
      1.226851851851852,
      0.3571428571428571,
      0.0008636127519269302
    ],
    [
      1.226851851851852,
      0.4285714285714285,
      0.0009448536193281193
    ],
    [
      1.226851851851852,
      0.5,
      0.001052113997322149
    ],
    [
      1.226851851851852,
      0.5714285714285714,
      0.001190402088833771
    ],
    [
      1.226851851851852,
      0.6428571428571428,
      0.001367370140866077
    ],
    [
      1.226851851851852,
      0.7142857142857142,
      0.001595871731439144
    ],
    [
      1.226851851851852,
      0.7857142857142857,
      0.001898356907354338
    ],
    [
      1.226851851851852,
      0.8571428571428571,
      0.002315793840001194
    ],
    [
      1.226851851851852,
      1,
      0.00391460125772895
    ],
    [
      1.226851851851852,
      1.226851851851852,
      0.08102826640758794
    ],
    [
      1.226851851851852,
      2.814814814814814,
      0.009814681443704443
    ],
    [
      1.226851851851852,
      7.124999999999997,
      0.0007304389664854603
    ],
    [
      1.226851851851852,
      15.51851851851851,
      0.0005250208117859022
    ],
    [
      1.226851851851852,
      29.35648148148148,
      0.0005043509570961633
    ],
    [
      1.226851851851852,
      49.99999999999997,
      0.0005012721457030733
    ],
    [
      2.814814814814814,
      0,
      0.0005219965221088314
    ],
    [
      2.814814814814814,
      0.07142857142857142,
      0.0005497709804237593
    ],
    [
      2.814814814814814,
      0.1428571428571428,
      0.00057298466225762
    ],
    [
      2.814814814814814,
      0.2142857142857143,
      0.0005948689508764798
    ],
    [
      2.814814814814814,
      0.2857142857142857,
      0.0006242684684165587
    ],
    [
      2.814814814814814,
      0.3571428571428571,
      0.0006676903789187828
    ],
    [
      2.814814814814814,
      0.4285714285714285,
      0.0007291990452052221
    ],
    [
      2.814814814814814,
      0.5,
      0.0008119597784135462
    ],
    [
      2.814814814814814,
      0.5714285714285714,
      0.0009196059382109498
    ],
    [
      2.814814814814814,
      0.6428571428571428,
      0.00105755739205721
    ],
    [
      2.814814814814814,
      0.7142857142857142,
      0.001234855262045676
    ],
    [
      2.814814814814814,
      0.7857142857142857,
      0.001467369296914156
    ],
    [
      2.814814814814814,
      0.8571428571428571,
      0.001784210286744197
    ],
    [
      2.814814814814814,
      1,
      0.002966893130028157
    ],
    [
      2.814814814814814,
      1.226851851851852,
      0.04025819462938873
    ],
    [
      2.814814814814814,
      2.814814814814814,
      0.0225709826430725
    ],
    [
      2.814814814814814,
      7.124999999999997,
      0.0006872734333056883
    ],
    [
      2.814814814814814,
      15.51851851851851,
      0.000533947010704193
    ],
    [
      2.814814814814814,
      29.35648148148148,
      0.000505350238315431
    ],
    [
      2.814814814814814,
      49.99999999999997,
      0.0005017958112220866
    ],
    [
      7.124999999999997,
      0,
      0.0004999840960260412
    ],
    [
      7.124999999999997,
      0.07142857142857142,
      0.000514102044301084
    ],
    [
      7.124999999999997,
      0.1428571428571428,
      0.0005309347242106942
    ],
    [
      7.124999999999997,
      0.2142857142857143,
      0.0005471063704781881
    ],
    [
      7.124999999999997,
      0.2857142857142857,
      0.0005661662657059944
    ],
    [
      7.124999999999997,
      0.3571428571428571,
      0.0005902938849822429
    ],
    [
      7.124999999999997,
      0.4285714285714285,
      0.0006196958147388723
    ],
    [
      7.124999999999997,
      0.5,
      0.0006536141834661918
    ],
    [
      7.124999999999997,
      0.5714285714285714,
      0.0006911994061876027
    ],
    [
      7.124999999999997,
      0.6428571428571428,
      0.0007320113249912217
    ],
    [
      7.124999999999997,
      0.7142857142857142,
      0.0007762186417300381
    ],
    [
      7.124999999999997,
      0.7857142857142857,
      0.0008245999132071185
    ],
    [
      7.124999999999997,
      0.8571428571428571,
      0.0008784462110658413
    ],
    [
      7.124999999999997,
      1,
      0.00100958587680767
    ],
    [
      7.124999999999997,
      1.226851851851852,
      0.001319874513454432
    ],
    [
      7.124999999999997,
      2.814814814814814,
      0.001703776085989871
    ],
    [
      7.124999999999997,
      7.124999999999997,
      0.0007089547089772351
    ],
    [
      7.124999999999997,
      15.51851851851851,
      0.0005345342419989462
    ],
    [
      7.124999999999997,
      29.35648148148148,
      0.0005043873553796202
    ],
    [
      7.124999999999997,
      49.99999999999997,
      0.0005017118669887232
    ],
    [
      15.51851851851851,
      0,
      0.0004962377812942811
    ],
    [
      15.51851851851851,
      0.07142857142857142,
      0.0005095972622267999
    ],
    [
      15.51851851851851,
      0.1428571428571428,
      0.0005223873824389753
    ],
    [
      15.51851851851851,
      0.2142857142857143,
      0.0005302546935483014
    ],
    [
      15.51851851851851,
      0.2857142857142857,
      0.00053662460935472
    ],
    [
      15.51851851851851,
      0.3571428571428571,
      0.0005442141594852354
    ],
    [
      15.51851851851851,
      0.4285714285714285,
      0.0005541205853007551
    ],
    [
      15.51851851851851,
      0.5,
      0.0005664806873053916
    ],
    [
      15.51851851851851,
      0.5714285714285714,
      0.000581007905869026
    ],
    [
      15.51851851851851,
      0.6428571428571428,
      0.0005972482017546294
    ],
    [
      15.51851851851851,
      0.7142857142857142,
      0.000614684262527051
    ],
    [
      15.51851851851851,
      0.7857142857142857,
      0.0006327857667605999
    ],
    [
      15.51851851851851,
      0.8571428571428571,
      0.0006510456108532026
    ],
    [
      15.51851851851851,
      1,
      0.0006862984263510073
    ],
    [
      15.51851851851851,
      1.226851851851852,
      0.0007337812844104414
    ],
    [
      15.51851851851851,
      2.814814814814814,
      0.0006930316565987899
    ],
    [
      15.51851851851851,
      7.124999999999997,
      0.0006441600162020765
    ],
    [
      15.51851851851851,
      15.51851851851851,
      0.0005183049308475437
    ],
    [
      15.51851851851851,
      29.35648148148148,
      0.0005023924455636624
    ],
    [
      15.51851851851851,
      49.99999999999997,
      0.0005008252845983451
    ],
    [
      29.35648148148148,
      0,
      0.0004954279099767681
    ],
    [
      29.35648148148148,
      0.07142857142857142,
      0.000508452053025561
    ],
    [
      29.35648148148148,
      0.1428571428571428,
      0.0005197594495706665
    ],
    [
      29.35648148148148,
      0.2142857142857143,
      0.000525166170261796
    ],
    [
      29.35648148148148,
      0.2857142857142857,
      0.0005282288865179347
    ],
    [
      29.35648148148148,
      0.3571428571428571,
      0.0005317943551719813
    ],
    [
      29.35648148148148,
      0.4285714285714285,
      0.0005370574994779952
    ],
    [
      29.35648148148148,
      0.5,
      0.0005441819562605647
    ],
    [
      29.35648148148148,
      0.5714285714285714,
      0.0005528446075547494
    ],
    [
      29.35648148148148,
      0.6428571428571428,
      0.0005625313499018085
    ],
    [
      29.35648148148148,
      0.7142857142857142,
      0.0005726848910681927
    ],
    [
      29.35648148148148,
      0.7857142857142857,
      0.0005827844660585152
    ],
    [
      29.35648148148148,
      0.8571428571428571,
      0.0005923924780236066
    ],
    [
      29.35648148148148,
      1,
      0.0006089278477893735
    ],
    [
      29.35648148148148,
      1.226851851851852,
      0.0006258686876180279
    ],
    [
      29.35648148148148,
      2.814814814814814,
      0.0005818937255435078
    ],
    [
      29.35648148148148,
      7.124999999999997,
      0.0005821956391474675
    ],
    [
      29.35648148148148,
      15.51851851851851,
      0.0005107321338342078
    ],
    [
      29.35648148148148,
      29.35648148148148,
      0.0005014950734838742
    ],
    [
      29.35648148148148,
      49.99999999999997,
      0.0005001877127135332
    ],
    [
      49.99999999999997,
      0,
      0.00049504707101021
    ],
    [
      49.99999999999997,
      0.07142857142857142,
      0.0005079830783384981
    ],
    [
      49.99999999999997,
      0.1428571428571428,
      0.000518888357586464
    ],
    [
      49.99999999999997,
      0.2142857142857143,
      0.0005237107211974761
    ],
    [
      49.99999999999997,
      0.2857142857142857,
      0.000525972148085431
    ],
    [
      49.99999999999997,
      0.3571428571428571,
      0.0005284250733901068
    ],
    [
      49.99999999999997,
      0.4285714285714285,
      0.0005321700811284739
    ],
    [
      49.99999999999997,
      0.5,
      0.0005373046164384187
    ],
    [
      49.99999999999997,
      0.5714285714285714,
      0.0005434872467373149
    ],
    [
      49.99999999999997,
      0.6428571428571428,
      0.000550244262084249
    ],
    [
      49.99999999999997,
      0.7142857142857142,
      0.0005571148712585237
    ],
    [
      49.99999999999997,
      0.7857142857142857,
      0.0005637155074566066
    ],
    [
      49.99999999999997,
      0.8571428571428571,
      0.0005697635705924734
    ],
    [
      49.99999999999997,
      1,
      0.0005795696495311998
    ],
    [
      49.99999999999997,
      1.226851851851852,
      0.0005884157459044744
    ],
    [
      49.99999999999997,
      2.814814814814814,
      0.0005540487267482062
    ],
    [
      49.99999999999997,
      7.124999999999997,
      0.0005551809791285696
    ],
    [
      49.99999999999997,
      15.51851851851851,
      0.0005082843336504226
    ],
    [
      49.99999999999997,
      29.35648148148148,
      0.0005011640611947406
    ],
    [
      49.99999999999997,
      49.99999999999997,
      0.0004999049037703782
    ]
  ],
  "input": {
    "file name": "/home/datamonkey/datamonkey-js-server/production/app/fubar/output/5df88dbfc27e2160748f7745",
    "number of sequences": 20,
    "number of sites": 910,
    "partition count": 1,
    "trees": {
      "0": "(((ATTLR1_2731_BP:0.114643416808608,((TOTLR1_2731_BP:0.07841176801460699,LCTLR1_2731_BP:0.06861535900059786)Node5:0.007993878146952578,SMTLR1_2731_BP:0.09125884435608256)Node4:0.01391972577062733)Node2:0.006817499925073227,(ONTLR1_2731_BP:0.150567409469634,(TRTLR1_2731_BP:0.1995299801649623,(((CBTLR1_2731_BP:0.09496091400185223,((IPTLR1_2731_BP:0.0436265170417138,PHTLR1_2731_BP:0.03727624341806195)Node18:0.006497156325984535,TFTLR1_2731_BP:0.08720356301901987)Node17:0.02026406552973069)Node15:0.2130049095802414,(((CITLR1_2731_BP:0.02331624521197987,MATLR1_2731_BP:0.0216255702022596)Node24:0.05111492989110574,CCTLR1_2731_BP:0.0914252449669529)Node23:0.04104354513239553,DRTLR1_2731_BP:0.1268694879520157)Node22:0.1298514962532116)Node14:0.09504840400461839,PFTLR1_2731_BP:0.6745093828897619)Node13:0.172256365633375)Node11:0.02905341811280487)Node9:0.01592434156220985)Node1:0.007031782163490374,((OFTLR1_2731_BP:0.0563944726608195,LMTLR1_2731_BP:0.07080224249326143)Node31:0.003508020805023424,ECTLR1_2731_BP:0.1050939315796333)Node30:0.003163591082971984,(SATLR1_2731_BP:0.1030084915626324,MMTLR1_2731_BP:0.1044056645302218)Node35:0.003004927174885201)"
    }
  },
  "posterior": {
    "0": {
      "0": [
        [
          0.003237745074336154,
          0.001937830670938676,
          0.001928239945145659,
          0.002115289458451123,
          0.002387974031180197,
          0.002726914446972388,
          0.003128330748818296,
          0.003585985786648129,
          0.004089140696520779,
          0.004629252535474507,
          0.005210950210857731,
          0.005862505313083011,
          0.006644613162050296,
          0.009104695689259432,
          0.02507686955644837,
          0.002231476265667193,
          0.0005616117632474393,
          0.0005156436055878614,
          0.0005023317160411612,
          0.00050031414312923,
          0.001670643423519167,
          0.001454703476549767,
          0.001572106140638724,
          0.001791193697868568,
          0.002075500862243412,
          0.002418939089584398,
          0.002817636309637302,
          0.003262505766938352,
          0.003741214831507709,
          0.004246367530351355,
          0.004785553580882105,
          0.005389071216885552,
          0.006115729847763067,
          0.00839667684151946,
          0.0221641319550552,
          0.00216583590625883,
          0.0005761215389252158,
          0.0005164719820805597,
          0.0005024830164104842,
          0.0005003891566787089,
          0.001218626261701869,
          0.001236474844123474,
          0.001392993634251263,
          0.001608486784334948,
          0.001871073673718164,
          0.002180857577793736,
          0.002535768738910842,
          0.002928622030701377,
          0.003350560725906577,
          0.003798331900844025,
          0.004281915221429366,
          0.004829990967088558,
          0.005494493867101205,
          0.00756490365108986,
          0.01906237700315541,
          0.00218019275101035,
          0.0005917890174346929,
          0.0005172277240440257,
          0.0005026301172502876,
          0.0005004614312011253,
          0.001004352990154089,
          0.001107154751942133,
          0.001273452913980715,
          0.001470548967464007,
          0.001698097566504526,
          0.001960591047695251,
          0.002258887359493612,
          0.002589616059785444,
          0.002948757911416698,
          0.003337209790079075,
          0.003766195017504188,
          0.004261448768166296,
          0.004867525010625099,
          0.006746036615093935,
          0.01658802442264194,
          0.002252831351665316,
          0.000608008355789315,
          0.0005179218592445856,
          0.0005027730273643396,
          0.0005005310424320906,
          0.0008801003078129625,
          0.001018543432863228,
          0.001181358173499089,
          0.001354653276598687,
          0.001545377616688416,
          0.001761816002186692,
          0.002007750589438339,
          0.002283237612655319,
          0.002587995770937531,
          0.002925642578710684,
          0.003307710552909202,
          0.003757207031838668,
          0.004312944750985903,
          0.006035926934745642,
          0.01485296595901994,
          0.002374430553975283,
          0.000624256139973541,
          0.0005185642837609609,
          0.000502911749868108,
          0.0005005980649958147,
          0.0007997528901673532,
          0.0009525918895587164,
          0.001105933134461144,
          0.001255395099698573,
          0.001413439826219079,
          0.001591437500680012,
          0.0017953441181732,
          0.002027481658418662,
          0.00228982255682222,
          0.002587434674296111,
          0.002931725894184336,
          0.003343694364649489,
          0.003858323426967402,
          0.005463229395343063,
          0.01374741091662174,
          0.002541792924293549,
          0.0006400843392481968,
          0.0005191637750025024,
          0.0005030462847215152,
          0.0005006625723302439,
          0.0007441626487331378,
          0.0009010259430633713,
          0.001042704899973983,
          0.001170859432321601,
          0.001302239381369065,
          0.001450402384774819,
          0.001622600718521514,
          0.001822405624829311,
          0.002052987197629634,
          0.002320111435049803,
          0.002634957389951954,
          0.00301721146710613,
          0.003499556861301253,
          0.005019301585268817,
          0.01314692715973128,
          0.002755232307137687,
          0.0006551193537113907,
          0.0005197280323407564,
          0.0005031766308383063,
          0.0005007246366209754,
          0.0007038882957567915,
          0.0008594008389793026,
          0.0009891795150796777,
          0.001099358981283565,
          0.001209870676552978,
          0.001335597977234604,
          0.001484405582826556,
          0.00166045976860942,
          0.001867528006391064,
          0.002111705220359663,
          0.002403984376877892,
          0.002763286255113561,
          0.00322109572492224,
          0.00468303878475862,
          0.0129647355589113,
          0.003017358744038559,
          0.0006690630172524222,
          0.0005202637363618034,
          0.0005033027878186756,
          0.0005007843287444593,
          0.0006737047139933539,
          0.0008250162246829942,
          0.0009435703798356685,
          0.001039029267872883,
          0.001133507450464454,
          0.001242528168184947,
          0.001374130562770873,
          0.001532716206877419,
          0.001722347121487528,
          0.00194929041256419,
          0.002224444075694082,
          0.002566367586556284,
          0.003006129007949781,
          0.004432561920013461,
          0.0131568660421212,
          0.003332452053952384,
          0.0006816928862778804,
          0.0005207766197943445,
          0.0005034247573485001,
          0.0005008417182196988,
          0.0006504736170465241,
          0.0007960834194786293,
          0.000904442794980492,
          0.0009880073420621522,
          0.001070230841220365,
          0.001166790533581604,
          0.001285654097197207,
          0.0014312827809813,
          0.001607894476663849,
          0.001821875980912751,
          0.002084127523817777,
          0.002413145142686386,
          0.002840143985914106,
          0.004249112107315327,
          0.01371949169605661,
          0.003706086981134693,
          0.0006928602984789388,
          0.0005212715448446281,
          0.0005035425443053326,
          0.0005008968731678105,
          0.0006321944689845694,
          0.0007713508273619231,
          0.0008706160595983366,
          0.0009446046579550822,
          0.001017438450908968,
          0.001104631163765488,
          0.001213957893955979,
          0.001349865785015235,
          0.001516673245787242,
          0.001720881190679672,
          0.001973479499263149,
          0.002293121974234903,
          0.002711587264502859,
          0.004117653189711724,
          0.01469010710532497,
          0.004144845307318988,
          0.0007024856278340772,
          0.0005217525830197457,
          0.000503656157608234,
          0.0005009498602791182,
          0.0006175345345118069,
          0.0007499135962124639,
          0.0008411260345664337,
          0.000907385347357004,
          0.0009729725981323648,
          0.001053044461168368,
          0.001155135547980646,
          0.001283656972363462,
          0.001443011881817242,
          0.001639828211669841,
          0.001885258030996783,
          0.00219827765222314,
          0.00261154112608193,
          0.004026385453953321,
          0.01615743886804303,
          0.004656018313050249,
          0.0007105508881075352,
          0.000522223094594935,
          0.0005037656108453076,
          0.0005010007447872467,
          0.0006055759864636349,
          0.0007311047658508102,
          0.0008151964770295041,
          0.0008751758041519012,
          0.0009351123716302476,
          0.00100969729690729,
          0.001106216551812668,
          0.001229047374364182,
          0.001382678859109627,
          0.001573883589270667,
          0.001814032470743215,
          0.002122545378172587,
          0.002533184215555468,
          0.003966042349200805,
          0.01828666635025721,
          0.005247231580170012,
          0.0007170903222575546,
          0.0005226858057222054,
          0.0005038709227097205,
          0.0005010495904495515,
          0.0005873499521481146,
          0.0006995036250205812,
          0.0007716786199399846,
          0.000822239947845705,
          0.000874140214815243,
          0.0009410170088137444,
          0.001029702277927352,
          0.001144542108049532,
          0.001290217947715889,
          0.001473834309019418,
          0.001707308574283758,
          0.002011172878773083,
          0.00242184924908453,
          0.003910082985776667,
          0.02598386153144325,
          0.006698749442071125,
          0.0007259263279235515,
          0.0005235959964488005,
          0.0005040692241149787,
          0.0005011414128091668,
          0.0005680217318494655,
          0.0006608654041479776,
          0.000718839549187092,
          0.0007597599343063197,
          0.0008040096998118583,
          0.0008636127519269279,
          0.0009448536193281184,
          0.00105211399732215,
          0.001190402088833772,
          0.001367370140866077,
          0.001595871731439145,
          0.001898356907354337,
          0.002315793840001198,
          0.003914601257728953,
          0.08102826640758794,
          0.009814681443704442,
          0.0007304389664854629,
          0.0005250208117859051,
          0.00050435095709616,
          0.000501272145703071,
          0.0005219965221088318,
          0.0005497709804237603,
          0.0005729846622576183,
          0.0005948689508764845,
          0.0006242684684165569,
          0.0006676903789187804,
          0.0007291990452052221,
          0.0008119597784135498,
          0.0009196059382109489,
          0.001057557392057212,
          0.001234855262045682,
          0.001467369296914149,
          0.001784210286744198,
          0.002966893130028167,
          0.04025819462938873,
          0.02257098264307238,
          0.0006872734333056864,
          0.0005339470107041949,
          0.0005053502383154328,
          0.0005017958112220919,
          0.0004999840960260415,
          0.000514102044301088,
          0.0005309347242106918,
          0.0005471063704781943,
          0.0005661662657059859,
          0.0005902938849822445,
          0.000619695814738875,
          0.00065361418346619,
          0.0006911994061876039,
          0.0007320113249912185,
          0.0007762186417300367,
          0.0008245999132071163,
          0.000878446211065842,
          0.00100958587680767,
          0.001319874513454423,
          0.001703776085989869,
          0.0007089547089772333,
          0.0005345342419989424,
          0.0005043873553796246,
          0.0005017118669887268,
          0.0004962377812942814,
          0.0005095972622267977,
          0.0005223873824389771,
          0.0005302546935482986,
          0.0005366246093547019,
          0.0005442141594852243,
          0.0005541205853007515,
          0.000566480687305381,
          0.0005810079058690187,
          0.0005972482017546224,
          0.0006146842625270483,
          0.0006327857667605942,
          0.0006510456108532031,
          0.0006862984263510153,
          0.0007337812844104446,
          0.000693031656598788,
          0.0006441600162020771,
          0.0005183049308475405,
          0.0005023924455636677,
          0.0005008252845983521,
          0.0004954279099767684,
          0.0005084520530255677,
          0.0005197594495706577,
          0.0005251661702617684,
          0.0005282288865179474,
          0.0005317943551719803,
          0.0005370574994780137,
          0.0005441819562605627,
          0.0005528446075547488,
          0.0005625313499017999,
          0.0005726848910682003,
          0.0005827844660585215,
          0.0005923924780236087,
          0.0006089278477893632,
          0.0006258686876180444,
          0.0005818937255434958,
          0.0005821956391474654,
          0.0005107321338342096,
          0.000501495073483871,
          0.0005001877127135425,
          0.0004950470710102103,
          0.0005079830783385116,
          0.0005188883575863733,
          0.0005237107211974627,
          0.0005259721480854328,
          0.0005284250733900561,
          0.000532170081128447,
          0.0005373046164383929,
          0.0005434872467372966,
          0.0005502442620842461,
          0.0005571148712585044,
          0.0005637155074565825,
          0.0005697635705924905,
          0.0005795696495311952,
          0.0005884157459044529,
          0.0005540487267481989,
          0.0005551809791285563,
          0.000508284333650428,
          0.0005011640611947476,
          0.0004999049037703693
        ]
      ],
      "1": [
        [
          0.003237745074336151,
          0.001937830670938678,
          0.001928239945145657,
          0.002115289458451122,
          0.002387974031180194,
          0.002726914446972381,
          0.003128330748818296,
          0.003585985786648122,
          0.004089140696520778,
          0.004629252535474496,
          0.005210950210857722,
          0.005862505313082998,
          0.006644613162050301,
          0.009104695689259387,
          0.0250768695564484,
          0.002231476265667187,
          0.0005616117632474418,
          0.0005156436055878597,
          0.0005023317160411561,
          0.0005003141431292284,
          0.001670643423519165,
          0.001454703476549769,
          0.001572106140638723,
          0.001791193697868565,
          0.002075500862243416,
          0.002418939089584395,
          0.0028176363096373,
          0.00326250576693834,
          0.003741214831507709,
          0.004246367530351346,
          0.004785553580882096,
          0.005389071216885527,
          0.006115729847763066,
          0.008396676841519428,
          0.02216413195505518,
          0.002165835906258829,
          0.000576121538925216,
          0.0005164719820805565,
          0.0005024830164104831,
          0.0005003891566787084,
          0.001218626261701867,
          0.001236474844123476,
          0.001392993634251266,
          0.001608486784334945,
          0.001871073673718162,
          0.002180857577793733,
          0.002535768738910837,
          0.002928622030701374,
          0.003350560725906578,
          0.003798331900844019,
          0.004281915221429359,
          0.004829990967088557,
          0.005494493867101199,
          0.007564903651089829,
          0.01906237700315538,
          0.002180192751010339,
          0.0005917890174346899,
          0.0005172277240440225,
          0.0005026301172502898,
          0.0005004614312011215,
          0.001004352990154088,
          0.00110715475194213,
          0.001273452913980715,
          0.001470548967464008,
          0.001698097566504527,
          0.001960591047695241,
          0.00225888735949361,
          0.002589616059785442,
          0.002948757911416698,
          0.003337209790079082,
          0.003766195017504179,
          0.004261448768166288,
          0.004867525010625081,
          0.006746036615093944,
          0.01658802442264188,
          0.002252831351665306,
          0.0006080083557893146,
          0.0005179218592445793,
          0.0005027730273643415,
          0.0005005310424320894,
          0.0008801003078129613,
          0.001018543432863228,
          0.001181358173499085,
          0.001354653276598684,
          0.001545377616688413,
          0.00176181600218669,
          0.002007750589438338,
          0.002283237612655322,
          0.002587995770937528,
          0.002925642578710674,
          0.003307710552909199,
          0.003757207031838661,
          0.004312944750985897,
          0.006035926934745648,
          0.01485296595901997,
          0.002374430553975278,
          0.000624256139973543,
          0.000518564283760961,
          0.0005029117498681122,
          0.0005005980649958163,
          0.0007997528901673524,
          0.0009525918895587156,
          0.001105933134461142,
          0.00125539509969857,
          0.001413439826219079,
          0.001591437500680013,
          0.001795344118173201,
          0.002027481658418664,
          0.002289822556822223,
          0.002587434674296107,
          0.002931725894184336,
          0.003343694364649485,
          0.003858323426967403,
          0.005463229395343079,
          0.01374741091662172,
          0.002541792924293547,
          0.0006400843392481976,
          0.0005191637750024992,
          0.0005030462847215138,
          0.0005006625723302425,
          0.0007441626487331378,
          0.0009010259430633699,
          0.001042704899973982,
          0.001170859432321601,
          0.001302239381369065,
          0.001450402384774815,
          0.001622600718521517,
          0.001822405624829308,
          0.002052987197629642,
          0.002320111435049799,
          0.002634957389951948,
          0.003017211467106126,
          0.003499556861301251,
          0.005019301585268816,
          0.01314692715973123,
          0.002755232307137684,
          0.0006551193537113905,
          0.0005197280323407552,
          0.0005031766308383071,
          0.0005007246366209737,
          0.0007038882957567887,
          0.0008594008389793027,
          0.0009891795150796774,
          0.001099358981283567,
          0.00120987067655298,
          0.001335597977234602,
          0.001484405582826559,
          0.001660459768609419,
          0.001867528006391064,
          0.002111705220359662,
          0.002403984376877891,
          0.002763286255113552,
          0.003221095724922238,
          0.004683038784758614,
          0.01296473555891129,
          0.00301735874403855,
          0.0006690630172524201,
          0.0005202637363618001,
          0.0005033027878186714,
          0.0005007843287444576,
          0.000673704713993353,
          0.0008250162246829926,
          0.0009435703798356684,
          0.001039029267872883,
          0.001133507450464452,
          0.001242528168184945,
          0.001374130562770871,
          0.001532716206877418,
          0.001722347121487526,
          0.001949290412564193,
          0.002224444075694077,
          0.002566367586556282,
          0.00300612900794978,
          0.00443256192001346,
          0.01315686604212119,
          0.003332452053952388,
          0.000681692886277882,
          0.0005207766197943448,
          0.0005034247573485022,
          0.000500841718219698,
          0.0006504736170465231,
          0.0007960834194786265,
          0.0009044427949804907,
          0.0009880073420621498,
          0.001070230841220367,
          0.001166790533581604,
          0.001285654097197205,
          0.001431282780981304,
          0.001607894476663846,
          0.001821875980912753,
          0.002084127523817777,
          0.002413145142686389,
          0.002840143985914106,
          0.004249112107315323,
          0.01371949169605658,
          0.003706086981134683,
          0.0006928602984789386,
          0.0005212715448446286,
          0.0005035425443053335,
          0.0005008968731678091,
          0.0006321944689845688,
          0.00077135082736192,
          0.0008706160595983352,
          0.0009446046579550799,
          0.001017438450908964,
          0.001104631163765487,
          0.001213957893955977,
          0.001349865785015227,
          0.00151667324578724,
          0.001720881190679672,
          0.001973479499263151,
          0.002293121974234905,
          0.002711587264502859,
          0.004117653189711733,
          0.01469010710532495,
          0.004144845307318993,
          0.0007024856278340752,
          0.0005217525830197471,
          0.0005036561576082357,
          0.0005009498602791208,
          0.0006175345345118068,
          0.0007499135962124663,
          0.0008411260345664336,
          0.0009073853473570021,
          0.0009729725981323642,
          0.001053044461168369,
          0.001155135547980647,
          0.001283656972363459,
          0.001443011881817243,
          0.001639828211669839,
          0.00188525803099678,
          0.002198277652223135,
          0.002611541126081928,
          0.004026385453953308,
          0.016157438868043,
          0.004656018313050251,
          0.0007105508881075353,
          0.000522223094594931,
          0.0005037656108453049,
          0.0005010007447872407,
          0.0006055759864636348,
          0.0007311047658508094,
          0.0008151964770295022,
          0.0008751758041518986,
          0.0009351123716302451,
          0.001009697296907289,
          0.001106216551812667,
          0.001229047374364183,
          0.001382678859109625,
          0.001573883589270668,
          0.001814032470743214,
          0.002122545378172585,
          0.002533184215555467,
          0.003966042349200808,
          0.01828666635025717,
          0.005247231580169998,
          0.0007170903222575572,
          0.0005226858057222065,
          0.0005038709227097227,
          0.0005010495904495513,
          0.0005873499521481115,
          0.0006995036250205817,
          0.0007716786199399833,
          0.0008222399478457042,
          0.0008741402148152421,
          0.000941017008813745,
          0.001029702277927354,
          0.00114454210804953,
          0.001290217947715889,
          0.001473834309019417,
          0.001707308574283756,
          0.002011172878773082,
          0.002421849249084532,
          0.003910082985776664,
          0.02598386153144322,
          0.00669874944207112,
          0.000725926327923555,
          0.0005235959964488,
          0.0005040692241149761,
          0.0005011414128091602,
          0.0005680217318494657,
          0.0006608654041479753,
          0.000718839549187091,
          0.0007597599343063186,
          0.000804009699811857,
          0.0008636127519269285,
          0.0009448536193281183,
          0.001052113997322146,
          0.001190402088833772,
          0.001367370140866075,
          0.001595871731439147,
          0.00189835690735434,
          0.002315793840001199,
          0.003914601257728951,
          0.08102826640758802,
          0.00981468144370444,
          0.0007304389664854618,
          0.0005250208117859007,
          0.0005043509570961576,
          0.0005012721457030687,
          0.0005219965221088308,
          0.0005497709804237594,
          0.0005729846622576199,
          0.0005948689508764794,
          0.0006242684684165577,
          0.0006676903789187821,
          0.0007291990452052213,
          0.0008119597784135428,
          0.0009196059382109509,
          0.001057557392057213,
          0.001234855262045673,
          0.001467369296914153,
          0.0017842102867442,
          0.002966893130028157,
          0.04025819462938875,
          0.02257098264307243,
          0.0006872734333056882,
          0.0005339470107041942,
          0.0005053502383154326,
          0.0005017958112220918,
          0.0004999840960260381,
          0.0005141020443010827,
          0.0005309347242106995,
          0.0005471063704781894,
          0.0005661662657059939,
          0.0005902938849822391,
          0.0006196958147388752,
          0.000653614183466194,
          0.000691199406187601,
          0.0007320113249912239,
          0.0007762186417300309,
          0.0008245999132071194,
          0.000878446211065839,
          0.001009585876807667,
          0.001319874513454426,
          0.001703776085989867,
          0.0007089547089772312,
          0.0005345342419989411,
          0.000504387355379626,
          0.0005017118669887266,
          0.0004962377812942823,
          0.0005095972622267892,
          0.000522387382438976,
          0.0005302546935482849,
          0.0005366246093547237,
          0.0005442141594852339,
          0.0005541205853007471,
          0.0005664806873053849,
          0.0005810079058690253,
          0.0005972482017546228,
          0.0006146842625270446,
          0.0006327857667606022,
          0.0006510456108531978,
          0.000686298426351009,
          0.0007337812844104364,
          0.0006930316565987844,
          0.0006441600162020764,
          0.0005183049308475406,
          0.000502392445563668,
          0.0005008252845983537,
          0.0004954279099767787,
          0.0005084520530255444,
          0.0005197594495706511,
          0.000525166170261774,
          0.0005282288865179487,
          0.0005317943551719844,
          0.0005370574994779941,
          0.0005441819562605646,
          0.0005528446075547297,
          0.0005625313499018044,
          0.0005726848910682095,
          0.0005827844660585101,
          0.0005923924780235994,
          0.0006089278477893845,
          0.0006258686876180272,
          0.000581893725543496,
          0.0005821956391474637,
          0.000510732133834209,
          0.0005014950734838705,
          0.0005001877127135437,
          0.0004950470710102181,
          0.0005079830783384944,
          0.0005188883575864441,
          0.0005237107211974386,
          0.0005259721480854215,
          0.0005284250733901112,
          0.0005321700811285017,
          0.0005373046164383936,
          0.0005434872467373006,
          0.0005502442620842454,
          0.0005571148712584979,
          0.0005637155074566002,
          0.0005697635705924678,
          0.0005795696495311845,
          0.000588415745904464,
          0.0005540487267482004,
          0.0005551809791285591,
          0.0005082843336504292,
          0.0005011640611947468,
          0.0004999049037703699
        ]
      ],
      "2": [
        [
          0.003237745074336153,
          0.001937830670938676,
          0.001928239945145658,
          0.002115289458451122,
          0.002387974031180196,
          0.002726914446972384,
          0.003128330748818294,
          0.003585985786648129,
          0.004089140696520777,
          0.004629252535474503,
          0.005210950210857734,
          0.005862505313083004,
          0.006644613162050294,
          0.009104695689259418,
          0.02507686955644833,
          0.002231476265667194,
          0.0005616117632474388,
          0.0005156436055878564,
          0.0005023317160411623,
          0.0005003141431292308,
          0.001670643423519165,
          0.001454703476549766,
          0.001572106140638727,
          0.001791193697868564,
          0.002075500862243419,
          0.002418939089584394,
          0.002817636309637299,
          0.003262505766938345,
          0.003741214831507712,
          0.004246367530351355,
          0.004785553580882106,
          0.005389071216885538,
          0.006115729847763068,
          0.008396676841519454,
          0.02216413195505518,
          0.002165835906258836,
          0.0005761215389252185,
          0.0005164719820805553,
          0.0005024830164104838,
          0.0005003891566787121,
          0.001218626261701869,
          0.001236474844123478,
          0.001392993634251266,
          0.001608486784334953,
          0.001871073673718168,
          0.002180857577793735,
          0.002535768738910837,
          0.002928622030701375,
          0.003350560725906583,
          0.003798331900844023,
          0.00428191522142935,
          0.004829990967088566,
          0.005494493867101207,
          0.007564903651089854,
          0.01906237700315542,
          0.002180192751010348,
          0.0005917890174346924,
          0.0005172277240440247,
          0.0005026301172502901,
          0.0005004614312011259,
          0.00100435299015409,
          0.001107154751942133,
          0.001273452913980716,
          0.001470548967464008,
          0.001698097566504529,
          0.001960591047695249,
          0.002258887359493616,
          0.00258961605978544,
          0.002948757911416701,
          0.003337209790079081,
          0.003766195017504183,
          0.004261448768166292,
          0.00486752501062509,
          0.006746036615093942,
          0.01658802442264191,
          0.00225283135166532,
          0.0006080083557893145,
          0.0005179218592445827,
          0.0005027730273643392,
          0.0005005310424320942,
          0.0008801003078129618,
          0.001018543432863229,
          0.001181358173499089,
          0.001354653276598684,
          0.001545377616688413,
          0.001761816002186692,
          0.002007750589438344,
          0.002283237612655327,
          0.00258799577093754,
          0.002925642578710677,
          0.003307710552909203,
          0.003757207031838673,
          0.004312944750985893,
          0.006035926934745649,
          0.01485296595901997,
          0.00237443055397529,
          0.0006242561399735442,
          0.0005185642837609625,
          0.0005029117498681107,
          0.0005005980649958134,
          0.0007997528901673524,
          0.0009525918895587175,
          0.001105933134461144,
          0.00125539509969857,
          0.001413439826219077,
          0.001591437500680011,
          0.001795344118173201,
          0.002027481658418664,
          0.002289822556822225,
          0.002587434674296115,
          0.00293172589418434,
          0.003343694364649485,
          0.003858323426967403,
          0.005463229395343068,
          0.01374741091662172,
          0.002541792924293547,
          0.000640084339248196,
          0.0005191637750025024,
          0.0005030462847215192,
          0.0005006625723302399,
          0.0007441626487331376,
          0.0009010259430633715,
          0.001042704899973981,
          0.001170859432321603,
          0.001302239381369064,
          0.001450402384774821,
          0.001622600718521515,
          0.001822405624829313,
          0.00205298719762964,
          0.002320111435049804,
          0.002634957389951957,
          0.003017211467106121,
          0.003499556861301256,
          0.005019301585268826,
          0.01314692715973127,
          0.002755232307137694,
          0.0006551193537113906,
          0.0005197280323407546,
          0.0005031766308383051,
          0.000500724636620975,
          0.0007038882957567915,
          0.0008594008389793045,
          0.0009891795150796777,
          0.001099358981283568,
          0.001209870676552979,
          0.001335597977234604,
          0.00148440558282656,
          0.00166045976860942,
          0.001867528006391065,
          0.002111705220359667,
          0.002403984376877895,
          0.002763286255113556,
          0.003221095724922241,
          0.00468303878475863,
          0.0129647355589113,
          0.003017358744038555,
          0.0006690630172524262,
          0.0005202637363618039,
          0.0005033027878186739,
          0.0005007843287444561,
          0.0006737047139933532,
          0.0008250162246829936,
          0.0009435703798356698,
          0.001039029267872884,
          0.001133507450464455,
          0.001242528168184946,
          0.001374130562770873,
          0.00153271620687742,
          0.001722347121487529,
          0.001949290412564195,
          0.002224444075694082,
          0.00256636758655628,
          0.003006129007949786,
          0.004432561920013471,
          0.01315686604212119,
          0.003332452053952389,
          0.0006816928862778804,
          0.0005207766197943448,
          0.0005034247573485024,
          0.0005008417182196981,
          0.0006504736170465241,
          0.0007960834194786267,
          0.0009044427949804908,
          0.0009880073420621533,
          0.001070230841220368,
          0.001166790533581607,
          0.001285654097197206,
          0.001431282780981303,
          0.00160789447666385,
          0.001821875980912756,
          0.00208412752381778,
          0.00241314514268639,
          0.002840143985914105,
          0.004249112107315324,
          0.01371949169605663,
          0.003706086981134683,
          0.0006928602984789413,
          0.0005212715448446281,
          0.0005035425443053344,
          0.0005008968731678113,
          0.0006321944689845683,
          0.0007713508273619223,
          0.0008706160595983354,
          0.0009446046579550814,
          0.001017438450908968,
          0.001104631163765489,
          0.001213957893955979,
          0.001349865785015232,
          0.001516673245787239,
          0.001720881190679675,
          0.001973479499263146,
          0.002293121974234905,
          0.002711587264502858,
          0.00411765318971173,
          0.01469010710532501,
          0.004144845307318992,
          0.000702485627834077,
          0.0005217525830197451,
          0.0005036561576082293,
          0.0005009498602791176,
          0.000617534534511806,
          0.0007499135962124667,
          0.000841126034566432,
          0.0009073853473570019,
          0.0009729725981323674,
          0.00105304446116837,
          0.001155135547980647,
          0.001283656972363462,
          0.00144301188181724,
          0.001639828211669839,
          0.001885258030996782,
          0.002198277652223139,
          0.002611541126081937,
          0.004026385453953313,
          0.01615743886804302,
          0.004656018313050242,
          0.0007105508881075358,
          0.0005222230945949303,
          0.0005037656108453065,
          0.0005010007447872482,
          0.000605575986463635,
          0.0007311047658508115,
          0.0008151964770295038,
          0.0008751758041518974,
          0.0009351123716302438,
          0.001009697296907291,
          0.001106216551812668,
          0.001229047374364184,
          0.001382678859109624,
          0.001573883589270669,
          0.001814032470743219,
          0.002122545378172587,
          0.002533184215555467,
          0.003966042349200814,
          0.01828666635025718,
          0.005247231580169999,
          0.000717090322257555,
          0.0005226858057222049,
          0.0005038709227097257,
          0.0005010495904495534,
          0.0005873499521481144,
          0.0006995036250205825,
          0.0007716786199399834,
          0.0008222399478457044,
          0.0008741402148152421,
          0.000941017008813746,
          0.001029702277927355,
          0.001144542108049534,
          0.001290217947715887,
          0.001473834309019417,
          0.00170730857428376,
          0.002011172878773088,
          0.002421849249084534,
          0.003910082985776662,
          0.0259838615314433,
          0.006698749442071122,
          0.0007259263279235529,
          0.0005235959964487949,
          0.0005040692241149771,
          0.000501141412809167,
          0.0005680217318494648,
          0.0006608654041479758,
          0.0007188395491870928,
          0.0007597599343063191,
          0.0008040096998118598,
          0.0008636127519269282,
          0.0009448536193281188,
          0.00105211399732215,
          0.001190402088833769,
          0.001367370140866077,
          0.001595871731439145,
          0.001898356907354337,
          0.002315793840001196,
          0.003914601257728947,
          0.08102826640758803,
          0.009814681443704431,
          0.0007304389664854638,
          0.0005250208117859032,
          0.0005043509570961634,
          0.0005012721457030729,
          0.0005219965221088306,
          0.0005497709804237599,
          0.0005729846622576213,
          0.0005948689508764782,
          0.0006242684684165592,
          0.000667690378918783,
          0.0007291990452052239,
          0.0008119597784135458,
          0.0009196059382109505,
          0.001057557392057211,
          0.001234855262045674,
          0.001467369296914158,
          0.001784210286744194,
          0.002966893130028149,
          0.04025819462938882,
          0.02257098264307244,
          0.000687273433305687,
          0.000533947010704192,
          0.0005053502383154362,
          0.0005017958112220944,
          0.0004999840960260457,
          0.0005141020443010808,
          0.0005309347242106932,
          0.0005471063704781812,
          0.0005661662657060003,
          0.0005902938849822444,
          0.0006196958147388694,
          0.000653614183466197,
          0.0006911994061876014,
          0.0007320113249912227,
          0.000776218641730035,
          0.0008245999132071185,
          0.0008784462110658325,
          0.001009585876807669,
          0.001319874513454428,
          0.001703776085989871,
          0.000708954708977231,
          0.0005345342419989412,
          0.0005043873553796238,
          0.0005017118669887251,
          0.0004962377812942993,
          0.0005095972622267888,
          0.0005223873824389696,
          0.000530254693548296,
          0.0005366246093547049,
          0.0005442141594852421,
          0.000554120585300758,
          0.0005664806873053971,
          0.0005810079058690149,
          0.0005972482017546413,
          0.0006146842625270456,
          0.0006327857667606085,
          0.0006510456108532038,
          0.0006862984263510156,
          0.0007337812844104449,
          0.0006930316565987855,
          0.0006441600162020783,
          0.0005183049308475409,
          0.0005023924455636684,
          0.0005008252845983534,
          0.0004954279099767716,
          0.000508452053025566,
          0.0005197594495706505,
          0.0005251661702617974,
          0.0005282288865179242,
          0.0005317943551719465,
          0.0005370574994779765,
          0.0005441819562605671,
          0.0005528446075547403,
          0.0005625313499018291,
          0.0005726848910681823,
          0.0005827844660585387,
          0.0005923924780236147,
          0.0006089278477893765,
          0.0006258686876180209,
          0.0005818937255434953,
          0.0005821956391474652,
          0.0005107321338342087,
          0.0005014950734838719,
          0.0005001877127135438,
          0.0004950470710102403,
          0.0005079830783385064,
          0.0005188883575864338,
          0.0005237107211974546,
          0.0005259721480854083,
          0.0005284250733901173,
          0.0005321700811284626,
          0.0005373046164384187,
          0.0005434872467372881,
          0.0005502442620842243,
          0.0005571148712585116,
          0.0005637155074565915,
          0.0005697635705924728,
          0.0005795696495311978,
          0.0005884157459044627,
          0.0005540487267482016,
          0.0005551809791285602,
          0.0005082843336504295,
          0.0005011640611947473,
          0.0004999049037703708
        ]
      ],
      "3": [
        [
          0.003237745074336152,
          0.001937830670938674,
          0.001928239945145654,
          0.002115289458451117,
          0.002387974031180193,
          0.002726914446972384,
          0.003128330748818291,
          0.003585985786648125,
          0.004089140696520771,
          0.004629252535474498,
          0.005210950210857727,
          0.005862505313082996,
          0.00664461316205029,
          0.009104695689259423,
          0.02507686955644835,
          0.002231476265667191,
          0.0005616117632474372,
          0.0005156436055878586,
          0.000502331716041163,
          0.000500314143129233,
          0.001670643423519164,
          0.001454703476549766,
          0.001572106140638725,
          0.001791193697868565,
          0.002075500862243417,
          0.002418939089584392,
          0.002817636309637297,
          0.00326250576693834,
          0.003741214831507701,
          0.004246367530351354,
          0.004785553580882093,
          0.005389071216885541,
          0.006115729847763062,
          0.008396676841519474,
          0.02216413195505516,
          0.00216583590625883,
          0.0005761215389252193,
          0.0005164719820805577,
          0.0005024830164104859,
          0.000500389156678712,
          0.001218626261701866,
          0.001236474844123476,
          0.001392993634251263,
          0.001608486784334949,
          0.001871073673718165,
          0.00218085757779373,
          0.002535768738910838,
          0.002928622030701377,
          0.00335056072590658,
          0.003798331900844022,
          0.004281915221429355,
          0.004829990967088561,
          0.005494493867101199,
          0.007564903651089847,
          0.01906237700315539,
          0.002180192751010342,
          0.000591789017434695,
          0.0005172277240440267,
          0.0005026301172502885,
          0.0005004614312011254,
          0.001004352990154088,
          0.001107154751942131,
          0.001273452913980715,
          0.001470548967464007,
          0.001698097566504529,
          0.001960591047695246,
          0.002258887359493613,
          0.002589616059785444,
          0.0029487579114167,
          0.003337209790079074,
          0.003766195017504181,
          0.004261448768166281,
          0.004867525010625094,
          0.006746036615093923,
          0.01658802442264188,
          0.00225283135166531,
          0.0006080083557893149,
          0.0005179218592445832,
          0.0005027730273643409,
          0.0005005310424320928,
          0.0008801003078129609,
          0.001018543432863228,
          0.001181358173499087,
          0.001354653276598685,
          0.001545377616688413,
          0.001761816002186694,
          0.00200775058943834,
          0.002283237612655317,
          0.002587995770937536,
          0.002925642578710681,
          0.003307710552909193,
          0.003757207031838671,
          0.004312944750985903,
          0.006035926934745653,
          0.01485296595901997,
          0.002374430553975277,
          0.0006242561399735421,
          0.0005185642837609609,
          0.0005029117498681075,
          0.0005005980649958124,
          0.0007997528901673524,
          0.0009525918895587174,
          0.001105933134461142,
          0.001255395099698571,
          0.001413439826219079,
          0.00159143750068001,
          0.001795344118173199,
          0.002027481658418658,
          0.00228982255682222,
          0.002587434674296113,
          0.002931725894184336,
          0.003343694364649486,
          0.003858323426967406,
          0.005463229395343077,
          0.01374741091662175,
          0.00254179292429354,
          0.000640084339248199,
          0.0005191637750025014,
          0.0005030462847215159,
          0.0005006625723302415,
          0.0007441626487331365,
          0.000901025943063372,
          0.001042704899973981,
          0.0011708594323216,
          0.001302239381369066,
          0.001450402384774817,
          0.001622600718521516,
          0.00182240562482931,
          0.002052987197629638,
          0.002320111435049801,
          0.002634957389951952,
          0.003017211467106127,
          0.003499556861301253,
          0.005019301585268816,
          0.01314692715973123,
          0.002755232307137679,
          0.000655119353711393,
          0.0005197280323407555,
          0.0005031766308383045,
          0.0005007246366209744,
          0.0007038882957567903,
          0.0008594008389793019,
          0.0009891795150796783,
          0.001099358981283568,
          0.001209870676552979,
          0.001335597977234601,
          0.001484405582826557,
          0.001660459768609419,
          0.001867528006391065,
          0.002111705220359665,
          0.002403984376877891,
          0.002763286255113559,
          0.003221095724922237,
          0.004683038784758631,
          0.01296473555891126,
          0.003017358744038557,
          0.0006690630172524223,
          0.0005202637363618015,
          0.0005033027878186734,
          0.0005007843287444566,
          0.0006737047139933534,
          0.0008250162246829914,
          0.0009435703798356675,
          0.001039029267872883,
          0.001133507450464455,
          0.001242528168184945,
          0.001374130562770871,
          0.001532716206877418,
          0.001722347121487527,
          0.001949290412564197,
          0.002224444075694079,
          0.002566367586556273,
          0.003006129007949783,
          0.004432561920013453,
          0.01315686604212118,
          0.003332452053952378,
          0.000681692886277882,
          0.0005207766197943439,
          0.0005034247573484965,
          0.0005008417182196997,
          0.0006504736170465234,
          0.0007960834194786271,
          0.000904442794980492,
          0.0009880073420621513,
          0.001070230841220366,
          0.001166790533581602,
          0.001285654097197208,
          0.001431282780981303,
          0.001607894476663848,
          0.001821875980912747,
          0.002084127523817775,
          0.002413145142686392,
          0.002840143985914103,
          0.00424911210731532,
          0.0137194916960566,
          0.003706086981134689,
          0.0006928602984789394,
          0.000521271544844628,
          0.0005035425443053308,
          0.0005008968731678074,
          0.0006321944689845693,
          0.0007713508273619215,
          0.0008706160595983358,
          0.0009446046579550804,
          0.001017438450908965,
          0.00110463116376549,
          0.001213957893955979,
          0.001349865785015232,
          0.001516673245787242,
          0.001720881190679672,
          0.001973479499263147,
          0.002293121974234908,
          0.002711587264502856,
          0.004117653189711721,
          0.01469010710532493,
          0.004144845307318992,
          0.0007024856278340803,
          0.0005217525830197455,
          0.0005036561576082348,
          0.0005009498602791182,
          0.0006175345345118058,
          0.0007499135962124657,
          0.0008411260345664321,
          0.0009073853473570006,
          0.000972972598132364,
          0.001053044461168367,
          0.001155135547980647,
          0.001283656972363459,
          0.001443011881817242,
          0.001639828211669838,
          0.001885258030996781,
          0.002198277652223135,
          0.002611541126081937,
          0.004026385453953321,
          0.01615743886804303,
          0.004656018313050246,
          0.0007105508881075363,
          0.0005222230945949322,
          0.0005037656108453076,
          0.0005010007447872434,
          0.0006055759864636333,
          0.0007311047658508102,
          0.0008151964770295041,
          0.0008751758041518966,
          0.000935112371630245,
          0.001009697296907288,
          0.001106216551812667,
          0.001229047374364182,
          0.001382678859109624,
          0.001573883589270667,
          0.001814032470743214,
          0.002122545378172584,
          0.002533184215555471,
          0.003966042349200808,
          0.01828666635025719,
          0.005247231580170017,
          0.0007170903222575525,
          0.0005226858057222048,
          0.0005038709227097188,
          0.0005010495904495501,
          0.0005873499521481135,
          0.0006995036250205824,
          0.0007716786199399838,
          0.0008222399478457043,
          0.0008741402148152436,
          0.0009410170088137444,
          0.001029702277927354,
          0.001144542108049532,
          0.001290217947715887,
          0.001473834309019418,
          0.001707308574283758,
          0.002011172878773081,
          0.002421849249084531,
          0.003910082985776667,
          0.02598386153144325,
          0.006698749442071124,
          0.0007259263279235509,
          0.0005235959964487981,
          0.0005040692241149809,
          0.0005011414128091637,
          0.0005680217318494655,
          0.0006608654041479751,
          0.0007188395491870927,
          0.000759759934306321,
          0.0008040096998118583,
          0.0008636127519269309,
          0.0009448536193281201,
          0.001052113997322153,
          0.001190402088833773,
          0.001367370140866077,
          0.001595871731439141,
          0.001898356907354336,
          0.002315793840001198,
          0.003914601257728943,
          0.08102826640758799,
          0.009814681443704398,
          0.0007304389664854595,
          0.0005250208117859055,
          0.0005043509570961624,
          0.0005012721457030706,
          0.0005219965221088327,
          0.0005497709804237583,
          0.0005729846622576194,
          0.0005948689508764812,
          0.0006242684684165591,
          0.0006676903789187839,
          0.0007291990452052213,
          0.0008119597784135438,
          0.0009196059382109489,
          0.001057557392057212,
          0.001234855262045679,
          0.001467369296914151,
          0.001784210286744197,
          0.002966893130028159,
          0.04025819462938873,
          0.02257098264307248,
          0.0006872734333056888,
          0.0005339470107041934,
          0.0005053502383154323,
          0.000501795811222089,
          0.0004999840960260393,
          0.0005141020443010844,
          0.0005309347242107007,
          0.0005471063704781903,
          0.0005661662657059933,
          0.0005902938849822392,
          0.0006196958147388749,
          0.0006536141834661899,
          0.0006911994061876038,
          0.0007320113249912177,
          0.0007762186417300303,
          0.0008245999132071146,
          0.000878446211065838,
          0.001009585876807668,
          0.001319874513454427,
          0.001703776085989861,
          0.0007089547089772331,
          0.0005345342419989399,
          0.0005043873553796251,
          0.0005017118669887239,
          0.0004962377812942831,
          0.00050959726222679,
          0.0005223873824389757,
          0.0005302546935482877,
          0.0005366246093547227,
          0.0005442141594852324,
          0.0005541205853007472,
          0.0005664806873053876,
          0.0005810079058690218,
          0.0005972482017546256,
          0.0006146842625270443,
          0.0006327857667606015,
          0.000651045610853199,
          0.0006862984263510072,
          0.0007337812844104347,
          0.0006930316565987837,
          0.0006441600162020782,
          0.0005183049308475405,
          0.0005023924455636672,
          0.0005008252845983526,
          0.0004954279099767772,
          0.0005084520530255423,
          0.0005197594495706507,
          0.0005251661702617754,
          0.0005282288865179501,
          0.0005317943551719859,
          0.000537057499477996,
          0.0005441819562605641,
          0.0005528446075547306,
          0.0005625313499018019,
          0.0005726848910682089,
          0.0005827844660585104,
          0.0005923924780235981,
          0.0006089278477893821,
          0.0006258686876180272,
          0.0005818937255434947,
          0.0005821956391474628,
          0.0005107321338342095,
          0.0005014950734838706,
          0.0005001877127135428,
          0.0004950470710102186,
          0.0005079830783384957,
          0.0005188883575864455,
          0.0005237107211974412,
          0.000525972148085422,
          0.0005284250733901124,
          0.0005321700811284984,
          0.00053730461643839,
          0.0005434872467372994,
          0.000550244262084245,
          0.0005571148712584994,
          0.000563715507456602,
          0.0005697635705924677,
          0.0005795696495311833,
          0.0005884157459044607,
          0.0005540487267481968,
          0.0005551809791285577,
          0.0005082843336504284,
          0.0005011640611947467,
          0.0004999049037703702
        ]
      ],
      "4": [
        [
          0.003237745074336155,
          0.001937830670938678,
          0.001928239945145656,
          0.002115289458451125,
          0.002387974031180196,
          0.002726914446972387,
          0.003128330748818294,
          0.003585985786648129,
          0.004089140696520776,
          0.004629252535474508,
          0.005210950210857733,
          0.005862505313083028,
          0.006644613162050303,
          0.009104695689259425,
          0.02507686955644835,
          0.002231476265667197,
          0.0005616117632474384,
          0.0005156436055878583,
          0.0005023317160411634,
          0.0005003141431292296,
          0.001670643423519166,
          0.00145470347654977,
          0.001572106140638729,
          0.00179119369786857,
          0.002075500862243416,
          0.002418939089584399,
          0.0028176363096373,
          0.003262505766938344,
          0.003741214831507716,
          0.004246367530351363,
          0.004785553580882102,
          0.005389071216885538,
          0.006115729847763079,
          0.00839667684151946,
          0.02216413195505515,
          0.002165835906258836,
          0.000576121538925218,
          0.0005164719820805556,
          0.0005024830164104855,
          0.0005003891566787112,
          0.00121862626170187,
          0.001236474844123477,
          0.001392993634251267,
          0.001608486784334948,
          0.001871073673718169,
          0.002180857577793736,
          0.002535768738910847,
          0.002928622030701382,
          0.003350560725906581,
          0.003798331900844032,
          0.004281915221429363,
          0.004829990967088567,
          0.005494493867101211,
          0.007564903651089842,
          0.01906237700315543,
          0.002180192751010356,
          0.0005917890174346919,
          0.0005172277240440222,
          0.0005026301172502899,
          0.0005004614312011262,
          0.00100435299015409,
          0.001107154751942133,
          0.001273452913980715,
          0.001470548967464008,
          0.001698097566504526,
          0.001960591047695251,
          0.002258887359493618,
          0.002589616059785447,
          0.002948757911416701,
          0.003337209790079078,
          0.003766195017504182,
          0.004261448768166285,
          0.004867525010625099,
          0.006746036615093936,
          0.01658802442264192,
          0.002252831351665317,
          0.0006080083557893157,
          0.0005179218592445816,
          0.0005027730273643397,
          0.0005005310424320943,
          0.0008801003078129627,
          0.001018543432863228,
          0.001181358173499088,
          0.001354653276598685,
          0.001545377616688412,
          0.001761816002186695,
          0.002007750589438343,
          0.00228323761265532,
          0.002587995770937534,
          0.002925642578710676,
          0.003307710552909202,
          0.003757207031838678,
          0.004312944750985911,
          0.006035926934745665,
          0.01485296595901999,
          0.002374430553975287,
          0.0006242561399735429,
          0.0005185642837609619,
          0.00050291174986811,
          0.0005005980649958111,
          0.0007997528901673533,
          0.0009525918895587166,
          0.001105933134461145,
          0.001255395099698572,
          0.001413439826219081,
          0.001591437500680015,
          0.001795344118173202,
          0.002027481658418666,
          0.002289822556822226,
          0.00258743467429612,
          0.002931725894184342,
          0.003343694364649487,
          0.003858323426967399,
          0.005463229395343083,
          0.01374741091662172,
          0.002541792924293546,
          0.0006400843392481953,
          0.0005191637750025005,
          0.0005030462847215175,
          0.0005006625723302413,
          0.000744162648733138,
          0.000901025943063373,
          0.001042704899973983,
          0.001170859432321604,
          0.001302239381369064,
          0.001450402384774821,
          0.001622600718521516,
          0.001822405624829313,
          0.002052987197629641,
          0.002320111435049805,
          0.002634957389951959,
          0.003017211467106128,
          0.003499556861301256,
          0.00501930158526883,
          0.01314692715973127,
          0.002755232307137694,
          0.0006551193537113919,
          0.0005197280323407542,
          0.0005031766308383056,
          0.000500724636620975,
          0.0007038882957567916,
          0.0008594008389793042,
          0.0009891795150796777,
          0.001099358981283569,
          0.001209870676552981,
          0.001335597977234602,
          0.001484405582826558,
          0.001660459768609416,
          0.001867528006391067,
          0.002111705220359663,
          0.002403984376877893,
          0.002763286255113561,
          0.00322109572492224,
          0.004683038784758616,
          0.0129647355589113,
          0.003017358744038552,
          0.0006690630172524271,
          0.0005202637363618035,
          0.0005033027878186753,
          0.0005007843287444574,
          0.0006737047139933535,
          0.0008250162246829928,
          0.0009435703798356694,
          0.001039029267872882,
          0.001133507450464454,
          0.001242528168184947,
          0.001374130562770871,
          0.001532716206877422,
          0.001722347121487529,
          0.001949290412564194,
          0.002224444075694084,
          0.002566367586556283,
          0.003006129007949786,
          0.004432561920013458,
          0.0131568660421212,
          0.003332452053952385,
          0.0006816928862778791,
          0.0005207766197943435,
          0.0005034247573485001,
          0.000500841718219699,
          0.0006504736170465247,
          0.0007960834194786265,
          0.0009044427949804929,
          0.000988007342062153,
          0.001070230841220368,
          0.001166790533581605,
          0.001285654097197208,
          0.001431282780981304,
          0.00160789447666385,
          0.001821875980912754,
          0.002084127523817781,
          0.002413145142686395,
          0.002840143985914111,
          0.004249112107315332,
          0.01371949169605659,
          0.003706086981134687,
          0.0006928602984789396,
          0.0005212715448446295,
          0.0005035425443053323,
          0.0005008968731678105,
          0.0006321944689845688,
          0.0007713508273619209,
          0.0008706160595983366,
          0.0009446046579550806,
          0.00101743845090897,
          0.001104631163765489,
          0.001213957893955981,
          0.001349865785015233,
          0.001516673245787242,
          0.001720881190679678,
          0.001973479499263149,
          0.002293121974234909,
          0.002711587264502862,
          0.004117653189711733,
          0.01469010710532499,
          0.004144845307318996,
          0.0007024856278340755,
          0.0005217525830197447,
          0.0005036561576082309,
          0.0005009498602791157,
          0.0006175345345118063,
          0.0007499135962124652,
          0.0008411260345664309,
          0.0009073853473570023,
          0.0009729725981323633,
          0.001053044461168369,
          0.001155135547980646,
          0.00128365697236346,
          0.001443011881817242,
          0.00163982821166984,
          0.001885258030996782,
          0.002198277652223141,
          0.002611541126081935,
          0.004026385453953311,
          0.01615743886804308,
          0.004656018313050242,
          0.0007105508881075352,
          0.0005222230945949309,
          0.0005037656108453068,
          0.0005010007447872475,
          0.000605575986463635,
          0.0007311047658508128,
          0.000815196477029505,
          0.000875175804151899,
          0.0009351123716302475,
          0.001009697296907289,
          0.001106216551812667,
          0.001229047374364185,
          0.001382678859109624,
          0.001573883589270669,
          0.001814032470743217,
          0.002122545378172588,
          0.002533184215555467,
          0.003966042349200819,
          0.01828666635025719,
          0.005247231580170023,
          0.0007170903222575559,
          0.0005226858057222054,
          0.0005038709227097215,
          0.0005010495904495555,
          0.0005873499521481147,
          0.000699503625020585,
          0.0007716786199399833,
          0.0008222399478457065,
          0.0008741402148152423,
          0.0009410170088137454,
          0.001029702277927355,
          0.001144542108049535,
          0.001290217947715888,
          0.001473834309019417,
          0.00170730857428376,
          0.002011172878773083,
          0.002421849249084531,
          0.003910082985776654,
          0.02598386153144323,
          0.006698749442071132,
          0.0007259263279235504,
          0.0005235959964487964,
          0.0005040692241149769,
          0.0005011414128091674,
          0.0005680217318494651,
          0.0006608654041479772,
          0.0007188395491870928,
          0.0007597599343063205,
          0.0008040096998118611,
          0.0008636127519269295,
          0.0009448536193281193,
          0.001052113997322149,
          0.001190402088833771,
          0.001367370140866079,
          0.001595871731439143,
          0.00189835690735434,
          0.002315793840001194,
          0.00391460125772895,
          0.08102826640758802,
          0.009814681443704426,
          0.0007304389664854636,
          0.0005250208117859032,
          0.000504350957096161,
          0.0005012721457030724,
          0.0005219965221088309,
          0.0005497709804237603,
          0.0005729846622576195,
          0.0005948689508764803,
          0.000624268468416562,
          0.0006676903789187804,
          0.0007291990452052227,
          0.0008119597784135484,
          0.0009196059382109499,
          0.001057557392057209,
          0.001234855262045671,
          0.001467369296914156,
          0.0017842102867442,
          0.002966893130028157,
          0.04025819462938884,
          0.02257098264307246,
          0.0006872734333056871,
          0.0005339470107041925,
          0.0005053502383154327,
          0.0005017958112220928,
          0.000499984096026046,
          0.0005141020443010872,
          0.0005309347242106891,
          0.0005471063704781861,
          0.0005661662657059925,
          0.0005902938849822413,
          0.0006196958147388713,
          0.000653614183466193,
          0.0006911994061876027,
          0.0007320113249912277,
          0.0007762186417300368,
          0.000824599913207112,
          0.0008784462110658344,
          0.001009585876807662,
          0.001319874513454428,
          0.001703776085989869,
          0.0007089547089772326,
          0.0005345342419989414,
          0.0005043873553796242,
          0.0005017118669887259,
          0.0004962377812942996,
          0.0005095972622267964,
          0.0005223873824389795,
          0.0005302546935483058,
          0.00053662460935471,
          0.0005442141594852363,
          0.0005541205853007547,
          0.0005664806873053931,
          0.000581007905869028,
          0.0005972482017546135,
          0.0006146842625270488,
          0.0006327857667605982,
          0.000651045610853209,
          0.0006862984263510111,
          0.0007337812844104348,
          0.0006930316565987838,
          0.0006441600162020788,
          0.00051830493084754,
          0.0005023924455636691,
          0.000500825284598354,
          0.000495427909976772,
          0.0005084520530255267,
          0.0005197594495706628,
          0.0005251661702618389,
          0.0005282288865179381,
          0.0005317943551719699,
          0.0005370574994779828,
          0.0005441819562605609,
          0.0005528446075547484,
          0.000562531349901813,
          0.0005726848910681912,
          0.0005827844660585301,
          0.0005923924780236128,
          0.000608927847789373,
          0.000625868687618029,
          0.000581893725543498,
          0.0005821956391474643,
          0.0005107321338342095,
          0.0005014950734838723,
          0.0005001877127135435,
          0.0004950470710102407,
          0.0005079830783385026,
          0.0005188883575864331,
          0.0005237107211974542,
          0.0005259721480854048,
          0.0005284250733900993,
          0.0005321700811284811,
          0.000537304616438434,
          0.0005434872467372995,
          0.000550244262084248,
          0.0005571148712585237,
          0.0005637155074565901,
          0.0005697635705924941,
          0.0005795696495311839,
          0.0005884157459044634,
          0.0005540487267481989,
          0.0005551809791285599,
          0.000508284333650428,
          0.000501164061194749,
          0.0004999049037703707
        ]
      ],
      "5": [
        [
          0.003237745074336155,
          0.001937830670938678,
          0.001928239945145656,
          0.002115289458451125,
          0.002387974031180196,
          0.002726914446972387,
          0.003128330748818294,
          0.003585985786648129,
          0.004089140696520776,
          0.004629252535474508,
          0.005210950210857733,
          0.005862505313083028,
          0.006644613162050303,
          0.009104695689259425,
          0.02507686955644835,
          0.002231476265667197,
          0.0005616117632474384,
          0.0005156436055878583,
          0.0005023317160411634,
          0.0005003141431292296,
          0.001670643423519166,
          0.00145470347654977,
          0.001572106140638729,
          0.00179119369786857,
          0.002075500862243416,
          0.002418939089584399,
          0.0028176363096373,
          0.003262505766938344,
          0.003741214831507716,
          0.004246367530351363,
          0.004785553580882102,
          0.005389071216885538,
          0.006115729847763079,
          0.00839667684151946,
          0.02216413195505515,
          0.002165835906258836,
          0.000576121538925218,
          0.0005164719820805556,
          0.0005024830164104855,
          0.0005003891566787112,
          0.00121862626170187,
          0.001236474844123477,
          0.001392993634251267,
          0.001608486784334948,
          0.001871073673718169,
          0.002180857577793736,
          0.002535768738910847,
          0.002928622030701382,
          0.003350560725906581,
          0.003798331900844032,
          0.004281915221429363,
          0.004829990967088567,
          0.005494493867101211,
          0.007564903651089842,
          0.01906237700315543,
          0.002180192751010356,
          0.0005917890174346919,
          0.0005172277240440222,
          0.0005026301172502899,
          0.0005004614312011262,
          0.00100435299015409,
          0.001107154751942133,
          0.001273452913980715,
          0.001470548967464008,
          0.001698097566504526,
          0.001960591047695251,
          0.002258887359493618,
          0.002589616059785447,
          0.002948757911416701,
          0.003337209790079078,
          0.003766195017504182,
          0.004261448768166285,
          0.004867525010625099,
          0.006746036615093936,
          0.01658802442264192,
          0.002252831351665317,
          0.0006080083557893157,
          0.0005179218592445816,
          0.0005027730273643397,
          0.0005005310424320943,
          0.0008801003078129627,
          0.001018543432863228,
          0.001181358173499088,
          0.001354653276598685,
          0.001545377616688412,
          0.001761816002186695,
          0.002007750589438343,
          0.00228323761265532,
          0.002587995770937534,
          0.002925642578710676,
          0.003307710552909202,
          0.003757207031838678,
          0.004312944750985911,
          0.006035926934745665,
          0.01485296595901999,
          0.002374430553975287,
          0.0006242561399735429,
          0.0005185642837609619,
          0.00050291174986811,
          0.0005005980649958111,
          0.0007997528901673533,
          0.0009525918895587166,
          0.001105933134461145,
          0.001255395099698572,
          0.001413439826219081,
          0.001591437500680015,
          0.001795344118173202,
          0.002027481658418666,
          0.002289822556822226,
          0.00258743467429612,
          0.002931725894184342,
          0.003343694364649487,
          0.003858323426967399,
          0.005463229395343083,
          0.01374741091662172,
          0.002541792924293546,
          0.0006400843392481953,
          0.0005191637750025005,
          0.0005030462847215175,
          0.0005006625723302413,
          0.000744162648733138,
          0.000901025943063373,
          0.001042704899973983,
          0.001170859432321604,
          0.001302239381369064,
          0.001450402384774821,
          0.001622600718521516,
          0.001822405624829313,
          0.002052987197629641,
          0.002320111435049805,
          0.002634957389951959,
          0.003017211467106128,
          0.003499556861301256,
          0.00501930158526883,
          0.01314692715973127,
          0.002755232307137694,
          0.0006551193537113919,
          0.0005197280323407542,
          0.0005031766308383056,
          0.000500724636620975,
          0.0007038882957567916,
          0.0008594008389793042,
          0.0009891795150796777,
          0.001099358981283569,
          0.001209870676552981,
          0.001335597977234602,
          0.001484405582826558,
          0.001660459768609416,
          0.001867528006391067,
          0.002111705220359663,
          0.002403984376877893,
          0.002763286255113561,
          0.00322109572492224,
          0.004683038784758616,
          0.0129647355589113,
          0.003017358744038552,
          0.0006690630172524271,
          0.0005202637363618035,
          0.0005033027878186753,
          0.0005007843287444574,
          0.0006737047139933535,
          0.0008250162246829928,
          0.0009435703798356694,
          0.001039029267872882,
          0.001133507450464454,
          0.001242528168184947,
          0.001374130562770871,
          0.001532716206877422,
          0.001722347121487529,
          0.001949290412564194,
          0.002224444075694084,
          0.002566367586556283,
          0.003006129007949786,
          0.004432561920013458,
          0.0131568660421212,
          0.003332452053952385,
          0.0006816928862778791,
          0.0005207766197943435,
          0.0005034247573485001,
          0.000500841718219699,
          0.0006504736170465247,
          0.0007960834194786265,
          0.0009044427949804929,
          0.000988007342062153,
          0.001070230841220368,
          0.001166790533581605,
          0.001285654097197208,
          0.001431282780981304,
          0.00160789447666385,
          0.001821875980912754,
          0.002084127523817781,
          0.002413145142686395,
          0.002840143985914111,
          0.004249112107315332,
          0.01371949169605659,
          0.003706086981134687,
          0.0006928602984789396,
          0.0005212715448446295,
          0.0005035425443053323,
          0.0005008968731678105,
          0.0006321944689845688,
          0.0007713508273619209,
          0.0008706160595983366,
          0.0009446046579550806,
          0.00101743845090897,
          0.001104631163765489,
          0.001213957893955981,
          0.001349865785015233,
          0.001516673245787242,
          0.001720881190679678,
          0.001973479499263149,
          0.002293121974234909,
          0.002711587264502862,
          0.004117653189711733,
          0.01469010710532499,
          0.004144845307318996,
          0.0007024856278340755,
          0.0005217525830197447,
          0.0005036561576082309,
          0.0005009498602791157,
          0.0006175345345118063,
          0.0007499135962124652,
          0.0008411260345664309,
          0.0009073853473570023,
          0.0009729725981323633,
          0.001053044461168369,
          0.001155135547980646,
          0.00128365697236346,
          0.001443011881817242,
          0.00163982821166984,
          0.001885258030996782,
          0.002198277652223141,
          0.002611541126081935,
          0.004026385453953311,
          0.01615743886804308,
          0.004656018313050242,
          0.0007105508881075352,
          0.0005222230945949309,
          0.0005037656108453068,
          0.0005010007447872475,
          0.000605575986463635,
          0.0007311047658508128,
          0.000815196477029505,
          0.000875175804151899,
          0.0009351123716302475,
          0.001009697296907289,
          0.001106216551812667,
          0.001229047374364185,
          0.001382678859109624,
          0.001573883589270669,
          0.001814032470743217,
          0.002122545378172588,
          0.002533184215555467,
          0.003966042349200819,
          0.01828666635025719,
          0.005247231580170023,
          0.0007170903222575559,
          0.0005226858057222054,
          0.0005038709227097215,
          0.0005010495904495555,
          0.0005873499521481147,
          0.000699503625020585,
          0.0007716786199399833,
          0.0008222399478457065,
          0.0008741402148152423,
          0.0009410170088137454,
          0.001029702277927355,
          0.001144542108049535,
          0.001290217947715888,
          0.001473834309019417,
          0.00170730857428376,
          0.002011172878773083,
          0.002421849249084531,
          0.003910082985776654,
          0.02598386153144323,
          0.006698749442071132,
          0.0007259263279235504,
          0.0005235959964487964,
          0.0005040692241149769,
          0.0005011414128091674,
          0.0005680217318494651,
          0.0006608654041479772,
          0.0007188395491870928,
          0.0007597599343063205,
          0.0008040096998118611,
          0.0008636127519269295,
          0.0009448536193281193,
          0.001052113997322149,
          0.001190402088833771,
          0.001367370140866079,
          0.001595871731439143,
          0.00189835690735434,
          0.002315793840001194,
          0.00391460125772895,
          0.08102826640758802,
          0.009814681443704426,
          0.0007304389664854636,
          0.0005250208117859032,
          0.000504350957096161,
          0.0005012721457030724,
          0.0005219965221088309,
          0.0005497709804237603,
          0.0005729846622576195,
          0.0005948689508764803,
          0.000624268468416562,
          0.0006676903789187804,
          0.0007291990452052227,
          0.0008119597784135484,
          0.0009196059382109499,
          0.001057557392057209,
          0.001234855262045671,
          0.001467369296914156,
          0.0017842102867442,
          0.002966893130028157,
          0.04025819462938884,
          0.02257098264307246,
          0.0006872734333056871,
          0.0005339470107041925,
          0.0005053502383154327,
          0.0005017958112220928,
          0.000499984096026046,
          0.0005141020443010872,
          0.0005309347242106891,
          0.0005471063704781861,
          0.0005661662657059925,
          0.0005902938849822413,
          0.0006196958147388713,
          0.000653614183466193,
          0.0006911994061876027,
          0.0007320113249912277,
          0.0007762186417300368,
          0.000824599913207112,
          0.0008784462110658344,
          0.001009585876807662,
          0.001319874513454428,
          0.001703776085989869,
          0.0007089547089772326,
          0.0005345342419989414,
          0.0005043873553796242,
          0.0005017118669887259,
          0.0004962377812942996,
          0.0005095972622267964,
          0.0005223873824389795,
          0.0005302546935483058,
          0.00053662460935471,
          0.0005442141594852363,
          0.0005541205853007547,
          0.0005664806873053931,
          0.000581007905869028,
          0.0005972482017546135,
          0.0006146842625270488,
          0.0006327857667605982,
          0.000651045610853209,
          0.0006862984263510111,
          0.0007337812844104348,
          0.0006930316565987838,
          0.0006441600162020788,
          0.00051830493084754,
          0.0005023924455636691,
          0.000500825284598354,
          0.000495427909976772,
          0.0005084520530255267,
          0.0005197594495706628,
          0.0005251661702618389,
          0.0005282288865179381,
          0.0005317943551719699,
          0.0005370574994779828,
          0.0005441819562605609,
          0.0005528446075547484,
          0.000562531349901813,
          0.0005726848910681912,
          0.0005827844660585301,
          0.0005923924780236128,
          0.000608927847789373,
          0.000625868687618029,
          0.000581893725543498,
          0.0005821956391474643,
          0.0005107321338342095,
          0.0005014950734838723,
          0.0005001877127135435,
          0.0004950470710102407,
          0.0005079830783385026,
          0.0005188883575864331,
          0.0005237107211974542,
          0.0005259721480854048,
          0.0005284250733900993,
          0.0005321700811284811,
          0.000537304616438434,
          0.0005434872467372995,
          0.000550244262084248,
          0.0005571148712585237,
          0.0005637155074565901,
          0.0005697635705924941,
          0.0005795696495311839,
          0.0005884157459044634,
          0.0005540487267481989,
          0.0005551809791285599,
          0.000508284333650428,
          0.000501164061194749,
          0.0004999049037703707
        ]
      ],
      "6": [
        [
          0.004453929404801475,
          0.002611198888548999,
          0.002545252123618623,
          0.002735315868495249,
          0.003025225484886111,
          0.003384642798921954,
          0.003804434066656094,
          0.004273120170726988,
          0.004774753971377003,
          0.005297069388666697,
          0.005843474881450804,
          0.006443039360636765,
          0.007157387091591708,
          0.009422745889971506,
          0.02436690317789333,
          0.001418511226776178,
          0.0001343053396583391,
          0.00003867540916608233,
          0.00001765840939933668,
          0.00001175881657442402,
          0.002298182129263485,
          0.001960191873582082,
          0.002075159678317048,
          0.002316221340819559,
          0.002629364281009609,
          0.003002380810926641,
          0.003426585962031999,
          0.00388764742370344,
          0.004368479830194893,
          0.004858931453189608,
          0.005366417568677555,
          0.005922690740435466,
          0.006587645618776122,
          0.008689915503852645,
          0.02153633345898545,
          0.001376678581772163,
          0.0001377025376996206,
          0.00003866598496159437,
          0.00001761541246553323,
          0.00001172999096684719,
          0.001676375136350136,
          0.001666131877734161,
          0.001838733173114383,
          0.002079959268430145,
          0.002370382436633062,
          0.00270687165280589,
          0.003083795999886051,
          0.003489779230902372,
          0.003912316036530933,
          0.004346248100537145,
          0.004801626504840203,
          0.005308221805186327,
          0.005918433528745426,
          0.007829023650257078,
          0.01852218199299525,
          0.001385697923811692,
          0.0001413730441282677,
          0.0000386513486435569,
          0.00001757258635384224,
          0.00001170133201922075,
          0.001381615047801367,
          0.001491874868275658,
          0.001680940708599837,
          0.001901588979693047,
          0.002151244955969691,
          0.002433475025049948,
          0.00274707095377663,
          0.003085809120854497,
          0.003443137054955511,
          0.003818594393207321,
          0.004223292455484676,
          0.004683361013880558,
          0.005243055235675506,
          0.00698150424720374,
          0.01611772868208762,
          0.001431756592306685,
          0.0001451717976974092,
          0.00003863235142781179,
          0.00001752993004817958,
          0.00001167284001463691,
          0.001210689708468384,
          0.001372472349510863,
          0.001559376618372754,
          0.001751721828883866,
          0.00195776940655954,
          0.002186754100132836,
          0.002441655408006509,
          0.002720719964465758,
          0.003021882088235395,
          0.003347647457639233,
          0.003709145770861882,
          0.004129173433484431,
          0.004645658801711225,
          0.006246552784519657,
          0.01443166608034208,
          0.001508922667504587,
          0.0001489737135075451,
          0.00003860975390854313,
          0.00001748744233574832,
          0.00001164451520241189,
          0.001100161634813598,
          0.001283603555859492,
          0.001459816345706539,
          0.001623369001820168,
          0.001790622099975506,
          0.001975279289352716,
          0.002183341270989888,
          0.00241595436526399,
          0.002673711527180027,
          0.002960644591996428,
          0.003287515626849274,
          0.003674702764907252,
          0.004155939654908208,
          0.005653820593967739,
          0.01335728954455393,
          0.001615157364463716,
          0.0001526719474545096,
          0.00003858422788785155,
          0.00001744512189762798,
          0.00001161635779697543,
          0.001023690200139381,
          0.001214119149361433,
          0.001376355718248025,
          0.001514054154307757,
          0.001649746206775415,
          0.00180022568402264,
          0.001973262667872277,
          0.002171580352377423,
          0.002397163925019808,
          0.002654753295085094,
          0.002954718621735598,
          0.003315881859990642,
          0.00376947492674373,
          0.005194359977595952,
          0.01277367469411585,
          0.001750653619864507,
          0.0001561776193580562,
          0.0000385563602277354,
          0.00001740296738325109,
          0.0000115883679769775,
          0.0009682877145012922,
          0.001158029886825843,
          0.001305702742731119,
          0.001421595402641867,
          0.001532727549625593,
          0.001657729740699899,
          0.00180519920098773,
          0.001978601265130008,
          0.002180606963873179,
          0.002416278930044184,
          0.002695704307995646,
          0.003036804567118441,
          0.003469514054641183,
          0.004846326746244732,
          0.01259648737138477,
          0.001917063253024988,
          0.0001594200035058658,
          0.00003852665803325421,
          0.00001736097747068551,
          0.00001156054588461733,
          0.000926766365762628,
          0.001111697081531718,
          0.001245499126520233,
          0.001343581745890115,
          0.001435985624306374,
          0.001542210834088295,
          0.001671090129273214,
          0.001826378338025491,
          0.002011081818778071,
          0.002230430919963997,
          0.002494366079135082,
          0.002820379229924161,
          0.003237947947436883,
          0.004587076162438063,
          0.01278299066075057,
          0.002117098459854948,
          0.0001623465491487147,
          0.00003849555463717042,
          0.0000173191509144864,
          0.00001153289162517416,
          0.0008948090425572193,
          0.001072710511691857,
          0.001193851082334752,
          0.00127760416378416,
          0.001355822625817623,
          0.001448204645548503,
          0.001563490827116687,
          0.001705507061338512,
          0.001877437077201912,
          0.002084632503183984,
          0.00233701277843441,
          0.002651977168766204,
          0.003059143493319163,
          0.004397193234122671,
          0.01332945197203933,
          0.00235429330030398,
          0.0001649223707612906,
          0.00003846341598777435,
          0.0000172774865827286,
          0.00001150540526672078,
          0.0008696637537285267,
          0.001039383669503966,
          0.001149200098225612,
          0.001221479163900899,
          0.001288941671986121,
          0.001371051807142572,
          0.001476298405827028,
          0.001608487709088397,
          0.001770918886567559,
          0.001969065007155722,
          0.002212929224351433,
          0.002520061819406244,
          0.002920655488319182,
          0.004261116094597782,
          0.01427228526817338,
          0.002632820537060628,
          0.0001671290734217505,
          0.00003843054714683622,
          0.00001723598348469419,
          0.00001147808684000881,
          0.0008494971526769948,
          0.001010497279621162,
          0.001110273521598657,
          0.001173349997603772,
          0.001232609278570901,
          0.001307021764351919,
          0.001404762183183493,
          0.001529590676331147,
          0.001684904745403768,
          0.001876316075988032,
          0.00211399434212386,
          0.002415818464062214,
          0.002812877925602307,
          0.004166632606839476,
          0.01569767694215114,
          0.002957302429405772,
          0.0001689629518238973,
          0.0000383971986877943,
          0.00001719464079054571,
          0.00001145093633851145,
          0.0008330466516129464,
          0.0009851526227027691,
          0.001076046720911925,
          0.001131699053040811,
          0.001184645290394951,
          0.001253218635395614,
          0.001345269651853007,
          0.00146451545021968,
          0.001614453635489167,
          0.001800854972932309,
          0.002034118281303637,
          0.00233257952529026,
          0.002728463013802131,
          0.004104152441448485,
          0.01776608536960147,
          0.003332572291272856,
          0.0001704327165490434,
          0.0000383635728490417,
          0.00001715345784418154,
          0.00001142395371860396,
          0.0008079744274856467,
          0.0009425704847417126,
          0.001018603484100376,
          0.001063246339039755,
          0.001107401344585791,
          0.001167971402414351,
          0.001252216852799678,
          0.001363814502041678,
          0.001506485540053285,
          0.001686365814424736,
          0.001914429798554035,
          0.002210163284357193,
          0.002608513016543254,
          0.004046175518179419,
          0.02524350498599849,
          0.00425382993776648,
          0.000172361563937045,
          0.00003829609079046483,
          0.00001707156947697684,
          0.00001137049176555449,
          0.0007813860066081061,
          0.0008905059543843597,
          0.000948856256345777,
          0.0009824516760182432,
          0.001018554611607024,
          0.00107189525350037,
          0.001149027251402942,
          0.00125367075869174,
          0.001389926573540506,
          0.001564532204821325,
          0.001789450002496606,
          0.002086150979808268,
          0.002494234798683333,
          0.004050742915327156,
          0.07871633788943014,
          0.006231088054307959,
          0.0001731632031393847,
          0.00003818984211492543,
          0.00001694284029582386,
          0.00001128697242807814,
          0.0007180724873780617,
          0.0007408072929239198,
          0.0007563276218474689,
          0.000769223831013777,
          0.0007908395823803547,
          0.0008287030959350319,
          0.0008867439262223295,
          0.00096746786530012,
          0.001073681532313874,
          0.001209960791411955,
          0.0013845197856026,
          0.00161235469411712,
          0.001921443892471415,
          0.003069535433337462,
          0.03909907443329156,
          0.01430830782444218,
          0.0001612675847397822,
          0.00003745086091194316,
          0.00001608865462468209,
          0.00001074865892726743,
          0.0006877916006651815,
          0.0006927426494119901,
          0.0007008171424206151,
          0.0007074497121356437,
          0.0007172117316386114,
          0.0007326065603989711,
          0.0007535288559447873,
          0.0007787201891344298,
          0.0008069041583047135,
          0.0008373657062506575,
          0.0008701227205769293,
          0.0009058561678229618,
          0.0009457389161109591,
          0.001044099853429183,
          0.001281101372926194,
          0.001076445790795054,
          0.0001625703918423809,
          0.00003451593377714084,
          0.00001423304791169426,
          0.000009644077396217835,
          0.0006826380691300133,
          0.0006866707358780754,
          0.0006895276442375934,
          0.0006856428992286525,
          0.0006797599026546217,
          0.0006753726397891582,
          0.0006737268917176031,
          0.0006748202667998626,
          0.0006781504179093265,
          0.0006830579211434406,
          0.0006888605377564969,
          0.000694912976868002,
          0.0007006445613914299,
          0.0007093808574859786,
          0.0007116473728057346,
          0.0004358899563939844,
          0.0001432449841842195,
          0.0000299422416313419,
          0.00001213041303548664,
          0.000008454941244978733,
          0.0006815239883137785,
          0.0006851258510069691,
          0.0006860518997915014,
          0.0006790476027130247,
          0.0006690973571497315,
          0.000659917256735987,
          0.0006529202910715441,
          0.0006481750009514513,
          0.0006451715926169887,
          0.0006432181474469272,
          0.0006416263374095168,
          0.0006398010428614606,
          0.0006372836444752127,
          0.0006290849683651754,
          0.0006065177045830113,
          0.0003644277129072101,
          0.0001258062252551123,
          0.00002663988847292631,
          0.00001063086826096035,
          0.000007665848209094267,
          0.0006810000959650286,
          0.000684492562540571,
          0.0006848966672491216,
          0.0006771535569918614,
          0.0006662175384474009,
          0.000655703489096832,
          0.0006469318833163964,
          0.0006399205587505594,
          0.0006341700340801441,
          0.0006290661825197442,
          0.0006240562337454713,
          0.0006187154024753346,
          0.0006127615710152469,
          0.000598517025116749,
          0.0005698800367529201,
          0.0003458592263911827,
          0.0001174413554580677,
          0.00002466977575008029,
          0.000009810868174546865,
          0.000007270133472665963
        ]
      ],
      "7": [
        [
          0.004409180524185399,
          0.002600090069757276,
          0.002549239071535027,
          0.002755597743183479,
          0.003065432484487183,
          0.003449605559416067,
          0.003900012545518035,
          0.004405923736129129,
          0.004951710037788955,
          0.005525205624442566,
          0.006130397109223183,
          0.006798431831477016,
          0.00759571611853371,
          0.01011511155641789,
          0.02663544349012916,
          0.001752790964517352,
          0.0002174130553685303,
          0.00007577552445127823,
          0.00003188377286242543,
          0.00001898674502836856,
          0.002263560080959795,
          0.001941959117626655,
          0.002067875629809062,
          0.002321569361707038,
          0.002650807676204418,
          0.003044500634495746,
          0.00349487433390689,
          0.003988164662480211,
          0.004507433080380502,
          0.005042533160865881,
          0.005601413242121918,
          0.006217750881967411,
          0.00695570857370134,
          0.009281263793928352,
          0.02342245890493872,
          0.001692651806014709,
          0.0002219356601137129,
          0.00007556279617673915,
          0.00003178203146756137,
          0.00001894056637202696,
          0.001642783238009842,
          0.001642299524577395,
          0.001823027331619231,
          0.002074235871498852,
          0.002377649161478765,
          0.002730989856585907,
          0.003129377799101845,
          0.003561942753499123,
          0.004016391674000264,
          0.004487723997072564,
          0.004986613132529548,
          0.005544572225248214,
          0.006217607090255988,
          0.008319667067461596,
          0.02004298457038601,
          0.001695311908491677,
          0.0002268567744763947,
          0.00007534127058525353,
          0.00003168087055182528,
          0.00001889467122167639,
          0.001347119103705974,
          0.001463138052771289,
          0.001658199789282971,
          0.001886818324749276,
          0.002146987540120313,
          0.002442810973827941,
          0.002773659029734298,
          0.003133785199495907,
          0.003516964831278328,
          0.003923080322294932,
          0.004363962550035341,
          0.004867318282512557,
          0.005480430636205432,
          0.007381804249949123,
          0.01735369646457381,
          0.001743028316591029,
          0.0002319394251939913,
          0.0000751126714142568,
          0.00003158028588774298,
          0.00001884905983992911,
          0.001174546135448791,
          0.001339290616308569,
          0.001530572377688169,
          0.001729406546424516,
          0.001944105832912339,
          0.002184146988467457,
          0.002452939298468274,
          0.002749182623951688,
          0.003071221999364729,
          0.003422030067502032,
          0.003813508392828479,
          0.004269890599904622,
          0.004831697085178637,
          0.006571696312474147,
          0.01546076238082063,
          0.001827951433343737,
          0.0002369825195224926,
          0.00007487852890377121,
          0.00003148027290953882,
          0.00001880373243612878,
          0.001061989927373943,
          0.001246317895974832,
          0.001425699017071643,
          0.001594689409628459,
          0.001769250769421862,
          0.001963078859194497,
          0.002182487005005053,
          0.002429049865260508,
          0.002703812672912299,
          0.00301133581817671,
          0.003363163246061821,
          0.003780991678715937,
          0.00430082849544878,
          0.005918491235067245,
          0.01423860362727712,
          0.001947077005967557,
          0.0002418173278190258,
          0.00007464018583790472,
          0.00003138082687739039,
          0.00001875868916458006,
          0.0009832579886009413,
          0.00117298994653637,
          0.001337505134126928,
          0.00147991079398301,
          0.001621952160726916,
          0.001780212612508419,
          0.001962686406469715,
          0.002172500687103506,
          0.002412106594576446,
          0.002686793231951673,
          0.003007695883901109,
          0.003394851534725603,
          0.00388152690146925,
          0.005410548373002549,
          0.01354901951568355,
          0.00210013545756092,
          0.0002463063556740126,
          0.00007439880738846196,
          0.00003128194301197665,
          0.00001871393012312101,
          0.0009254367485059368,
          0.001113258847700911,
          0.001262561568716967,
          0.001382654751702816,
          0.00149944195459554,
          0.001631182958622994,
          0.00178663345232203,
          0.001969640455195605,
          0.002183339173407519,
          0.002433339147604215,
          0.002730461444536439,
          0.00309374948917993,
          0.003554983352929309,
          0.005023084801267921,
          0.01329513464650098,
          0.002288603093185564,
          0.0002503429776110998,
          0.00007415539336371054,
          0.00003118361660292429,
          0.00001866945535205914,
          0.0008813822327300641,
          0.001063443903306137,
          0.001198404649874456,
          0.001300330567386018,
          0.001397870384252771,
          0.001510028159056706,
          0.001645746114357736,
          0.00180914091691308,
          0.002003673343852183,
          0.002235106231390884,
          0.002514075443853837,
          0.002859108812948202,
          0.003301370541471821,
          0.004730974984747281,
          0.01342564986271727,
          0.002515186507006882,
          0.000253850813010025,
          0.00007391079180375127,
          0.00003108584309446947,
          0.00001862526483342816,
          0.0008468069376053089,
          0.001021105690857082,
          0.001143063431745795,
          0.00123039976191438,
          0.001313348888947345,
          0.001411015832028488,
          0.001532213345773701,
          0.001681111221530431,
          0.001861333695891674,
          0.002078744012462348,
          0.002343914768510634,
          0.002675199203788623,
          0.003103759321883056,
          0.004512896970835983,
          0.0139310218617783,
          0.002783510928498091,
          0.0002567822912446264,
          0.00007366571313696234,
          0.00003098861815133694,
          0.00001858135849054012,
          0.0008189807926904762,
          0.0009845377596061067,
          0.00109492464535447,
          0.001170589199521338,
          0.001242450819838991,
          0.001329305357052794,
          0.001439684325657712,
          0.001577721089560712,
          0.001747139037532802,
          0.001953898292283857,
          0.002208610554763075,
          0.002529699783509043,
          0.002948767771413043,
          0.004351877552783281,
          0.01484363567377046,
          0.003097882588315662,
          0.0002591162214456088,
          0.00007342074432875084,
          0.0000308919377075979,
          0.0000185377361878125,
          0.000796087576626499,
          0.0009525071250113666,
          0.001052677233694129,
          0.001118981286200819,
          0.001182356244738883,
          0.001261045954734839,
          0.001363243449457101,
          0.001493019683937592,
          0.001654178459902778,
          0.001852791503439923,
          0.002099590444253822,
          0.002413247046964133,
          0.002826125394552824,
          0.004234676004068287,
          0.01624674934965837,
          0.003463050765335059,
          0.0002608544558951424,
          0.00007317636262367616,
          0.00003079579800097462,
          0.00001849439773084765,
          0.000776878429705928,
          0.0009241052703502069,
          0.001015269397036164,
          0.001074017218288874,
          0.001130827784704758,
          0.001203262517554346,
          0.001299169117390365,
          0.001422559133284183,
          0.0015773171905114,
          0.001769645115887519,
          0.002010454992565346,
          0.002318792460827591,
          0.002728017484371623,
          0.004150958289313855,
          0.01829849527791262,
          0.003883919213810179,
          0.0002620179100732897,
          0.0000729329486129576,
          0.00003070019559480552,
          0.0000184513428667369,
          0.0007462350870447649,
          0.0008756410678497386,
          0.0009518090468007536,
          0.0009993300347060686,
          0.001046907446776861,
          0.001110609315153844,
          0.001197655751198511,
          0.001311983744445875,
          0.001457659120634135,
          0.001641185435345439,
          0.001873945694791882,
          0.002175956821655349,
          0.002582996257819861,
          0.004052975865380531,
          0.02575033825166772,
          0.004910772867577088,
          0.0002627737986640522,
          0.00007245013518226828,
          0.00003051059062640547,
          0.00001836608261613059,
          0.0007107754803913808,
          0.0008147754680647893,
          0.0008732410807747811,
          0.0009094434393944441,
          0.0009483694712929262,
          0.001003857728103488,
          0.001082366598629408,
          0.001187816297709402,
          0.001324575461319661,
          0.001499635060148528,
          0.001725177873944158,
          0.002022879975424601,
          0.002432587383760082,
          0.003996396832379745,
          0.07908807675927937,
          0.007086888395743834,
          0.0002605436466410035,
          0.00007169717823617034,
          0.00003021384726548378,
          0.00001823301261229486,
          0.0005902169529334216,
          0.0006124679995092921,
          0.0006289588581269814,
          0.0006434256060533942,
          0.0006653748762192532,
          0.000701307131596611,
          0.000754809849067175,
          0.0008283321526594022,
          0.0009246354171420306,
          0.001048073375135601,
          0.001206265837061448,
          0.001412947030017558,
          0.001693605429607728,
          0.002737085849597609,
          0.03550987315395712,
          0.01473471851740706,
          0.0002222779589276028,
          0.00006682137113514646,
          0.00002828386922028665,
          0.00001737924757838061,
          0.0004477027152655088,
          0.0004535660873604386,
          0.0004615417296152923,
          0.0004686419094662777,
          0.000477896420294337,
          0.0004910203064163487,
          0.0005080097779373261,
          0.0005280782619257511,
          0.0005504076753968222,
          0.000574545238358158,
          0.0006005329167194039,
          0.0006288736219028557,
          0.0006604252214956157,
          0.0007377201755982393,
          0.0009222036830660347,
          0.0008820351371100579,
          0.0001831643646001882,
          0.00005488346503199565,
          0.00002429122910623295,
          0.00001565359799296113,
          0.0003225839119555187,
          0.0003263937832757587,
          0.0003296791695766462,
          0.0003297535887247403,
          0.0003288546133060746,
          0.000328665196476765,
          0.000329807777609457,
          0.0003323048382243927,
          0.0003359315402193819,
          0.0003403792088635697,
          0.0003453201881304269,
          0.0003504374875341168,
          0.0003554442935834422,
          0.0003642106265875864,
          0.0003724133613054316,
          0.000261133236921325,
          0.0001226478400561246,
          0.0000409768747722114,
          0.00002006575434900362,
          0.00001385403611694787,
          0.0002344554736345049,
          0.0002370950918194521,
          0.0002388312742802699,
          0.0002378074225769787,
          0.0002357297061919245,
          0.0002338961432243825,
          0.0002328150122899318,
          0.0002325245969331734,
          0.0002328553053914596,
          0.0002335671900310132,
          0.0002344156719779257,
          0.0002351843841169927,
          0.0002357020972749065,
          0.0002355580771978687,
          0.0002316347451896611,
          0.0001604835133977489,
          0.0000826414575626676,
          0.0000318523833357941,
          0.00001719370781767113,
          0.00001269614154259452,
          0.0001766185270820457,
          0.0001786162725649194,
          0.0001798260789222805,
          0.0001788966347417219,
          0.000177104838094319,
          0.0001754014198511728,
          0.0001741434790901685,
          0.0001733442716386447,
          0.0001728763359116579,
          0.0001725774758490912,
          0.0001722982590073117,
          0.0001719209628563906,
          0.0001713647256170539,
          0.0001695601532724789,
          0.0001648316673735755,
          0.0001164149961433579,
          0.00006154929719335512,
          0.00002634016887860055,
          0.00001546097554014282,
          0.00001207002888284889
        ]
      ],
      "8": [
        [
          0,
          3.519744694546478e-8,
          1.382634051245607e-7,
          3.368194820836093e-7,
          6.671769835790657e-7,
          0.000001174944813506744,
          0.000001915770529510501,
          0.000002950280177440293,
          0.000004337194203235934,
          0.000006133931195308427,
          0.000008414223749735153,
          0.00001130649118795557,
          0.00001505433252196634,
          0.00002735993060103213,
          0.0001088757295672639,
          0.00003849822974050024,
          0.00003041241804390597,
          0.00004192454602750239,
          0.0000460909339432358,
          0.0000652608739750779,
          0.0001498612131481009,
          0.0001286615714902737,
          0.0001371576344054795,
          0.0001542196074109351,
          0.0001764306878870082,
          0.000203107236258018,
          0.0002337918321461815,
          0.0002676292996591145,
          0.0003035471364015962,
          0.0003409213767712188,
          0.0003803493601265638,
          0.0004241968212336261,
          0.0004769711415009088,
          0.0006437033364696673,
          0.001659018209095343,
          0.0001511357318191994,
          0.00004631125068154959,
          0.00004735677465858239,
          0.00004859891473119815,
          0.00006682982675332446,
          0.0002179337023721877,
          0.0002180035675140808,
          0.0002421908415928806,
          0.0002758432999049144,
          0.0003165763614470501,
          0.0003641363083369455,
          0.0004179284282014124,
          0.0004765601169948417,
          0.0005384438326338666,
          0.0006029630310715474,
          0.000671609483412152,
          0.0007487070331588006,
          0.0008419487477811683,
          0.001133603173269589,
          0.002762390233293695,
          0.0002659323348539579,
          0.00006299440420811144,
          0.00005276220539906139,
          0.00005108970035733952,
          0.00006838685335573981,
          0.0002685662031106874,
          0.0002918656282024498,
          0.0003310116512835458,
          0.0003769658303078117,
          0.0004293621616742069,
          0.0004890614832570438,
          0.0005559850845310702,
          0.0006290323179603579,
          0.0007070052862739733,
          0.0007899325073745235,
          0.0008802563775537714,
          0.000983649705654987,
          0.001109800843168276,
          0.001501491754986666,
          0.003558623874483185,
          0.0003916298038239904,
          0.0000804649150941107,
          0.00005813991601923118,
          0.00005356334542549034,
          0.00006993202452493126,
          0.0003127931409751589,
          0.0003568673724517214,
          0.0004081054485799336,
          0.0004614704777227355,
          0.0005192027428614031,
          0.000583863421936551,
          0.0006564032636077632,
          0.0007365196390125234,
          0.0008238177065455843,
          0.0009191477287654261,
          0.001025770577249141,
          0.001150293794972817,
          0.001303769103907868,
          0.001779605115625653,
          0.004213842610129225,
          0.0005351279276470846,
          0.00009867539955434176,
          0.00006348932494916754,
          0.00005601990418436159,
          0.0000714654115250459,
          0.0003541715551613509,
          0.0004158747430319053,
          0.0004760304108069336,
          0.0005328303314183564,
          0.0005916177364323117,
          0.0006569943059294407,
          0.000731106770616618,
          0.0008145245104771182,
          0.0009076455951911549,
          0.001012055505718176,
          0.001131701890364097,
          0.001273979154176724,
          0.00145115838698215,
          0.002003026437193309,
          0.00484511373416345,
          0.0007029963727406512,
          0.0001175383141718075,
          0.00006881012782220047,
          0.00005845943067633941,
          0.00007298708609608227,
          0.0003942132731684552,
          0.0004705388882565013,
          0.0005368598234894312,
          0.000594418163879161,
          0.0006519475504253858,
          0.0007161296950485073,
          0.0007902111018201934,
          0.000875491317331027,
          0.0009730059910379686,
          0.001084945253536237,
          0.001215876842272588,
          0.001373998058917869,
          0.001572914895898827,
          0.002198373557067887,
          0.005531385023106531,
          0.0009022086529602977,
          0.0001369361991274394,
          0.0000741022400154642,
          0.000060881978910903,
          0.0000744971204088389,
          0.0004336502955197837,
          0.0005219446136316955,
          0.0005922958223542012,
          0.0006490531970221789,
          0.0007043675716177414,
          0.0007668286683917142,
          0.0008405818592607514,
          0.000927477539111169,
          0.00102904089673459,
          0.001147974441405847,
          0.001289457416391003,
          0.00146258384634653,
          0.001682523796127828,
          0.002383089678143152,
          0.006334564936492523,
          0.001140581735978511,
          0.0001567320384200171,
          0.00007936574570442991,
          0.00006328760305252763,
          0.00007599558702078264,
          0.0004728513616106022,
          0.0005708325282437986,
          0.0006436513234154492,
          0.0006988329875544343,
          0.0007517587105018028,
          0.0008126586185373386,
          0.0008863743100562572,
          0.0009751641250618019,
          0.001080943749263982,
          0.001206882886171549,
          0.001358801606018975,
          0.001546818216512763,
          0.00178794367281133,
          0.00256786800545855,
          0.00731563886108384,
          0.001427084423740299,
          0.0001767793940938743,
          0.00008460085351670151,
          0.0000656763576147305,
          0.0000774825588329351,
          0.0005119952645456739,
          0.000617710205822618,
          0.0006918847215948713,
          0.0007452051818790186,
          0.0007959631201922299,
          0.0008557462628214832,
          0.0009299290757932321,
          0.001021084658066027,
          0.001131466229536535,
          0.001264700907907729,
          0.001427301015893761,
          0.001630550929238093,
          0.001893600507385084,
          0.002759007724537405,
          0.008547735835556848,
          0.001772067410507385,
          0.0001969317585779885,
          0.00008980785857880665,
          0.00006804829765348507,
          0.00007895810904785694,
          0.0005511560605211856,
          0.0006629256255321546,
          0.0007376715046584711,
          0.0007891226706134404,
          0.0008380991978413936,
          0.0008972888109976363,
          0.0009724811846596232,
          0.001066512209599148,
          0.001181952575428035,
          0.001322899663141302,
          0.001496621290425231,
          0.001715714813604377,
          0.002001776600922447,
          0.002960032598352372,
          0.0101305030910218,
          0.002187419829039323,
          0.0002170505634599001,
          0.00009498711056371963,
          0.00007040347895467143,
          0.00008042231112885583,
          0.0005903498358393403,
          0.0007067203353189645,
          0.000781481117455182,
          0.0008311955833169557,
          0.0008788185783749847,
          0.0009379197636675618,
          0.001014625067229916,
          0.001112009954473915,
          0.001232963244985871,
          0.001382078378527714,
          0.001567446970629125,
          0.001803125923191026,
          0.002113467741006926,
          0.003172679496844793,
          0.01221129056262187,
          0.002686629137381349,
          0.0002370114223177892,
          0.0001001389872387925,
          0.00007274195821137888,
          0.00008187523876049006,
          0.0006295619750877892,
          0.0007492676087059261,
          0.0008236423555308978,
          0.0008718110209599557,
          0.0009184875448391423,
          0.0009779460956298935,
          0.001056598678778869,
          0.001157755210023191,
          0.001284635032772707,
          0.001442359615225079,
          0.001639912892368594,
          0.001892952979823898,
          0.002228892624507471,
          0.003397475084361932,
          0.01502256071689001,
          0.003284700452894261,
          0.000256708400994913,
          0.0001052638729616033,
          0.00007506379318796905,
          0.00008331696581039746,
          0.0007079199494254661,
          0.0008311198271651896,
          0.0009039116973320872,
          0.0009495842005844962,
          0.0009953847328517007,
          0.001056603407574496,
          0.001140146468173424,
          0.001249813045460825,
          0.0013895385889397,
          0.001565598797219597,
          0.001788950101376095,
          0.00207883574831321,
          0.002469634559705635,
          0.003881433923186692,
          0.02472941540024938,
          0.004843079859047189,
          0.0002949914128080161,
          0.0001154341430303142,
          0.0000796577675893503,
          0.0000861671143318109,
          0.0008316146758053192,
          0.0009537960667044977,
          0.001022790833401546,
          0.001065787775237367,
          0.001112044934258323,
          0.001177806912962941,
          0.001270693991105346,
          0.001395365900298961,
          0.001557024324322194,
          0.001763972634746534,
          0.002030651825656536,
          0.002382730109149697,
          0.002867373188546753,
          0.004717699892641329,
          0.09359760258426103,
          0.00858277747859414,
          0.0003520073424848215,
          0.0001313716166731462,
          0.00008681772408239065,
          0.00009060305178881906,
          0.001636975243418245,
          0.001699569489392817,
          0.001746239534639064,
          0.001787339247478472,
          0.001849282233661004,
          0.001950178348205878,
          0.002100071557519009,
          0.002305859020108371,
          0.002575323225403887,
          0.002920701951795054,
          0.003363367397964574,
          0.003941797787806313,
          0.004727367633248903,
          0.00764852384744925,
          0.09940713793617752,
          0.04182678103426478,
          0.0006661879911623841,
          0.0002356672092836454,
          0.0001324852753801938,
          0.0001187523397706758,
          0.003321313086523399,
          0.003366547883750263,
          0.003427492928037834,
          0.003481972823816783,
          0.003552499456541588,
          0.003651851088089695,
          0.00378004058110743,
          0.003931252414305194,
          0.004099424368713665,
          0.004281204161615215,
          0.004476921075988964,
          0.004690342491908094,
          0.004927890792951513,
          0.005509533519323899,
          0.006896755739002129,
          0.006652344415465244,
          0.001408674703952593,
          0.0004462158459110748,
          0.000223677900705519,
          0.0001743174726781214,
          0.005252427381799475,
          0.005317160961234873,
          0.005373344690052896,
          0.005377156930588248,
          0.005365026456412197,
          0.00536440049152031,
          0.005385459351144455,
          0.005428599234703155,
          0.005490173489045134,
          0.005565157171708317,
          0.005648205539166309,
          0.0057341391316761,
          0.005818264097507408,
          0.005966069433975864,
          0.006106886957351617,
          0.004301569528778642,
          0.002009207075219838,
          0.0006521487799618907,
          0.0003158995906984184,
          0.0002286626528333522,
          0.006486157014094925,
          0.006562071596711434,
          0.006612920858497061,
          0.00658724326928346,
          0.006532226681479184,
          0.006483822669912301,
          0.006456136672253233,
          0.006450254716597483,
          0.006461493746784066,
          0.006483209900985261,
          0.006508621389211559,
          0.006531721587396406,
          0.006547751370360954,
          0.006546726194947458,
          0.00644146581543959,
          0.004461523527006137,
          0.00222608985860199,
          0.0007675329389311367,
          0.0003626756156332345,
          0.0002539430218888263,
          0.006909794945098921,
          0.006989620622236517,
          0.007038488501939789,
          0.007003474375249476,
          0.006934528859015516,
          0.006868870801590728,
          0.006820492616740919,
          0.006789923919697497,
          0.006772179854618532,
          0.006760911201655395,
          0.006750266032644492,
          0.006735633422219642,
          0.006713846506118523,
          0.006642735164138183,
          0.006455742658397629,
          0.004525039369486892,
          0.002249316497539486,
          0.0007948554838747865,
          0.0003684217198112417,
          0.0002555763095834847
        ]
      ],
      "9": [
        [
          0.004288177212134048,
          0.002533617615315162,
          0.002488836623361048,
          0.002695442789298821,
          0.003004207157446158,
          0.003387090099846422,
          0.003836523724476207,
          0.004342290121747357,
          0.004889252493286312,
          0.005465583668567191,
          0.006075373913990622,
          0.006749707228366563,
          0.007554960516335355,
          0.01009706864661814,
          0.02673789629080437,
          0.001825175641934216,
          0.0002451504738954846,
          0.00009577187121125963,
          0.00004735120461306908,
          0.00003246120851104391,
          0.00220187067837936,
          0.001892682171373654,
          0.002019273515171991,
          0.002271333153948806,
          0.002598371076329311,
          0.002989910253705501,
          0.003438651389403667,
          0.003931330514801208,
          0.004451445539979356,
          0.004989089199597222,
          0.005552215277141649,
          0.0061743841456279,
          0.006919725071343918,
          0.0092664928034383,
          0.02351704645443235,
          0.00176285598786709,
          0.0002502623156072333,
          0.00009546715695474633,
          0.00004715190858699721,
          0.00003233567290290921,
          0.001598314275951914,
          0.001600929115087503,
          0.001780516578647637,
          0.002029735242071543,
          0.002331056257854943,
          0.002682527242119535,
          0.003079615382541616,
          0.003511844068467733,
          0.003967249818294464,
          0.004440994620932354,
          0.004943742437005584,
          0.005506931977558648,
          0.006186598374323254,
          0.008307972832191793,
          0.02012764083144531,
          0.001765918690626526,
          0.0002558224668536483,
          0.00009515103887809368,
          0.00004695366947312395,
          0.0000322108755930333,
          0.001310893056147121,
          0.001426541424324963,
          0.00161982845705279,
          0.001846675687463113,
          0.002105298862017527,
          0.00239989978087498,
          0.002730050447879125,
          0.003090270859695066,
          0.003474565079358829,
          0.003882935090332551,
          0.004327228938511549,
          0.004835150239620939,
          0.005454083002202837,
          0.007372753452877702,
          0.01743010056855968,
          0.001815911405628125,
          0.0002615636551649197,
          0.00009482571575644635,
          0.00004675648236749948,
          0.00003208681657888958,
          0.001143162426931285,
          0.001306022007647317,
          0.001495418015024391,
          0.001692911208675265,
          0.001906692355168373,
          0.002146157239316885,
          0.002414797746295732,
          0.002711484879038268,
          0.003034728280913291,
          0.003387605406468209,
          0.003782069502002415,
          0.004242411371009756,
          0.004809305983495213,
          0.00656477708594116,
          0.01553150217314499,
          0.001904676623527282,
          0.0002672590247329343,
          0.00009449313906343461,
          0.00004656034183457467,
          0.00003196349573430786,
          0.001033789498838266,
          0.001215565461108389,
          0.00139319022664942,
          0.001561302272627715,
          0.001735497010135926,
          0.001929261589538339,
          0.002148915072410348,
          0.002396147602423367,
          0.002672136525328138,
          0.00298154602161845,
          0.003335999326241241,
          0.003757290906699572,
          0.004281616384643503,
          0.005913247885573188,
          0.01430612072884121,
          0.002029099743967698,
          0.0002727181908448495,
          0.00009415502095924376,
          0.00004636524215294769,
          0.00003184091280747884,
          0.0009573050410530112,
          0.001144234262795824,
          0.00130722138997808,
          0.001449163898582037,
          0.001591268841601954,
          0.001749831494402779,
          0.001932811105578932,
          0.002143423001629568,
          0.002384236160570838,
          0.002660646595860943,
          0.002983887349275576,
          0.003374117829880568,
          0.003864812580187794,
          0.005406624762912146,
          0.0136154366640142,
          0.002188913258146413,
          0.0002777859849152522,
          0.00009381284707538972,
          0.00004617117751576857,
          0.00003171906741956808,
          0.0009011520108556302,
          0.00108613863103551,
          0.001234169136927887,
          0.00135414171071079,
          0.001471307769288803,
          0.00160359733021892,
          0.001759714374354523,
          0.001943582851859385,
          0.002158450147475455,
          0.002410035949235829,
          0.002709270432171704,
          0.003075333885906526,
          0.003540225530585213,
          0.0050202186946685,
          0.01336235423975976,
          0.002385668142659062,
          0.0002823420548476664,
          0.00009346789232044004,
          0.00004597814219143071,
          0.00003159795906396211,
          0.0008583835604083054,
          0.00103769439353242,
          0.001171632370772209,
          0.001273707968680306,
          0.001371849464831034,
          0.001484715770532724,
          0.001621194472843958,
          0.001785475810304808,
          0.001981130622024146,
          0.002214034131697443,
          0.00249493799257282,
          0.002842515348268577,
          0.003288156545903002,
          0.004728978021210511,
          0.01349551398729996,
          0.002622197531699065,
          0.0002863001713417566,
          0.00009312123836258253,
          0.00004578613064969426,
          0.00003147758710607549,
          0.0008248303777957529,
          0.0009965261868164512,
          0.001117689893772741,
          0.001205383985020233,
          0.001289088414802805,
          0.001387564386691389,
          0.001509574074849116,
          0.001659360890608466,
          0.001840658248378819,
          0.002059442995453756,
          0.002326407367620186,
          0.00266005504373151,
          0.003091779153564738,
          0.004511634808619935,
          0.01400549036257068,
          0.002902292472540985,
          0.0002896066165605498,
          0.00009277379179272905,
          0.00004559513765791127,
          0.00003135795078366694,
          0.0007978375537192666,
          0.0009609723874601545,
          0.001070768825207122,
          0.001146949125256035,
          0.001219669658659359,
          0.001307393659500763,
          0.001418609145867567,
          0.001557524337167079,
          0.001727971203399922,
          0.001936023921520348,
          0.002192416044270875,
          0.002515725338712065,
          0.002937788955093351,
          0.004351254097646647,
          0.01492499681852097,
          0.003230454528656172,
          0.0002922374471530495,
          0.00009242630224797201,
          0.00004540515835161845,
          0.00003123904920762807,
          0.0007756387964872669,
          0.0009298324080299584,
          0.00102959070623151,
          0.001096529525348042,
          0.001160831497061684,
          0.001240424388326903,
          0.001343465728408965,
          0.001474102743620491,
          0.001636247170827221,
          0.001836084740622447,
          0.002084470237504676,
          0.002400231722613355,
          0.002815972757120923,
          0.004234621800526683,
          0.0163379086416377,
          0.003611647804414307,
          0.0002941947323567367,
          0.00009207937999126835,
          0.00004521618828328396,
          0.00003112088136319252,
          0.0007570195309333836,
          0.0009022216237461452,
          0.000993129767746001,
          0.001052601635051335,
          0.001110382351514891,
          0.001183736285668672,
          0.001280483480784463,
          0.001404712947969556,
          0.001560416465059158,
          0.00175390951457308,
          0.001996228150512977,
          0.002306576388566244,
          0.002718557964681528,
          0.004151422183812318,
          0.01840343166384852,
          0.004050997958544704,
          0.0002955020643160472,
          0.0000917335126097395,
          0.00004502822345264306,
          0.00003100344611152949,
          0.0007273320758123641,
          0.0008551079639929599,
          0.0009312741357281926,
          0.0009796358829440028,
          0.001028222799024355,
          0.001092845155220659,
          0.001180709083572444,
          0.001295830371801141,
          0.001442380075118405,
          0.001626974296658273,
          0.001861121020683734,
          0.00216499929469441,
          0.002574639652076319,
          0.00405436748719746,
          0.0259039300424873,
          0.005123004259044554,
          0.0002963398985744993,
          0.00009104637186661048,
          0.00004465529581673139,
          0.00003077076822272118,
          0.0006929990570372198,
          0.0007959318614072019,
          0.0008546827380654093,
          0.000891814241988907,
          0.0009317498547877777,
          0.0009881255670204578,
          0.001067401264874138,
          0.001173575817474991,
          0.001311119618317612,
          0.001487134166421086,
          0.00171392825317247,
          0.002013345565000933,
          0.002425500576847067,
          0.003999050609152178,
          0.07958494554313696,
          0.007395064606094806,
          0.0002937885651300256,
          0.00008997135915759774,
          0.00004407128119082267,
          0.00003040726609825573,
          0.0005759309974448072,
          0.0005987973204378819,
          0.0006160999384090784,
          0.0006314726941279277,
          0.0006542515884802248,
          0.0006908816471647277,
          0.0007449804090963624,
          0.0008190654445800428,
          0.0009159806863510456,
          0.001040169519562118,
          0.001199353096921971,
          0.001407396562121674,
          0.001689991067344146,
          0.002740998449750857,
          0.03575916842231381,
          0.01538052991356778,
          0.0002500714964287398,
          0.00008292061144838787,
          0.00004026295698675749,
          0.00002806259526648122,
          0.0004338805399748981,
          0.000440411381663938,
          0.0004490146934840735,
          0.00045678985175133,
          0.0004666905232903942,
          0.0004804063005457462,
          0.000497954340509575,
          0.0005185828384270376,
          0.000541503089497879,
          0.0005662803874315384,
          0.0005929651731355396,
          0.0006220640316412359,
          0.0006544387238453521,
          0.0007336132789370345,
          0.0009221165948011881,
          0.0009132599283272765,
          0.0002030682919540436,
          0.00006564469993086476,
          0.00003230181126836676,
          0.00002322890458945271,
          0.0003070354153821179,
          0.0003112583375567367,
          0.0003149901157365194,
          0.0003156561260462821,
          0.0003153848935803303,
          0.0003157882179186031,
          0.0003174690322349316,
          0.0003204560236336358,
          0.000324539006367119,
          0.0003294249998340935,
          0.0003348004150352721,
          0.0003403597247458671,
          0.0003458245776775656,
          0.0003555737998420905,
          0.000365524859451153,
          0.0002649051038177124,
          0.0001317236348442753,
          0.00004577587224182487,
          0.00002378907911400679,
          0.00001802382324885117,
          0.0002314907234960774,
          0.0002345300010276916,
          0.0002366797934955548,
          0.0002360918874589525,
          0.0002344483523302494,
          0.0002330368994933832,
          0.000232366191439848,
          0.0002324784822634514,
          0.0002332080252522879,
          0.0002343172637413236,
          0.0002355623137462248,
          0.0002367260231463404,
          0.0002376353094749997,
          0.0002382541966229278,
          0.0002354471378545766,
          0.0001679849566250967,
          0.00008998097499483988,
          0.00003430665255725763,
          0.00001856138395947759,
          0.00001479553254597675,
          0.0002040714717088799,
          0.0002067189530319507,
          0.00020845642490332,
          0.0002077103918081418,
          0.0002059539090085253,
          0.0002042896693946667,
          0.0002031348054686,
          0.0002025072588093036,
          0.0002022603651003205,
          0.0002022058256470164,
          0.0002021691775104668,
          0.0002020122008340176,
          0.0002016392752988274,
          0.000200059003267076,
          0.0001952854351347523,
          0.000141098977185282,
          0.00007568067679844904,
          0.00003015796726824274,
          0.00001658592627608155,
          0.00001356499682267899
        ]
      ],
      "10": [
        [
          0.00431719598110564,
          0.002549566448560767,
          0.002503329518192854,
          0.002709868765202058,
          0.003018871812970761,
          0.003402031648539406,
          0.003851646702146696,
          0.00435737064145788,
          0.004903942848856686,
          0.005479449260301214,
          0.006087948452540707,
          0.006760528497478672,
          0.007563552714982191,
          0.01009916156732993,
          0.02670408907659518,
          0.001804415653334294,
          0.0002361463926165808,
          0.0000887111510836846,
          0.00004287164584963386,
          0.00002956472049247222,
          0.002216771083227464,
          0.001904596392987723,
          0.002031032084593552,
          0.002283489340658024,
          0.002611054776525928,
          0.003003099861272952,
          0.003452206260982846,
          0.003944984176806087,
          0.004464821015218057,
          0.005001746777646287,
          0.005563708106896299,
          0.006184284528903219,
          0.006927596802784122,
          0.009268417180578857,
          0.02348732552213259,
          0.001742810380056134,
          0.0002410753858174566,
          0.00008843555653294769,
          0.00004269650758466607,
          0.00002945388823750151,
          0.001609130319791382,
          0.001611006787131839,
          0.001790884840240464,
          0.002040598431426358,
          0.002342435159709626,
          0.002694361000906947,
          0.003091755183415763,
          0.003524041177799726,
          0.003979170909117562,
          0.004452262366676241,
          0.004953976735681698,
          0.005515763449216267,
          0.006193637885498469,
          0.008309701392819988,
          0.02010221529136554,
          0.00174584380182776,
          0.0002464364364011579,
          0.00008814935231317771,
          0.00004252228104895345,
          0.00002934370017873909,
          0.001319764075431295,
          0.001435521347901039,
          0.00162926101611993,
          0.001856559170530292,
          0.002115575809810178,
          0.002410486868827221,
          0.002740812462294653,
          0.003101004086946701,
          0.003485006153118319,
          0.003892787542386923,
          0.004336187816844885,
          0.004842905533347667,
          0.005460290567586085,
          0.007374290302701571,
          0.01740809284956435,
          0.001795273897454047,
          0.0002519720987607418,
          0.00008785457308275046,
          0.00004234896207420717,
          0.0000292341565015076,
          0.001150898386692988,
          0.001314243277118112,
          0.001504126120914825,
          0.001701971767894474,
          0.001915999871650452,
          0.002155625054882389,
          0.002424317187642303,
          0.002720902756461456,
          0.003043848027384573,
          0.003396201564403067,
          0.003789900456973701,
          0.004249216962393945,
          0.004814781067368491,
          0.006566148066481266,
          0.01551190079546542,
          0.001883036281602952,
          0.0002574638417131478,
          0.00008755302497722994,
          0.00004217654600959582,
          0.0000291252572793156,
          0.001040785314810414,
          0.001223217318624351,
          0.001401303051419102,
          0.00156965848067805,
          0.001743968891171377,
          0.001937772660262116,
          0.002157386522273377,
          0.002404470440886969,
          0.002680166974002427,
          0.002989112266900699,
          0.003342907330082607,
          0.003763319175780814,
          0.004286491947439216,
          0.005914485098328266,
          0.01428807422036198,
          0.002006052094590192,
          0.0002627282514532183,
          0.0000872462929247523,
          0.00004200502794407684,
          0.00002901700247196218,
          0.0009637832746817547,
          0.001151437100105749,
          0.001314833611261553,
          0.001456919959055395,
          0.001599036718313662,
          0.001757551082600292,
          0.001940430767219841,
          0.002150868226509832,
          0.002391401695635267,
          0.002667398921551211,
          0.002990066807106401,
          0.003379532134297859,
          0.003869214619287819,
          0.005407758073474319,
          0.01359826939449859,
          0.002164057198489517,
          0.0002676158261289169,
          0.00008693575240986197,
          0.00004183440288781059,
          0.00002890939192419709,
          0.0009072502481060194,
          0.001092975764417685,
          0.001241355969414658,
          0.001361389227354177,
          0.001478490094659258,
          0.001610671867590239,
          0.00176665176620421,
          0.001950334114582668,
          0.002164937381106389,
          0.002416152646129315,
          0.002714881707497526,
          0.003080269477502889,
          0.003544258869028815,
          0.00502127295326248,
          0.01334551388792364,
          0.002358585292568419,
          0.0002720105942926589,
          0.00008662258404247073,
          0.0000416646659177206,
          0.00002880242536495573,
          0.0008641923768345523,
          0.001044226577332025,
          0.001178455047334617,
          0.001280525017358664,
          0.001378546318099094,
          0.001491265914583658,
          0.001627585886366081,
          0.001791678041059296,
          0.001987085169491682,
          0.002219653725957501,
          0.002500105845985464,
          0.00284707796697435,
          0.003291903637590873,
          0.004729972947745306,
          0.01347851369751064,
          0.002592437700710634,
          0.0002758294499976348,
          0.0000863077896876219,
          0.000041495812291835,
          0.00002869610240710563,
          0.0008304121345632388,
          0.0010027992227521,
          0.001124198459952984,
          0.001211835376074898,
          0.001295381299936554,
          0.001393685994128753,
          0.001515525541144963,
          0.001665125193335557,
          0.001846190818401219,
          0.002064670538188606,
          0.002331226594132169,
          0.002664325421494556,
          0.003095303334640075,
          0.004512585751117276,
          0.01398785582323453,
          0.002869362825680795,
          0.0002790206037070509,
          0.00008599220923341217,
          0.00004132783753661248,
          0.0000285904225476556,
          0.0008032366458049963,
          0.000967021617531212,
          0.001077004167489947,
          0.001153087784470955,
          0.001225623703334533,
          0.001313161636239126,
          0.001424202084323916,
          0.001562935028204919,
          0.001733165279855821,
          0.001940938493064466,
          0.002196958133136435,
          0.002519764610767143,
          0.00294113844038688,
          0.004352172914077795,
          0.01490621320485369,
          0.00319381157321161,
          0.0002815609484858905,
          0.00008567653732980332,
          0.00004116073751109519,
          0.00002848538516839723,
          0.0007808876660948418,
          0.0009356856166823347,
          0.001035586266485992,
          0.001102398349770922,
          0.00116649834837354,
          0.001245896969466966,
          0.001348762504329429,
          0.001479223776842924,
          0.001641165740158678,
          0.001840745908528938,
          0.002088789099919954,
          0.002404086125932059,
          0.002819184150263131,
          0.004235517619617993,
          0.01631735633068489,
          0.003570692199564211,
          0.0002834524383690012,
          0.00008536133963094061,
          0.00004099450845130562,
          0.00002838098953692993,
          0.000762142401045416,
          0.000907901026819082,
          0.0009989130146620456,
          0.001058235367810355,
          0.001115802958818231,
          0.001188958824203857,
          0.001285532031227317,
          0.001409593055038658,
          0.001565107281474344,
          0.001758362345969126,
          0.002000364572094377,
          0.002310280941676849,
          0.002721659030477467,
          0.004152301998780223,
          0.01838029170865444,
          0.004005072744161062,
          0.0002847177650593391,
          0.0000850470682277297,
          0.00004082914699797941,
          0.00002827723480803708,
          0.0007322540462509696,
          0.0008604907941589586,
          0.0009366971959665689,
          0.0009848791226038948,
          0.001033242387735558,
          0.001097666796101379,
          0.001185364419341799,
          0.001300332457058083,
          0.001446716417712362,
          0.001631105377651416,
          0.001864978209786326,
          0.00216847748560073,
          0.002577577998370875,
          0.004055229844424662,
          0.02587138918523522,
          0.005064957669286396,
          0.0002855364990045428,
          0.00008442263030032211,
          0.00004050101556853327,
          0.00002807164412337858,
          0.0006976886905432211,
          0.000800942188012763,
          0.0008596598068250536,
          0.0008965874888088103,
          0.0009362985721207131,
          0.0009924853356876057,
          0.001071610082894528,
          0.001177653508718259,
          0.001315061858207819,
          0.001490910918473044,
          0.001717481440640717,
[truncated: 11,462,528 more chars]
