# Supplementary material for: Variation in selection constraints on teleost TLRs with emphasis on their repertoire in the Walking catfish, Clarias batrachus
Source: Sci Rep. 2020 Dec 7;10:21394. doi: 10.1038/s41598-020-78347-6 (PMC7721727; doi:10.1038/s41598-020-78347-6)
Supplement: Supplementary file 25 — Supplementary Information 25. [file 41598_2020_78347_MOESM25_ESM.zip › T1/fubar/tree.new]

(((ATTLR1_2731_BP:0.1233711998319351,((TOTLR1_2731_BP:0.08055276884825126,LCTLR1_2731_BP:0.06835613109079113):0.01054034018572949,SMTLR1_2731_BP:0.09632177062410127):0.02182632096471394):0.01243017551868706,(ONTLR1_2731_BP:0.165139574135746,(TRTLR1_2731_BP:0.1973948751421833,(((CBTLR1_2731_BP:0.1043192487896326,((IPTLR1_2731_BP:0.05318398389426424,PHTLR1_2731_BP:0.02749954798054365):0.008235631365877866,TFTLR1_2731_BP:0.09267101740134344):0.01690263944403406):0.2451177739058401,(((CITLR1_2731_BP:0.02400400895824503,MATLR1_2731_BP:0.02064171646133041):0.05515978386067052,CCTLR1_2731_BP:0.09083022873537959):0.04131853857280587,DRTLR1_2731_BP:0.1402502725850815):0.1732311770354302):0.1556588383353828,PFTLR1_2731_BP:0.7430494146248514):0.2130588760698905):0.05677100260619598):0.02216569511472918):0.0133395981214007,((OFTLR1_2731_BP:0.06057109083495944,LMTLR1_2731_BP:0.07157487539736536):0.005108424634181116,ECTLR1_2731_BP:0.1159229724890114):0.004963624908068173,(SATLR1_2731_BP:0.1104639436198392,MMTLR1_2731_BP:0.1046224785927704):0.01208205127073776):0
