# Supplementary material for: Variation in selection constraints on teleost TLRs with emphasis on their repertoire in the Walking catfish, Clarias batrachus
Source: Sci Rep. 2020 Dec 7;10:21394. doi: 10.1038/s41598-020-78347-6 (PMC7721727; doi:10.1038/s41598-020-78347-6)
Supplement: Supplementary file 25 — Supplementary Information 25. [file 41598_2020_78347_MOESM25_ESM.zip › T1/meme/datamonkey-table.csv]

Site	Partition	&alpha;	&beta;<sup>-</sup>	p<sup>-</sup>	&beta;<sup>+</sup>	p<sup>+</sup>	LRT	p-value	# branches under selection	Total branch length
1	1	0.00	0.00	1.00	0.00	0.00	0.00	1.00	0.00	0.00
2	1	0.00	0.00	1.00	0.00	0.00	0.00	1.00	0.00	0.00
3	1	0.00	0.00	1.00	0.00	0.00	0.00	1.00	0.00	0.00
4	1	0.00	0.00	1.00	0.00	0.00	0.00	1.00	0.00	0.00
5	1	0.00	0.00	1.00	0.00	0.00	0.00	1.00	0.00	0.00
6	1	0.00	0.00	1.00	0.00	0.00	0.00	1.00	0.00	0.00
7	1	0.00	0.00	1.00	0.00	0.00	0.00	1.00	0.00	0.00
8	1	0.00	0.00	1.00	0.00	0.00	0.00	1.00	0.00	0.00
9	1	7469.67	7178.87	0.00	0.00	1.00	0.00	0.67	0.00	1558.86
10	1	0.00	0.00	1.00	0.00	0.00	0.00	1.00	0.00	0.00
11	1	0.00	0.00	1.00	0.00	0.00	0.00	1.00	0.00	0.00
12	1	0.00	0.00	1.00	0.00	0.00	0.00	1.00	0.00	0.00
13	1	0.00	0.00	0.00	9.81	1.00	0.00	0.67	0.00	5.14
14	1	0.00	0.00	0.00	17.45	1.00	0.00	0.67	0.00	9.14
15	1	0.00	0.00	0.00	28.64	1.00	0.00	0.67	0.00	15.00
16	1	0.00	0.00	0.00	11.10	1.00	0.00	0.67	0.00	5.81
17	1	0.00	0.00	1.00	0.00	0.00	0.00	1.00	0.00	0.00
18	1	0.00	0.00	0.00	12.12	1.00	0.00	0.67	0.00	6.34
19	1	0.00	0.00	0.00	17.54	1.00	0.00	0.67	0.00	9.19
20	1	0.00	0.00	1.00	0.00	0.00	0.00	1.00	0.00	0.00
21	1	31.10	0.00	0.00	0.00	1.00	0.00	0.67	0.00	6.49
22	1	0.00	0.00	1.00	0.00	0.00	0.00	1.00	0.00	0.00
23	1	0.00	0.00	1.00	0.00	0.00	0.00	1.00	0.00	0.00
24	1	0.00	0.00	1.00	0.00	0.00	0.00	1.00	0.00	0.00
25	1	0.00	0.00	1.00	0.00	0.00	0.00	1.00	0.00	0.00
26	1	0.00	0.00	1.00	0.00	0.00	0.00	1.00	0.00	0.00
27	1	0.00	0.00	1.00	0.00	0.00	0.00	1.00	0.00	0.00
28	1	0.00	0.00	1.00	0.00	0.00	0.00	1.00	0.00	0.00
29	1	0.00	0.00	0.00	12.04	1.00	0.00	0.67	0.00	6.30
30	1	0.00	0.00	1.00	0.00	0.00	0.00	1.00	0.00	0.00
31	1	0.00	0.00	1.00	0.00	0.00	0.00	1.00	0.00	0.00
32	1	0.00	0.00	1.00	0.00	0.00	0.00	1.00	0.00	0.00
33	1	0.00	0.00	1.00	0.00	0.00	0.00	1.00	0.00	0.00
34	1	0.00	0.00	1.00	0.00	0.00	0.00	1.00	0.00	0.00
35	1	0.00	0.00	1.00	0.00	0.00	0.00	1.00	0.00	0.00
36	1	0.00	0.00	1.00	0.00	0.00	0.00	1.00	0.00	0.00
37	1	0.00	0.00	1.00	0.00	0.00	0.00	1.00	0.00	0.00
38	1	0.00	0.00	0.00	0.28	1.00	0.00	0.67	0.00	0.15
39	1	1.98	1.82	0.28	0.00	0.72	0.00	0.67	0.00	0.68
40	1	0.86	0.86	0.00	1.29	1.00	0.00	0.67	0.00	0.85
41	1	12.84	12.84	0.28	0.00	0.72	0.00	0.67	0.00	4.54
42	1	8.80	1.52	0.09	1.53	0.91	0.00	0.67	0.00	2.64
43	1	3.15	3.01	0.47	2.98	0.53	0.00	0.67	0.00	2.23
44	1	1.29	1.29	0.00	3.70	1.00	0.00	0.67	0.00	2.21
45	1	3.72	3.72	0.40	3.85	0.60	0.00	0.66	0.00	2.77
46	1	0.39	0.39	0.00	1.58	1.00	0.00	0.67	0.00	0.91
47	1	0.59	0.00	0.42	2.71	0.58	1.19	0.28	1.00	0.95
48	1	1.44	1.44	0.00	2.14	1.00	0.00	0.67	0.00	1.42
49	1	0.84	0.00	0.58	9.09	0.42	2.20	0.16	1.00	2.19
50	1	6.77	6.77	0.29	0.16	0.71	0.00	0.67	0.00	2.50
51	1	1.06	1.06	0.00	1.74	1.00	0.00	0.67	0.00	1.13
52	1	1.03	1.03	0.00	2.68	1.00	0.00	0.67	0.00	1.62
53	1	0.00	0.00	0.24	5.92	0.76	5.75	0.03	3.00	2.34
54	1	2.89	2.89	0.44	0.00	0.56	0.00	0.67	0.00	1.27
55	1	2.59	1.56	0.03	1.54	0.97	0.00	0.67	0.00	1.35
56	1	0.00	0.00	0.73	8.67	0.27	2.24	0.16	1.00	1.22
57	1	5.62	1.74	0.03	1.73	0.97	0.00	0.67	0.00	2.08
58	1	2.09	2.09	0.07	2.76	0.93	0.11	0.57	0.00	1.86
59	1	1.45	0.00	0.53	7.52	0.47	2.92	0.11	2.00	2.14
60	1	13.52	13.52	0.16	0.94	0.84	0.00	0.67	0.00	4.36
61	1	0.00	0.00	0.57	15.80	0.43	5.46	0.03	0.00	3.60
62	1	0.00	0.00	1.00	0.00	0.00	0.00	1.00	0.00	0.00
63	1	0.00	0.00	1.00	0.00	0.00	0.00	1.00	0.00	0.00
64	1	1.67	0.00	0.67	6.92	0.33	1.57	0.23	3.00	1.56
65	1	1.66	1.66	0.00	2.87	1.00	0.00	0.67	0.00	1.85
66	1	1.08	0.00	0.13	5.15	0.87	1.36	0.26	0.00	2.57
67	1	4.66	2.66	0.39	2.66	0.61	0.00	0.67	0.00	2.37
68	1	2.49	0.20	0.50	7.27	0.50	0.83	0.35	1.00	2.48
69	1	0.00	0.00	0.00	4.71	1.00	0.00	0.67	0.00	2.47
70	1	0.00	0.00	0.00	3.46	1.00	0.00	0.67	0.00	1.81
71	1	0.00	0.00	0.76	12.39	0.24	4.82	0.04	1.00	1.55
72	1	2.68	1.10	0.16	0.97	0.84	0.00	0.67	0.00	1.08
73	1	0.00	0.00	0.70	2.03	0.30	2.07	0.18	2.00	0.32
74	1	0.00	0.00	0.00	2.43	1.00	0.00	0.67	0.00	1.27
75	1	2.29	2.29	0.00	3.36	1.00	0.00	0.67	0.00	2.24
76	1	0.00	0.00	0.46	1.27	0.54	1.30	0.27	1.00	0.36
77	1	0.00	0.00	0.00	0.72	1.00	0.00	0.67	0.00	0.38
78	1	0.00	0.00	0.00	1.22	1.00	0.00	0.67	0.00	0.64
79	1	0.00	0.00	0.01	2.15	0.99	6.88	0.01	1.00	1.12
80	1	0.00	0.00	0.59	2.92	0.41	2.43	0.14	3.00	0.63
81	1	0.00	0.00	0.00	1.37	1.00	5.08	0.04	3.00	0.72
82	1	0.44	0.44	0.00	5.73	1.00	0.00	0.67	0.00	3.09
83	1	1.99	0.57	0.30	0.57	0.70	0.00	0.67	0.00	0.71
84	1	0.00	0.00	0.00	0.73	1.00	0.00	0.67	0.00	0.38
85	1	0.00	0.00	0.00	2.26	1.00	0.00	0.67	0.00	1.18
86	1	0.52	0.00	0.29	2.36	0.71	1.22	0.28	4.00	0.99
87	1	1.31	0.00	0.42	4.98	0.58	0.40	0.46	3.00	1.78
88	1	6.04	4.11	1.00	4.12	0.00	0.00	0.67	0.00	3.42
89	1	0.00	0.00	0.00	7.93	1.00	0.00	0.67	0.00	4.15
90	1	4.69	3.91	0.54	0.00	0.46	0.00	0.67	0.00	2.08
91	1	0.00	0.00	0.00	1.69	1.00	0.00	0.67	0.00	0.89
92	1	0.00	0.00	0.00	0.69	1.00	0.00	0.67	0.00	0.36
93	1	0.00	0.00	0.00	1.41	1.00	0.00	0.67	0.00	0.74
94	1	0.00	0.00	0.39	3.22	0.61	5.34	0.03	2.00	1.02
95	1	4.46	4.46	0.51	0.00	0.49	0.00	0.67	0.00	2.12
96	1	0.00	0.00	0.24	0.69	0.76	0.92	0.33	0.00	0.27
97	1	1.80	1.14	0.24	1.14	0.76	0.00	0.67	0.00	0.97
98	1	0.00	0.00	0.03	0.40	0.97	0.76	0.37	0.00	0.20
99	1	3.68	3.68	0.60	0.00	0.40	0.00	0.67	0.00	1.92
100	1	2.24	2.24	0.40	3.57	0.60	0.15	0.55	0.00	2.06
101	1	0.57	0.14	0.07	2.77	0.93	2.42	0.15	0.00	1.47
102	1	1.85	0.00	0.69	7.49	0.31	1.38	0.26	1.00	1.61
103	1	8.48	6.42	0.65	1.57	0.35	0.00	0.67	0.00	4.25
104	1	3.34	1.69	0.29	1.69	0.71	0.00	0.67	0.00	1.58
105	1	0.00	0.00	0.87	10.55	0.13	5.80	0.03	1.00	0.72
106	1	0.00	0.00	0.00	0.25	1.00	0.00	0.67	0.00	0.13
107	1	5.41	5.41	0.52	0.00	0.48	0.00	0.67	0.00	2.61
108	1	4.57	4.57	0.36	0.00	0.64	0.00	0.67	0.00	1.82
109	1	0.68	0.68	0.00	1.09	1.00	0.00	0.67	0.00	0.71
110	1	0.43	0.00	0.25	4.08	0.75	4.22	0.06	2.00	1.69
111	1	1.80	0.89	0.85	26.01	0.15	2.14	0.17	1.00	2.83
112	1	0.00	0.00	0.00	1.15	1.00	0.00	0.67	0.00	0.60
113	1	4.48	4.48	0.31	0.93	0.69	0.00	0.67	0.00	2.00
114	1	2.01	2.01	0.00	2.79	1.00	0.00	0.67	0.00	1.88
115	1	0.00	0.00	0.00	0.73	1.00	0.00	0.67	0.00	0.38
116	1	0.00	0.00	0.00	1.04	1.00	0.00	0.67	0.00	0.54
117	1	0.00	0.00	0.00	2.36	1.00	0.00	0.67	0.00	1.24
118	1	0.00	0.00	0.00	1.46	1.00	0.00	0.67	0.00	0.76
119	1	0.29	0.00	0.61	3.79	0.39	1.65	0.22	3.00	0.84
120	1	1.41	1.41	0.19	0.00	0.81	0.00	0.67	0.00	0.44
121	1	1.81	0.02	0.48	12.26	0.52	3.46	0.08	0.00	3.72
122	1	0.00	0.00	0.00	1.35	1.00	0.00	0.67	0.00	0.70
123	1	0.00	0.00	0.48	2.77	0.52	4.52	0.05	2.00	0.75
124	1	4.06	2.03	0.00	2.06	1.00	0.00	0.67	0.00	1.92
125	1	0.00	0.00	0.00	2.56	1.00	0.00	0.67	0.00	1.34
126	1	2.25	1.26	0.16	1.26	0.84	0.00	0.67	0.00	1.13
127	1	0.99	0.99	0.00	1.34	1.00	0.00	0.67	0.00	0.91
128	1	0.86	0.86	0.00	1.69	1.00	0.00	0.67	0.00	1.07
129	1	0.64	0.64	0.00	2.22	1.00	0.00	0.67	0.00	1.30
130	1	0.00	0.00	0.00	1.69	1.00	0.00	0.67	0.00	0.89
131	1	2.36	2.36	0.00	2.91	1.00	0.00	0.67	0.00	2.01
132	1	1.18	1.18	0.00	3.59	1.00	0.00	0.67	0.00	2.13
133	1	0.00	0.00	0.72	1.73	0.28	1.20	0.28	0.00	0.26
134	1	0.00	0.00	0.05	3.98	0.95	11.96	0.00	1.00	1.99
135	1	2.95	2.95	0.29	3.01	0.71	0.00	0.66	0.00	2.18
136	1	0.00	0.00	0.00	2.17	1.00	0.00	0.67	0.00	1.14
137	1	1.25	0.00	0.43	1.65	0.57	0.05	0.61	3.00	0.76
138	1	2.79	2.79	0.59	0.65	0.41	0.00	0.67	0.00	1.58
139	1	0.00	0.00	0.16	2.90	0.84	6.00	0.02	1.00	1.28
140	1	0.00	0.00	0.00	1.25	1.00	1.16	0.29	2.00	0.65
141	1	0.00	0.00	0.00	2.10	1.00	0.00	0.67	0.00	1.10
142	1	0.00	0.00	0.00	0.47	1.00	0.00	0.67	0.00	0.24
143	1	0.00	0.00	0.00	2.85	1.00	0.00	0.67	0.00	1.49
144	1	0.00	0.00	1.00	0.00	0.00	0.00	1.00	0.00	0.00
145	1	1.68	1.68	0.00	1.89	1.00	0.00	0.67	0.00	1.34
146	1	0.00	0.00	0.09	3.74	0.91	8.57	0.01	0.00	1.78
147	1	1.09	1.09	0.00	2.91	1.00	0.00	0.67	0.00	1.75
148	1	0.00	0.00	0.32	2.49	0.68	1.24	0.28	3.00	0.89
149	1	0.60	0.60	0.00	0.76	1.00	0.00	0.67	0.00	0.52
150	1	1.42	1.42	0.00	2.88	1.00	0.00	0.67	0.00	1.80
151	1	1.70	1.70	0.00	2.64	1.00	0.00	0.67	0.00	1.74
152	1	0.00	0.00	0.28	1.64	0.72	1.65	0.22	1.00	0.62
153	1	3.90	1.93	0.00	1.93	1.00	0.00	0.67	0.00	1.82
154	1	0.00	0.00	0.74	4.09	0.26	2.06	0.18	1.00	0.55
155	1	0.00	0.00	0.00	0.59	1.00	0.00	0.67	0.00	0.31
156	1	0.77	0.00	0.45	3.34	0.55	0.57	0.41	2.00	1.12
157	1	0.70	0.70	0.00	2.19	1.00	0.00	0.67	0.00	1.29
158	1	2.41	0.00	0.67	10.37	0.33	2.45	0.14	2.00	2.30
159	1	3.11	2.39	0.73	2.11	0.27	0.00	0.67	0.00	1.86
160	1	2.25	1.57	0.11	1.56	0.89	0.00	0.67	0.00	1.28
161	1	0.00	0.00	0.00	0.80	1.00	0.00	0.67	0.00	0.42
162	1	4.40	4.40	0.00	4.61	1.00	0.00	0.65	0.00	3.33
163	1	3.90	1.78	0.52	1.77	0.48	0.00	0.67	0.00	1.74
164	1	0.00	0.00	0.19	4.44	0.81	8.84	0.01	1.00	1.89
165	1	0.00	0.00	0.00	2.36	1.00	0.00	0.67	0.00	1.24
166	1	0.00	0.00	0.00	1.36	1.00	0.00	0.67	0.00	0.71
167	1	0.00	0.00	0.43	3.35	0.57	6.22	0.02	1.00	0.99
168	1	2.10	1.39	0.00	1.40	1.00	0.00	0.67	0.00	1.17
169	1	0.00	0.00	0.96	63.79	0.04	2.82	0.12	0.00	1.24
170	1	9.00	5.15	0.10	4.84	0.90	0.00	0.67	0.00	4.43
171	1	0.62	0.00	0.63	7.80	0.37	4.57	0.05	2.00	1.66
172	1	0.00	0.00	1.00	0.00	0.00	0.00	1.00	0.00	0.00
173	1	1.21	0.00	0.64	11.73	0.36	3.24	0.09	3.00	2.47
174	1	0.00	0.00	0.00	6.85	1.00	0.00	0.67	0.00	3.59
175	1	0.00	0.00	1.00	0.00	0.00	0.00	1.00	0.00	0.00
176	1	1.92	1.92	0.00	3.10	1.00	0.00	0.67	0.00	2.03
177	1	1.65	1.65	0.51	1.68	0.49	0.00	0.66	0.00	1.22
178	1	2.52	1.00	0.57	1.00	0.43	0.00	0.67	0.00	1.05
179	1	0.00	0.00	0.00	3.32	1.00	0.00	0.67	0.00	1.74
180	1	0.00	0.00	0.88	19.74	0.12	3.94	0.07	2.00	1.21
181	1	4.82	3.16	0.46	0.00	0.54	0.00	0.67	0.00	1.77
182	1	1.14	1.14	0.57	12.65	0.43	3.23	0.09	0.00	3.45
183	1	0.47	0.00	0.49	6.06	0.51	5.49	0.03	2.00	1.70
184	1	2.25	0.98	0.11	0.98	0.89	0.00	0.67	0.00	0.98
185	1	0.00	0.00	0.01	3.38	0.99	3.63	0.08	0.00	1.76
186	1	0.00	0.00	0.00	0.86	1.00	0.00	0.67	0.00	0.45
187	1	0.89	0.00	0.32	2.63	0.68	0.28	0.50	1.00	1.13
188	1	0.57	0.53	0.89	8.49	0.11	1.23	0.28	0.00	0.84
189	1	2.30	1.23	0.43	1.23	0.57	0.00	0.67	0.00	1.12
190	1	0.00	0.00	0.00	3.18	1.00	0.00	0.67	0.00	1.66
191	1	2.02	2.02	0.00	3.28	1.00	0.00	0.67	0.00	2.14
192	1	0.00	0.00	0.87	33.61	0.13	3.95	0.06	2.00	2.33
193	1	0.46	0.46	0.00	0.96	1.00	0.00	0.67	0.00	0.60
194	1	0.72	0.02	0.49	6.96	0.51	2.39	0.15	2.00	2.01
195	1	3.70	3.70	0.18	3.41	0.82	0.00	0.67	0.00	2.59
196	1	1.75	1.75	0.00	3.23	1.00	0.00	0.67	0.00	2.05
197	1	3.15	1.36	0.01	1.36	0.99	0.00	0.67	0.00	1.37
198	1	4.45	2.67	0.07	2.65	0.93	0.00	0.67	0.00	2.32
199	1	4.24	2.09	0.04	2.09	0.96	0.00	0.67	0.00	1.98
200	1	0.82	0.82	0.00	2.28	1.00	0.00	0.67	0.00	1.37
201	1	0.58	0.58	0.10	0.44	0.90	0.00	0.67	0.00	0.36
202	1	0.97	0.00	0.49	2.65	0.51	0.26	0.51	1.00	0.91
203	1	2.72	2.72	0.23	1.82	0.77	0.00	0.67	0.00	1.63
204	1	2.51	2.51	0.45	0.00	0.55	0.00	0.67	0.00	1.12
205	1	0.00	0.00	0.56	4.08	0.44	5.74	0.03	3.00	0.95
206	1	0.00	0.00	1.00	0.00	0.00	0.00	1.00	0.00	0.00
207	1	0.00	0.00	1.00	0.00	0.00	0.00	1.00	0.00	0.00
208	1	0.00	0.00	1.00	0.00	0.00	0.00	1.00	0.00	0.00
209	1	2.32	0.77	0.00	0.76	1.00	0.00	0.67	0.00	0.88
210	1	0.00	0.00	0.00	2.71	1.00	0.00	0.67	0.00	1.42
211	1	2.96	1.52	0.90	51.45	0.10	0.75	0.37	0.00	3.93
212	1	1.17	1.17	0.00	1.80	1.00	0.00	0.67	0.00	1.19
213	1	0.00	0.00	0.00	0.91	1.00	0.00	0.67	0.00	0.47
214	1	3.51	0.89	0.53	9.70	0.47	0.69	0.38	0.00	3.36
215	1	1.29	0.00	0.56	4.01	0.44	0.81	0.36	1.00	1.20
216	1	0.00	0.00	0.00	1.63	1.00	0.00	0.67	0.00	0.85
217	1	1.47	1.47	0.00	3.43	1.00	0.00	0.67	0.00	2.10
218	1	0.41	0.41	0.00	2.77	1.00	0.00	0.67	0.00	1.53
219	1	2.13	0.00	0.52	10.91	0.48	0.98	0.32	0.00	3.21
220	1	1.86	1.33	0.00	1.33	1.00	0.00	0.67	0.00	1.08
221	1	0.00	0.00	1.00	0.00	0.00	0.00	1.00	0.00	0.00
222	1	0.00	0.00	1.00	0.00	0.00	0.00	1.00	0.00	0.00
223	1	9.69	9.69	0.19	1.61	0.81	0.00	0.67	0.00	3.68
224	1	1.92	0.00	0.26	3.73	0.74	0.26	0.51	1.00	1.85
225	1	11.74	11.74	0.34	0.75	0.66	0.00	0.67	0.00	4.78
226	1	0.00	0.00	0.00	5.15	1.00	0.00	0.67	0.00	2.70
227	1	1.64	1.63	0.23	0.00	0.77	0.00	0.67	0.00	0.54
228	1	1.34	0.77	0.77	7.08	0.23	0.92	0.33	0.00	1.45
229	1	0.43	0.43	0.00	2.88	1.00	0.00	0.67	0.00	1.60
230	1	0.69	0.00	0.64	9.03	0.36	4.39	0.05	1.00	1.86
231	1	0.42	0.42	0.00	1.55	1.00	0.00	0.67	0.00	0.90
232	1	0.80	0.80	0.00	2.13	1.00	0.00	0.67	0.00	1.28
233	1	0.30	0.00	0.43	8.86	0.57	5.42	0.03	2.00	2.72
234	1	7.27	1.73	0.34	1.86	0.66	0.00	0.67	0.00	2.47
235	1	1.08	0.00	0.17	3.37	0.83	0.83	0.35	0.00	1.69
236	1	2.46	2.25	0.88	22.41	0.12	0.62	0.40	0.00	3.01
237	1	1.45	1.45	0.00	1.37	1.00	0.00	0.67	0.00	1.02
238	1	0.00	0.00	0.37	3.47	0.63	3.60	0.08	2.00	1.15
239	1	0.75	0.75	0.00	2.07	1.00	0.00	0.67	0.00	1.24
240	1	2.21	1.29	0.04	1.28	0.96	0.00	0.67	0.00	1.13
241	1	3.61	3.61	0.19	1.45	0.81	0.00	0.67	0.00	1.73
242	1	2.99	1.97	0.00	1.84	1.00	0.00	0.67	0.00	1.59
243	1	10.91	10.91	0.49	0.00	0.51	0.00	0.67	0.00	5.10
244	1	6.49	2.13	0.02	2.17	0.98	0.00	0.67	0.00	2.49
245	1	0.80	0.80	0.71	48.75	0.29	8.70	0.01	2.00	7.92
246	1	2.14	2.14	0.00	4.64	1.00	0.99	0.32	0.00	2.88
247	1	1.92	1.92	0.00	2.88	1.00	0.00	0.67	0.00	1.91
248	1	3.44	3.44	0.00	3.80	1.00	0.00	0.67	0.00	2.71
249	1	4.89	4.89	0.12	4.53	0.88	0.00	0.67	0.00	3.42
250	1	0.00	0.00	0.00	3.55	1.00	0.00	0.67	0.00	1.86
251	1	2.74	1.59	0.02	1.58	0.98	0.00	0.67	0.00	1.40
252	1	2.45	2.45	0.00	7.14	1.00	0.00	0.67	0.00	4.25
253	1	4.35	4.35	0.30	1.14	0.70	0.00	0.67	0.00	2.01
254	1	0.00	0.00	0.79	51.62	0.21	6.53	0.02	1.00	5.55
255	1	2.46	2.46	0.10	3.35	0.90	0.16	0.55	0.00	2.22
256	1	0.86	0.86	0.16	6.02	0.84	4.17	0.06	0.00	2.89
257	1	2.65	0.46	0.23	0.46	0.77	0.00	0.67	0.00	0.80
258	1	0.61	0.61	0.00	1.57	1.00	0.00	0.67	0.00	0.95
259	1	0.00	0.00	0.00	1.13	1.00	0.00	0.67	0.00	0.59
260	1	4.17	2.17	0.00	2.17	1.00	0.00	0.67	0.00	2.01
261	1	0.00	0.00	0.00	2.62	1.00	0.00	0.67	0.00	1.37
262	1	0.45	0.45	0.08	0.44	0.92	0.00	0.67	0.00	0.33
263	1	2.86	2.86	0.75	0.00	0.25	0.00	0.67	0.00	1.72
264	1	0.76	0.76	0.17	1.11	0.83	0.07	0.59	0.00	0.71
265	1	1.62	1.48	0.01	1.49	0.99	0.00	0.67	0.00	1.12
266	1	5.06	1.28	0.05	1.27	0.95	0.00	0.67	0.00	1.72
267	1	1.50	1.50	0.00	2.35	1.00	0.00	0.67	0.00	1.54
268	1	5.51	3.40	1.00	2.68	0.00	0.00	0.67	0.00	2.93
269	1	32.13	2.08	0.00	2.14	1.00	0.00	0.67	0.00	7.83
270	1	179.36	0.50	0.00	0.50	1.00	0.00	0.67	0.00	37.69
271	1	0.00	0.00	1.00	0.00	0.00	0.00	1.00	0.00	0.00
272	1	0.00	0.00	1.00	0.00	0.00	0.00	1.00	0.00	0.00
273	1	0.00	0.00	1.00	0.00	0.00	0.00	1.00	0.00	0.00
274	1	0.00	0.00	1.00	0.00	0.00	0.00	1.00	0.00	0.00
275	1	0.00	0.00	1.00	0.00	0.00	0.00	1.00	0.00	0.00
276	1	0.00	0.00	1.00	0.00	0.00	0.00	1.00	0.00	0.00
277	1	0.00	0.00	0.42	6.45	0.58	4.69	0.04	1.00	1.97
278	1	0.78	0.78	0.00	2.18	1.00	0.00	0.67	0.00	1.31
279	1	7.13	4.59	0.02	2.46	0.98	0.00	0.67	0.00	2.79
280	1	0.54	0.54	0.82	21.37	0.18	4.27	0.06	1.00	2.36
281	1	1.19	1.19	0.00	3.10	1.00	0.00	0.67	0.00	1.87
282	1	0.00	0.00	0.35	8.64	0.65	6.53	0.02	1.00	2.93
283	1	0.75	0.00	0.55	10.43	0.45	4.08	0.06	0.00	2.64
284	1	2.19	2.19	0.76	0.00	0.24	0.00	0.67	0.00	1.33
285	1	2.50	2.50	0.00	3.89	1.00	0.00	0.67	0.00	2.56
286	1	6.55	5.16	0.55	5.13	0.45	0.00	0.67	0.00	4.06
287	1	2.36	2.36	0.00	6.29	1.00	0.00	0.67	0.00	3.79
288	1	1.67	1.67	0.00	2.82	1.00	0.00	0.67	0.00	1.82
289	1	13.78	13.78	0.20	0.36	0.80	0.00	0.67	0.00	4.49
290	1	3.75	3.72	0.08	3.72	0.92	0.00	0.67	0.00	2.73
291	1	0.00	0.00	0.02	1.94	0.98	2.65	0.13	1.00	1.00
292	1	1.94	1.94	0.00	3.15	1.00	0.00	0.67	0.00	2.06
293	1	0.00	0.00	0.13	0.90	0.87	2.07	0.18	2.00	0.41
294	1	0.76	0.76	0.80	53.41	0.20	5.63	0.03	0.00	5.96
295	1	4.33	4.33	0.41	0.00	0.59	0.00	0.67	0.00	1.84
296	1	0.62	0.62	0.00	3.31	1.00	0.00	0.67	0.00	1.86
297	1	0.49	0.49	0.00	2.94	1.00	0.00	0.67	0.00	1.64
298	1	0.68	0.68	0.77	10.83	0.23	2.05	0.18	0.00	1.70
299	1	0.53	0.53	0.00	1.55	1.00	0.00	0.67	0.00	0.92
300	1	3.01	3.01	0.24	0.43	0.76	0.00	0.67	0.00	1.17
301	1	0.00	0.00	0.00	1.83	1.00	0.00	0.67	0.00	0.96
302	1	1.84	1.22	0.48	11.33	0.52	1.09	0.30	0.00	3.77
303	1	1.04	0.82	0.75	5.75	0.25	0.81	0.35	0.00	1.30
304	1	2.42	2.42	0.75	0.00	0.25	0.00	0.67	0.00	1.45
305	1	0.00	0.00	0.00	2.15	1.00	0.00	0.67	0.00	1.13
306	1	11.44	3.05	0.08	3.03	0.92	0.00	0.67	0.00	3.98
307	1	0.00	0.00	1.00	0.00	0.00	0.00	1.00	0.00	0.00
308	1	0.00	0.00	1.00	0.00	0.00	0.00	1.00	0.00	0.00
309	1	0.00	0.00	1.00	0.00	0.00	0.00	1.00	0.00	0.00
310	1	0.00	0.00	1.00	0.00	0.00	0.00	1.00	0.00	0.00
311	1	0.00	0.00	0.51	3.48	0.49	4.53	0.05	1.00	0.89
312	1	0.00	0.00	0.01	1.39	0.99	2.10	0.17	2.00	0.72
313	1	2.71	2.54	0.08	2.51	0.92	0.00	0.67	0.00	1.88
314	1	5.09	2.14	0.09	2.13	0.91	0.00	0.67	0.00	2.18
315	1	2.65	0.97	0.18	0.97	0.82	0.00	0.67	0.00	1.06
316	1	1.22	1.22	0.66	0.00	0.34	0.00	0.67	0.00	0.67
317	1	11.91	4.27	0.00	4.26	1.00	0.00	0.67	0.00	4.72
318	1	3.67	3.67	0.58	3.72	0.42	0.00	0.66	0.00	2.70
319	1	0.20	0.20	0.00	2.47	1.00	0.00	0.67	0.00	1.33
320	1	11.61	5.87	0.18	5.88	0.82	0.00	0.67	0.00	5.50
321	1	0.00	0.00	0.00	3.82	1.00	0.00	0.67	0.00	2.00
322	1	0.00	0.00	0.51	9.62	0.49	6.94	0.01	3.00	2.48
323	1	0.00	0.00	0.00	2.98	1.00	0.00	0.67	0.00	1.56
324	1	1.32	1.30	0.59	37.21	0.41	7.29	0.01	1.00	8.69
325	1	0.00	0.00	0.00	1.92	1.00	0.00	0.67	0.00	1.01
326	1	0.00	0.00	0.00	1.97	1.00	0.00	0.67	0.00	1.03
327	1	2.71	2.71	0.82	40.48	0.18	1.66	0.22	0.00	5.50
328	1	1.68	1.68	0.00	6.07	1.00	0.00	0.67	0.00	3.53
329	1	0.42	0.42	0.00	2.73	1.00	0.00	0.67	0.00	1.52
330	1	3.62	3.62	0.29	1.72	0.71	0.00	0.67	0.00	1.94
331	1	0.00	0.00	0.00	2.97	1.00	0.00	0.67	0.00	1.56
332	1	9.27	9.27	0.31	0.90	0.69	0.00	0.67	0.00	3.75
333	1	0.00	0.00	0.65	22.24	0.35	8.00	0.01	2.00	4.09
334	1	2.38	0.00	0.32	16.89	0.68	3.39	0.09	2.00	6.48
335	1	7.00	4.89	0.75	0.00	0.25	0.00	0.67	0.00	3.39
336	1	2.34	0.32	0.58	9.73	0.42	1.37	0.26	1.00	2.73
337	1	0.00	0.00	0.00	1.27	1.00	0.00	0.67	0.00	0.67
338	1	2.14	2.14	0.00	8.97	1.00	0.00	0.67	0.00	5.14
339	1	12.82	12.82	0.00	14.19	1.00	0.00	0.67	0.00	10.11
340	1	4.99	4.99	0.52	0.00	0.48	0.00	0.67	0.00	2.40
341	1	0.00	0.00	0.50	8.62	0.50	6.85	0.01	2.00	2.27
342	1	3.66	2.97	0.90	58.10	0.10	1.02	0.31	0.00	5.18
343	1	0.90	0.90	0.79	66.49	0.21	5.90	0.02	0.00	7.79
344	1	3.88	3.88	0.23	3.24	0.77	0.00	0.67	0.00	2.59
345	1	3.38	1.39	0.38	9.69	0.62	0.45	0.44	0.00	4.14
346	1	2.08	2.08	0.16	3.84	0.84	0.34	0.48	0.00	2.30
347	1	1.39	0.64	0.75	10.81	0.25	2.25	0.16	0.00	1.94
348	1	0.00	0.00	0.63	142.95	0.37	8.25	0.01	0.00	28.02
349	1	0.61	0.00	0.19	3.93	0.81	2.38	0.15	1.00	1.79
350	1	0.67	0.67	0.00	0.98	1.00	0.00	0.67	0.00	0.65
351	1	0.46	0.46	0.00	1.08	1.00	0.00	0.67	0.00	0.66
352	1	0.00	0.00	0.39	3.36	0.61	3.22	0.10	2.00	1.07
353	1	0.48	0.48	0.79	50.01	0.21	10.67	0.00	1.00	5.83
354	1	5.28	1.47	0.09	1.47	0.91	0.00	0.67	0.00	1.87
355	1	3.37	1.48	0.00	1.48	1.00	0.00	0.67	0.00	1.48
356	1	1.85	1.85	0.13	1.73	0.87	0.00	0.67	0.00	1.30
357	1	3.22	1.34	0.00	1.34	1.00	0.00	0.67	0.00	1.37
358	1	0.56	0.56	0.57	12.06	0.43	4.83	0.04	1.00	2.99
359	1	0.00	0.00	0.34	2.21	0.66	1.52	0.24	2.00	0.77
360	1	2.21	2.21	0.00	2.84	1.00	0.00	0.67	0.00	1.95
361	1	0.13	0.00	0.34	14.51	0.66	6.38	0.02	3.00	5.07
362	1	0.00	0.00	0.00	1.36	1.00	0.00	0.67	0.00	0.71
363	1	0.61	0.61	0.00	2.80	1.00	0.00	0.67	0.00	1.59
364	1	0.18	0.00	0.00	1.59	1.00	0.00	0.67	0.00	0.87
365	1	1.32	1.32	0.00	1.96	1.00	0.00	0.67	0.00	1.30
366	1	0.52	0.00	0.46	2.37	0.54	0.69	0.38	1.00	0.78
367	1	0.91	0.00	0.24	3.30	0.76	1.17	0.29	3.00	1.50
368	1	4.06	2.88	0.27	2.70	0.73	0.00	0.67	0.00	2.29
369	1	0.00	0.00	0.01	2.09	0.99	4.66	0.04	1.00	1.08
370	1	0.03	0.03	0.00	1.79	1.00	0.00	0.67	0.00	0.94
371	1	0.00	0.00	0.00	1.03	1.00	0.00	0.67	0.00	0.54
372	1	2.17	0.25	0.00	0.25	1.00	0.00	0.67	0.00	0.59
373	1	0.00	0.00	0.00	1.63	1.00	0.00	0.67	0.00	0.85
374	1	0.00	0.00	1.00	0.00	0.00	0.00	1.00	0.00	0.00
375	1	0.00	0.00	1.00	0.00	0.00	0.00	1.00	0.00	0.00
376	1	0.00	0.00	1.00	0.00	0.00	0.00	1.00	0.00	0.00
377	1	0.00	0.00	1.00	0.00	0.00	0.00	1.00	0.00	0.00
378	1	0.00	0.00	1.00	0.00	0.00	0.00	1.00	0.00	0.00
379	1	0.00	0.00	1.00	0.00	0.00	0.00	1.00	0.00	0.00
380	1	1.55	1.55	0.16	0.00	0.84	0.00	0.67	0.00	0.46
381	1	2.44	2.44	0.49	0.00	0.51	0.00	0.67	0.00	1.14
382	1	9.26	3.56	0.44	0.00	0.56	0.00	0.67	0.00	2.76
383	1	0.00	0.00	1.00	0.00	0.00	0.00	1.00	0.00	0.00
384	1	0.00	0.00	1.00	0.00	0.00	0.00	1.00	0.00	0.00
385	1	0.00	0.00	1.00	0.00	0.00	0.00	1.00	0.00	0.00
386	1	0.00	0.00	1.00	0.00	0.00	0.00	1.00	0.00	0.00
387	1	0.00	0.00	1.00	0.00	0.00	0.00	1.00	0.00	0.00
388	1	0.00	0.00	1.00	0.00	0.00	0.00	1.00	0.00	0.00
389	1	0.00	0.00	1.00	0.00	0.00	0.00	1.00	0.00	0.00
390	1	0.00	0.00	1.00	0.00	0.00	0.00	1.00	0.00	0.00
391	1	0.00	0.00	1.00	0.00	0.00	0.00	1.00	0.00	0.00
392	1	1.24	0.83	0.08	0.83	0.92	0.00	0.67	0.00	0.69
393	1	1.29	1.29	0.00	2.28	1.00	0.00	0.67	0.00	1.47
394	1	2.52	2.52	0.46	0.00	0.54	0.00	0.67	0.00	1.14
395	1	0.59	0.36	0.72	27.94	0.28	11.75	0.00	1.00	4.38
396	1	0.70	0.00	0.18	2.48	0.82	1.07	0.30	2.00	1.22
397	1	0.00	0.00	0.51	9.07	0.49	5.96	0.02	1.00	2.33
398	1	0.75	0.75	0.00	2.48	1.00	0.00	0.67	0.00	1.46
399	1	0.00	0.00	0.00	4.13	1.00	0.00	0.67	0.00	2.16
400	1	0.00	0.00	0.68	16.43	0.32	7.80	0.01	3.00	2.77
401	1	0.00	0.00	0.00	3.37	1.00	0.00	0.67	0.00	1.77
402	1	0.00	0.00	0.00	1.13	1.00	0.00	0.67	0.00	0.59
403	1	0.00	0.00	0.41	6.18	0.59	3.43	0.09	2.00	1.89
404	1	1.33	1.33	0.01	1.07	0.99	0.00	0.67	0.00	0.84
405	1	0.96	0.69	0.26	0.68	0.74	0.00	0.67	0.00	0.56
406	1	0.73	0.18	0.44	0.18	0.56	0.00	0.67	0.00	0.25
407	1	0.92	0.92	0.28	0.00	0.72	0.00	0.67	0.00	0.33
408	1	0.00	0.00	0.00	1.24	1.00	0.00	0.67	0.00	0.65
409	1	8.76	4.05	0.07	4.05	0.93	0.00	0.67	0.00	3.95
410	1	0.47	0.00	0.30	2.04	0.70	1.04	0.31	2.00	0.84
411	1	2.98	2.86	0.26	4.19	0.74	0.09	0.58	0.00	2.63
412	1	0.00	0.00	0.25	1.82	0.75	1.62	0.22	2.00	0.72
413	1	12.62	0.84	0.90	32.14	0.10	0.31	0.49	1.00	4.76
414	1	0.00	0.00	0.21	3.82	0.79	4.98	0.04	0.00	1.57
415	1	3.40	2.55	0.00	2.56	1.00	0.00	0.67	0.00	2.05
416	1	1.45	0.75	0.85	45.64	0.15	5.57	0.03	1.00	4.12
417	1	0.00	0.00	0.79	6.34	0.21	6.03	0.02	2.00	0.71
418	1	0.00	0.00	0.00	0.29	1.00	0.00	0.67	0.00	0.15
419	1	0.00	0.00	0.00	1.79	1.00	0.00	0.67	0.00	0.93
420	1	0.00	0.00	0.12	2.21	0.88	6.40	0.02	0.00	1.02
421	1	1.53	0.00	0.44	4.29	0.56	0.58	0.41	2.00	1.58
422	1	1.40	0.00	0.21	0.00	0.79	0.00	0.67	0.00	0.29
423	1	1.40	1.40	0.00	1.57	1.00	0.00	0.67	0.00	1.11
424	1	0.00	0.00	0.17	2.20	0.83	4.69	0.04	3.00	0.96
425	1	0.00	0.00	0.35	3.31	0.65	5.62	0.03	1.00	1.13
426	1	2.62	0.77	0.60	0.77	0.40	0.00	0.67	0.00	0.95
427	1	0.00	0.00	0.00	2.19	1.00	0.00	0.67	0.00	1.15
428	1	0.00	0.00	0.00	2.37	1.00	0.00	0.67	0.00	1.24
429	1	0.00	0.00	0.95	14.25	0.05	1.54	0.23	1.00	0.36
430	1	0.63	0.00	0.34	3.95	0.66	1.90	0.19	2.00	1.49
431	1	0.00	0.00	0.00	2.85	1.00	0.00	0.67	0.00	1.49
432	1	2.76	0.99	0.03	0.99	0.97	0.00	0.67	0.00	1.10
433	1	5.89	5.76	0.34	0.00	0.66	0.00	0.67	0.00	2.24
434	1	3.26	3.26	0.53	1.19	0.47	0.00	0.67	0.00	1.87
435	1	7.32	3.91	0.15	3.87	0.85	0.00	0.67	0.00	3.56
436	1	2.09	0.00	0.72	23.32	0.28	5.31	0.03	3.00	3.82
437	1	8.48	3.85	0.13	3.83	0.87	0.00	0.67	0.00	3.78
438	1	1.17	0.00	0.22	7.48	0.78	2.94	0.11	2.00	3.30
439	1	0.03	0.03	0.00	2.16	1.00	0.00	0.67	0.00	1.14
440	1	10000.00	9101.56	0.00	0.30	1.00	0.00	0.67	0.00	2087.07
441	1	1.83	1.68	0.00	2904.51	1.00	0.00	0.67	0.00	1521.44
442	1	0.77	0.77	0.00	1.88	1.00	0.00	0.67	0.00	1.15
443	1	0.00	0.00	0.00	1.91	1.00	0.00	0.67	0.00	1.00
444	1	8.72	4.11	0.00	4.10	1.00	0.00	0.67	0.00	3.97
445	1	1.47	1.42	0.01	0.98	0.99	0.00	0.67	0.00	0.82
446	1	0.00	0.00	0.00	4.66	1.00	0.00	0.67	0.00	2.44
447	1	5.67	2.79	0.00	2.80	1.00	0.00	0.67	0.00	2.65
448	1	12.47	2.25	0.71	0.00	0.29	0.00	0.67	0.00	3.44
449	1	0.00	0.00	0.00	2.91	1.00	0.00	0.67	0.00	1.53
450	1	5.07	5.07	0.26	0.61	0.74	0.00	0.67	0.00	1.97
451	1	0.00	0.00	0.00	3.54	1.00	0.00	0.67	0.00	1.85
452	1	6.76	1.54	0.00	1.53	1.00	0.00	0.67	0.00	2.21
453	1	0.36	0.36	0.00	2.40	1.00	0.00	0.67	0.00	1.33
454	1	0.00	0.00	0.00	1.38	1.00	0.00	0.67	0.00	0.72
455	1	9.27	2.79	0.16	0.00	0.84	0.00	0.67	0.00	2.17
456	1	0.00	0.00	0.07	1.54	0.93	4.00	0.06	2.00	0.75
457	1	1.43	0.00	0.26	3.26	0.74	0.25	0.51	0.00	1.57
458	1	6.48	1.25	0.27	1.24	0.73	0.00	0.67	0.00	2.01
459	1	0.00	0.00	0.32	4.96	0.68	8.33	0.01	0.00	1.77
460	1	0.00	0.00	0.72	38.89	0.28	6.81	0.01	0.00	5.77
461	1	2.55	2.55	0.00	3.01	1.00	0.00	0.67	0.00	2.11
462	1	0.00	0.00	0.32	4.07	0.68	7.19	0.01	3.00	1.45
463	1	0.00	0.00	0.24	1.89	0.76	3.62	0.08	3.00	0.75
464	1	0.34	0.34	0.00	2.23	1.00	0.00	0.67	0.00	1.24
465	1	0.44	0.44	0.00	0.96	1.00	0.00	0.67	0.00	0.60
466	1	1.73	1.72	0.51	6.87	0.49	1.03	0.31	0.00	2.59
467	1	0.00	0.00	0.00	2.19	1.00	0.00	0.67	0.00	1.15
468	1	1.86	1.86	0.92	33.01	0.08	0.84	0.35	0.00	2.60
469	1	0.00	0.00	0.00	1.40	1.00	0.00	0.67	0.00	0.73
470	1	3.85	3.78	0.43	0.00	0.57	0.00	0.67	0.00	1.65
471	1	0.00	0.00	0.00	2.41	1.00	0.00	0.67	0.00	1.26
472	1	0.00	0.00	0.00	2.21	1.00	0.00	0.67	0.00	1.16
473	1	1.69	1.69	0.00	2.27	1.00	0.00	0.67	0.00	1.54
474	1	0.00	0.00	0.64	12.29	0.36	5.65	0.03	4.00	2.29
475	1	0.69	0.69	0.00	3.37	1.00	0.00	0.67	0.00	1.91
476	1	0.00	0.00	0.45	2.20	0.55	3.54	0.08	3.00	0.63
477	1	0.00	0.00	0.51	1.74	0.49	2.30	0.15	2.00	0.45
478	1	0.00	0.00	0.79	9.98	0.21	7.15	0.01	3.00	1.08
479	1	0.66	0.66	0.00	1.83	1.00	0.00	0.67	0.00	1.09
480	1	0.00	0.00	0.54	1.16	0.46	0.94	0.33	1.00	0.28
481	1	1.58	0.00	0.29	4.69	0.71	1.32	0.27	3.00	2.07
482	1	0.00	0.00	0.47	4.22	0.53	4.91	0.04	1.00	1.18
483	1	2.48	1.84	0.00	1.82	1.00	0.00	0.67	0.00	1.47
484	1	1.16	0.00	0.46	3.33	0.54	0.34	0.48	2.00	1.19
485	1	2.33	1.61	0.15	1.61	0.85	0.00	0.67	0.00	1.33
486	1	0.00	0.00	1.00	0.00	0.00	0.00	1.00	0.00	0.00
487	1	2.13	2.13	0.06	4.45	0.94	0.61	0.40	0.00	2.70
488	1	0.81	0.81	0.90	169.01	0.10	2.91	0.11	1.00	9.56
489	1	2.81	2.81	0.70	0.00	0.30	0.00	0.67	0.00	1.62
490	1	2.31	0.00	0.69	17.04	0.31	3.01	0.11	1.00	3.28
491	1	0.00	0.00	0.47	2.23	0.53	2.03	0.18	0.00	0.61
492	1	2.29	2.29	0.00	8.99	1.00	0.00	0.67	0.00	5.18
493	1	0.64	0.32	0.00	0.34	1.00	0.00	0.67	0.00	0.31
494	1	0.00	0.00	1.00	0.00	0.00	0.00	1.00	0.00	0.00
495	1	0.99	0.99	0.00	1.95	1.00	0.00	0.67	0.00	1.23
496	1	3.54	1.56	0.25	1.55	0.75	0.00	0.67	0.00	1.55
497	1	0.00	0.00	0.00	1.14	1.00	0.00	0.67	0.00	0.59
498	1	3.86	3.86	0.24	0.88	0.76	0.00	0.67	0.00	1.64
499	1	2.04	1.34	0.19	1.33	0.81	0.00	0.67	0.00	1.13
500	1	0.00	0.00	0.03	3.69	0.97	6.61	0.02	1.00	1.88
501	1	3.15	3.05	0.27	3.05	0.73	0.00	0.67	0.00	2.26
502	1	0.00	0.00	0.00	1.39	1.00	0.00	0.67	0.00	0.73
503	1	0.95	0.95	0.00	1.10	1.00	0.00	0.67	0.00	0.78
504	1	1.05	0.00	0.62	4.11	0.38	1.06	0.31	2.00	1.05
505	1	0.00	0.00	0.00	3.96	1.00	0.00	0.67	0.00	2.07
506	1	0.07	0.00	0.64	18.89	0.36	3.29	0.09	5.00	3.61
507	1	0.00	0.00	0.00	2.05	1.00	0.00	0.67	0.00	1.07
508	1	1.55	1.55	0.69	0.00	0.31	0.00	0.67	0.00	0.88
509	1	1.15	1.15	0.00	1.94	1.00	0.00	0.67	0.00	1.26
510	1	0.00	0.00	0.56	10.08	0.44	7.34	0.01	2.00	2.31
511	1	0.77	0.00	0.06	2.71	0.94	1.34	0.26	0.00	1.50
512	1	0.00	0.00	0.00	1.05	1.00	0.00	0.67	0.00	0.55
513	1	0.00	0.00	0.83	28.93	0.17	5.88	0.02	0.00	2.52
514	1	0.00	0.00	0.00	1.11	1.00	0.00	0.67	0.00	0.58
515	1	0.00	0.00	0.00	1.90	1.00	0.00	0.67	0.00	1.00
516	1	0.00	0.00	0.00	2.24	1.00	0.00	0.67	0.00	1.17
517	1	8.43	1.94	0.95	1.90	0.05	0.00	0.67	0.00	2.78
518	1	2.19	2.09	0.22	3.08	0.78	0.11	0.57	0.00	1.96
519	1	5.63	2.36	0.02	2.35	0.98	0.00	0.67	0.00	2.41
520	1	2.76	2.76	0.00	3.74	1.00	0.00	0.67	0.00	2.53
521	1	4.34	2.23	0.00	2.24	1.00	0.00	0.67	0.00	2.08
522	1	0.00	0.00	0.00	1.57	1.00	0.00	0.67	0.00	0.82
523	1	0.71	0.71	0.00	1.20	1.00	0.00	0.67	0.00	0.78
524	1	0.00	0.00	0.00	0.98	1.00	0.00	0.67	0.00	0.51
525	1	1.11	1.11	0.00	2.58	1.00	0.00	0.67	0.00	1.58
526	1	1.01	0.83	0.11	0.83	0.89	0.00	0.67	0.00	0.65
527	1	0.00	0.00	0.77	1.66	0.23	1.75	0.21	1.00	0.20
528	1	0.95	0.00	0.72	7.00	0.28	1.46	0.24	3.00	1.23
529	1	0.00	0.00	0.09	1.95	0.91	3.19	0.10	2.00	0.93
530	1	0.75	0.00	0.49	3.77	0.51	1.16	0.29	1.00	1.15
531	1	4.11	1.49	0.03	1.47	0.97	0.00	0.67	0.00	1.63
532	1	0.00	0.00	0.00	1.72	1.00	0.00	0.67	0.00	0.90
533	1	0.00	0.00	0.00	2.07	1.00	0.00	0.67	0.00	1.08
534	1	0.00	0.00	1.00	0.00	0.00	0.00	1.00	0.00	0.00
535	1	0.00	0.00	1.00	0.00	0.00	0.00	1.00	0.00	0.00
536	1	0.00	0.00	0.01	1.23	0.99	2.95	0.11	2.00	0.64
537	1	1.33	1.33	0.92	33.70	0.08	2.21	0.16	0.00	2.26
538	1	2.40	2.40	0.00	4.12	1.00	0.00	0.67	0.00	2.66
539	1	6.56	6.56	0.39	1.08	0.61	0.00	0.67	0.00	3.07
540	1	0.00	0.00	0.00	1.87	1.00	0.00	0.67	0.00	0.98
541	1	2.45	2.45	0.00	4.84	1.00	0.70	0.38	0.00	3.05
542	1	9.29	9.29	0.32	0.75	0.68	0.00	0.67	0.00	3.75
543	1	0.00	0.00	0.00	1.82	1.00	0.00	0.67	0.00	0.95
544	1	9.82	9.82	0.37	0.69	0.63	0.00	0.67	0.00	4.20
545	1	1.75	1.75	0.54	6.38	0.46	0.68	0.38	0.00	2.39
546	1	0.00	0.00	0.00	1.87	1.00	0.00	0.67	0.00	0.98
547	1	0.00	0.00	0.16	1.81	0.84	3.44	0.08	2.00	0.80
548	1	0.00	0.00	0.00	1.12	1.00	0.00	0.67	0.00	0.59
549	1	3.78	2.14	0.00	2.16	1.00	0.00	0.67	0.00	1.92
550	1	1.62	0.00	0.59	8.39	0.41	1.15	0.29	1.00	2.12
551	1	0.00	0.00	0.53	2.64	0.47	1.74	0.21	1.00	0.65
552	1	0.48	0.48	0.00	0.85	1.00	0.00	0.67	0.00	0.55
553	1	0.00	0.00	0.72	7.61	0.28	5.90	0.02	0.00	1.13
554	1	1.37	1.37	0.22	1.31	0.78	0.00	0.67	0.00	0.98
555	1	0.55	0.00	0.65	2.73	0.35	0.54	0.42	3.00	0.61
556	1	0.00	0.00	0.23	1.02	0.77	2.21	0.16	1.00	0.41
557	1	0.00	0.00	0.00	0.79	1.00	0.00	0.67	0.00	0.41
558	1	7.34	7.34	0.32	0.00	0.68	0.00	0.67	0.00	2.74
559	1	0.78	0.78	0.00	2.06	1.00	0.00	0.67	0.00	1.24
560	1	4.77	4.77	0.22	1.11	0.78	0.00	0.67	0.00	2.00
561	1	0.78	0.78	0.00	3.95	1.00	0.00	0.67	0.00	2.23
562	1	1.55	1.55	0.00	1.84	1.00	0.00	0.67	0.00	1.28
563	1	0.00	0.00	0.42	1.40	0.58	2.94	0.11	2.00	0.43
564	1	4.36	4.36	0.37	0.54	0.63	0.00	0.67	0.00	1.92
565	1	0.00	0.00	0.00	2.30	1.00	0.00	0.67	0.00	1.20
566	1	1.36	0.00	0.42	4.36	0.58	1.07	0.31	2.00	1.60
567	1	4.75	4.75	0.66	0.00	0.34	0.00	0.67	0.00	2.65
568	1	0.00	0.00	0.00	0.77	1.00	0.00	0.67	0.00	0.41
569	1	1.48	1.48	0.00	2.27	1.00	0.00	0.67	0.00	1.50
570	1	0.00	0.00	0.36	4.17	0.64	6.39	0.02	2.00	1.39
571	1	3.11	1.33	0.02	1.32	0.98	0.00	0.67	0.00	1.34
572	1	0.84	0.00	0.66	11.05	0.34	2.42	0.14	4.00	2.14
573	1	0.00	0.00	0.00	1.79	1.00	0.00	0.67	0.00	0.94
574	1	0.59	0.59	0.00	1.12	1.00	0.00	0.67	0.00	0.71
575	1	0.00	0.00	0.00	2.94	1.00	0.00	0.67	0.00	1.54
576	1	0.00	0.00	0.21	2.39	0.79	3.49	0.08	2.00	0.98
577	1	0.00	0.00	0.00	3.11	1.00	0.00	0.67	0.00	1.63
578	1	0.41	0.41	0.00	2.65	1.00	0.00	0.67	0.00	1.48
579	1	1.33	1.33	0.55	0.00	0.45	0.00	0.67	0.00	0.66
580	1	1.02	1.02	0.00	1.80	1.00	0.00	0.67	0.00	1.16
581	1	0.72	0.00	0.14	1.87	0.86	0.60	0.40	3.00	0.99
582	1	1.39	1.39	0.00	4.49	1.00	0.00	0.67	0.00	2.64
583	1	0.00	0.00	0.00	3.94	1.00	0.00	0.67	0.00	2.06
584	1	0.00	0.00	0.00	3.73	1.00	0.00	0.67	0.00	1.95
585	1	0.00	0.00	0.00	1.10	1.00	0.00	0.67	0.00	0.58
586	1	1.57	1.57	0.28	0.00	0.72	0.00	0.67	0.00	0.56
587	1	0.95	0.00	0.09	2.11	0.91	0.69	0.38	2.00	1.20
588	1	1.35	1.35	0.00	2.51	1.00	0.00	0.67	0.00	1.60
589	1	0.00	0.00	0.00	1.04	1.00	0.00	0.67	0.00	0.55
590	1	1.02	1.02	0.00	2.25	1.00	0.00	0.67	0.00	1.39
591	1	0.65	0.65	0.00	1.42	1.00	0.00	0.67	0.00	0.88
592	1	0.00	0.00	0.36	3.50	0.64	6.00	0.02	0.00	1.17
593	1	0.00	0.00	0.00	1.58	1.00	0.00	0.67	0.00	0.83
594	1	1.90	1.64	0.37	1.63	0.63	0.00	0.67	0.00	1.25
595	1	0.00	0.00	0.00	1.41	1.00	0.00	0.67	0.00	0.74
596	1	5.01	5.01	0.00	6.26	1.00	0.00	0.67	0.00	4.32
597	1	0.00	0.00	0.00	0.26	1.00	0.00	0.67	0.00	0.14
598	1	0.00	0.00	0.00	0.99	1.00	0.00	0.67	0.00	0.52
599	1	0.57	0.57	0.00	0.79	1.00	0.00	0.67	0.00	0.53
600	1	0.98	0.80	0.00	0.81	1.00	0.00	0.67	0.00	0.63
601	1	0.56	0.56	0.06	0.67	0.94	0.03	0.62	0.00	0.46
602	1	0.66	0.66	0.00	1.79	1.00	0.00	0.67	0.00	1.07
603	1	0.32	0.32	0.00	0.97	1.00	0.00	0.67	0.00	0.57
604	1	0.74	0.74	0.00	4.35	1.00	0.00	0.67	0.00	2.43
605	1	0.68	0.68	0.00	0.73	1.00	0.00	0.67	0.00	0.53
606	1	1.76	0.00	0.28	3.03	0.72	0.24	0.51	4.00	1.50
607	1	1.65	0.00	0.39	4.68	0.61	0.62	0.40	1.00	1.83
608	1	0.00	0.00	0.00	0.82	1.00	0.00	0.67	0.00	0.43
609	1	0.99	0.99	0.00	1.09	1.00	0.00	0.67	0.00	0.78
610	1	10.88	10.88	0.41	0.00	0.59	0.00	0.67	0.00	4.60
611	1	0.58	0.58	0.00	1.45	1.00	0.00	0.67	0.00	0.88
612	1	0.00	0.00	0.00	2.82	1.00	0.00	0.67	0.00	1.48
613	1	0.00	0.00	0.00	3.34	1.00	0.00	0.67	0.00	1.75
614	1	7.39	5.59	0.38	0.00	0.62	0.00	0.67	0.00	2.65
615	1	3.36	3.36	0.00	3.67	1.00	0.01	0.63	0.00	2.62
616	1	12.10	2.98	0.00	2.99	1.00	0.00	0.67	0.00	4.09
617	1	3.02	1.43	0.29	1.43	0.71	0.00	0.67	0.00	1.38
618	1	0.00	0.00	0.02	3.86	0.98	0.85	0.35	1.00	1.98
619	1	0.00	0.00	0.00	3.02	1.00	0.00	0.67	0.00	1.58
620	1	0.00	0.00	0.00	8.73	1.00	0.00	0.67	0.00	4.57
621	1	1.73	1.73	0.00	4.74	1.00	0.00	0.67	0.00	2.84
622	1	5.05	1.27	0.11	1.27	0.89	0.00	0.67	0.00	1.72
623	1	0.59	0.59	0.55	25.44	0.45	1.70	0.21	0.00	6.28
624	1	2.39	2.39	0.00	6.06	1.00	0.00	0.67	0.00	3.67
625	1	0.72	0.72	0.00	3.47	1.00	0.00	0.67	0.00	1.97
626	1	3.31	3.31	0.47	4.00	0.53	0.01	0.64	0.00	2.61
627	1	3.61	0.00	0.39	7.44	0.61	0.47	0.44	1.00	3.12
628	1	0.00	0.00	0.00	1.45	1.00	0.00	0.67	0.00	0.76
629	1	1.76	0.00	0.56	11.62	0.44	3.10	0.10	1.00	3.05
630	1	1.03	1.03	0.01	6.12	0.99	2.51	0.14	0.00	3.40
631	1	0.00	0.00	0.10	5.17	0.90	10.35	0.00	1.00	2.43
632	1	2.02	2.02	0.00	4.61	1.00	0.00	0.67	0.00	2.84
633	1	3.91	2.96	0.21	2.90	0.79	0.00	0.67	0.00	2.34
634	1	0.61	0.61	0.06	0.67	0.94	0.01	0.64	0.00	0.48
635	1	0.00	0.00	1.00	0.00	0.00	0.00	1.00	0.00	0.00
636	1	4.15	1.40	0.04	1.40	0.96	0.00	0.67	0.00	1.60
637	1	3.50	1.05	0.04	1.05	0.96	0.00	0.67	0.00	1.28
638	1	0.63	0.63	0.00	0.84	1.00	0.00	0.67	0.00	0.57
639	1	4.85	3.46	0.00	3.46	1.00	0.00	0.67	0.00	2.83
640	1	0.00	0.00	0.60	1.18	0.40	1.27	0.27	1.00	0.25
641	1	0.78	0.00	0.70	7.42	0.30	2.61	0.13	4.00	1.34
642	1	0.49	0.00	0.35	2.27	0.65	0.81	0.36	3.00	0.87
643	1	0.00	0.00	1.00	0.00	0.00	0.00	1.00	0.00	0.00
644	1	0.84	0.00	0.62	4.13	0.38	1.05	0.31	4.00	1.00
645	1	7.93	7.93	0.31	0.00	0.69	0.00	0.67	0.00	2.95
646	1	2.11	2.11	0.00	3.33	1.00	0.00	0.67	0.00	2.18
647	1	1.09	0.00	0.78	15.20	0.22	2.46	0.14	1.00	1.98
648	1	0.68	0.68	0.00	0.96	1.00	0.00	0.67	0.00	0.64
649	1	0.46	0.46	0.00	2.83	1.00	0.00	0.67	0.00	1.58
650	1	8.27	2.86	0.00	2.85	1.00	0.00	0.67	0.00	3.22
651	1	0.00	0.00	0.16	3.93	0.84	8.17	0.01	1.00	1.72
652	1	1.77	1.77	0.00	3.22	1.00	0.00	0.67	0.00	2.05
653	1	1.84	0.44	0.65	12.57	0.35	1.26	0.27	0.00	2.81
654	1	1.59	1.04	0.00	1.04	1.00	0.00	0.67	0.00	0.87
655	1	8.94	7.57	0.52	0.00	0.48	0.00	0.67	0.00	3.92
656	1	0.61	0.61	0.00	2.53	1.00	0.00	0.67	0.00	1.45
657	1	2.68	1.17	0.00	1.17	1.00	0.00	0.67	0.00	1.17
658	1	0.00	0.00	0.50	7.18	0.50	2.28	0.16	2.00	1.89
659	1	0.00	0.00	0.59	3.53	0.41	4.34	0.05	3.00	0.75
660	1	0.00	0.00	0.00	2.37	1.00	0.00	0.67	0.00	1.24
661	1	0.30	0.30	0.00	0.62	1.00	0.00	0.67	0.00	0.39
662	1	3.19	0.00	0.21	0.00	0.79	0.00	0.67	0.00	0.67
663	1	5.85	5.85	0.63	0.00	0.37	0.00	0.67	0.00	3.16
664	1	4.70	3.03	0.08	2.89	0.92	0.00	0.67	0.00	2.50
665	1	0.00	0.00	0.21	4.57	0.79	8.08	0.01	2.00	1.90
666	1	0.62	0.00	0.82	18.80	0.18	1.88	0.19	3.00	1.88
667	1	1.21	0.00	0.44	2.79	0.56	0.43	0.45	4.00	1.08
668	1	3.64	3.64	0.67	0.00	0.33	0.00	0.67	0.00	2.03
669	1	0.57	0.57	0.00	2.37	1.00	0.00	0.67	0.00	1.36
670	1	0.91	0.91	0.00	1.68	1.00	0.00	0.67	0.00	1.07
671	1	0.00	0.00	0.00	2.08	1.00	0.00	0.67	0.00	1.09
672	1	1.66	1.66	0.00	2.06	1.00	0.00	0.67	0.00	1.43
673	1	0.43	0.00	0.58	1.58	0.42	0.69	0.38	1.00	0.44
674	1	0.64	0.64	0.00	1.27	1.00	0.00	0.67	0.00	0.80
675	1	0.00	0.00	0.00	1.45	1.00	0.00	0.67	0.00	0.76
676	1	6.74	3.64	0.46	3.62	0.54	0.00	0.67	0.00	3.31
677	1	0.00	0.00	0.49	7.51	0.51	6.27	0.02	3.00	1.99
678	1	1.67	1.67	0.00	2.07	1.00	0.00	0.67	0.00	1.43
679	1	1.89	1.89	0.00	3.25	1.00	0.00	0.67	0.00	2.10
680	1	5.17	5.17	0.55	1.49	0.45	0.00	0.67	0.00	2.92
681	1	0.98	0.98	0.64	11.66	0.36	2.45	0.14	0.00	2.70
682	1	0.00	0.00	0.00	3.23	1.00	0.00	0.67	0.00	1.69
683	1	4.96	4.96	0.51	0.00	0.49	0.00	0.67	0.00	2.35
684	1	0.57	0.57	0.00	2.74	1.00	0.00	0.67	0.00	1.55
685	1	0.00	0.00	0.00	1.37	1.00	0.00	0.67	0.00	0.72
686	1	0.87	0.87	0.97	642.43	0.03	6.71	0.02	1.00	11.45
687	1	3.54	2.39	0.02	2.24	0.98	0.00	0.67	0.00	1.92
688	1	0.00	0.00	0.80	24.60	0.20	7.51	0.01	2.00	2.64
689	1	0.00	0.00	0.00	1.09	1.00	0.00	0.67	0.00	0.57
690	1	1.37	1.37	0.00	3.13	1.00	0.00	0.67	0.00	1.93
691	1	0.41	0.41	0.00	1.87	1.00	0.00	0.67	0.00	1.07
692	1	0.39	0.39	0.00	1.32	1.00	0.00	0.67	0.00	0.77
693	1	0.00	0.00	1.00	0.00	0.00	0.00	1.00	0.00	0.00
694	1	0.81	0.81	0.00	2.02	1.00	0.00	0.67	0.00	1.23
695	1	1.05	1.05	0.88	14.12	0.12	1.21	0.28	0.00	1.59
696	1	0.00	0.00	0.00	0.41	1.00	0.00	0.67	0.00	0.22
697	1	0.00	0.00	0.00	0.42	1.00	0.00	0.67	0.00	0.22
698	1	0.92	0.92	0.00	1.36	1.00	0.00	0.67	0.00	0.91
699	1	1.32	1.29	0.19	1.29	0.81	0.00	0.67	0.00	0.95
700	1	0.00	0.00	0.00	0.79	1.00	0.00	0.67	0.00	0.41
701	1	1.66	1.66	0.14	0.00	0.86	0.00	0.67	0.00	0.47
702	1	0.44	0.44	0.00	3.56	1.00	0.00	0.67	0.00	1.96
703	1	0.60	0.60	0.00	1.39	1.00	0.00	0.67	0.00	0.85
704	1	0.00	0.00	0.00	1.02	1.00	0.00	0.67	0.00	0.54
705	1	0.50	0.50	0.00	0.78	1.00	0.00	0.67	0.00	0.51
706	1	1.03	0.00	0.51	4.99	0.49	1.65	0.22	1.00	1.51
707	1	0.00	0.00	0.00	1.73	1.00	0.00	0.67	0.00	0.91
708	1	0.70	0.00	0.28	4.19	0.72	2.41	0.15	1.00	1.74
709	1	6.06	1.40	0.00	1.40	1.00	0.00	0.67	0.00	2.00
710	1	0.50	0.00	0.54	10.10	0.46	3.94	0.07	3.00	2.54
711	1	0.52	0.52	0.00	0.77	1.00	0.00	0.67	0.00	0.51
712	1	7.21	7.21	0.62	0.35	0.38	0.00	0.67	0.00	3.91
713	1	1.26	0.00	0.76	7.80	0.24	0.93	0.33	1.00	1.26
714	1	0.96	0.96	0.00	5.54	1.00	0.00	0.67	0.00	3.10
715	1	0.00	0.00	0.00	1.03	1.00	0.00	0.67	0.00	0.54
716	1	0.00	0.00	0.00	1.32	1.00	0.00	0.67	0.00	0.69
717	1	0.00	0.00	0.74	13.06	0.26	9.75	0.00	0.00	1.78
718	1	3.02	2.91	0.49	2.71	0.51	0.00	0.67	0.00	2.10
719	1	0.00	0.00	0.35	3.43	0.65	7.93	0.01	2.00	1.16
720	1	0.00	0.00	0.55	8.40	0.45	5.59	0.03	3.00	1.96
721	1	2.53	2.39	0.82	27.78	0.18	2.07	0.17	0.00	4.22
722	1	1.20	1.20	0.10	1.19	0.90	0.00	0.67	0.00	0.88
723	1	0.00	0.00	0.00	0.98	1.00	0.00	0.67	0.00	0.51
724	1	0.00	0.00	0.00	0.41	1.00	1.08	0.30	0.00	0.21
725	1	0.00	0.00	0.00	1.60	1.00	0.00	0.67	0.00	0.84
726	1	0.00	0.00	0.00	1.44	1.00	0.00	0.67	0.00	0.76
727	1	0.00	0.00	0.00	0.91	1.00	0.00	0.67	0.00	0.48
728	1	0.44	0.37	0.00	0.35	1.00	0.00	0.67	0.00	0.28
729	1	0.00	0.00	1.00	0.00	0.00	0.00	1.00	0.00	0.00
730	1	0.00	0.00	0.00	1.04	1.00	0.00	0.67	0.00	0.54
731	1	0.73	0.00	0.82	8.46	0.18	2.28	0.16	2.00	0.97
732	1	0.00	0.00	0.07	1.71	0.93	2.48	0.14	0.00	0.83
733	1	0.53	0.00	0.39	3.45	0.61	2.24	0.16	1.00	1.21
734	1	10.75	1.07	0.00	1.07	1.00	0.00	0.67	0.00	2.81
735	1	0.55	0.45	0.06	0.32	0.94	0.00	0.67	0.00	0.29
736	1	0.00	0.00	1.00	0.00	0.00	0.00	1.00	0.00	0.00
737	1	4.78	4.78	0.42	0.00	0.58	0.00	0.67	0.00	2.05
738	1	4.65	4.65	0.50	0.00	0.50	0.00	0.67	0.00	2.19
739	1	0.00	0.00	0.00	3.15	1.00	0.00	0.67	0.00	1.65
740	1	0.00	0.00	0.00	1.00	1.00	0.00	0.67	0.00	0.53
741	1	0.00	0.00	0.00	2.32	1.00	0.00	0.67	0.00	1.21
742	1	0.00	0.00	0.00	2.22	1.00	0.00	0.67	0.00	1.16
743	1	1.21	0.23	0.00	0.23	1.00	0.00	0.67	0.00	0.37
744	1	0.00	0.00	0.00	1.00	1.00	0.00	0.67	0.00	0.52
745	1	0.00	0.00	0.00	0.60	1.00	0.00	0.67	0.00	0.31
746	1	0.00	0.00	0.60	1.83	0.40	2.60	0.13	3.00	0.38
747	1	0.00	0.00	1.00	0.00	0.00	0.00	1.00	0.00	0.00
748	1	0.00	0.00	0.00	2.82	1.00	0.00	0.67	0.00	1.48
749	1	0.00	0.00	0.81	1999.27	0.19	2.97	0.11	0.00	195.88
750	1	0.00	0.00	0.23	19.90	0.77	2.58	0.13	0.00	8.01
751	1	0.00	0.00	0.00	5.84	1.00	0.00	0.67	0.00	3.06
752	1	0.00	0.00	0.52	9.51	0.48	4.25	0.06	1.00	2.37
753	1	2.43	2.43	0.42	0.46	0.58	0.00	0.67	0.00	1.18
754	1	0.00	0.00	0.47	4.75	0.53	5.34	0.03	3.00	1.31
755	1	0.00	0.00	0.00	2.30	1.00	0.00	0.67	0.00	1.20
756	1	0.00	0.00	0.00	4.35	1.00	0.00	0.67	0.00	2.28
757	1	0.00	0.00	0.00	1.81	1.00	0.00	0.67	0.00	0.95
758	1	0.30	0.00	0.76	6.19	0.24	1.71	0.21	2.00	0.84
759	1	1.17	1.17	0.00	1.31	1.00	0.00	0.67	0.00	0.93
760	1	0.00	0.00	0.00	2.04	1.00	0.00	0.67	0.00	1.07
761	1	0.58	0.00	0.21	0.00	0.79	0.00	0.67	0.00	0.12
762	1	0.55	0.00	0.47	2.15	0.53	0.46	0.44	0.00	0.71
763	1	0.88	0.88	0.00	2.33	1.00	0.00	0.67	0.00	1.40
764	1	0.00	0.00	0.54	1.17	0.46	1.45	0.25	2.00	0.28
765	1	0.00	0.00	0.91	12.39	0.09	5.76	0.03	2.00	0.62
766	1	0.00	0.00	0.75	8.15	0.25	8.28	0.01	4.00	1.07
767	1	0.35	0.35	0.00	2.02	1.00	0.00	0.67	0.00	1.13
768	1	2.42	0.00	0.21	0.00	0.79	0.00	0.67	0.00	0.50
769	1	0.00	0.00	0.00	2.39	1.00	0.00	0.67	0.00	1.25
770	1	0.00	0.00	0.24	4.52	0.76	5.81	0.02	1.00	1.80
771	1	0.00	0.00	0.27	2.02	0.73	3.04	0.10	1.00	0.78
772	1	0.00	0.00	0.00	4.85	1.00	0.00	0.67	0.00	2.54
773	1	0.00	0.00	0.00	0.77	1.00	0.00	0.67	0.00	0.40
774	1	0.00	0.00	0.04	0.20	0.96	0.37	0.47	1.00	0.10
775	1	0.00	0.00	0.01	0.22	0.99	0.50	0.43	0.00	0.11
776	1	2.70	0.00	0.44	8.45	0.56	1.90	0.19	3.00	3.06
777	1	0.64	0.64	0.12	0.58	0.88	0.00	0.67	0.00	0.44
778	1	0.00	0.00	0.61	2.52	0.39	1.83	0.20	1.00	0.52
779	1	0.94	0.36	0.21	0.28	0.79	0.00	0.67	0.00	0.35
780	1	1.48	0.70	1.00	0.70	0.00	0.00	0.67	0.00	0.68
781	1	0.00	0.00	0.00	1.67	1.00	0.00	0.67	0.00	0.88
782	1	0.51	0.51	0.00	2.26	1.00	0.00	0.67	0.00	1.29
783	1	1.08	1.08	0.00	1.56	1.00	0.00	0.67	0.00	1.04
784	1	0.54	0.00	0.58	4.42	0.42	1.77	0.21	2.00	1.08
785	1	0.00	0.00	0.00	4.89	1.00	0.00	0.67	0.00	2.56
786	1	0.00	0.00	0.45	1.66	0.55	2.40	0.15	0.00	0.48
787	1	0.00	0.00	0.59	1.99	0.41	1.64	0.22	0.00	0.42
788	1	0.00	0.00	0.00	0.93	1.00	0.00	0.67	0.00	0.49
789	1	0.00	0.00	0.58	3.45	0.42	4.60	0.05	1.00	0.75
790	1	0.00	0.00	0.00	2.30	1.00	0.00	0.67	0.00	1.20
791	1	0.00	0.00	0.00	1.06	1.00	0.00	0.67	0.00	0.55
792	1	0.00	0.00	0.43	2.05	0.57	2.98	0.11	3.00	0.61
793	1	0.00	0.00	0.43	2.65	0.57	3.78	0.07	1.00	0.78
794	1	0.00	0.00	0.33	1.42	0.67	2.41	0.15	0.00	0.50
795	1	0.00	0.00	1.00	0.00	0.00	0.00	1.00	0.00	0.00
796	1	0.00	0.00	1.00	0.00	0.00	0.00	1.00	0.00	0.00
797	1	0.00	0.00	0.11	2.93	0.89	7.92	0.01	2.00	1.36
798	1	0.00	0.00	1.00	0.00	0.00	0.00	1.00	0.00	0.00
799	1	0.00	0.00	0.00	2.83	1.00	0.00	0.67	0.00	1.48
800	1	0.38	0.00	0.21	0.00	0.79	0.00	0.67	0.00	0.08
801	1	0.00	0.00	1.00	0.00	0.00	0.00	1.00	0.00	0.00
802	1	0.00	0.00	0.37	1.76	0.63	3.02	0.11	2.00	0.58
803	1	0.39	0.19	0.01	2.50	0.99	2.59	0.13	0.00	1.38
804	1	0.00	0.00	1.00	0.00	0.00	0.00	1.00	0.00	0.00
805	1	0.00	0.00	0.00	1.38	1.00	0.00	0.67	0.00	0.72
806	1	2.15	1.22	0.77	1.22	0.23	0.00	0.67	0.00	1.09
807	1	0.00	0.00	0.00	0.90	1.00	0.00	0.67	0.00	0.47
808	1	0.50	0.50	0.00	0.77	1.00	0.00	0.67	0.00	0.51
809	1	3.55	3.08	1.00	3.08	0.00	0.00	0.67	0.00	2.35
810	1	0.00	0.00	0.00	2.66	1.00	0.00	0.67	0.00	1.39
811	1	0.90	0.90	0.00	4.12	1.00	0.00	0.67	0.00	2.34
812	1	4.76	1.67	0.00	1.66	1.00	0.00	0.67	0.00	1.86
813	1	0.49	0.00	0.42	2.01	0.58	0.55	0.42	2.00	0.71
814	1	1.95	1.95	0.00	2.58	1.00	0.00	0.67	0.00	1.76
815	1	0.00	0.00	0.45	2.67	0.55	4.30	0.05	5.00	0.78
816	1	1.34	0.00	0.59	0.80	0.41	0.00	0.67	0.00	0.45
817	1	0.00	0.00	0.00	2.91	1.00	0.00	0.67	0.00	1.53
818	1	0.00	0.00	0.38	3.89	0.62	4.37	0.05	1.00	1.26
819	1	0.00	0.00	0.00	2.52	1.00	0.00	0.67	0.00	1.32
820	1	0.00	0.00	0.75	6.88	0.25	5.55	0.03	4.00	0.91
821	1	0.00	0.00	0.00	1.29	1.00	0.00	0.67	0.00	0.68
822	1	0.00	0.00	0.00	1.25	1.00	0.00	0.67	0.00	0.65
823	1	0.53	0.00	0.41	1.67	0.59	0.28	0.50	1.00	0.63
824	1	0.00	0.00	0.95	13.74	0.05	1.72	0.21	1.00	0.35
825	1	0.00	0.00	0.43	2.82	0.57	4.75	0.04	3.00	0.84
826	1	0.00	0.00	0.00	0.50	1.00	0.00	0.67	0.00	0.26
827	1	1.11	0.00	0.53	7.62	0.47	1.36	0.26	0.00	2.10
828	1	0.00	0.00	0.00	1.29	1.00	0.00	0.67	0.00	0.68
829	1	1.22	1.22	0.00	1.36	1.00	0.00	0.67	0.00	0.97
830	1	0.00	0.00	0.00	2.25	1.00	0.00	0.67	0.00	1.18
831	1	0.00	0.00	0.00	1.33	1.00	0.00	0.67	0.00	0.70
832	1	0.00	0.00	0.54	2.19	0.46	2.00	0.18	2.00	0.53
833	1	0.00	0.00	0.00	0.94	1.00	0.00	0.67	0.00	0.49
834	1	0.59	0.59	0.10	0.47	0.90	0.00	0.67	0.00	0.37
835	1	0.00	0.00	0.64	10.88	0.36	3.05	0.10	3.00	2.03
836	1	0.00	0.00	0.93	39.15	0.07	4.84	0.04	2.00	1.52
837	1	0.00	0.00	0.00	0.70	1.00	0.00	0.67	0.00	0.37
838	1	0.00	0.00	0.00	1.03	1.00	0.00	0.67	0.00	0.54
839	1	0.61	0.00	0.43	1.81	0.57	0.56	0.41	1.00	0.67
840	1	0.00	0.00	0.19	1.40	0.81	2.20	0.16	2.00	0.59
841	1	0.00	0.00	0.68	1.71	0.32	2.08	0.17	2.00	0.28
842	1	2.22	1.71	0.24	1.71	0.76	0.00	0.67	0.00	1.36
843	1	0.45	0.45	0.00	0.88	1.00	0.00	0.67	0.00	0.55
844	1	0.55	0.55	0.00	2.24	1.00	0.00	0.67	0.00	1.29
845	1	0.00	0.00	0.00	0.39	1.00	0.00	0.67	0.00	0.20
846	1	1.39	1.39	0.00	1.42	1.00	0.00	0.67	0.00	1.03
847	1	0.00	0.00	0.00	3.02	1.00	0.00	0.67	0.00	1.58
848	1	0.00	0.00	0.31	1.14	0.69	2.32	0.15	1.00	0.41
849	1	0.00	0.00	0.00	0.46	1.00	0.00	0.67	0.00	0.24
850	1	0.00	0.00	1.00	0.00	0.00	0.00	1.00	0.00	0.00
851	1	0.53	0.53	0.00	1.51	1.00	0.00	0.67	0.00	0.90
852	1	0.00	0.00	0.01	0.45	0.99	1.52	0.24	1.00	0.23
853	1	1.08	1.08	0.00	2.00	1.00	0.00	0.67	0.00	1.27
854	1	0.00	0.00	0.58	5.59	0.42	5.22	0.03	4.00	1.23
855	1	0.00	0.00	0.00	1.01	1.00	0.00	0.67	0.00	0.53
856	1	0.00	0.00	0.00	0.46	1.00	0.00	0.67	0.00	0.24
857	1	1.31	1.31	0.00	1.65	1.00	0.00	0.67	0.00	1.14
858	1	0.00	0.00	0.00	2.37	1.00	0.00	0.67	0.00	1.24
859	1	0.00	0.00	0.00	1.06	1.00	0.00	0.67	0.00	0.55
860	1	0.64	0.00	0.21	0.00	0.79	0.00	0.67	0.00	0.13
861	1	0.00	0.00	1.00	0.00	0.00	0.00	1.00	0.00	0.00
862	1	1.33	0.00	0.02	0.29	0.98	0.00	0.67	0.00	0.42
863	1	0.00	0.00	0.00	0.48	1.00	0.00	0.67	0.00	0.25
864	1	0.00	0.00	0.79	8.23	0.21	5.25	0.03	2.00	0.89
865	1	0.00	0.00	0.00	1.26	1.00	0.00	0.67	0.00	0.66
866	1	1.25	1.25	0.00	1.77	1.00	0.00	0.67	0.00	1.19
867	1	0.00	0.00	0.00	1.36	1.00	0.00	0.67	0.00	0.71
868	1	0.00	0.00	0.14	1.97	0.86	5.12	0.04	4.00	0.88
869	1	0.98	0.98	0.00	1.13	1.00	0.00	0.67	0.00	0.79
870	1	0.00	0.00	1.00	0.00	0.00	0.00	1.00	0.00	0.00
871	1	0.00	0.00	1.00	0.00	0.00	0.00	1.00	0.00	0.00
872	1	0.00	0.00	1.00	0.00	0.00	0.00	1.00	0.00	0.00
873	1	0.00	0.00	1.00	0.00	0.00	0.00	1.00	0.00	0.00
874	1	0.00	0.00	1.00	0.00	0.00	0.00	1.00	0.00	0.00
875	1	0.00	0.00	1.00	0.00	0.00	0.00	1.00	0.00	0.00
876	1	0.00	0.00	1.00	0.00	0.00	0.00	1.00	0.00	0.00
877	1	0.00	0.00	1.00	0.00	0.00	0.00	1.00	0.00	0.00
878	1	0.00	0.00	1.00	0.00	0.00	0.00	1.00	0.00	0.00
879	1	0.00	0.00	1.00	0.00	0.00	0.00	1.00	0.00	0.00
880	1	0.00	0.00	1.00	0.00	0.00	0.00	1.00	0.00	0.00
881	1	0.00	0.00	1.00	0.00	0.00	0.00	1.00	0.00	0.00
882	1	0.00	0.00	1.00	0.00	0.00	0.00	1.00	0.00	0.00
883	1	0.00	0.00	0.25	2.23	0.75	4.40	0.05	2.00	0.87
884	1	0.00	0.00	0.00	1.61	1.00	0.00	0.67	0.00	0.84
885	1	2.54	2.53	0.18	2.53	0.82	0.00	0.67	0.00	1.86
886	1	1.30	1.30	0.00	2.70	1.00	0.00	0.67	0.00	1.69
887	1	0.00	0.00	1.00	0.00	0.00	0.00	1.00	0.00	0.00
888	1	0.00	0.00	1.00	0.00	0.00	0.00	1.00	0.00	0.00
889	1	0.00	0.00	1.00	0.00	0.00	0.00	1.00	0.00	0.00
890	1	0.00	0.00	0.00	0.21	1.00	0.34	0.48	0.00	0.11
891	1	2.10	2.10	0.18	1.99	0.82	0.00	0.67	0.00	1.49
892	1	1.49	1.49	0.35	0.00	0.65	0.00	0.67	0.00	0.59
893	1	1.06	1.06	0.89	51.27	0.11	5.16	0.03	1.00	3.67
894	1	0.00	0.00	0.48	2.30	0.52	3.02	0.11	3.00	0.62
895	1	0.00	0.00	1.00	0.00	0.00	0.00	1.00	0.00	0.00
896	1	0.00	0.00	1.00	0.00	0.00	0.00	1.00	0.00	0.00
897	1	0.00	0.00	1.00	0.00	0.00	0.00	1.00	0.00	0.00
898	1	0.00	0.00	1.00	0.00	0.00	0.00	1.00	0.00	0.00
899	1	0.00	0.00	1.00	0.00	0.00	0.00	1.00	0.00	0.00
900	1	0.00	0.00	1.00	0.00	0.00	0.00	1.00	0.00	0.00
901	1	0.00	0.00	1.00	0.00	0.00	0.00	1.00	0.00	0.00
902	1	0.00	0.00	1.00	0.00	0.00	0.00	1.00	0.00	0.00
903	1	0.00	0.00	1.00	0.00	0.00	0.00	1.00	0.00	0.00
904	1	0.00	0.00	1.00	0.00	0.00	0.00	1.00	0.00	0.00
905	1	0.00	0.00	1.00	0.00	0.00	0.00	1.00	0.00	0.00
906	1	0.00	0.00	1.00	0.00	0.00	0.00	1.00	0.00	0.00
907	1	0.00	0.00	1.00	0.00	0.00	0.00	1.00	0.00	0.00
908	1	0.00	0.00	1.00	0.00	0.00	0.00	1.00	0.00	0.00
909	1	0.00	0.00	1.00	0.00	0.00	0.00	1.00	0.00	0.00
910	1	0.00	0.00	1.00	0.00	0.00	0.00	1.00	0.00	0.00
