# Supplementary material for: Variation in selection constraints on teleost TLRs with emphasis on their repertoire in the Walking catfish, Clarias batrachus
Source: Sci Rep. 2020 Dec 7;10:21394. doi: 10.1038/s41598-020-78347-6 (PMC7721727; doi:10.1038/s41598-020-78347-6)
Supplement: Supplementary file 25 — Supplementary Information 25. [file 41598_2020_78347_MOESM25_ESM.zip › T1/meme/log.txt]

Analysis Description
--------------------
MEME (Mixed Effects Model of Evolution) estimates a site-wise synonymous
(&alpha;) and a two-category mixture of non-synonymous (&beta;-, with
proportion p-, and &beta;+ with proportion [1-p-]) rates, and uses a
likelihood ratio test to determine if &beta;+ > &alpha; at a site. The
estimates aggregate information over a proportion of branches at a site,
so the signal is derived from episodic diversification, which is a
combination of strength of selection [effect size] and the proportion of
the tree affected. A subset of branches can be selected for testing as
well, in which case an additional (nuisance) parameter will be inferred
-- the non-synonymous rate on branches NOT selected for testing.
Multiple partitions within a NEXUS file are also supported for
recombination - aware analysis. 

- __Requirements__: in-frame codon alignment and a phylogenetic tree

- __Citation__: Detecting Individual Sites Subject to Episodic Diversifying Selection.
_PLoS Genet_ 8(7): e1002764.

- __Written by__: Sergei L. Kosakovsky Pond, Steven Weaver

- __Contact Information__: spond@temple.edu

- __Analysis Version__: 2.1.1


####Choose Genetic Code

1. [**Universal**] Universal code. (Genebank transl_table=1).
2. [**Vertebrate-mtDNA**] Vertebrate mitochondrial DNA code. (Genebank transl_table=2).
3. [**Yeast-mtDNA**] Yeast mitochondrial DNA code. (Genebank transl_table=3).
4. [**Mold-Protozoan-mtDNA**] Mold, Protozoan and Coelenterate mitochondrial DNA and the Mycloplasma/Spiroplasma code. (Genebank transl_table=4).
5. [**Invertebrate-mtDNA**] Invertebrate mitochondrial DNA code. (Genebank transl_table=5).
6. [**Ciliate-Nuclear**] Ciliate, Dasycladacean and Hexamita Nuclear code. (Genebank transl_table=6).
7. [**Echinoderm-mtDNA**] Echinoderm mitochondrial DNA code. (Genebank transl_table=9).
8. [**Euplotid-Nuclear**] Euplotid Nuclear code. (Genebank transl_table=10).
9. [**Alt-Yeast-Nuclear**] Alternative Yeast Nuclear code. (Genebank transl_table=12).
10. [**Ascidian-mtDNA**] Ascidian mitochondrial DNA code. (Genebank transl_table=13).
11. [**Flatworm-mtDNA**] Flatworm mitochondrial DNA code. (Genebank transl_table=14).
12. [**Blepharisma-Nuclear**] Blepharisma Nuclear code. (Genebank transl_table=15).
13. [**Chlorophycean-mtDNA**] Chlorophycean Mitochondrial Code (transl_table=16).
14. [**Trematode-mtDNA**] Trematode Mitochondrial Code (transl_table=21).
15. [**Scenedesmus-obliquus-mtDNA**] Scenedesmus obliquus mitochondrial Code (transl_table=22).
16. [**Thraustochytrium-mtDNA**] Thraustochytrium Mitochondrial Code (transl_table=23).
17. [**Pterobranchia-mtDNA**] Pterobranchia Mitochondrial Code (transl_table=24).
18. [**SR1-and-Gracilibacteria**] Candidate Division SR1 and Gracilibacteria Code (transl_table=25).
19. [**Pachysolen-Nuclear**] Pachysolen tannophilus Nuclear Code (transl_table=26).

>Please choose an option (or press q to cancel selection):

>Select a coding sequence alignment file (`/home/datamonkey/`) 

>Please select a tree file for the data: (`/home/datamonkey/`) 
>Loaded a multiple sequence alignment with **20** sequences, **910** codons, and **1** partitions from `/home/datamonkey/datamonkey-js-server/production/app/meme/output/5df88d9bc27e2160748f76fb`


####Choose the set of branches to test for selection

1. [**All**] Include all branches in the analysis
2. [**Internal**] Include all internal branches in the analysis
3. [**Leaves**] Include all leaf branches in the analysis
4. [**Unlabeled branches**] Set of 37 unlabeled branches

>Please choose an option (or press q to cancel selection):
>Select the p-value threshold to use when testing for selection (permissible range = [0,1], default value = 0.1): 

>Save the resulting JSON file to (`/home/datamonkey/`) 

### Branches to include in the MEME analysis
Selected 37 branches to include in the MEME analysis: `ATTLR1_2731_BP, TOTLR1_2731_BP, LCTLR1_2731_BP, Node5, SMTLR1_2731_BP, Node4, Node2, ONTLR1_2731_BP, TRTLR1_2731_BP, CBTLR1_2731_BP, IPTLR1_2731_BP, PHTLR1_2731_BP, Node18, TFTLR1_2731_BP, Node17, Node15, CITLR1_2731_BP, MATLR1_2731_BP, Node24, CCTLR1_2731_BP, Node23, DRTLR1_2731_BP, Node22, Node14, PFTLR1_2731_BP, Node13, Node11, Node9, Node1, OFTLR1_2731_BP, LMTLR1_2731_BP, Node31, ECTLR1_2731_BP, Node30, SATLR1_2731_BP, MMTLR1_2731_BP, Node35`


### Obtaining branch lengths and nucleotide substitution biases under the nucleotide GTR model
* Log(L) = -28942.68, AIC-c = 57975.43 (45 estimated parameters)

### Obtaining the global omega estimate based on relative GTR branch lengths and nucleotide substitution biases
* Log(L) = -28512.81, AIC-c = 57129.93 (52 estimated parameters)
* non-synonymous/synonymous rate ratio for *test* =   1.8733

### Improving branch lengths, nucleotide substitution biases, and global dN/dS ratios under a full codon model
* Log(L) = -28498.48
* non-synonymous/synonymous rate ratio for *test* =   1.9456

### For partition 1 these sites are significant at p <=0.1

|   Codon    | Partition  |   alpha    |   beta+    |     p+     |    LRT     |Episodic selection detected?| # branches |
|:----------:|:----------:|:----------:|:----------:|:----------:|:----------:|:--------------------------:|:----------:|
|     53     |     1      |    0.000   |    5.917   |    0.757   |    5.749   |      Yes, p =  0.0257      |     3      |
|     61     |     1      |    0.000   |   15.799   |    0.435   |    5.460   |      Yes, p =  0.0297      |     0      |
|     71     |     1      |    0.000   |   12.388   |    0.239   |    4.818   |      Yes, p =  0.0414      |     1      |
|     79     |     1      |    0.000   |    2.152   |    0.990   |    6.876   |      Yes, p =  0.0144      |     1      |
|     81     |     1      |    0.000   |    1.375   |    0.999   |    5.081   |      Yes, p =  0.0362      |     3      |
|     94     |     1      |    0.000   |    3.216   |    0.608   |    5.335   |      Yes, p =  0.0317      |     2      |
|    105     |     1      |    0.000   |   10.555   |    0.130   |    5.797   |      Yes, p =  0.0250      |     1      |
|    110     |     1      |    0.426   |    4.077   |    0.752   |    4.224   |      Yes, p =  0.0563      |     2      |
|    121     |     1      |    1.806   |   12.258   |    0.521   |    3.458   |      Yes, p =  0.0839      |     0      |
|    123     |     1      |    0.000   |    2.772   |    0.515   |    4.519   |      Yes, p =  0.0483      |     2      |
|    134     |     1      |    0.000   |    3.984   |    0.953   |   11.960   |      Yes, p =  0.0011      |     1      |
|    139     |     1      |    0.000   |    2.897   |    0.842   |    6.003   |      Yes, p =  0.0225      |     1      |
|    146     |     1      |    0.000   |    3.743   |    0.906   |    8.568   |      Yes, p =  0.0061      |     0      |
|    164     |     1      |    0.000   |    4.443   |    0.812   |    8.837   |      Yes, p =  0.0053      |     1      |
|    167     |     1      |    0.000   |    3.352   |    0.566   |    6.215   |      Yes, p =  0.0202      |     1      |
|    171     |     1      |    0.621   |    7.802   |    0.374   |    4.572   |      Yes, p =  0.0470      |     2      |
|    173     |     1      |    1.213   |   11.731   |    0.361   |    3.243   |      Yes, p =  0.0940      |     3      |
|    180     |     1      |    0.000   |   19.736   |    0.117   |    3.941   |      Yes, p =  0.0652      |     2      |
|    182     |     1      |    1.142   |   12.650   |    0.433   |    3.231   |      Yes, p =  0.0946      |     0      |
|    183     |     1      |    0.474   |    6.062   |    0.506   |    5.492   |      Yes, p =  0.0293      |     2      |
|    185     |     1      |    0.000   |    3.379   |    0.993   |    3.635   |      Yes, p =  0.0765      |     0      |
|    192     |     1      |    0.000   |   33.608   |    0.132   |    3.951   |      Yes, p =  0.0649      |     2      |
|    205     |     1      |    0.000   |    4.080   |    0.445   |    5.736   |      Yes, p =  0.0258      |     3      |
|    230     |     1      |    0.695   |    9.028   |    0.363   |    4.390   |      Yes, p =  0.0517      |     1      |
|    233     |     1      |    0.301   |    8.860   |    0.572   |    5.422   |      Yes, p =  0.0303      |     2      |
|    238     |     1      |    0.000   |    3.472   |    0.634   |    3.598   |      Yes, p =  0.0780      |     2      |
|    245     |     1      |    0.799   |   48.751   |    0.292   |    8.699   |      Yes, p =  0.0057      |     2      |
|    254     |     1      |    0.000   |   51.620   |    0.205   |    6.525   |      Yes, p =  0.0172      |     1      |
|    256     |     1      |    0.861   |    6.016   |    0.835   |    4.171   |      Yes, p =  0.0579      |     0      |
|    277     |     1      |    0.000   |    6.447   |    0.585   |    4.695   |      Yes, p =  0.0441      |     1      |
|    280     |     1      |    0.539   |   21.369   |    0.180   |    4.268   |      Yes, p =  0.0550      |     1      |
|    282     |     1      |    0.000   |    8.642   |    0.647   |    6.533   |      Yes, p =  0.0172      |     1      |
|    283     |     1      |    0.751   |   10.426   |    0.455   |    4.084   |      Yes, p =  0.0606      |     0      |
|    294     |     1      |    0.765   |   53.407   |    0.196   |    5.627   |      Yes, p =  0.0273      |     0      |
|    311     |     1      |    0.000   |    3.480   |    0.488   |    4.533   |      Yes, p =  0.0480      |     1      |
|    322     |     1      |    0.000   |    9.617   |    0.493   |    6.944   |      Yes, p =  0.0139      |     3      |
|    324     |     1      |    1.320   |   37.207   |    0.411   |    7.289   |      Yes, p =  0.0117      |     1      |
|    333     |     1      |    0.000   |   22.242   |    0.351   |    7.998   |      Yes, p =  0.0081      |     2      |
|    334     |     1      |    2.380   |   16.895   |    0.676   |    3.391   |      Yes, p =  0.0869      |     2      |
|    341     |     1      |    0.000   |    8.622   |    0.502   |    6.848   |      Yes, p =  0.0146      |     2      |
|    343     |     1      |    0.904   |   66.495   |    0.208   |    5.902   |      Yes, p =  0.0237      |     0      |
|    348     |     1      |    0.000   |  142.952   |    0.374   |    8.248   |      Yes, p =  0.0072      |     0      |
|    352     |     1      |    0.000   |    3.361   |    0.609   |    3.221   |      Yes, p =  0.0950      |     2      |
|    353     |     1      |    0.481   |   50.013   |    0.211   |   10.670   |      Yes, p =  0.0021      |     1      |
|    358     |     1      |    0.555   |   12.056   |    0.428   |    4.825   |      Yes, p =  0.0413      |     1      |
|    361     |     1      |    0.129   |   14.511   |    0.664   |    6.383   |      Yes, p =  0.0185      |     3      |
|    369     |     1      |    0.000   |    2.087   |    0.993   |    4.662   |      Yes, p =  0.0449      |     1      |
|    395     |     1      |    0.593   |   27.945   |    0.282   |   11.749   |      Yes, p =  0.0012      |     1      |
|    397     |     1      |    0.000   |    9.072   |    0.491   |    5.958   |      Yes, p =  0.0230      |     1      |
|    400     |     1      |    0.000   |   16.431   |    0.322   |    7.796   |      Yes, p =  0.0090      |     3      |
|    403     |     1      |    0.000   |    6.177   |    0.585   |    3.426   |      Yes, p =  0.0854      |     2      |
|    414     |     1      |    0.000   |    3.820   |    0.786   |    4.981   |      Yes, p =  0.0381      |     0      |
|    416     |     1      |    1.450   |   45.641   |    0.146   |    5.574   |      Yes, p =  0.0281      |     1      |
|    417     |     1      |    0.000   |    6.336   |    0.213   |    6.032   |      Yes, p =  0.0222      |     2      |
|    420     |     1      |    0.000   |    2.215   |    0.881   |    6.402   |      Yes, p =  0.0184      |     0      |
|    424     |     1      |    0.000   |    2.204   |    0.829   |    4.691   |      Yes, p =  0.0442      |     3      |
|    425     |     1      |    0.000   |    3.308   |    0.651   |    5.615   |      Yes, p =  0.0275      |     1      |
|    436     |     1      |    2.092   |   23.324   |    0.277   |    5.311   |      Yes, p =  0.0321      |     3      |
|    456     |     1      |    0.000   |    1.539   |    0.925   |    3.998   |      Yes, p =  0.0633      |     2      |
|    459     |     1      |    0.000   |    4.957   |    0.682   |    8.326   |      Yes, p =  0.0069      |     0      |
|    460     |     1      |    0.000   |   38.888   |    0.283   |    6.805   |      Yes, p =  0.0149      |     0      |
|    462     |     1      |    0.000   |    4.066   |    0.682   |    7.188   |      Yes, p =  0.0123      |     3      |
|    463     |     1      |    0.000   |    1.885   |    0.762   |    3.617   |      Yes, p =  0.0773      |     3      |
|    474     |     1      |    0.000   |   12.289   |    0.355   |    5.652   |      Yes, p =  0.0270      |     4      |
|    476     |     1      |    0.000   |    2.198   |    0.551   |    3.537   |      Yes, p =  0.0805      |     3      |
|    478     |     1      |    0.000   |    9.983   |    0.207   |    7.145   |      Yes, p =  0.0126      |     3      |
|    482     |     1      |    0.000   |    4.217   |    0.533   |    4.914   |      Yes, p =  0.0394      |     1      |
|    500     |     1      |    0.000   |    3.691   |    0.971   |    6.611   |      Yes, p =  0.0165      |     1      |
|    506     |     1      |    0.068   |   18.891   |    0.364   |    3.289   |      Yes, p =  0.0917      |     5      |
|    510     |     1      |    0.000   |   10.081   |    0.437   |    7.338   |      Yes, p =  0.0114      |     2      |
|    513     |     1      |    0.000   |   28.931   |    0.167   |    5.884   |      Yes, p =  0.0239      |     0      |
|    529     |     1      |    0.000   |    1.952   |    0.906   |    3.188   |      Yes, p =  0.0967      |     2      |
|    547     |     1      |    0.000   |    1.812   |    0.844   |    3.436   |      Yes, p =  0.0849      |     2      |
|    553     |     1      |    0.000   |    7.614   |    0.283   |    5.903   |      Yes, p =  0.0237      |     0      |
|    570     |     1      |    0.000   |    4.167   |    0.638   |    6.390   |      Yes, p =  0.0185      |     2      |
|    576     |     1      |    0.000   |    2.392   |    0.786   |    3.492   |      Yes, p =  0.0825      |     2      |
|    592     |     1      |    0.000   |    3.504   |    0.637   |    6.003   |      Yes, p =  0.0225      |     0      |
|    631     |     1      |    0.000   |    5.174   |    0.899   |   10.352   |      Yes, p =  0.0025      |     1      |
|    651     |     1      |    0.000   |    3.925   |    0.839   |    8.172   |      Yes, p =  0.0074      |     1      |
|    659     |     1      |    0.000   |    3.531   |    0.405   |    4.338   |      Yes, p =  0.0531      |     3      |
|    665     |     1      |    0.000   |    4.571   |    0.794   |    8.075   |      Yes, p =  0.0078      |     2      |
|    677     |     1      |    0.000   |    7.513   |    0.506   |    6.269   |      Yes, p =  0.0196      |     3      |
|    686     |     1      |    0.867   |  642.431   |    0.032   |    6.710   |      Yes, p =  0.0157      |     1      |
|    688     |     1      |    0.000   |   24.597   |    0.205   |    7.511   |      Yes, p =  0.0104      |     2      |
|    710     |     1      |    0.496   |   10.103   |    0.461   |    3.939   |      Yes, p =  0.0653      |     3      |
|    717     |     1      |    0.000   |   13.062   |    0.260   |    9.747   |      Yes, p =  0.0033      |     0      |
|    719     |     1      |    0.000   |    3.431   |    0.648   |    7.934   |      Yes, p =  0.0084      |     2      |
|    720     |     1      |    0.000   |    8.399   |    0.446   |    5.594   |      Yes, p =  0.0278      |     3      |
|    752     |     1      |    0.000   |    9.506   |    0.477   |    4.248   |      Yes, p =  0.0556      |     1      |
|    754     |     1      |    0.000   |    4.751   |    0.527   |    5.341   |      Yes, p =  0.0316      |     3      |
|    765     |     1      |    0.000   |   12.389   |    0.095   |    5.764   |      Yes, p =  0.0254      |     2      |
|    766     |     1      |    0.000   |    8.148   |    0.250   |    8.275   |      Yes, p =  0.0071      |     4      |
|    770     |     1      |    0.000   |    4.515   |    0.762   |    5.815   |      Yes, p =  0.0248      |     1      |
|    789     |     1      |    0.000   |    3.455   |    0.415   |    4.603   |      Yes, p =  0.0463      |     1      |
|    793     |     1      |    0.000   |    2.647   |    0.565   |    3.780   |      Yes, p =  0.0710      |     1      |
|    797     |     1      |    0.000   |    2.931   |    0.887   |    7.924   |      Yes, p =  0.0084      |     2      |
|    815     |     1      |    0.000   |    2.673   |    0.555   |    4.302   |      Yes, p =  0.0541      |     5      |
|    818     |     1      |    0.000   |    3.886   |    0.618   |    4.372   |      Yes, p =  0.0522      |     1      |
|    820     |     1      |    0.000   |    6.876   |    0.254   |    5.551   |      Yes, p =  0.0284      |     4      |
|    825     |     1      |    0.000   |    2.816   |    0.568   |    4.745   |      Yes, p =  0.0430      |     3      |
|    836     |     1      |    0.000   |   39.154   |    0.074   |    4.841   |      Yes, p =  0.0409      |     2      |
|    854     |     1      |    0.000   |    5.593   |    0.419   |    5.222   |      Yes, p =  0.0336      |     4      |
|    864     |     1      |    0.000   |    8.225   |    0.207   |    5.246   |      Yes, p =  0.0332      |     2      |
|    868     |     1      |    0.000   |    1.967   |    0.858   |    5.124   |      Yes, p =  0.0354      |     4      |
|    883     |     1      |    0.000   |    2.227   |    0.746   |    4.402   |      Yes, p =  0.0514      |     2      |
