# Supplementary material for: Variation in selection constraints on teleost TLRs with emphasis on their repertoire in the Walking catfish, Clarias batrachus
Source: Sci Rep. 2020 Dec 7;10:21394. doi: 10.1038/s41598-020-78347-6 (PMC7721727; doi:10.1038/s41598-020-78347-6)
Supplement: Supplementary file 25 — Supplementary Information 25. [file 41598_2020_78347_MOESM25_ESM.zip › T1/meme/tree.new]

(((ATTLR1:0.1249225896980941,((TOTLR1:0.08157330471970319,LCTLR1:0.06888070130915859):0.01054359171086137,SMTLR1:0.09707187592549948):0.02167817714493772):0.01236673162842128,(ONTLR1:0.1656392535191803,(TRTLR1:0.2015730947315845,(((CBTLR1:0.1086868105492733,((IPTLR1:0.05326165746009452,PHTLR1:0.02700349239188354):0.00826066996736099,TFTLR1:0.09302207043588938):0.01320826381812418):0.2564018406766666,(((CITLR1:0.02374967037417909,MATLR1:0.02092294452267244):0.05637116919901355,CCTLR1:0.09132183682011115):0.0409692207941024,DRTLR1:0.1426232070203961):0.1836202490257077):0.1695445450524804,PFTLR1:0.8018328570597659):0.2215082835158985):0.0591895618525095):0.02353164470975104):0.01381249623308397,((OFTLR1:0.06158821946883442,LMTLR1:0.0721362682913052):0.004919309310443999,ECTLR1:0.116418758082024):0.005626573921380087,(SATLR1:0.112314091931302,MMTLR1:0.1055444279639026):0.01109158950838952):0
