# Supplementary material for: Variation in selection constraints on teleost TLRs with emphasis on their repertoire in the Walking catfish, Clarias batrachus
Source: Sci Rep. 2020 Dec 7;10:21394. doi: 10.1038/s41598-020-78347-6 (PMC7721727; doi:10.1038/s41598-020-78347-6)
Supplement: Supplementary file 25 — Supplementary Information 25. [file 41598_2020_78347_MOESM25_ESM.zip › T1/slac/datamonkey-table.csv]

Partition	Site	ES	EN	S	N	P[S]	dS	dN	dN-dS	P [dN/dS > 1]	P [dN/dS < 1]	Total branch length
1	1	0	3.431434954389515	0	0	0		0		1	1	2.062617259521442
1	2	1.143811651463172	2.287623302926343	0	0	0.3333333333333334	0	0	0	1	1	2.062617259521442
1	3	0.5739483563542843	2.85748659803523	0	0	0.1672619076226655	0	0	0	1	1	2.062617259521442
1	4	1.324088171329918	1.648147703888962	0	0	0.4454855626935765	0	0	0	1	1	2.062617259521442
1	5	0.5739483563542843	2.85748659803523	0	0	0.1672619076226655	0	0	0	1	1	2.062617259521442
1	6	0.5739483563542843	2.85748659803523	0	0	0.1672619076226655	0	0	0	1	1	2.062617259521442
1	7	0	3.385479822412854	0	0	0		0		1	1	2.090615609342086
1	8	0.9286465504236721	2.256986548275236	0	0	0.2915108305482368	0	0	0	1	1	2.090615609342086
1	9	0.5675147705759728	2.500247253988681	1	0	0.1849930881312441	1.762068675296497	0	-0.8428467994893705	1	0.184993088131244	2.090615609342086
1	10	1.128493274137618	2.256986548275236	0	0	0.3333333333333334	0	0	0	1	1	2.090615609342086
1	11	1.128493274137618	2.256986548275236	0	0	0.3333333333333334	0	0	0	1	1	2.090615609342086
1	12	1.128493274137618	2.256986548275236	0	0	0.3333333333333334	0	0	0	1	1	2.090615609342086
1	13	0.6754439703721253	2.710035852040729	0	1	0.199512035458162	0	0.3689988083541307	0.1765024649702363	0.800487964541838	1	2.090615609342086
1	14	0.5727138931259759	2.812765929286877	0	1	0.1691677171827889	0	0.3555219400192076	0.170056101384936	0.8308322828172111	1	2.090615609342086
1	15	0.6771770112221264	2.455509030897208	0	2	0.2161649785894282	0	0.8144950699974534	0.3895958043926467	0.6143973407897116	1	2.090615609342086
1	16	1.122041194326459	2.263438628086395	0	1	0.3314275237732101	0	0.4418056613469752	0.211328021934176	0.66857247622679	1	2.090615609342086
1	17	1.128493274137618	2.256986548275236	0	0	0.3333333333333334	0	0	0	1	1	2.090615609342086
1	18	0.5727138931259759	2.812765929286877	0	1	0.1691677171827889	0	0.3555219400192076	0.170056101384936	0.8308322828172111	1	2.090615609342086
1	19	0.5662618133148167	2.504426114412383	0	1	0.184408779609832	0	0.399293073269455	0.1909930603623073	0.8155912203901681	1	2.090615609342086
1	20	0.9286465504236721	2.256986548275236	0	0	0.2915108305482368	0	0	0	1	1	2.090615609342086
1	21	1.128493274137618	2.256986548275236	1	0	0.3333333333333334	0.8861373150532855	0	-0.4238642967619244	1	0.3333333333333334	2.090615609342086
1	22	0.5662618133148167	2.819218009098036	0	0	0.1672619076226655	0	0	0	1	1	2.090615609342086
1	23	0.5662618133148167	2.819218009098036	0	0	0.1672619076226655	0	0	0	1	1	2.090615609342086
1	24	1.122934329448252	2.088156871440668	0	1.666666666666667	0.3497049006697138	0	0.7981520399455405	0.38177847538253	0.4881097340347977	1	2.090615609342086
1	25	1.128493274137618	2.256986548275236	0	0	0.3333333333333334	0	0	0	1	1	2.090615609342086
1	26	0.6754439703721253	2.710035852040729	0	0	0.199512035458162	0	0	0	1	1	2.090615609342086
1	27	0.5662618133148167	2.819218009098036	0	0	0.1672619076226655	0	0	0	1	1	2.090615609342086
1	28	1.128493274137618	2.256986548275236	0	0	0.3333333333333334	0	0	0	1	1	2.090615609342086
1	29	1.122783103839188	2.089916814067973	0	1	0.3494827193728692	0	0.4784879442419165	0.2288741852417796	0.6505172806271308	1	2.090615609342086
1	30	0.5662618133148167	2.819218009098036	0	0	0.1672619076226655	0	0	0	1	1	2.090615609342086
1	31	0.5662618133148167	2.819218009098036	0	0	0.1672619076226655	0	0	0	1	1	2.090615609342086
1	32	1.128493274137618	2.256986548275236	0	0	0.3333333333333334	0	0	0	1	1	2.090615609342086
1	33	0.6754439703721253	2.710035852040729	0	0	0.199512035458162	0	0	0	1	1	2.090615609342086
1	34	0.6754439703721253	2.710035852040729	0	0	0.199512035458162	0	0	0	1	1	2.090615609342086
1	35	1.128493274137618	2.256986548275236	0	0	0.3333333333333334	0	0	0	1	1	2.090615609342086
1	36	0.5662618133148167	2.50077167436331	0	0	0.1846285068584304	0	0	0	1	1	2.090615609342086
1	37	0.6920791572993371	2.392088830103989	0	1.75	0.2243973610147039	0	0.7315781830409382	0.3192446653781265	0.6410158034835969	1	2.291590940680018
1	38	0.5985361063744861	2.401463893625514	0	9.5	0.199512035458162	0	3.955920397228108	1.091830420956371	0.1207454190008181	1	3.623200381028938
1	39	0.5960371138504192	2.255694071988776	2	2	0.2090088704048099	3.355495746028187	0.8866450574286706	-0.6814005379129481	0.969203095299822	0.1947893769320168	3.623200381028938
1	40	1	2	2	5	0.3333333333333333	2	2.5	0.1379995438888773	0.5706447187928672	0.736625514403292	3.623200381028938
1	41	0.6913146797452768	1.930006169508572	3	9	0.2637276089045175	4.339557784459873	4.663197528685425	0.0938949765294681	0.6059519235111139	0.6506359409288553	3.446827042168554
1	42	0.7162361514735275	1.605266401145589	1.5	1.5	0.3085226637659608	2.094281330136742	0.9344243416105475	-0.3805671858368211	0.8719042041567295	0.4481004404063456	3.047706243973213
1	43	0.6917437024384941	2.175823211983673	3.5	9.5	0.2412301868038134	5.059677432063358	4.366163550272525	-0.193657705827685	0.7145777456830473	0.513324796007564	3.581132384207403
1	44	0.6643562147772383	2.220031632722876	2	9	0.230328322646704	3.010433191583237	4.053996288765251	0.297429724557823	0.5175622082975839	0.7590089757962113	3.508603918903662
1	45	0.562522072359902	2.133509781370951	3	13	0.2086481550955959	5.333124062873391	6.09324602751362	0.2097929688405381	0.5635622546406215	0.6792310594665023	3.623200381028938
1	46	1.185032503591486	1.814967496408514	1	5	0.3950108345304953	0.8438587101782381	2.754870271723366	0.5274374477191976	0.2411197938661442	0.9509673254994212	3.623200381028938
1	47	1.134906989270566	1.847439248484565	1.833333333333333	5.166666666666666	0.3805416604226451	1.615404038098015	2.796663907029597	0.3260266462535867	0.4166687875773524	0.8395714842518059	3.623200381028938
1	48	0.949305892356954	2.033040345398177	2.5	7.5	0.3183084111224841	2.633503089075909	3.689056155219144	0.2913316833565448	0.4678620193213514	0.7708265424168952	3.623200381028938
1	49	0.8067804457420951	2.984932334561416	1	8	0.2127746726843365	1.239494592708153	2.68012775612063	0.502545319329804	0.3985745221181866	0.883884145257021	2.866673129766108
1	50	0.6890885735214825	2.307617630879438	6	6	0.2299486591343178	8.707153522134188	2.600084138598554	-1.68554557885129	0.9911515403178157	0.03733077884151059	3.623200381028938
1	51	0.8414392955980758	2.813795161601928	1	6	0.230201182838115	1.188439861593608	2.132351381464501	0.3292707180563371	0.4955193347028818	0.8398080544060604	2.866673129766108
1	52	1.256384244208368	2.474024169788172	1.5	6.5	0.3367953598577567	1.193902269082601	2.627298503941672	0.5000208150609837	0.3246055699411701	0.8865479464634648	2.866673129766108
1	53	0.8340749542633801	2.062206467074775	0.5833333333333333	12.16666666666667	0.2879813225739702	0.699377592327429	5.899829556797481	1.435319998225767	0.05274842031296156	0.9868397187084064	3.623200381028938
1	54	0.9246728634184033	2.07295084718823	3	5	0.3084686247131652	3.244390658237081	2.412020529469884	-0.2297333962331986	0.7902491687667497	0.4696952303481717	3.623200381028938
1	55	0.8314632865115161	2.168536713488484	2	6.75	0.2771544288371721	2.405397847920852	3.112698050263305	0.1952142106315383	0.5457261569803968	0.7455337428007753	3.623200381028938
1	56	1.143470565010791	2.432374145707751	0	5	0.3197763486717571	0	2.055604812616171	0.7170698295776359	0.1456326127874646	1	2.866673129766108
1	57	0.9900746034891847	2.007557085756588	5.5	6.5	0.3302856074817834	5.555136936769311	3.237765962480885	-0.6395922749462523	0.882440954062914	0.265726657559846	3.623200381028938
1	58	0.8543495060410572	2.160999728777917	3	9	0.2833335177815143	3.511443476922699	4.164739069675708	0.184009965373098	0.5443741158363187	0.7051832442049955	3.55032724139907
1	59	0.6136722585601126	2.278536755404659	2.25	8.75	0.2121811582762695	3.666452195964142	3.840183828171793	0.04906028872220868	0.63547117295335	0.6401093317379407	3.541186502006982
1	60	0.669182464312844	2.304099826185141	3.8125	7.6875	0.2250652305875622	5.697250306633333	3.336443982432855	-0.6515803918992863	0.8772216708784838	0.2946976412651036	3.623200381028938
1	61	1.187682896446224	2.639447260930444	0	6	0.3103325070240959	0	2.273203215238675	0.9698514283493228	0.1076065079085496	1	2.343867471647326
1	62	1.095319360508014	2.63455718237577	0	2	0.2936610228018859	0	0.7591408580460023	0.3238838659732156	0.4989147507092779	1	2.343867471647326
1	63	0.5317209180069777	2.203497837915269	2	0	0.1943979496541932	3.761371675006689	0	-1.038135151094931	0.9999999999999999	0.03779056282975435	3.623200381028938
1	64	0.8409468587367405	2.14075206568225	3	6	0.2820361411575469	3.5674073442721	2.802753338971003	-0.2110438079287091	0.7696133395225867	0.4884991838664957	3.623200381028938
1	65	0.8678734106588322	2.132126589341168	2	9	0.2892911368862774	2.304483551906184	4.221137734031553	0.5289948058520202	0.3409352814272478	0.8720053459364168	3.623200381028938
1	66	0.7451084612089576	1.250621868043235	1	4	0.3733512741113437	1.342086490841178	3.198408809417778	0.5487228783109569	0.3844939289424007	0.9033680363342605	3.382986917349994
1	67	0.867376590569163	3.346953524103265	1	5	0.205816005620761	1.152901762478753	1.493895856035117	0.1568137738974857	0.6410690754117621	0.7490849094506624	2.174516211689945
1	68	0.6935248619536475	2.280071857831738	2	9	0.2332276119821997	2.883818749289008	3.947244017369988	0.3146632862190376	0.5082097046743794	0.7658977254274495	3.379565760146316
1	69	0.6369108443977435	2.28866896062498	1.25	11.75	0.2177041430571389	1.962598079456454	5.13398844575205	0.8753008480847435	0.2518469979728361	0.9217309004156502	3.623200381028938
1	70	0.7019727510455472	2.221974043202938	0.3333333333333333	10.66666666666667	0.2400771287720947	0.4748522401145242	4.800536126556566	1.221535178672584	0.1053400369485696	0.9511949601997364	3.541186502006982
1	71	0.8416072181338252	1.977916184928017	0.5	5.5	0.2984927229970454	0.5941013684610464	2.780704279539613	0.6421711457663439	0.2713075382154489	0.8808228260055171	3.405015820929097
1	72	1.127559764751212	1.818070362261799	5	3	0.3827906818343833	4.434354751123295	1.650101152448139	-0.7684514533762737	0.9600350224189818	0.1481811666809096	3.623200381028938
1	73	0.9899773488108293	2.010022651189171	0	2	0.3299924496036098	0	0.9950136625658218	0.2746228631945694	0.4489101175881715	1	3.623200381028938
1	74	0.7869381006232958	2.180069511019983	0.8333333333333334	8.166666666666666	0.2652295523392506	1.058956648144613	3.746057924018097	0.7416375009075222	0.2314298042721761	0.9375740548224936	3.623200381028938
1	75	0.8984880083303713	1.85980322406898	3	9	0.3257408056758404	3.338942726208216	4.839221635668156	0.4140756104231481	0.4150392896944214	0.8039793488673289	3.623200381028938
1	76	0.5590742131533274	2.267602693830075	0	3	0.1977849720893518	0	1.32298308172005	0.3651421237001365	0.5162646396928917	1	3.623200381028938
1	77	1	2	0	3	0.3333333333333333	0	1.5	0.413998631666632	0.2962962962962963	1	3.623200381028938
1	78	0.888433923841265	2.111566076158736	0	4	0.2961446412804216	0	1.894328595805355	0.5228329643935928	0.2454334123840002	1	3.623200381028938
1	79	0.8672815386290157	2.102227685622364	0	7	0.2920622477095215	0	3.329801071441818	0.9190220581993318	0.08911801578951971	1	3.623200381028938
1	80	0.6548409248597873	2.158868731332707	0	4	0.2327322307113651	0	1.852822240623556	0.5113772482264369	0.3465674895937835	1	3.623200381028938
1	81	1	2	0	5	0.3333333333333333	0	2.5	0.6899977194443867	0.131687242798354	1	3.623200381028938
1	82	0.8493153510296659	2.090110113389087	2.5	13.5	0.2889392370415526	2.943547407884632	6.458989846286099	0.9702589061340102	0.1968958366366797	0.9256508410692202	3.623200381028938
1	83	1.14648735295941	2.261419588000877	2	2	0.3364197945605729	1.744458841902992	0.8844002283397683	-0.2925833674075339	0.8861263155844425	0.4128943322518972	2.939533512051164
1	84	0.9947727297402156	2	0	3	0.3321696901609319	0	1.5	0.413998631666632	0.2978505302326792	1	3.623200381028938
1	85	1.008150342923528	2.180399657265752	0.5	5.5	0.3161783076519677	0.4959577740657742	2.522473337249129	0.5981577279169789	0.2440784355250136	0.8977514304891656	3.387928415203263
1	86	0.9361053823047849	2.012262905719286	1	6	0.3174994745762041	1.068255795664693	2.981717738247177	0.5281137506502158	0.2936051071878771	0.9310203589039224	3.623200381028938
1	87	0.6461094356179999	2.319106152948176	2	10	0.2178962764493036	3.095450847404839	4.312006152580574	0.3357681544596909	0.495843136169823	0.7724978976358252	3.623200381028938
1	88	0.6530721945885202	2.125161102035445	3	13	0.235067442097867	4.593672835650588	6.117183298503256	0.4204874979672012	0.4602839150945639	0.7630045933732925	3.623200381028938
1	89	0.8515069726987721	1.535624005485542	0	6	0.3567072693038572	0	3.907206437622005	1.211882752034309	0.07086827520511128	1	3.224079582833598
1	90	0.8911305423409812	2.086753883735463	3.5	6.5	0.2992495392156986	3.927595154359286	3.114885780571525	-0.2243070457938522	0.7513140166458617	0.4818000994986141	3.623200381028938
1	91	0.7394170234289359	2.249448574584348	0	6	0.2473905229865239	0	2.66732036810785	0.7361779884087913	0.1817264306148983	1	3.623200381028938
1	92	0.9175199712576695	2.077436696808109	0	3	0.3063550070826995	0	1.444087323868578	0.4219732200250726	0.3337426937759292	1	3.422225049691006
1	93	0.9550870673416638	2.043224663123184	0	5	0.3185416171498587	0	2.44711219977015	0.6754007348263761	0.1469591703546914	1	3.623200381028938
1	94	0.6884361114554638	2.311563888544537	0	6	0.2294787038184879	0	2.595645324680109	0.7163957418063038	0.2092704360545569	1	3.623200381028938
1	95	0.7579787040226836	2.123907758051942	3	7	0.2630147696648071	3.957894838045767	3.295811681774933	-0.1827343471637668	0.7447190245830975	0.5131107970400577	3.623200381028938
1	96	0.5760085607338059	2.115619986545558	0	2	0.2140000191765027	0	0.945349359865736	0.2688186884718306	0.6177959698545381	1	3.516680202703983
1	97	1.066063157638073	1.997578681610803	3	4	0.3479725155795116	2.814092184413051	2.002424253333785	-0.2320648230884488	0.8034830052952464	0.4630595047188542	3.497591406905765
1	98	0.5985361063744861	2.401463893625514	0	2	0.199512035458162	0	0.8328253467848648	0.2298590359908149	0.6407809813763349	1	3.623200381028938
1	99	0.9883372440000779	1.975618509387572	4.5	6.5	0.333452091135456	4.553101714337141	3.290108879378212	-0.3485848703185047	0.7942209075275898	0.4085388728726954	3.623200381028938
1	100	0.7307675837969052	2.210086163523815	3	10	0.2484882440898921	4.105272410159014	4.524710468326608	0.1157645214335289	0.5893250567422492	0.6628147184341053	3.623200381028938
1	101	0.9931703022214573	2.006829697778543	1	8	0.3310567674071525	1.006876663310679	3.986387090471896	0.8223421599208041	0.1462928187106541	0.9731772451240547	3.623200381028938
1	102	0.7990265170580043	2.076222740001175	2	5	0.2778981735570477	2.503045840535994	2.408219457223154	-0.02770898521749803	0.696568461490948	0.6218387512178831	3.422225049691006
1	103	0.8212113094835243	1.960110946750698	7	11	0.2952593169104415	8.523993665409256	5.611927232096146	-0.8279998854345758	0.8693483174416589	0.2632392534701964	3.516988932655118
1	104	0.7619446179478341	2.100843471945502	4	7	0.2661547393737491	5.249725381318799	3.331995026510755	-0.5292918285307302	0.8577685939971401	0.3320252895201604	3.623200381028938
1	105	0.839655092192802	2.022782022020493	0.5	3.5	0.2933357340929988	0.5954826030938782	1.730290244770893	0.344756298967515	0.4564052898631646	0.7506252238956279	3.291622647869134
1	106	1	2	0	1	0.3333333333333333	0	0.5	0.1379995438888773	0.6666666666666667	1	3.623200381028938
1	107	0.7541026617300703	2.119110448805318	3.5	7.5	0.2624597037250579	4.641277875840224	3.539220904803826	-0.3326867759950208	0.7714262405752981	0.452116026000987	3.312596263378055
1	108	0.7178615673318676	2.95507780267211	2	5	0.1954460705761909	2.786052480053441	1.69200282831091	-0.3984417936200919	0.8597121858455844	0.410714149481604	2.745820516975412
1	109	0.5571664272149182	2.441153281866574	1	5	0.1858262231100102	1.794795865570461	2.048212227040844	0.06994268459378351	0.6901560477109234	0.708725367872129	3.623200381028938
1	110	0.8489990932324808	2.149405920606442	1	10	0.2831502379811888	1.177857559532364	4.652448336598309	0.9589838848712006	0.1372936824281255	0.9743132239473854	3.623200381028938
1	111	0.9425598911316477	1.977527623824984	3	7	0.3227848091209164	3.182821620383366	3.539773561524477	0.09851841013544524	0.5880536278688976	0.6755839719013953	3.623200381028938
1	112	1	2	0	4	0.3333333333333333	0	2	0.5519981755555093	0.1975308641975309	1	3.623200381028938
1	113	0.9412279100025295	2.129069149564208	5	6	0.3065592324592039	5.312209664486642	2.818132986064882	-0.721860914008581	0.9141162088866456	0.2249655575314808	3.455065414986732
1	114	0.8258908912105036	2.150521787984091	2	9	0.2774786228346489	2.421627385996001	4.185030837765489	0.4866977440725225	0.3735887228256247	0.8536477605237893	3.623200381028938
1	115	1	2	0	3	0.3333333333333333	0	1.5	0.413998631666632	0.2962962962962963	1	3.623200381028938
1	116	0.5740223568957453	2.080123524512518	0	4	0.2162738532635496	0	1.922962724503301	0.5449264126557286	0.3772744059209156	1	3.52884844603446
1	117	0.7586046939479398	2.103943014016244	0	8	0.2650103234392737	0	3.802384354854126	1.049454613320145	0.08516279636379734	1	3.623200381028938
1	118	0.792474054809638	2.207525945190362	0	5	0.2641580182698793	0	2.264979041761085	0.6251321493617923	0.2157360929477214	1	3.623200381028938
1	119	0.8781711182885409	2.076315344113254	1.5	5.5	0.2972330824540818	1.708095345840268	2.648923255127666	0.259667644719174	0.4943232281137968	0.790016172042376	3.623200381028938
1	120	0.6422259791015982	2.208517627914552	1	2	0.2252836689770957	1.557084316954738	0.9055848025485537	-0.179813271663757	0.8706093286060204	0.5350265739726245	3.623200381028938
1	121	0.3517944014696405	1.927092165037782	1.5	10.5	0.1543711769773578	4.26385409697729	5.448623677941288	0.3549354007796743	0.5736547131619978	0.7198401176994148	3.3379865134936
1	122	0.8692887155207925	2.130711284479208	0	5	0.2897629051735975	0	2.346634213852258	0.6476689023712917	0.180724385267897	1	3.623200381028938
1	123	1.006227260261713	1.897758564786007	0	5	0.3464986817713471	0	2.634687094964477	0.7382036753494171	0.1191879471844339	1	3.569051716949782
1	124	0.8519166213354432	1.989663419799566	4	8	0.2998038446930965	4.695295173053085	4.02078056036528	-0.1861654177945999	0.7241734631484835	0.5068796183422957	3.623200381028938
1	125	0.5985361063744861	2.222745215613044	0	9	0.2121504515376831	0	4.049047068814748	1.117533297362062	0.1169471423202138	1	3.623200381028938
1	126	1.212768475821386	1.711355859723591	4	3	0.414745864626635	3.298238765062617	1.752996013631288	-0.4603126793745304	0.8887665692100791	0.3188345905223311	3.356941532722917
1	127	0.9358599459235738	2.050012095285903	2	5	0.3134293543083274	2.137071907726809	2.439009999744748	0.08333463796230688	0.6164310441835789	0.6982892778256571	3.623200381028938
1	128	0.816322983352166	2.078451412581662	1	7	0.2819988267475427	1.225005323130287	3.367892055415066	0.6035744275337099	0.2925606028206756	0.9293680443320443	3.55032724139907
1	129	0.5311052795946206	2.42471391639232	1	9	0.1796812471871392	1.882865861855629	3.711778094378617	0.5047781078019214	0.4402194808319677	0.8620167410506622	3.623200381028938
1	130	0.9203728250348604	2.07962717496514	0	6	0.3067909416782868	0	2.885132523862397	0.7962939447039525	0.1109648357443301	1	3.623200381028938
1	131	0.7713972034500398	2.058649465398205	3	8	0.2725740221676197	3.889047026075066	3.886042832674556	-0.0008388948182307881	0.649569193406861	0.6123985292357484	3.581132384207403
1	132	1.121595122483217	1.954347806567331	2	8	0.3646345684409106	1.783174658937523	4.093437193275959	0.7027627262174161	0.2311460496447947	0.9277513720488408	3.287400495432226
1	133	0.5017857228679966	2.444090712788657	0	2	0.1703349525439771	0	0.8183002331030673	0.2258501178647706	0.6883440909702047	1	3.623200381028938
1	134	0.9993734747634544	2.000626525236545	0	10	0.3331244915878182	0	4.998434177422317	1.379563273285711	0.01739593109080443	1	3.623200381028938
1	135	0.8980145348706411	2.101985465129359	4	9	0.2993381782902137	4.454270888361735	4.28166614341747	-0.04763875215072895	0.6563009514429552	0.5773301046896162	3.623200381028938
1	136	0.9709340141500027	2.029065985849997	0	7	0.3236446713833342	0	3.449863163059049	0.952159085962377	0.06474770979973646	1	3.623200381028938
1	137	0.97947138161057	1.917266890065293	2	4	0.3381290574946946	2.041917750278062	2.086303174965787	0.01253405452171736	0.6708777977163791	0.6582385897000335	3.541186502006982
1	138	0.7596573566892829	2.18469768271529	2.5	8.5	0.258004672168512	3.290957400709484	3.890698501330228	0.1655279966741519	0.5608636818738215	0.6941121858025832	3.623200381028938
1	139	0.9736691318530217	2.026330868146978	0	7	0.3245563772843406	0	3.454519748002112	0.9534442991588218	0.06413922959983999	1	3.623200381028938
1	140	0.9329573020056775	1.903733792716474	1	4	0.328889283623975	1.071860414029874	2.101134105673632	0.2840785999673191	0.4697125848865238	0.8638646636535465	3.623200381028938
1	141	0.9486247816388327	2.009462221012739	0	7	0.3206886007032599	0	3.483519086251895	0.9614480900619206	0.06675477198424005	1	3.623200381028938
1	142	0.9752742134134986	2.024725786586501	0	2	0.3250914044711662	0	0.9877880813538772	0.2726286093714086	0.4555016123187031	1	3.623200381028938
1	143	1.005347414430393	1.949372661471555	0	9	0.3402513228341958	0	4.616869918143831	1.274251885796254	0.02368136616409589	1	3.623200381028938
1	144	0.5746276181115769	1.993086803027352	0	0	0.2237895356979366	0	0	0	1	1	3.525131473453241
1	145	0.8865091373441557	2.557859433261861	2	5	0.2573792900415938	2.256039916285229	1.954759489509495	-0.113021223543563	0.7409399203990157	0.5732568918417695	2.665697798428176
1	146	0.9930338396824443	2.006966160317556	0	11	0.3310112798941481	0	5.480909552684986	1.512726036733438	0.01201176277486691	1	3.623200381028938
1	147	0.647186898930939	2.228824840787563	1.166666666666667	10.83333333333333	0.2250292966447641	1.802673491372948	4.860558414049863	0.8439734491881785	0.2539658705628587	0.9258203791227478	3.623200381028938
1	148	0.6258327965147656	2.235389065572951	0.5	6.5	0.2187292096454628	0.7989354389614562	2.907771224305417	0.5820367530280179	0.3517629969925554	0.8223312231628244	3.623200381028938
1	149	0.9580870026515713	2.041912997348429	1	3	0.3193623342171905	1.043746546224332	1.469210492266672	0.1174276609900096	0.617418902127482	0.7853831010648852	3.623200381028938
1	150	0.9851583707110092	2.014841629288991	3	9	0.3283861235703364	3.045195665174969	4.466852316911862	0.3923759390125597	0.4073333222958883	0.8092644661649033	3.623200381028938
1	151	1.268990294814378	2.424289542693995	2	7	0.3435944067727311	1.576056182756347	2.88744387859762	0.466600857669928	0.3523527173852018	0.8707991795259061	2.810512827580238
1	152	0.9567137233005062	1.821416042795473	0.5	3.5	0.3443733028514888	0.5226223768120327	1.921581844984889	0.3861115370537612	0.3788696080865953	0.815232101624674	3.623200381028938
1	153	0.9935372927907107	2.003867051778519	4	7	0.3314658880076776	4.026018981899055	3.493245718964836	-0.1470449345622223	0.715665011790193	0.5220925328753605	3.623200381028938
1	154	0.8444423005127573	2.155557699487243	0	5	0.2814807668375858	0	2.319585321789059	0.6402034328364498	0.1915102347460889	1	3.623200381028938
1	155	1.26390426010117	2.52780852020234	0	2	0.3333333333333333	0	0.7911991687724467	0.2759990877777547	0.4444444444444445	1	2.866673129766108
1	156	1.26390426010117	2.52780852020234	1	5	0.3333333333333333	0.7911991687724467	1.977997921931117	0.413998631666632	0.3511659807956106	0.9122085048010974	2.866673129766108
1	157	1.209786450052567	2.376707317166996	1	5	0.3373173156217294	0.826592164225801	2.103750833720634	0.4521547647842128	0.3433435986560909	0.9153096872159269	2.824605132944572
1	158	0.5945736534870573	2.399286716048093	3	10	0.1985976565698604	5.045632248259894	4.167905375007108	-0.2422518163357897	0.7516193390907412	0.4931711118037002	3.623200381028938
1	159	0.8960048448239818	2.153789387847283	3	9	0.2937919008520079	3.348196181449603	4.178681560408058	0.2419616563577807	0.511727197571263	0.7320181774796157	3.43230159463962
1	160	0.6032959315019272	2.242521659352666	1.5	6.5	0.2119938865515124	2.486341978580388	2.898522729040803	0.1137615111266248	0.619296936997124	0.6913363138522047	3.623200381028938
1	161	0.992088938922127	2.007911061077873	0	3	0.3306963129740423	0	1.494090081056459	0.4123674994293742	0.2998262495322818	1	3.623200381028938
1	162	0.9844124911393572	2.073313130440717	4	10	0.3219427159166308	4.063337306265189	4.82319812341821	0.2172525972166806	0.5123859847593967	0.7085224756897254	3.497591406905765
1	163	0.8886764079158673	2.111323592084132	4	7	0.2962254693052891	4.501075942120304	3.3154557767671	-0.327230084088395	0.7979290364887052	0.4193602658912262	3.623200381028938
1	164	0.985466872039896	2.014533127960104	0	10	0.328488957346632	0	4.963929290220161	1.370039955894042	0.01864367776896453	1	3.623200381028938
1	165	0.9306680227250006	2.643602933093235	0	8	0.2603798184941882	0	3.026173068524832	1.055639388077614	0.08955091414746102	1	2.866673129766108
1	166	0.9064200608734533	2.093579939126547	0	5	0.3021400202911511	0	2.388253682869176	0.6591558378537554	0.1655165660166676	1	3.623200381028938
1	167	0.9725437260070754	2.027456273992925	0	6	0.3241812420023585	0	2.959373317671333	0.8167843360711152	0.09527554707775591	1	3.623200381028938
1	168	1.130116665325151	1.817496696658371	4.5	4.5	0.383400577531874	3.981889780118661	2.475932973233816	-0.4156427049329175	0.8425727521833704	0.3541995899061221	3.623200381028938
1	169	0.623764043103464	2.192669063719761	0	1	0.2214730545498501	0	0.4560651748803106	0.1404382575504828	0.7785269454501499	1	3.247442561841603
1	170	0.9061231504630608	2.207768661128005	4.5	11.5	0.2909937805450186	4.966212371574815	5.20887908342913	0.07361085012379433	0.5854288901998278	0.6235688416704921	3.296616075567834
1	171	0.9934795007760246	2.006520499223976	1	7	0.3311598335920082	1.006563295185137	3.488626207759781	0.6850470996775987	0.1986773504322804	0.95995219016354	3.623200381028938
1	172	0.4282506769947307	2.00040969517115	0	5.75	0.1763320561008769	0	2.874411183809047	0.7933348646294729	0.3277743340827481	1	3.623200381028938
1	173	0.9083748931020664	1.785096168854504	2	9	0.3372506599132391	2.20173412451997	5.041745177110148	0.7838404597936299	0.2258027994010367	0.9285135857758147	3.623200381028938
1	174	1.073770212521799	1.723485364338837	1.5	11.5	0.3838656079209226	1.396946928223293	6.672525475382628	1.467394182959529	0.0446958534572271	0.9906880241688071	3.595202031208294
1	175	0	2.025764625875315	0	0	0		0		1	1	2.37320039657629
1	176	0.5847798562998692	2.369940219602079	3	10	0.1979137926022861	5.130135670168554	4.219515714906527	-0.2513302769645391	0.7537054391600384	0.4906402604119355	3.623200381028938
1	177	0.1939491095716396	1.694787704606225	0.5	4.5	0.1026872077230423	2.577995852130032	2.655199815156525	0.02258199224760577	0.7481571676238287	0.4182729001656602	3.41882869234791
1	178	0.9535003556345862	1.918178970171847	3.5	4.5	0.3320358046477983	3.670685573756953	2.345975047154672	-0.3656188969118186	0.8286908788692612	0.3922914600676926	3.623200381028938
1	179	0.9670948459565757	2.02735581578233	1	8	0.3229623577751569	1.034024743468545	3.946026611472197	0.8037098591761256	0.1582100370949142	0.9701107278792807	3.623200381028938
1	180	0.6286216773787396	2.37137832262126	0	3	0.2095405591262466	0	1.265087047217282	0.349162870991423	0.493899711518532	1	3.623200381028938
1	181	0.7439701771396567	2.05996304895946	4.5	4.5	0.2653309180884745	6.048629553003263	2.184505203757449	-1.066494795451655	0.9622751872346383	0.1286866118298565	3.623200381028938
1	182	1.039676220172092	1.817164114095055	2	11	0.3639252105556666	1.923675814831035	6.05338830691029	1.139796880598272	0.09477925171634838	0.9764582856547808	3.623200381028938
1	183	0.8934694389778658	2.102823461326549	1	10	0.2981916216826105	1.1192324621019	4.755510951780793	1.003609546057246	0.1154190788210058	0.9796575135880629	3.623200381028938
1	184	0.6914960863676751	2.051371225199446	1	2	0.2521070135079166	1.446139782587707	0.9749576163649019	-0.1751411377332694	0.8413729692529079	0.5816706057603825	2.690299790905724
1	185	0.7891752855919927	1.8138834502262	0	6	0.3031722929386529	0	3.307820025179551	1.108486906115333	0.1144860215860072	1	2.98408579021626
1	186	0.5954813944502135	2.404518605549788	0	4	0.1984937981500711	0	1.663534642970836	0.4591340439466436	0.4126934239213247	1	3.623200381028938
1	187	0.2424747369726056	1.737105734351206	1	5	0.1224879415033098	4.124140982625247	2.87835098412559	-0.3443311886584246	0.8389748652087918	0.543418239104116	3.61799929699507
1	188	0.7649003944331667	2.143690752964538	1	5	0.2629796886776327	1.307359765111711	2.332425977527512	0.2829173395385592	0.5034185633932673	0.839720957358927	3.623200381028938
1	189	0.8028263714538867	2.169670882358885	3	5	0.2700848151917096	3.736798025913273	2.304496981848214	-0.395313781585082	0.8565443660763494	0.3720421052088847	3.623200381028938
1	190	0.257838757863867	1.51172320891249	0	4	0.1457076738225656	0	2.645987027531011	0.8206953208039272	0.5326304867909261	1	3.224079582833598
1	191	0.6312438250377853	2.353963126526134	3	9	0.2114573077444708	4.752521737254894	3.823339413681372	-0.2564534736855066	0.7632913704038726	0.481907055675914	3.623200381028938
1	192	0.3901862287741133	1.215564522378597	0	2	0.2429930227303414	0	1.645326071286148	0.4748802111630048	0.5730595636349454	1	3.464718117557824
1	193	0.8481846050184811	2.090301563754853	1	4	0.288646791682043	1.17898862356528	1.913599486963362	0.2027519281694994	0.5517028749665569	0.8178511335228731	3.623200381028938
1	194	0.8462826112555734	1.962311314319441	1.5	8.5	0.3013189637524089	1.772457545564536	4.331626657795595	0.7063283404447785	0.2632687530453589	0.9125069565376218	3.623200381028938
1	195	0.6352083574954223	2.183294720310623	3	11	0.2253708227240524	4.722859774434911	5.038257042290197	0.08704935821565517	0.6089441305430994	0.6421443661860623	3.623200381028938
1	196	1.171025021259847	1.832664994773708	3	8	0.3898621412359367	2.561858154638277	4.365227699996429	0.5127595167030322	0.3207566339579445	0.8670197295257168	3.516988932655118
1	197	0.9674437251266861	1.675215366277154	3.5	5.5	0.366087221871951	3.617781488573589	3.283159951083005	-0.09235523909819077	0.6841672962678339	0.5653790908045561	3.623200381028938
1	198	0.9810664424656421	1.98664569929938	6	8	0.3305800548034827	6.115793732502603	4.026888137538222	-0.5765360386640171	0.8557933220165818	0.3022602805997452	3.623200381028938
1	199	0.5055587432876685	1.836436601966438	3	7	0.2158666729684791	5.934028517617718	3.811729733824991	-0.5857525283186308	0.8495485640566127	0.3704741045346461	3.623200381028938
1	200	0.9377479927237822	1.994923419031209	2	7	0.3197589709385846	2.13276916135091	3.50890662429508	0.3798126844293847	0.4112014904296231	0.8368762156392909	3.623200381028938
1	201	0.9544660349227364	2.045533965077264	1	2	0.3181553449742455	1.047706218357942	0.9777398147111462	-0.01931066358160591	0.7607406940754802	0.6830021466569547	3.623200381028938
1	202	1.05891145306599	1.547405929538614	2	3	0.406286456182775	1.888732050455367	1.938728515079752	0.01379897862844295	0.6716411933438384	0.6738170487387012	3.623200381028938
1	203	0.8370804255176556	2.079006192705886	3	7	0.2870560909564473	3.583885022929286	3.366993337758798	-0.05986190725363485	0.6837874199535057	0.5819600182200007	3.623200381028938
1	204	0.8571452364180449	2.142854763581955	3	4	0.2857150788060149	3.499990284653285	1.86666873928202	-0.4507952565702216	0.8917254141777218	0.3207719054218925	3.623200381028938
1	205	1.166848503007309	1.63208719404922	0.5	4.5	0.4168900715491295	0.4285046419576782	2.757205629948892	0.642719348392731	0.1879077362707221	0.9325856765423549	3.623200381028938
1	206	0.4155663090157651	1.17466585641544	0	0	0.2613243009727959	0	0	0	1	1	3.065597319362484
1	207	0.5300773884770685	1.060154776954137	0	0	0.3333333333333334	0	0	0	1	1	3.065597319362484
1	208	0	0.9306733495372158	0	0	0		0		1	1	3.065597319362484
1	209	1.405991033684853	1.559084540970828	6	2	0.4741838777071047	4.267452534370056	1.282804073443392	-0.8237602525530386	0.9747687081830522	0.1132361263195942	3.623200381028938
1	210	0.8486914101346932	2.105945175092093	1	8	0.2872405406398063	1.178284577949591	3.79876935763542	0.7232514087287792	0.2196770075470719	0.9525226021893354	3.623200381028938
1	211	0.9126413420856307	1.576926805074234	2.5	5.5	0.3665862061766758	2.739301722061843	3.487796632222945	0.2267326365079926	0.5295448037643727	0.7326082318560742	3.301222628065355
1	212	0.7246067959193379	2.275393204080662	2	7	0.2415355986397793	2.760117640716465	3.076391362796674	0.08729125878221272	0.624392352669049	0.6788649100042097	3.623200381028938
1	213	0.5464465659379553	1.950470373385896	0	3	0.2188485156762681	0	1.538090524693377	0.4558718254971005	0.476656793358233	1	3.373953902538686
1	214	0.7362192809586899	2.19614799491888	4	12	0.2510665314727199	5.433163873121172	5.464112631645868	0.008541829120670082	0.6263405921423479	0.5988475643797245	3.623200381028938
1	215	0.6658431232862698	2.510336404728183	2	6	0.2096364885591064	3.003710528884036	2.39011790957542	-0.1792963964669761	0.775329167826976	0.5246237402697147	3.422225049691006
1	216	0.7495058553495546	1.681191691552094	0.5	2.5	0.3083501097472747	0.6671061959440063	1.487040420531685	0.2543157523013281	0.5521337672476416	0.6691288224354626	3.224079582833598
1	217	0.9650791793609322	1.810003783037754	2.5	9.5	0.3477658839167644	2.590461024820244	5.248607814540599	0.7336460891421852	0.2538919924389131	0.9005433653898741	3.623200381028938
1	218	0.8315592984103359	1.895184750517375	1	8	0.3049641930042337	1.202560060252668	4.221224341223748	0.8331485878553099	0.187318085487622	0.9621501107446553	3.623200381028938
1	219	0.5711281390726971	2.404346216508316	2.666666666666667	12.33333333333333	0.191945239925005	4.669121488211658	5.12959957623918	0.1270915322372405	0.5950810751174122	0.6519132386681301	3.623200381028938
1	220	0.7484280772065268	1.896732495065337	2	4	0.2829423986777937	2.672267464182941	2.108889899027227	-0.1692100723232743	0.775228183917652	0.5422424045652102	3.329456440863559
1	221	0.7299607892859347	2.120081612389483	1.5	6	0.2561227821932832	2.05490489628537	2.830079731335235	0.2139475473420343	0.5464846547788398	0.7509343614429645	3.623200381028938
1	222	1.194866722285371	1.527919012183106	3.40625	2.09375	0.4388397908653742	2.850736351151374	1.370327866402048	-0.408591391329262	0.8814231342213984	0.3466228840835411	3.623200381028938
1	223	0.5692078705510745	2.430792129448926	2.666666666666667	12.33333333333333	0.1897359568503582	4.684873144998773	5.073791865588017	0.107341212102323	0.603406826005644	0.6442637131761948	3.623200381028938
1	224	0.5521806021505772	2.148026115297717	2	8	0.2044956775281227	3.622003366671343	3.724349505355617	0.03033703775391262	0.6641875901488299	0.6376137259708026	3.37363652689109
1	225	0.5583303292514569	2.12089341712707	3	10	0.2083925726644312	5.373163238368305	4.714994124290247	-0.1957449815922292	0.7211688059226482	0.5289298428371472	3.362380525540822
1	226	0.9152637804603104	2.083047950004537	0	13	0.3052597137117598	0	6.240854897253653	1.722470258595341	0.008783999100176364	1	3.623200381028938
1	227	0.01718654694125043	2.98281345305875	0	2	0.005728848980416808	0	0.6705079051957085	0.1850595701817888	0.9885751217498068	1	3.623200381028938
1	228	0.6784317768838254	2.18965621518179	2	8	0.236544966110058	2.947975121664267	3.653541567179678	0.1947356953288461	0.566312324710506	0.7242957239532867	3.623200381028938
1	229	0.827182889904134	1.96118468551839	1	8	0.2966548948550265	1.208922491271422	4.079167076447673	0.7921848872076851	0.2020202425988411	0.9578772977303666	3.623200381028938
1	230	0.8818175193499781	2.07764128967921	1.5	8.5	0.2979658026189075	1.701032205739923	4.091177838168786	0.6596780142063509	0.2703648092328582	0.9092100329173398	3.623200381028938
1	231	1	2	1	5	0.3333333333333333	1	2.5	0.413998631666632	0.3511659807956106	0.9122085048010974	3.623200381028938
1	232	0.7937350294292446	1.404133497658685	1	4	0.3611385392923868	1.259866281470626	2.848731980733868	0.4694301856911198	0.4072174909104185	0.8935775015228368	3.384668791428551
1	233	0.9919517486896301	1.903541394961652	2.5	9.5	0.3425847340942954	2.520283878023809	4.990697877726679	0.6818320103513863	0.2655330421592183	0.8943222923555311	3.623200381028938
1	234	0.283133909955245	2.704942880982234	2.5	9.5	0.09475456280573517	8.829744202646639	3.512088949009639	-1.467667999120396	0.9403863436459314	0.2073068204040797	3.623200381028938
1	235	0.6800409260935276	2.745134664167005	1	8	0.198541916515819	1.470499732632956	2.914246832560236	0.503631573804536	0.4406228843372929	0.8635645203938465	2.866673129766108
1	236	0.779884693216295	2.213851220199412	3.5	11.5	0.2605055074234936	4.487842921452622	5.194567681456091	0.1950553890709099	0.5376766385012254	0.6835558329670381	3.623200381028938
1	237	0.7689334968472991	2.078860041240778	2	5	0.2700102681472962	2.601005169107851	2.405164321218914	-0.05405189536696846	0.7138398825116525	0.603528465742446	3.623200381028938
1	238	0.7434610334057975	2.202580385907287	0.25	7.75	0.2523593281927269	0.3362651016889872	3.518600296991031	0.9027564558279039	0.1635232041759875	0.9023789774436055	3.525131473453241
1	239	0.792811159711903	2.123566488186742	1.5	7.5	0.2718479070374003	1.892001621855424	3.531794291218098	0.4525812808887473	0.3952651082552531	0.845780894766768	3.623200381028938
1	240	0.7830994788947535	2.243504167297847	2.5	5.5	0.2587386953953733	3.19244242574192	2.451522078795328	-0.2106689446950407	0.7651950842345898	0.4988286900536189	3.516988932655118
1	241	0.931405875116281	1.816783866461817	4	6	0.3389161457903696	4.29458317460218	3.302539234721952	-0.2738032224423925	0.7752936859630237	0.455980751278584	3.623200381028938
1	242	0.8758945251592238	1.691505108778531	2.75	4.25	0.3411601815241435	3.139647435860035	2.512555225487323	-0.1929269231180926	0.7490044263275721	0.523240940578383	3.250413162857846
1	243	0.9257831363937393	2.101158734356202	6.5	11.5	0.3058476759464071	7.021082740089493	5.473170499668896	-0.44362874132569	0.7745141089359642	0.3923978627981946	3.489206393154308
1	244	0.905942400747458	1.834458725171262	6	6	0.3305875158855588	6.622937611761667	3.270719541231352	-0.9548485398055427	0.936262739633411	0.1722681868196261	3.510732781989699
1	245	1.046554893044431	1.918516220793512	3	12	0.3529611442235483	2.866548157137741	6.254833745964741	0.9351637316467644	0.1667053075554181	0.9410295970483716	3.623200381028938
1	246	0.7348418846959438	2.250374166231063	3	11	0.2461603690184339	4.082510894491694	4.888076020896939	0.2223352400334193	0.5348998998498262	0.707663017420868	3.623200381028938
1	247	0.7665982906252896	2.222484989682404	3.666666666666667	9.583333333333334	0.2564660194233118	4.783035276110366	4.311990127187677	-0.1300080314047986	0.691400192508411	0.5357342805278357	3.623200381028938
1	248	0.6398935607637641	2.368565580298128	3	6	0.2126981058276569	4.688279713925016	2.533178751691895	-0.6297367738652094	0.8966533535661232	0.2958409716611343	3.422225049691006
1	249	0.6413211446909346	2.02671645566428	2.5	10.5	0.2403718540569109	3.898202984099019	5.180793776383732	0.3675827917112133	0.4894695111178831	0.7470944992905132	3.489256899959462
1	250	1.167436410734665	1.77260371678924	1	6	0.3970817948385885	0.8565777037660685	3.384851302731072	0.7742817048986168	0.1624751721420312	0.9710393181060439	3.265314914416132
1	251	0.8530354927597759	2.146964507240225	4	6	0.2843451642532586	4.689136658381041	2.794643311413	-0.5228784355642047	0.8752678804510419	0.3091590521017755	3.623200381028938
1	252	0.9073704104149233	1.981442039942176	4.5	14.5	0.3140980683265746	4.959385878521469	7.317902672754007	0.6509484837166949	0.330017431015517	0.8266540388750975	3.623200381028938
1	253	0.696582010073623	2.106282114227775	3.5	7.5	0.2485250726334238	5.024534009470154	3.560776568978139	-0.4039957183036969	0.8025426977866434	0.4114324380537024	3.623200381028938
1	254	0.6701059334489	2.44361503183078	0	5	0.2152106566134483	0	2.046148814305644	0.7411188501247299	0.29769084974405	1	2.760891608628331
1	255	1.198490727337878	1.632909927218342	5.5	7.5	0.4232854595866877	4.589105175821223	4.593027377068023	0.001115215692145736	0.6100319520162659	0.6016888210285151	3.516988932655118
1	256	0.693256480773045	2.262172369794968	1.5	11.5	0.2345705194830882	2.163701374024461	5.083609080170271	0.8058918632914798	0.2676788928196417	0.9073759329352736	3.623200381028938
1	257	0.2109113889990121	2.789088611000988	1	3	0.07030379633300406	4.741327648288751	1.07562018222265	-1.011731916694348	0.9730508504615292	0.252924953991193	3.623200381028938
1	258	0.9252622466218614	2.074737753378139	1	6	0.3084207488739538	1.080774670803879	2.891931758715362	0.4998777040857839	0.3118720874821351	0.9243352354209817	3.623200381028938
1	259	0.5290337528705007	1.975862234543798	0	4	0.2111998883500949	0	2.024432640124604	0.5826208786836261	0.3871398287547915	1	3.474699781955305
1	260	0.6014066233676504	2.300947379199707	2.75	9.25	0.2072133939676758	4.572613425174862	4.020083242067555	-0.1524978265072925	0.7145268252500535	0.5365686648404244	3.623200381028938
1	261	0.9893310265230568	2.005426791683725	0	8	0.330354267883823	0	3.989175787007076	1.101008878199059	0.04043531606700402	1	3.623200381028938
1	262	1.470609287843796	1.912634850034962	1	1	0.4346743030982816	0.6799902654403862	0.5228389517119384	-0.05482010212349177	0.8110582502260234	0.6804068564225864	2.866673129766108
1	263	0.6777557077747376	2.19762235075185	4	7	0.2357101201926942	5.901831521468294	3.185260651178381	-0.7497710820836372	0.9070049578657652	0.2481742819887669	3.623200381028938
1	264	0.6797059338272691	2.127806892841842	1.5	4.5	0.24210252126744	2.206836700032678	2.114853568309444	-0.02538726044655364	0.6978157301214777	0.6288527779178705	3.623200381028938
1	265	0.2911150268641732	1.718291033744534	1	4	0.1448761564777933	3.435068298506536	2.327894356337948	-0.3337398272588878	0.8445725587309802	0.5427590899654409	3.317476224705221
1	266	0.6084317992687158	2.376385613937773	3.166666666666667	6.833333333333334	0.2038422171408797	5.204637020078068	2.875515359651672	-0.6428354536010946	0.8876506265642095	0.299481363946385	3.623200381028938
1	267	0.9344712531485104	1.58872488809455	1	3	0.3703522044418394	1.070123876610119	1.88830679400892	0.2838493348157635	0.526978554387867	0.8428223653585256	2.882454940152859
1	268	0.7609549891110124	1.889019821718338	3.5	7.5	0.2871555555929454	4.599483609521877	3.970313023596365	-0.1937398336533165	0.7121462311122446	0.5230335803178636	3.247502457606973
1	269	0.7658211086218355	2.276133598206537	6.5	8.5	0.2517529622984762	8.487621882997374	3.734402939571523	-1.337576851498631	0.9616899642473361	0.1054139512526865	3.553604369050129
1	270	0.5994431381870706	2.204477820083472	2	1	0.2137874594570622	3.336429883989851	0.4536221643464462	-1.080298982736098	0.9902288275283387	0.1175728885199923	2.668527662908699
1	271	0.6326358430138619	2.17861677452418	1.5	8.5	0.2250369956321797	2.371032271668384	3.901558135141248	0.4440390668717574	0.4532321437541021	0.8084350024067084	3.446827042168554
1	272	0.5300773884770685	0.7960626540300142	0	0	0.3997144882790442	0	0	0	1	1	3.065597319362484
1	273	0.5300773884770685	0.7960626540300142	0	0	0.3997144882790442	0	0	0	1	1	3.065597319362484
1	274	0.5300773884770685	1.060154776954137	0	0	0.3333333333333334	0	0	0	1	1	3.065597319362484
1	275	0.3172704561762205	1.272961709254985	0	0	0.199512035458162	0	0	0	1	1	3.065597319362484
1	276	1.096681233913366	1.553251849416464	5.625	13.875	0.4138524254866494	5.129111200278237	8.932872029228646	1.049834518915069	0.192530022210843	0.9093298539176456	3.623200381028938
1	277	0.5066690431082813	1.891032174310338	0.5	9.5	0.2113145038370396	0.9868374766546453	5.023711457191185	1.151689797677907	0.2178671683865079	0.906880948698054	3.505174734269489
1	278	1.177045767576653	1.602346851059487	2.5	5.5	0.4234902833390392	2.123961589995856	3.432465321951579	0.3611458363735673	0.4037123683759886	0.8239035337321701	3.623200381028938
1	279	0.6739465077772077	2.073772533483896	3.166666666666667	9.833333333333334	0.2452748980725084	4.69869140966526	4.74176081250991	0.01188711589625606	0.6343695049826966	0.6107751026227288	3.623200381028938
1	280	1.014250810829338	2.061107517656877	1	7	0.3297992306895123	0.9859494213096214	3.396232336272196	0.7104305850434092	0.2009453739961481	0.9592957856976199	3.392707135230249
1	281	1	2	2	8	0.3333333333333333	2	4	0.5519981755555093	0.2991413910481129	0.8959508205050042	3.623200381028938
1	282	0.793145596782384	2.820652188593765	0	12	0.2194770277385147	0	4.254335237972958	1.582956308923361	0.0511244061407377	1	2.68758854176242
1	283	0.7677780131100742	1.693842538417178	1	6	0.3118994162742609	1.302459803386728	3.542241893161296	0.6539686393368342	0.3047928142387937	0.9269595426597846	3.424907487988796
1	284	1	1.991373382347541	3	6	0.3342946105962973	3	3.012995982163259	0.003586879221835403	0.647942706232572	0.6251812840694666	3.623200381028938
1	285	0.7636886977714076	2.194635734829674	2	12	0.2581490688970651	2.618868140691868	5.467877793820449	0.7863240653335056	0.2582769784134124	0.9102161801203421	3.623200381028938
1	286	0.6785270837314963	2.19499455617342	4.75	15.25	0.2361308417896406	7.000457481929563	6.947625431283822	-0.01458159778365251	0.6225377533013818	0.5782216279134278	3.623200381028938
1	287	1.047466070619176	1.777243656335624	5	11	0.3708225523577621	4.773424304850666	6.189359551677986	0.3907968364767104	0.4203426547774954	0.7669919222130488	3.623200381028938
1	288	0.8377885220830156	2.03213434577144	3	10	0.2919202224794784	3.580855933119042	4.920934494714124	0.3698604605507682	0.4460614449826242	0.7793523496449288	3.623200381028938
1	289	0.6155280172834505	2.379244840884532	5.166666666666667	8.833333333333334	0.2055341244343962	8.393877324169662	3.712662598461016	-1.292010993987378	0.9565561318907656	0.1265900363853676	3.623200381028938
1	290	0.974649277650513	2.923105625102586	3	11	0.2500540187793978	3.078030291298006	3.763120944223135	0.2570023703846292	0.5211496529236903	0.7190280594742715	2.665697798428176
1	291	0.6005768336048503	2.382604082636909	0	8	0.2013209558746651	0	3.357670734428578	0.9267140597603511	0.1655687293883623	1	3.623200381028938
1	292	0.9664528320054881	1.905122333205206	3	9	0.3365584309664335	3.104134936181722	4.724106081344535	0.447110558291221	0.3838917492376159	0.8249552401560375	3.623200381028938
1	293	0.5191236487337627	2.443898119481712	0	4	0.1752007542780939	0	1.636729439788716	0.4517358323206812	0.4627996485269972	1	3.623200381028938
1	294	0.8165079974420932	2.178384655878179	1	10	0.2726334770419486	1.224727746859479	4.590557490852628	0.9289659389573428	0.1544596180900639	0.9698500638645113	3.623200381028938
1	295	1.004653746339668	1.612366927709634	3.5	4.5	0.3838921703225113	3.483787337430252	2.790927997011354	-0.2062071708164506	0.7407273506723198	0.5094296026091425	3.360015743757171
1	296	0.7575197374261834	2.193833411726142	1	10	0.2566686191531349	1.320097616727043	4.558231243333944	0.8937219270459772	0.1836917181048073	0.9617168959822746	3.623200381028938
1	297	1.045492106233774	1.763821770489693	1	7	0.3721521168909551	0.956487374737192	3.968654949789273	0.8313555029481058	0.1386417774895896	0.9758545405156155	3.623200381028938
1	298	0.7517736318953787	2.24496923261186	1	7	0.2508635761844033	1.330187649011832	3.118082821944069	0.4934574367715485	0.3649326356431684	0.9008055651133929	3.623200381028938
1	299	0.7464706664162909	2.245848800194886	1	6.5	0.2494622231167296	1.339637369544433	2.894228676229653	0.4290657825123482	0.4059496923698304	0.8837764400485271	3.623200381028938
1	300	0.5744704034535797	2.054794082501596	1.5	4.5	0.2184909150533338	2.611100573645493	2.190000466869898	-0.1162232453331793	0.743551116564465	0.5810893209131879	3.623200381028938
1	301	0.6591625926938327	2.202256144563215	0	7	0.2303621571045226	0	3.178558505685698	0.8772792480174758	0.1599576060976697	1	3.623200381028938
1	302	0.7048473015806072	2.227938993035819	4	12	0.2403336727515609	5.674988030783509	5.386143892409119	-0.07972071870128325	0.6647468092887847	0.5595403437904808	3.623200381028938
1	303	0.5602800028123787	2.403135338383637	1	8	0.1890656348516618	1.784821865817814	3.328984378125306	0.4261874447774736	0.4698898298572813	0.8483398975484252	3.623200381028938
1	304	0.641265537646965	2.42494650295095	2	6	0.2091393319041032	3.118832811971656	2.474281388351668	-0.1972440330542326	0.7764603246162867	0.5232000566636078	3.267786678458191
1	305	1.001356055404575	1.99637187558578	0	8	0.3340383378533482	0	4.007269436037623	1.106002708826061	0.03868956337520007	1	3.623200381028938
1	306	0.7996610375337847	2.123350998122302	6	10	0.2735743225752049	7.503179120123765	4.709536957781869	-0.7710426883838375	0.8808698362410416	0.2564989086109902	3.623200381028938
1	307	0.6735596280408619	2.28899269843965	3.208333333333333	13.95833333333333	0.2273578839503723	4.763250645923063	6.098024402982318	0.3683963393380408	0.4754359633945351	0.7398428931412293	3.623200381028938
1	308	0.3297794079469948	0.9944674919312649	0	0	0.2490316631870627	0	0	0	1	1	3.065597319362484
1	309	0.5300773884770685	1.060154776954137	0	0	0.3333333333333334	0	0	0	1	1	3.065597319362484
1	310	0.8646284213716973	1.975789333593445	1.133333333333333	3.4	0.3044018506997074	1.310775016550285	1.720831235492241	0.1131751423655752	0.615066993779312	0.756061083063341	3.623200381028938
1	311	0.899862525273275	2.053615712287864	0	6	0.3046789083559812	0	2.921676126696364	0.8063799457502401	0.1130088407671733	1	3.623200381028938
1	312	0.544042778142387	2.439138138099374	0.3333333333333333	6.666666666666666	0.182370024955703	0.6126969178259972	2.733205865847954	0.5852585352786264	0.3714222081924938	0.7557145317683117	3.623200381028938
1	313	0.9659564565500689	2.065538530723418	3	7	0.3186402948397568	3.105730056108901	3.388946706091401	0.08472950249392167	0.5993362310650499	0.6653421417165091	3.342597815947493
1	314	1.163684596123945	1.834831371496602	6	6	0.3880868431884253	5.15603628335812	3.27005527222157	-0.5205290386398552	0.8619859147247414	0.3037376383265427	3.623200381028938
1	315	0.6001865689666467	2.172801957885673	2	4	0.2164403361769159	3.332297161270104	1.840940903740878	-0.4116129666297124	0.8798955084414319	0.3849886242563689	3.623200381028938
1	316	0.5894020347673959	2.245819184513338	1	4	0.2078857306651088	1.696634794270169	1.781087287695776	0.02401272652338138	0.721055092278745	0.6881547134363979	3.516988932655118
1	317	0.6032663640018361	2.240103759426591	4.5	14.5	0.2121659642658271	7.459391520105211	6.472914452726791	-0.2722667707101186	0.7116021728169158	0.486894939017808	3.623200381028938
1	318	0.9016751006356989	2.096216258216547	4	12	0.3007697720510155	4.436187710162918	5.724600194738283	0.3556006704242711	0.4472139639729594	0.7562326524335576	3.623200381028938
1	319	1.000606669829941	1.999393330170059	1	7	0.3335355566099802	0.9993936979951934	3.50106199434236	0.6904581677143476	0.1947610142073347	0.9610761424726886	3.623200381028938
1	320	0.7338582543767396	2.216910091727239	6.5	15.5	0.248700734283558	8.857296298343611	6.991713402289419	-0.5148991774847386	0.7732409363131724	0.386543954137007	3.623200381028938
1	321	0.7105705782085296	2.131888656678686	0	11	0.2499844393500067	0	5.159744138390947	1.424084675362518	0.04224477605591166	1	3.623200381028938
1	322	0.6627878846347859	2.275366407617721	0.5	10.5	0.2255796730561301	0.7543891667173632	4.614641389117351	1.065426091974447	0.1563384777687094	0.9399180275702084	3.623200381028938
1	323	0.6404491037229147	2.10198606902905	0	10	0.2335329965449066	0	4.757405459218483	1.313039566933211	0.06997366659096331	1	3.623200381028938
1	324	0.8666025671827374	1.934188251896977	3.666666666666667	16.33333333333333	0.3094135275220183	4.231082165596089	8.444541692006572	1.20016526123145	0.1709060568338358	0.9291186559343818	3.510732781989699
1	325	1.330162054210902	2.651695332611282	0	5	0.3340556742722696	0	1.885586152567612	0.6922430134484283	0.1309753639788245	1	2.723878921037441
1	326	0.9852948710552089	2.008474217669028	0	7	0.3291151861932952	0	3.485232689779798	0.9619210430724343	0.06116961243802144	1	3.623200381028938
1	327	0.7889776851522594	2.345395237887121	3	12	0.2517178729285324	3.802388909669923	5.116408444152189	0.407258030386037	0.4551114229642812	0.7685226747077291	3.226503681797791
1	328	0.9204103818561016	2.05999559741181	2	15	0.3088204721969406	2.17294376446167	7.281568960072577	1.409975893787064	0.06702971587323052	0.9838815700595571	3.623200381028938
1	329	0.9723948839366986	2.027605116063302	1	8	0.3241316279788996	1.028388791960261	3.945541435371995	0.8051314684901043	0.1564446137813885	0.9705721107574548	3.623200381028938
1	330	1.07517633714753	1.520969653868917	2	4	0.4141432495969055	1.86015998576201	2.629901253996179	0.2550989498648568	0.5150128003752228	0.7880678330459896	3.017422332165431
1	331	0.7539210933647004	2.114834170773461	0	10	0.2628042561836292	0	4.728503131922958	1.305062550964992	0.04740544106439132	1	3.623200381028938
1	332	0.6491413784929854	2.110003992464436	4.5	9.5	0.2352690022518581	6.932234100446621	4.502361149044187	-0.6706427180029121	0.8479531495862686	0.3214816904102555	3.623200381028938
1	333	0.8418161174477997	2.94989666285571	0	9	0.2220147374613159	0	3.050954331155234	1.064283995086723	0.1044100567009786	1	2.866673129766108
1	334	1.151721344164163	2.554699147797537	3	16	0.3107368272601447	2.604796737684135	6.262968386627427	1.276103512102115	0.1131139572026382	0.9623367222860227	2.866673129766108
1	335	0.7795106409192144	2.528949725690856	4	8	0.2356112978672071	5.131424498943492	3.163368539409999	-0.7151166908517029	0.8706115916366076	0.3071769309022685	2.752076667640831
1	336	0.7974639942113475	2.760439579094576	2	9	0.2241387316380702	2.507950220345561	3.260350296437931	0.2624645510783293	0.5376792293603303	0.7438044104219235	2.866673129766108
1	337	1.26390426010117	2.52780852020234	0	3	0.3333333333333333	0	1.18679875315867	0.413998631666632	0.2962962962962963	1	2.866673129766108
1	338	1.120062070836996	2.279073094188379	3.166666666666667	14.25	0.3295138370376144	2.827224266508989	6.252541893604643	1.194875548080058	0.148694047098502	0.9444918157481481	2.866673129766108
1	339	0.7868682359358994	2.832102691367898	4.5	17.5	0.2174287253868964	5.718873623927276	6.179154468282202	0.1645577955029866	0.5606763989096626	0.6374580614095536	2.797077117787299
1	340	1.238654105492684	2.832465153350568	4.5	6.5	0.3042539475605117	3.632975485282948	2.29482081794053	-0.5185615874929125	0.8485492592741609	0.3313422508939703	2.580512516964452
1	341	0.75687042859113	2.817294774385978	0	10	0.2117614563425029	0	3.549504329797891	1.285837203872229	0.09259268412571676	1	2.760461681392288
1	342	0.941920501056967	2.228460914687586	3.5	8.5	0.2971000575448933	3.71581252990301	3.814291713162776	0.03104073293274884	0.6163746618603626	0.6193501001071128	3.172579187260976
1	343	0.6205928821352991	2.153007268155255	1.5	11.5	0.223749945380659	2.41704351303368	5.341366083660951	0.8071103618610251	0.296778199839559	0.8932307402419455	3.623200381028938
1	344	0.6107532944410398	2.384751971853643	4.5	11.5	0.2038899084282086	7.367950432618446	4.822304430704031	-0.7025959743334665	0.8490817368560173	0.3155003367243718	3.623200381028938
1	345	0.821350208621154	2.017250966677559	4	11	0.2893503376833914	4.870029809470702	5.452965536616972	0.1653656697732249	0.5522186154246425	0.6711590355466137	3.525131473453241
1	346	0.5686309153860066	2.38587580406353	2	13	0.1924622176834819	3.517219950382631	5.448732904646132	0.5330958134076423	0.4268261509594339	0.8147184482893151	3.623200381028938
1	347	0.9125683088271076	2.083649755518954	2	8	0.3045733952699733	2.191616759703754	3.839416859196433	0.454791324300073	0.3706737656139219	0.8576793039626478	3.623200381028938
1	348	0.8367220235769495	1.723465493042638	3	8	0.32682060128226	3.585420146078065	4.641810371193827	0.3123104375349692	0.4912775367862924	0.7516399351350052	3.382500544822422
1	349	0.6847813732021213	2.315218626797879	1	10	0.2282604577340404	1.460320095045632	4.319246521366645	0.7890610856883156	0.2459948992711927	0.9421666586728749	3.623200381028938
1	350	0.831846858016123	2.12345162597301	1	4	0.2814764270082378	1.202144349483878	1.883725511367426	0.1941421361888054	0.5666411123831382	0.8084839816106988	3.510732781989699
1	351	0.8772497813955379	2.122750218604462	1	4	0.2924165937985126	1.139926188877687	1.884347939264224	0.2054597240286035	0.5438805357877444	0.8226267197209235	3.623200381028938
1	352	0.9591550903097026	2.005920484345979	0.5	6.5	0.3234841966620309	0.5212921299709252	3.240407608738936	0.7504733917023435	0.1733950656678181	0.9351446775554648	3.623200381028938
1	353	0.6274042616648942	2.293050571495086	1.75	10.25	0.2148310100677135	2.78927018340003	4.470027886614347	0.4638875928625856	0.4385843694160459	0.8099151426170221	3.623200381028938
1	354	0.5817358388007186	2.225061712587473	4	6	0.2072596359908475	6.875973136271313	2.696554421864883	-1.153515752617451	0.9621680558582196	0.1340073548376772	3.623200381028938
1	355	0.6447979470766512	2.019376542929819	2.5	4.5	0.2420254189413417	3.877183560112683	2.228410553621248	-0.4887227753639573	0.8546772188411386	0.3810952306664093	3.37363652689109
1	356	0.690239936799853	2.255793717388177	2	7	0.2342946543800069	2.89754314894117	3.103120620490424	0.05822532479776527	0.6446233292898874	0.6603480008545053	3.53072262393193
1	357	0.8405390784846901	2.15946092151531	5	7	0.28017969282823	5.948563401732513	3.241549745242922	-0.7471332997930512	0.9110486093503883	0.2258746150059943	3.623200381028938
1	358	0.6656196526429649	2.33081134606858	1.166666666666667	12.83333333333333	0.2221374872070069	1.752752735040504	5.505951116541259	1.035879329543154	0.1851274163114278	0.9505229980216914	3.623200381028938
1	359	0.8162510704715693	2.173217564661442	0.5	5.5	0.2730421924748683	0.6125566239210407	2.530809657272776	0.5294360873319897	0.3138912576378138	0.8524105781838617	3.623200381028938
1	360	0.574652279954826	2.409867950393952	2.5	10.5	0.1925442736528781	4.350456941015752	4.357085208043667	0.001829395653252023	0.6496259367051548	0.6081732172965193	3.623200381028938
1	361	0.8536093680010125	2.107292330793546	2.5	15.5	0.288293720912293	2.928740116634984	7.355410435230477	1.228885033821854	0.1328235638365049	0.9542499144533798	3.602184253825983
1	362	0.7721700421930513	2.227829957806949	0	5	0.2573900140643504	0	2.244336459557239	0.6194348155041536	0.2258415909787469	1	3.623200381028938
1	363	0.8967006803873838	2.084637870039312	1	9	0.3007711687956559	1.115199332254315	4.317296605491618	0.8837759263891316	0.1481117666901078	0.9720621312980288	3.623200381028938
1	364	0.9315542986754973	2.035453312967782	1	5	0.3139709837682402	1.073474730804012	2.456455261412887	0.3817013648624444	0.3904999933689593	0.8957550777184672	3.623200381028938
1	365	0.6658847298413735	2.339610694071477	1	6	0.2215557290632834	1.501761423840158	2.564529224970578	0.328944496967862	0.5183188413826343	0.8267821326853018	3.230842318162424
1	366	1	1.934089546484711	1	4	0.3408212272178553	1	2.068156568691541	0.2948102385626819	0.4461993526514789	0.8755439343801135	3.623200381028938
1	367	0.806586284448306	2.070954993780153	1.25	8.75	0.2803039840126554	1.549741204507318	4.225103889886308	0.7383976606392453	0.2461043053674478	0.9264183257433796	3.623200381028938
1	368	0.8519119576918673	2.100340175512569	4	10	0.2885634150654958	4.695320876628406	4.761133513793587	0.01816422782183838	0.6214674167810593	0.6090804455815128	3.623200381028938
1	369	0.7871267130032393	2.098317057105115	0	7	0.2727922550969278	0	3.336006813792648	0.9207348374271447	0.1075497657764248	1	3.623200381028938
1	370	0.6537153011398157	2.335150296873468	0.5	7.5	0.2187168608633135	0.7648589517917077	3.211784701841997	0.6753492748737778	0.2942788058463956	0.8611750213839137	3.623200381028938
1	371	0.6837267427297865	1.914746505972668	0	3	0.2631263350781868	0	1.566787034545879	0.4908303858529293	0.4001097243925132	1	3.192114994721101
1	372	0.99140663914869	2.00859336085131	3	1	0.33046887971623	3.026003540359652	0.4978608510266936	-0.697765076027896	0.9880732456936281	0.1085813401052087	3.623200381028938
1	373	0.7786443633037365	2.193413638463978	0	6	0.2619882797847875	0	2.735462155784593	0.7549850596471178	0.1615770046878601	1	3.623200381028938
1	374	0.9525609028555788	1.872089308962446	0.7083333333333333	7.791666666666667	0.3372314557286311	0.7436094964740814	4.162016539149504	0.9434772254314687	0.1231629307880778	0.9696906900318664	3.623200381028938
1	375	0.2659852655529458	1.060154776954137	0	0	0.2005710234419116	0	0	0	1	1	3.065597319362484
1	376	0.4362051148625533	1.060154776954137	0	0	0.2915108305482369	0	0	0	1	1	3.065597319362484
1	377	0.2659852655529458	1.060154776954137	0	0	0.2005710234419116	0	0	0	1	1	3.065597319362484
1	378	0.5300773884770685	1.060154776954137	0	0	0.3333333333333334	0	0	0	1	1	3.065597319362484
1	379	0.5300773884770685	1.060154776954137	0	0	0.3333333333333334	0	0	0	1	1	3.065597319362484
1	380	0.7333868680374711	2.266613131962529	2	1	0.2444622893458237	2.727073645798923	0.4411868906513207	-0.6309026591839899	0.985390490888951	0.1500664145145059	3.623200381028938
1	381	0.5206008827239919	2.479399117276009	2	5	0.1735336275746639	3.841714577077167	2.016617641411944	-0.5037250893495769	0.8943289140614544	0.3495153382664551	3.623200381028938
1	382	0.1558192919181368	2.842010814719026	1.5	7.5	0.05197735908154188	9.62653585146606	2.638976586984411	-1.928559982789934	0.9572243768528969	0.2288514702601654	3.623200381028938
1	383	0.2659852655529458	1.32424689987826	0	0	0.1672619076226656	0	0	0	1	1	3.065597319362484
1	384	0.6136230550494081	0.7638021780809493	0	0	0.4454855626935765	0	0	0	1	1	3.065597319362484
1	385	0.3297794079469948	1.179294346831135	0	0	0.2185310074493214	0	0	0	1	1	3.065597319362484
1	386	0.5300773884770685	1.060154776954137	0	0	0.3333333333333334	0	0	0	1	1	3.065597319362484
1	387	0.4155663090157651	1.17466585641544	0	0	0.2613243009727959	0	0	0	1	1	3.065597319362484
1	388	0.5300773884770685	0.7960626540300142	0	0	0.3997144882790442	0	0	0	1	1	3.065597319362484
1	389	0.3172704561762205	1.272961709254985	0	0	0.199512035458162	0	0	0	1	1	3.065597319362484
1	390	0.7960626540300142	0.7941695114011913	0	0	0.5005952409559988	0	0	0	1	1	3.065597319362484
1	391	1	1.999270053376335	1	0.75	0.3334144582526942	1	0.3751369149622443	-0.1724616414564141	0.9221956491831576	0.5082461069707396	3.623200381028938
1	392	0.5666943931017935	2.266143966583185	1	4	0.2000447329316777	1.764619541277821	1.765112922649422	0.0001361728084884252	0.7371883843954585	0.6724116027993486	3.623200381028938
1	393	0.8506645769435642	1.97611057595801	2	8	0.3009311073328171	2.351102954334828	4.048356451977205	0.4684404170768997	0.3803021965295056	0.8521354652323307	3.623200381028938
1	394	0.5894372392026151	2.244396470871774	2	5	0.2079999391309175	3.393066923809531	2.227770389452577	-0.3216207804730982	0.8379349521525966	0.4451858533993899	3.623200381028938
1	395	0.7758231407281402	2.211602439301479	1	12	0.2596962233684992	1.28895356106736	5.425929989383683	1.141801720373379	0.1115404435646943	0.9799400639573578	3.623200381028938
1	396	0.61187631771719	2.352305285093363	1	8	0.2064233571711754	1.634317215823675	3.40091911143348	0.4908917008549813	0.4170461476806157	0.8751754837808013	3.598760974229004
1	397	0.6270440743133601	2.275022921514214	0	12	0.2160680905075204	0	5.274672130341886	1.455804696301106	0.05386914841915456	1	3.623200381028938
1	398	0.5319082131802724	2.409876823670257	1	9	0.1808113803412816	1.880023611632189	3.73463071290629	0.5118698681377978	0.4364809155694571	0.8639059608848914	3.623200381028938
1	399	1.136109417189353	1.682674283392607	1	6	0.403049519888594	0.8801969113801754	3.56575248057087	0.8217864694032067	0.1546819519948748	0.9729872909567422	3.267948146117548
1	400	0.6889906338824505	2.308568159998507	0.5	9.5	0.2298505821767086	0.7256992699342057	4.115104836240202	0.9354728444092989	0.1829535919694045	0.9265908974702313	3.623200381028938
1	401	0.7848515028523002	2.2151484971477	0	11	0.2616171676174334	0	4.965807039195779	1.370558212898388	0.03557111652567472	1	3.623200381028938
1	402	0.6221234271798912	2.369965511742235	0	5	0.2079227723103731	0	2.109735342234725	0.5822850299092732	0.3117723792657766	1	3.623200381028938
1	403	0.6201776262684484	2.34710059801544	0.5	10.5	0.2090055530327358	0.8062206355434876	4.47360458638975	1.012194624964346	0.186060243874963	0.9241583486079915	3.623200381028938
1	404	0.9958528178668006	1.997660171183514	2	4	0.3326702845484338	2.008328905755537	2.002342569422205	-0.001652223367130433	0.6816931603182623	0.6475229914574602	3.623200381028938
1	405	0.5884353261256163	2.1909806862678	1	3	0.2117118572756951	1.69942210401305	1.369249860942551	-0.09112723789699267	0.8009561653152935	0.6138642820579878	3.623200381028938
1	406	0.5118865031168663	2.488113496883135	1	1	0.1706288343722887	1.953558052245997	0.4019109261907473	-0.4282531913442236	0.970885800880754	0.3121434696253315	3.623200381028938
1	407	1.057728322651973	1.940583407812875	2	1	0.3527746337729822	1.890844706687565	0.5153089508927859	-0.3796466138050432	0.9560972172054509	0.2855442611118877	3.623200381028938
1	408	0.9653241482684678	2.034675851731532	0	5	0.3217747160894893	0	2.457393886964817	0.6782384711129202	0.1435059407912654	1	3.623200381028938
1	409	0.6680858732383113	2.120423113094551	4	12	0.2395853398761693	5.987254274082173	5.659247876470827	-0.09052946652599894	0.6673959345568767	0.5567434225892413	3.623200381028938
1	410	0.8855831012984514	2.111105394057376	1	5	0.2955205730161476	1.129199505426187	2.368427466518097	0.342025786810054	0.4299057648817981	0.8777609716353333	3.623200381028938
1	411	0.9201311078175208	2.178769492419778	3	9.75	0.2969217882455028	3.260404929810238	4.475002993167251	0.3549147252798819	0.4476480547995717	0.7788252159750391	3.422225049691006
1	412	0.6306142548774079	2.098879105729238	0.5	4.5	0.2310371089297137	0.792877731723969	2.144001523344773	0.3806163867187963	0.4708101733568719	0.7311395570999737	3.549830850081159
1	413	0.7786727561325851	2.224194872159819	5	7	0.2593097174168084	6.421182660651154	3.147206248705449	-0.9381782923421265	0.9361193316505412	0.1774538180402923	3.489716654786744
1	414	0.6427868113946688	2.317781312326973	0	10	0.2171160346706161	0	4.314470889387033	1.190790029714499	0.08649160999701787	1	3.623200381028938
1	415	1.019565658773821	1.939687266689022	4	7	0.3445348148517435	3.923239239747046	3.608829175823149	-0.08728317092329536	0.6825106797871886	0.5591988636511076	3.602184253825983
1	416	0.8091119207364408	2.147197497585315	2.5	7.5	0.2736898633552908	3.089807399852099	3.49292508417801	0.1112601131410322	0.5869889268659455	0.6746851663401489	3.623200381028938
1	417	0.9980940102089872	2.001905989791013	0	4	0.3326980034029958	0	1.998095824878159	0.551472624958912	0.1982849248870147	1	3.623200381028938
1	418	0.9078535956662735	1.714235164967131	0	1	0.3462329762806993	0	0.5833505346503461	0.1735472597310053	0.6537670237193007	1	3.361335324767026
1	419	0.764225263728992	2.235774736271008	0	6	0.2547417545763306	0	2.683633508627639	0.7406804003110435	0.171332889084451	1	3.623200381028938
1	420	0.9341182862811452	2.065881713718855	0	7	0.3113727620937151	0	3.388383736355889	0.9351908202752053	0.0734326797949883	1	3.623200381028938
1	421	1.411165948464311	1.566663414162664	3	3	0.4738908032055307	2.125901637057444	1.914897592475798	-0.06889461522844315	0.7038411379235365	0.6061094881731763	3.062707352120218
1	422	1.608583450758666	1.950435121866409	3	0	0.4519738849163129	1.864994942342029	0	-0.6505781642758115	1	0.09232940267659806	2.866673129766108
1	423	0.7011597662325066	2.276087460081099	2	6	0.2355060607783905	2.852416947347766	2.636102568653585	-0.06320869479747177	0.7142589227596186	0.5957730532412423	3.422225049691006
1	424	0.9615090882981621	2.006958967559431	0	6	0.3239075072412667	0	2.989597743144853	0.8251262499304137	0.09550732506873992	1	3.623200381028938
1	425	0.6030947473523153	2.33902819489746	0	7	0.2049862494499099	0	2.992695862012416	0.8259813279116881	0.2007347132365947	1	3.623200381028938
1	426	0.9431468003617673	2.018232386887431	2	2	0.3184822816418349	2.120560658460433	0.9909661607821341	-0.3898729024335569	0.9016488621849412	0.3810187854852409	2.897340365610065
1	427	0.6842243069347655	2.25512563575115	0	8	0.2327808257867846	0	3.547474195305892	0.9790996418195504	0.1200481812768405	1	3.623200381028938
1	428	0.6303704601288067	2.361778456758875	0	9	0.2106748285725343	0	3.810687651182539	1.051746315532335	0.1189333285016425	1	3.623200381028938
1	429	0.9986883342252444	2.001311665774756	0	1	0.3328961114084148	0	0.4996722984737493	0.1379090985665687	0.6671038885915852	1	3.623200381028938
1	430	0.9834231694386643	2.098773790983919	1.5	6.5	0.3190656476748431	1.525284380737335	3.097046488727476	0.4538939096479038	0.3615602766004418	0.8671470386881468	3.462840268575963
1	431	0.3000934107387211	0.9072490745713494	0	4	0.2485569872592125	0	4.408932576635464	1.294355295153087	0.3188483707331835	1	3.406276926548214
1	432	0.2828834868835926	1.116294070238001	1	2	0.2021784050521395	3.535024299285108	1.7916425907141	-0.5118144373357459	0.8939002100175362	0.4921711589610461	3.406276926548214
1	433	0.4753470574764449	0.9123920946179721	2.5	2.5	0.3425334341537004	5.259315190194237	2.740050045092484	-0.7661413106067702	0.8631695020501725	0.3904153380440173	3.288251279788765
1	434	0.9516698606843236	1.965813985451048	3.5	6.5	0.3261954173096614	3.677745975356655	3.306518342074263	-0.1100378272298616	0.6900044693360334	0.5525641537675192	3.37363652689109
1	435	0.8617070511001657	1.990571784908016	5.833333333333334	9.166666666666666	0.3021117852229837	6.769508646686543	4.605041996558922	-0.6722377333526126	0.8399160094982149	0.3191443202556642	3.219793449161058
1	436	0.9184486616447083	2.112217074048373	3.666666666666667	11.33333333333333	0.3030517852324842	3.992239109043501	5.365610131922352	0.3974949408835216	0.4326985776321171	0.7673930840135855	3.455065414986732
1	437	0.7494097543379513	2.092025205933956	6	12	0.2637434130346019	8.006300912510222	5.736068554987971	-0.6265820597196826	0.8274555112743165	0.3310745438685654	3.623200381028938
1	438	0.5522800179833992	2.017637124176003	1	14	0.2149018771552065	1.810675685228319	6.938809676054885	1.415360303470229	0.1354973229762629	0.9734625563761532	3.623200381028938
1	439	1.007644100341248	2.259354140787349	1	5	0.3084311731962099	0.992413888655073	2.213021814392311	0.4120192144212877	0.4021418009389521	0.890601226618027	2.962502434386888
1	440	0.08385715624890372	2.90998003017393	0	2	0.02800992539914968	0	0.6872899398833537	0.1896913964466335	0.9447647051225665	1	3.623200381028938
1	441	0.5933300008335626	2.047734657138112	3	9	0.2246556134256998	5.056208173841427	4.395100687790422	-0.2188666407066256	0.7254390475998624	0.527156870250681	3.020595024973085
1	442	0.5761608643656567	2.303313830498254	1	7	0.2000923520506531	1.735626388128571	3.039099538809158	0.3597574005306379	0.5030453645092164	0.8323827184422284	3.623200381028938
1	443	0.9388012283925775	2.061198771607422	0	7	0.3129337427975258	0	3.396081977353917	0.9373155277681544	0.07227537301121371	1	3.623200381028938
1	444	0.728191642868182	2.215537422645445	6	13	0.2473704701288894	8.239589205346217	5.867650831407511	-0.6546528274721336	0.8322208721702538	0.3223491391261849	3.623200381028938
1	445	0.6010692960238099	2.144646621581919	1	3	0.2189116842604547	1.663701684007475	1.398831849410772	-0.08446457991971289	0.7895024550409994	0.6277792626860106	3.135868725665512
1	446	0.9739871942602473	2.016607884357703	0	12	0.3256834070329434	0	5.950586672342622	1.642356493309028	0.008838247485594222	1	3.623200381028938
1	447	0.6645507485577776	2.212962789085621	3.166666666666667	10.83333333333333	0.2309461762261684	4.765123917983743	4.895397874181871	0.03669350663765599	0.6233977714071763	0.6189080271588606	3.55032724139907
1	448	0.5714672765476082	2.29342611629979	5	6	0.1994724403966846	8.749407368006061	2.616173225445078	-1.692767028474211	0.9884983809527192	0.04990011447692055	3.623200381028938
1	449	0.8742388092851233	2.125761190714877	0	10	0.2914129364283744	0	4.704197274688733	1.29835415654069	0.03191039595186886	1	3.623200381028938
1	450	0.8724877938871071	2.122532806274502	4.166666666666667	6.833333333333334	0.2913127855748399	4.775615998137162	3.219424130045506	-0.429507536000457	0.8288805210451489	0.3693934035610847	3.623200381028938
1	451	0.854874836795138	2.145125163204862	0	11	0.2849582789317127	0	5.127905909026665	1.415297353101517	0.02498303572852447	1	3.623200381028938
1	452	0.7499616935844161	2.151257897134096	5.5	6.5	0.2584987692705749	7.33370790408366	3.02148803667812	-1.190168749701039	0.9598978703275487	0.1193482049307506	3.623200381028938
1	453	0.9564157794713825	1.965991324893422	1	9	0.3272698653253728	1.045570369565323	4.577843190883814	0.9749040764660594	0.1113428025685264	0.9810150778044316	3.623200381028938
1	454	0.572022371872408	2.042959525587932	0	5	0.2187481192232932	0	2.447429788684177	0.6911327000984236	0.2910418078038141	1	3.541186502006982
1	455	0.6198766365209745	1.884725213841007	4	2	0.247495080478115	6.452896857751879	1.061162648704671	-1.598196535421039	0.9955774771484983	0.03629209471047778	3.37363652689109
1	456	0.9832391629763074	2.016760837023693	0	5	0.3277463876587691	0	2.479223073063502	0.6842633065630882	0.1372984779711761	1	3.623200381028938
1	457	0.6016662165805672	2.117794271425685	1	4	0.2212446988048256	1.662051104819001	1.888757588010296	0.07870776008278976	0.6932829715743276	0.7135788526050564	2.880357450813381
1	458	0.7420258109285726	2.10890782297645	6	5	0.2602746700603459	8.085972093735645	2.370895468035748	-1.57735593527314	0.990421505961017	0.04139011904354462	3.623200381028938
1	459	0.9901639646497831	2.009836035350217	0	9	0.330054654883261	0	4.477977228839833	1.235917630249352	0.02718656668923826	1	3.623200381028938
1	460	0.7764073746858478	1.905536249289425	1.75	11.25	0.2894942935209909	2.253971377729494	5.903849902721677	1.054534818919135	0.1882491886794579	0.9415258780336504	3.461126611953121
1	461	0.9906850144867327	2.009314985513267	4	9	0.3302283381622442	4.037610281278327	4.47913844513582	0.1218613704528552	0.5616627245743493	0.6689611766829643	3.623200381028938
1	462	0.9544648710792476	2.017593130688466	0	9	0.3211461117217608	0	4.46076062765386	1.23116586402739	0.03061870289899442	1	3.623200381028938
1	463	0.603176340139903	2.320558455308897	0	6	0.2063033696075413	0	2.585584511466797	0.7136189665371274	0.2499926378834708	1	3.623200381028938
1	464	0.9690008497434427	2.602846416667099	0.5	6.5	0.271288433538543	0.5159954195420803	2.497266053954555	0.6911393607593227	0.2512945966032682	0.8908836976863815	2.866673129766108
1	465	0.8807486336030051	2.071502794036763	1	4	0.2983311737466534	1.135397730802211	1.930965293174986	0.2208569874036232	0.5316571476141356	0.8299169987971664	3.602184253825983
1	466	0.6789082198792029	2.299018311245481	2	13	0.22798017774562	2.945906296959929	5.654587410814191	0.7475935165046087	0.3008587991551741	0.8880070095074185	3.623200381028938
1	467	0.9917753121811248	2.037385991315213	0	7	0.3274092109378235	0	3.435775071507792	0.9871764677503196	0.06226678010350607	1	3.480406172300271
1	468	0.8028992799129424	2.139301797262683	2	9	0.2728906892671279	2.490972466953586	4.206980058407766	0.4736165298610556	0.3866889651385229	0.8459794753730766	3.623200381028938
1	469	0.5985361063744861	2.385610070798167	0	6	0.2005719796680914	0	2.515079925862547	0.6941597652262058	0.2610214503745731	1	3.623200381028938
1	470	0.5904857973568987	2.265177538575279	2.5	5.5	0.2067771049643517	4.233802084978788	2.42806575040441	-0.4983815811096747	0.8595493703462735	0.3672992819173326	3.623200381028938
1	471	0.9208293069056206	2.079170693094379	0	8	0.3069431023018735	0	3.847687939509091	1.061958361357977	0.05322934496529363	1	3.623200381028938
1	472	0.9474040023561267	2.052595997643873	0	8	0.3158013341187089	0	3.897503458636288	1.075707399194259	0.04802393960226514	1	3.623200381028938
1	473	0.9269350925207706	1.977465502446494	2	7	0.3191484997375915	2.157648379198875	3.539884762257392	0.3814959808173738	0.4127611413833211	0.8359269026845702	3.623200381028938
1	474	0.7440099263630262	2.247197229887995	1	9	0.2487323302928703	1.34406808910244	4.004988916993538	0.7344117211467708	0.2468927846632761	0.9427273871357325	3.623200381028938
1	475	0.8959704131051657	2.058064299909739	1	10	0.303303955487623	1.116108283681265	4.858934679756397	1.033016671027238	0.1086590565383223	0.9812294588583526	3.623200381028938
1	476	1.041853654339681	1.77362838533575	0	4	0.3700445038036135	0	2.255263860835647	0.6266778696850833	0.1574851025460228	1	3.598760974229004
1	477	1	2	0	3	0.3333333333333333	0	1.5	0.413998631666632	0.2962962962962963	1	3.623200381028938
1	478	0.6207690368329415	1.845088972442736	0	4	0.2517456538445564	0	2.167917135564661	0.6426054254168465	0.3134707278502553	1	3.37363652689109
1	479	1	1.935764787295923	1	6	0.3406267437797975	1	3.099550130975066	0.5794739208927836	0.2501488104956126	0.9458099815216934	3.623200381028938
1	480	0.5590742131533274	2.053588418704134	0	2	0.2139863778569283	0	0.9739049859182837	0.2687968876956533	0.6178174141944714	1	3.623200381028938
1	481	0.9106830743393662	2.087624589587837	3	9	0.3037323638583999	3.294230544667013	4.311119942200376	0.2806605460900788	0.481045068578856	0.7560277540221824	3.623200381028938
1	482	0.9906850144867327	2.009314985513267	0	6	0.3302283381622442	0	2.986092296757214	0.8241587499251712	0.09027356864279454	1	3.623200381028938
1	483	0.7072851699105287	2.228479617385395	2.5	6.5	0.2409202443503641	3.534642187275394	2.916786830487704	-0.1705275148520015	0.7384697313675261	0.5256014373083988	3.623200381028938
1	484	1.223512953029038	1.495574720597772	3	4	0.4499718655254228	2.451956060271314	2.674557108321023	0.06143768620009198	0.6083475120965316	0.6835052071543518	3.623200381028938
1	485	0.5928175991113455	2.349820502284793	2.291666666666667	5.708333333333333	0.2014578683087405	3.865719692029987	2.429263566209831	-0.4257886450926872	0.8370615331265177	0.4150150164403017	3.37363652689109
1	486	1.003001022681655	1.852435847948017	0	0	0.3512600936824342	0	0	0	1	1	3.567040078843069
1	487	0.5372392261590793	1.918313777575822	2.333333333333333	12.66666666666667	0.2187854325856283	4.343192417305771	6.603021265203842	0.623710700553722	0.4130756563643804	0.8042489775495264	3.623200381028938
1	488	1.219181938671036	2.17069954225499	2	6	0.3596532638474392	1.64044424918244	2.764085900975044	0.391967134350013	0.4049914036496065	0.8447078502478773	2.866673129766108
1	489	1.209617938711279	2.514771095721082	3.333333333333333	6.666666666666666	0.3247829180915947	2.755691054718195	2.651003376812343	-0.03651887507467345	0.6564191488105331	0.5927709202766174	2.866673129766108
1	490	0.8245791622201977	1.98535767070891	3	9	0.2934511383163897	3.638219515422187	4.533188217308157	0.2536149442438342	0.5127859154670309	0.7311691755661378	3.52884844603446
1	491	0.6128433872396386	2.387156612760361	0	6	0.2042811290798796	0	2.513450507573515	0.6937100472648244	0.2538387651155427	1	3.623200381028938
1	492	0.8902743487004923	2.076112725996748	3	16	0.3001207618164115	3.369747768627742	7.706710623007404	1.196997791534794	0.1329311668780828	0.9538812134353261	3.623200381028938
1	493	1.32762961402079	1.543586584233124	2	1	0.4623927709895785	1.506444251377388	0.6478418575377906	-0.2369734774635254	0.9011371542892048	0.4436955325686729	3.623200381028938
1	494	1	2	0	0	0.3333333333333333	0	0	0	1	1	3.623200381028938
1	495	0.9116561565442372	2.053156175086556	2	6	0.3074920280174298	2.19380956914862	2.922330055942799	0.2010709897825992	0.5327745717414074	0.7592197570488929	3.623200381028938
1	496	0.6866611224963927	2.367888819165227	2	5	0.22479944201628	2.912644876018165	2.111585628316238	-0.2436223801328163	0.806802490080633	0.4902821071616223	3.288118469515042
1	497	0.6404491037229147	2.359550896277085	0	5	0.2134830345743049	0	2.119047318660951	0.5848551269083194	0.3009819660039413	1	3.623200381028938
1	498	0.5430062972448199	2.423290397479606	3	6	0.1830586597121452	5.524797806621789	2.475972341672474	-0.8414730471195998	0.9350791297440835	0.2180985060600574	3.623200381028938
1	499	1.036774485027191	2.488416732966531	2	4	0.2941044672229856	1.929059818584893	1.607447798838523	-0.1121899865062783	0.7551516371233071	0.5669969532576724	2.866673129766108
1	500	0.6683657731844392	2.074789846838424	0	10	0.2436485076916156	0	4.819765247664988	1.330250811658461	0.06126842004354573	1	3.623200381028938
1	501	0.7151658848794575	2.1314558819146	4	10	0.2512331962123991	5.593107955190294	4.69162889311948	-0.2488073987822904	0.7379051550152557	0.4830010885910028	3.623200381028938
1	502	0.8717471661367021	2.128252833863299	0	5	0.290582388712234	0	2.349344927653064	0.6484170569075407	0.1796841742463861	1	3.623200381028938
1	503	0.9685392292558721	2.031460770744128	2	4	0.3228464097519574	2.064965403142832	1.969026455054208	-0.02647906215481768	0.7009275510024984	0.6277968351419545	3.623200381028938
1	504	0.586350222905874	2.514887823788863	1.25	5.75	0.1890697244382124	2.131831712803256	2.286384285457792	0.04440647585462391	0.6728031292572341	0.6752927392748769	3.480406172300271
1	505	0.4567105279250775	1.823915765317335	0	3	0.200256626558384	0	1.644812801691005	0.5529682649929083	0.511507435048259	1	2.97451572869575
1	506	0.3243154405770379	1.851651244075239	1	9	0.1490443042462592	3.083417792938723	4.860526532087215	0.56669715061693	0.5478200530754376	0.8009008090745846	3.135905548870075
1	507	0.9558122978755852	2.044187702124415	0	7	0.3186040992918617	0	3.424343074134178	0.9451155646991052	0.06820192230052015	1	3.623200381028938
1	508	0.7987682976628878	2.048645218338546	1.5	3.5	0.2805241645353226	1.877891253807697	1.70844613243405	-0.05107651416211817	0.7151713314463095	0.6192906059895484	3.317476224705221
1	509	1.031249087800179	1.858884062292407	2	6	0.3568171548660803	1.939395654900722	3.227742989307627	0.3728865244688436	0.4116478868618833	0.8407328465699638	3.455065414986732
1	510	0.7087893286891889	2.21853276390827	0.1666666666666667	10.83333333333333	0.2421289172385772	0.2351427425902339	4.883107209220941	1.282833952813493	0.07512356758437988	0.9526250568928941	3.623200381028938
1	511	0.7954899150535291	2.168209630753747	1	9	0.2684111202091666	1.257086961225284	4.150890150262491	0.7986870403826266	0.2050612451082544	0.95607912785054	3.623200381028938
1	512	0.8448700978111305	2.155129902188869	0	4	0.2816233659370435	0	1.856036611035547	0.5122644115279263	0.2663230722188747	1	3.623200381028938
1	513	0.6787010938035897	1.961110985448233	0	4	0.2571020487170237	0	2.039660187353322	0.7493464653803626	0.3045907026203033	1	2.721918740642896
1	514	0.5973144614590065	2.402685538540994	0.5	5.5	0.1991048204863355	0.8370800177492687	2.289105216548571	0.4007576302989203	0.460734454668693	0.7360910746379086	3.623200381028938
1	515	0.9026711121725027	2.093822326319866	0	7	0.3012424791514529	0	3.343168095978471	0.9227113447777511	0.08133649753713627	1	3.623200381028938
1	516	0.9932574347595047	2.002247521746832	0	8	0.3315826377125888	0	3.995510002190196	1.102757115811389	0.03984572911026943	1	3.623200381028938
1	517	0.6825913919579476	2.221867784113647	4	8	0.235014972006314	5.860021159256617	3.600574281332127	-0.6399389356188777	0.8717185945803125	0.3053782422958995	3.53072262393193
1	518	0.7453462372009241	2.210456331177452	3	9	0.2521637423198528	4.024975038803725	4.071557475738929	0.01320046401753253	0.6420676296718466	0.6159974616071733	3.52884844603446
1	519	0.6482934876950394	2.213245268680414	4	8	0.2265541524645277	6.170045011899951	3.614601649987839	-0.7053000367554617	0.8868627742851396	0.2801434290362818	3.623200381028938
1	520	1.131072639911666	2.769832336236195	2	9	0.2899513438106351	1.768233028920402	3.249294147612454	0.555599783128214	0.3391575519687487	0.8729743225880577	2.665697798428176
1	521	0.594510331490549	2.36554176215448	3	8	0.2008445502587303	5.04616966450093	3.381889141840297	-0.4732117599824799	0.8369855395495406	0.3854039324070988	3.516988932655118
1	522	0.9555067197469834	2.044493280253016	0	6	0.3185022399156611	0	2.9347125069824	0.8099779748171099	0.1001812846650904	1	3.623200381028938
1	523	0.9239113442370114	1.759800134382681	1	4	0.3442662713922603	1.082354931820676	2.272985392970865	0.3286129211578596	0.43949219254891	0.8787623208705292	3.623200381028938
1	524	1	2	0	4	0.3333333333333333	0	2	0.5519981755555093	0.1975308641975309	1	3.623200381028938
1	525	1.010828974700821	1.965572305835303	2	8	0.3396144805174743	1.978574071436711	4.070061414810312	0.5772485988698333	0.2846456148300163	0.9030980307886024	3.623200381028938
1	526	0.5685839693865469	2.278226267003586	1	4	0.1997266843144184	1.758755177496323	1.755751857457494	-0.0008289135910213549	0.7378396547101321	0.6717598668737415	3.623200381028938
1	527	0.5573147267437941	2.030243838257571	0	2	0.2153824590801098	0	0.9851033468553574	0.2896468630000826	0.6156246855191756	1	3.40104959760975
1	528	1.00982015295938	1.939572536608108	2	5	0.3423824018182756	1.980550689287392	2.577887604422321	0.1648644436732185	0.5497985293369454	0.7529689995535549	3.623200381028938
1	529	0.6136168329611746	2.384832007103959	0	7	0.2046447565694819	0	2.93521723087762	0.8101172781517701	0.2013390614191594	1	3.623200381028938
1	530	0.5442144897483946	2.43536466369853	1	6	0.1826481062329961	1.837510795536384	2.463696747117921	0.1754488310179753	0.6249174362746064	0.7562955202518797	3.569051716949782
1	531	0.543919075966514	2.254342752453693	3	6	0.1943774776335316	5.515526357793513	2.661529615880026	-0.7877004972888061	0.9216038485855051	0.2470540585296899	3.623200381028938
1	532	0.7497997714448092	2.250200228555191	0	7	0.2499332571482697	0	3.110834276509944	0.858587422544516	0.1335670604768873	1	3.623200381028938
1	533	0.9276814855623687	2.054980588571865	0	7	0.311024669407661	0	3.406358210354064	0.9401517587019868	0.07369290943797882	1	3.623200381028938
1	534	0.7558775407059125	2.204769721528639	3.208333333333333	12.54166666666667	0.2553082058601649	4.244514700538764	5.688424756654913	0.3985178583211839	0.4467361396663524	0.763852679218634	3.623200381028938
1	535	0.5703502797107269	2.408741343952298	1.869047619047619	5.130952380952381	0.1914510702458479	3.277017099028288	2.130138378632817	-0.3165374806208685	0.8315229551692516	0.4486707159211448	3.623200381028938
1	536	0.6684569511013853	2.273260063413665	0	5	0.2272336012618066	0	2.199484379491406	0.6070556823210488	0.2755758461595763	1	3.623200381028938
1	537	0.648773526239433	2.174039075777473	1	8	0.2298323047643626	1.541369922716213	3.679786664891966	0.5902010701291857	0.3513949568282578	0.9046616386163149	3.623200381028938
1	538	0.809649867229201	2.124619172632863	2.5	11.5	0.2759289813681371	3.087754474110577	5.412734737656073	0.6416924318398405	0.3225200828332066	0.8590835019882109	3.623200381028938
1	539	0.7565714415855762	2.110980291230002	3.25	9.75	0.2638388116690461	4.295694790156034	4.61870726150597	0.09069484610377195	0.5929109880017178	0.6462386304240035	3.561530618623569
1	540	0.9297241823985558	2.070275817601444	0	7	0.3099080607995186	0	3.381191984413931	0.9332059032997011	0.07453301366246116	1	3.623200381028938
1	541	0.9622926733359426	1.896235815033425	3.5	12.5	0.3366391754538284	3.63714709358296	6.592007123217246	0.8155386726900121	0.244036709531135	0.8922739709272928	3.623200381028938
1	542	0.6326412276641913	2.25083719386063	2.5	10.5	0.2194021023155922	3.951686818183482	4.66493091043623	0.2020107972850203	0.5589961858877255	0.6909629521918226	3.53072262393193
1	543	1	2	0	6	0.3333333333333333	0	3	0.827997263333264	0.08779149519890264	1	3.623200381028938
1	544	0.6245381015911927	2.466474467068188	3	9	0.2020496803939119	4.803550003365089	3.648932968966828	-0.3396968243786148	0.789094229048505	0.4489073625600309	3.398963285895669
1	545	0.7690792500874134	2.230920749912586	3	11	0.2563597500291379	3.900768353403138	4.930699577934811	0.2842600784445675	0.499038354112501	0.7368153340889625	3.623200381028938
1	546	0.9890890036122195	2.01091099638778	0	7	0.3296963345374065	0	3.481009359725105	0.9607554078299548	0.06079966130334943	1	3.623200381028938
1	547	0.8253242065405136	2.091106472130204	0	6	0.2829911962511273	0	2.86929435682336	0.8126649024691774	0.1358773064069433	1	3.53072262393193
1	548	1	2	0	4	0.3333333333333333	0	2	0.5519981755555093	0.1975308641975309	1	3.623200381028938
1	549	0.5483187131145834	2.236316406674287	3	8	0.1969086395621401	5.471270500616826	3.577311321476692	-0.5227310057309819	0.8456402612368907	0.3723303238396835	3.623200381028938
1	550	0.7248957721074335	2.20183451710929	2.833333333333333	8.166666666666666	0.2476810981791684	3.908607888684745	3.709028359401137	-0.0569385392780431	0.6767913913918115	0.5810074470658757	3.505174734269489
1	551	0.6055617353216345	2.153490436401989	0	3	0.2194817994120533	0	1.393087217518525	0.4492506119369704	0.475498448216801	1	3.100913344362843
1	552	0.7535130444068427	1.887757392488822	1	3	0.2852843214693536	1.327117038547341	1.58918726099904	0.07233114233038225	0.6775533432728932	0.7390644588956152	3.623200381028938
1	553	0.9563791901960272	2.043620809803973	0	6	0.3187930633986757	0	2.935965405722957	0.8103237737265816	0.0999250490031083	1	3.623200381028938
1	554	0.9965151531601437	2.003484846839856	2	5	0.3321717177200479	2.006994066931758	2.495651518346454	0.1348690108262586	0.5733216767767908	0.7344783377222437	3.623200381028938
1	555	0.9929694464565144	1.868956034781809	1	3	0.3469585259874997	1.00708033219811	1.605174195737694	0.165073360742398	0.5683800423241441	0.8181291673796164	3.623200381028938
1	556	1	2	0	3	0.3333333333333333	0	1.5	0.413998631666632	0.2962962962962963	1	3.623200381028938
1	557	1	2	0	3	0.3333333333333333	0	1.5	0.413998631666632	0.2962962962962963	1	3.623200381028938
1	558	0.6525863424257429	2.273295922878231	4	7	0.2230391667376079	6.129457115408687	3.079229558084663	-0.8643691005635888	0.9239750083720389	0.2156079378814181	3.52884844603446
1	559	0.979265854835301	2.008063875279441	1.833333333333333	7.166666666666666	0.3278064168690504	1.872150779362847	3.568943575397648	0.4683132638534708	0.3508950182709176	0.8695025162539215	3.623200381028938
1	560	0.9997065274232174	1.960795526176434	3	4	0.337681416639344	3.000880676184657	2.039988334632744	-0.3067964800541759	0.8199579993627575	0.4393747058178652	3.132018794290707
1	561	0.8395780268485155	1.916622328099606	2.5	10.5	0.3046142945817589	2.977686313902393	5.478387602011865	0.6901912743228703	0.29945677679751	0.8739451794558102	3.623200381028938
1	562	0.7476229751811547	2.243535728204921	2	7	0.2499442688663843	2.675145181988802	3.120075117145908	0.1228002562283767	0.6008337136057766	0.699527329232355	3.623200381028938
1	563	1	2	0	3	0.3333333333333333	0	1.5	0.413998631666632	0.2962962962962963	1	3.623200381028938
1	564	0.5996462683560579	2.302410330474145	2	8	0.2066280404723226	3.335299668391233	3.474619573285412	0.03845216666007709	0.6577092377480878	0.6438730308229743	3.623200381028938
1	565	0.9920804106568325	2.007919589343167	0	8	0.3306934702189442	0	3.98422329383069	1.099641994600151	0.04027174943978985	1	3.623200381028938
1	566	0.8942919126476525	2.068404244640428	2	7	0.3018507012431026	2.236406224538891	3.384251419004839	0.316804226582681	0.4579017685985096	0.8072686181098562	3.623200381028938
1	567	0.7108717357203397	1.762279243543477	4	8	0.287435640476727	5.626894134350025	4.539575682633656	-0.3005180648841631	0.7561096924232934	0.4684648063851298	3.618146723177802
1	568	1	2	0	3	0.3333333333333333	0	1.5	0.413998631666632	0.2962962962962963	1	3.623200381028938
1	569	0.9569268543324893	2.003724282159671	2.166666666666667	7.833333333333333	0.3232149990715473	2.2641925627409	3.909386836840817	0.4540721188687623	0.3672826049327157	0.8490699980167055	3.623200381028938
1	570	0.9788174778873684	2.018299212198322	0	8	0.3265863758742684	0	3.963733400701494	1.09398680278783	0.04229170443107588	1	3.623200381028938
1	571	0.6892890953418817	2.172855536375008	3	5	0.2408295820216478	4.352310257442888	2.301119387044727	-0.5957365132447545	0.8984893339961	0.2987592559920644	3.443117594431285
1	572	0.7901376787884805	2.079642543276327	2	9	0.2753303799062272	2.531204439037262	4.327666804614002	0.4958219741262475	0.3796945347314897	0.850095638601328	3.623200381028938
1	573	0.5590742131533274	2.223869527683581	0	7	0.2008931064431789	0	3.147666674173693	0.8687531307003783	0.208081821108793	1	3.623200381028938
1	574	0.6951608978572114	2.275378643264649	1	4	0.2340183957270858	1.438515893345606	1.757949171159009	0.08816329328235738	0.6664924258293023	0.7363111908145672	3.623200381028938
1	575	0.8872517156056032	2.080652345311602	0	10	0.2989489206505569	0	4.806184955662251	1.326502663453949	0.02867455078063523	1	3.623200381028938
1	576	0.9427982974766952	2.023283527103379	0.5	5.5	0.317859841108791	0.5303361295180525	2.718353570482551	0.6038908177480188	0.2415888962274345	0.8992507763704877	3.623200381028938
1	577	0.5617537019941964	2.258413809099349	0	10	0.1991916082234318	0	4.427886492594544	1.222092632739536	0.1084641345331763	1	3.623200381028938
1	578	0.9703745383929027	2.012921724724705	1	8	0.325269250120952	1.03052992471975	3.974322449669081	0.8124840514929885	0.154741320859175	0.9710149184536422	3.623200381028938
1	579	0.7623284571671552	2.233219445694486	2	3	0.2544871528974396	2.623541048739128	1.343352085610673	-0.3533309860066032	0.891695318494607	0.3766519145890236	3.623200381028938
1	580	0.6182802703658723	2.247979235205444	1	7	0.2157098019785315	1.617389471943269	3.113907766750463	0.4130376842095065	0.4581480071037982	0.8568424365022388	3.623200381028938
1	581	0.8447101922847804	2.051244922081923	1	6	0.2916862171289227	1.183837970860977	2.925052944877136	0.4805737444534267	0.3473004728852146	0.9105501021741336	3.623200381028938
1	582	0.6108454277479048	2.198430404929772	2	12	0.21743875081347	3.274150724797432	5.458439790994127	0.6028617897132115	0.3849185596615607	0.8420341361890026	3.623200381028938
1	583	0.995927196279951	2.004072803720049	0	11	0.331975732093317	0	5.488822551546686	1.514910017200853	0.0118226446787868	1	3.623200381028938
1	584	0.9676442728621159	1.921553226159931	1	10	0.3349180086129972	1.033437625835558	5.204123343480936	1.209808633251812	0.0736477147778854	0.9887377004778932	3.44739292067631
1	585	0.6100706373876091	2.291581425384313	0	5	0.2102494110905958	0	2.181899340173552	0.602202227510785	0.3072202173934456	1	3.623200381028938
1	586	1.353837553507206	1.606850541660651	3.833333333333333	2.166666666666667	0.4572712524891787	2.831457380837773	1.348393400936627	-0.4093243055687625	0.8935586177500161	0.3183716925043352	3.623200381028938
1	587	0.9733940269929879	2.016788393795428	2	6	0.3255299811228022	2.054666398743381	2.975027037273107	0.2540186966607562	0.4875101402474754	0.7918187873762907	3.623200381028938
1	588	0.8542366330979546	1.994307096396218	2	7	0.2998853850313349	2.341271636580191	3.509991020264252	0.3415086286594697	0.4631370241129434	0.8037928049308567	3.422225049691006
1	589	1	2	0	4	0.3333333333333333	0	2	0.5519981755555093	0.1975308641975309	1	3.623200381028938
1	590	0.6511985994276291	2.172148906797311	1	8	0.2306476967471631	1.535629838391774	3.682988755957559	0.6081924711419031	0.3492304099903751	0.9055662307286646	3.53072262393193
1	591	0.5547530702305489	2.383202787632908	1	6	0.1888228064236394	1.802603813592977	2.517620418680123	0.1973439307499995	0.6076764226230906	0.7688945841251864	3.623200381028938
1	592	0.9625054937953845	2.037494506204616	0	7	0.3208351645984615	0	3.435592085614696	0.9482202816061296	0.06665401912926062	1	3.623200381028938
1	593	0.990063081213349	1.779041161708278	0	6	0.3575391153092716	0	3.372603247829665	0.9308354198372804	0.07032020829211372	1	3.623200381028938
1	594	0.6141326478875797	2.19659465976017	2	6	0.2184959907766851	3.256625432436073	2.731500767945551	-0.1449339283689836	0.7548796146917313	0.5496518969835711	3.623200381028938
1	595	0.6709217419990247	2.013811299408171	0	5	0.2499025905560289	0	2.482854278089226	0.7255087675526785	0.2374588323196371	1	3.422225049691006
1	596	0.8777852050506595	2.107971633627792	3.5	10.5	0.2939908547405966	3.987308033743865	4.981091696157995	0.3067346419399415	0.4887886650601357	0.7267081252625542	3.239880752069446
1	597	0.6261429571890815	2.218444936677894	0	1	0.2201172825557847	0	0.4507662026975945	0.1393359014770066	0.7798827174442153	1	3.235104505869082
1	598	1	2	0	4	0.3333333333333333	0	2	0.5519981755555093	0.1975308641975309	1	3.623200381028938
1	599	1.029886714479973	1.970113285520027	1	3	0.3432955714933244	0.9709805806213705	1.522755073045521	0.1522892565680992	0.574885872282104	0.8140142030978815	3.623200381028938
1	600	0.6088688845065937	2.377759863724508	1	4	0.2038649379730273	1.642389725351732	1.682255664680295	0.01100296288808675	0.7293460385071213	0.6801592803140801	3.623200381028938
1	601	1.436039119847209	1.556187652659636	2	2	0.4799232240824167	1.39271971937143	1.285192050317233	-0.02967753856982651	0.7169948509220927	0.6567968931102477	3.623200381028938
1	602	0.5560443559431493	2.34527969938922	1	7	0.1916519304078393	1.798417678934666	2.984718625169956	0.327417978990827	0.5280739944878343	0.8176997584295214	3.623200381028938
1	603	1.271164307929225	1.702589478250334	1	3	0.4274611818358759	0.7866803636337444	1.762021930901951	0.2691933828377507	0.4283546041758663	0.8925467021909039	3.623200381028938
1	604	1.18704190802225	2.798221936044209	1	10	0.2978577967402588	0.8424302404504966	3.573697951255718	1.024597654098566	0.1158720392785887	0.9795508220218737	2.665697798428176
1	605	0.8097063822918851	2.190293617708115	1	3	0.2699021274306284	1.235015583265487	1.369679378027475	0.03716708451099952	0.704289748410647	0.7158652629959634	3.623200381028938
1	606	0.8501748637667941	2.051616974921818	3	8	0.2929827193087041	3.528685836121015	3.899363330382299	0.1023066502758582	0.5901507089787252	0.6689390168616893	3.623200381028938
1	607	0.7964266892558407	2.205548600710259	2	8	0.2653008810291821	2.511216697005402	3.627215468035362	0.3294044720726497	0.4801808485642874	0.788703826547672	3.387928415203263
1	608	0.8105538997700079	2.189446100229992	0	3	0.2701846332566693	0	1.370209570212696	0.3781765914430533	0.3887219014621412	1	3.623200381028938
1	609	0.6566668689888622	2.326638079481044	1	5	0.220113893930172	1.522842170398825	2.149023539198348	0.1728254865720941	0.6060283843764629	0.7749976262686014	3.623200381028938
1	610	0.5993986551058319	2.158653763114104	4.5	10.5	0.2173267814440914	7.507524352395259	4.864142726090799	-0.7295709175085084	0.8511015603350012	0.3144769133353378	3.623200381028938
1	611	0.9513531491523248	2	1	5	0.3223447351346512	1.051134377272016	2.5	0.3998855901854722	0.3732255013456278	0.9031604191803805	3.623200381028938
1	612	0.4414992810865191	1.991377739905861	0.5	8.5	0.1814720913868592	1.132504675363258	4.268401634539623	0.8655047000977117	0.3294777934891319	0.8350693290376703	3.623200381028938
1	613	0.5871874671810114	2.107451575352707	0	9	0.2179095076975097	0	4.270560759382452	1.265862734572033	0.1094745217727399	1	3.37363652689109
1	614	0.7937119224682996	2.034120661443666	3	5	0.2806785405132771	3.779708878090865	2.458064604904694	-0.4063211766245368	0.839467351484446	0.3990009946426296	3.252708323414419
1	615	0.8106368306720468	2.131810244110219	5	10	0.2754975060110578	6.167990166268194	4.690849022622005	-0.4076896081653376	0.7900012079844729	0.3999064765417175	3.623200381028938
1	616	1.349567217312576	2.358931515991322	2.5	4.5	0.3639120070860177	1.852445708468162	1.907643341696976	0.02407317306836528	0.6385334724249054	0.6443353009290091	2.292910580257085
1	617	0.6662253936580766	2.962032568694549	2	5	0.183621286184978	3.001987043781837	1.688030055052244	-0.4583560556961018	0.8789527925423987	0.3778050436992233	2.866673129766108
1	618	1.068697342258156	2.717579991085604	1.75	11.25	0.2822554314357004	1.637507581241151	4.13971255194071	0.8728602311571236	0.2033693456157731	0.9351462210939114	2.866673129766108
1	619	1.029708137799727	2.059416275599453	0	1	0.3333333333333333	0	0.4855744862504405	0.2119321483809622	0.6666666666666667	1	2.291178992710383
1	620	0.0488833749283897	1.808230406653803	0	2	0.02632222937182818	0	1.106053737754069	0.4827443605554567	0.9480484010154469	1	2.291178992710383
1	621	1.671409157572459	1.886155513686626	1.166666666666667	2.3	0.4698183482300317	0.6980138055251077	1.219411646235089	0.2298326463873435	0.5133311788485485	0.8324197783664357	2.268597820656232
1	622	1.101739587639333	2.428594268248065	0.5	1.5	0.3120780165881494	0.4538277516843486	0.6176412501714694	0.07220914037541254	0.6879219834118506	0.5267633447387055	2.268597820656232
1	623	1.274223389680824	2.396321648956519	0.5	5.5	0.3471482780535143	0.3923958734780747	2.295184372429711	0.7783890772041403	0.2009380566691327	0.9225739107901858	2.444521068802988
1	624	1.108422528122995	3.091503973918381	2	10	0.2639147441233187	1.804366069126008	3.234671565802752	0.5798355685882596	0.3488180892457614	0.8658425556774239	2.466743287513641
1	625	0.803254809060198	2.839101932336304	1	14	0.2205316134828203	1.244934967983562	4.931136793837961	1.31787636544339	0.1249196468994829	0.9761780346760571	2.797077117787299
1	626	1.031700961405281	2.480745954237837	2	8	0.2937271327320201	1.938546221063707	3.224836459506734	0.4745253244294048	0.3996926749919266	0.8406776355282812	2.710688286214719
1	627	1.022114319869327	2.754473874811323	4	10	0.2706448961814217	3.913456569624601	3.630457377521863	-0.09872042583586357	0.6787038575651863	0.55007911977075	2.866673129766108
1	628	0.9739955461764696	2.774942853048598	0	5	0.2598056949609526	0	1.801838907964147	0.6614974307587367	0.2221921425712906	1	2.723878921037441
1	629	0.6330834251953275	2.347300279834338	2	11.5	0.2124167516172304	3.159141308087371	4.899245358080739	0.480267130436546	0.4291077939924307	0.8152356664799613	3.623200381028938
1	630	0.7125352461410196	2.055341835248718	1.5	9.5	0.2574302345042213	2.105159019323981	4.622102191020892	0.7565629479395393	0.3073151179937345	0.8899698229061159	3.326812631456085
1	631	0.9098816436827865	2.075177785066494	0	13	0.3048119025436021	0	6.264523499408725	1.729002771199115	0.008857889565495962	1	3.623200381028938
1	632	1.059864949121607	2.043478070016761	3	10	0.341523622295506	2.8305493095949	4.893617478321153	0.5927664952285523	0.3002790251433889	0.8743153602521556	3.480406172300271
1	633	0.8869912330254154	1.995930984172444	3.5	8.5	0.307670886066275	3.945924006556345	4.258664286192382	0.08631603189090606	0.5860790731417973	0.6480597364491401	3.623200381028938
1	634	1.44328292775598	1.541805212353306	2	2	0.4834975920353026	1.38572968718587	1.297180722944461	-0.02443943335429378	0.71183635205013	0.6623471045240069	3.623200381028938
1	635	1	2	0	0	0.3333333333333333	0	0	0	1	1	3.623200381028938
1	636	0.7933629235536376	2.149778195954616	4	5	0.2695633309238649	5.041828753583754	2.325821337944929	-0.7496155691139327	0.9342115454721668	0.2041217230825086	3.623200381028938
1	637	0.7977388834061978	1.962841297429448	4	4	0.2889750817397801	5.014172034489203	2.037862156883712	-0.8214588111630361	0.9501867486868525	0.174574268045756	3.623200381028938
1	638	0.9137027029290116	2.038482886463175	1	3	0.3095004278227407	1.0944478951352	1.471682700856559	0.1041164622571135	0.6349070854266818	0.772671620901901	3.623200381028938
1	639	1.023684922171937	1.631124332302913	7	8	0.385596411661761	6.838041518818315	4.90459239775128	-0.5336301936792032	0.819445549820898	0.3461731554029095	3.623200381028938
1	640	0.6308117902115944	2.369188209788406	0	2	0.2102705967371981	0	0.8441710083381774	0.2329904282297643	0.6236725303778212	1	3.623200381028938
1	641	0.5902324997926822	2.03994740075033	1	5	0.2244076535110112	1.694247606411452	2.451043589732219	0.2259634044174053	0.5955535058947224	0.7823287411169895	3.349197120091156
1	642	1.233361333084363	1.61704986490231	1.5	3.5	0.4326959331185344	1.21618860569338	2.164435417835086	0.2617152551392746	0.453762792547569	0.8291968778330242	3.623200381028938
1	643	1	2	0	0	0.3333333333333333	0	0	0	1	1	3.623200381028938
1	644	0.9176156390921129	2.140545472387378	1.666666666666667	5.333333333333334	0.3000547079248499	1.816301505405535	2.491576750941431	0.2005010575005993	0.5410640310254615	0.7530293425319181	3.367938573261032
1	645	0.8438566580470439	2.193173923040717	4.5	7.5	0.2778558317133583	5.332659234347275	3.419701429607395	-0.5383147942412086	0.8469411060016735	0.3293315101918379	3.553604369050129
1	646	1.045268923552868	1.9152047702189	3	9	0.3530748899245079	2.870074803145398	4.699236415838364	0.5048469365013453	0.3383831089912063	0.853797362046072	3.623200381028938
1	647	0.6369830818073893	2.037898835526329	1.25	5.75	0.2381350285706534	1.962375509963661	2.821533581432635	0.2720665362310518	0.5513830443120649	0.769519098980514	3.157896900408716
1	648	0.7365392649036675	2.063345987911051	1	4	0.2630605179848804	1.357700868983259	1.938598772787318	0.1603272915419303	0.605279389122694	0.7826502606132855	3.623200381028938
1	649	0.9012036641875427	2.098796335812458	1	9	0.3004012213958476	1.109627090677139	4.288172152023527	0.8772755373920906	0.1486848598373201	0.9719139654385935	3.623200381028938
1	650	0.5850410927688755	2.389448113950992	5	10	0.1966862382445934	8.546408212688206	4.185066811710271	-1.203726248157265	0.9431256219488462	0.1557928214650363	3.623200381028938
1	651	0.9808266864577129	2.019173313542287	0	9	0.3269422288192376	0	4.457269685389745	1.230202367147009	0.0283446492476128	1	3.623200381028938
1	652	0.602758839315439	2.108843952796073	1.5	9.5	0.2222887662857412	2.488557449781358	4.504837822354824	0.5591473432500972	0.4023000971184587	0.8380881119181106	3.605991152267029
1	653	0.814020765409248	1.949650482578132	3	9	0.2945432695737786	3.685409669483989	4.616212023859167	0.2569006007089356	0.5093941959717423	0.7338841318172806	3.623200381028938
1	654	0.8886622765575751	2.104378755882995	2	4	0.2969094866811588	2.250573758737044	1.900798508261696	-0.09653765005843157	0.7500129820003909	0.5731222852015172	3.623200381028938
1	655	1.208921083614606	1.678713079550846	8.5	8.5	0.4186545162249277	7.031062751081713	5.063402497748005	-0.5430724349766489	0.8160791523825712	0.3335704719601299	3.623200381028938
1	656	0.7175619801568767	2.279438084533216	1	8	0.2394267483044172	1.393607838282312	3.509636894409546	0.5840220892023399	0.3264589770375332	0.91483337636922	3.623200381028938
1	657	0.9563625276044735	2.008713047051208	3.5	4.5	0.3225423782715997	3.65970006035986	2.240240340254674	-0.3917695878862984	0.8428752689666988	0.3709830674513988	3.623200381028938
1	658	0.3845318910548847	0.9433061849580986	0.5	4.5	0.2895924570934844	1.300282269510475	4.770455311071546	1.018758344195346	0.3653399011464004	0.8190586525832222	3.406276926548214
1	659	0.7535215722661671	2.243420794608044	0	6	0.251430117774365	0	2.67448711112098	0.7381560029427527	0.1759519559577948	1	3.623200381028938
1	660	0.9140753402785025	2.081007247943715	0.5	7.5	0.3051920317232613	0.5470008630225808	3.604023968398428	0.8437355883992528	0.1497452108806231	0.9456851826489745	3.623200381028938
1	661	1.334200094494462	1.664111635970386	1	2	0.4449837823526149	0.7495127635850657	1.201842446605903	0.1248425798885519	0.5821912820339752	0.8290311382395732	3.623200381028938
1	662	0.757047115223304	2.615641802760708	1	0	0.2244639614363903	1.3209217496391	0	-0.56676604815967	1	0.2244639614363902	2.330629637975365
1	663	0.5865291803526451	2.182202814694317	4	12	0.2118403591976033	6.819780045035505	5.49903057552465	-0.3645256487679492	0.7614567650169947	0.4491520338959882	3.623200381028938
1	664	0.6743192740865892	1.723983687667348	2.5	7.5	0.2811651758931421	3.707442595922263	4.350389190832742	0.177452673685106	0.5667987310024336	0.6922702465434319	3.623200381028938
1	665	0.8987359093869547	2.094305123053615	0	10	0.3002751715214917	0	4.774853429866722	1.317855190915698	0.02813667948805783	1	3.623200381028938
1	666	1	1.947986222402702	1	4	0.3392146111134022	1	2.053402613426232	0.2907381603683427	0.4493401487583343	0.8740198395714546	3.623200381028938
1	667	0.6820307516308793	2.317969248369121	2	6	0.2273435838769597	2.93241909579235	2.588472648729696	-0.09492890563369238	0.7339528882513878	0.5739699685020391	3.623200381028938
1	668	0.5514849325006842	2.241127262599049	3	8	0.1974799556731825	5.439858504196356	3.569632181763008	-0.516180758929549	0.8443974466886559	0.3742277006422721	3.623200381028938
1	669	0.5370926529548397	2.260132584567586	1	9	0.1920090830549478	1.861876148367427	3.982067274040872	0.5851708166003617	0.4004199323295898	0.8814054349422644	3.623200381028938
1	670	0.6040897886165708	2.346730806181522	1	7	0.2047192532414547	1.655383055373449	2.982873017033443	0.3663860184522847	0.4895438465677154	0.8399838751836043	3.623200381028938
1	671	0.8041807911494493	2.172231888045145	0	7	0.2701845737893636	0	3.22249205461186	0.8894048674439357	0.1102786071183401	1	3.623200381028938
1	672	0.85001837642286	2.132799393953078	2.5	7.5	0.2849716080093382	2.941112885724627	3.516505125265897	0.1588077332277899	0.5565304508991237	0.7009989394173326	3.623200381028938
1	673	0.9703745383929027	2.012921724724705	1	3	0.325269250120952	1.03052992471975	1.490370918625905	0.1269156948409149	0.6069266302280326	0.7927368893759439	3.623200381028938
1	674	0.5750262386599914	2.42497376134001	1	6	0.1916754128866637	1.739051077617507	2.47425357571064	0.202915218805631	0.5997410762306727	0.7745238951454123	3.623200381028938
1	675	0.6052052728796422	2.356373882402731	0	6	0.2043522192544398	0	2.546285224432195	0.702772399165261	0.2537027265262224	1	3.623200381028938
1	676	0.7027323983504211	2.283507217031007	5	11	0.2353235134685138	7.115083937693626	4.817151405504243	-0.6342272826590954	0.8471598180534575	0.3176049478783691	3.623200381028938
1	677	0.6364872628764702	2.356780519255744	0	11	0.2126395996629065	0	4.667384132771824	1.28819376295339	0.0720956818573642	1	3.623200381028938
1	678	0.6698198095105738	2.31904578850271	2	8	0.2241050283277398	2.985877651873817	3.449694714809919	0.1280130862661215	0.6043151891977222	0.6925362882266659	3.623200381028938
1	679	0.5983745157522298	2.131822940025704	2	10	0.2191689522257396	3.342388332641065	4.690821086613987	0.3721662100261719	0.4914830963187112	0.7756161943216116	3.623200381028938
1	680	0.568948493683722	2.229357306900877	4	11	0.2033189130240383	7.030513384615087	4.934157465898348	-0.5785923212233168	0.8270993448941035	0.3643145004251573	3.623200381028938
1	681	0.7582892522449461	2.204308003663598	1	12	0.2559542140709911	1.318757976642105	5.443885328209938	1.138531385999787	0.1172047201064643	0.9785811772459281	3.623200381028938
1	682	0.6979646288441117	2.139754296476311	1	9	0.2459597469701128	1.432737360424817	4.206090397771815	0.8185984759600083	0.2532489719467388	0.9405782681925964	3.387928415203263
1	683	0.6649710708530339	2.319096493679552	4	9	0.2228404875132888	6.015299274401134	3.880821701265356	-0.5891138630675505	0.8569793314103004	0.3253573078988361	3.623200381028938
1	684	1	2	1	9	0.3333333333333333	1	4.5	0.9659968072221413	0.1040491794949958	0.9826584700841674	3.623200381028938
1	685	0.5711848711268707	2.41268738372246	0	6	0.1914240364005504	0	2.486853473218229	0.6863692900451719	0.2794634151186275	1	3.623200381028938
1	686	1.031509001191807	1.93418830237822	1.75	6.25	0.3478133118811904	1.696543605511971	3.231329644748233	0.4235995467632414	0.3678802493115259	0.8625305812057531	3.623200381028938
1	687	1.267703309047267	2.229735408721028	5.5	5.5	0.3624661963644596	4.338554581934068	2.466660384226839	-0.6529848758375731	0.8845717715870041	0.2676460903795796	2.866673129766108
1	688	0.7903725370323873	2.201765022699144	0.5	7.5	0.2641497996847789	0.6326130736745366	3.406358045785353	0.7655510820307189	0.2093981263676312	0.9140362604854865	3.623200381028938
1	689	1.102516666415348	1.959588095725991	0	4	0.360051909407683	0	2.041245304931328	0.6155720543849712	0.1677177356627873	1	3.316013601317187
1	690	0.6931662151440972	2.089430375009537	1.5	10.5	0.2491076922888868	2.163983135975801	5.02529307776148	0.7897189337822679	0.2767452580012686	0.9039107713985604	3.623200381028938
1	691	0.9547200759019481	2.036438627484128	1	6	0.3191806823292853	1.047427434743398	2.946320070255476	0.5240926351892298	0.2902968395303385	0.932201030968729	3.623200381028938
1	692	1.214035092448968	1.757589638299337	1	4	0.4085425322676102	0.8236994187563282	2.27584409513841	0.4007906060027774	0.3223575889747019	0.9276201634908915	3.623200381028938
1	693	1	2	0	0	0.3333333333333333	0	0	0	1	1	3.623200381028938
1	694	0.6513308272692909	2.192677099390208	1	7	0.2290186399143858	1.535318087418811	3.192444524525169	0.4573653849737555	0.4215053441829635	0.875160785787291	3.623200381028938
1	695	0.8928951518385885	2.01858171006598	2	8	0.3066811773508284	2.239904647126527	3.963178681401264	0.4756220614509185	0.365157323047199	0.8608126242420147	3.623200381028938
1	696	0.5985361063744861	2.401463893625514	0	2	0.199512035458162	0	0.8328253467848648	0.2298590359908149	0.6407809813763349	1	3.623200381028938
1	697	0.6463334127767311	2.353666587223269	0	2	0.215444470925577	0	0.849738026132025	0.2345269200625087	0.6155273782012477	1	3.623200381028938
1	698	1.11256499488721	1.854590045232395	2	5	0.3749601823443519	1.797647786143727	2.696013608427117	0.247948147440928	0.4754367553792483	0.8062250905354889	3.623200381028938
1	699	0.7771389276620303	2.136198451889427	1.5	5.5	0.2667521218506042	1.930156818308727	2.574667159380887	0.1778842661992457	0.5625347891194172	0.7409346651572664	3.623200381028938
1	700	0.6481592846774022	2.351840715322598	0	4	0.2160530948924674	0	1.700795455210633	0.4694179941346858	0.3776996650765837	1	3.623200381028938
1	701	0.5195800989854849	2.480419901014516	2	1	0.1731933663284949	3.849262132835986	0.4031575458618882	-0.9511217223915869	0.9948049018045445	0.07959763002967812	3.623200381028938
1	702	0.8408048938972135	1.886390423404654	1	9	0.3083038785535383	1.189336559834829	4.771016587200616	0.9885404202647609	0.1368121038740504	0.9749300536465285	3.623200381028938
1	703	0.6217132137377808	2.362398833429132	1	6	0.2083411091510553	1.608458655700647	2.539791298191051	0.2570469597449972	0.5538856129482108	0.8051202764851013	3.623200381028938
1	704	0.5590742131533274	2.019477934159366	0	4	0.2168171055745301	0	1.980709931185781	0.5466741341596147	0.3762294379037148	1	3.623200381028938
1	705	0.9583561750030316	2.025659419725358	1	3	0.3211632595674363	1.043453390381542	1.480999209831011	0.1207622470290236	0.614221003404829	0.7876455541662544	3.623200381028938
1	706	0.9498102371177966	1.903778937999921	2.5	6.5	0.3328475750468231	2.632104711343459	3.414261955660037	0.2158746859301379	0.5149371123894418	0.7389377950668841	3.623200381028938
1	707	0.5898996266062756	2.176372386365049	0	7	0.2132471513430991	0	3.216361337726451	0.8877127951761392	0.1865813660828181	1	3.623200381028938
1	708	0.7178672236101685	2.123798973526428	1	8	0.2526219386124687	1.393015263980127	3.76683485570978	0.7080471967007492	0.2940830321018754	0.9272449558853539	3.352629037712198
1	709	0.5356517082027646	2.427328156878333	3.5	6.5	0.180781420257172	6.534096590008663	2.677841470087559	-1.064322895336521	0.9443911665196842	0.1772922648058506	3.623200381028938
1	710	0.9344789906169222	2.06323254564953	2	11	0.3117307917428186	2.140230032009221	5.331439746428131	0.8807709700871282	0.1780236095484147	0.9464266348709315	3.623200381028938
1	711	1.01746221267216	1.982537787327841	1	3	0.3391540708907199	0.9828374828522638	1.513212015012104	0.1463828870566693	0.5822454001183346	0.8092779631787177	3.623200381028938
1	712	0.860208213900604	2.120789711326179	4	10	0.2885638418668683	4.65003697402754	4.715224685688788	0.01799174895282376	0.6214660336898377	0.6090818095529951	3.623200381028938
1	713	0.9396015946250579	2.030543511272715	2.5	5.5	0.3163487173604095	2.660702168132877	2.708634397375056	0.01377202167484375	0.6428303299398981	0.6325952743047292	3.480406172300271
1	714	0.8641580219041414	2.129756637051683	2	14	0.2886381611844375	2.314391522505423	6.573521010072223	1.175515853295773	0.1171631375918686	0.9677855424849459	3.623200381028938
1	715	0.9291637148559763	1.573986761276756	0	3	0.3711977061369068	0	1.905988076778053	0.5635649428730565	0.2486236007896575	1	3.382020299313363
1	716	0.8120094345891886	2.021100814642316	0	6	0.2866141318748363	0	2.9686792249707	0.8193527579966848	0.1318095906788468	1	3.623200381028938
1	717	0.9457941644859955	2.018340035236934	0	7	0.3190794008498006	0	3.468196576291104	0.9572190912902765	0.06786960292112543	1	3.623200381028938
1	718	0.9991283905866668	2.036900636778814	3.833333333333333	8.166666666666666	0.3290905263358638	3.836677417486337	4.009359376302989	0.05001783326183801	0.6038988368697024	0.6307001384533029	3.452407822479628
1	719	0.9834940074304448	1.964118341444966	0	8	0.3336578528739279	0	4.073074331210892	1.124164799865194	0.03886675397129913	1	3.623200381028938
1	720	0.7045655990096343	2.130404819463417	0	10	0.2485266140410459	0	4.693943568208174	1.295524142905715	0.05742963327353928	1	3.623200381028938
1	721	1.030289469331392	2.053094188487669	3	9.5	0.3341424823079385	2.911803031381903	4.627162286693628	0.5294453328623291	0.3543099713148097	0.8427341153677017	3.239917605917904
1	722	1.003671303380286	1.968386698387429	2	4	0.3377024616556354	1.992684251571363	2.032121027477447	0.01088451417497469	0.6717260488261463	0.6574075930157661	3.623200381028938
1	723	1	1.67563357555447	0	3	0.3737432543590243	0	1.790367562315822	0.4941398139860491	0.245616337175946	1	3.623200381028938
1	724	0.5271632897497653	2.205023313456579	0	2	0.192945565698593	0	0.9070198885402324	0.2503366618333849	0.6513368599255641	1	3.623200381028938
1	725	0.6714949503804806	2.328505049619519	0	6	0.2238316501268268	0	2.576760570470056	0.7111835668714223	0.2186429992519441	1	3.623200381028938
1	726	0.7474139358435006	2.161031773071169	0	6	0.2569805355322962	0	2.776451542622646	0.7662980930229901	0.1682678498478314	1	3.623200381028938
1	727	0.9190551707457781	2.080944829254222	0	4	0.306351723581926	0	1.922203771944082	0.5305264875795258	0.2315033318691023	1	3.623200381028938
1	728	1.295881294788833	1.539405560970447	1	1	0.4570547393314108	0.7716756187633317	0.6496013950797971	-0.03369237437783312	0.7911009652546959	0.7052104439175177	3.623200381028938
1	729	0.6660395063813297	2.008477853610066	0	0	0.2490316631870628	0	0	0	1	1	3.30762858756573
1	730	1	1.918230067488985	0	4	0.3426734619523875	0	2.085255605046431	0.5755286447762648	0.1866915515768543	1	3.623200381028938
1	731	0.7523743438969323	2.133907262381197	1	5	0.2606725352995343	1.329125598329799	2.343119632303313	0.2798614283887755	0.5087993222196254	0.8366868940023258	3.623200381028938
1	732	0.6223292654445431	1.53562926333762	0	4	0.288387963505375	0	2.604795373139857	0.72492561205391	0.2564325441912712	1	3.593189880213735
1	733	0.691383382551361	2.145242425676148	1	8	0.2437344328413123	1.446375520785261	3.729182261290828	0.6300525779524462	0.3156445538834764	0.9190775642635843	3.623200381028938
1	734	0.8083598845571418	2.046822933419608	7	5	0.2831201839222207	8.65950937661254	2.442810229630634	-1.79929998431181	0.9935350502530578	0.02833011521910933	3.455065414986732
1	735	1.459522796301222	1.530294822601384	2	1	0.4881644910624784	1.370310902350053	0.6534688513812498	-0.1978477521481243	0.8836681707048992	0.4822500524126647	3.623200381028938
1	736	1	2	0	0	0.3333333333333333	0	0	0	1	1	3.623200381028938
1	737	0.8078342131913586	1.971739757583701	4	7	0.290632385281008	4.951511008920943	3.550164251177983	-0.3867704267973711	0.8098467242447989	0.4029620189616212	3.623200381028938
1	738	0.6994408050139378	2.106002495449526	3	7	0.2493156090156551	4.289140665649638	3.323832718681491	-0.2820702709353686	0.7774716133919213	0.4723507737683581	3.422225049691006
1	739	0.8639731779350357	1.860452008326515	0.5	8.5	0.3171212710452796	0.578721669572011	4.568782189466842	1.101253063669007	0.09977358676481685	0.9677081991459306	3.623200381028938
1	740	0.9773684245777918	2.022631575422208	0	4	0.325789474859264	0	1.977621653199512	0.5458217722526003	0.2066246410592806	1	3.623200381028938
1	741	0.9702915522742558	2.021846007457276	0	7	0.3242803958389249	0	3.462182566912391	0.955559230187865	0.06432290244082328	1	3.623200381028938
1	742	1	2	0	7	0.3333333333333333	0	3.5	0.9659968072221413	0.05852766346593511	1	3.623200381028938
1	743	0.5537274337737079	1.996873481374774	1	1	0.217096853719851	1.805942669636033	0.5007828534592671	-0.3602229186689695	0.9528689561049416	0.3870626635446436	3.623200381028938
1	744	1	2	0	4	0.3333333333333333	0	2	0.5519981755555093	0.1975308641975309	1	3.623200381028938
1	745	1.3810097384346	1.439403080064267	0	1	0.4896480860449454	0	0.6947324303039227	0.2650267499292794	0.5103519139550546	1	2.621367203458924
1	746	0.8821124033932547	2.112976047821514	0	3	0.2945196503413719	0	1.419798394351423	0.3918630616693135	0.3511193504842783	1	3.623200381028938
1	747	0.9214896782900248	1.971473493654678	7	5.416666666666667	0.318527967181339	7.596395450668148	2.7475219342794	-1.437283915365101	0.9814896871925171	0.06456508776259873	3.37363652689109
1	748	1.02606177518891	1.904913546311002	0	1	0.3500752011326482	0	0.5249582071252367	0.2291214299692185	0.6499247988673518	1	2.291178992710383
1	749	1.023896867330416	2.057473839560939	0.5	1.5	0.3322861689573779	0.4883304324425166	0.7290493668294209	0.105063347365167	0.667713831042622	0.5541582398343847	2.291178992710383
1	750	0.5206176974952055	2.067789184575764	0	3	0.2011344124841232	0	1.450824882138791	0.633221972947001	0.5098250151106594	1	2.291178992710383
1	751	0.6095916867606741	3.00241466973168	0	3	0.1687681655556811	0	0.9991957574161813	0.3714068449894907	0.5743366124813638	1	2.690299790905724
1	752	0.8632216120404119	2.519667948410965	0.5	6.5	0.2551728623163308	0.5792255349331921	2.579704998072958	0.6978400998592348	0.2796590380071662	0.872828895830746	2.866673129766108
1	753	0.8286908055269434	2.099189919169736	3.21875	6.28125	0.2830343458109256	3.884138666113568	2.992225687937915	-0.2461671683536205	0.7682047778497477	0.4743674205053907	3.623200381028938
1	754	0.5518291510830031	1.90874353874875	0	9	0.2242685832300023	0	4.715143662463855	1.301375349581085	0.1017190802878517	1	3.623200381028938
1	755	1	2	0	8	0.3333333333333333	0	4	1.103996351111019	0.03901844231062342	1	3.623200381028938
1	756	0.9730412398450846	2.118566272184764	0.8333333333333334	11.16666666666667	0.3147363421970137	0.8564213922382223	5.27086021016991	1.277671559786847	0.05996961558520203	0.9892775902070318	3.455065414986732
1	757	0.6446372840170715	2.355362715982928	0	8	0.2148790946723572	0	3.396504472841449	0.9374321361373034	0.1443751110872514	1	3.623200381028938
1	758	1.336294164646168	1.658247438921516	1	3	0.4462433125170518	0.7483382225685211	1.809138931612719	0.292780028010194	0.397133960731149	0.9059679430914823	3.623200381028938
1	759	1.00982015295938	1.804491882904384	2	4	0.3588159877408362	1.980550689287392	2.216690492152217	0.06517437017871068	0.6292090652278333	0.6972025236959634	3.623200381028938
1	760	1	1.903277558717534	0	6	0.344438304562837	0	3.152456651694521	0.8700751601266027	0.07937457601841293	1	3.623200381028938
1	761	1.090476313593366	1.049195336942978	1	0	0.5096465681171315	0.9170304641508201	0	-0.2725622585589689	1	0.5096465681171315	3.364480720842062
1	762	0.8299562225665332	2.110779413042814	1	4	0.2822274170165449	1.204882827322661	1.89503459020086	0.1904812569825922	0.5650731812669013	0.8094827399318224	3.623200381028938
1	763	1.0189849882378	2.695246490135529	1	7	0.274346118213416	0.9813687262747292	2.59716505544842	0.5824378286735825	0.3094228586241522	0.9231159624009666	2.7741953726691
1	764	0.9848007054329164	2.015199294567084	0	2	0.3282669018109721	0	0.9924576717508484	0.2739174120612685	0.4512253552026302	1	3.623200381028938
1	765	0.6014628424030737	2.244328918586831	0	3	0.2113516704377047	0	1.336702466004398	0.3689286612474889	0.49051259499071	1	3.623200381028938
1	766	0.9955049565063363	2.00194906336844	0	5	0.332116839793234	0	2.4975660427579	0.6893259494658771	0.1328931106681358	1	3.623200381028938
1	767	0.9164387486003821	2.032851036951849	2	6	0.3107320118524013	2.182360799403638	2.951519757688039	0.2122871708425825	0.5245877328874162	0.7653192516394529	3.623200381028938
1	768	0.7108725852625462	2.857013317860555	1	0	0.1992419613643736	1.406721852454994	0	-0.490715818922044	1	0.1992419613643736	2.866673129766108
1	769	0.6386812958753967	2.355990569034067	0.5	8.5	0.2132725469388632	0.782863069936445	3.607824289162972	0.7796867195140551	0.2563017502419899	0.8845434044760203	3.623200381028938
1	770	0.6100692990246828	2.384029287715933	0	12	0.2037572515903045	0	5.033495209908617	1.389240086268476	0.06494502398696979	1	3.623200381028938
1	771	0.6982847858803083	2.203804542787781	0	5	0.2406145045165737	0	2.268803745034063	0.626187763976155	0.2525291335112422	1	3.623200381028938
1	772	1.130197932326119	1.570649187196832	2	5	0.418460535643256	1.76960153862934	3.183397056935164	0.4495388393713482	0.3803746579736729	0.8642072161587405	3.144990809432456
1	773	0.5590742131533274	2.199595635322614	0	4	0.2026607908380897	0	1.818516065300939	0.5019087751322509	0.4041778265947492	1	3.623200381028938
1	774	0.5985361063744861	2.395579584571697	0	1	0.1999041346947218	0	0.4174355159980163	0.1152118216214888	0.8000958653052781	1	3.623200381028938
1	775	0.7306626957156539	2.269337304284346	0	1	0.243554231905218	0	0.4406572782777032	0.1216210068272743	0.756445768094782	1	3.623200381028938
1	776	0.7599871102527361	1.973648171579228	4	11	0.278013352879842	5.263247160428533	5.573435102771268	0.08561158912625348	0.591415160030224	0.6351619816929348	3.623200381028938
1	777	1.295183981655096	1.701874274533811	2	2	0.4321517538007641	1.544182161243401	1.17517494090323	-0.1018456561972921	0.7818062028458079	0.5795107905110648	3.623200381028938
1	778	0.7052751349706393	2.20321965343163	0	4	0.2424880174387625	0	1.815524836014326	0.5010831985778116	0.3292744463090396	1	3.623200381028938
1	779	1.01521461690682	1.785928277710989	1	2	0.3624287139572496	0.9850133984938314	1.119865800301558	0.03721913988357172	0.7011496196105245	0.740829092625952	3.623200381028938
1	780	0.8190963773293269	2.118086792148679	2	3	0.2788713982297863	2.441715108692121	1.41637255428833	-0.2829936096751591	0.8637248645722868	0.4279144787744019	3.623200381028938
1	781	0.6081471878471336	2.18941491179539	0	7	0.2173846964558332	0	3.197201207632123	0.8824246167484014	0.179820148507631	1	3.623200381028938
1	782	0.7873159193819156	1.829554294102939	1	5	0.3008616611266542	1.270138168659225	2.732906050460548	0.4335878717643923	0.4183149495755929	0.8832172467286481	3.37363652689109
1	783	0.695412691452591	2.187422895916431	2	6	0.2412252347998969	2.875990076946055	2.742953825344447	-0.0367178840834157	0.7002682504941486	0.6106747470453329	3.623200381028938
1	784	1.148768087219995	1.839836738898657	1.5	5.5	0.3843827317618029	1.305746579041886	2.989395680451707	0.4646856161269469	0.3171464109431756	0.893258624922029	3.623200381028938
1	785	0.9301656580441264	2.036989168582831	0	14	0.313487402038111	0	6.872888779148514	1.896911033442956	0.005165105032497948	1	3.623200381028938
1	786	0.9895161345124834	2.010483865487517	0	3	0.3298387115041612	0	1.492178102743709	0.4118397951592043	0.3009802595096394	1	3.623200381028938
1	787	0.6585244111011355	2.149303833784001	0	3	0.2345315858620386	0	1.39580079505013	0.3852397461533005	0.4485200116445326	1	3.623200381028938
1	788	1	2	0	4	0.3333333333333333	0	2	0.5519981755555093	0.1975308641975309	1	3.623200381028938
1	789	1	2	0	4	0.3333333333333333	0	2	0.5519981755555093	0.1975308641975309	1	3.623200381028938
1	790	0.778935898231468	2.065107330620538	0.5	7.5	0.2738832836046182	0.6419013440454125	3.631772493755251	0.825201709892942	0.1938697042833789	0.922722781757483	3.623200381028938
1	791	1	1.56278218352471	0	3	0.3902009333562069	0	1.919653315495176	0.5298225639262107	0.2267567719711647	1	3.623200381028938
1	792	0.9335748568988862	2.066425143101114	0	4	0.3111916189662954	0	1.935710090130409	0.5342542190781882	0.2251094313576003	1	3.623200381028938
1	793	0.9142095865687512	2.038272240521575	0	5	0.3096410545800736	0	2.453057987347434	0.6770417667738265	0.1568103713404898	1	3.623200381028938
1	794	0.8190963773293269	1.975030303896489	0	3	0.2931493345784808	0	1.518964035175244	0.4192326880755847	0.353169356077544	1	3.623200381028938
1	795	0.6221344564318486	2.224758822894314	0	0	0.2185310074493214	0	0	0	1	1	3.623200381028938
1	796	1.379810538149935	1.308613148950017	0	0	0.5132414748355235	0	0	0	1	1	3.080362633213412
1	797	0.9274331112502657	2.072566888749734	0	9	0.3091443704167552	0	4.342441273598269	1.198509830241594	0.03584971504110133	1	3.623200381028938
1	798	1	2	0	0	0.3333333333333333	0	0	0	1	1	3.623200381028938
1	799	0.9539671645983758	1.903514845446854	0	8	0.3338488785737887	0	4.202751567257665	1.159955598719644	0.03877770538164026	1	3.623200381028938
1	800	1.392716359433275	1.480059524912881	1	0	0.4847981240103792	0.7180212921509164	0	-0.1981732216386576	1	0.4847981240103792	3.623200381028938
1	801	1.130546128570056	1.072210632138649	0	0	0.5132414748355235	0	0	0	1	1	3.355800383073778
1	802	1	2	0	4	0.3333333333333333	0	2	0.5519981755555093	0.1975308641975309	1	3.623200381028938
1	803	1.106554634016821	1.88278489836491	1	7	0.3701669288584234	0.9037059438899779	3.717896827236662	0.7767141166361585	0.1411932738793537	0.975236975579893	3.623200381028938
1	804	1	2	0	0	0.3333333333333333	0	0	0	1	1	3.623200381028938
1	805	0.8662305227848524	2.065829139087507	0	6	0.2954341393693515	0	2.904402831034829	0.8016125319047409	0.1223290421185733	1	3.623200381028938
1	806	0.6875917765031544	2.036793613803434	2.5	4.5	0.2523841813825673	3.635878271718293	2.209354924084264	-0.4105457844278237	0.8393323304344013	0.4047664190065341	3.474699781955305
1	807	1	1.956600791906649	0	3	0.3382262504756759	0	1.533271381882959	0.423181502715434	0.2898201709099376	1	3.623200381028938
1	808	0.9620303999517532	1.969231869775599	1	3	0.3281966304711572	1.039468191493898	1.523436648596319	0.1335748526734756	0.6017239645610611	0.7963104676349704	3.623200381028938
1	809	0.8331822384131953	2.117678079001908	5.166666666666667	10.83333333333333	0.2823523138306481	6.201124350066127	5.115665804331901	-0.2995855684432145	0.741058098364491	0.45330227981212	3.623200381028938
1	810	0.8098869124055321	2.190113087594468	0	8	0.2699623041351774	0	3.652779413681728	1.008163786029519	0.08067933051052137	1	3.623200381028938
1	811	0.5368458579481732	2.310049627997335	1	14	0.1885723801939559	1.862732076991343	6.060475857454674	1.158573454132623	0.195254019190449	0.9564741966573131	3.623200381028938
1	812	0.940509667539792	1.843411269555273	5.5	5.5	0.3378363426230002	5.847893105008727	2.983598988915202	-0.7905425631690031	0.9147559463069156	0.2146548527607905	3.623200381028938
1	813	0.9496555359932092	2.019220303378215	1.5	4.5	0.319870411352154	1.579520092441947	2.228582979515096	0.1791407647425851	0.5424898760374217	0.7613653225554864	3.623200381028938
1	814	0.7717285016165361	2.16762900346335	2.5	8.5	0.2625500641833501	3.239481235646036	3.921335240679583	0.1881910833868674	0.5476210969017258	0.705259580573939	3.623200381028938
1	815	0.9882348936138735	1.85395168226164	0	5	0.347702329608483	0	2.696941914851033	0.7443535082884759	0.1180943547148468	1	3.623200381028938
1	816	0.6802246039734363	1.936152776943454	1.5	1.5	0.259987190278742	2.205153990664203	0.774732251433177	-0.4071921304539265	0.9073966924947057	0.3811940842598551	3.512891414763913
1	817	0.6408046419307065	2.288962946314948	0	10	0.2187220052886245	0	4.368790685799095	1.205782243972502	0.08473365154702331	1	3.623200381028938
1	818	0.744300146295357	2.161860904491786	0	8	0.256111114727713	0	3.700515599027706	1.021338929638998	0.09377013869642861	1	3.623200381028938
1	819	1	2	0	8	0.3333333333333333	0	4	1.103996351111019	0.03901844231062342	1	3.623200381028938
1	820	0.756290283055776	2.231645404518839	0	5	0.2531146457404766	0	2.24049931493397	0.61837576708846	0.2324179771678716	1	3.623200381028938
1	821	0.983745576704648	2.016254423295352	0	5	0.3279151922348827	0	2.479845768585115	0.6844351699590165	0.1371261845505015	1	3.623200381028938
1	822	1	2	0	5	0.3333333333333333	0	2.5	0.6899977194443867	0.131687242798354	1	3.623200381028938
1	823	1.152082332797095	1.832503450488574	1	3	0.3860107956182754	0.8679935205430499	1.63710469369111	0.231002022945396	0.4995053722203112	0.8578840114068327	3.329456440863559
1	824	1	2	0	1	0.3333333333333333	0	0.5	0.1379995438888773	0.6666666666666667	1	3.623200381028938
1	825	0.9246889232579689	2.055073985285755	0	6	0.3103229859686672	0	2.919602915982467	0.8058077414844333	0.107615421446425	1	3.623200381028938
1	826	1	2	0	2	0.3333333333333333	0	1	0.2759990877777547	0.4444444444444445	1	3.623200381028938
1	827	0.9090100534259742	1.875534763390094	2	7	0.3264483472976972	2.200195688113884	3.732268863599872	0.4326440233005743	0.3942743890192575	0.8470092043279055	3.541186502006982
1	828	0.6039793357276445	3.183941813557646	0	5	0.1594487614510149	0	1.570380456925858	0.547805901070411	0.4195859740263311	1	2.866673129766108
1	829	0.962762887401843	2.031598384242742	2	5	0.3215252937308621	2.077354690517095	2.461116349954029	0.1059178679286711	0.5978394419195543	0.7142778933413707	3.623200381028938
1	830	0.6404491037229147	2.213572765448201	0	8	0.2244023112229754	0	3.614066871833856	0.9974791597939477	0.1309459437234732	1	3.623200381028938
1	831	1	2	0	5	0.3333333333333333	0	2.5	0.6899977194443867	0.131687242798354	1	3.623200381028938
1	832	0.8839793843048057	2.081096190350876	0.5	3.5	0.2981304732536059	0.5656240506029658	1.681805971404856	0.3080651919353438	0.4488358165628605	0.7573247153129096	3.623200381028938
1	833	0.5682847988632126	2.020738778425473	0	3	0.2194977302826805	0	1.484605547253144	0.4552372416448423	0.4754693331379549	1	3.261168927851851
1	834	0.9972942242758295	1.997478505464386	1	2	0.3330116553994201	1.002713116809771	1.001262338757947	-0.0004004134188714206	0.7411695411093595	0.7032745928051469	3.623200381028938
1	835	1.377670822646168	1.628310582617866	1.5	5.5	0.4583098286082573	1.088794199124336	3.377733989272209	0.6486364674346007	0.1976009927532444	0.9457886991842539	3.52884844603446
1	836	0.9583561750030316	1.976189329496059	1	3	0.3265773774963552	1.043453390381542	1.518073170026184	0.1309946262231999	0.6046019410506588	0.7943395381468975	3.623200381028938
1	837	1	2	0	3	0.3333333333333333	0	1.5	0.413998631666632	0.2962962962962963	1	3.623200381028938
1	838	0.7066162797172001	2.823946561288185	0	4	0.2001426717321875	0	1.416457398604363	0.4941119320150506	0.4093078864472443	1	2.866673129766108
1	839	0.9358918312725868	2.052199880816396	1.333333333333333	4.666666666666666	0.3132071975857469	1.42466606586396	2.273982524943036	0.2344105679404578	0.5012231575112573	0.7993394815806416	3.623200381028938
1	840	0.612507105490629	2.368398458026596	0	5	0.2054768567602392	0	2.111131251185713	0.5826702995063666	0.316615928849303	1	3.623200381028938
1	841	0.6456763739826992	2.354323626017301	0	3	0.2152254579942331	0	1.274251325029159	0.3516922033076431	0.4833199461387792	1	3.623200381028938
1	842	0.9122321001844002	2.057852195710284	3.5	6.5	0.3071401378894556	3.836742863238976	3.158633070708206	-0.187157684151655	0.7338419307832184	0.5027848353534583	3.623200381028938
1	843	0.8985749370508072	2.010532769859455	1	3	0.3088833510414009	1.112873238243299	1.492141806875256	0.1074195310787657	0.6359996907204003	0.7718579073160554	3.53072262393193
1	844	1	2	1	8	0.3333333333333333	1	4	0.827997263333264	0.1430676218056192	0.9739877051262511	3.623200381028938
1	845	0.5017857228679966	2.498214277132005	0	2	0.1672619076226655	0	0.8005718397767049	0.2209570974789293	0.6934527304962421	1	3.623200381028938
1	846	0.8861043778559993	2.010833229400168	2	5	0.3058762382857367	2.257070442241986	2.48653141737244	0.0633310198165994	0.6337015877266651	0.6828870574950449	3.623200381028938
1	847	0.9543467321297358	2.045653267870264	0	9	0.3181155773765786	0	4.399572567529944	1.214278015250299	0.03187109049550026	1	3.623200381028938
1	848	1.001805946317283	1.92746186009287	0	3	0.3419987561823534	0	1.556451031334779	0.4425910067506341	0.2848919275878445	1	3.516680202703983
1	849	0.9567450185727574	2.043254981427243	0	2	0.3189150061909191	0	0.9788303555745996	0.2701562852277647	0.4638767687919156	1	3.623200381028938
1	850	1	2	0	0	0.3333333333333333	0	0	0	1	1	3.623200381028938
1	851	0.9539671645983759	1.881811786264427	1	5	0.3364039232705798	1.048254108851854	2.657013861054334	0.4440162240614513	0.3451286389193931	0.9146068845442259	3.623200381028938
1	852	0.9924013370174716	1.853462795403751	0	2	0.3487170472095413	0	1.079061314292164	0.2978199384009023	0.4241694845954588	1	3.623200381028938
1	853	0.8232657028137844	2.442988444657789	1.5	5.5	0.2520519425749767	1.822012012492748	2.251340980358356	0.1497655813659636	0.5959919803700358	0.7146020606014569	2.866673129766108
1	854	0.755092067938624	2.242153772573783	0.8333333333333333	8.166666666666666	0.2519286398641007	1.103618179447051	3.642331211428061	0.7006824809562565	0.2586679655226865	0.9266352819000031	3.623200381028938
1	855	0.5634281146196957	2.012924619789367	0	4	0.2186921484370924	0	1.987158366823772	0.5527250901546462	0.372639385202574	1	3.595202031208294
1	856	1	2	0	2	0.3333333333333333	0	1	0.2759990877777547	0.4444444444444445	1	3.623200381028938
1	857	0.6568133811557477	2.130456118618336	2	6	0.2356476046571687	3.045004954802752	2.816298325774096	-0.0631228209806342	0.7139144659935197	0.5961456291219015	3.623200381028938
1	858	0.955012354961043	2.044987645038957	0	8	0.318337451653681	0	3.91200407464936	1.079709555986083	0.04661819674883872	1	3.623200381028938
1	859	0.9540141989315223	2.045985801068478	0	4	0.3180047329771741	0	1.955047780835564	0.5395914040725391	0.2163343299612769	1	3.623200381028938
1	860	1.339594427644381	1.530052983385484	2	0	0.4668149900560865	1.492989190405124	0	-0.4120636546138627	1	0.2179162349410642	3.623200381028938
1	861	1	2	0	0	0.3333333333333333	0	0	0	1	1	3.623200381028938
1	862	0.5067169012618368	1.934943539200175	1	1	0.2075296355155574	1.973488544608991	0.5168109455087037	-0.4401078253146427	0.9569314503827799	0.3719907214138947	3.309819810767683
1	863	1	2	0	2	0.3333333333333333	0	1	0.2759990877777547	0.4444444444444445	1	3.623200381028938
1	864	0.8434049440395588	2.401674606832291	0	4	0.2599027021734992	0	1.665504556121295	0.5809886515583254	0.3000235007648487	1	2.866673129766108
1	865	0.5645132652990161	2.405430703476983	0	6	0.1900753924093957	0	2.494355788893509	0.6884399223277702	0.2822718469319586	1	3.623200381028938
1	866	0.6659374077578665	2.171622646759034	2	7	0.2346866304019928	3.003285258795968	3.223396113706457	0.0607503951652767	0.6435303448737599	0.6613674628107227	3.623200381028938
1	867	1	2	0	4	0.3333333333333333	0	2	0.5519981755555093	0.1975308641975309	1	3.623200381028938
1	868	1	1.998006470269782	0	6	0.3335549839257061	0	3.002993278189858	0.8288234053831299	0.08761650936950657	1	3.623200381028938
1	869	0.8754932785745696	2.12450672142543	2	5	0.2918310928581899	2.284426447289568	2.353487494097108	0.01906078591985801	0.6655261094144893	0.653015882367882	3.623200381028938
1	870	0.8205821123239762	2.156846852492509	2.083333333333333	10.75	0.2756009033365983	2.538848095814702	4.984127634086313	0.6748949219245738	0.2893886224829004	0.891493582484182	3.623200381028938
1	871	0.4362051148625533	1.060154776954137	0	0	0.2915108305482369	0	0	0	1	1	3.065597319362484
1	872	0.2963525988731877	1.027894301005072	0	0	0.2237895356979366	0	0	0	1	1	3.065597319362484
1	873	0.4155663090157651	1.17466585641544	0	0	0.2613243009727959	0	0	0	1	1	3.065597319362484
1	874	0.3172704561762205	1.272961709254985	0	0	0.199512035458162	0	0	0	1	1	3.065597319362484
1	875	0.5300773884770685	1.060154776954137	0	0	0.3333333333333334	0	0	0	1	1	3.065597319362484
1	876	0.5300773884770685	1.060154776954137	0	0	0.3333333333333334	0	0	0	1	1	3.065597319362484
1	877	0.2963525988731877	1.212721155904942	0	0	0.1963804604876709	0	0	0	1	1	3.065597319362484
1	878	0.5300773884770685	0.9789963663010612	0	0	0.3512600936824342	0	0	0	1	1	3.065597319362484
1	879	0.3172704561762205	1.153200639912555	0	0	0.2157610965765396	0	0	0	1	1	3.065597319362484
1	880	0.5300773884770685	1.060154776954137	0	0	0.3333333333333334	0	0	0	1	1	3.065597319362484
1	881	0.3172704561762205	1.272961709254985	0	0	0.199512035458162	0	0	0	1	1	3.065597319362484
1	882	1.24290656821287	1.319828424517234	1	1	0.484992233585881	0.8045657055605263	0.7576742411543221	-0.0129420014006754	0.7647825333613784	0.7347670005331401	3.623200381028938
1	883	1	2	0	6	0.3333333333333333	0	3	0.827997263333264	0.08779149519890264	1	3.623200381028938
1	884	0.9479862224027016	2.052013777597299	0	5	0.3159954074675672	0	2.436630813392733	0.6725078817475626	0.1497252642745141	1	3.623200381028938
1	885	0.732652360824333	2.306198235357522	2	8	0.241095222563712	2.729807623563417	3.468912549384458	0.222618877117336	0.5524806776588251	0.735317485303736	3.320046059847297
1	886	0.7484994834481672	2.105029901540541	2	9	0.2623065623174331	2.672012532041377	4.275473708669628	0.4425538220364423	0.4177458903334401	0.8270839120799213	3.623200381028938
1	887	0.9471678989109387	2.052170690748333	0.6875	7.8125	0.315792255724799	0.7258480790897718	3.806944536933786	0.850379811720219	0.1468807768534346	0.9602718925693777	3.623200381028938
1	888	0.5300773884770685	1.060154776954137	0	0	0.3333333333333334	0	0	0	1	1	3.065597319362484
1	889	0.9269454635533624	2.035955398736597	2.25	5.25	0.3128506509789016	2.427327268397028	2.578641950240101	0.04176271415606928	0.6309083918557349	0.6595411890570009	3.623200381028938
1	890	0.6322254794790183	2.352592701108932	0	1	0.2118137324379612	0	0.4250629526856196	0.1286494371867303	0.7881862675620388	1	3.304040514912281
1	891	0.5498618969705502	2.332949682804998	2	8	0.1907380630867876	3.637276943572464	3.429135252664893	-0.05744691681900886	0.7055837661927433	0.5955782271830752	3.623200381028938
1	892	0.8776382519045544	2.121708698707803	1.5	2.5	0.2926097801807733	1.709132432120939	1.178295588608649	-0.155114533908347	0.7932453313145851	0.5424436458621259	3.422225049691006
1	893	0.7229439224447602	2.200441407891011	1.333333333333333	11.66666666666667	0.2472968291052227	1.844310868295891	5.301966516731047	0.9543098048177037	0.2010895350538999	0.9396625955329443	3.623200381028938
1	894	0.8822530232079372	2.051344383820933	0	4	0.3007410018477886	0	1.949940746930756	0.5575095887646354	0.2390849586320848	1	3.497591406905765
1	895	1.063254569778995	2.026064206870557	0	1	0.3441712062269348	0	0.4935677737205536	0.1479733664492518	0.6558287937730651	1	3.335517637829949
1	896	0.5082511771607372	1.016502354321474	0	0	0.3333333333333333	0	0	0	1	1	3.138198800816365
1	897	0.04945133589756386	0.1984100815051666	0	0	0.199512035458162	0	0	0	1	1	3.535389134115598
1	898	0.08262047246757682	0.1652409449351536	0	0	0.3333333333333333	0	0	0	1	1	3.535389134115598
1	899	0.06798907756895739	0.1652409449351536	0	0	0.2915108305482369	0	0	0	1	1	3.535389134115598
1	900	0.08262047246757682	0.1525911953351199	0	0	0.3512600936824342	0	0	0	1	1	3.535389134115598
1	901	0.05140104272875844	0.1818289797753526	0	0	0.2203877621623623	0	0	0	1	1	3.535389134115598
1	902	0.08262047246757682	0.1652409449351536	0	0	0.3333333333333333	0	0	0	1	1	3.535389134115598
1	903	0	0	0	0					1	1	3.623200381028938
1	904	0.06798907756895739	0.1652409449351536	0	0	0.2915108305482369	0	0	0	1	1	3.535389134115598
1	905	0.08262047246757682	0.1652409449351536	0	0	0.3333333333333333	0	0	0	1	1	3.535389134115598
1	906	0.08262047246757682	0.1652409449351536	0	0	0.3333333333333333	0	0	0	1	1	3.535389134115598
1	907	0.05140104272875844	0.1838106250739383	0	0	0.2185310074493215	0	0	0	1	1	3.535389134115598
1	908	0.08262047246757682	0.1652409449351536	0	0	0.3333333333333333	0	0	0	1	1	3.535389134115598
1	909	0.04945133589756386	0.1984100815051666	0	0	0.199512035458162	0	0	0	1	1	3.535389134115598
1	910	0.07319914466254916	0.1746622727401813	0	0	0.2953228680348166	0	0	0	1	1	3.535389134115598
