# Supplementary material for: Variation in selection constraints on teleost TLRs with emphasis on their repertoire in the Walking catfish, Clarias batrachus
Source: Sci Rep. 2020 Dec 7;10:21394. doi: 10.1038/s41598-020-78347-6 (PMC7721727; doi:10.1038/s41598-020-78347-6)
Supplement: Supplementary file 25 — Supplementary Information 25. [file 41598_2020_78347_MOESM25_ESM.zip › T1/slac/log.txt]

Analysis Description
--------------------
SLAC (Single Likelihood Ancestor Counting) uses a maximum likelihood
ancestral state reconstruction and minimum path substitution counting to
estimate site - level dS and dN, and applies a simple binomial - based
test to test if dS differs drom dN. The estimates aggregate information
over all branches, so the signal is derived from pervasive
diversification or conservation. A subset of branches can be selected
for testing as well. Multiple partitions within a NEXUS file are also
supported for recombination - aware analysis. 

- __Requirements__: in-frame codon alignment and a phylogenetic tree

- __Citation__: Not So Different After All: A Comparison of Methods for Detecting Amino
Acid Sites Under Selection (2005). _Mol Biol Evol_ 22 (5): 1208-1222

- __Written by__: Sergei L Kosakovsky Pond and Simon DW Frost

- __Contact Information__: spond@temple.edu

- __Analysis Version__: 2.00


####Choose Genetic Code

1. [**Universal**] Universal code. (Genebank transl_table=1).
2. [**Vertebrate-mtDNA**] Vertebrate mitochondrial DNA code. (Genebank transl_table=2).
3. [**Yeast-mtDNA**] Yeast mitochondrial DNA code. (Genebank transl_table=3).
4. [**Mold-Protozoan-mtDNA**] Mold, Protozoan and Coelenterate mitochondrial DNA and the Mycloplasma/Spiroplasma code. (Genebank transl_table=4).
5. [**Invertebrate-mtDNA**] Invertebrate mitochondrial DNA code. (Genebank transl_table=5).
6. [**Ciliate-Nuclear**] Ciliate, Dasycladacean and Hexamita Nuclear code. (Genebank transl_table=6).
7. [**Echinoderm-mtDNA**] Echinoderm mitochondrial DNA code. (Genebank transl_table=9).
8. [**Euplotid-Nuclear**] Euplotid Nuclear code. (Genebank transl_table=10).
9. [**Alt-Yeast-Nuclear**] Alternative Yeast Nuclear code. (Genebank transl_table=12).
10. [**Ascidian-mtDNA**] Ascidian mitochondrial DNA code. (Genebank transl_table=13).
11. [**Flatworm-mtDNA**] Flatworm mitochondrial DNA code. (Genebank transl_table=14).
12. [**Blepharisma-Nuclear**] Blepharisma Nuclear code. (Genebank transl_table=15).
13. [**Chlorophycean-mtDNA**] Chlorophycean Mitochondrial Code (transl_table=16).
14. [**Trematode-mtDNA**] Trematode Mitochondrial Code (transl_table=21).
15. [**Scenedesmus-obliquus-mtDNA**] Scenedesmus obliquus mitochondrial Code (transl_table=22).
16. [**Thraustochytrium-mtDNA**] Thraustochytrium Mitochondrial Code (transl_table=23).
17. [**Pterobranchia-mtDNA**] Pterobranchia Mitochondrial Code (transl_table=24).
18. [**SR1-and-Gracilibacteria**] Candidate Division SR1 and Gracilibacteria Code (transl_table=25).
19. [**Pachysolen-Nuclear**] Pachysolen tannophilus Nuclear Code (transl_table=26).

>Please choose an option (or press q to cancel selection):

>Select a coding sequence alignment file (`/home/datamonkey/`) 

>Please select a tree file for the data: (`/home/datamonkey/`) 
>Loaded a multiple sequence alignment with **20** sequences, **910** codons, and **1** partitions from `/home/datamonkey/datamonkey-js-server/production/app/slac/output/5df88db3c27e2160748f772d`


####Choose the set of branches to test for selection

1. [**All**] Include all branches in the analysis
2. [**Internal**] Include all internal branches in the analysis
3. [**Leaves**] Include all leaf branches in the analysis
4. [**Unlabeled branches**] Set of 37 unlabeled branches

>Please choose an option (or press q to cancel selection):
>Select the number of samples used to assess ancestral reconstruction uncertainty [select 0 to skip] (permissible range = [0,100000], default value = 100, integer): 
>Select the p-value threshold to use when testing for selection (permissible range = [0,1], default value = 0.1): 

>Save the resulting JSON file to (`/home/datamonkey/`) 

### Branches to include in the SLAC analysis
Selected 37 branches to include in SLAC calculations: `ATTLR1_2731_BP, TOTLR1_2731_BP, LCTLR1_2731_BP, Node5, SMTLR1_2731_BP, Node4, Node2, ONTLR1_2731_BP, TRTLR1_2731_BP, CBTLR1_2731_BP, IPTLR1_2731_BP, PHTLR1_2731_BP, Node18, TFTLR1_2731_BP, Node17, Node15, CITLR1_2731_BP, MATLR1_2731_BP, Node24, CCTLR1_2731_BP, Node23, DRTLR1_2731_BP, Node22, Node14, PFTLR1_2731_BP, Node13, Node11, Node9, Node1, OFTLR1_2731_BP, LMTLR1_2731_BP, Node31, ECTLR1_2731_BP, Node30, SATLR1_2731_BP, MMTLR1_2731_BP, Node35`


### Obtaining branch lengths and nucleotide substitution biases under the nucleotide GTR model
* Log(L) = -28942.68, AIC-c = 57975.43 (45 estimated parameters)

### Obtaining the global omega estimate based on relative GTR branch lengths and nucleotide substitution biases
* Log(L) = -28512.81, AIC-c = 57129.93 (52 estimated parameters)
* non-synonymous/synonymous rate ratio for *test* =   1.8733

### Performing joint maximum likelihood ancestral state reconstruction

### For partition 1 these sites are significant at p <=0.1

|     Codon      |   Partition    |       S        |       N        |       dS       |       dN       |Selection detected?|
|:--------------:|:--------------:|:--------------:|:--------------:|:--------------:|:--------------:|:-----------------:|
|       38       |       1        |     0.000      |     9.500      |     0.000      |     3.956      |  Pos. p = 0.121   |
|       50       |       1        |     6.000      |     6.000      |     8.707      |     2.600      |  Neg. p = 0.037   |
|       53       |       1        |     0.583      |     12.167     |     0.699      |     5.900      |  Pos. p = 0.053   |
|       62       |       1        |     0.000      |     2.000      |     0.000      |     0.759      |  Neg. p = 1.000   |
|       63       |       1        |     2.000      |     0.000      |     3.761      |     0.000      |  Neg. p = 0.038   |
|       79       |       1        |     0.000      |     7.000      |     0.000      |     3.330      |  Pos. p = 0.089   |
|       89       |       1        |     0.000      |     6.000      |     0.000      |     3.907      |  Pos. p = 0.071   |
|      117       |       1        |     0.000      |     8.000      |     0.000      |     3.802      |  Pos. p = 0.085   |
|      134       |       1        |     0.000      |     10.000     |     0.000      |     4.998      |  Pos. p = 0.017   |
|      136       |       1        |     0.000      |     7.000      |     0.000      |     3.450      |  Pos. p = 0.065   |
|      139       |       1        |     0.000      |     7.000      |     0.000      |     3.455      |  Pos. p = 0.064   |
|      141       |       1        |     0.000      |     7.000      |     0.000      |     3.484      |  Pos. p = 0.067   |
|      143       |       1        |     0.000      |     9.000      |     0.000      |     4.617      |  Pos. p = 0.024   |
|      146       |       1        |     0.000      |     11.000     |     0.000      |     5.481      |  Pos. p = 0.012   |
|      164       |       1        |     0.000      |     10.000     |     0.000      |     4.964      |  Pos. p = 0.019   |
|      165       |       1        |     0.000      |     8.000      |     0.000      |     3.026      |  Pos. p = 0.090   |
|      167       |       1        |     0.000      |     6.000      |     0.000      |     2.959      |  Pos. p = 0.095   |
|      172       |       1        |     0.000      |     5.750      |     0.000      |     2.874      |  Pos. p = 0.328   |
|      174       |       1        |     1.500      |     11.500     |     1.397      |     6.673      |  Pos. p = 0.045   |
|      182       |       1        |     2.000      |     11.000     |     1.924      |     6.053      |  Pos. p = 0.095   |
|      222       |       1        |     3.406      |     2.094      |     2.851      |     1.370      |  Pos. p = 0.881   |
|      226       |       1        |     0.000      |     13.000     |     0.000      |     6.241      |  Pos. p = 0.009   |
|      261       |       1        |     0.000      |     8.000      |     0.000      |     3.989      |  Pos. p = 0.040   |
|      270       |       1        |     2.000      |     1.000      |     3.336      |     0.454      |  Neg. p = 0.118   |
|      282       |       1        |     0.000      |     12.000     |     0.000      |     4.254      |  Pos. p = 0.051   |
|      305       |       1        |     0.000      |     8.000      |     0.000      |     4.007      |  Pos. p = 0.039   |
|      310       |       1        |     1.133      |     3.400      |     1.311      |     1.721      |  Pos. p = 0.615   |
|      321       |       1        |     0.000      |     11.000     |     0.000      |     5.160      |  Pos. p = 0.042   |
|      323       |       1        |     0.000      |     10.000     |     0.000      |     4.757      |  Pos. p = 0.070   |
|      326       |       1        |     0.000      |     7.000      |     0.000      |     3.485      |  Pos. p = 0.061   |
|      328       |       1        |     2.000      |     15.000     |     2.173      |     7.282      |  Pos. p = 0.067   |
|      331       |       1        |     0.000      |     10.000     |     0.000      |     4.729      |  Pos. p = 0.047   |
|      338       |       1        |     3.167      |     14.250     |     2.827      |     6.253      |  Pos. p = 0.149   |
|      341       |       1        |     0.000      |     10.000     |     0.000      |     3.550      |  Pos. p = 0.093   |
|      391       |       1        |     1.000      |     0.750      |     1.000      |     0.375      |  Pos. p = 0.922   |
|      397       |       1        |     0.000      |     12.000     |     0.000      |     5.275      |  Pos. p = 0.054   |
|      401       |       1        |     0.000      |     11.000     |     0.000      |     4.966      |  Pos. p = 0.036   |
|      414       |       1        |     0.000      |     10.000     |     0.000      |     4.314      |  Pos. p = 0.086   |
|      420       |       1        |     0.000      |     7.000      |     0.000      |     3.388      |  Pos. p = 0.073   |
|      422       |       1        |     3.000      |     0.000      |     1.865      |     0.000      |  Neg. p = 0.092   |
|      424       |       1        |     0.000      |     6.000      |     0.000      |     2.990      |  Pos. p = 0.096   |
|      443       |       1        |     0.000      |     7.000      |     0.000      |     3.396      |  Pos. p = 0.072   |
|      446       |       1        |     0.000      |     12.000     |     0.000      |     5.951      |  Pos. p = 0.009   |
|      448       |       1        |     5.000      |     6.000      |     8.749      |     2.616      |  Neg. p = 0.050   |
|      449       |       1        |     0.000      |     10.000     |     0.000      |     4.704      |  Pos. p = 0.032   |
|      451       |       1        |     0.000      |     11.000     |     0.000      |     5.128      |  Pos. p = 0.025   |
|      455       |       1        |     4.000      |     2.000      |     6.453      |     1.061      |  Neg. p = 0.036   |
|      458       |       1        |     6.000      |     5.000      |     8.086      |     2.371      |  Neg. p = 0.041   |
|      459       |       1        |     0.000      |     9.000      |     0.000      |     4.478      |  Pos. p = 0.027   |
|      462       |       1        |     0.000      |     9.000      |     0.000      |     4.461      |  Pos. p = 0.031   |
|      467       |       1        |     0.000      |     7.000      |     0.000      |     3.436      |  Pos. p = 0.062   |
|      471       |       1        |     0.000      |     8.000      |     0.000      |     3.848      |  Pos. p = 0.053   |
|      472       |       1        |     0.000      |     8.000      |     0.000      |     3.898      |  Pos. p = 0.048   |
|      482       |       1        |     0.000      |     6.000      |     0.000      |     2.986      |  Pos. p = 0.090   |
|      486       |       1        |     0.000      |     0.000      |     0.000      |     0.000      |  Pos. p = 1.000   |
|      500       |       1        |     0.000      |     10.000     |     0.000      |     4.820      |  Pos. p = 0.061   |
|      507       |       1        |     0.000      |     7.000      |     0.000      |     3.424      |  Pos. p = 0.068   |
|      510       |       1        |     0.167      |     10.833     |     0.235      |     4.883      |  Pos. p = 0.075   |
|      515       |       1        |     0.000      |     7.000      |     0.000      |     3.343      |  Pos. p = 0.081   |
|      516       |       1        |     0.000      |     8.000      |     0.000      |     3.996      |  Pos. p = 0.040   |
|      533       |       1        |     0.000      |     7.000      |     0.000      |     3.406      |  Pos. p = 0.074   |
|      535       |       1        |     1.869      |     5.131      |     3.277      |     2.130      |  Pos. p = 0.832   |
|      540       |       1        |     0.000      |     7.000      |     0.000      |     3.381      |  Pos. p = 0.075   |
|      543       |       1        |     0.000      |     6.000      |     0.000      |     3.000      |  Pos. p = 0.088   |
|      546       |       1        |     0.000      |     7.000      |     0.000      |     3.481      |  Pos. p = 0.061   |
|      553       |       1        |     0.000      |     6.000      |     0.000      |     2.936      |  Pos. p = 0.100   |
|      565       |       1        |     0.000      |     8.000      |     0.000      |     3.984      |  Pos. p = 0.040   |
|      570       |       1        |     0.000      |     8.000      |     0.000      |     3.964      |  Pos. p = 0.042   |
|      575       |       1        |     0.000      |     10.000     |     0.000      |     4.806      |  Pos. p = 0.029   |
|      583       |       1        |     0.000      |     11.000     |     0.000      |     5.489      |  Pos. p = 0.012   |
|      584       |       1        |     1.000      |     10.000     |     1.033      |     5.204      |  Pos. p = 0.074   |
|      592       |       1        |     0.000      |     7.000      |     0.000      |     3.436      |  Pos. p = 0.067   |
|      593       |       1        |     0.000      |     6.000      |     0.000      |     3.373      |  Pos. p = 0.070   |
|      623       |       1        |     0.500      |     5.500      |     0.392      |     2.295      |  Pos. p = 0.201   |
|      631       |       1        |     0.000      |     13.000     |     0.000      |     6.265      |  Pos. p = 0.009   |
|      651       |       1        |     0.000      |     9.000      |     0.000      |     4.457      |  Pos. p = 0.028   |
|      665       |       1        |     0.000      |     10.000     |     0.000      |     4.775      |  Pos. p = 0.028   |
|      677       |       1        |     0.000      |     11.000     |     0.000      |     4.667      |  Pos. p = 0.072   |
|      701       |       1        |     2.000      |     1.000      |     3.849      |     0.403      |  Neg. p = 0.080   |
|      717       |       1        |     0.000      |     7.000      |     0.000      |     3.468      |  Pos. p = 0.068   |
|      719       |       1        |     0.000      |     8.000      |     0.000      |     4.073      |  Pos. p = 0.039   |
|      720       |       1        |     0.000      |     10.000     |     0.000      |     4.694      |  Pos. p = 0.057   |
|      734       |       1        |     7.000      |     5.000      |     8.660      |     2.443      |  Neg. p = 0.028   |
|      739       |       1        |     0.500      |     8.500      |     0.579      |     4.569      |  Pos. p = 0.100   |
|      741       |       1        |     0.000      |     7.000      |     0.000      |     3.462      |  Pos. p = 0.064   |
|      742       |       1        |     0.000      |     7.000      |     0.000      |     3.500      |  Pos. p = 0.059   |
|      747       |       1        |     7.000      |     5.417      |     7.596      |     2.748      |  Neg. p = 0.065   |
|      751       |       1        |     0.000      |     3.000      |     0.000      |     0.999      |  Pos. p = 0.574   |
|      755       |       1        |     0.000      |     8.000      |     0.000      |     4.000      |  Pos. p = 0.039   |
|      756       |       1        |     0.833      |     11.167     |     0.856      |     5.271      |  Pos. p = 0.060   |
|      760       |       1        |     0.000      |     6.000      |     0.000      |     3.152      |  Pos. p = 0.079   |
|      770       |       1        |     0.000      |     12.000     |     0.000      |     5.033      |  Pos. p = 0.065   |
|      785       |       1        |     0.000      |     14.000     |     0.000      |     6.873      |  Pos. p = 0.005   |
|      797       |       1        |     0.000      |     9.000      |     0.000      |     4.342      |  Pos. p = 0.036   |
|      799       |       1        |     0.000      |     8.000      |     0.000      |     4.203      |  Pos. p = 0.039   |
|      810       |       1        |     0.000      |     8.000      |     0.000      |     3.653      |  Pos. p = 0.081   |
|      817       |       1        |     0.000      |     10.000     |     0.000      |     4.369      |  Pos. p = 0.085   |
|      818       |       1        |     0.000      |     8.000      |     0.000      |     3.701      |  Pos. p = 0.094   |
|      819       |       1        |     0.000      |     8.000      |     0.000      |     4.000      |  Pos. p = 0.039   |
|      847       |       1        |     0.000      |     9.000      |     0.000      |     4.400      |  Pos. p = 0.032   |
|      858       |       1        |     0.000      |     8.000      |     0.000      |     3.912      |  Pos. p = 0.047   |
|      868       |       1        |     0.000      |     6.000      |     0.000      |     3.003      |  Pos. p = 0.088   |
|      882       |       1        |     1.000      |     1.000      |     0.805      |     0.758      |  Pos. p = 0.765   |
|      883       |       1        |     0.000      |     6.000      |     0.000      |     3.000      |  Pos. p = 0.088   |
|      889       |       1        |     2.250      |     5.250      |     2.427      |     2.579      |  Pos. p = 0.631   |

### Ancestor sampling analysis

>Generating 100 ancestral sequence samples to obtain confidence intervals
