# Supplementary material for: Variation in selection constraints on teleost TLRs with emphasis on their repertoire in the Walking catfish, Clarias batrachus
Source: Sci Rep. 2020 Dec 7;10:21394. doi: 10.1038/s41598-020-78347-6 (PMC7721727; doi:10.1038/s41598-020-78347-6)
Supplement: Supplementary file 25 — Supplementary Information 25. [file 41598_2020_78347_MOESM25_ESM.zip › T1/slac/result.json]

{
  "MLE": {
    "content": {
      "0": {
        "by-branch": {
          "AVERAGED": [
            [
              619.6399218648638,
              1599.230715651797,
              57.24006410256411,
              229.3079212454213,
              0.2792591471481,
              0.09237633354916,
              0.1433863913450177,
              0.0144284139201605,
              0.001280261942841379,
              0.9992039625626096,
              0.1256089741231726
            ],
            [
              613.4297551606606,
              1579.964028400357,
              43.13509615384615,
              154.8094093406593,
              0.2796715116812019,
              0.07031790647740722,
              0.09798286958304799,
              0.007825153626988601,
              0.02963153238672111,
              0.9799573128663133,
              0.08201387902195607
            ],
            [
              615.3942258130259,
              1575.123668354971,
              34.92628205128206,
              139.9464285714286,
              0.2809354935887274,
              0.05675432200414186,
              0.08884789898280553,
              0.009077806080515687,
              0.008977769740469993,
              0.9945739880337139,
              0.06959601197880877
            ],
            [
              640.4796498928873,
              1639.568824130693,
              6,
              16,
              0.2809061549303988,
              0.009367979140326206,
              0.009758663231769651,
              0.0001105066731335015,
              0.5736706654192971,
              0.6137213910612009,
              0.01073152664027199
            ],
            [
              623.4754026761545,
              1594.012592563236,
              42.01009615384615,
              188.6844093406593,
              0.2811629212941227,
              0.0673805189002252,
              0.118370714397712,
              0.01442279578376381,
              0.000333535396600072,
              0.9998172384407908,
              0.09806890757569693
            ],
            [
              644.4616876048831,
              1655.895387285916,
              6,
              38,
              0.280157239343147,
              0.009310095720815877,
              0.02294830959236117,
              0.003857627365525348,
              0.0200215053967327,
              0.9928073482006889,
              0.02222221871065197
            ],
            [
              730.1799197741432,
              1877.319692822241,
              5,
              21,
              0.2800306915662687,
              0.006847627364974078,
              0.01118616082294964,
              0.001227172821263104,
              0.2225495196356223,
              0.8916635181704642,
              0.01265564084000336
            ],
            [
              712.9832074146417,
              1832.511461683525,
              70.89757326007326,
              295.297847985348,
              0.2800961306539455,
              0.09943792858341774,
              0.1611437931820947,
              0.01745376880955797,
              0.00008807268622140176,
              0.9999471284824102,
              0.1681349660422062
            ],
            [
              701.9599692561729,
              1790.119840597271,
              87.57628205128205,
              334.7797619047619,
              0.2816763598343403,
              0.124759652810518,
              0.187015279263685,
              0.01760927131115955,
              0.0003011931316892604,
              0.9998043420475037,
              0.2009753313379316
            ],
            [
              653.2917470801311,
              1677.27704547398,
              36.87067307692308,
              217.5353708791209,
              0.280314294590797,
              0.05643829612376937,
              0.1296955511709443,
              0.02072112920760582,
              2.410219251049599e-7,
              0.999999897694347,
              0.1062114483738196
            ],
            [
              641.7015350654837,
              1651.678355129557,
              33.14983974358974,
              115.3014423076923,
              0.2798060355412422,
              0.0516592807280832,
              0.06980865369434966,
              0.005133628089516277,
              0.07278217207928918,
              0.9501738557299799,
              0.05414866407915587
            ],
            [
              643.5308415086386,
              1648.481817490547,
              17.91233974358974,
              62.66037087912088,
              0.280771067725969,
              0.02783446975376905,
              0.038010956635547,
              0.002878463019410639,
              0.1483936980985701,
              0.9036935934778633,
              0.02799834982064365
            ],
            [
              668.0197725035277,
              1710.207987125237,
              3,
              13,
              0.2808897380828672,
              0.004490885035867942,
              0.007601414622002944,
              0.0008798266522118285,
              0.3013588582934688,
              0.8693031957787978,
              0.008385013751457135
            ],
            [
              647.563018214521,
              1668.025937516318,
              40.74567307692308,
              181.7437042124542,
              0.2796536995963254,
              0.06292155656026838,
              0.1089573609886844,
              0.01302142499228228,
              0.0005858728051774723,
              0.9996741790252707,
              0.09435193499447737
            ],
            [
              671.6903868578604,
              1719.306240139541,
              5,
              14,
              0.2809248575567272,
              0.007443905849821361,
              0.008142819279748408,
              0.0001976906652743574,
              0.5479387393472638,
              0.6531073979587516,
              0.01720922876190923
            ],
            [
              694.1772173497873,
              1770.490274933417,
              85.58333333333334,
              362.4166666666666,
              0.2816514680066314,
              0.1232874418726551,
              0.2046984791714239,
              0.02302746153547093,
              0.000006457475295042022,
              0.9999961910601312,
              0.2495638541378477
            ],
            [
              626.5608631347717,
              1565.424777631317,
              21.00654761904762,
              62.09821428571429,
              0.285841682300342,
              0.03352674712868103,
              0.03966860316321085,
              0.001737250356760585,
              0.2970076389136482,
              0.7827885969164243,
              0.02443940679993388
            ],
            [
              627.4794722974208,
              1566.264618769722,
              14.06904761904762,
              60.03571428571428,
              0.2860312991166552,
              0.02242152650434275,
              0.03833050530942304,
              0.004499922979216839,
              0.04070939717916526,
              0.9784077579495531,
              0.0210161272029549
            ],
            [
              663.5694703920951,
              1649.364272978446,
              14,
              93,
              0.2868951487668225,
              0.02109801704971082,
              0.05638536102886433,
              0.00998117679285703,
              0.0001063396976744114,
              0.9999622736516016,
              0.05616030218586939
            ],
            [
              640.1616186420724,
              1595.596310060936,
              41.46339285714286,
              190.5247023809524,
              0.2863286809468851,
              0.064770194978412,
              0.1194065824667621,
              0.01545413684765927,
              0.0001102544470342581,
              0.9999420347353979,
              0.09247775709700788
            ],
            [
              667.9360546510895,
              1661.349183431255,
              9.5,
              48.5,
              0.2867558011920379,
              0.01422291839742432,
              0.02919314042086618,
              0.004234391591857048,
              0.02414599700087378,
              0.9891989464646974,
              0.04206799682153554
            ],
            [
              643.2345605933272,
              1609.416743856738,
              56.79290293040293,
              268.1122252747253,
              0.2855455521778408,
              0.08829267954448294,
              0.1665896830625935,
              0.02214664370678877,
              0.00000261819706222226,
              0.9999986449324827,
              0.1427942087286664
            ],
            [
              699.8053882511871,
              1770.067212037983,
              51,
              254,
              0.28333663370704,
              0.07287740399863017,
              0.1434973758468498,
              0.0199751623284563,
              0.000001576779107309609,
              0.9999992198092,
              0.1763733388603842
            ],
            [
              720.88883935658,
              1842.047860737571,
              32.5,
              164.5,
              0.2812745392151503,
              0.04508323367720252,
              0.08930278279204584,
              0.01250768937657697,
              0.0001027735116088265,
              0.9999497937698391,
              0.1584822634711137
            ],
            [
              711.8365367512158,
              1802.127373767274,
              214.1145833333333,
              779.26875,
              0.2831530451860798,
              0.3007917861459331,
              0.432416021943538,
              0.03723048038120182,
              7.272464576516818e-7,
              0.9999995009373192,
              0.7565272512628304
            ],
            [
              723.4779669094557,
              1849.811968768403,
              62.16666666666666,
              280.8333333333333,
              0.2811490290614596,
              0.08592751888800355,
              0.1518172322781061,
              0.01863718840856406,
              0.000012240452507487,
              0.9999932411731193,
              0.2169234544807236
            ],
            [
              734.9689917944826,
              1873.334504558384,
              20,
              80,
              0.2817804725647048,
              0.02721203237590811,
              0.0427045996352152,
              0.004382139185134613,
              0.04057234219183464,
              0.9763299609032078,
              0.05780074609813728
            ],
            [
              732.0289562791356,
              1875.815012869872,
              8,
              23,
              0.280702743315587,
              0.0109285294405068,
              0.01226133698802822,
              0.0003769903388173506,
              0.479741232061276,
              0.6758099673093865,
              0.02256774861459558
            ],
            [
              730.9958976419555,
              1875.820958133991,
              6,
              22,
              0.2804170519391424,
              0.008207980399554612,
              0.01172819820815145,
              0.0009957087254208134,
              0.2926327174367479,
              0.8387829792945483,
              0.01358155904722596
            ],
            [
              620.7988382628721,
              1574.392784164727,
              33.38669871794872,
              128.4360119047619,
              0.2827993838534918,
              0.05378022099940109,
              0.08157812535510439,
              0.007862756630510814,
              0.01726257463291629,
              0.9892660666885792,
              0.06166976240536901
            ],
            [
              617.9864202207094,
              1575.061131691685,
              31.13509615384615,
              145.7975045787546,
              0.2817934429564965,
              0.05038152155952954,
              0.09256625133156685,
              0.01193213198653735,
              0.0007724002489655396,
              0.999597176202263,
              0.07287313962986797
            ],
            [
              642.2726061085774,
              1638.843200671746,
              2,
              9,
              0.2815607187497911,
              0.003113942554887505,
              0.005491678518305466,
              0.000672552828901752,
              0.3621261392330718,
              0.8602137818814383,
              0.005201084033868135
            ],
            [
              622.4299661337819,
              1589.334504987001,
              61.44631410256411,
              212.3969093406593,
              0.28141783370739,
              0.09872004473730166,
              0.1336388964526989,
              0.009876947173491964,
              0.01963460458985983,
              0.9861649719306473,
              0.1180256467594496
            ],
            [
              731.1379947514511,
              1874.837135317797,
              5,
              3,
              0.2805621536119658,
              0.006838654311351635,
              0.001600138989934974,
              -0.001481736556484358,
              0.9921056755283456,
              0.04414476602125939,
              0.00505365785113553
            ],
            [
              609.5506908283004,
              1572.630589263028,
              42.16794871794872,
              210.8095238095238,
              0.2793309137006205,
              0.06917873993489851,
              0.1340489783480011,
              0.0183488255329863,
              0.00002002295939804096,
              0.9999899583032593,
              0.1124675990392393
            ],
            [
              604.4117978283539,
              1568.083699988144,
              49.47483974358974,
              192.6692994505495,
              0.2782108402230651,
              0.08185617805832446,
              0.1228692699579788,
              0.01160072918250739,
              0.005353742752912595,
              0.9965836915917602,
              0.1065201783249555
            ],
            [
              729.0599067960641,
              1877.327106342688,
              4.5,
              22.5,
              0.2797205108531027,
              0.006172332284428803,
              0.01198512498114052,
              0.00164417337843231,
              0.1408663837023656,
              0.9381493302679242,
              0.01230120212406413
            ]
          ],
          "NAMES": [
            [
              "ATTLR1_2731_BP"
            ],
            [
              "TOTLR1_2731_BP"
            ],
            [
              "LCTLR1_2731_BP"
            ],
            [
              "Node5"
            ],
            [
              "SMTLR1_2731_BP"
            ],
            [
              "Node4"
            ],
            [
              "Node2"
            ],
            [
              "ONTLR1_2731_BP"
            ],
            [
              "TRTLR1_2731_BP"
            ],
            [
              "CBTLR1_2731_BP"
            ],
            [
              "IPTLR1_2731_BP"
            ],
            [
              "PHTLR1_2731_BP"
            ],
            [
              "Node18"
            ],
            [
              "TFTLR1_2731_BP"
            ],
            [
              "Node17"
            ],
            [
              "Node15"
            ],
            [
              "CITLR1_2731_BP"
            ],
            [
              "MATLR1_2731_BP"
            ],
            [
              "Node24"
            ],
            [
              "CCTLR1_2731_BP"
            ],
            [
              "Node23"
            ],
            [
              "DRTLR1_2731_BP"
            ],
            [
              "Node22"
            ],
            [
              "Node14"
            ],
            [
              "PFTLR1_2731_BP"
            ],
            [
              "Node13"
            ],
            [
              "Node11"
            ],
            [
              "Node9"
            ],
            [
              "Node1"
            ],
            [
              "OFTLR1_2731_BP"
            ],
            [
              "LMTLR1_2731_BP"
            ],
            [
              "Node31"
            ],
            [
              "ECTLR1_2731_BP"
            ],
            [
              "Node30"
            ],
            [
              "SATLR1_2731_BP"
            ],
            [
              "MMTLR1_2731_BP"
            ],
            [
              "Node35"
            ]
          ],
          "RESOLVED": [
            [
              619.6347041984567,
              1599.217144666954,
              51.64583333333333,
              211.6041666666667,
              0.2792591603244268,
              0.08334883921671404,
              0.1323173450036608,
              0.01385095216659836,
              0.001258822518181156,
              0.9992355959060026,
              0.1256089741231726
            ],
            [
              613.4304828559971,
              1579.963493676444,
              37,
              136,
              0.2796718188429493,
              0.06031653306131146,
              0.0860779382209264,
              0.007286724086755822,
              0.03017824801974746,
              0.9801823693305439,
              0.08201387902195607
            ],
            [
              615.3899413455612,
              1575.128508571163,
              30.17708333333333,
              122.0729166666667,
              0.2809334663987679,
              0.04903733601389486,
              0.07750029029529913,
              0.00805086885818143,
              0.01273805948419987,
              0.9924037060244066,
              0.06959601197880877
            ],
            [
              640.4796498928873,
              1639.568824130693,
              6,
              16,
              0.2809061549303988,
              0.009367979140326206,
              0.009758663231769651,
              0.0001105066731335015,
              0.5736706654192971,
              0.6137213910612009,
              0.01073152664027199
            ],
            [
              623.4815004688569,
              1594.008811396989,
              37.125,
              171.625,
              0.2811653774235639,
              0.0595446696847975,
              0.1076687900172822,
              0.01361211411442641,
              0.0003722158463555476,
              0.9998018153557657,
              0.09806890757569693
            ],
            [
              644.4616876048831,
              1655.895387285916,
              6,
              38,
              0.280157239343147,
              0.009310095720815877,
              0.02294830959236117,
              0.003857627365525348,
              0.0200215053967327,
              0.9928073482006889,
              0.02222221871065197
            ],
            [
              730.1799197741432,
              1877.319692822241,
              5,
              21,
              0.2800306915662687,
              0.006847627364974078,
              0.01118616082294964,
              0.001227172821263104,
              0.2225495196356223,
              0.8916635181704642,
              0.01265564084000336
            ],
            [
              712.9958688201567,
              1832.48690946294,
              66.70238095238095,
              279.2142857142857,
              0.2801024131465801,
              0.0935522684903602,
              0.1523690479164825,
              0.01663657866076339,
              0.0001198737959255308,
              0.9999284140723804,
              0.1681349660422062
            ],
            [
              701.9669193729106,
              1790.101856746404,
              82.08333333333334,
              316.5833333333334,
              0.2816803958621172,
              0.1169333355575516,
              0.1768521339387574,
              0.01694828945504323,
              0.0003350173699281029,
              0.9997846933109664,
              0.2009753313379316
            ],
            [
              653.2871943968252,
              1677.259434815845,
              31.25,
              201,
              0.280315006877818,
              0.04783501080080542,
              0.1198383480979309,
              0.02036645318681096,
              9.91011967952649e-8,
              0.999999961232591,
              0.1062114483738196
            ],
            [
              641.7017124989048,
              1651.669018701769,
              28.125,
              100.4583333333333,
              0.2798072303656494,
              0.0438287750401601,
              0.06082231500127958,
              0.004806695760061084,
              0.07222880692063528,
              0.952113275583777,
              0.05414866407915587
            ],
            [
              643.5295143321924,
              1648.477172140132,
              10,
              46,
              0.2807712203155315,
              0.01553930282494854,
              0.02790454170516695,
              0.003497560922190157,
              0.05566999754632024,
              0.9725753250947226,
              0.02799834982064365
            ],
            [
              668.0197725035277,
              1710.207987125237,
              3,
              13,
              0.2808897380828672,
              0.004490885035867942,
              0.007601414622002944,
              0.0008798266522118285,
              0.3013588582934688,
              0.8693031957787978,
              0.008385013751457135
            ],
            [
              647.5575671255928,
              1668.01206050862,
              34.16666666666666,
              166.5,
              0.2796536797674246,
              0.05276236183653475,
              0.0998194221384885,
              0.01331029160209415,
              0.0002162525600489577,
              0.9998897824021935,
              0.09435193499447737
            ],
            [
              671.6903868578604,
              1719.306240139541,
              5,
              14,
              0.2809248575567272,
              0.007443905849821361,
              0.008142819279748408,
              0.0001976906652743574,
              0.5479387393472638,
              0.6531073979587516,
              0.01720922876190923
            ],
            [
              694.1772173497873,
              1770.490274933417,
              85.58333333333334,
              362.4166666666666,
              0.2816514680066314,
              0.1232874418726551,
              0.2046984791714239,
              0.02302746153547093,
              0.000006457475295042022,
              0.9999961910601312,
              0.2495638541378477
            ],
            [
              626.5581330640728,
              1565.428165158493,
              13,
              43.5,
              0.2858403510880224,
              0.02074827428450378,
              0.02778792471489473,
              0.00199119535738234,
              0.2201893832039851,
              0.8597270518811584,
              0.02443940679993388
            ],
            [
              627.4767536091688,
              1566.267605218743,
              6,
              42.25,
              0.2860300249133956,
              0.00956210722626574,
              0.02697495616919141,
              0.004925299106368843,
              0.006710868658404224,
              0.9978562670057826,
              0.0210161272029549
            ],
            [
              663.5694703920951,
              1649.364272978446,
              14,
              93,
              0.2868951487668225,
              0.02109801704971082,
              0.05638536102886433,
              0.00998117679285703,
              0.0001063396976744114,
              0.9999622736516016,
              0.05616030218586939
            ],
            [
              640.1568140029017,
              1595.595304307528,
              35.9375,
              174.1125,
              0.2863272760697065,
              0.05613858856751481,
              0.1091207147137871,
              0.01498622192250588,
              0.00007641707418746811,
              0.9999620738647437,
              0.09247775709700788
            ],
            [
              667.9360546510895,
              1661.349183431255,
              9.5,
              48.5,
              0.2867558011920379,
              0.01422291839742432,
              0.02919314042086618,
              0.004234391591857048,
              0.02414599700087378,
              0.9891989464646974,
              0.04206799682153554
            ],
            [
              643.2307671002687,
              1609.406883887139,
              50.75,
              251.4166666666667,
              0.285545598875309,
              0.07889858911566794,
              0.1562169698562675,
              0.02186983605128416,
              0.000001440714871438427,
              0.9999992892519782,
              0.1427942087286664
            ],
            [
              699.8053882511871,
              1770.067212037983,
              51,
              254,
              0.28333663370704,
              0.07287740399863017,
              0.1434973758468498,
              0.0199751623284563,
              0.000001576779107309609,
              0.9999992198092,
              0.1763733388603842
            ],
            [
              720.88883935658,
              1842.047860737571,
              32.5,
              164.5,
              0.2812745392151503,
              0.04508323367720252,
              0.08930278279204584,
              0.01250768937657697,
              0.0001027735116088265,
              0.9999497937698391,
              0.1584822634711137
            ],
            [
              711.779775128848,
              1802.207137878994,
              212.4270833333333,
              769.7395833333333,
              0.2831278760625067,
              0.2984449555269807,
              0.4271093855722017,
              0.0363932866126793,
              0.000001115177027328102,
              0.9999992312638178,
              0.7565272512628304
            ],
            [
              723.4779669094557,
              1849.811968768403,
              62.16666666666666,
              280.8333333333333,
              0.2811490290614596,
              0.08592751888800355,
              0.1518172322781061,
              0.01863718840856406,
              0.000012240452507487,
              0.9999932411731193,
              0.2169234544807236
            ],
            [
              734.9689917944826,
              1873.334504558384,
              20,
              80,
              0.2817804725647048,
              0.02721203237590811,
              0.0427045996352152,
              0.004382139185134613,
              0.04057234219183464,
              0.9763299609032078,
              0.05780074609813728
            ],
            [
              732.0289562791356,
              1875.815012869872,
              8,
              23,
              0.280702743315587,
              0.0109285294405068,
              0.01226133698802822,
              0.0003769903388173506,
              0.479741232061276,
              0.6758099673093865,
              0.02256774861459558
            ],
            [
              730.9958976419555,
              1875.820958133991,
              6,
              22,
              0.2804170519391424,
              0.008207980399554612,
              0.01172819820815145,
              0.0009957087254208134,
              0.2926327174367479,
              0.8387829792945483,
              0.01358155904722596
            ],
            [
              620.7995721154227,
              1574.391806532137,
              27.25,
              109.6666666666667,
              0.2827997495589166,
              0.04389500448130708,
              0.06965652781706604,
              0.007286757513385689,
              0.01664854766685631,
              0.9901503063364675,
              0.06166976240536901
            ],
            [
              617.9922310486432,
              1575.0482361837,
              25.25,
              126.6666666666667,
              0.2817970029657321,
              0.04085811881025496,
              0.08042081744339248,
              0.01119047921807748,
              0.0006679376126051667,
              0.9996747592227887,
              0.07287313962986797
            ],
            [
              642.2726061085774,
              1638.843200671746,
              2,
              9,
              0.2815607187497911,
              0.003113942554887505,
              0.005491678518305466,
              0.000672552828901752,
              0.3621261392330718,
              0.8602137818814383,
              0.005201084033868135
            ],
            [
              622.4420899135099,
              1589.312923516502,
              57.19583333333334,
              196.0875,
              0.2814245185990199,
              0.09188940507104984,
              0.1233787865803912,
              0.008906906797183051,
              0.02712559086919488,
              0.9808152465869905,
              0.1180256467594496
            ],
            [
              731.1379947514511,
              1874.837135317797,
              5,
              3,
              0.2805621536119658,
              0.006838654311351635,
              0.001600138989934974,
              -0.001481736556484358,
              0.9921056755283456,
              0.04414476602125939,
              0.00505365785113553
            ],
            [
              609.5606652860704,
              1572.616258410944,
              36.33333333333333,
              192.4166666666667,
              0.2793360422185022,
              0.05960577084855349,
              0.1223544940716147,
              0.01774874585022398,
              0.00001405423492170069,
              0.9999933382839472,
              0.1124675990392393
            ],
            [
              604.4241405240808,
              1568.062602457384,
              44.41666666666667,
              173.25,
              0.278217642743626,
              0.07348592435132406,
              0.1104866602446177,
              0.01046581705426597,
              0.007781959136594465,
              0.9950615746716479,
              0.1065201783249555
            ],
            [
              729.0599067960641,
              1877.327106342688,
              4.5,
              22.5,
              0.2797205108531027,
              0.006172332284428803,
              0.01198512498114052,
              0.00164417337843231,
              0.1408663837023656,
              0.9381493302679242,
              0.01230120212406413
            ]
          ]
        },
        "by-site": {
          "AVERAGED": [
            [
              0,
              3.431434954389515,
              0,
              0,
              0,
              null,
              0,
              null,
              1,
              1,
              2.062617259521442
            ],
            [
              1.143811651463172,
              2.287623302926343,
              0,
              0,
              0.3333333333333334,
              0,
              0,
              0,
              1,
              1,
              2.062617259521442
            ],
            [
              0.5739483563542843,
              2.85748659803523,
              0,
              0,
              0.1672619076226655,
              0,
              0,
              0,
              1,
              1,
              2.062617259521442
            ],
            [
              1.324088171329918,
              1.648147703888962,
              0,
              0,
              0.4454855626935765,
              0,
              0,
              0,
              1,
              1,
              2.062617259521442
            ],
            [
              0.5739483563542843,
              2.85748659803523,
              0,
              0,
              0.1672619076226655,
              0,
              0,
              0,
              1,
              1,
              2.062617259521442
            ],
            [
              0.5739483563542843,
              2.85748659803523,
              0,
              0,
              0.1672619076226655,
              0,
              0,
              0,
              1,
              1,
              2.062617259521442
            ],
            [
              0,
              3.385479822412854,
              0,
              0,
              0,
              null,
              0,
              null,
              1,
              1,
              2.090615609342086
            ],
            [
              0.9286465504236721,
              2.256986548275236,
              0,
              0,
              0.2915108305482368,
              0,
              0,
              0,
              1,
              1,
              2.090615609342086
            ],
            [
              0.5675147705759728,
              2.500247253988681,
              1,
              0,
              0.1849930881312441,
              1.762068675296497,
              0,
              -0.8428467994893705,
              1,
              0.184993088131244,
              2.090615609342086
            ],
            [
              1.128493274137618,
              2.256986548275236,
              0,
              0,
              0.3333333333333334,
              0,
              0,
              0,
              1,
              1,
              2.090615609342086
            ],
            [
              1.128493274137618,
              2.256986548275236,
              0,
              0,
              0.3333333333333334,
              0,
              0,
              0,
              1,
              1,
              2.090615609342086
            ],
            [
              1.128493274137618,
              2.256986548275236,
              0,
              0,
              0.3333333333333334,
              0,
              0,
              0,
              1,
              1,
              2.090615609342086
            ],
            [
              0.6754439703721253,
              2.710035852040729,
              0,
              1,
              0.199512035458162,
              0,
              0.3689988083541307,
              0.1765024649702363,
              0.800487964541838,
              1,
              2.090615609342086
            ],
            [
              0.5727138931259759,
              2.812765929286877,
              0,
              1,
              0.1691677171827889,
              0,
              0.3555219400192076,
              0.170056101384936,
              0.8308322828172111,
              1,
              2.090615609342086
            ],
            [
              0.6771770112221264,
              2.455509030897208,
              0,
              2,
              0.2161649785894282,
              0,
              0.8144950699974534,
              0.3895958043926467,
              0.6143973407897116,
              1,
              2.090615609342086
            ],
            [
              1.122041194326459,
              2.263438628086395,
              0,
              1,
              0.3314275237732101,
              0,
              0.4418056613469752,
              0.211328021934176,
              0.66857247622679,
              1,
              2.090615609342086
            ],
            [
              1.128493274137618,
              2.256986548275236,
              0,
              0,
              0.3333333333333334,
              0,
              0,
              0,
              1,
              1,
              2.090615609342086
            ],
            [
              0.5727138931259759,
              2.812765929286877,
              0,
              1,
              0.1691677171827889,
              0,
              0.3555219400192076,
              0.170056101384936,
              0.8308322828172111,
              1,
              2.090615609342086
            ],
            [
              0.5662618133148167,
              2.504426114412383,
              0,
              1,
              0.184408779609832,
              0,
              0.399293073269455,
              0.1909930603623073,
              0.8155912203901681,
              1,
              2.090615609342086
            ],
            [
              0.9286465504236721,
              2.256986548275236,
              0,
              0,
              0.2915108305482368,
              0,
              0,
              0,
              1,
              1,
              2.090615609342086
            ],
            [
              1.128493274137618,
              2.256986548275236,
              1,
              0,
              0.3333333333333334,
              0.8861373150532855,
              0,
              -0.4238642967619244,
              1,
              0.3333333333333334,
              2.090615609342086
            ],
            [
              0.5662618133148167,
              2.819218009098036,
              0,
              0,
              0.1672619076226655,
              0,
              0,
              0,
              1,
              1,
              2.090615609342086
            ],
            [
              0.5662618133148167,
              2.819218009098036,
              0,
              0,
              0.1672619076226655,
              0,
              0,
              0,
              1,
              1,
              2.090615609342086
            ],
            [
              1.122934329448252,
              2.088156871440668,
              0,
              1.666666666666667,
              0.3497049006697138,
              0,
              0.7981520399455405,
              0.38177847538253,
              0.4881097340347977,
              1,
              2.090615609342086
            ],
            [
              1.128493274137618,
              2.256986548275236,
              0,
              0,
              0.3333333333333334,
              0,
              0,
              0,
              1,
              1,
              2.090615609342086
            ],
            [
              0.6754439703721253,
              2.710035852040729,
              0,
              0,
              0.199512035458162,
              0,
              0,
              0,
              1,
              1,
              2.090615609342086
            ],
            [
              0.5662618133148167,
              2.819218009098036,
              0,
              0,
              0.1672619076226655,
              0,
              0,
              0,
              1,
              1,
              2.090615609342086
            ],
            [
              1.128493274137618,
              2.256986548275236,
              0,
              0,
              0.3333333333333334,
              0,
              0,
              0,
              1,
              1,
              2.090615609342086
            ],
            [
              1.122783103839188,
              2.089916814067973,
              0,
              1,
              0.3494827193728692,
              0,
              0.4784879442419165,
              0.2288741852417796,
              0.6505172806271308,
              1,
              2.090615609342086
            ],
            [
              0.5662618133148167,
              2.819218009098036,
              0,
              0,
              0.1672619076226655,
              0,
              0,
              0,
              1,
              1,
              2.090615609342086
            ],
            [
              0.5662618133148167,
              2.819218009098036,
              0,
              0,
              0.1672619076226655,
              0,
              0,
              0,
              1,
              1,
              2.090615609342086
            ],
            [
              1.128493274137618,
              2.256986548275236,
              0.75,
              0,
              0.3333333333333334,
              0.6646029862899642,
              0,
              -0.3178982225714433,
              1,
              0.2622120535331189,
              2.090615609342086
            ],
            [
              0.6754439703721253,
              2.710035852040729,
              0,
              0,
              0.199512035458162,
              0,
              0,
              0,
              1,
              1,
              2.090615609342086
            ],
            [
              0.6754439703721253,
              2.710035852040729,
              0,
              0,
              0.199512035458162,
              0,
              0,
              0,
              1,
              1,
              2.090615609342086
            ],
            [
              1.128493274137618,
              2.256986548275236,
              0,
              0,
              0.3333333333333334,
              0,
              0,
              0,
              1,
              1,
              2.090615609342086
            ],
            [
              0.5662618133148167,
              2.50077167436331,
              0,
              0,
              0.1846285068584304,
              0,
              0,
              0,
              1,
              1,
              2.090615609342086
            ],
            [
              0.6920791572993371,
              2.392088830103989,
              0,
              1.75,
              0.2243973610147039,
              0,
              0.7315781830409382,
              0.3192446653781265,
              0.6410158034835969,
              1,
              2.291590940680018
            ],
            [
              0.5985361063744861,
              2.370261619389613,
              0,
              13.75,
              0.2016089210727339,
              0,
              5.801047398109954,
              1.601083790033865,
              0.04523405682117611,
              1,
              3.623200381028938
            ],
            [
              0.5960371138504192,
              2.255694071988776,
              2,
              2,
              0.2090088704048099,
              3.355495746028187,
              0.8866450574286706,
              -0.6814005379129481,
              0.969203095299822,
              0.1947893769320168,
              3.623200381028938
            ],
            [
              1,
              2,
              2,
              5,
              0.3333333333333333,
              2,
              2.5,
              0.1379995438888773,
              0.5706447187928672,
              0.736625514403292,
              3.623200381028938
            ],
            [
              0.6844782524058409,
              1.935886893540819,
              2.423076923076923,
              9.038461538461538,
              0.2612148362088519,
              3.540034931073649,
              4.668899597708321,
              0.3275083585059876,
              0.5004877974541851,
              0.7441008294763625,
              3.446827042168554
            ],
            [
              0.7162361514735275,
              1.605266401145589,
              1.5,
              1.5,
              0.3085226637659608,
              2.094281330136742,
              0.9344243416105475,
              -0.3805671858368211,
              0.8719042041567295,
              0.4481004404063456,
              3.047706243973213
            ],
            [
              0.6929467278426947,
              2.171425211497072,
              3.75,
              10.75,
              0.2419192557801756,
              5.411671416177442,
              4.95066555508421,
              -0.1287318679215108,
              0.6843656058930289,
              0.5397389514326475,
              3.581132384207403
            ],
            [
              0.6697689078946636,
              2.219186764184942,
              2,
              10.5,
              0.2318377240494426,
              2.986104574914883,
              4.731462970786246,
              0.4974509623237088,
              0.4187859599916239,
              0.823429750372846,
              3.508603918903662
            ],
            [
              0.562522072359902,
              2.133509781370951,
              3,
              13,
              0.2086481550955959,
              5.333124062873391,
              6.09324602751362,
              0.2097929688405381,
              0.5635622546406215,
              0.6792310594665023,
              3.623200381028938
            ],
            [
              1.185032503591486,
              1.814967496408514,
              1,
              5,
              0.3950108345304953,
              0.8438587101782381,
              2.754870271723366,
              0.5274374477191976,
              0.2411197938661442,
              0.9509673254994212,
              3.623200381028938
            ],
            [
              1.134906989270566,
              1.847439248484565,
              1.833333333333333,
              5.166666666666666,
              0.3805416604226451,
              1.615404038098015,
              2.796663907029597,
              0.3260266462535867,
              0.4166687875773524,
              0.8395714842518059,
              3.623200381028938
            ],
            [
              0.949305892356954,
              2.033040345398177,
              2.5,
              7.5,
              0.3183084111224841,
              2.633503089075909,
              3.689056155219144,
              0.2913316833565448,
              0.4678620193213514,
              0.7708265424168952,
              3.623200381028938
            ],
            [
              0.8067804457420951,
              2.984932334561416,
              1,
              8,
              0.2127746726843365,
              1.239494592708153,
              2.68012775612063,
              0.502545319329804,
              0.3985745221181866,
              0.883884145257021,
              2.866673129766108
            ],
            [
              0.7150600299801286,
              2.277794415935064,
              5.34375,
              7.15625,
              0.2389224210205347,
              7.473148793043993,
              3.141745343625433,
              -1.195463400836942,
              0.9590904759772174,
              0.1216355243817802,
              3.623200381028938
            ],
            [
              0.8414392955980758,
              2.813795161601928,
              1,
              6,
              0.230201182838115,
              1.188439861593608,
              2.132351381464501,
              0.3292707180563371,
              0.4955193347028818,
              0.8398080544060604,
              2.866673129766108
            ],
            [
              1.256384244208368,
              2.474024169788172,
              1.5,
              6.5,
              0.3367953598577567,
              1.193902269082601,
              2.627298503941672,
              0.5000208150609837,
              0.3246055699411701,
              0.8865479464634648,
              2.866673129766108
            ],
            [
              0.8340749542633801,
              2.062206467074775,
              0.5833333333333333,
              12.16666666666667,
              0.2879813225739702,
              0.699377592327429,
              5.899829556797481,
              1.435319998225767,
              0.05274842031296156,
              0.9868397187084064,
              3.623200381028938
            ],
            [
              0.9218136664910849,
              2.074571528583867,
              3.6875,
              5.8125,
              0.307641910661632,
              4.000266142762446,
              2.801783365824797,
              -0.3307801531521414,
              0.8043867300626657,
              0.4135043376989107,
              3.623200381028938
            ],
            [
              0.8314632865115161,
              2.168536713488484,
              2,
              6.75,
              0.2771544288371721,
              2.405397847920852,
              3.112698050263305,
              0.1952142106315383,
              0.5457261569803968,
              0.7455337428007753,
              3.623200381028938
            ],
            [
              1.143470565010791,
              2.432374145707751,
              0,
              5,
              0.3197763486717571,
              0,
              2.055604812616171,
              0.7170698295776359,
              0.1456326127874646,
              1,
              2.866673129766108
            ],
            [
              0.9900746034891847,
              2.007557085756588,
              5.5,
              6.5,
              0.3302856074817834,
              5.555136936769311,
              3.237765962480885,
              -0.6395922749462523,
              0.882440954062914,
              0.265726657559846,
              3.623200381028938
            ],
            [
              0.8543495060410572,
              2.160999728777917,
              3,
              9,
              0.2833335177815143,
              3.511443476922699,
              4.164739069675708,
              0.184009965373098,
              0.5443741158363187,
              0.7051832442049955,
              3.55032724139907
            ],
            [
              0.6136722585601126,
              2.278536755404659,
              2.25,
              8.75,
              0.2121811582762695,
              3.666452195964142,
              3.840183828171793,
              0.04906028872220868,
              0.63547117295335,
              0.6401093317379407,
              3.541186502006982
            ],
            [
              0.7223990850680699,
              2.228192914324898,
              6.0625,
              12.1875,
              0.2448319134657352,
              8.392175634370778,
              5.469679003845405,
              -0.8066064040585647,
              0.8695453967531547,
              0.2679256227924826,
              3.623200381028938
            ],
            [
              1.187682896446224,
              2.639447260930444,
              0,
              6,
              0.3103325070240959,
              0,
              2.273203215238675,
              0.9698514283493228,
              0.1076065079085496,
              1,
              2.343867471647326
            ],
            [
              1.095319360508014,
              2.622873493313382,
              6,
              2,
              0.2945837947545654,
              5.477854419753133,
              0.7625224796768493,
              -2.011774128492954,
              0.9988568694574501,
              0.01024859304110448,
              2.343867471647326
            ],
            [
              0.6296282884583811,
              2.188117181938853,
              2,
              28.5,
              0.2234510870740992,
              3.176477354435452,
              13.02489658014871,
              2.71815472234976,
              0.02101282538250583,
              0.9956315714467773,
              3.623200381028938
            ],
            [
              0.8409468587367405,
              2.14075206568225,
              3,
              6,
              0.2820361411575469,
              3.5674073442721,
              2.802753338971003,
              -0.2110438079287091,
              0.7696133395225867,
              0.4884991838664957,
              3.623200381028938
            ],
            [
              0.8678734106588322,
              2.132126589341168,
              2,
              9,
              0.2892911368862774,
              2.304483551906184,
              4.221137734031553,
              0.5289948058520202,
              0.3409352814272478,
              0.8720053459364168,
              3.623200381028938
            ],
            [
              0.7451084612089576,
              1.250621868043235,
              1,
              4,
              0.3733512741113437,
              1.342086490841178,
              3.198408809417778,
              0.5487228783109569,
              0.3844939289424007,
              0.9033680363342605,
              3.382986917349994
            ],
            [
              0.867376590569163,
              3.346953524103265,
              1,
              5,
              0.205816005620761,
              1.152901762478753,
              1.493895856035117,
              0.1568137738974857,
              0.6410690754117621,
              0.7490849094506624,
              2.174516211689945
            ],
            [
              0.6935248619536475,
              2.280071857831738,
              2,
              9,
              0.2332276119821997,
              2.883818749289008,
              3.947244017369988,
              0.3146632862190376,
              0.5082097046743794,
              0.7658977254274495,
              3.379565760146316
            ],
            [
              0.6369108443977435,
              2.28866896062498,
              1.25,
              11.75,
              0.2177041430571389,
              1.962598079456454,
              5.13398844575205,
              0.8753008480847435,
              0.2518469979728361,
              0.9217309004156502,
              3.623200381028938
            ],
            [
              0.7019727510455472,
              2.221974043202938,
              0.3333333333333333,
              10.66666666666667,
              0.2400771287720947,
              0.4748522401145242,
              4.800536126556566,
              1.221535178672584,
              0.1053400369485696,
              0.9511949601997364,
              3.541186502006982
            ],
            [
              0.8416072181338252,
              1.977916184928017,
              0.5,
              5.5,
              0.2984927229970454,
              0.5941013684610464,
              2.780704279539613,
              0.6421711457663439,
              0.2713075382154489,
              0.8808228260055171,
              3.405015820929097
            ],
            [
              1.127559764751212,
              1.818070362261799,
              5,
              3,
              0.3827906818343833,
              4.434354751123295,
              1.650101152448139,
              -0.7684514533762737,
              0.9600350224189818,
              0.1481811666809096,
              3.623200381028938
            ],
            [
              0.9899773488108293,
              2.010022651189171,
              0,
              2,
              0.3299924496036098,
              0,
              0.9950136625658218,
              0.2746228631945694,
              0.4489101175881715,
              1,
              3.623200381028938
            ],
            [
              0.7869381006232958,
              2.180069511019983,
              0.8333333333333334,
              8.166666666666666,
              0.2652295523392506,
              1.058956648144613,
              3.746057924018097,
              0.7416375009075222,
              0.2314298042721761,
              0.9375740548224936,
              3.623200381028938
            ],
            [
              0.8984880083303713,
              1.85980322406898,
              3,
              9,
              0.3257408056758404,
              3.338942726208216,
              4.839221635668156,
              0.4140756104231481,
              0.4150392896944214,
              0.8039793488673289,
              3.623200381028938
            ],
            [
              0.5590742131533274,
              2.267602693830075,
              0,
              3,
              0.1977849720893518,
              0,
              1.32298308172005,
              0.3651421237001365,
              0.5162646396928917,
              1,
              3.623200381028938
            ],
            [
              1,
              2,
              0,
              3,
              0.3333333333333333,
              0,
              1.5,
              0.413998631666632,
              0.2962962962962963,
              1,
              3.623200381028938
            ],
            [
              0.888433923841265,
              2.111566076158736,
              0,
              4,
              0.2961446412804216,
              0,
              1.894328595805355,
              0.5228329643935928,
              0.2454334123840002,
              1,
              3.623200381028938
            ],
            [
              0.8672815386290157,
              2.102227685622364,
              0,
              7,
              0.2920622477095215,
              0,
              3.329801071441818,
              0.9190220581993318,
              0.08911801578951971,
              1,
              3.623200381028938
            ],
            [
              0.6548409248597873,
              2.158868731332707,
              0,
              4,
              0.2327322307113651,
              0,
              1.852822240623556,
              0.5113772482264369,
              0.3465674895937835,
              1,
              3.623200381028938
            ],
            [
              1,
              2,
              0,
              5,
              0.3333333333333333,
              0,
              2.5,
              0.6899977194443867,
              0.131687242798354,
              1,
              3.623200381028938
            ],
            [
              0.8493153510296659,
              2.090110113389087,
              2.5,
              13.5,
              0.2889392370415526,
              2.943547407884632,
              6.458989846286099,
              0.9702589061340102,
              0.1968958366366797,
              0.9256508410692202,
              3.623200381028938
            ],
            [
              1.14648735295941,
              2.261419588000877,
              2,
              2,
              0.3364197945605729,
              1.744458841902992,
              0.8844002283397683,
              -0.2925833674075339,
              0.8861263155844425,
              0.4128943322518972,
              2.939533512051164
            ],
            [
              0.9947727297402156,
              2,
              0,
              3,
              0.3321696901609319,
              0,
              1.5,
              0.413998631666632,
              0.2978505302326792,
              1,
              3.623200381028938
            ],
            [
              1.008150342923528,
              2.180399657265752,
              0.5,
              5.5,
              0.3161783076519677,
              0.4959577740657742,
              2.522473337249129,
              0.5981577279169789,
              0.2440784355250136,
              0.8977514304891656,
              3.387928415203263
            ],
            [
              0.9361053823047849,
              2.012262905719286,
              1,
              6,
              0.3174994745762041,
              1.068255795664693,
              2.981717738247177,
              0.5281137506502158,
              0.2936051071878771,
              0.9310203589039224,
              3.623200381028938
            ],
            [
              0.6461094356179999,
              2.319106152948176,
              2,
              10,
              0.2178962764493036,
              3.095450847404839,
              4.312006152580574,
              0.3357681544596909,
              0.495843136169823,
              0.7724978976358252,
              3.623200381028938
            ],
            [
              0.6530721945885202,
              2.125161102035445,
              3,
              13,
              0.235067442097867,
              4.593672835650588,
              6.117183298503256,
              0.4204874979672012,
              0.4602839150945639,
              0.7630045933732925,
              3.623200381028938
            ],
            [
              0.8515069726987721,
              1.535624005485542,
              0,
              6,
              0.3567072693038572,
              0,
              3.907206437622005,
              1.211882752034309,
              0.07086827520511128,
              1,
              3.224079582833598
            ],
            [
              0.8911305423409812,
              2.086753883735463,
              3.5,
              6.5,
              0.2992495392156986,
              3.927595154359286,
              3.114885780571525,
              -0.2243070457938522,
              0.7513140166458617,
              0.4818000994986141,
              3.623200381028938
            ],
            [
              0.7394170234289359,
              2.249448574584348,
              0,
              6,
              0.2473905229865239,
              0,
              2.66732036810785,
              0.7361779884087913,
              0.1817264306148983,
              1,
              3.623200381028938
            ],
            [
              0.9175199712576695,
              2.077436696808109,
              0,
              3,
              0.3063550070826995,
              0,
              1.444087323868578,
              0.4219732200250726,
              0.3337426937759292,
              1,
              3.422225049691006
            ],
            [
              0.9550870673416638,
              2.043224663123184,
              0,
              5,
              0.3185416171498587,
              0,
              2.44711219977015,
              0.6754007348263761,
              0.1469591703546914,
              1,
              3.623200381028938
            ],
            [
              0.6884361114554638,
              2.311563888544537,
              0,
              6,
              0.2294787038184879,
              0,
              2.595645324680109,
              0.7163957418063038,
              0.2092704360545569,
              1,
              3.623200381028938
            ],
            [
              0.7579787040226836,
              2.123907758051942,
              3,
              7,
              0.2630147696648071,
              3.957894838045767,
              3.295811681774933,
              -0.1827343471637668,
              0.7447190245830975,
              0.5131107970400577,
              3.623200381028938
            ],
            [
              0.5760085607338059,
              2.115619986545558,
              0,
              2,
              0.2140000191765027,
              0,
              0.945349359865736,
              0.2688186884718306,
              0.6177959698545381,
              1,
              3.516680202703983
            ],
            [
              1.066063157638073,
              1.997578681610803,
              3,
              4,
              0.3479725155795116,
              2.814092184413051,
              2.002424253333785,
              -0.2320648230884488,
              0.8034830052952464,
              0.4630595047188542,
              3.497591406905765
            ],
            [
              0.5985361063744861,
              2.401463893625514,
              0,
              2,
              0.199512035458162,
              0,
              0.8328253467848648,
              0.2298590359908149,
              0.6407809813763349,
              1,
              3.623200381028938
            ],
            [
              0.9883372440000779,
              1.975618509387572,
              4.5,
              6.5,
              0.333452091135456,
              4.553101714337141,
              3.290108879378212,
              -0.3485848703185047,
              0.7942209075275898,
              0.4085388728726954,
              3.623200381028938
            ],
            [
              0.7307675837969052,
              2.210086163523815,
              3,
              10,
              0.2484882440898921,
              4.105272410159014,
              4.524710468326608,
              0.1157645214335289,
              0.5893250567422492,
              0.6628147184341053,
              3.623200381028938
            ],
            [
              0.9931703022214573,
              2.006829697778543,
              1,
              8,
              0.3310567674071525,
              1.006876663310679,
              3.986387090471896,
              0.8223421599208041,
              0.1462928187106541,
              0.9731772451240547,
              3.623200381028938
            ],
            [
              0.7990265170580043,
              2.076222740001175,
              2,
              5,
              0.2778981735570477,
              2.503045840535994,
              2.408219457223154,
              -0.02770898521749803,
              0.696568461490948,
              0.6218387512178831,
              3.422225049691006
            ],
            [
              0.8212113094835243,
              1.960110946750698,
              7,
              11,
              0.2952593169104415,
              8.523993665409256,
              5.611927232096146,
              -0.8279998854345758,
              0.8693483174416589,
              0.2632392534701964,
              3.516988932655118
            ],
            [
              0.7619446179478341,
              2.100843471945502,
              4,
              7,
              0.2661547393737491,
              5.249725381318799,
              3.331995026510755,
              -0.5292918285307302,
              0.8577685939971401,
              0.3320252895201604,
              3.623200381028938
            ],
            [
              0.839655092192802,
              2.022782022020493,
              0.5,
              3.5,
              0.2933357340929988,
              0.5954826030938782,
              1.730290244770893,
              0.344756298967515,
              0.4564052898631646,
              0.7506252238956279,
              3.291622647869134
            ],
            [
              1,
              2,
              0,
              1,
              0.3333333333333333,
              0,
              0.5,
              0.1379995438888773,
              0.6666666666666667,
              1,
              3.623200381028938
            ],
            [
              0.7541026617300703,
              2.119110448805318,
              3.5,
              7.5,
              0.2624597037250579,
              4.641277875840224,
              3.539220904803826,
              -0.3326867759950208,
              0.7714262405752981,
              0.452116026000987,
              3.312596263378055
            ],
            [
              0.7178615673318676,
              2.95507780267211,
              2,
              5,
              0.1954460705761909,
              2.786052480053441,
              1.69200282831091,
              -0.3984417936200919,
              0.8597121858455844,
              0.410714149481604,
              2.745820516975412
            ],
            [
              0.5571664272149182,
              2.441153281866574,
              1,
              5,
              0.1858262231100102,
              1.794795865570461,
              2.048212227040844,
              0.06994268459378351,
              0.6901560477109234,
              0.708725367872129,
              3.623200381028938
            ],
            [
              0.8489990932324808,
              2.149405920606442,
              1,
              10,
              0.2831502379811888,
              1.177857559532364,
              4.652448336598309,
              0.9589838848712006,
              0.1372936824281255,
              0.9743132239473854,
              3.623200381028938
            ],
            [
              0.9425598911316477,
              1.977527623824984,
              3,
              7,
              0.3227848091209164,
              3.182821620383366,
              3.539773561524477,
              0.09851841013544524,
              0.5880536278688976,
              0.6755839719013953,
              3.623200381028938
            ],
            [
              1,
              2,
              0,
              4,
              0.3333333333333333,
              0,
              2,
              0.5519981755555093,
              0.1975308641975309,
              1,
              3.623200381028938
            ],
            [
              0.9412279100025295,
              2.129069149564208,
              5,
              6,
              0.3065592324592039,
              5.312209664486642,
              2.818132986064882,
              -0.721860914008581,
              0.9141162088866456,
              0.2249655575314808,
              3.455065414986732
            ],
            [
              0.8258908912105036,
              2.150521787984091,
              2,
              9,
              0.2774786228346489,
              2.421627385996001,
              4.185030837765489,
              0.4866977440725225,
              0.3735887228256247,
              0.8536477605237893,
              3.623200381028938
            ],
            [
              1,
              2,
              0,
              3,
              0.3333333333333333,
              0,
              1.5,
              0.413998631666632,
              0.2962962962962963,
              1,
              3.623200381028938
            ],
            [
              0.5740223568957453,
              2.080123524512518,
              0,
              4,
              0.2162738532635496,
              0,
              1.922962724503301,
              0.5449264126557286,
              0.3772744059209156,
              1,
              3.52884844603446
            ],
            [
              0.7586046939479398,
              2.103943014016244,
              0,
              8,
              0.2650103234392737,
              0,
              3.802384354854126,
              1.049454613320145,
              0.08516279636379734,
              1,
              3.623200381028938
            ],
            [
              0.792474054809638,
              2.207525945190362,
              0,
              5,
              0.2641580182698793,
              0,
              2.264979041761085,
              0.6251321493617923,
              0.2157360929477214,
              1,
              3.623200381028938
            ],
            [
              0.8781711182885409,
              2.076315344113254,
              1.5,
              5.5,
              0.2972330824540818,
              1.708095345840268,
              2.648923255127666,
              0.259667644719174,
              0.4943232281137968,
              0.790016172042376,
              3.623200381028938
            ],
            [
              0.6422259791015982,
              2.208517627914552,
              1,
              2,
              0.2252836689770957,
              1.557084316954738,
              0.9055848025485537,
              -0.179813271663757,
              0.8706093286060204,
              0.5350265739726245,
              3.623200381028938
            ],
            [
              0.3517944014696405,
              1.927092165037782,
              1.5,
              10.5,
              0.1543711769773578,
              4.26385409697729,
              5.448623677941288,
              0.3549354007796743,
              0.5736547131619978,
              0.7198401176994148,
              3.3379865134936
            ],
            [
              0.8692887155207925,
              2.130711284479208,
              0,
              5,
              0.2897629051735975,
              0,
              2.346634213852258,
              0.6476689023712917,
              0.180724385267897,
              1,
              3.623200381028938
            ],
            [
              1.006227260261713,
              1.897758564786007,
              0,
              5,
              0.3464986817713471,
              0,
              2.634687094964477,
              0.7382036753494171,
              0.1191879471844339,
              1,
              3.569051716949782
            ],
            [
              0.8519166213354432,
              1.989663419799566,
              4,
              8,
              0.2998038446930965,
              4.695295173053085,
              4.02078056036528,
              -0.1861654177945999,
              0.7241734631484835,
              0.5068796183422957,
              3.623200381028938
            ],
            [
              0.5985361063744861,
              2.222745215613044,
              0,
              9,
              0.2121504515376831,
              0,
              4.049047068814748,
              1.117533297362062,
              0.1169471423202138,
              1,
              3.623200381028938
            ],
            [
              1.212768475821386,
              1.711355859723591,
              4,
              3,
              0.414745864626635,
              3.298238765062617,
              1.752996013631288,
              -0.4603126793745304,
              0.8887665692100791,
              0.3188345905223311,
              3.356941532722917
            ],
            [
              0.9358599459235738,
              2.050012095285903,
              2,
              5,
              0.3134293543083274,
              2.137071907726809,
              2.439009999744748,
              0.08333463796230688,
              0.6164310441835789,
              0.6982892778256571,
              3.623200381028938
            ],
            [
              0.816322983352166,
              2.078451412581662,
              1,
              7,
              0.2819988267475427,
              1.225005323130287,
              3.367892055415066,
              0.6035744275337099,
              0.2925606028206756,
              0.9293680443320443,
              3.55032724139907
            ],
            [
              0.5311052795946206,
              2.42471391639232,
              1,
              9,
              0.1796812471871392,
              1.882865861855629,
              3.711778094378617,
              0.5047781078019214,
              0.4402194808319677,
              0.8620167410506622,
              3.623200381028938
            ],
            [
              0.9203728250348604,
              2.07962717496514,
              0,
              6,
              0.3067909416782868,
              0,
              2.885132523862397,
              0.7962939447039525,
              0.1109648357443301,
              1,
              3.623200381028938
            ],
            [
              0.7713972034500398,
              2.058649465398205,
              3,
              8,
              0.2725740221676197,
              3.889047026075066,
              3.886042832674556,
              -0.0008388948182307881,
              0.649569193406861,
              0.6123985292357484,
              3.581132384207403
            ],
            [
              1.121595122483217,
              1.954347806567331,
              2,
              8,
              0.3646345684409106,
              1.783174658937523,
              4.093437193275959,
              0.7027627262174161,
              0.2311460496447947,
              0.9277513720488408,
              3.287400495432226
            ],
            [
              0.5017857228679966,
              2.444090712788657,
              0,
              2,
              0.1703349525439771,
              0,
              0.8183002331030673,
              0.2258501178647706,
              0.6883440909702047,
              1,
              3.623200381028938
            ],
            [
              0.9993734747634544,
              2.000626525236545,
              0,
              10,
              0.3331244915878182,
              0,
              4.998434177422317,
              1.379563273285711,
              0.01739593109080443,
              1,
              3.623200381028938
            ],
            [
              0.8980145348706411,
              2.101985465129359,
              4,
              9,
              0.2993381782902137,
              4.454270888361735,
              4.28166614341747,
              -0.04763875215072895,
              0.6563009514429552,
              0.5773301046896162,
              3.623200381028938
            ],
            [
              0.9709340141500027,
              2.029065985849997,
              0,
              7,
              0.3236446713833342,
              0,
              3.449863163059049,
              0.952159085962377,
              0.06474770979973646,
              1,
              3.623200381028938
            ],
            [
              0.97947138161057,
              1.917266890065293,
              2,
              4,
              0.3381290574946946,
              2.041917750278062,
              2.086303174965787,
              0.01253405452171736,
              0.6708777977163791,
              0.6582385897000335,
              3.541186502006982
            ],
            [
              0.7596573566892829,
              2.18469768271529,
              2.5,
              8.5,
              0.258004672168512,
              3.290957400709484,
              3.890698501330228,
              0.1655279966741519,
              0.5608636818738215,
              0.6941121858025832,
              3.623200381028938
            ],
            [
              0.9736691318530217,
              2.026330868146978,
              0,
              7,
              0.3245563772843406,
              0,
              3.454519748002112,
              0.9534442991588218,
              0.06413922959983999,
              1,
              3.623200381028938
            ],
            [
              0.9329573020056775,
              1.903733792716474,
              1,
              4,
              0.328889283623975,
              1.071860414029874,
              2.101134105673632,
              0.2840785999673191,
              0.4697125848865238,
              0.8638646636535465,
              3.623200381028938
            ],
            [
              0.9486247816388327,
              2.009462221012739,
              0,
              7,
              0.3206886007032599,
              0,
              3.483519086251895,
              0.9614480900619206,
              0.06675477198424005,
              1,
              3.623200381028938
            ],
            [
              0.9752742134134986,
              2.024725786586501,
              0,
              2,
              0.3250914044711662,
              0,
              0.9877880813538772,
              0.2726286093714086,
              0.4555016123187031,
              1,
              3.623200381028938
            ],
            [
              1.005347414430393,
              1.949372661471555,
              0,
              9,
              0.3402513228341958,
              0,
              4.616869918143831,
              1.274251885796254,
              0.02368136616409589,
              1,
              3.623200381028938
            ],
            [
              0.5746276181115769,
              1.993086803027352,
              0,
              0,
              0.2237895356979366,
              0,
              0,
              0,
              1,
              1,
              3.525131473453241
            ],
            [
              0.8865091373441557,
              2.557859433261861,
              2,
              5,
              0.2573792900415938,
              2.256039916285229,
              1.954759489509495,
              -0.113021223543563,
              0.7409399203990157,
              0.5732568918417695,
              2.665697798428176
            ],
            [
              0.9930338396824443,
              2.006966160317556,
              0,
              11,
              0.3310112798941481,
              0,
              5.480909552684986,
              1.512726036733438,
              0.01201176277486691,
              1,
              3.623200381028938
            ],
            [
              0.647186898930939,
              2.228824840787563,
              1.166666666666667,
              10.83333333333333,
              0.2250292966447641,
              1.802673491372948,
              4.860558414049863,
              0.8439734491881785,
              0.2539658705628587,
              0.9258203791227478,
              3.623200381028938
            ],
            [
              0.6258327965147656,
              2.235389065572951,
              0.5,
              6.5,
              0.2187292096454628,
              0.7989354389614562,
              2.907771224305417,
              0.5820367530280179,
              0.3517629969925554,
              0.8223312231628244,
              3.623200381028938
            ],
            [
              0.9580870026515713,
              2.041912997348429,
              1,
              3,
              0.3193623342171905,
              1.043746546224332,
              1.469210492266672,
              0.1174276609900096,
              0.617418902127482,
              0.7853831010648852,
              3.623200381028938
            ],
            [
              0.9851583707110092,
              2.014841629288991,
              3,
              9,
              0.3283861235703364,
              3.045195665174969,
              4.466852316911862,
              0.3923759390125597,
              0.4073333222958883,
              0.8092644661649033,
              3.623200381028938
            ],
            [
              1.268990294814378,
              2.424289542693995,
              2,
              7,
              0.3435944067727311,
              1.576056182756347,
              2.88744387859762,
              0.466600857669928,
              0.3523527173852018,
              0.8707991795259061,
              2.810512827580238
            ],
            [
              0.9567137233005062,
              1.821416042795473,
              0.5,
              3.5,
              0.3443733028514888,
              0.5226223768120327,
              1.921581844984889,
              0.3861115370537612,
              0.3788696080865953,
              0.815232101624674,
              3.623200381028938
            ],
            [
              0.9935372927907107,
              2.003867051778519,
              4,
              7,
              0.3314658880076776,
              4.026018981899055,
              3.493245718964836,
              -0.1470449345622223,
              0.715665011790193,
              0.5220925328753605,
              3.623200381028938
            ],
            [
              0.8494128554728404,
              2.150587144527159,
              0.625,
              5.125,
              0.2831376184909468,
              0.7358023792235672,
              2.383070136470481,
              0.4546443983258561,
              0.3568340715675239,
              0.8525123022353298,
              3.623200381028938
            ],
            [
              1.26390426010117,
              2.52780852020234,
              0,
              2,
              0.3333333333333333,
              0,
              0.7911991687724467,
              0.2759990877777547,
              0.4444444444444445,
              1,
              2.866673129766108
            ],
            [
              1.26390426010117,
              2.52780852020234,
              1,
              5,
              0.3333333333333333,
              0.7911991687724467,
              1.977997921931117,
              0.413998631666632,
              0.3511659807956106,
              0.9122085048010974,
              2.866673129766108
            ],
            [
              1.209786450052567,
              2.376707317166996,
              1,
              5,
              0.3373173156217294,
              0.826592164225801,
              2.103750833720634,
              0.4521547647842128,
              0.3433435986560909,
              0.9153096872159269,
              2.824605132944572
            ],
            [
              0.5791016147694005,
              2.409652855706676,
              3,
              10.5,
              0.193760183544671,
              5.180437980983021,
              4.357474137875632,
              -0.2271372699717145,
              0.7430714926587167,
              0.5020935387276912,
              3.623200381028938
            ],
            [
              0.8960048448239818,
              2.153789387847283,
              3,
              9,
              0.2937919008520079,
              3.348196181449603,
              4.178681560408058,
              0.2419616563577807,
              0.511727197571263,
              0.7320181774796157,
              3.43230159463962
            ],
            [
              0.6032959315019272,
              2.242521659352666,
              1.5,
              6.5,
              0.2119938865515124,
              2.486341978580388,
              2.898522729040803,
              0.1137615111266248,
              0.619296936997124,
              0.6913363138522047,
              3.623200381028938
            ],
            [
              0.992088938922127,
              2.007911061077873,
              0,
              3,
              0.3306963129740423,
              0,
              1.494090081056459,
              0.4123674994293742,
              0.2998262495322818,
              1,
              3.623200381028938
            ],
            [
              0.9844124911393572,
              2.073313130440717,
              4,
              10,
              0.3219427159166308,
              4.063337306265189,
              4.82319812341821,
              0.2172525972166806,
              0.5123859847593967,
              0.7085224756897254,
              3.497591406905765
            ],
            [
              0.8886764079158673,
              2.111323592084132,
              4,
              7,
              0.2962254693052891,
              4.501075942120304,
              3.3154557767671,
              -0.327230084088395,
              0.7979290364887052,
              0.4193602658912262,
              3.623200381028938
            ],
            [
              0.985466872039896,
              2.014533127960104,
              0,
              10,
              0.328488957346632,
              0,
              4.963929290220161,
              1.370039955894042,
              0.01864367776896453,
              1,
              3.623200381028938
            ],
            [
              0.9306680227250006,
              2.643602933093235,
              0,
              8,
              0.2603798184941882,
              0,
              3.026173068524832,
              1.055639388077614,
              0.08955091414746102,
              1,
              2.866673129766108
            ],
            [
              0.9064200608734533,
              2.093579939126547,
              0,
              5,
              0.3021400202911511,
              0,
              2.388253682869176,
              0.6591558378537554,
              0.1655165660166676,
              1,
              3.623200381028938
            ],
            [
              0.9725437260070754,
              2.027456273992925,
              0,
              6,
              0.3241812420023585,
              0,
              2.959373317671333,
              0.8167843360711152,
              0.09527554707775591,
              1,
              3.623200381028938
            ],
            [
              1.130116665325151,
              1.817496696658371,
              4.5,
              4.5,
              0.383400577531874,
              3.981889780118661,
              2.475932973233816,
              -0.4156427049329175,
              0.8425727521833704,
              0.3541995899061221,
              3.623200381028938
            ],
            [
              0.623764043103464,
              2.192669063719761,
              0,
              1,
              0.2214730545498501,
              0,
              0.4560651748803106,
              0.1404382575504828,
              0.7785269454501499,
              1,
              3.247442561841603
            ],
            [
              0.9061231504630608,
              2.207768661128005,
              4.5,
              11.5,
              0.2909937805450186,
              4.966212371574815,
              5.20887908342913,
              0.07361085012379433,
              0.5854288901998278,
              0.6235688416704921,
              3.296616075567834
            ],
            [
              0.9934795007760246,
              2.006520499223976,
              1,
              7,
              0.3311598335920082,
              1.006563295185137,
              3.488626207759781,
              0.6850470996775987,
              0.1986773504322804,
              0.95995219016354,
              3.623200381028938
            ],
            [
              0.4784636933157678,
              1.990825542961435,
              0,
              18.91666666666667,
              0.1937657550547292,
              0,
              9.501920815486097,
              2.622521477210622,
              0.01700428888445998,
              1,
              3.623200381028938
            ],
            [
              0.9083748931020664,
              1.785096168854504,
              2,
              9,
              0.3372506599132391,
              2.20173412451997,
              5.041745177110148,
              0.7838404597936299,
              0.2258027994010367,
              0.9285135857758147,
              3.623200381028938
            ],
            [
              1.073770212521799,
              1.723485364338837,
              1.5,
              11.5,
              0.3838656079209226,
              1.396946928223293,
              6.672525475382628,
              1.467394182959529,
              0.0446958534572271,
              0.9906880241688071,
              3.595202031208294
            ],
            [
              0,
              2.025764625875315,
              0,
              0,
              0,
              null,
              0,
              null,
              1,
              1,
              2.37320039657629
            ],
            [
              0.5847798562998692,
              2.369940219602079,
              3,
              10,
              0.1979137926022861,
              5.130135670168554,
              4.219515714906527,
              -0.2513302769645391,
              0.7537054391600384,
              0.4906402604119355,
              3.623200381028938
            ],
            [
              0.1939491095716396,
              1.694787704606225,
              0.5,
              4.5,
              0.1026872077230423,
              2.577995852130032,
              2.655199815156525,
              0.02258199224760577,
              0.7481571676238287,
              0.4182729001656602,
              3.41882869234791
            ],
            [
              0.9535003556345862,
              1.918178970171847,
              3.5,
              4.5,
              0.3320358046477983,
              3.670685573756953,
              2.345975047154672,
              -0.3656188969118186,
              0.8286908788692612,
              0.3922914600676926,
              3.623200381028938
            ],
            [
              0.9670948459565757,
              2.02735581578233,
              1,
              8,
              0.3229623577751569,
              1.034024743468545,
              3.946026611472197,
              0.8037098591761256,
              0.1582100370949142,
              0.9701107278792807,
              3.623200381028938
            ],
            [
              0.6449967569171982,
              2.355003243082802,
              0,
              3.75,
              0.2149989189723994,
              0,
              1.592354495058396,
              0.4394883880549245,
              0.4034256018285615,
              1,
              3.623200381028938
            ],
            [
              0.7439701771396567,
              2.05996304895946,
              4.5,
              4.5,
              0.2653309180884745,
              6.048629553003263,
              2.184505203757449,
              -1.066494795451655,
              0.9622751872346383,
              0.1286866118298565,
              3.623200381028938
            ],
            [
              1.039676220172092,
              1.817164114095055,
              2,
              11,
              0.3639252105556666,
              1.923675814831035,
              6.05338830691029,
              1.139796880598272,
              0.09477925171634838,
              0.9764582856547808,
              3.623200381028938
            ],
            [
              0.8934694389778658,
              2.102823461326549,
              1,
              10,
              0.2981916216826105,
              1.1192324621019,
              4.755510951780793,
              1.003609546057246,
              0.1154190788210058,
              0.9796575135880629,
              3.623200381028938
            ],
            [
              0.6914960863676751,
              2.051371225199446,
              1,
              2,
              0.2521070135079166,
              1.446139782587707,
              0.9749576163649019,
              -0.1751411377332694,
              0.8413729692529079,
              0.5816706057603825,
              2.690299790905724
            ],
            [
              0.7891752855919927,
              1.8138834502262,
              0,
              6,
              0.3031722929386529,
              0,
              3.307820025179551,
              1.108486906115333,
              0.1144860215860072,
              1,
              2.98408579021626
            ],
            [
              0.5954813944502135,
              2.404518605549788,
              0,
              4,
              0.1984937981500711,
              0,
              1.663534642970836,
              0.4591340439466436,
              0.4126934239213247,
              1,
              3.623200381028938
            ],
            [
              0.2424747369726056,
              1.737105734351206,
              1,
              5,
              0.1224879415033098,
              4.124140982625247,
              2.87835098412559,
              -0.3443311886584246,
              0.8389748652087918,
              0.543418239104116,
              3.61799929699507
            ],
            [
              0.7649003944331667,
              2.143690752964538,
              1,
              5,
              0.2629796886776327,
              1.307359765111711,
              2.332425977527512,
              0.2829173395385592,
              0.5034185633932673,
              0.839720957358927,
              3.623200381028938
            ],
            [
              0.8028263714538867,
              2.169670882358885,
              3,
              5,
              0.2700848151917096,
              3.736798025913273,
              2.304496981848214,
              -0.395313781585082,
              0.8565443660763494,
              0.3720421052088847,
              3.623200381028938
            ],
            [
              0.257838757863867,
              1.51172320891249,
              0,
              4,
              0.1457076738225656,
              0,
              2.645987027531011,
              0.8206953208039272,
              0.5326304867909261,
              1,
              3.224079582833598
            ],
            [
              0.6312438250377853,
              2.353963126526134,
              3,
              9,
              0.2114573077444708,
              4.752521737254894,
              3.823339413681372,
              -0.2564534736855066,
              0.7632913704038726,
              0.481907055675914,
              3.623200381028938
            ],
            [
              0.3901862287741133,
              1.215564522378597,
              0,
              2,
              0.2429930227303414,
              0,
              1.645326071286148,
              0.4748802111630048,
              0.5730595636349454,
              1,
              3.464718117557824
            ],
            [
              0.8481846050184811,
              2.090301563754853,
              1,
              4,
              0.288646791682043,
              1.17898862356528,
              1.913599486963362,
              0.2027519281694994,
              0.5517028749665569,
              0.8178511335228731,
              3.623200381028938
            ],
            [
              0.8462826112555734,
              1.962311314319441,
              1.5,
              8.5,
              0.3013189637524089,
              1.772457545564536,
              4.331626657795595,
              0.7063283404447785,
              0.2632687530453589,
              0.9125069565376218,
              3.623200381028938
            ],
            [
              0.6352083574954223,
              2.183294720310623,
              3,
              11,
              0.2253708227240524,
              4.722859774434911,
              5.038257042290197,
              0.08704935821565517,
              0.6089441305430994,
              0.6421443661860623,
              3.623200381028938
            ],
            [
              1.171025021259847,
              1.832664994773708,
              3,
              8,
              0.3898621412359367,
              2.561858154638277,
              4.365227699996429,
              0.5127595167030322,
              0.3207566339579445,
              0.8670197295257168,
              3.516988932655118
            ],
            [
              0.9674437251266861,
              1.675215366277154,
              3.5,
              5.5,
              0.366087221871951,
              3.617781488573589,
              3.283159951083005,
              -0.09235523909819077,
              0.6841672962678339,
              0.5653790908045561,
              3.623200381028938
            ],
            [
              0.9810664424656421,
              1.98664569929938,
              6,
              8,
              0.3305800548034827,
              6.115793732502603,
              4.026888137538222,
              -0.5765360386640171,
              0.8557933220165818,
              0.3022602805997452,
              3.623200381028938
            ],
            [
              0.5055587432876685,
              1.836436601966438,
              3,
              7,
              0.2158666729684791,
              5.934028517617718,
              3.811729733824991,
              -0.5857525283186308,
              0.8495485640566127,
              0.3704741045346461,
              3.623200381028938
            ],
            [
              0.9377479927237822,
              1.994923419031209,
              2,
              7,
              0.3197589709385846,
              2.13276916135091,
              3.50890662429508,
              0.3798126844293847,
              0.4112014904296231,
              0.8368762156392909,
              3.623200381028938
            ],
            [
              0.9544660349227364,
              2.045533965077264,
              1,
              2,
              0.3181553449742455,
              1.047706218357942,
              0.9777398147111462,
              -0.01931066358160591,
              0.7607406940754802,
              0.6830021466569547,
              3.623200381028938
            ],
            [
              1.05891145306599,
              1.547405929538614,
              2,
              3,
              0.406286456182775,
              1.888732050455367,
              1.938728515079752,
              0.01379897862844295,
              0.6716411933438384,
              0.6738170487387012,
              3.623200381028938
            ],
            [
              0.8370804255176556,
              2.079006192705886,
              3,
              7,
              0.2870560909564473,
              3.583885022929286,
              3.366993337758798,
              -0.05986190725363485,
              0.6837874199535057,
              0.5819600182200007,
              3.623200381028938
            ],
            [
              0.8571452364180449,
              2.142854763581955,
              3,
              4,
              0.2857150788060149,
              3.499990284653285,
              1.86666873928202,
              -0.4507952565702216,
              0.8917254141777218,
              0.3207719054218925,
              3.623200381028938
            ],
            [
              1.166848503007309,
              1.63208719404922,
              0.5,
              4.5,
              0.4168900715491295,
              0.4285046419576782,
              2.757205629948892,
              0.642719348392731,
              0.1879077362707221,
              0.9325856765423549,
              3.623200381028938
            ],
            [
              0.4155663090157651,
              1.17466585641544,
              0,
              0,
              0.2613243009727959,
              0,
              0,
              0,
              1,
              1,
              3.065597319362484
            ],
            [
              0.5300773884770685,
              1.060154776954137,
              0,
              0,
              0.3333333333333334,
              0,
              0,
              0,
              1,
              1,
              3.065597319362484
            ],
            [
              0,
              0.9306733495372158,
              0,
              0,
              0,
              null,
              0,
              null,
              1,
              1,
              3.065597319362484
            ],
            [
              1.405991033684853,
              1.559084540970828,
              6,
              2,
              0.4741838777071047,
              4.267452534370056,
              1.282804073443392,
              -0.8237602525530386,
              0.9747687081830522,
              0.1132361263195942,
              3.623200381028938
            ],
            [
              0.8486914101346932,
              2.105945175092093,
              1,
              8,
              0.2872405406398063,
              1.178284577949591,
              3.79876935763542,
              0.7232514087287792,
              0.2196770075470719,
              0.9525226021893354,
              3.623200381028938
            ],
            [
              0.9126413420856307,
              1.576926805074234,
              2.5,
              5.5,
              0.3665862061766758,
              2.739301722061843,
              3.487796632222945,
              0.2267326365079926,
              0.5295448037643727,
              0.7326082318560742,
              3.301222628065355
            ],
            [
              0.7246067959193379,
              2.275393204080662,
              2,
              7,
              0.2415355986397793,
              2.760117640716465,
              3.076391362796674,
              0.08729125878221272,
              0.624392352669049,
              0.6788649100042097,
              3.623200381028938
            ],
            [
              0.5464465659379553,
              1.950470373385896,
              0,
              3,
              0.2188485156762681,
              0,
              1.538090524693377,
              0.4558718254971005,
              0.476656793358233,
              1,
              3.373953902538686
            ],
            [
              0.7362192809586899,
              2.19614799491888,
              4,
              12,
              0.2510665314727199,
              5.433163873121172,
              5.464112631645868,
              0.008541829120670082,
              0.6263405921423479,
              0.5988475643797245,
              3.623200381028938
            ],
            [
              0.6658431232862698,
              2.510336404728183,
              2,
              6,
              0.2096364885591064,
              3.003710528884036,
              2.39011790957542,
              -0.1792963964669761,
              0.775329167826976,
              0.5246237402697147,
              3.422225049691006
            ],
            [
              0.7495058553495546,
              1.681191691552094,
              0.5,
              2.5,
              0.3083501097472747,
              0.6671061959440063,
              1.487040420531685,
              0.2543157523013281,
              0.5521337672476416,
              0.6691288224354626,
              3.224079582833598
            ],
            [
              0.9650791793609322,
              1.810003783037754,
              2.5,
              9.5,
              0.3477658839167644,
              2.590461024820244,
              5.248607814540599,
              0.7336460891421852,
              0.2538919924389131,
              0.9005433653898741,
              3.623200381028938
            ],
            [
              0.8315592984103359,
              1.895184750517375,
              1,
              8,
              0.3049641930042337,
              1.202560060252668,
              4.221224341223748,
              0.8331485878553099,
              0.187318085487622,
              0.9621501107446553,
              3.623200381028938
            ],
            [
              0.5711281390726971,
              2.404346216508316,
              2.666666666666667,
              12.33333333333333,
              0.191945239925005,
              4.669121488211658,
              5.12959957623918,
              0.1270915322372405,
              0.5950810751174122,
              0.6519132386681301,
              3.623200381028938
            ],
            [
              0.7484280772065268,
              1.896732495065337,
              2,
              4,
              0.2829423986777937,
              2.672267464182941,
              2.108889899027227,
              -0.1692100723232743,
              0.775228183917652,
              0.5422424045652102,
              3.329456440863559
            ],
            [
              0.7134783035803084,
              2.162118551056575,
              7.75,
              12.5,
              0.2481148574181491,
              10.86227844786547,
              5.781366610952739,
              -1.402327032067109,
              0.9419603780728154,
              0.1331114055612368,
              3.623200381028938
            ],
            [
              1.092178791285393,
              1.652456046843123,
              7.172916666666667,
              26.15565476190476,
              0.3979322772242143,
              6.567529715738948,
              15.828351266512,
              2.555978300085934,
              0.0221762465582486,
              0.991668380864169,
              3.623200381028938
            ],
            [
              0.5692078705510745,
              2.430792129448926,
              2.666666666666667,
              12.33333333333333,
              0.1897359568503582,
              4.684873144998773,
              5.073791865588017,
              0.107341212102323,
              0.603406826005644,
              0.6442637131761948,
              3.623200381028938
            ],
            [
              0.5521806021505772,
              2.148026115297717,
              2,
              8,
              0.2044956775281227,
              3.622003366671343,
              3.724349505355617,
              0.03033703775391262,
              0.6641875901488299,
              0.6376137259708026,
              3.37363652689109
            ],
            [
              0.5583303292514569,
              2.12089341712707,
              3,
              10,
              0.2083925726644312,
              5.373163238368305,
              4.714994124290247,
              -0.1957449815922292,
              0.7211688059226482,
              0.5289298428371472,
              3.362380525540822
            ],
            [
              0.9152637804603104,
              2.083047950004537,
              0,
              13,
              0.3052597137117598,
              0,
              6.240854897253653,
              1.722470258595341,
              0.008783999100176364,
              1,
              3.623200381028938
            ],
            [
              0.01718654694125043,
              2.98281345305875,
              0,
              2,
              0.005728848980416808,
              0,
              0.6705079051957085,
              0.1850595701817888,
              0.9885751217498068,
              1,
              3.623200381028938
            ],
            [
              0.6784317768838254,
              2.18965621518179,
              2,
              8,
              0.236544966110058,
              2.947975121664267,
              3.653541567179678,
              0.1947356953288461,
              0.566312324710506,
              0.7242957239532867,
              3.623200381028938
            ],
            [
              0.827182889904134,
              1.96118468551839,
              1,
              8,
              0.2966548948550265,
              1.208922491271422,
              4.079167076447673,
              0.7921848872076851,
              0.2020202425988411,
              0.9578772977303666,
              3.623200381028938
            ],
            [
              0.8818175193499781,
              2.07764128967921,
              1.5,
              8.5,
              0.2979658026189075,
              1.701032205739923,
              4.091177838168786,
              0.6596780142063509,
              0.2703648092328582,
              0.9092100329173398,
              3.623200381028938
            ],
            [
              1,
              2,
              1,
              5,
              0.3333333333333333,
              1,
              2.5,
              0.413998631666632,
              0.3511659807956106,
              0.9122085048010974,
              3.623200381028938
            ],
            [
              0.7937350294292446,
              1.404133497658685,
              1,
              4,
              0.3611385392923868,
              1.259866281470626,
              2.848731980733868,
              0.4694301856911198,
              0.4072174909104185,
              0.8935775015228368,
              3.384668791428551
            ],
            [
              0.9919517486896301,
              1.903541394961652,
              2.5,
              9.5,
              0.3425847340942954,
              2.520283878023809,
              4.990697877726679,
              0.6818320103513863,
              0.2655330421592183,
              0.8943222923555311,
              3.623200381028938
            ],
            [
              0.283133909955245,
              2.704942880982234,
              2.5,
              9.5,
              0.09475456280573517,
              8.829744202646639,
              3.512088949009639,
              -1.467667999120396,
              0.9403863436459314,
              0.2073068204040797,
              3.623200381028938
            ],
            [
              0.6800409260935276,
              2.745134664167005,
              1,
              8,
              0.198541916515819,
              1.470499732632956,
              2.914246832560236,
              0.503631573804536,
              0.4406228843372929,
              0.8635645203938465,
              2.866673129766108
            ],
            [
              0.779884693216295,
              2.213851220199412,
              3.5,
              11.5,
              0.2605055074234936,
              4.487842921452622,
              5.194567681456091,
              0.1950553890709099,
              0.5376766385012254,
              0.6835558329670381,
              3.623200381028938
            ],
            [
              0.7689334968472991,
              2.078860041240778,
              2,
              5,
              0.2700102681472962,
              2.601005169107851,
              2.405164321218914,
              -0.05405189536696846,
              0.7138398825116525,
              0.603528465742446,
              3.623200381028938
            ],
            [
              0.7434610334057975,
              2.202580385907287,
              0.25,
              7.75,
              0.2523593281927269,
              0.3362651016889872,
              3.518600296991031,
              0.9027564558279039,
              0.1635232041759875,
              0.9023789774436055,
              3.525131473453241
            ],
            [
              0.792811159711903,
              2.123566488186742,
              1.5,
              7.5,
              0.2718479070374003,
              1.892001621855424,
              3.531794291218098,
              0.4525812808887473,
              0.3952651082552531,
              0.845780894766768,
              3.623200381028938
            ],
            [
              0.7830994788947535,
              2.243504167297847,
              2.5,
              5.5,
              0.2587386953953733,
              3.19244242574192,
              2.451522078795328,
              -0.2106689446950407,
              0.7651950842345898,
              0.4988286900536189,
              3.516988932655118
            ],
            [
              0.931405875116281,
              1.816783866461817,
              4,
              6,
              0.3389161457903696,
              4.29458317460218,
              3.302539234721952,
              -0.2738032224423925,
              0.7752936859630237,
              0.455980751278584,
              3.623200381028938
            ],
            [
              0.8758945251592238,
              1.691505108778531,
              2.75,
              4.25,
              0.3411601815241435,
              3.139647435860035,
              2.512555225487323,
              -0.1929269231180926,
              0.7490044263275721,
              0.523240940578383,
              3.250413162857846
            ],
            [
              0.9257831363937393,
              2.101158734356202,
              6.5,
              11.5,
              0.3058476759464071,
              7.021082740089493,
              5.473170499668896,
              -0.44362874132569,
              0.7745141089359642,
              0.3923978627981946,
              3.489206393154308
            ],
            [
              0.905942400747458,
              1.834458725171262,
              6,
              6,
              0.3305875158855588,
              6.622937611761667,
              3.270719541231352,
              -0.9548485398055427,
              0.936262739633411,
              0.1722681868196261,
              3.510732781989699
            ],
            [
              1.046554893044431,
              1.918516220793512,
              3,
              12,
              0.3529611442235483,
              2.866548157137741,
              6.254833745964741,
              0.9351637316467644,
              0.1667053075554181,
              0.9410295970483716,
              3.623200381028938
            ],
            [
              0.7348418846959438,
              2.250374166231063,
              3,
              11,
              0.2461603690184339,
              4.082510894491694,
              4.888076020896939,
              0.2223352400334193,
              0.5348998998498262,
              0.707663017420868,
              3.623200381028938
            ],
            [
              0.7558232928744713,
              2.232090609814068,
              5.760416666666667,
              12.48958333333333,
              0.2529601981484065,
              7.621380183665985,
              5.595464305265686,
              -0.5591509343529509,
              0.8091177197415409,
              0.3535857378071796,
              3.623200381028938
            ],
            [
              0.6735971236562461,
              2.336677352448437,
              3.404464285714286,
              19.32886904761905,
              0.2237660150272694,
              5.054155022567572,
              8.271946072214767,
              0.9402628415503329,
              0.2919694572179013,
              0.8591563156097685,
              3.422225049691006
            ],
            [
              0.6413211446909346,
              2.035387822665362,
              2.5,
              10.25,
              0.239593154322021,
              3.898202984099019,
              5.035895314818931,
              0.3260557658374565,
              0.5067646146016768,
              0.7341530857906353,
              3.489256899959462
            ],
            [
              1.167436410734665,
              1.77260371678924,
              1,
              6,
              0.3970817948385885,
              0.8565777037660685,
              3.384851302731072,
              0.7742817048986168,
              0.1624751721420312,
              0.9710393181060439,
              3.265314914416132
            ],
            [
              0.8530354927597759,
              2.146964507240225,
              4,
              6,
              0.2843451642532586,
              4.689136658381041,
              2.794643311413,
              -0.5228784355642047,
              0.8752678804510419,
              0.3091590521017755,
              3.623200381028938
            ],
            [
              0.9073704104149233,
              1.981442039942176,
              4.5,
              14.5,
              0.3140980683265746,
              4.959385878521469,
              7.317902672754007,
              0.6509484837166949,
              0.330017431015517,
              0.8266540388750975,
              3.623200381028938
            ],
            [
              0.696582010073623,
              2.106282114227775,
              3.5,
              7.5,
              0.2485250726334238,
              5.024534009470154,
              3.560776568978139,
              -0.4039957183036969,
              0.8025426977866434,
              0.4114324380537024,
              3.623200381028938
            ],
            [
              0.6701059334489,
              2.44361503183078,
              0,
              5,
              0.2152106566134483,
              0,
              2.046148814305644,
              0.7411188501247299,
              0.29769084974405,
              1,
              2.760891608628331
            ],
            [
              1.198490727337878,
              1.632909927218342,
              5.5,
              7.5,
              0.4232854595866877,
              4.589105175821223,
              4.593027377068023,
              0.001115215692145736,
              0.6100319520162659,
              0.6016888210285151,
              3.516988932655118
            ],
            [
              0.693256480773045,
              2.262172369794968,
              1.5,
              11.5,
              0.2345705194830882,
              2.163701374024461,
              5.083609080170271,
              0.8058918632914798,
              0.2676788928196417,
              0.9073759329352736,
              3.623200381028938
            ],
            [
              0.2109113889990121,
              2.789088611000988,
              1,
              3,
              0.07030379633300406,
              4.741327648288751,
              1.07562018222265,
              -1.011731916694348,
              0.9730508504615292,
              0.252924953991193,
              3.623200381028938
            ],
            [
              0.9252622466218614,
              2.074737753378139,
              1,
              6,
              0.3084207488739538,
              1.080774670803879,
              2.891931758715362,
              0.4998777040857839,
              0.3118720874821351,
              0.9243352354209817,
              3.623200381028938
            ],
            [
              0.5290337528705007,
              1.975862234543798,
              0,
              4,
              0.2111998883500949,
              0,
              2.024432640124604,
              0.5826208786836261,
              0.3871398287547915,
              1,
              3.474699781955305
            ],
            [
              0.6014066233676504,
              2.300947379199707,
              2.75,
              9.25,
              0.2072133939676758,
              4.572613425174862,
              4.020083242067555,
              -0.1524978265072925,
              0.7145268252500535,
              0.5365686648404244,
              3.623200381028938
            ],
            [
              0.9893310265230568,
              2.005426791683725,
              0,
              8,
              0.330354267883823,
              0,
              3.989175787007076,
              1.101008878199059,
              0.04043531606700402,
              1,
              3.623200381028938
            ],
            [
              1.470609287843796,
              1.912634850034962,
              1,
              1,
              0.4346743030982816,
              0.6799902654403862,
              0.5228389517119384,
              -0.05482010212349177,
              0.8110582502260234,
              0.6804068564225864,
              2.866673129766108
            ],
            [
              0.6777557077747376,
              2.19762235075185,
              4,
              7,
              0.2357101201926942,
              5.901831521468294,
              3.185260651178381,
              -0.7497710820836372,
              0.9070049578657652,
              0.2481742819887669,
              3.623200381028938
            ],
            [
              0.6797059338272691,
              2.127806892841842,
              1.5,
              4.5,
              0.24210252126744,
              2.206836700032678,
              2.114853568309444,
              -0.02538726044655364,
              0.6978157301214777,
              0.6288527779178705,
              3.623200381028938
            ],
            [
              0.2911150268641732,
              1.718291033744534,
              1,
              4,
              0.1448761564777933,
              3.435068298506536,
              2.327894356337948,
              -0.3337398272588878,
              0.8445725587309802,
              0.5427590899654409,
              3.317476224705221
            ],
            [
              0.6084317992687158,
              2.376385613937773,
              3.166666666666667,
              6.833333333333334,
              0.2038422171408797,
              5.204637020078068,
              2.875515359651672,
              -0.6428354536010946,
              0.8876506265642095,
              0.299481363946385,
              3.623200381028938
            ],
            [
              0.9344712531485104,
              1.58872488809455,
              1,
              3,
              0.3703522044418394,
              1.070123876610119,
              1.88830679400892,
              0.2838493348157635,
              0.526978554387867,
              0.8428223653585256,
              2.882454940152859
            ],
            [
              0.7609549891110124,
              1.889019821718338,
              3.5,
              7.5,
              0.2871555555929454,
              4.599483609521877,
              3.970313023596365,
              -0.1937398336533165,
              0.7121462311122446,
              0.5230335803178636,
              3.247502457606973
            ],
            [
              0.7658211086218355,
              2.276133598206537,
              6.5,
              8.5,
              0.2517529622984762,
              8.487621882997374,
              3.734402939571523,
              -1.337576851498631,
              0.9616899642473361,
              0.1054139512526865,
              3.553604369050129
            ],
            [
              0.5872525183256729,
              2.197827341838441,
              3.333333333333334,
              2.333333333333333,
              0.2108566173363045,
              5.676149917308257,
              1.061654520769381,
              -1.729228990457258,
              0.9891164164692935,
              0.0693798619729632,
              2.668527662908699
            ],
            [
              0.6299473240573646,
              2.1573462598528,
              6.25,
              12,
              0.2260068073538349,
              9.921464480148913,
              5.562389414863232,
              -1.264663126973493,
              0.9188314970480896,
              0.1849222006683261,
              3.446827042168554
            ],
            [
              0.5300773884770685,
              0.7960626540300142,
              0,
              0,
              0.3997144882790442,
              0,
              0,
              0,
              1,
              1,
              3.065597319362484
            ],
            [
              0.5300773884770685,
              0.7960626540300142,
              0,
              0,
              0.3997144882790442,
              0,
              0,
              0,
              1,
              1,
              3.065597319362484
            ],
            [
              0.5300773884770685,
              1.060154776954137,
              0,
              0,
              0.3333333333333334,
              0,
              0,
              0,
              1,
              1,
              3.065597319362484
            ],
            [
              0.3172704561762205,
              1.272961709254985,
              0,
              0,
              0.199512035458162,
              0,
              0,
              0,
              1,
              1,
              3.065597319362484
            ],
            [
              1.056303755354353,
              1.600513454636941,
              8.833333333333332,
              18.33333333333334,
              0.3975823972315409,
              8.362493542749982,
              11.45465742897616,
              0.8534344118577424,
              0.2882569991186516,
              0.8304230011494097,
              3.623200381028938
            ],
            [
              0.5066690431082813,
              1.891032174310338,
              0.5,
              9.5,
              0.2113145038370396,
              0.9868374766546453,
              5.023711457191185,
              1.151689797677907,
              0.2178671683865079,
              0.906880948698054,
              3.505174734269489
            ],
            [
              1.177045767576653,
              1.602346851059487,
              2.5,
              5.5,
              0.4234902833390392,
              2.123961589995856,
              3.432465321951579,
              0.3611458363735673,
              0.4037123683759886,
              0.8239035337321701,
              3.623200381028938
            ],
            [
              0.6739465077772077,
              2.073772533483896,
              3.166666666666667,
              9.833333333333334,
              0.2452748980725084,
              4.69869140966526,
              4.74176081250991,
              0.01188711589625606,
              0.6343695049826966,
              0.6107751026227288,
              3.623200381028938
            ],
            [
              1.014250810829338,
              2.061107517656877,
              1,
              7,
              0.3297992306895123,
              0.9859494213096214,
              3.396232336272196,
              0.7104305850434092,
              0.2009453739961481,
              0.9592957856976199,
              3.392707135230249
            ],
            [
              1,
              2,
              2,
              8,
              0.3333333333333333,
              2,
              4,
              0.5519981755555093,
              0.2991413910481129,
              0.8959508205050042,
              3.623200381028938
            ],
            [
              0.793145596782384,
              2.820652188593765,
              0,
              12,
              0.2194770277385147,
              0,
              4.254335237972958,
              1.582956308923361,
              0.0511244061407377,
              1,
              2.68758854176242
            ],
            [
              0.7677780131100742,
              1.693842538417178,
              1,
              6,
              0.3118994162742609,
              1.302459803386728,
              3.542241893161296,
              0.6539686393368342,
              0.3047928142387937,
              0.9269595426597846,
              3.424907487988796
            ],
            [
              1,
              1.991373382347541,
              3,
              6,
              0.3342946105962973,
              3,
              3.012995982163259,
              0.003586879221835403,
              0.647942706232572,
              0.6251812840694666,
              3.623200381028938
            ],
            [
              0.7636886977714076,
              2.194635734829674,
              2,
              12,
              0.2581490688970651,
              2.618868140691868,
              5.467877793820449,
              0.7863240653335056,
              0.2582769784134124,
              0.9102161801203421,
              3.623200381028938
            ],
            [
              0.6785270837314963,
              2.19499455617342,
              4.75,
              15.25,
              0.2361308417896406,
              7.000457481929563,
              6.947625431283822,
              -0.01458159778365251,
              0.6225377533013818,
              0.5782216279134278,
              3.623200381028938
            ],
            [
              1.047037648142425,
              1.777309664468409,
              5.6875,
              10.8125,
              0.3707184465123521,
              5.431991877360219,
              6.083633154177443,
              0.1798523979598851,
              0.5228397828556055,
              0.6704126081124289,
              3.623200381028938
            ],
            [
              0.8377885220830156,
              2.036025091227834,
              3,
              9.666666666666666,
              0.2915250029447178,
              3.580855933119042,
              4.747813132713969,
              0.3220791225638829,
              0.4705700401514635,
              0.7620521469809254,
              3.623200381028938
            ],
            [
              0.6155280172834505,
              2.379244840884532,
              5.166666666666667,
              8.833333333333334,
              0.2055341244343962,
              8.393877324169662,
              3.712662598461016,
              -1.292010993987378,
              0.9565561318907656,
              0.1265900363853676,
              3.623200381028938
            ],
            [
              0.974649277650513,
              2.923105625102586,
              3,
              11,
              0.2500540187793978,
              3.078030291298006,
              3.763120944223135,
              0.2570023703846292,
              0.5211496529236903,
              0.7190280594742715,
              2.665697798428176
            ],
            [
              0.6005768336048503,
              2.382604082636909,
              0,
              8,
              0.2013209558746651,
              0,
              3.357670734428578,
              0.9267140597603511,
              0.1655687293883623,
              1,
              3.623200381028938
            ],
            [
              0.9664528320054881,
              1.905122333205206,
              3,
              9,
              0.3365584309664335,
              3.104134936181722,
              4.724106081344535,
              0.447110558291221,
              0.3838917492376159,
              0.8249552401560375,
              3.623200381028938
            ],
            [
              0.5191236487337627,
              2.443898119481712,
              0,
              4,
              0.1752007542780939,
              0,
              1.636729439788716,
              0.4517358323206812,
              0.4627996485269972,
              1,
              3.623200381028938
            ],
            [
              0.8165079974420932,
              2.178384655878179,
              1,
              10,
              0.2726334770419486,
              1.224727746859479,
              4.590557490852628,
              0.9289659389573428,
              0.1544596180900639,
              0.9698500638645113,
              3.623200381028938
            ],
            [
              1.004653746339668,
              1.612366927709634,
              3.5,
              4.5,
              0.3838921703225113,
              3.483787337430252,
              2.790927997011354,
              -0.2062071708164506,
              0.7407273506723198,
              0.5094296026091425,
              3.360015743757171
            ],
            [
              0.7575197374261834,
              2.193833411726142,
              1,
              10,
              0.2566686191531349,
              1.320097616727043,
              4.558231243333944,
              0.8937219270459772,
              0.1836917181048073,
              0.9617168959822746,
              3.623200381028938
            ],
            [
              1.045492106233774,
              1.763821770489693,
              1,
              7,
              0.3721521168909551,
              0.956487374737192,
              3.968654949789273,
              0.8313555029481058,
              0.1386417774895896,
              0.9758545405156155,
              3.623200381028938
            ],
            [
              0.7517736318953787,
              2.24496923261186,
              1,
              7,
              0.2508635761844033,
              1.330187649011832,
              3.118082821944069,
              0.4934574367715485,
              0.3649326356431684,
              0.9008055651133929,
              3.623200381028938
            ],
            [
              0.7464706664162909,
              2.245848800194886,
              1,
              6.5,
              0.2494622231167296,
              1.339637369544433,
              2.894228676229653,
              0.4290657825123482,
              0.4059496923698304,
              0.8837764400485271,
              3.623200381028938
            ],
            [
              0.5744704034535797,
              2.054794082501596,
              1.5,
              4.5,
              0.2184909150533338,
              2.611100573645493,
              2.190000466869898,
              -0.1162232453331793,
              0.743551116564465,
              0.5810893209131879,
              3.623200381028938
            ],
            [
              0.6591625926938327,
              2.202256144563215,
              0,
              7,
              0.2303621571045226,
              0,
              3.178558505685698,
              0.8772792480174758,
              0.1599576060976697,
              1,
              3.623200381028938
            ],
            [
              0.7048473015806072,
              2.227938993035819,
              4,
              12,
              0.2403336727515609,
              5.674988030783509,
              5.386143892409119,
              -0.07972071870128325,
              0.6647468092887847,
              0.5595403437904808,
              3.623200381028938
            ],
            [
              0.5602800028123787,
              2.403135338383637,
              1,
              8,
              0.1890656348516618,
              1.784821865817814,
              3.328984378125306,
              0.4261874447774736,
              0.4698898298572813,
              0.8483398975484252,
              3.623200381028938
            ],
            [
              0.641265537646965,
              2.42494650295095,
              2,
              6,
              0.2091393319041032,
              3.118832811971656,
              2.474281388351668,
              -0.1972440330542326,
              0.7764603246162867,
              0.5232000566636078,
              3.267786678458191
            ],
            [
              1.001356055404575,
              1.99637187558578,
              0,
              8,
              0.3340383378533482,
              0,
              4.007269436037623,
              1.106002708826061,
              0.03868956337520007,
              1,
              3.623200381028938
            ],
            [
              0.7996610375337847,
              2.123350998122302,
              6,
              10,
              0.2735743225752049,
              7.503179120123765,
              4.709536957781869,
              -0.7710426883838375,
              0.8808698362410416,
              0.2564989086109902,
              3.623200381028938
            ],
            [
              0.6843556926284052,
              2.27225657406292,
              7.958333333333333,
              18.95833333333334,
              0.2314661615722279,
              11.62894298835706,
              8.34339464554163,
              -0.9068083454667721,
              0.8450686510186854,
              0.2787901913842059,
              3.623200381028938
            ],
            [
              0.3297794079469948,
              0.9944674919312649,
              0,
              0,
              0.2490316631870627,
              0,
              0,
              0,
              1,
              1,
              3.065597319362484
            ],
            [
              0.5300773884770685,
              1.060154776954137,
              0,
              0,
              0.3333333333333334,
              0,
              0,
              0,
              1,
              1,
              3.065597319362484
            ],
            [
              0.847302955471396,
              2.033744673546862,
              3.633333333333333,
              28.61428571428572,
              0.2940954349165417,
              4.288115968286612,
              14.06975324212269,
              2.699722964551641,
              0.01561547929576215,
              0.9955652426523703,
              3.623200381028938
            ],
            [
              0.899862525273275,
              2.053615712287864,
              0,
              6,
              0.3046789083559812,
              0,
              2.921676126696364,
              0.8063799457502401,
              0.1130088407671733,
              1,
              3.623200381028938
            ],
            [
              0.544042778142387,
              2.439138138099374,
              0.3333333333333333,
              6.666666666666666,
              0.182370024955703,
              0.6126969178259972,
              2.733205865847954,
              0.5852585352786264,
              0.3714222081924938,
              0.7557145317683117,
              3.623200381028938
            ],
            [
              0.9659564565500689,
              2.065538530723418,
              3,
              7,
              0.3186402948397568,
              3.105730056108901,
              3.388946706091401,
              0.08472950249392167,
              0.5993362310650499,
              0.6653421417165091,
              3.342597815947493
            ],
            [
              1.163684596123945,
              1.834831371496602,
              6,
              6,
              0.3880868431884253,
              5.15603628335812,
              3.27005527222157,
              -0.5205290386398552,
              0.8619859147247414,
              0.3037376383265427,
              3.623200381028938
            ],
            [
              0.6001865689666467,
              2.172801957885673,
              2,
              4,
              0.2164403361769159,
              3.332297161270104,
              1.840940903740878,
              -0.4116129666297124,
              0.8798955084414319,
              0.3849886242563689,
              3.623200381028938
            ],
            [
              0.5894020347673959,
              2.245819184513338,
              1,
              4,
              0.2078857306651088,
              1.696634794270169,
              1.781087287695776,
              0.02401272652338138,
              0.721055092278745,
              0.6881547134363979,
              3.516988932655118
            ],
            [
              0.6032663640018361,
              2.240103759426591,
              4.5,
              14.5,
              0.2121659642658271,
              7.459391520105211,
              6.472914452726791,
              -0.2722667707101186,
              0.7116021728169158,
              0.486894939017808,
              3.623200381028938
            ],
            [
              0.9016751006356989,
              2.096216258216547,
              4,
              12,
              0.3007697720510155,
              4.436187710162918,
              5.724600194738283,
              0.3556006704242711,
              0.4472139639729594,
              0.7562326524335576,
              3.623200381028938
            ],
            [
              1.000606669829941,
              1.999393330170059,
              1,
              7,
              0.3335355566099802,
              0.9993936979951934,
              3.50106199434236,
              0.6904581677143476,
              0.1947610142073347,
              0.9610761424726886,
              3.623200381028938
            ],
            [
              0.7338582543767396,
              2.216910091727239,
              6.5,
              15.5,
              0.248700734283558,
              8.857296298343611,
              6.991713402289419,
              -0.5148991774847386,
              0.7732409363131724,
              0.386543954137007,
              3.623200381028938
            ],
            [
              0.7105705782085296,
              2.131888656678686,
              0,
              11,
              0.2499844393500067,
              0,
              5.159744138390947,
              1.424084675362518,
              0.04224477605591166,
              1,
              3.623200381028938
            ],
            [
              0.6627878846347859,
              2.275366407617721,
              0.5,
              10.5,
              0.2255796730561301,
              0.7543891667173632,
              4.614641389117351,
              1.065426091974447,
              0.1563384777687094,
              0.9399180275702084,
              3.623200381028938
            ],
            [
              0.6404491037229147,
              2.10198606902905,
              0,
              10,
              0.2335329965449066,
              0,
              4.757405459218483,
              1.313039566933211,
              0.06997366659096331,
              1,
              3.623200381028938
            ],
            [
              0.8666025671827374,
              1.934188251896977,
              3.666666666666667,
              16.33333333333333,
              0.3094135275220183,
              4.231082165596089,
              8.444541692006572,
              1.20016526123145,
              0.1709060568338358,
              0.9291186559343818,
              3.510732781989699
            ],
            [
              1.330162054210902,
              2.651695332611282,
              0,
              5,
              0.3340556742722696,
              0,
              1.885586152567612,
              0.6922430134484283,
              0.1309753639788245,
              1,
              2.723878921037441
            ],
            [
              0.9852948710552089,
              2.008474217669028,
              0,
              7,
              0.3291151861932952,
              0,
              3.485232689779798,
              0.9619210430724343,
              0.06116961243802144,
              1,
              3.623200381028938
            ],
            [
              0.7889776851522594,
              2.345395237887121,
              3,
              12,
              0.2517178729285324,
              3.802388909669923,
              5.116408444152189,
              0.407258030386037,
              0.4551114229642812,
              0.7685226747077291,
              3.226503681797791
            ],
            [
              0.9204103818561016,
              2.05999559741181,
              2,
              15,
              0.3088204721969406,
              2.17294376446167,
              7.281568960072577,
              1.409975893787064,
              0.06702971587323052,
              0.9838815700595571,
              3.623200381028938
            ],
            [
              0.9723948839366986,
              2.027605116063302,
              1,
              8,
              0.3241316279788996,
              1.028388791960261,
              3.945541435371995,
              0.8051314684901043,
              0.1564446137813885,
              0.9705721107574548,
              3.623200381028938
            ],
            [
              1.07517633714753,
              1.520969653868917,
              2,
              4,
              0.4141432495969055,
              1.86015998576201,
              2.629901253996179,
              0.2550989498648568,
              0.5150128003752228,
              0.7880678330459896,
              3.017422332165431
            ],
            [
              0.7539210933647004,
              2.114834170773461,
              0,
              10,
              0.2628042561836292,
              0,
              4.728503131922958,
              1.305062550964992,
              0.04740544106439132,
              1,
              3.623200381028938
            ],
            [
              0.6491413784929854,
              2.110003992464436,
              4.5,
              9.5,
              0.2352690022518581,
              6.932234100446621,
              4.502361149044187,
              -0.6706427180029121,
              0.8479531495862686,
              0.3214816904102555,
              3.623200381028938
            ],
            [
              0.8418161174477997,
              2.94989666285571,
              0,
              9,
              0.2220147374613159,
              0,
              3.050954331155234,
              1.064283995086723,
              0.1044100567009786,
              1,
              2.866673129766108
            ],
            [
              1.151721344164163,
              2.554699147797537,
              3,
              16,
              0.3107368272601447,
              2.604796737684135,
              6.262968386627427,
              1.276103512102115,
              0.1131139572026382,
              0.9623367222860227,
              2.866673129766108
            ],
            [
              0.7795106409192144,
              2.528949725690856,
              4,
              8,
              0.2356112978672071,
              5.131424498943492,
              3.163368539409999,
              -0.7151166908517029,
              0.8706115916366076,
              0.3071769309022685,
              2.752076667640831
            ],
            [
              0.7974639942113475,
              2.760439579094576,
              2,
              9,
              0.2241387316380702,
              2.507950220345561,
              3.260350296437931,
              0.2624645510783293,
              0.5376792293603303,
              0.7438044104219235,
              2.866673129766108
            ],
            [
              1.252787450490467,
              2.537044531828261,
              5.5,
              9.5,
              0.3305654330680844,
              4.390210005573367,
              3.744514485582974,
              -0.2252421154284427,
              0.7154144888558084,
              0.479875386558525,
              2.866673129766108
            ],
            [
              1.11701781376712,
              2.296524293428159,
              2.416666666666667,
              18.25,
              0.3272312977808593,
              2.163498770459628,
              7.946791615584059,
              2.017423188250378,
              0.03317916328134769,
              0.991387931537936,
              2.866673129766108
            ],
            [
              0.7868682359358994,
              2.832102691367898,
              4.5,
              17.5,
              0.2174287253868964,
              5.718873623927276,
              6.179154468282202,
              0.1645577955029866,
              0.5606763989096626,
              0.6374580614095536,
              2.797077117787299
            ],
            [
              1.238654105492684,
              2.832465153350568,
              4.5,
              6.5,
              0.3042539475605117,
              3.632975485282948,
              2.29482081794053,
              -0.5185615874929125,
              0.8485492592741609,
              0.3313422508939703,
              2.580512516964452
            ],
            [
              0.75687042859113,
              2.817294774385978,
              0,
              10,
              0.2117614563425029,
              0,
              3.549504329797891,
              1.285837203872229,
              0.09259268412571676,
              1,
              2.760461681392288
            ],
            [
              0.9629871340007999,
              2.19804381467561,
              3.5,
              9,
              0.3046433741510892,
              3.634524155539852,
              4.094549862887165,
              0.1450005437829505,
              0.5587174975469771,
              0.6712692338098949,
              3.172579187260976
            ],
            [
              0.6205928821352991,
              2.153007268155255,
              1.5,
              11.5,
              0.223749945380659,
              2.41704351303368,
              5.341366083660951,
              0.8071103618610251,
              0.296778199839559,
              0.8932307402419455,
              3.623200381028938
            ],
            [
              0.6107532944410398,
              2.384751971853643,
              4.5,
              11.5,
              0.2038899084282086,
              7.367950432618446,
              4.822304430704031,
              -0.7025959743334665,
              0.8490817368560173,
              0.3155003367243718,
              3.623200381028938
            ],
            [
              0.821350208621154,
              2.017250966677559,
              4,
              11,
              0.2893503376833914,
              4.870029809470702,
              5.452965536616972,
              0.1653656697732249,
              0.5522186154246425,
              0.6711590355466137,
              3.525131473453241
            ],
            [
              0.5686309153860066,
              2.38587580406353,
              2,
              13,
              0.1924622176834819,
              3.517219950382631,
              5.448732904646132,
              0.5330958134076423,
              0.4268261509594339,
              0.8147184482893151,
              3.623200381028938
            ],
            [
              0.9125683088271076,
              2.083649755518954,
              2,
              8,
              0.3045733952699733,
              2.191616759703754,
              3.839416859196433,
              0.454791324300073,
              0.3706737656139219,
              0.8576793039626478,
              3.623200381028938
            ],
            [
              0.8367220235769495,
              1.723465493042638,
              3,
              8,
              0.32682060128226,
              3.585420146078065,
              4.641810371193827,
              0.3123104375349692,
              0.4912775367862924,
              0.7516399351350052,
              3.382500544822422
            ],
            [
              0.6847813732021213,
              2.315218626797879,
              1,
              10,
              0.2282604577340404,
              1.460320095045632,
              4.319246521366645,
              0.7890610856883156,
              0.2459948992711927,
              0.9421666586728749,
              3.623200381028938
            ],
            [
              0.831846858016123,
              2.12345162597301,
              1,
              4,
              0.2814764270082378,
              1.202144349483878,
              1.883725511367426,
              0.1941421361888054,
              0.5666411123831382,
              0.8084839816106988,
              3.510732781989699
            ],
            [
              0.8772497813955379,
              2.122750218604462,
              1,
              4,
              0.2924165937985126,
              1.139926188877687,
              1.884347939264224,
              0.2054597240286035,
              0.5438805357877444,
              0.8226267197209235,
              3.623200381028938
            ],
            [
              0.9591550903097026,
              2.005920484345979,
              0.5,
              6.5,
              0.3234841966620309,
              0.5212921299709252,
              3.240407608738936,
              0.7504733917023435,
              0.1733950656678181,
              0.9351446775554648,
              3.623200381028938
            ],
            [
              0.6274042616648942,
              2.293050571495086,
              1.75,
              10.25,
              0.2148310100677135,
              2.78927018340003,
              4.470027886614347,
              0.4638875928625856,
              0.4385843694160459,
              0.8099151426170221,
              3.623200381028938
            ],
            [
              0.5817358388007186,
              2.225061712587473,
              4,
              6,
              0.2072596359908475,
              6.875973136271313,
              2.696554421864883,
              -1.153515752617451,
              0.9621680558582196,
              0.1340073548376772,
              3.623200381028938
            ],
            [
              0.6447979470766512,
              2.019376542929819,
              2.5,
              4.5,
              0.2420254189413417,
              3.877183560112683,
              2.228410553621248,
              -0.4887227753639573,
              0.8546772188411386,
              0.3810952306664093,
              3.37363652689109
            ],
            [
              0.690239936799853,
              2.255793717388177,
              2,
              7,
              0.2342946543800069,
              2.89754314894117,
              3.103120620490424,
              0.05822532479776527,
              0.6446233292898874,
              0.6603480008545053,
              3.53072262393193
            ],
            [
              0.8405390784846901,
              2.15946092151531,
              5,
              7,
              0.28017969282823,
              5.948563401732513,
              3.241549745242922,
              -0.7471332997930512,
              0.9110486093503883,
              0.2258746150059943,
              3.623200381028938
            ],
            [
              0.6656196526429649,
              2.33081134606858,
              1.166666666666667,
              12.83333333333333,
              0.2221374872070069,
              1.752752735040504,
              5.505951116541259,
              1.035879329543154,
              0.1851274163114278,
              0.9505229980216914,
              3.623200381028938
            ],
            [
              0.8162510704715693,
              2.173217564661442,
              0.5,
              5.5,
              0.2730421924748683,
              0.6125566239210407,
              2.530809657272776,
              0.5294360873319897,
              0.3138912576378138,
              0.8524105781838617,
              3.623200381028938
            ],
            [
              0.574652279954826,
              2.409867950393952,
              2.5,
              10.5,
              0.1925442736528781,
              4.350456941015752,
              4.357085208043667,
              0.001829395653252023,
              0.6496259367051548,
              0.6081732172965193,
              3.623200381028938
            ],
            [
              0.8536093680010125,
              2.107292330793546,
              2.5,
              15.5,
              0.288293720912293,
              2.928740116634984,
              7.355410435230477,
              1.228885033821854,
              0.1328235638365049,
              0.9542499144533798,
              3.602184253825983
            ],
            [
              0.7721700421930513,
              2.227829957806949,
              0,
              5,
              0.2573900140643504,
              0,
              2.244336459557239,
              0.6194348155041536,
              0.2258415909787469,
              1,
              3.623200381028938
            ],
            [
              0.8967006803873838,
              2.084637870039312,
              1,
              9,
              0.3007711687956559,
              1.115199332254315,
              4.317296605491618,
              0.8837759263891316,
              0.1481117666901078,
              0.9720621312980288,
              3.623200381028938
            ],
            [
              0.9315542986754973,
              2.035453312967782,
              1,
              5,
              0.3139709837682402,
              1.073474730804012,
              2.456455261412887,
              0.3817013648624444,
              0.3904999933689593,
              0.8957550777184672,
              3.623200381028938
            ],
            [
              0.6658847298413735,
              2.339610694071477,
              1,
              6,
              0.2215557290632834,
              1.501761423840158,
              2.564529224970578,
              0.328944496967862,
              0.5183188413826343,
              0.8267821326853018,
              3.230842318162424
            ],
            [
              1,
              1.934089546484711,
              1,
              4,
              0.3408212272178553,
              1,
              2.068156568691541,
              0.2948102385626819,
              0.4461993526514789,
              0.8755439343801135,
              3.623200381028938
            ],
            [
              0.806586284448306,
              2.070954993780153,
              1.25,
              8.75,
              0.2803039840126554,
              1.549741204507318,
              4.225103889886308,
              0.7383976606392453,
              0.2461043053674478,
              0.9264183257433796,
              3.623200381028938
            ],
            [
              0.8519119576918673,
              2.100340175512569,
              4,
              10,
              0.2885634150654958,
              4.695320876628406,
              4.761133513793587,
              0.01816422782183838,
              0.6214674167810593,
              0.6090804455815128,
              3.623200381028938
            ],
            [
              0.7871267130032393,
              2.098317057105115,
              0,
              7,
              0.2727922550969278,
              0,
              3.336006813792648,
              0.9207348374271447,
              0.1075497657764248,
              1,
              3.623200381028938
            ],
            [
              0.6537153011398157,
              2.335150296873468,
              0.5,
              7.5,
              0.2187168608633135,
              0.7648589517917077,
              3.211784701841997,
              0.6753492748737778,
              0.2942788058463956,
              0.8611750213839137,
              3.623200381028938
            ],
            [
              0.6837267427297865,
              1.914746505972668,
              0,
              3,
              0.2631263350781868,
              0,
              1.566787034545879,
              0.4908303858529293,
              0.4001097243925132,
              1,
              3.192114994721101
            ],
            [
              0.99140663914869,
              2.00859336085131,
              3,
              1,
              0.33046887971623,
              3.026003540359652,
              0.4978608510266936,
              -0.697765076027896,
              0.9880732456936281,
              0.1085813401052087,
              3.623200381028938
            ],
            [
              0.7786443633037365,
              2.193413638463978,
              0,
              6,
              0.2619882797847875,
              0,
              2.735462155784593,
              0.7549850596471178,
              0.1615770046878601,
              1,
              3.623200381028938
            ],
            [
              0.9397887675879031,
              1.901140547169683,
              14.02644230769231,
              21.74278846153846,
              0.3308032912702352,
              14.92510103487734,
              11.43670755637082,
              -0.9627934178776675,
              0.8309373598664421,
              0.2699508972675762,
              3.623200381028938
            ],
            [
              0.2659852655529458,
              1.060154776954137,
              0,
              0,
              0.2005710234419116,
              0,
              0,
              0,
              1,
              1,
              3.065597319362484
            ],
            [
              0.4362051148625533,
              1.060154776954137,
              0,
              0,
              0.2915108305482369,
              0,
              0,
              0,
              1,
              1,
              3.065597319362484
            ],
            [
              0.2659852655529458,
              1.060154776954137,
              0,
              0,
              0.2005710234419116,
              0,
              0,
              0,
              1,
              1,
              3.065597319362484
            ],
            [
              0.5300773884770685,
              1.060154776954137,
              0,
              0,
              0.3333333333333334,
              0,
              0,
              0,
              1,
              1,
              3.065597319362484
            ],
            [
              0.5300773884770685,
              1.060154776954137,
              0,
              0,
              0.3333333333333334,
              0,
              0,
              0,
              1,
              1,
              3.065597319362484
            ],
            [
              0.7333868680374711,
              2.266613131962529,
              2,
              1,
              0.2444622893458237,
              2.727073645798923,
              0.4411868906513207,
              -0.6309026591839899,
              0.985390490888951,
              0.1500664145145059,
              3.623200381028938
            ],
            [
              0.5206008827239919,
              2.479399117276009,
              2,
              5,
              0.1735336275746639,
              3.841714577077167,
              2.016617641411944,
              -0.5037250893495769,
              0.8943289140614544,
              0.3495153382664551,
              3.623200381028938
            ],
            [
              0.1558192919181368,
              2.842010814719026,
              1.5,
              7.5,
              0.05197735908154188,
              9.62653585146606,
              2.638976586984411,
              -1.928559982789934,
              0.9572243768528969,
              0.2288514702601654,
              3.623200381028938
            ],
            [
              0.2659852655529458,
              1.32424689987826,
              0,
              0,
              0.1672619076226656,
              0,
              0,
              0,
              1,
              1,
              3.065597319362484
            ],
            [
              0.6136230550494081,
              0.7638021780809493,
              0,
              0,
              0.4454855626935765,
              0,
              0,
              0,
              1,
              1,
              3.065597319362484
            ],
            [
              0.3297794079469948,
              1.179294346831135,
              0,
              0,
              0.2185310074493214,
              0,
              0,
              0,
              1,
              1,
              3.065597319362484
            ],
            [
              0.5300773884770685,
              1.060154776954137,
              0,
              0,
              0.3333333333333334,
              0,
              0,
              0,
              1,
              1,
              3.065597319362484
            ],
            [
              0.4155663090157651,
              1.17466585641544,
              0,
              0,
              0.2613243009727959,
              0,
              0,
              0,
              1,
              1,
              3.065597319362484
            ],
            [
              0.5300773884770685,
              0.7960626540300142,
              0,
              0,
              0.3997144882790442,
              0,
              0,
              0,
              1,
              1,
              3.065597319362484
            ],
            [
              0.3172704561762205,
              1.272961709254985,
              0,
              0,
              0.199512035458162,
              0,
              0,
              0,
              1,
              1,
              3.065597319362484
            ],
            [
              0.7960626540300142,
              0.7941695114011913,
              0,
              0,
              0.5005952409559988,
              0,
              0,
              0,
              1,
              1,
              3.065597319362484
            ],
            [
              1,
              1.999270053376335,
              1,
              14.25,
              0.3334144582526942,
              1,
              7.127601384282642,
              1.691212392327716,
              0.01777057893690125,
              0.9979403078397076,
              3.623200381028938
            ],
            [
              0.5666943931017935,
              2.266143966583185,
              1,
              4,
              0.2000447329316777,
              1.764619541277821,
              1.765112922649422,
              0.0001361728084884252,
              0.7371883843954585,
              0.6724116027993486,
              3.623200381028938
            ],
            [
              0.8506645769435642,
              1.97611057595801,
              2,
              8,
              0.3009311073328171,
              2.351102954334828,
              4.048356451977205,
              0.4684404170768997,
              0.3803021965295056,
              0.8521354652323307,
              3.623200381028938
            ],
            [
              0.5894372392026151,
              2.244396470871774,
              2,
              5,
              0.2079999391309175,
              3.393066923809531,
              2.227770389452577,
              -0.3216207804730982,
              0.8379349521525966,
              0.4451858533993899,
              3.623200381028938
            ],
            [
              0.7758231407281402,
              2.211602439301479,
              1,
              12,
              0.2596962233684992,
              1.28895356106736,
              5.425929989383683,
              1.141801720373379,
              0.1115404435646943,
              0.9799400639573578,
              3.623200381028938
            ],
            [
              0.61187631771719,
              2.352305285093363,
              1,
              8,
              0.2064233571711754,
              1.634317215823675,
              3.40091911143348,
              0.4908917008549813,
              0.4170461476806157,
              0.8751754837808013,
              3.598760974229004
            ],
            [
              0.6270440743133601,
              2.275022921514214,
              0,
              12,
              0.2160680905075204,
              0,
              5.274672130341886,
              1.455804696301106,
              0.05386914841915456,
              1,
              3.623200381028938
            ],
            [
              0.5319082131802724,
              2.409876823670257,
              1,
              9,
              0.1808113803412816,
              1.880023611632189,
              3.73463071290629,
              0.5118698681377978,
              0.4364809155694571,
              0.8639059608848914,
              3.623200381028938
            ],
            [
              1.136109417189353,
              1.682674283392607,
              1,
              6,
              0.403049519888594,
              0.8801969113801754,
              3.56575248057087,
              0.8217864694032067,
              0.1546819519948748,
              0.9729872909567422,
              3.267948146117548
            ],
            [
              0.6889906338824505,
              2.308568159998507,
              0.5,
              9.5,
              0.2298505821767086,
              0.7256992699342057,
              4.115104836240202,
              0.9354728444092989,
              0.1829535919694045,
              0.9265908974702313,
              3.623200381028938
            ],
            [
              0.7848515028523002,
              2.2151484971477,
              0,
              11,
              0.2616171676174334,
              0,
              4.965807039195779,
              1.370558212898388,
              0.03557111652567472,
              1,
              3.623200381028938
            ],
            [
              0.6221234271798912,
              2.369965511742235,
              0,
              5,
              0.2079227723103731,
              0,
              2.109735342234725,
              0.5822850299092732,
              0.3117723792657766,
              1,
              3.623200381028938
            ],
            [
              0.6201776262684484,
              2.34710059801544,
              0.5,
              10.5,
              0.2090055530327358,
              0.8062206355434876,
              4.47360458638975,
              1.012194624964346,
              0.186060243874963,
              0.9241583486079915,
              3.623200381028938
            ],
            [
              0.9958528178668006,
              1.997660171183514,
              2,
              4,
              0.3326702845484338,
              2.008328905755537,
              2.002342569422205,
              -0.001652223367130433,
              0.6816931603182623,
              0.6475229914574602,
              3.623200381028938
            ],
            [
              0.5884353261256163,
              2.1909806862678,
              1,
              3,
              0.2117118572756951,
              1.69942210401305,
              1.369249860942551,
              -0.09112723789699267,
              0.8009561653152935,
              0.6138642820579878,
              3.623200381028938
            ],
            [
              0.5118865031168663,
              2.488113496883135,
              1,
              1,
              0.1706288343722887,
              1.953558052245997,
              0.4019109261907473,
              -0.4282531913442236,
              0.970885800880754,
              0.3121434696253315,
              3.623200381028938
            ],
            [
              1.057728322651973,
              1.940583407812875,
              2,
              1,
              0.3527746337729822,
              1.890844706687565,
              0.5153089508927859,
              -0.3796466138050432,
              0.9560972172054509,
              0.2855442611118877,
              3.623200381028938
            ],
            [
              0.9653241482684678,
              2.034675851731532,
              0,
              5,
              0.3217747160894893,
              0,
              2.457393886964817,
              0.6782384711129202,
              0.1435059407912654,
              1,
              3.623200381028938
            ],
            [
              0.6680858732383113,
              2.120423113094551,
              4,
              12,
              0.2395853398761693,
              5.987254274082173,
              5.659247876470827,
              -0.09052946652599894,
              0.6673959345568767,
              0.5567434225892413,
              3.623200381028938
            ],
            [
              0.8855831012984514,
              2.111105394057376,
              1,
              5,
              0.2955205730161476,
              1.129199505426187,
              2.368427466518097,
              0.342025786810054,
              0.4299057648817981,
              0.8777609716353333,
              3.623200381028938
            ],
            [
              0.9201311078175208,
              2.178769492419778,
              3,
              9.75,
              0.2969217882455028,
              3.260404929810238,
              4.475002993167251,
              0.3549147252798819,
              0.4476480547995717,
              0.7788252159750391,
              3.422225049691006
            ],
            [
              0.6306142548774079,
              2.098879105729238,
              0.5,
              4.5,
              0.2310371089297137,
              0.792877731723969,
              2.144001523344773,
              0.3806163867187963,
              0.4708101733568719,
              0.7311395570999737,
              3.549830850081159
            ],
            [
              0.7786727561325851,
              2.224194872159819,
              5,
              7,
              0.2593097174168084,
              6.421182660651154,
              3.147206248705449,
              -0.9381782923421265,
              0.9361193316505412,
              0.1774538180402923,
              3.489716654786744
            ],
            [
              0.6427868113946688,
              2.317781312326973,
              0,
              10,
              0.2171160346706161,
              0,
              4.314470889387033,
              1.190790029714499,
              0.08649160999701787,
              1,
              3.623200381028938
            ],
            [
              1.019565658773821,
              1.939687266689022,
              4,
              7,
              0.3445348148517435,
              3.923239239747046,
              3.608829175823149,
              -0.08728317092329536,
              0.6825106797871886,
              0.5591988636511076,
              3.602184253825983
            ],
            [
              0.8091119207364408,
              2.147197497585315,
              2.5,
              7.5,
              0.2736898633552908,
              3.089807399852099,
              3.49292508417801,
              0.1112601131410322,
              0.5869889268659455,
              0.6746851663401489,
              3.623200381028938
            ],
            [
              0.9980940102089872,
              2.001905989791013,
              0,
              4,
              0.3326980034029958,
              0,
              1.998095824878159,
              0.551472624958912,
              0.1982849248870147,
              1,
              3.623200381028938
            ],
            [
              0.9078535956662735,
              1.714235164967131,
              0,
              1,
              0.3462329762806993,
              0,
              0.5833505346503461,
              0.1735472597310053,
              0.6537670237193007,
              1,
              3.361335324767026
            ],
            [
              0.764225263728992,
              2.235774736271008,
              0,
              6,
              0.2547417545763306,
              0,
              2.683633508627639,
              0.7406804003110435,
              0.171332889084451,
              1,
              3.623200381028938
            ],
            [
              0.9341182862811452,
              2.065881713718855,
              0,
              7,
              0.3113727620937151,
              0,
              3.388383736355889,
              0.9351908202752053,
              0.0734326797949883,
              1,
              3.623200381028938
            ],
            [
              1.411165948464311,
              1.566663414162664,
              3,
              3,
              0.4738908032055307,
              2.125901637057444,
              1.914897592475798,
              -0.06889461522844315,
              0.7038411379235365,
              0.6061094881731763,
              3.062707352120218
            ],
            [
              1.608583450758666,
              1.950435121866409,
              3,
              0,
              0.4519738849163129,
              1.864994942342029,
              0,
              -0.6505781642758115,
              1,
              0.09232940267659806,
              2.866673129766108
            ],
            [
              0.7011597662325066,
              2.276087460081099,
              2,
              6,
              0.2355060607783905,
              2.852416947347766,
              2.636102568653585,
              -0.06320869479747177,
              0.7142589227596186,
              0.5957730532412423,
              3.422225049691006
            ],
            [
              0.9615090882981621,
              2.006958967559431,
              0,
              6,
              0.3239075072412667,
              0,
              2.989597743144853,
              0.8251262499304137,
              0.09550732506873992,
              1,
              3.623200381028938
            ],
            [
              0.6030947473523153,
              2.33902819489746,
              0,
              7,
              0.2049862494499099,
              0,
              2.992695862012416,
              0.8259813279116881,
              0.2007347132365947,
              1,
              3.623200381028938
            ],
            [
              0.9431468003617673,
              2.018232386887431,
              2,
              2,
              0.3184822816418349,
              2.120560658460433,
              0.9909661607821341,
              -0.3898729024335569,
              0.9016488621849412,
              0.3810187854852409,
              2.897340365610065
            ],
            [
              0.6842243069347655,
              2.25512563575115,
              0,
              8,
              0.2327808257867846,
              0,
              3.547474195305892,
              0.9790996418195504,
              0.1200481812768405,
              1,
              3.623200381028938
            ],
            [
              0.6303704601288067,
              2.361778456758875,
              0,
              9,
              0.2106748285725343,
              0,
              3.810687651182539,
              1.051746315532335,
              0.1189333285016425,
              1,
              3.623200381028938
            ],
            [
              0.9986883342252444,
              2.001311665774756,
              0,
              1,
              0.3328961114084148,
              0,
              0.4996722984737493,
              0.1379090985665687,
              0.6671038885915852,
              1,
              3.623200381028938
            ],
            [
              0.9834231694386643,
              2.098773790983919,
              1.5,
              6.5,
              0.3190656476748431,
              1.525284380737335,
              3.097046488727476,
              0.4538939096479038,
              0.3615602766004418,
              0.8671470386881468,
              3.462840268575963
            ],
            [
              0.3000934107387211,
              0.9072490745713494,
              0,
              4,
              0.2485569872592125,
              0,
              4.408932576635464,
              1.294355295153087,
              0.3188483707331835,
              1,
              3.406276926548214
            ],
            [
              0.2828834868835926,
              1.116294070238001,
              1,
              2,
              0.2021784050521395,
              3.535024299285108,
              1.7916425907141,
              -0.5118144373357459,
              0.8939002100175362,
              0.4921711589610461,
              3.406276926548214
            ],
            [
              0.4753470574764449,
              0.9123920946179721,
              2.5,
              2.5,
              0.3425334341537004,
              5.259315190194237,
              2.740050045092484,
              -0.7661413106067702,
              0.8631695020501725,
              0.3904153380440173,
              3.288251279788765
            ],
            [
              0.9516698606843236,
              1.965813985451048,
              3.5,
              6.5,
              0.3261954173096614,
              3.677745975356655,
              3.306518342074263,
              -0.1100378272298616,
              0.6900044693360334,
              0.5525641537675192,
              3.37363652689109
            ],
            [
              0.8617070511001657,
              1.990571784908016,
              5.833333333333334,
              9.166666666666666,
              0.3021117852229837,
              6.769508646686543,
              4.605041996558922,
              -0.6722377333526126,
              0.8399160094982149,
              0.3191443202556642,
              3.219793449161058
            ],
            [
              0.9184486616447083,
              2.112217074048373,
              3.666666666666667,
              11.33333333333333,
              0.3030517852324842,
              3.992239109043501,
              5.365610131922352,
              0.3974949408835216,
              0.4326985776321171,
              0.7673930840135855,
              3.455065414986732
            ],
            [
              0.7494097543379513,
              2.092025205933956,
              6,
              12,
              0.2637434130346019,
              8.006300912510222,
              5.736068554987971,
              -0.6265820597196826,
              0.8274555112743165,
              0.3310745438685654,
              3.623200381028938
            ],
            [
              0.5522800179833992,
              2.017637124176003,
              1,
              14,
              0.2149018771552065,
              1.810675685228319,
              6.938809676054885,
              1.415360303470229,
              0.1354973229762629,
              0.9734625563761532,
              3.623200381028938
            ],
            [
              1.007644100341248,
              2.259354140787349,
              1,
              5,
              0.3084311731962099,
              0.992413888655073,
              2.213021814392311,
              0.4120192144212877,
              0.4021418009389521,
              0.890601226618027,
              2.962502434386888
            ],
            [
              0.08385715624890372,
              2.90998003017393,
              0,
              2,
              0.02800992539914968,
              0,
              0.6872899398833537,
              0.1896913964466335,
              0.9447647051225665,
              1,
              3.623200381028938
            ],
            [
              0.5933300008335626,
              2.047734657138112,
              3,
              9,
              0.2246556134256998,
              5.056208173841427,
              4.395100687790422,
              -0.2188666407066256,
              0.7254390475998624,
              0.527156870250681,
              3.020595024973085
            ],
            [
              0.5761608643656567,
              2.303313830498254,
              1,
              7,
              0.2000923520506531,
              1.735626388128571,
              3.039099538809158,
              0.3597574005306379,
              0.5030453645092164,
              0.8323827184422284,
              3.623200381028938
            ],
            [
              0.9388012283925775,
              2.061198771607422,
              0,
              7,
              0.3129337427975258,
              0,
              3.396081977353917,
              0.9373155277681544,
              0.07227537301121371,
              1,
              3.623200381028938
            ],
            [
              0.728191642868182,
              2.215537422645445,
              6,
              13,
              0.2473704701288894,
              8.239589205346217,
              5.867650831407511,
              -0.6546528274721336,
              0.8322208721702538,
              0.3223491391261849,
              3.623200381028938
            ],
            [
              0.6010692960238099,
              2.144646621581919,
              1,
              3,
              0.2189116842604547,
              1.663701684007475,
              1.398831849410772,
              -0.08446457991971289,
              0.7895024550409994,
              0.6277792626860106,
              3.135868725665512
            ],
            [
              0.9739871942602473,
              2.016607884357703,
              0,
              12,
              0.3256834070329434,
              0,
              5.950586672342622,
              1.642356493309028,
              0.008838247485594222,
              1,
              3.623200381028938
            ],
            [
              0.6645507485577776,
              2.212962789085621,
              3.166666666666667,
              10.83333333333333,
              0.2309461762261684,
              4.765123917983743,
              4.895397874181871,
              0.03669350663765599,
              0.6233977714071763,
              0.6189080271588606,
              3.55032724139907
            ],
            [
              0.5714672765476082,
              2.29342611629979,
              5,
              6,
              0.1994724403966846,
              8.749407368006061,
              2.616173225445078,
              -1.692767028474211,
              0.9884983809527192,
              0.04990011447692055,
              3.623200381028938
            ],
            [
              0.8742388092851233,
              2.125761190714877,
              0,
              10,
              0.2914129364283744,
              0,
              4.704197274688733,
              1.29835415654069,
              0.03191039595186886,
              1,
              3.623200381028938
            ],
            [
              0.8724877938871071,
              2.122532806274502,
              4.166666666666667,
              6.833333333333334,
              0.2913127855748399,
              4.775615998137162,
              3.219424130045506,
              -0.429507536000457,
              0.8288805210451489,
              0.3693934035610847,
              3.623200381028938
            ],
            [
              0.854874836795138,
              2.145125163204862,
              0,
              11,
              0.2849582789317127,
              0,
              5.127905909026665,
              1.415297353101517,
              0.02498303572852447,
              1,
              3.623200381028938
            ],
            [
              0.7499616935844161,
              2.151257897134096,
              5.5,
              6.5,
              0.2584987692705749,
              7.33370790408366,
              3.02148803667812,
              -1.190168749701039,
              0.9598978703275487,
              0.1193482049307506,
              3.623200381028938
            ],
            [
              0.9564157794713825,
              1.965991324893422,
              1,
              9,
              0.3272698653253728,
              1.045570369565323,
              4.577843190883814,
              0.9749040764660594,
              0.1113428025685264,
              0.9810150778044316,
              3.623200381028938
            ],
            [
              0.572022371872408,
              2.042959525587932,
              0,
              5,
              0.2187481192232932,
              0,
              2.447429788684177,
              0.6911327000984236,
              0.2910418078038141,
              1,
              3.541186502006982
            ],
            [
              0.6198766365209745,
              1.884725213841007,
              4,
              2,
              0.247495080478115,
              6.452896857751879,
              1.061162648704671,
              -1.598196535421039,
              0.9955774771484983,
              0.03629209471047778,
              3.37363652689109
            ],
            [
              0.9832391629763074,
              2.016760837023693,
              0,
              5,
              0.3277463876587691,
              0,
              2.479223073063502,
              0.6842633065630882,
              0.1372984779711761,
              1,
              3.623200381028938
            ],
            [
              0.6016662165805672,
              2.117794271425685,
              1,
              4,
              0.2212446988048256,
              1.662051104819001,
              1.888757588010296,
              0.07870776008278976,
              0.6932829715743276,
              0.7135788526050564,
              2.880357450813381
            ],
            [
              0.7420258109285726,
              2.10890782297645,
              6,
              5,
              0.2602746700603459,
              8.085972093735645,
              2.370895468035748,
              -1.57735593527314,
              0.990421505961017,
              0.04139011904354462,
              3.623200381028938
            ],
            [
              0.9901639646497831,
              2.009836035350217,
              0,
              9,
              0.330054654883261,
              0,
              4.477977228839833,
              1.235917630249352,
              0.02718656668923826,
              1,
              3.623200381028938
            ],
            [
              0.7764073746858478,
              1.905536249289425,
              1.75,
              11.25,
              0.2894942935209909,
              2.253971377729494,
              5.903849902721677,
              1.054534818919135,
              0.1882491886794579,
              0.9415258780336504,
              3.461126611953121
            ],
            [
              0.9906850144867327,
              2.009314985513267,
              4,
              9,
              0.3302283381622442,
              4.037610281278327,
              4.47913844513582,
              0.1218613704528552,
              0.5616627245743493,
              0.6689611766829643,
              3.623200381028938
            ],
            [
              0.9544648710792476,
              2.017593130688466,
              0,
              9,
              0.3211461117217608,
              0,
              4.46076062765386,
              1.23116586402739,
              0.03061870289899442,
              1,
              3.623200381028938
            ],
            [
              0.603176340139903,
              2.320558455308897,
              0,
              6,
              0.2063033696075413,
              0,
              2.585584511466797,
              0.7136189665371274,
              0.2499926378834708,
              1,
              3.623200381028938
            ],
            [
              0.9690008497434427,
              2.602846416667099,
              0.5,
              6.5,
              0.271288433538543,
              0.5159954195420803,
              2.497266053954555,
              0.6911393607593227,
              0.2512945966032682,
              0.8908836976863815,
              2.866673129766108
            ],
            [
              0.8807486336030051,
              2.071502794036763,
              1,
              4,
              0.2983311737466534,
              1.135397730802211,
              1.930965293174986,
              0.2208569874036232,
              0.5316571476141356,
              0.8299169987971664,
              3.602184253825983
            ],
            [
              0.6789082198792029,
              2.299018311245481,
              2,
              13,
              0.22798017774562,
              2.945906296959929,
              5.654587410814191,
              0.7475935165046087,
              0.3008587991551741,
              0.8880070095074185,
              3.623200381028938
            ],
            [
              0.9917753121811248,
              2.037385991315213,
              0,
              7,
              0.3274092109378235,
              0,
              3.435775071507792,
              0.9871764677503196,
              0.06226678010350607,
              1,
              3.480406172300271
            ],
            [
              0.8028992799129424,
              2.139301797262683,
              2,
              9,
              0.2728906892671279,
              2.490972466953586,
              4.206980058407766,
              0.4736165298610556,
              0.3866889651385229,
              0.8459794753730766,
              3.623200381028938
            ],
            [
              0.5985361063744861,
              2.385610070798167,
              0,
              6,
              0.2005719796680914,
              0,
              2.515079925862547,
              0.6941597652262058,
              0.2610214503745731,
              1,
              3.623200381028938
            ],
            [
              0.5904857973568987,
              2.265177538575279,
              2.5,
              5.5,
              0.2067771049643517,
              4.233802084978788,
              2.42806575040441,
              -0.4983815811096747,
              0.8595493703462735,
              0.3672992819173326,
              3.623200381028938
            ],
            [
              0.9208293069056206,
              2.079170693094379,
              0,
              8,
              0.3069431023018735,
              0,
              3.847687939509091,
              1.061958361357977,
              0.05322934496529363,
              1,
              3.623200381028938
            ],
            [
              0.9474040023561267,
              2.052595997643873,
              0,
              8,
              0.3158013341187089,
              0,
              3.897503458636288,
              1.075707399194259,
              0.04802393960226514,
              1,
              3.623200381028938
            ],
            [
              0.9269350925207706,
              1.977465502446494,
              2,
              7,
              0.3191484997375915,
              2.157648379198875,
              3.539884762257392,
              0.3814959808173738,
              0.4127611413833211,
              0.8359269026845702,
              3.623200381028938
            ],
            [
              0.7440099263630262,
              2.247197229887995,
              1,
              9,
              0.2487323302928703,
              1.34406808910244,
              4.004988916993538,
              0.7344117211467708,
              0.2468927846632761,
              0.9427273871357325,
              3.623200381028938
            ],
            [
              0.8959704131051657,
              2.058064299909739,
              1,
              10,
              0.303303955487623,
              1.116108283681265,
              4.858934679756397,
              1.033016671027238,
              0.1086590565383223,
              0.9812294588583526,
              3.623200381028938
            ],
            [
              1.041853654339681,
              1.77362838533575,
              0,
              4,
              0.3700445038036135,
              0,
              2.255263860835647,
              0.6266778696850833,
              0.1574851025460228,
              1,
              3.598760974229004
            ],
            [
              1,
              2,
              0,
              3,
              0.3333333333333333,
              0,
              1.5,
              0.413998631666632,
              0.2962962962962963,
              1,
              3.623200381028938
            ],
            [
              0.6207690368329415,
              1.845088972442736,
              0,
              4,
              0.2517456538445564,
              0,
              2.167917135564661,
              0.6426054254168465,
              0.3134707278502553,
              1,
              3.37363652689109
            ],
            [
              1,
              1.935764787295923,
              1,
              6,
              0.3406267437797975,
              1,
              3.099550130975066,
              0.5794739208927836,
              0.2501488104956126,
              0.9458099815216934,
              3.623200381028938
            ],
            [
              0.5590742131533274,
              2.053588418704134,
              0,
              2,
              0.2139863778569283,
              0,
              0.9739049859182837,
              0.2687968876956533,
              0.6178174141944714,
              1,
              3.623200381028938
            ],
            [
              0.9106830743393662,
              2.087624589587837,
              3,
              9,
              0.3037323638583999,
              3.294230544667013,
              4.311119942200376,
              0.2806605460900788,
              0.481045068578856,
              0.7560277540221824,
              3.623200381028938
            ],
            [
              0.9865374840263322,
              2.006914186221608,
              0.6875,
              6.8125,
              0.3295651951997675,
              0.696881782123597,
              3.394514846110988,
              0.7445442648196292,
              0.1762061651338986,
              0.9501489694716456,
              3.623200381028938
            ],
            [
              0.7072851699105287,
              2.218001368048288,
              2.5,
              7.25,
              0.2417832102027354,
              3.534642187275394,
              3.268708533926458,
              -0.07339744573371192,
              0.688655898631719,
              0.5775251380005884,
              3.623200381028938
            ],
            [
              1.223512953029038,
              1.495574720597772,
              3,
              4,
              0.4499718655254228,
              2.451956060271314,
              2.674557108321023,
              0.06143768620009198,
              0.6083475120965316,
              0.6835052071543518,
              3.623200381028938
            ],
            [
              0.6377498197674588,
              2.262604611433102,
              5.753205128205129,
              14.70833333333333,
              0.2198868568982003,
              9.021100359233197,
              6.500620240501179,
              -0.7471107508593159,
              0.8218547062361196,
              0.3327055297962833,
              3.37363652689109
            ],
            [
              1.00897195759917,
              1.825292254342814,
              0,
              7.333333333333334,
              0.3559907906072884,
              0,
              4.017621460829384,
              1.126318003730549,
              0.03967728109679833,
              1,
              3.567040078843069
            ],
            [
              0.5372392261590793,
              1.918313777575822,
              2.333333333333333,
              12.66666666666667,
              0.2187854325856283,
              4.343192417305771,
              6.603021265203842,
              0.623710700553722,
              0.4130756563643804,
              0.8042489775495264,
              3.623200381028938
            ],
            [
              1.219181938671036,
              2.17069954225499,
              2,
              6,
              0.3596532638474392,
              1.64044424918244,
              2.764085900975044,
              0.391967134350013,
              0.4049914036496065,
              0.8447078502478773,
              2.866673129766108
            ],
            [
              1.209617938711279,
              2.514771095721082,
              3.333333333333333,
              6.666666666666666,
              0.3247829180915947,
              2.755691054718195,
              2.651003376812343,
              -0.03651887507467345,
              0.6564191488105331,
              0.5927709202766174,
              2.866673129766108
            ],
            [
              0.8245791622201977,
              1.98535767070891,
              3,
              9,
              0.2934511383163897,
              3.638219515422187,
              4.533188217308157,
              0.2536149442438342,
              0.5127859154670309,
              0.7311691755661378,
              3.52884844603446
            ],
            [
              0.6128433872396386,
              2.387156612760361,
              0,
              6,
              0.2042811290798796,
              0,
              2.513450507573515,
              0.6937100472648244,
              0.2538387651155427,
              1,
              3.623200381028938
            ],
            [
              0.8902743487004923,
              2.076112725996748,
              3,
              16,
              0.3001207618164115,
              3.369747768627742,
              7.706710623007404,
              1.196997791534794,
              0.1329311668780828,
              0.9538812134353261,
              3.623200381028938
            ],
            [
              1.32762961402079,
              1.543586584233124,
              2,
              1,
              0.4623927709895785,
              1.506444251377388,
              0.6478418575377906,
              -0.2369734774635254,
              0.9011371542892048,
              0.4436955325686729,
              3.623200381028938
            ],
            [
              1,
              2,
              0,
              0,
              0.3333333333333333,
              0,
              0,
              0,
              1,
              1,
              3.623200381028938
            ],
            [
              0.9116561565442372,
              2.053156175086556,
              2,
              6,
              0.3074920280174298,
              2.19380956914862,
              2.922330055942799,
              0.2010709897825992,
              0.5327745717414074,
              0.7592197570488929,
              3.623200381028938
            ],
            [
              0.6866611224963927,
              2.367888819165227,
              2,
              5,
              0.22479944201628,
              2.912644876018165,
              2.111585628316238,
              -0.2436223801328163,
              0.806802490080633,
              0.4902821071616223,
              3.288118469515042
            ],
            [
              0.6404491037229147,
              2.359550896277085,
              0,
              5,
              0.2134830345743049,
              0,
              2.119047318660951,
              0.5848551269083194,
              0.3009819660039413,
              1,
              3.623200381028938
            ],
            [
              0.5430062972448199,
              2.423290397479606,
              3,
              6,
              0.1830586597121452,
              5.524797806621789,
              2.475972341672474,
              -0.8414730471195998,
              0.9350791297440835,
              0.2180985060600574,
              3.623200381028938
            ],
            [
              1.036774485027191,
              2.488416732966531,
              2,
              4,
              0.2941044672229856,
              1.929059818584893,
              1.607447798838523,
              -0.1121899865062783,
              0.7551516371233071,
              0.5669969532576724,
              2.866673129766108
            ],
            [
              0.6683657731844392,
              2.074789846838424,
              0,
              10,
              0.2436485076916156,
              0,
              4.819765247664988,
              1.330250811658461,
              0.06126842004354573,
              1,
              3.623200381028938
            ],
            [
              0.7151658848794575,
              2.1314558819146,
              4,
              10,
              0.2512331962123991,
              5.593107955190294,
              4.69162889311948,
              -0.2488073987822904,
              0.7379051550152557,
              0.4830010885910028,
              3.623200381028938
            ],
            [
              0.8717471661367021,
              2.128252833863299,
              0,
              5,
              0.290582388712234,
              0,
              2.349344927653064,
              0.6484170569075407,
              0.1796841742463861,
              1,
              3.623200381028938
            ],
            [
              0.9685392292558721,
              2.031460770744128,
              2,
              4,
              0.3228464097519574,
              2.064965403142832,
              1.969026455054208,
              -0.02647906215481768,
              0.7009275510024984,
              0.6277968351419545,
              3.623200381028938
            ],
            [
              0.586350222905874,
              2.514887823788863,
              1.25,
              5.75,
              0.1890697244382124,
              2.131831712803256,
              2.286384285457792,
              0.04440647585462391,
              0.6728031292572341,
              0.6752927392748769,
              3.480406172300271
            ],
            [
              0.4567105279250775,
              1.823915765317335,
              0,
              3,
              0.200256626558384,
              0,
              1.644812801691005,
              0.5529682649929083,
              0.511507435048259,
              1,
              2.97451572869575
            ],
            [
              0.3243154405770379,
              1.851651244075239,
              1,
              9,
              0.1490443042462592,
              3.083417792938723,
              4.860526532087215,
              0.56669715061693,
              0.5478200530754376,
              0.8009008090745846,
              3.135905548870075
            ],
            [
              0.9558122978755852,
              2.044187702124415,
              0,
              7,
              0.3186040992918617,
              0,
              3.424343074134178,
              0.9451155646991052,
              0.06820192230052015,
              1,
              3.623200381028938
            ],
            [
              0.7987682976628878,
              2.048645218338546,
              1.5,
              3.5,
              0.2805241645353226,
              1.877891253807697,
              1.70844613243405,
              -0.05107651416211817,
              0.7151713314463095,
              0.6192906059895484,
              3.317476224705221
            ],
            [
              1.031249087800179,
              1.858884062292407,
              2,
              6,
              0.3568171548660803,
              1.939395654900722,
              3.227742989307627,
              0.3728865244688436,
              0.4116478868618833,
              0.8407328465699638,
              3.455065414986732
            ],
            [
              0.7087893286891889,
              2.21853276390827,
              0.1666666666666667,
              10.83333333333333,
              0.2421289172385772,
              0.2351427425902339,
              4.883107209220941,
              1.282833952813493,
              0.07512356758437988,
              0.9526250568928941,
              3.623200381028938
            ],
            [
              0.7954899150535291,
              2.168209630753747,
              1,
              9,
              0.2684111202091666,
              1.257086961225284,
              4.150890150262491,
              0.7986870403826266,
              0.2050612451082544,
              0.95607912785054,
              3.623200381028938
            ],
            [
              0.8448700978111305,
              2.155129902188869,
              0,
              4,
              0.2816233659370435,
              0,
              1.856036611035547,
              0.5122644115279263,
              0.2663230722188747,
              1,
              3.623200381028938
            ],
            [
              0.6787010938035897,
              1.961110985448233,
              0,
              4,
              0.2571020487170237,
              0,
              2.039660187353322,
              0.7493464653803626,
              0.3045907026203033,
              1,
              2.721918740642896
            ],
            [
              0.5973144614590065,
              2.402685538540994,
              0.5,
              5.5,
              0.1991048204863355,
              0.8370800177492687,
              2.289105216548571,
              0.4007576302989203,
              0.460734454668693,
              0.7360910746379086,
              3.623200381028938
            ],
            [
              0.9026711121725027,
              2.093822326319866,
              0,
              7,
              0.3012424791514529,
              0,
              3.343168095978471,
              0.9227113447777511,
              0.08133649753713627,
              1,
              3.623200381028938
            ],
            [
              0.9932574347595047,
              2.002247521746832,
              0,
              8,
              0.3315826377125888,
              0,
              3.995510002190196,
              1.102757115811389,
              0.03984572911026943,
              1,
              3.623200381028938
            ],
            [
              0.6825913919579476,
              2.221867784113647,
              4,
              8,
              0.235014972006314,
              5.860021159256617,
              3.600574281332127,
              -0.6399389356188777,
              0.8717185945803125,
              0.3053782422958995,
              3.53072262393193
            ],
            [
              0.7453462372009241,
              2.210456331177452,
              3,
              9,
              0.2521637423198528,
              4.024975038803725,
              4.071557475738929,
              0.01320046401753253,
              0.6420676296718466,
              0.6159974616071733,
              3.52884844603446
            ],
            [
              0.6482934876950394,
              2.213245268680414,
              4,
              8,
              0.2265541524645277,
              6.170045011899951,
              3.614601649987839,
              -0.7053000367554617,
              0.8868627742851396,
              0.2801434290362818,
              3.623200381028938
            ],
            [
              1.131072639911666,
              2.769832336236195,
              2,
              9,
              0.2899513438106351,
              1.768233028920402,
              3.249294147612454,
              0.555599783128214,
              0.3391575519687487,
              0.8729743225880577,
              2.665697798428176
            ],
            [
              0.594510331490549,
              2.36554176215448,
              3,
              8,
              0.2008445502587303,
              5.04616966450093,
              3.381889141840297,
              -0.4732117599824799,
              0.8369855395495406,
              0.3854039324070988,
              3.516988932655118
            ],
            [
              0.9555067197469834,
              2.044493280253016,
              0,
              6,
              0.3185022399156611,
              0,
              2.9347125069824,
              0.8099779748171099,
              0.1001812846650904,
              1,
              3.623200381028938
            ],
            [
              0.9239113442370114,
              1.759800134382681,
              1,
              4,
              0.3442662713922603,
              1.082354931820676,
              2.272985392970865,
              0.3286129211578596,
              0.43949219254891,
              0.8787623208705292,
              3.623200381028938
            ],
            [
              1,
              2,
              0,
              4,
              0.3333333333333333,
              0,
              2,
              0.5519981755555093,
              0.1975308641975309,
              1,
              3.623200381028938
            ],
            [
              1.010828974700821,
              1.965572305835303,
              2,
              8,
              0.3396144805174743,
              1.978574071436711,
              4.070061414810312,
              0.5772485988698333,
              0.2846456148300163,
              0.9030980307886024,
              3.623200381028938
            ],
            [
              0.5685839693865469,
              2.278226267003586,
              1,
              4,
              0.1997266843144184,
              1.758755177496323,
              1.755751857457494,
              -0.0008289135910213549,
              0.7378396547101321,
              0.6717598668737415,
              3.623200381028938
            ],
            [
              0.5573147267437941,
              2.030243838257571,
              0,
              2,
              0.2153824590801098,
              0,
              0.9851033468553574,
              0.2896468630000826,
              0.6156246855191756,
              1,
              3.40104959760975
            ],
            [
              1.00982015295938,
              1.939572536608108,
              2,
              5,
              0.3423824018182756,
              1.980550689287392,
              2.577887604422321,
              0.1648644436732185,
              0.5497985293369454,
              0.7529689995535549,
              3.623200381028938
            ],
            [
              0.6136168329611746,
              2.384832007103959,
              0,
              7,
              0.2046447565694819,
              0,
              2.93521723087762,
              0.8101172781517701,
              0.2013390614191594,
              1,
              3.623200381028938
            ],
            [
              0.5442144897483946,
              2.43536466369853,
              1,
              6,
              0.1826481062329961,
              1.837510795536384,
              2.463696747117921,
              0.1754488310179753,
              0.6249174362746064,
              0.7562955202518797,
              3.569051716949782
            ],
            [
              0.543919075966514,
              2.254342752453693,
              3,
              6,
              0.1943774776335316,
              5.515526357793513,
              2.661529615880026,
              -0.7877004972888061,
              0.9216038485855051,
              0.2470540585296899,
              3.623200381028938
            ],
            [
              0.7497997714448092,
              2.250200228555191,
              0,
              7,
              0.2499332571482697,
              0,
              3.110834276509944,
              0.858587422544516,
              0.1335670604768873,
              1,
              3.623200381028938
            ],
            [
              0.9276814855623687,
              2.054980588571865,
              0,
              7,
              0.311024669407661,
              0,
              3.406358210354064,
              0.9401517587019868,
              0.07369290943797882,
              1,
              3.623200381028938
            ],
            [
              0.7179292630502286,
              2.228834153050268,
              8.791666666666666,
              17.125,
              0.2436331532852668,
              12.24586755151054,
              7.683389083285363,
              -1.259239895235795,
              0.9061252313112822,
              0.1844085844554202,
              3.623200381028938
            ],
            [
              0.6336487510573579,
              2.329945046431547,
              1.869047619047619,
              30.63095238095238,
              0.2138109317121184,
              2.949658806915936,
              13.14664156043747,
              2.81435793805744,
              0.01719736040078578,
              0.9965069245509628,
              3.623200381028938
            ],
            [
              0.6684569511013853,
              2.273260063413665,
              0,
              5,
              0.2272336012618066,
              0,
              2.199484379491406,
              0.6070556823210488,
              0.2755758461595763,
              1,
              3.623200381028938
            ],
            [
              0.648773526239433,
              2.174039075777473,
              1,
              8,
              0.2298323047643626,
              1.541369922716213,
              3.679786664891966,
              0.5902010701291857,
              0.3513949568282578,
              0.9046616386163149,
              3.623200381028938
            ],
            [
              0.809649867229201,
              2.124619172632863,
              2.5,
              11.5,
              0.2759289813681371,
              3.087754474110577,
              5.412734737656073,
              0.6416924318398405,
              0.3225200828332066,
              0.8590835019882109,
              3.623200381028938
            ],
            [
              0.7565714415855762,
              2.110980291230002,
              3.25,
              9.75,
              0.2638388116690461,
              4.295694790156034,
              4.61870726150597,
              0.09069484610377195,
              0.5929109880017178,
              0.6462386304240035,
              3.561530618623569
            ],
            [
              0.9297241823985558,
              2.070275817601444,
              0,
              7,
              0.3099080607995186,
              0,
              3.381191984413931,
              0.9332059032997011,
              0.07453301366246116,
              1,
              3.623200381028938
            ],
            [
              0.9622926733359426,
              1.896235815033425,
              3.5,
              12.5,
              0.3366391754538284,
              3.63714709358296,
              6.592007123217246,
              0.8155386726900121,
              0.244036709531135,
              0.8922739709272928,
              3.623200381028938
            ],
            [
              0.6326412276641913,
              2.25083719386063,
              2.5,
              10.5,
              0.2194021023155922,
              3.951686818183482,
              4.66493091043623,
              0.2020107972850203,
              0.5589961858877255,
              0.6909629521918226,
              3.53072262393193
            ],
            [
              1,
              2,
              0,
              6,
              0.3333333333333333,
              0,
              3,
              0.827997263333264,
              0.08779149519890264,
              1,
              3.623200381028938
            ],
            [
              0.6245381015911927,
              2.466474467068188,
              3,
              9,
              0.2020496803939119,
              4.803550003365089,
              3.648932968966828,
              -0.3396968243786148,
              0.789094229048505,
              0.4489073625600309,
              3.398963285895669
            ],
            [
              0.7690792500874134,
              2.230920749912586,
              3,
              11,
              0.2563597500291379,
              3.900768353403138,
              4.930699577934811,
              0.2842600784445675,
              0.499038354112501,
              0.7368153340889625,
              3.623200381028938
            ],
            [
              0.9890890036122195,
              2.01091099638778,
              0,
              7,
              0.3296963345374065,
              0,
              3.481009359725105,
              0.9607554078299548,
              0.06079966130334943,
              1,
              3.623200381028938
            ],
            [
              0.8253242065405136,
              2.091106472130204,
              0,
              6,
              0.2829911962511273,
              0,
              2.86929435682336,
              0.8126649024691774,
              0.1358773064069433,
              1,
              3.53072262393193
            ],
            [
              1,
              2,
              0,
              4,
              0.3333333333333333,
              0,
              2,
              0.5519981755555093,
              0.1975308641975309,
              1,
              3.623200381028938
            ],
            [
              0.5483187131145834,
              2.236316406674287,
              3,
              8,
              0.1969086395621401,
              5.471270500616826,
              3.577311321476692,
              -0.5227310057309819,
              0.8456402612368907,
              0.3723303238396835,
              3.623200381028938
            ],
            [
              0.7248957721074335,
              2.20183451710929,
              2.833333333333333,
              8.166666666666666,
              0.2476810981791684,
              3.908607888684745,
              3.709028359401137,
              -0.0569385392780431,
              0.6767913913918115,
              0.5810074470658757,
              3.505174734269489
            ],
            [
              0.6055617353216345,
              2.153490436401989,
              0,
              3,
              0.2194817994120533,
              0,
              1.393087217518525,
              0.4492506119369704,
              0.475498448216801,
              1,
              3.100913344362843
            ],
            [
              0.7535130444068427,
              1.887757392488822,
              1,
              3,
              0.2852843214693536,
              1.327117038547341,
              1.58918726099904,
              0.07233114233038225,
              0.6775533432728932,
              0.7390644588956152,
              3.623200381028938
            ],
            [
              0.9563791901960272,
              2.043620809803973,
              0,
              6,
              0.3187930633986757,
              0,
              2.935965405722957,
              0.8103237737265816,
              0.0999250490031083,
              1,
              3.623200381028938
            ],
            [
              0.9965151531601437,
              2.003484846839856,
              2,
              5,
              0.3321717177200479,
              2.006994066931758,
              2.495651518346454,
              0.1348690108262586,
              0.5733216767767908,
              0.7344783377222437,
              3.623200381028938
            ],
            [
              0.9929694464565144,
              1.868956034781809,
              1,
              3,
              0.3469585259874997,
              1.00708033219811,
              1.605174195737694,
              0.165073360742398,
              0.5683800423241441,
              0.8181291673796164,
              3.623200381028938
            ],
            [
              1,
              2,
              0,
              3,
              0.3333333333333333,
              0,
              1.5,
              0.413998631666632,
              0.2962962962962963,
              1,
              3.623200381028938
            ],
            [
              1,
              2,
              0,
              3,
              0.3333333333333333,
              0,
              1.5,
              0.413998631666632,
              0.2962962962962963,
              1,
              3.623200381028938
            ],
            [
              0.6525863424257429,
              2.273295922878231,
              4,
              7,
              0.2230391667376079,
              6.129457115408687,
              3.079229558084663,
              -0.8643691005635888,
              0.9239750083720389,
              0.2156079378814181,
              3.52884844603446
            ],
            [
              0.979265854835301,
              2.008063875279441,
              1.833333333333333,
              7.166666666666666,
              0.3278064168690504,
              1.872150779362847,
              3.568943575397648,
              0.4683132638534708,
              0.3508950182709176,
              0.8695025162539215,
              3.623200381028938
            ],
            [
              0.9997065274232174,
              1.960795526176434,
              3,
              4,
              0.337681416639344,
              3.000880676184657,
              2.039988334632744,
              -0.3067964800541759,
              0.8199579993627575,
              0.4393747058178652,
              3.132018794290707
            ],
            [
              0.8395780268485155,
              1.916622328099606,
              2.5,
              10.5,
              0.3046142945817589,
              2.977686313902393,
              5.478387602011865,
              0.6901912743228703,
              0.29945677679751,
              0.8739451794558102,
              3.623200381028938
            ],
            [
              0.7476229751811547,
              2.243535728204921,
              2,
              7,
              0.2499442688663843,
              2.675145181988802,
              3.120075117145908,
              0.1228002562283767,
              0.6008337136057766,
              0.699527329232355,
              3.623200381028938
            ],
            [
              1,
              2,
              0,
              3,
              0.3333333333333333,
              0,
              1.5,
              0.413998631666632,
              0.2962962962962963,
              1,
              3.623200381028938
            ],
            [
              0.5996462683560579,
              2.302410330474145,
              2,
              8,
              0.2066280404723226,
              3.335299668391233,
              3.474619573285412,
              0.03845216666007709,
              0.6577092377480878,
              0.6438730308229743,
              3.623200381028938
            ],
            [
              0.9920804106568325,
              2.007919589343167,
              0,
              8,
              0.3306934702189442,
              0,
              3.98422329383069,
              1.099641994600151,
              0.04027174943978985,
              1,
              3.623200381028938
            ],
            [
              0.8942919126476525,
              2.068404244640428,
              2,
              7,
              0.3018507012431026,
              2.236406224538891,
              3.384251419004839,
              0.316804226582681,
              0.4579017685985096,
              0.8072686181098562,
              3.623200381028938
            ],
            [
              0.7108717357203397,
              1.762279243543477,
              4,
              8,
              0.287435640476727,
              5.626894134350025,
              4.539575682633656,
              -0.3005180648841631,
              0.7561096924232934,
              0.4684648063851298,
              3.618146723177802
            ],
            [
              1,
              2,
              0,
              3,
              0.3333333333333333,
              0,
              1.5,
              0.413998631666632,
              0.2962962962962963,
              1,
              3.623200381028938
            ],
            [
              0.9569268543324893,
              2.003724282159671,
              2.166666666666667,
              7.833333333333333,
              0.3232149990715473,
              2.2641925627409,
              3.909386836840817,
              0.4540721188687623,
              0.3672826049327157,
              0.8490699980167055,
              3.623200381028938
            ],
            [
              0.9788174778873684,
              2.018299212198322,
              0,
              8,
              0.3265863758742684,
              0,
              3.963733400701494,
              1.09398680278783,
              0.04229170443107588,
              1,
              3.623200381028938
            ],
            [
              0.6892890953418817,
              2.172855536375008,
              3,
              5,
              0.2408295820216478,
              4.352310257442888,
              2.301119387044727,
              -0.5957365132447545,
              0.8984893339961,
              0.2987592559920644,
              3.443117594431285
            ],
            [
              0.7901376787884805,
              2.079642543276327,
              2,
              9,
              0.2753303799062272,
              2.531204439037262,
              4.327666804614002,
              0.4958219741262475,
              0.3796945347314897,
              0.850095638601328,
              3.623200381028938
            ],
            [
              0.5590742131533274,
              2.223869527683581,
              0,
              7,
              0.2008931064431789,
              0,
              3.147666674173693,
              0.8687531307003783,
              0.208081821108793,
              1,
              3.623200381028938
            ],
            [
              0.6951608978572114,
              2.275378643264649,
              1,
              4,
              0.2340183957270858,
              1.438515893345606,
              1.757949171159009,
              0.08816329328235738,
              0.6664924258293023,
              0.7363111908145672,
              3.623200381028938
            ],
            [
              0.8872517156056032,
              2.080652345311602,
              0,
              10,
              0.2989489206505569,
              0,
              4.806184955662251,
              1.326502663453949,
              0.02867455078063523,
              1,
              3.623200381028938
            ],
            [
              0.9427982974766952,
              2.023283527103379,
              0.5,
              5.5,
              0.317859841108791,
              0.5303361295180525,
              2.718353570482551,
              0.6038908177480188,
              0.2415888962274345,
              0.8992507763704877,
              3.623200381028938
            ],
            [
              0.5617537019941964,
              2.258413809099349,
              0,
              10,
              0.1991916082234318,
              0,
              4.427886492594544,
              1.222092632739536,
              0.1084641345331763,
              1,
              3.623200381028938
            ],
            [
              0.9703745383929027,
              2.012921724724705,
              1,
              8,
              0.325269250120952,
              1.03052992471975,
              3.974322449669081,
              0.8124840514929885,
              0.154741320859175,
              0.9710149184536422,
              3.623200381028938
            ],
            [
              0.7623284571671552,
              2.233219445694486,
              2,
              3,
              0.2544871528974396,
              2.623541048739128,
              1.343352085610673,
              -0.3533309860066032,
              0.891695318494607,
              0.3766519145890236,
              3.623200381028938
            ],
            [
              0.6182802703658723,
              2.247979235205444,
              1,
              7,
              0.2157098019785315,
              1.617389471943269,
              3.113907766750463,
              0.4130376842095065,
              0.4581480071037982,
              0.8568424365022388,
              3.623200381028938
            ],
            [
              0.8447101922847804,
              2.051244922081923,
              1,
              6,
              0.2916862171289227,
              1.183837970860977,
              2.925052944877136,
              0.4805737444534267,
              0.3473004728852146,
              0.9105501021741336,
              3.623200381028938
            ],
            [
              0.6108454277479048,
              2.198430404929772,
              2,
              12,
              0.21743875081347,
              3.274150724797432,
              5.458439790994127,
              0.6028617897132115,
              0.3849185596615607,
              0.8420341361890026,
              3.623200381028938
            ],
            [
              0.995927196279951,
              2.004072803720049,
              0,
              11,
              0.331975732093317,
              0,
              5.488822551546686,
              1.514910017200853,
              0.0118226446787868,
              1,
              3.623200381028938
            ],
            [
              0.9676442728621159,
              1.921553226159931,
              1,
              10,
              0.3349180086129972,
              1.033437625835558,
              5.204123343480936,
              1.209808633251812,
              0.0736477147778854,
              0.9887377004778932,
              3.44739292067631
            ],
            [
              0.6100706373876091,
              2.291581425384313,
              0,
              5,
              0.2102494110905958,
              0,
              2.181899340173552,
              0.602202227510785,
              0.3072202173934456,
              1,
              3.623200381028938
            ],
            [
              1.353837553507206,
              1.606850541660651,
              3.833333333333333,
              2.166666666666667,
              0.4572712524891787,
              2.831457380837773,
              1.348393400936627,
              -0.4093243055687625,
              0.8935586177500161,
              0.3183716925043352,
              3.623200381028938
            ],
            [
              0.9733940269929879,
              2.016788393795428,
              2,
              6,
              0.3255299811228022,
              2.054666398743381,
              2.975027037273107,
              0.2540186966607562,
              0.4875101402474754,
              0.7918187873762907,
              3.623200381028938
            ],
            [
              0.8542366330979546,
              1.994307096396218,
              2,
              7,
              0.2998853850313349,
              2.341271636580191,
              3.509991020264252,
              0.3415086286594697,
              0.4631370241129434,
              0.8037928049308567,
              3.422225049691006
            ],
            [
              1,
              2,
              0,
              4,
              0.3333333333333333,
              0,
              2,
              0.5519981755555093,
              0.1975308641975309,
              1,
              3.623200381028938
            ],
            [
              0.6511985994276291,
              2.172148906797311,
              1,
              8,
              0.2306476967471631,
              1.535629838391774,
              3.682988755957559,
              0.6081924711419031,
              0.3492304099903751,
              0.9055662307286646,
              3.53072262393193
            ],
            [
              0.5547530702305489,
              2.383202787632908,
              1,
              6,
              0.1888228064236394,
              1.802603813592977,
              2.517620418680123,
              0.1973439307499995,
              0.6076764226230906,
              0.7688945841251864,
              3.623200381028938
            ],
            [
              0.9625054937953845,
              2.037494506204616,
              0,
              7,
              0.3208351645984615,
              0,
              3.435592085614696,
              0.9482202816061296,
              0.06665401912926062,
              1,
              3.623200381028938
            ],
            [
              0.990063081213349,
              1.779041161708278,
              0,
              6,
              0.3575391153092716,
              0,
              3.372603247829665,
              0.9308354198372804,
              0.07032020829211372,
              1,
              3.623200381028938
            ],
            [
              0.6141326478875797,
              2.19659465976017,
              2,
              6,
              0.2184959907766851,
              3.256625432436073,
              2.731500767945551,
              -0.1449339283689836,
              0.7548796146917313,
              0.5496518969835711,
              3.623200381028938
            ],
            [
              0.6709217419990247,
              2.013811299408171,
              0,
              5,
              0.2499025905560289,
              0,
              2.482854278089226,
              0.7255087675526785,
              0.2374588323196371,
              1,
              3.422225049691006
            ],
            [
              0.8777852050506595,
              2.107971633627792,
              3.5,
              10.5,
              0.2939908547405966,
              3.987308033743865,
              4.981091696157995,
              0.3067346419399415,
              0.4887886650601357,
              0.7267081252625542,
              3.239880752069446
            ],
            [
              0.6261429571890815,
              2.218444936677894,
              0,
              1,
              0.2201172825557847,
              0,
              0.4507662026975945,
              0.1393359014770066,
              0.7798827174442153,
              1,
              3.235104505869082
            ],
            [
              1,
              2,
              0,
              4,
              0.3333333333333333,
              0,
              2,
              0.5519981755555093,
              0.1975308641975309,
              1,
              3.623200381028938
            ],
            [
              1.029886714479973,
              1.970113285520027,
              1,
              3,
              0.3432955714933244,
              0.9709805806213705,
              1.522755073045521,
              0.1522892565680992,
              0.574885872282104,
              0.8140142030978815,
              3.623200381028938
            ],
            [
              0.6088688845065937,
              2.377759863724508,
              1,
              4,
              0.2038649379730273,
              1.642389725351732,
              1.682255664680295,
              0.01100296288808675,
              0.7293460385071213,
              0.6801592803140801,
              3.623200381028938
            ],
            [
              1.436039119847209,
              1.556187652659636,
              2,
              2,
              0.4799232240824167,
              1.39271971937143,
              1.285192050317233,
              -0.02967753856982651,
              0.7169948509220927,
              0.6567968931102477,
              3.623200381028938
            ],
            [
              0.5560443559431493,
              2.34527969938922,
              1,
              7,
              0.1916519304078393,
              1.798417678934666,
              2.984718625169956,
              0.327417978990827,
              0.5280739944878343,
              0.8176997584295214,
              3.623200381028938
            ],
            [
              1.271164307929225,
              1.702589478250334,
              1,
              3,
              0.4274611818358759,
              0.7866803636337444,
              1.762021930901951,
              0.2691933828377507,
              0.4283546041758663,
              0.8925467021909039,
              3.623200381028938
            ],
            [
              1.18704190802225,
              2.798221936044209,
              1,
              10,
              0.2978577967402588,
              0.8424302404504966,
              3.573697951255718,
              1.024597654098566,
              0.1158720392785887,
              0.9795508220218737,
              2.665697798428176
            ],
            [
              0.8097063822918851,
              2.190293617708115,
              1,
              3,
              0.2699021274306284,
              1.235015583265487,
              1.369679378027475,
              0.03716708451099952,
              0.704289748410647,
              0.7158652629959634,
              3.623200381028938
            ],
            [
              0.8501748637667941,
              2.051616974921818,
              3,
              8,
              0.2929827193087041,
              3.528685836121015,
              3.899363330382299,
              0.1023066502758582,
              0.5901507089787252,
              0.6689390168616893,
              3.623200381028938
            ],
            [
              0.7964266892558407,
              2.205548600710259,
              2,
              8,
              0.2653008810291821,
              2.511216697005402,
              3.627215468035362,
              0.3294044720726497,
              0.4801808485642874,
              0.788703826547672,
              3.387928415203263
            ],
            [
              0.8105538997700079,
              2.189446100229992,
              0,
              3,
              0.2701846332566693,
              0,
              1.370209570212696,
              0.3781765914430533,
              0.3887219014621412,
              1,
              3.623200381028938
            ],
            [
              0.6566668689888622,
              2.326638079481044,
              1,
              5,
              0.220113893930172,
              1.522842170398825,
              2.149023539198348,
              0.1728254865720941,
              0.6060283843764629,
              0.7749976262686014,
              3.623200381028938
            ],
            [
              0.5993986551058319,
              2.158653763114104,
              4.5,
              10.5,
              0.2173267814440914,
              7.507524352395259,
              4.864142726090799,
              -0.7295709175085084,
              0.8511015603350012,
              0.3144769133353378,
              3.623200381028938
            ],
            [
              0.9513531491523248,
              2,
              1,
              5,
              0.3223447351346512,
              1.051134377272016,
              2.5,
              0.3998855901854722,
              0.3732255013456278,
              0.9031604191803805,
              3.623200381028938
            ],
            [
              0.4414992810865191,
              1.991377739905861,
              0.5,
              8.5,
              0.1814720913868592,
              1.132504675363258,
              4.268401634539623,
              0.8655047000977117,
              0.3294777934891319,
              0.8350693290376703,
              3.623200381028938
            ],
            [
              0.5871874671810114,
              2.107451575352707,
              0,
              9,
              0.2179095076975097,
              0,
              4.270560759382452,
              1.265862734572033,
              0.1094745217727399,
              1,
              3.37363652689109
            ],
            [
              0.7937119224682996,
              2.034120661443666,
              3,
              5,
              0.2806785405132771,
              3.779708878090865,
              2.458064604904694,
              -0.4063211766245368,
              0.839467351484446,
              0.3990009946426296,
              3.252708323414419
            ],
            [
              0.801184020987757,
              2.14126305379451,
              4.625,
              10.125,
              0.2722849385649672,
              5.772706243314699,
              4.728517583142152,
              -0.2881951176754988,
              0.7415789960311037,
              0.4588672433173844,
              3.623200381028938
            ],
            [
              1.349567217312576,
              2.358931515991322,
              2.5,
              4.5,
              0.3639120070860177,
              1.852445708468162,
              1.907643341696976,
              0.02407317306836528,
              0.6385334724249054,
              0.6443353009290091,
              2.292910580257085
            ],
            [
              0.6662253936580766,
              2.962032568694549,
              2,
              5,
              0.183621286184978,
              3.001987043781837,
              1.688030055052244,
              -0.4583560556961018,
              0.8789527925423987,
              0.3778050436992233,
              2.866673129766108
            ],
            [
              1.064946310981327,
              2.710591585581363,
              6.25,
              15,
              0.2820647918673711,
              5.868840462239591,
              5.53384732683099,
              -0.1168578070273163,
              0.6494477431903951,
              0.5330466090142836,
              2.866673129766108
            ],
            [
              1.029708137799727,
              2.059416275599453,
              0,
              1,
              0.3333333333333333,
              0,
              0.4855744862504405,
              0.2119321483809622,
              0.6666666666666667,
              1,
              2.291178992710383
            ],
            [
              0.0488833749283897,
              1.808230406653803,
              0,
              2,
              0.02632222937182818,
              0,
              1.106053737754069,
              0.4827443605554567,
              0.9480484010154469,
              1,
              2.291178992710383
            ],
            [
              1.671409157572459,
              1.886155513686626,
              1.166666666666667,
              2.3,
              0.4698183482300317,
              0.6980138055251077,
              1.219411646235089,
              0.2298326463873435,
              0.5133311788485485,
              0.8324197783664357,
              2.268597820656232
            ],
            [
              1.101739587639333,
              2.428594268248065,
              0.5,
              1.5,
              0.3120780165881494,
              0.4538277516843486,
              0.6176412501714694,
              0.07220914037541254,
              0.6879219834118506,
              0.5267633447387055,
              2.268597820656232
            ],
            [
              1.239638971098844,
              2.476216894708668,
              2.489583333333333,
              14.43898809523809,
              0.3336079266436917,
              2.00831321971631,
              5.83106759593322,
              1.563805043451232,
              0.0876446112978679,
              0.9730062817901015,
              2.444521068802988
            ],
            [
              1.127513250028537,
              3.071449400120316,
              2,
              14.5,
              0.268521857413656,
              1.773815074855555,
              4.72089821809599,
              1.19472632525574,
              0.1395525471551729,
              0.9594541463443779,
              2.466743287513641
            ],
            [
              0.8184604153575172,
              2.824684581268048,
              1.569047619047619,
              13.46428571428571,
              0.2246576559855866,
              1.917072089995009,
              4.76665104612897,
              1.018770250563629,
              0.226758546032116,
              0.9241175363885639,
              2.797077117787299
            ],
            [
              1.031700961405281,
              2.480745954237837,
              2,
              8,
              0.2937271327320201,
              1.938546221063707,
              3.224836459506734,
              0.4745253244294048,
              0.3996926749919266,
              0.8406776355282812,
              2.710688286214719
            ],
            [
              1.022114319869327,
              2.754473874811323,
              4,
              10,
              0.2706448961814217,
              3.913456569624601,
              3.630457377521863,
              -0.09872042583586357,
              0.6787038575651863,
              0.55007911977075,
              2.866673129766108
            ],
            [
              0.9739955461764696,
              2.774942853048598,
              0,
              5,
              0.2598056949609526,
              0,
              1.801838907964147,
              0.6614974307587367,
              0.2221921425712906,
              1,
              2.723878921037441
            ],
            [
              0.6330834251953275,
              2.347300279834338,
              2,
              11.5,
              0.2124167516172304,
              3.159141308087371,
              4.899245358080739,
              0.480267130436546,
              0.4291077939924307,
              0.8152356664799613,
              3.623200381028938
            ],
            [
              0.7125352461410196,
              2.055341835248718,
              1.5,
              9.5,
              0.2574302345042213,
              2.105159019323981,
              4.622102191020892,
              0.7565629479395393,
              0.3073151179937345,
              0.8899698229061159,
              3.326812631456085
            ],
            [
              0.9098816436827865,
              2.075177785066494,
              0,
              13,
              0.3048119025436021,
              0,
              6.264523499408725,
              1.729002771199115,
              0.008857889565495962,
              1,
              3.623200381028938
            ],
            [
              1.059864949121607,
              2.043478070016761,
              3,
              10,
              0.341523622295506,
              2.8305493095949,
              4.893617478321153,
              0.5927664952285523,
              0.3002790251433889,
              0.8743153602521556,
              3.480406172300271
            ],
            [
              0.8869912330254154,
              1.995930984172444,
              3.5,
              8.5,
              0.307670886066275,
              3.945924006556345,
              4.258664286192382,
              0.08631603189090606,
              0.5860790731417973,
              0.6480597364491401,
              3.623200381028938
            ],
            [
              1.44328292775598,
              1.541805212353306,
              2,
              2,
              0.4834975920353026,
              1.38572968718587,
              1.297180722944461,
              -0.02443943335429378,
              0.71183635205013,
              0.6623471045240069,
              3.623200381028938
            ],
            [
              1,
              2,
              0,
              0,
              0.3333333333333333,
              0,
              0,
              0,
              1,
              1,
              3.623200381028938
            ],
            [
              0.7933629235536376,
              2.149778195954616,
              4,
              5,
              0.2695633309238649,
              5.041828753583754,
              2.325821337944929,
              -0.7496155691139327,
              0.9342115454721668,
              0.2041217230825086,
              3.623200381028938
            ],
            [
              0.7977388834061978,
              1.962841297429448,
              4,
              4,
              0.2889750817397801,
              5.014172034489203,
              2.037862156883712,
              -0.8214588111630361,
              0.9501867486868525,
              0.174574268045756,
              3.623200381028938
            ],
            [
              0.9137027029290116,
              2.038482886463175,
              1,
              3,
              0.3095004278227407,
              1.0944478951352,
              1.471682700856559,
              0.1041164622571135,
              0.6349070854266818,
              0.772671620901901,
              3.623200381028938
            ],
            [
              1.023684922171937,
              1.631124332302913,
              7,
              8,
              0.385596411661761,
              6.838041518818315,
              4.90459239775128,
              -0.5336301936792032,
              0.819445549820898,
              0.3461731554029095,
              3.623200381028938
            ],
            [
              0.6308117902115944,
              2.369188209788406,
              0,
              2,
              0.2102705967371981,
              0,
              0.8441710083381774,
              0.2329904282297643,
              0.6236725303778212,
              1,
              3.623200381028938
            ],
            [
              0.5902324997926822,
              2.03994740075033,
              1,
              5,
              0.2244076535110112,
              1.694247606411452,
              2.451043589732219,
              0.2259634044174053,
              0.5955535058947224,
              0.7823287411169895,
              3.349197120091156
            ],
            [
              1.233361333084363,
              1.61704986490231,
              1.5,
              3.5,
              0.4326959331185344,
              1.21618860569338,
              2.164435417835086,
              0.2617152551392746,
              0.453762792547569,
              0.8291968778330242,
              3.623200381028938
            ],
            [
              1,
              2,
              0,
              0,
              0.3333333333333333,
              0,
              0,
              0,
              1,
              1,
              3.623200381028938
            ],
            [
              0.9176156390921129,
              2.140545472387378,
              1.666666666666667,
              5.333333333333334,
              0.3000547079248499,
              1.816301505405535,
              2.491576750941431,
              0.2005010575005993,
              0.5410640310254615,
              0.7530293425319181,
              3.367938573261032
            ],
            [
              0.8438566580470439,
              2.193173923040717,
              4.5,
              7.5,
              0.2778558317133583,
              5.332659234347275,
              3.419701429607395,
              -0.5383147942412086,
              0.8469411060016735,
              0.3293315101918379,
              3.553604369050129
            ],
            [
              1.045268923552868,
              1.9152047702189,
              3,
              9,
              0.3530748899245079,
              2.870074803145398,
              4.699236415838364,
              0.5048469365013453,
              0.3383831089912063,
              0.853797362046072,
              3.623200381028938
            ],
            [
              0.6369830818073893,
              2.037898835526329,
              1.25,
              5.75,
              0.2381350285706534,
              1.962375509963661,
              2.821533581432635,
              0.2720665362310518,
              0.5513830443120649,
              0.769519098980514,
              3.157896900408716
            ],
            [
              0.7365392649036675,
              2.063345987911051,
              1,
              4,
              0.2630605179848804,
              1.357700868983259,
              1.938598772787318,
              0.1603272915419303,
              0.605279389122694,
              0.7826502606132855,
              3.623200381028938
            ],
            [
              0.9012036641875427,
              2.098796335812458,
              1,
              9,
              0.3004012213958476,
              1.109627090677139,
              4.288172152023527,
              0.8772755373920906,
              0.1486848598373201,
              0.9719139654385935,
              3.623200381028938
            ],
            [
              0.5850410927688755,
              2.389448113950992,
              5,
              10,
              0.1966862382445934,
              8.546408212688206,
              4.185066811710271,
              -1.203726248157265,
              0.9431256219488462,
              0.1557928214650363,
              3.623200381028938
            ],
            [
              0.9808266864577129,
              2.019173313542287,
              0,
              9,
              0.3269422288192376,
              0,
              4.457269685389745,
              1.230202367147009,
              0.0283446492476128,
              1,
              3.623200381028938
            ],
            [
              0.602758839315439,
              2.108843952796073,
              1.5,
              9.5,
              0.2222887662857412,
              2.488557449781358,
              4.504837822354824,
              0.5591473432500972,
              0.4023000971184587,
              0.8380881119181106,
              3.605991152267029
            ],
            [
              0.814020765409248,
              1.949650482578132,
              3,
              9,
              0.2945432695737786,
              3.685409669483989,
              4.616212023859167,
              0.2569006007089356,
              0.5093941959717423,
              0.7338841318172806,
              3.623200381028938
            ],
            [
              0.8886622765575751,
              2.104378755882995,
              2,
              4,
              0.2969094866811588,
              2.250573758737044,
              1.900798508261696,
              -0.09653765005843157,
              0.7500129820003909,
              0.5731222852015172,
              3.623200381028938
            ],
            [
              1.208921083614606,
              1.678713079550846,
              8.5,
              8.5,
              0.4186545162249277,
              7.031062751081713,
              5.063402497748005,
              -0.5430724349766489,
              0.8160791523825712,
              0.3335704719601299,
              3.623200381028938
            ],
            [
              0.7175619801568767,
              2.279438084533216,
              1,
              8,
              0.2394267483044172,
              1.393607838282312,
              3.509636894409546,
              0.5840220892023399,
              0.3264589770375332,
              0.91483337636922,
              3.623200381028938
            ],
            [
              0.9563625276044735,
              2.008713047051208,
              3.5,
              4.5,
              0.3225423782715997,
              3.65970006035986,
              2.240240340254674,
              -0.3917695878862984,
              0.8428752689666988,
              0.3709830674513988,
              3.623200381028938
            ],
            [
              0.3845318910548847,
              0.9433061849580986,
              0.5,
              4.5,
              0.2895924570934844,
              1.300282269510475,
              4.770455311071546,
              1.018758344195346,
              0.3653399011464004,
              0.8190586525832222,
              3.406276926548214
            ],
            [
              0.7535215722661671,
              2.243420794608044,
              0,
              6,
              0.251430117774365,
              0,
              2.67448711112098,
              0.7381560029427527,
              0.1759519559577948,
              1,
              3.623200381028938
            ],
            [
              0.9140753402785025,
              2.081007247943715,
              0.5,
              7.5,
              0.3051920317232613,
              0.5470008630225808,
              3.604023968398428,
              0.8437355883992528,
              0.1497452108806231,
              0.9456851826489745,
              3.623200381028938
            ],
            [
              1.334200094494462,
              1.664111635970386,
              1,
              2,
              0.4449837823526149,
              0.7495127635850657,
              1.201842446605903,
              0.1248425798885519,
              0.5821912820339752,
              0.8290311382395732,
              3.623200381028938
            ],
            [
              0.757047115223304,
              2.615641802760708,
              1,
              0,
              0.2244639614363903,
              1.3209217496391,
              0,
              -0.56676604815967,
              1,
              0.2244639614363902,
              2.330629637975365
            ],
            [
              0.5865291803526451,
              2.182202814694317,
              4,
              12,
              0.2118403591976033,
              6.819780045035505,
              5.49903057552465,
              -0.3645256487679492,
              0.7614567650169947,
              0.4491520338959882,
              3.623200381028938
            ],
            [
              0.6743192740865892,
              1.723983687667348,
              2.5,
              7.5,
              0.2811651758931421,
              3.707442595922263,
              4.350389190832742,
              0.177452673685106,
              0.5667987310024336,
              0.6922702465434319,
              3.623200381028938
            ],
            [
              0.8987359093869547,
              2.094305123053615,
              0,
              10,
              0.3002751715214917,
              0,
              4.774853429866722,
              1.317855190915698,
              0.02813667948805783,
              1,
              3.623200381028938
            ],
            [
              1,
              1.947986222402702,
              1,
              4,
              0.3392146111134022,
              1,
              2.053402613426232,
              0.2907381603683427,
              0.4493401487583343,
              0.8740198395714546,
              3.623200381028938
            ],
            [
              0.6820307516308793,
              2.317969248369121,
              2,
              6,
              0.2273435838769597,
              2.93241909579235,
              2.588472648729696,
              -0.09492890563369238,
              0.7339528882513878,
              0.5739699685020391,
              3.623200381028938
            ],
            [
              0.5514849325006842,
              2.241127262599049,
              3,
              8,
              0.1974799556731825,
              5.439858504196356,
              3.569632181763008,
              -0.516180758929549,
              0.8443974466886559,
              0.3742277006422721,
              3.623200381028938
            ],
            [
              0.5370926529548397,
              2.260132584567586,
              1,
              9,
              0.1920090830549478,
              1.861876148367427,
              3.982067274040872,
              0.5851708166003617,
              0.4004199323295898,
              0.8814054349422644,
              3.623200381028938
            ],
            [
              0.6040897886165708,
              2.346730806181522,
              1,
              7,
              0.2047192532414547,
              1.655383055373449,
              2.982873017033443,
              0.3663860184522847,
              0.4895438465677154,
              0.8399838751836043,
              3.623200381028938
            ],
            [
              0.8041807911494493,
              2.172231888045145,
              0,
              7,
              0.2701845737893636,
              0,
              3.22249205461186,
              0.8894048674439357,
              0.1102786071183401,
              1,
              3.623200381028938
            ],
            [
              0.85001837642286,
              2.132799393953078,
              2.5,
              7.5,
              0.2849716080093382,
              2.941112885724627,
              3.516505125265897,
              0.1588077332277899,
              0.5565304508991237,
              0.7009989394173326,
              3.623200381028938
            ],
            [
              0.9703745383929027,
              2.012921724724705,
              1,
              3,
              0.325269250120952,
              1.03052992471975,
              1.490370918625905,
              0.1269156948409149,
              0.6069266302280326,
              0.7927368893759439,
              3.623200381028938
            ],
            [
              0.5750262386599914,
              2.42497376134001,
              1,
              6,
              0.1916754128866637,
              1.739051077617507,
              2.47425357571064,
              0.202915218805631,
              0.5997410762306727,
              0.7745238951454123,
              3.623200381028938
            ],
            [
              0.6052052728796422,
              2.356373882402731,
              0,
              6,
              0.2043522192544398,
              0,
              2.546285224432195,
              0.702772399165261,
              0.2537027265262224,
              1,
              3.623200381028938
            ],
            [
              0.7027323983504211,
              2.283507217031007,
              5,
              11,
              0.2353235134685138,
              7.115083937693626,
              4.817151405504243,
              -0.6342272826590954,
              0.8471598180534575,
              0.3176049478783691,
              3.623200381028938
            ],
            [
              0.6364872628764702,
              2.356780519255744,
              0,
              11,
              0.2126395996629065,
              0,
              4.667384132771824,
              1.28819376295339,
              0.0720956818573642,
              1,
              3.623200381028938
            ],
            [
              0.6698198095105738,
              2.31904578850271,
              2,
              8,
              0.2241050283277398,
              2.985877651873817,
              3.449694714809919,
              0.1280130862661215,
              0.6043151891977222,
              0.6925362882266659,
              3.623200381028938
            ],
            [
              0.5983745157522298,
              2.131822940025704,
              2,
              10,
              0.2191689522257396,
              3.342388332641065,
              4.690821086613987,
              0.3721662100261719,
              0.4914830963187112,
              0.7756161943216116,
              3.623200381028938
            ],
            [
              0.568948493683722,
              2.229357306900877,
              4,
              11,
              0.2033189130240383,
              7.030513384615087,
              4.934157465898348,
              -0.5785923212233168,
              0.8270993448941035,
              0.3643145004251573,
              3.623200381028938
            ],
            [
              0.7582892522449461,
              2.204308003663598,
              1,
              12,
              0.2559542140709911,
              1.318757976642105,
              5.443885328209938,
              1.138531385999787,
              0.1172047201064643,
              0.9785811772459281,
              3.623200381028938
            ],
            [
              0.6979646288441117,
              2.139754296476311,
              1,
              9,
              0.2459597469701128,
              1.432737360424817,
              4.206090397771815,
              0.8185984759600083,
              0.2532489719467388,
              0.9405782681925964,
              3.387928415203263
            ],
            [
              0.6649710708530339,
              2.319096493679552,
              4,
              9,
              0.2228404875132888,
              6.015299274401134,
              3.880821701265356,
              -0.5891138630675505,
              0.8569793314103004,
              0.3253573078988361,
              3.623200381028938
            ],
            [
              1,
              2,
              1,
              9,
              0.3333333333333333,
              1,
              4.5,
              0.9659968072221413,
              0.1040491794949958,
              0.9826584700841674,
              3.623200381028938
            ],
            [
              0.5711848711268707,
              2.41268738372246,
              0,
              6,
              0.1914240364005504,
              0,
              2.486853473218229,
              0.6863692900451719,
              0.2794634151186275,
              1,
              3.623200381028938
            ],
            [
              1.031509001191807,
              1.93418830237822,
              1.75,
              6.25,
              0.3478133118811904,
              1.696543605511971,
              3.231329644748233,
              0.4235995467632414,
              0.3678802493115259,
              0.8625305812057531,
              3.623200381028938
            ],
            [
              1.267703309047267,
              2.229735408721028,
              5.5,
              5.5,
              0.3624661963644596,
              4.338554581934068,
              2.466660384226839,
              -0.6529848758375731,
              0.8845717715870041,
              0.2676460903795796,
              2.866673129766108
            ],
            [
              0.7903725370323873,
              2.201765022699144,
              0.5,
              7.5,
              0.2641497996847789,
              0.6326130736745366,
              3.406358045785353,
              0.7655510820307189,
              0.2093981263676312,
              0.9140362604854865,
              3.623200381028938
            ],
            [
              1.102516666415348,
              1.959588095725991,
              0,
              4,
              0.360051909407683,
              0,
              2.041245304931328,
              0.6155720543849712,
              0.1677177356627873,
              1,
              3.316013601317187
            ],
            [
              0.6931662151440972,
              2.089430375009537,
              1.5,
              10.5,
              0.2491076922888868,
              2.163983135975801,
              5.02529307776148,
              0.7897189337822679,
              0.2767452580012686,
              0.9039107713985604,
              3.623200381028938
            ],
            [
              0.9547200759019481,
              2.036438627484128,
              1,
              6,
              0.3191806823292853,
              1.047427434743398,
              2.946320070255476,
              0.5240926351892298,
              0.2902968395303385,
              0.932201030968729,
              3.623200381028938
            ],
            [
              1.214035092448968,
              1.757589638299337,
              1,
              4,
              0.4085425322676102,
              0.8236994187563282,
              2.27584409513841,
              0.4007906060027774,
              0.3223575889747019,
              0.9276201634908915,
              3.623200381028938
            ],
            [
              1,
              2,
              0,
              0,
              0.3333333333333333,
              0,
              0,
              0,
              1,
              1,
              3.623200381028938
            ],
            [
              0.6513308272692909,
              2.192677099390208,
              1,
              7,
              0.2290186399143858,
              1.535318087418811,
              3.192444524525169,
              0.4573653849737555,
              0.4215053441829635,
              0.875160785787291,
              3.623200381028938
            ],
            [
              0.8928951518385885,
              2.01858171006598,
              2,
              8,
              0.3066811773508284,
              2.239904647126527,
              3.963178681401264,
              0.4756220614509185,
              0.365157323047199,
              0.8608126242420147,
              3.623200381028938
            ],
            [
              0.5985361063744861,
              2.401463893625514,
              0,
              2,
              0.199512035458162,
              0,
              0.8328253467848648,
              0.2298590359908149,
              0.6407809813763349,
              1,
              3.623200381028938
            ],
            [
              0.6463334127767311,
              2.353666587223269,
              0,
              2,
              0.215444470925577,
              0,
              0.849738026132025,
              0.2345269200625087,
              0.6155273782012477,
              1,
              3.623200381028938
            ],
            [
              1.11256499488721,
              1.854590045232395,
              2,
              5,
              0.3749601823443519,
              1.797647786143727,
              2.696013608427117,
              0.247948147440928,
              0.4754367553792483,
              0.8062250905354889,
              3.623200381028938
            ],
            [
              0.7771389276620303,
              2.136198451889427,
              1.5,
              5.5,
              0.2667521218506042,
              1.930156818308727,
              2.574667159380887,
              0.1778842661992457,
              0.5625347891194172,
              0.7409346651572664,
              3.623200381028938
            ],
            [
              0.6481592846774022,
              2.351840715322598,
              0,
              4,
              0.2160530948924674,
              0,
              1.700795455210633,
              0.4694179941346858,
              0.3776996650765837,
              1,
              3.623200381028938
            ],
            [
              0.5195800989854849,
              2.480419901014516,
              2,
              1,
              0.1731933663284949,
              3.849262132835986,
              0.4031575458618882,
              -0.9511217223915869,
              0.9948049018045445,
              0.07959763002967812,
              3.623200381028938
            ],
            [
              0.8408048938972135,
              1.886390423404654,
              1,
              9,
              0.3083038785535383,
              1.189336559834829,
              4.771016587200616,
              0.9885404202647609,
              0.1368121038740504,
              0.9749300536465285,
              3.623200381028938
            ],
            [
              0.6217132137377808,
              2.362398833429132,
              1,
              6,
              0.2083411091510553,
              1.608458655700647,
              2.539791298191051,
              0.2570469597449972,
              0.5538856129482108,
              0.8051202764851013,
              3.623200381028938
            ],
            [
              0.5590742131533274,
              2.019477934159366,
              0,
              4,
              0.2168171055745301,
              0,
              1.980709931185781,
              0.5466741341596147,
              0.3762294379037148,
              1,
              3.623200381028938
            ],
            [
              0.9583561750030316,
              2.025659419725358,
              1,
              3,
              0.3211632595674363,
              1.043453390381542,
              1.480999209831011,
              0.1207622470290236,
              0.614221003404829,
              0.7876455541662544,
              3.623200381028938
            ],
            [
              0.9498102371177966,
              1.903778937999921,
              2.5,
              6.5,
              0.3328475750468231,
              2.632104711343459,
              3.414261955660037,
              0.2158746859301379,
              0.5149371123894418,
              0.7389377950668841,
              3.623200381028938
            ],
            [
              0.5898996266062756,
              2.176372386365049,
              0,
              7,
              0.2132471513430991,
              0,
              3.216361337726451,
              0.8877127951761392,
              0.1865813660828181,
              1,
              3.623200381028938
            ],
            [
              0.7178672236101685,
              2.123798973526428,
              1,
              8,
              0.2526219386124687,
              1.393015263980127,
              3.76683485570978,
              0.7080471967007492,
              0.2940830321018754,
              0.9272449558853539,
              3.352629037712198
            ],
            [
              0.5356517082027646,
              2.427328156878333,
              3.5,
              6.5,
              0.180781420257172,
              6.534096590008663,
              2.677841470087559,
              -1.064322895336521,
              0.9443911665196842,
              0.1772922648058506,
              3.623200381028938
            ],
            [
              0.9344789906169222,
              2.06323254564953,
              2,
              11,
              0.3117307917428186,
              2.140230032009221,
              5.331439746428131,
              0.8807709700871282,
              0.1780236095484147,
              0.9464266348709315,
              3.623200381028938
            ],
            [
              1.01746221267216,
              1.982537787327841,
              1,
              3,
              0.3391540708907199,
              0.9828374828522638,
              1.513212015012104,
              0.1463828870566693,
              0.5822454001183346,
              0.8092779631787177,
              3.623200381028938
            ],
            [
              0.860208213900604,
              2.120789711326179,
              4,
              10,
              0.2885638418668683,
              4.65003697402754,
              4.715224685688788,
              0.01799174895282376,
              0.6214660336898377,
              0.6090818095529951,
              3.623200381028938
            ],
            [
              0.9396015946250579,
              2.030543511272715,
              2.5,
              5.5,
              0.3163487173604095,
              2.660702168132877,
              2.708634397375056,
              0.01377202167484375,
              0.6428303299398981,
              0.6325952743047292,
              3.480406172300271
            ],
            [
              0.8641580219041414,
              2.129756637051683,
              2,
              14,
              0.2886381611844375,
              2.314391522505423,
              6.573521010072223,
              1.175515853295773,
              0.1171631375918686,
              0.9677855424849459,
              3.623200381028938
            ],
            [
              0.9291637148559763,
              1.573986761276756,
              0,
              3,
              0.3711977061369068,
              0,
              1.905988076778053,
              0.5635649428730565,
              0.2486236007896575,
              1,
              3.382020299313363
            ],
            [
              0.8120094345891886,
              2.021100814642316,
              0,
              6,
              0.2866141318748363,
              0,
              2.9686792249707,
              0.8193527579966848,
              0.1318095906788468,
              1,
              3.623200381028938
            ],
            [
              0.9457941644859955,
              2.018340035236934,
              0,
              7,
              0.3190794008498006,
              0,
              3.468196576291104,
              0.9572190912902765,
              0.06786960292112543,
              1,
              3.623200381028938
            ],
            [
              0.9991283905866668,
              2.036900636778814,
              3.833333333333333,
              8.166666666666666,
              0.3290905263358638,
              3.836677417486337,
              4.009359376302989,
              0.05001783326183801,
              0.6038988368697024,
              0.6307001384533029,
              3.452407822479628
            ],
            [
              0.9834940074304448,
              1.964118341444966,
              0,
              8,
              0.3336578528739279,
              0,
              4.073074331210892,
              1.124164799865194,
              0.03886675397129913,
              1,
              3.623200381028938
            ],
            [
              0.6995152088851994,
              2.131109426492773,
              0.5,
              10,
              0.2471239740311924,
              0.7147807419324563,
              4.692391613347271,
              1.097816972045369,
              0.1382564694659693,
              0.949231256606189,
              3.623200381028938
            ],
            [
              1.015709693104195,
              2.05087576668091,
              3,
              10.46666666666667,
              0.3312184533658398,
              2.953599852760536,
              5.103510820455829,
              0.6635696425638576,
              0.2983660538438945,
              0.8745951825545846,
              3.239917605917904
            ],
            [
              1.003671303380286,
              1.968386698387429,
              2,
              4,
              0.3377024616556354,
              1.992684251571363,
              2.032121027477447,
              0.01088451417497469,
              0.6717260488261463,
              0.6574075930157661,
              3.623200381028938
            ],
            [
              1,
              1.67563357555447,
              0,
              3,
              0.3737432543590243,
              0,
              1.790367562315822,
              0.4941398139860491,
              0.245616337175946,
              1,
              3.623200381028938
            ],
            [
              0.5271632897497653,
              2.205023313456579,
              0,
              2,
              0.192945565698593,
              0,
              0.9070198885402324,
              0.2503366618333849,
              0.6513368599255641,
              1,
              3.623200381028938
            ],
            [
              0.6714949503804806,
              2.328505049619519,
              0,
              6,
              0.2238316501268268,
              0,
              2.576760570470056,
              0.7111835668714223,
              0.2186429992519441,
              1,
              3.623200381028938
            ],
            [
              0.7474139358435006,
              2.161031773071169,
              0,
              6,
              0.2569805355322962,
              0,
              2.776451542622646,
              0.7662980930229901,
              0.1682678498478314,
              1,
              3.623200381028938
            ],
            [
              0.9190551707457781,
              2.080944829254222,
              0,
              4,
              0.306351723581926,
              0,
              1.922203771944082,
              0.5305264875795258,
              0.2315033318691023,
              1,
              3.623200381028938
            ],
            [
              1.295881294788833,
              1.539405560970447,
              1,
              1,
              0.4570547393314108,
              0.7716756187633317,
              0.6496013950797971,
              -0.03369237437783312,
              0.7911009652546959,
              0.7052104439175177,
              3.623200381028938
            ],
            [
              0.6660395063813297,
              2.008477853610066,
              0,
              0,
              0.2490316631870628,
              0,
              0,
              0,
              1,
              1,
              3.30762858756573
            ],
            [
              1,
              1.918230067488985,
              0,
              4,
              0.3426734619523875,
              0,
              2.085255605046431,
              0.5755286447762648,
              0.1866915515768543,
              1,
              3.623200381028938
            ],
            [
              0.7523743438969323,
              2.133907262381197,
              1,
              5,
              0.2606725352995343,
              1.329125598329799,
              2.343119632303313,
              0.2798614283887755,
              0.5087993222196254,
              0.8366868940023258,
              3.623200381028938
            ],
            [
              0.6223292654445431,
              1.53562926333762,
              0,
              4,
              0.288387963505375,
              0,
              2.604795373139857,
              0.72492561205391,
              0.2564325441912712,
              1,
              3.593189880213735
            ],
            [
              0.691383382551361,
              2.145242425676148,
              1,
              8,
              0.2437344328413123,
              1.446375520785261,
              3.729182261290828,
              0.6300525779524462,
              0.3156445538834764,
              0.9190775642635843,
              3.623200381028938
            ],
            [
              0.8083598845571418,
              2.046822933419608,
              7,
              5,
              0.2831201839222207,
              8.65950937661254,
              2.442810229630634,
              -1.79929998431181,
              0.9935350502530578,
              0.02833011521910933,
              3.455065414986732
            ],
            [
              1.459522796301222,
              1.530294822601384,
              2,
              1,
              0.4881644910624784,
              1.370310902350053,
              0.6534688513812498,
              -0.1978477521481243,
              0.8836681707048992,
              0.4822500524126647,
              3.623200381028938
            ],
            [
              1,
              2,
              0,
              0,
              0.3333333333333333,
              0,
              0,
              0,
              1,
              1,
              3.623200381028938
            ],
            [
              0.8078342131913586,
              1.971739757583701,
              4,
              7,
              0.290632385281008,
              4.951511008920943,
              3.550164251177983,
              -0.3867704267973711,
              0.8098467242447989,
              0.4029620189616212,
              3.623200381028938
            ],
            [
              0.6994408050139378,
              2.106002495449526,
              3,
              7,
              0.2493156090156551,
              4.289140665649638,
              3.323832718681491,
              -0.2820702709353686,
              0.7774716133919213,
              0.4723507737683581,
              3.422225049691006
            ],
            [
              0.8639731779350357,
              1.860452008326515,
              0.5,
              8.5,
              0.3171212710452796,
              0.578721669572011,
              4.568782189466842,
              1.101253063669007,
              0.09977358676481685,
              0.9677081991459306,
              3.623200381028938
            ],
            [
              0.9773684245777918,
              2.022631575422208,
              0,
              4,
              0.325789474859264,
              0,
              1.977621653199512,
              0.5458217722526003,
              0.2066246410592806,
              1,
              3.623200381028938
            ],
            [
              0.9702915522742558,
              2.021846007457276,
              0,
              7,
              0.3242803958389249,
              0,
              3.462182566912391,
              0.955559230187865,
              0.06432290244082328,
              1,
              3.623200381028938
            ],
            [
              1,
              2,
              0,
              7,
              0.3333333333333333,
              0,
              3.5,
              0.9659968072221413,
              0.05852766346593511,
              1,
              3.623200381028938
            ],
            [
              0.5537274337737079,
              1.996873481374774,
              1,
              1,
              0.217096853719851,
              1.805942669636033,
              0.5007828534592671,
              -0.3602229186689695,
              0.9528689561049416,
              0.3870626635446436,
              3.623200381028938
            ],
            [
              1,
              2,
              0,
              4,
              0.3333333333333333,
              0,
              2,
              0.5519981755555093,
              0.1975308641975309,
              1,
              3.623200381028938
            ],
            [
              1.3810097384346,
              1.439403080064267,
              0,
              1,
              0.4896480860449454,
              0,
              0.6947324303039227,
              0.2650267499292794,
              0.5103519139550546,
              1,
              2.621367203458924
            ],
            [
              0.8821124033932547,
              2.112976047821514,
              0,
              3,
              0.2945196503413719,
              0,
              1.419798394351423,
              0.3918630616693135,
              0.3511193504842783,
              1,
              3.623200381028938
            ],
            [
              0.9273600277562298,
              1.954380305489236,
              11.5,
              5.416666666666667,
              0.3218055482160049,
              12.40079327963329,
              2.771552011373101,
              -2.854261622882603,
              0.9992755173270325,
              0.003432171938160811,
              3.37363652689109
            ],
            [
              1.02606177518891,
              1.904913546311002,
              0,
              1,
              0.3500752011326482,
              0,
              0.5249582071252367,
              0.2291214299692185,
              0.6499247988673518,
              1,
              2.291178992710383
            ],
            [
              1.023896867330416,
              2.057473839560939,
              0.5,
              1.5,
              0.3322861689573779,
              0.4883304324425166,
              0.7290493668294209,
              0.105063347365167,
              0.667713831042622,
              0.5541582398343847,
              2.291178992710383
            ],
            [
              0.5206176974952055,
              2.067789184575764,
              0,
              3,
              0.2011344124841232,
              0,
              1.450824882138791,
              0.633221972947001,
              0.5098250151106594,
              1,
              2.291178992710383
            ],
            [
              0.6779267639798853,
              2.917348617406626,
              0,
              19.5,
              0.1885604556161826,
              0,
              6.684151453018496,
              2.484537773676216,
              0.01700181507672003,
              1,
              2.690299790905724
            ],
            [
              0.885603666032578,
              2.516678032063996,
              0.9285714285714286,
              12.07142857142857,
              0.2602969843819911,
              1.04851804953715,
              4.796572472772159,
              1.307457897559745,
              0.1041665978256408,
              0.980150660492762,
              2.866673129766108
            ],
            [
              0.8286908055269434,
              2.099189919169736,
              3.21875,
              6.28125,
              0.2830343458109256,
              3.884138666113568,
              2.992225687937915,
              -0.2461671683536205,
              0.7682047778497477,
              0.4743674205053907,
              3.623200381028938
            ],
            [
              0.5518291510830031,
              1.90874353874875,
              0,
              9,
              0.2242685832300023,
              0,
              4.715143662463855,
              1.301375349581085,
              0.1017190802878517,
              1,
              3.623200381028938
            ],
            [
              1,
              2,
              0,
              8,
              0.3333333333333333,
              0,
              4,
              1.103996351111019,
              0.03901844231062342,
              1,
              3.623200381028938
            ],
            [
              0.9730412398450846,
              2.118566272184764,
              0.8333333333333334,
              11.16666666666667,
              0.3147363421970137,
              0.8564213922382223,
              5.27086021016991,
              1.277671559786847,
              0.05996961558520203,
              0.9892775902070318,
              3.455065414986732
            ],
            [
              0.6446372840170715,
              2.355362715982928,
              0,
              8,
              0.2148790946723572,
              0,
              3.396504472841449,
              0.9374321361373034,
              0.1443751110872514,
              1,
              3.623200381028938
            ],
            [
              1.336294164646168,
              1.658247438921516,
              1,
              3,
              0.4462433125170518,
              0.7483382225685211,
              1.809138931612719,
              0.292780028010194,
              0.397133960731149,
              0.9059679430914823,
              3.623200381028938
            ],
            [
              1.00982015295938,
              1.804491882904384,
              2,
              4,
              0.3588159877408362,
              1.980550689287392,
              2.216690492152217,
              0.06517437017871068,
              0.6292090652278333,
              0.6972025236959634,
              3.623200381028938
            ],
            [
              1,
              1.903277558717534,
              0,
              6,
              0.344438304562837,
              0,
              3.152456651694521,
              0.8700751601266027,
              0.07937457601841293,
              1,
              3.623200381028938
            ],
            [
              1.090476313593366,
              1.049195336942978,
              1,
              0,
              0.5096465681171315,
              0.9170304641508201,
              0,
              -0.2725622585589689,
              1,
              0.5096465681171315,
              3.364480720842062
            ],
            [
              0.8299562225665332,
              2.110779413042814,
              1,
              4,
              0.2822274170165449,
              1.204882827322661,
              1.89503459020086,
              0.1904812569825922,
              0.5650731812669013,
              0.8094827399318224,
              3.623200381028938
            ],
            [
              1.0189849882378,
              2.695246490135529,
              1,
              7,
              0.274346118213416,
              0.9813687262747292,
              2.59716505544842,
              0.5824378286735825,
              0.3094228586241522,
              0.9231159624009666,
              2.7741953726691
            ],
            [
              0.9848007054329164,
              2.015199294567084,
              0,
              2,
              0.3282669018109721,
              0,
              0.9924576717508484,
              0.2739174120612685,
              0.4512253552026302,
              1,
              3.623200381028938
            ],
            [
              0.6014628424030737,
              2.244328918586831,
              0,
              3,
              0.2113516704377047,
              0,
              1.336702466004398,
              0.3689286612474889,
              0.49051259499071,
              1,
              3.623200381028938
            ],
            [
              0.9955049565063363,
              2.00194906336844,
              0,
              5,
              0.332116839793234,
              0,
              2.4975660427579,
              0.6893259494658771,
              0.1328931106681358,
              1,
              3.623200381028938
            ],
            [
              0.9164387486003821,
              2.032851036951849,
              2,
              6,
              0.3107320118524013,
              2.182360799403638,
              2.951519757688039,
              0.2122871708425825,
              0.5245877328874162,
              0.7653192516394529,
              3.623200381028938
            ],
            [
              0.7108725852625462,
              2.857013317860555,
              1,
              0,
              0.1992419613643736,
              1.406721852454994,
              0,
              -0.490715818922044,
              1,
              0.1992419613643736,
              2.866673129766108
            ],
            [
              0.6386812958753967,
              2.355990569034067,
              0.5,
              8.5,
              0.2132725469388632,
              0.782863069936445,
              3.607824289162972,
              0.7796867195140551,
              0.2563017502419899,
              0.8845434044760203,
              3.623200381028938
            ],
            [
              0.6100692990246828,
              2.384029287715933,
              0,
              12,
              0.2037572515903045,
              0,
              5.033495209908617,
              1.389240086268476,
              0.06494502398696979,
              1,
              3.623200381028938
            ],
            [
              0.6982847858803083,
              2.203804542787781,
              0,
              5,
              0.2406145045165737,
              0,
              2.268803745034063,
              0.626187763976155,
              0.2525291335112422,
              1,
              3.623200381028938
            ],
            [
              1.130197932326119,
              1.570649187196832,
              2,
              5,
              0.418460535643256,
              1.76960153862934,
              3.183397056935164,
              0.4495388393713482,
              0.3803746579736729,
              0.8642072161587405,
              3.144990809432456
            ],
            [
              0.5590742131533274,
              2.199595635322614,
              0,
              4,
              0.2026607908380897,
              0,
              1.818516065300939,
              0.5019087751322509,
              0.4041778265947492,
              1,
              3.623200381028938
            ],
            [
              0.5985361063744861,
              2.395579584571697,
              0,
              1,
              0.1999041346947218,
              0,
              0.4174355159980163,
              0.1152118216214888,
              0.8000958653052781,
              1,
              3.623200381028938
            ],
            [
              0.7306626957156539,
              2.269337304284346,
              0,
              1,
              0.243554231905218,
              0,
              0.4406572782777032,
              0.1216210068272743,
              0.756445768094782,
              1,
              3.623200381028938
            ],
            [
              0.7599871102527361,
              1.973648171579228,
              4,
              11,
              0.278013352879842,
              5.263247160428533,
              5.573435102771268,
              0.08561158912625348,
              0.591415160030224,
              0.6351619816929348,
              3.623200381028938
            ],
            [
              1.295183981655096,
              1.701874274533811,
              2,
              2,
              0.4321517538007641,
              1.544182161243401,
              1.17517494090323,
              -0.1018456561972921,
              0.7818062028458079,
              0.5795107905110648,
              3.623200381028938
            ],
            [
              0.7052751349706393,
              2.20321965343163,
              0,
              4,
              0.2424880174387625,
              0,
              1.815524836014326,
              0.5010831985778116,
              0.3292744463090396,
              1,
              3.623200381028938
            ],
            [
              1.01521461690682,
              1.785928277710989,
              1,
              2,
              0.3624287139572496,
              0.9850133984938314,
              1.119865800301558,
              0.03721913988357172,
              0.7011496196105245,
              0.740829092625952,
              3.623200381028938
            ],
            [
              0.8190963773293269,
              2.118086792148679,
              2,
              3,
              0.2788713982297863,
              2.441715108692121,
              1.41637255428833,
              -0.2829936096751591,
              0.8637248645722868,
              0.4279144787744019,
              3.623200381028938
            ],
            [
              0.6081471878471336,
              2.18941491179539,
              0,
              7,
              0.2173846964558332,
              0,
              3.197201207632123,
              0.8824246167484014,
              0.179820148507631,
              1,
              3.623200381028938
            ],
            [
              0.7873159193819156,
              1.829554294102939,
              1,
              5,
              0.3008616611266542,
              1.270138168659225,
              2.732906050460548,
              0.4335878717643923,
              0.4183149495755929,
              0.8832172467286481,
              3.37363652689109
            ],
            [
              0.695412691452591,
              2.187422895916431,
              2,
              6,
              0.2412252347998969,
              2.875990076946055,
              2.742953825344447,
              -0.0367178840834157,
              0.7002682504941486,
              0.6106747470453329,
              3.623200381028938
            ],
            [
              1.148768087219995,
              1.839836738898657,
              1.5,
              5.5,
              0.3843827317618029,
              1.305746579041886,
              2.989395680451707,
              0.4646856161269469,
              0.3171464109431756,
              0.893258624922029,
              3.623200381028938
            ],
            [
              0.9301656580441264,
              2.036989168582831,
              0,
              14,
              0.313487402038111,
              0,
              6.872888779148514,
              1.896911033442956,
              0.005165105032497948,
              1,
              3.623200381028938
            ],
            [
              0.9895161345124834,
              2.010483865487517,
              0,
              3,
              0.3298387115041612,
              0,
              1.492178102743709,
              0.4118397951592043,
              0.3009802595096394,
              1,
              3.623200381028938
            ],
            [
              0.6585244111011355,
              2.149303833784001,
              0,
              3,
              0.2345315858620386,
              0,
              1.39580079505013,
              0.3852397461533005,
              0.4485200116445326,
              1,
              3.623200381028938
            ],
            [
              1,
              2,
              0,
              4,
              0.3333333333333333,
              0,
              2,
              0.5519981755555093,
              0.1975308641975309,
              1,
              3.623200381028938
            ],
            [
              1,
              2,
              0,
              4,
              0.3333333333333333,
              0,
              2,
              0.5519981755555093,
              0.1975308641975309,
              1,
              3.623200381028938
            ],
            [
              0.778935898231468,
              2.065107330620538,
              0.5,
              7.5,
              0.2738832836046182,
              0.6419013440454125,
              3.631772493755251,
              0.825201709892942,
              0.1938697042833789,
              0.922722781757483,
              3.623200381028938
            ],
            [
              1,
              1.56278218352471,
              0,
              3,
              0.3902009333562069,
              0,
              1.919653315495176,
              0.5298225639262107,
              0.2267567719711647,
              1,
              3.623200381028938
            ],
            [
              0.9335748568988862,
              2.066425143101114,
              0,
              4,
              0.3111916189662954,
              0,
              1.935710090130409,
              0.5342542190781882,
              0.2251094313576003,
              1,
              3.623200381028938
            ],
            [
              0.9142095865687512,
              2.038272240521575,
              0,
              5,
              0.3096410545800736,
              0,
              2.453057987347434,
              0.6770417667738265,
              0.1568103713404898,
              1,
              3.623200381028938
            ],
            [
              0.8190963773293269,
              1.975030303896489,
              0,
              3,
              0.2931493345784808,
              0,
              1.518964035175244,
              0.4192326880755847,
              0.353169356077544,
              1,
              3.623200381028938
            ],
            [
              0.6221344564318486,
              2.224758822894314,
              0,
              0,
              0.2185310074493214,
              0,
              0,
              0,
              1,
              1,
              3.623200381028938
            ],
            [
              1.379810538149935,
              1.308613148950017,
              0,
              0,
              0.5132414748355235,
              0,
              0,
              0,
              1,
              1,
              3.080362633213412
            ],
            [
              0.9274331112502657,
              2.072566888749734,
              0,
              9,
              0.3091443704167552,
              0,
              4.342441273598269,
              1.198509830241594,
              0.03584971504110133,
              1,
              3.623200381028938
            ],
            [
              1,
              2,
              0,
              0,
              0.3333333333333333,
              0,
              0,
              0,
              1,
              1,
              3.623200381028938
            ],
            [
              0.9539671645983758,
              1.903514845446854,
              0,
              8,
              0.3338488785737887,
              0,
              4.202751567257665,
              1.159955598719644,
              0.03877770538164026,
              1,
              3.623200381028938
            ],
            [
              1.392716359433275,
              1.480059524912881,
              1,
              0,
              0.4847981240103792,
              0.7180212921509164,
              0,
              -0.1981732216386576,
              1,
              0.4847981240103792,
              3.623200381028938
            ],
            [
              1.130546128570056,
              1.072210632138649,
              0,
              0,
              0.5132414748355235,
              0,
              0,
              0,
              1,
              1,
              3.355800383073778
            ],
            [
              1,
              2,
              0,
              4,
              0.3333333333333333,
              0,
              2,
              0.5519981755555093,
              0.1975308641975309,
              1,
              3.623200381028938
            ],
            [
              1.106554634016821,
              1.88278489836491,
              1,
              7,
              0.3701669288584234,
              0.9037059438899779,
              3.717896827236662,
              0.7767141166361585,
              0.1411932738793537,
              0.975236975579893,
              3.623200381028938
            ],
            [
              1,
              2,
              0,
              0,
              0.3333333333333333,
              0,
              0,
              0,
              1,
              1,
              3.623200381028938
            ],
            [
              0.8662305227848524,
              2.065829139087507,
              0,
              6,
              0.2954341393693515,
              0,
              2.904402831034829,
              0.8016125319047409,
              0.1223290421185733,
              1,
              3.623200381028938
            ],
            [
              0.6875917765031544,
              2.036793613803434,
              2.5,
              4.5,
              0.2523841813825673,
              3.635878271718293,
              2.209354924084264,
              -0.4105457844278237,
              0.8393323304344013,
              0.4047664190065341,
              3.474699781955305
            ],
            [
              1,
              1.956600791906649,
              0,
              3,
              0.3382262504756759,
              0,
              1.533271381882959,
              0.423181502715434,
              0.2898201709099376,
              1,
              3.623200381028938
            ],
            [
              0.9620303999517532,
              1.969231869775599,
              1,
              3,
              0.3281966304711572,
              1.039468191493898,
              1.523436648596319,
              0.1335748526734756,
              0.6017239645610611,
              0.7963104676349704,
              3.623200381028938
            ],
            [
              0.8331822384131953,
              2.117678079001908,
              5.166666666666667,
              10.83333333333333,
              0.2823523138306481,
              6.201124350066127,
              5.115665804331901,
              -0.2995855684432145,
              0.741058098364491,
              0.45330227981212,
              3.623200381028938
            ],
            [
              0.8098869124055321,
              2.190113087594468,
              0,
              8,
              0.2699623041351774,
              0,
              3.652779413681728,
              1.008163786029519,
              0.08067933051052137,
              1,
              3.623200381028938
            ],
            [
              0.5368458579481732,
              2.310049627997335,
              1,
              14,
              0.1885723801939559,
              1.862732076991343,
              6.060475857454674,
              1.158573454132623,
              0.195254019190449,
              0.9564741966573131,
              3.623200381028938
            ],
            [
              0.940509667539792,
              1.843411269555273,
              5.5,
              5.5,
              0.3378363426230002,
              5.847893105008727,
              2.983598988915202,
              -0.7905425631690031,
              0.9147559463069156,
              0.2146548527607905,
              3.623200381028938
            ],
            [
              0.9496555359932092,
              2.019220303378215,
              1.5,
              4.5,
              0.319870411352154,
              1.579520092441947,
              2.228582979515096,
              0.1791407647425851,
              0.5424898760374217,
              0.7613653225554864,
              3.623200381028938
            ],
            [
              0.7717285016165361,
              2.16762900346335,
              2.5,
              8.5,
              0.2625500641833501,
              3.239481235646036,
              3.921335240679583,
              0.1881910833868674,
              0.5476210969017258,
              0.705259580573939,
              3.623200381028938
            ],
            [
              0.9882348936138735,
              1.85395168226164,
              0,
              5,
              0.347702329608483,
              0,
              2.696941914851033,
              0.7443535082884759,
              0.1180943547148468,
              1,
              3.623200381028938
            ],
            [
              0.6802246039734363,
              1.936152776943454,
              1.5,
              1.5,
              0.259987190278742,
              2.205153990664203,
              0.774732251433177,
              -0.4071921304539265,
              0.9073966924947057,
              0.3811940842598551,
              3.512891414763913
            ],
            [
              0.6408046419307065,
              2.288962946314948,
              0,
              10,
              0.2187220052886245,
              0,
              4.368790685799095,
              1.205782243972502,
              0.08473365154702331,
              1,
              3.623200381028938
            ],
            [
              0.744300146295357,
              2.161860904491786,
              0,
              8,
              0.256111114727713,
              0,
              3.700515599027706,
              1.021338929638998,
              0.09377013869642861,
              1,
              3.623200381028938
            ],
            [
              1,
              2,
              0,
              8,
              0.3333333333333333,
              0,
              4,
              1.103996351111019,
              0.03901844231062342,
              1,
              3.623200381028938
            ],
            [
              0.756290283055776,
              2.231645404518839,
              0,
              5,
              0.2531146457404766,
              0,
              2.24049931493397,
              0.61837576708846,
              0.2324179771678716,
              1,
              3.623200381028938
            ],
            [
              0.983745576704648,
              2.016254423295352,
              0,
              5,
              0.3279151922348827,
              0,
              2.479845768585115,
              0.6844351699590165,
              0.1371261845505015,
              1,
              3.623200381028938
            ],
            [
              1,
              2,
              0,
              5,
              0.3333333333333333,
              0,
              2.5,
              0.6899977194443867,
              0.131687242798354,
              1,
              3.623200381028938
            ],
            [
              1.152082332797095,
              1.832503450488574,
              1,
              3,
              0.3860107956182754,
              0.8679935205430499,
              1.63710469369111,
              0.231002022945396,
              0.4995053722203112,
              0.8578840114068327,
              3.329456440863559
            ],
            [
              1,
              2,
              0,
              1,
              0.3333333333333333,
              0,
              0.5,
              0.1379995438888773,
              0.6666666666666667,
              1,
              3.623200381028938
            ],
            [
              0.9246889232579689,
              2.055073985285755,
              0,
              6,
              0.3103229859686672,
              0,
              2.919602915982467,
              0.8058077414844333,
              0.107615421446425,
              1,
              3.623200381028938
            ],
            [
              1,
              2,
              0,
              2,
              0.3333333333333333,
              0,
              1,
              0.2759990877777547,
              0.4444444444444445,
              1,
              3.623200381028938
            ],
            [
              0.9090100534259742,
              1.875534763390094,
              2,
              7,
              0.3264483472976972,
              2.200195688113884,
              3.732268863599872,
              0.4326440233005743,
              0.3942743890192575,
              0.8470092043279055,
              3.541186502006982
            ],
            [
              0.6039793357276445,
              3.183941813557646,
              0,
              5,
              0.1594487614510149,
              0,
              1.570380456925858,
              0.547805901070411,
              0.4195859740263311,
              1,
              2.866673129766108
            ],
            [
              0.962762887401843,
              2.031598384242742,
              2,
              5,
              0.3215252937308621,
              2.077354690517095,
              2.461116349954029,
              0.1059178679286711,
              0.5978394419195543,
              0.7142778933413707,
              3.623200381028938
            ],
            [
              0.6404491037229147,
              2.213572765448201,
              0,
              8,
              0.2244023112229754,
              0,
              3.614066871833856,
              0.9974791597939477,
              0.1309459437234732,
              1,
              3.623200381028938
            ],
            [
              1,
              2,
              0,
              5,
              0.3333333333333333,
              0,
              2.5,
              0.6899977194443867,
              0.131687242798354,
              1,
              3.623200381028938
            ],
            [
              0.8839793843048057,
              2.081096190350876,
              0.5,
              3.5,
              0.2981304732536059,
              0.5656240506029658,
              1.681805971404856,
              0.3080651919353438,
              0.4488358165628605,
              0.7573247153129096,
              3.623200381028938
            ],
            [
              0.5682847988632126,
              2.020738778425473,
              0,
              3,
              0.2194977302826805,
              0,
              1.484605547253144,
              0.4552372416448423,
              0.4754693331379549,
              1,
              3.261168927851851
            ],
            [
              0.9972942242758295,
              1.997478505464386,
              1,
              2,
              0.3330116553994201,
              1.002713116809771,
              1.001262338757947,
              -0.0004004134188714206,
              0.7411695411093595,
              0.7032745928051469,
              3.623200381028938
            ],
            [
              1.377670822646168,
              1.628310582617866,
              1.5,
              5.5,
              0.4583098286082573,
              1.088794199124336,
              3.377733989272209,
              0.6486364674346007,
              0.1976009927532444,
              0.9457886991842539,
              3.52884844603446
            ],
            [
              0.9583561750030316,
              1.976189329496059,
              1,
              3,
              0.3265773774963552,
              1.043453390381542,
              1.518073170026184,
              0.1309946262231999,
              0.6046019410506588,
              0.7943395381468975,
              3.623200381028938
            ],
            [
              1,
              2,
              0,
              3,
              0.3333333333333333,
              0,
              1.5,
              0.413998631666632,
              0.2962962962962963,
              1,
              3.623200381028938
            ],
            [
              0.7066162797172001,
              2.823946561288185,
              0,
              4,
              0.2001426717321875,
              0,
              1.416457398604363,
              0.4941119320150506,
              0.4093078864472443,
              1,
              2.866673129766108
            ],
            [
              0.9358918312725868,
              2.052199880816396,
              1.333333333333333,
              4.666666666666666,
              0.3132071975857469,
              1.42466606586396,
              2.273982524943036,
              0.2344105679404578,
              0.5012231575112573,
              0.7993394815806416,
              3.623200381028938
            ],
            [
              0.612507105490629,
              2.368398458026596,
              0,
              5,
              0.2054768567602392,
              0,
              2.111131251185713,
              0.5826702995063666,
              0.316615928849303,
              1,
              3.623200381028938
            ],
            [
              0.6456763739826992,
              2.354323626017301,
              0,
              3,
              0.2152254579942331,
              0,
              1.274251325029159,
              0.3516922033076431,
              0.4833199461387792,
              1,
              3.623200381028938
            ],
            [
              0.9122321001844002,
              2.057852195710284,
              3.5,
              6.5,
              0.3071401378894556,
              3.836742863238976,
              3.158633070708206,
              -0.187157684151655,
              0.7338419307832184,
              0.5027848353534583,
              3.623200381028938
            ],
            [
              0.8985749370508072,
              2.010532769859455,
              1,
              3,
              0.3088833510414009,
              1.112873238243299,
              1.492141806875256,
              0.1074195310787657,
              0.6359996907204003,
              0.7718579073160554,
              3.53072262393193
            ],
            [
              1,
              2,
              1,
              8,
              0.3333333333333333,
              1,
              4,
              0.827997263333264,
              0.1430676218056192,
              0.9739877051262511,
              3.623200381028938
            ],
            [
              0.5017857228679966,
              2.498214277132005,
              0,
              2,
              0.1672619076226655,
              0,
              0.8005718397767049,
              0.2209570974789293,
              0.6934527304962421,
              1,
              3.623200381028938
            ],
            [
              0.8861043778559993,
              2.010833229400168,
              2,
              5,
              0.3058762382857367,
              2.257070442241986,
              2.48653141737244,
              0.0633310198165994,
              0.6337015877266651,
              0.6828870574950449,
              3.623200381028938
            ],
            [
              0.9543467321297358,
              2.045653267870264,
              0,
              9,
              0.3181155773765786,
              0,
              4.399572567529944,
              1.214278015250299,
              0.03187109049550026,
              1,
              3.623200381028938
            ],
            [
              1.001805946317283,
              1.92746186009287,
              0,
              3,
              0.3419987561823534,
              0,
              1.556451031334779,
              0.4425910067506341,
              0.2848919275878445,
              1,
              3.516680202703983
            ],
            [
              0.9567450185727574,
              2.043254981427243,
              0,
              2,
              0.3189150061909191,
              0,
              0.9788303555745996,
              0.2701562852277647,
              0.4638767687919156,
              1,
              3.623200381028938
            ],
            [
              1,
              2,
              0,
              0,
              0.3333333333333333,
              0,
              0,
              0,
              1,
              1,
              3.623200381028938
            ],
            [
              0.9539671645983759,
              1.881811786264427,
              1,
              5,
              0.3364039232705798,
              1.048254108851854,
              2.657013861054334,
              0.4440162240614513,
              0.3451286389193931,
              0.9146068845442259,
              3.623200381028938
            ],
            [
              0.9924013370174716,
              1.853462795403751,
              0,
              2,
              0.3487170472095413,
              0,
              1.079061314292164,
              0.2978199384009023,
              0.4241694845954588,
              1,
              3.623200381028938
            ],
            [
              0.8232657028137844,
              2.442988444657789,
              1.5,
              5.5,
              0.2520519425749767,
              1.822012012492748,
              2.251340980358356,
              0.1497655813659636,
              0.5959919803700358,
              0.7146020606014569,
              2.866673129766108
            ],
            [
              0.755092067938624,
              2.242153772573783,
              0.8333333333333333,
              8.166666666666666,
              0.2519286398641007,
              1.103618179447051,
              3.642331211428061,
              0.7006824809562565,
              0.2586679655226865,
              0.9266352819000031,
              3.623200381028938
            ],
            [
              0.5634281146196957,
              2.012924619789367,
              0,
              4,
              0.2186921484370924,
              0,
              1.987158366823772,
              0.5527250901546462,
              0.372639385202574,
              1,
              3.595202031208294
            ],
            [
              1,
              2,
              0,
              2,
              0.3333333333333333,
              0,
              1,
              0.2759990877777547,
              0.4444444444444445,
              1,
              3.623200381028938
            ],
            [
              0.6568133811557477,
              2.130456118618336,
              2,
              6,
              0.2356476046571687,
              3.045004954802752,
              2.816298325774096,
              -0.0631228209806342,
              0.7139144659935197,
              0.5961456291219015,
              3.623200381028938
            ],
            [
              0.955012354961043,
              2.044987645038957,
              0,
              8,
              0.318337451653681,
              0,
              3.91200407464936,
              1.079709555986083,
              0.04661819674883872,
              1,
              3.623200381028938
            ],
            [
              0.9540141989315223,
              2.045985801068478,
              0,
              4,
              0.3180047329771741,
              0,
              1.955047780835564,
              0.5395914040725391,
              0.2163343299612769,
              1,
              3.623200381028938
            ],
            [
              1.339594427644381,
              1.530052983385484,
              2,
              0,
              0.4668149900560865,
              1.492989190405124,
              0,
              -0.4120636546138627,
              1,
              0.2179162349410642,
              3.623200381028938
            ],
            [
              1,
              2,
              0,
              0,
              0.3333333333333333,
              0,
              0,
              0,
              1,
              1,
              3.623200381028938
            ],
            [
              0.5067169012618368,
              1.934943539200175,
              1,
              1,
              0.2075296355155574,
              1.973488544608991,
              0.5168109455087037,
              -0.4401078253146427,
              0.9569314503827799,
              0.3719907214138947,
              3.309819810767683
            ],
            [
              1,
              2,
              0,
              2,
              0.3333333333333333,
              0,
              1,
              0.2759990877777547,
              0.4444444444444445,
              1,
              3.623200381028938
            ],
            [
              0.8434049440395588,
              2.401674606832291,
              0,
              4,
              0.2599027021734992,
              0,
              1.665504556121295,
              0.5809886515583254,
              0.3000235007648487,
              1,
              2.866673129766108
            ],
            [
              0.5645132652990161,
              2.405430703476983,
              0,
              6,
              0.1900753924093957,
              0,
              2.494355788893509,
              0.6884399223277702,
              0.2822718469319586,
              1,
              3.623200381028938
            ],
            [
              0.6659374077578665,
              2.171622646759034,
              2,
              7,
              0.2346866304019928,
              3.003285258795968,
              3.223396113706457,
              0.0607503951652767,
              0.6435303448737599,
              0.6613674628107227,
              3.623200381028938
            ],
            [
              1,
              2,
              0,
              4,
              0.3333333333333333,
              0,
              2,
              0.5519981755555093,
              0.1975308641975309,
              1,
              3.623200381028938
            ],
            [
              1,
              1.998006470269782,
              0,
              6,
              0.3335549839257061,
              0,
              3.002993278189858,
              0.8288234053831299,
              0.08761650936950657,
              1,
              3.623200381028938
            ],
            [
              0.8754932785745696,
              2.12450672142543,
              2,
              5,
              0.2918310928581899,
              2.284426447289568,
              2.353487494097108,
              0.01906078591985801,
              0.6655261094144893,
              0.653015882367882,
              3.623200381028938
            ],
            [
              0.8380633460006184,
              2.128365064182406,
              9.333333333333332,
              14.75,
              0.2825159518846811,
              11.13678742528664,
              6.930202082444954,
              -1.161013717283578,
              0.9072770747761942,
              0.1827479829965873,
              3.623200381028938
            ],
            [
              0.4362051148625533,
              1.060154776954137,
              0,
              0,
              0.2915108305482369,
              0,
              0,
              0,
              1,
              1,
              3.065597319362484
            ],
            [
              0.2963525988731877,
              1.027894301005072,
              0,
              0,
              0.2237895356979366,
              0,
              0,
              0,
              1,
              1,
              3.065597319362484
            ],
            [
              0.4155663090157651,
              1.17466585641544,
              0,
              0,
              0.2613243009727959,
              0,
              0,
              0,
              1,
              1,
              3.065597319362484
            ],
            [
              0.3172704561762205,
              1.272961709254985,
              0,
              0,
              0.199512035458162,
              0,
              0,
              0,
              1,
              1,
              3.065597319362484
            ],
            [
              0.5300773884770685,
              1.060154776954137,
              0,
              0,
              0.3333333333333334,
              0,
              0,
              0,
              1,
              1,
              3.065597319362484
            ],
            [
              0.5300773884770685,
              1.060154776954137,
              0,
              0,
              0.3333333333333334,
              0,
              0,
              0,
              1,
              1,
              3.065597319362484
            ],
            [
              0.2963525988731877,
              1.212721155904942,
              0,
              0,
              0.1963804604876709,
              0,
              0,
              0,
              1,
              1,
              3.065597319362484
            ],
            [
              0.5300773884770685,
              0.9789963663010612,
              0,
              0,
              0.3512600936824342,
              0,
              0,
              0,
              1,
              1,
              3.065597319362484
            ],
            [
              0.3172704561762205,
              1.153200639912555,
              0,
              0,
              0.2157610965765396,
              0,
              0,
              0,
              1,
              1,
              3.065597319362484
            ],
            [
              0.5300773884770685,
              1.060154776954137,
              0,
              0,
              0.3333333333333334,
              0,
              0,
              0,
              1,
              1,
              3.065597319362484
            ],
            [
              0.3172704561762205,
              1.272961709254985,
              0,
              0,
              0.199512035458162,
              0,
              0,
              0,
              1,
              1,
              3.065597319362484
            ],
            [
              1.151793223369436,
              1.508193705196815,
              5.75,
              24.75,
              0.4330070990199412,
              4.992215515193822,
              16.41035890464096,
              3.151397159603011,
              0.004606950618052726,
              0.9987035495293138,
              3.623200381028938
            ],
            [
              1,
              2,
              0,
              6,
              0.3333333333333333,
              0,
              3,
              0.827997263333264,
              0.08779149519890264,
              1,
              3.623200381028938
            ],
            [
              0.9479862224027016,
              2.052013777597299,
              0,
              5,
              0.3159954074675672,
              0,
              2.436630813392733,
              0.6725078817475626,
              0.1497252642745141,
              1,
              3.623200381028938
            ],
            [
              0.732652360824333,
              2.306198235357522,
              2,
              8,
              0.241095222563712,
              2.729807623563417,
              3.468912549384458,
              0.222618877117336,
              0.5524806776588251,
              0.735317485303736,
              3.320046059847297
            ],
            [
              0.7484994834481672,
              2.105029901540541,
              2,
              9,
              0.2623065623174331,
              2.672012532041377,
              4.275473708669628,
              0.4425538220364423,
              0.4177458903334401,
              0.8270839120799213,
              3.623200381028938
            ],
            [
              0.884318510975315,
              2.094819889126167,
              11.5849358974359,
              23.33814102564103,
              0.2968370019147789,
              13.10041094204719,
              11.1408819186724,
              -0.5408282229254789,
              0.7390054414430514,
              0.3882109435829153,
              3.623200381028938
            ],
            [
              0.5300773884770685,
              1.060154776954137,
              0,
              0,
              0.3333333333333334,
              0,
              0,
              0,
              1,
              1,
              3.065597319362484
            ],
            [
              0.9352819721043604,
              2.032963534660303,
              2.25,
              18,
              0.3150958941815435,
              2.405691617189582,
              8.854069290036577,
              1.779746355352211,
              0.03775134844125653,
              0.990317484226043,
              3.623200381028938
            ],
            [
              0.6322254794790183,
              2.352592701108932,
              0,
              1,
              0.2118137324379612,
              0,
              0.4250629526856196,
              0.1286494371867303,
              0.7881862675620388,
              1,
              3.304040514912281
            ],
            [
              0.5498618969705502,
              2.332949682804998,
              2,
              8,
              0.1907380630867876,
              3.637276943572464,
              3.429135252664893,
              -0.05744691681900886,
              0.7055837661927433,
              0.5955782271830752,
              3.623200381028938
            ],
            [
              0.8776382519045544,
              2.121708698707803,
              1.5,
              2.5,
              0.2926097801807733,
              1.709132432120939,
              1.178295588608649,
              -0.155114533908347,
              0.7932453313145851,
              0.5424436458621259,
              3.422225049691006
            ],
            [
              0.7302916675940974,
              2.193221567038884,
              1.677083333333333,
              10.82291666666667,
              0.2497993369562353,
              2.296456892159793,
              4.934711945806242,
              0.7281559881314713,
              0.2906001781794061,
              0.8949073335597568,
              3.623200381028938
            ],
            [
              0.8787675097585985,
              2.058615373810633,
              0.8333333333333333,
              6.166666666666666,
              0.2991668245478447,
              0.9482978422384479,
              2.995540956857695,
              0.5853294099982919,
              0.2898274845988137,
              0.9169570892302502,
              3.497591406905765
            ],
            [
              1.039789210280529,
              2.079104677401956,
              4.8125,
              9.6875,
              0.3333839648687603,
              4.628341929708635,
              4.659457556560103,
              0.009328575120865166,
              0.6137347926507815,
              0.5995441734779492,
              3.335517637829949
            ],
            [
              0.4947908434653974,
              1.024414883555925,
              4.8125,
              5.6875,
              0.3256904806668444,
              9.726331971494044,
              5.55194979231235,
              -1.330184110100284,
              0.884259337296069,
              0.2763000789870738,
              3.138198800816365
            ],
            [
              0.04945133589756386,
              0.1984100815051666,
              0,
              0,
              0.199512035458162,
              0,
              0,
              0,
              1,
              1,
              3.535389134115598
            ],
            [
              0.08262047246757682,
              0.1652409449351536,
              0,
              0,
              0.3333333333333333,
              0,
              0,
              0,
              1,
              1,
              3.535389134115598
            ],
            [
              0.06798907756895739,
              0.1652409449351536,
              0,
              0,
              0.2915108305482369,
              0,
              0,
              0,
              1,
              1,
              3.535389134115598
            ],
            [
              0.08262047246757682,
              0.1525911953351199,
              0,
              0,
              0.3512600936824342,
              0,
              0,
              0,
              1,
              1,
              3.535389134115598
            ],
            [
              0.05140104272875844,
              0.1818289797753526,
              0,
              0,
              0.2203877621623623,
              0,
              0,
              0,
              1,
              1,
              3.535389134115598
            ],
            [
              0.08262047246757682,
              0.1652409449351536,
              0,
              0,
              0.3333333333333333,
              0,
              0,
              0,
              1,
              1,
              3.535389134115598
            ],
            [
              0,
              0,
              0,
              0,
              null,
              null,
              null,
              null,
              1,
              1,
              3.623200381028938
            ],
            [
              0.06798907756895739,
              0.1652409449351536,
              0,
              0,
              0.2915108305482369,
              0,
              0,
              0,
              1,
              1,
              3.535389134115598
            ],
            [
              0.08262047246757682,
              0.1652409449351536,
              0,
              0,
              0.3333333333333333,
              0,
              0,
              0,
              1,
              1,
              3.535389134115598
            ],
            [
              0.08262047246757682,
              0.1652409449351536,
              0,
              0,
              0.3333333333333333,
              0,
              0,
              0,
              1,
              1,
              3.535389134115598
            ],
            [
              0.05140104272875844,
              0.1838106250739383,
              0,
              0,
              0.2185310074493215,
              0,
              0,
              0,
              1,
              1,
              3.535389134115598
            ],
            [
              0.08262047246757682,
              0.1652409449351536,
              0,
              0,
              0.3333333333333333,
              0,
              0,
              0,
              1,
              1,
              3.535389134115598
            ],
            [
              0.04945133589756386,
              0.1984100815051666,
              0,
              0,
              0.199512035458162,
              0,
              0,
              0,
              1,
              1,
              3.535389134115598
            ],
            [
              0.07319914466254916,
              0.1746622727401813,
              0,
              0,
              0.2953228680348166,
              0,
              0,
              0,
              1,
              1,
              3.535389134115598
            ]
          ],
          "RESOLVED": [
            [
              0,
              3.431434954389515,
              0,
              0,
              0,
              null,
              0,
              null,
              1,
              1,
              2.062617259521442
            ],
            [
              1.143811651463172,
              2.287623302926343,
              0,
              0,
              0.3333333333333334,
              0,
              0,
              0,
              1,
              1,
              2.062617259521442
            ],
            [
              0.5739483563542843,
              2.85748659803523,
              0,
              0,
              0.1672619076226655,
              0,
              0,
              0,
              1,
              1,
              2.062617259521442
            ],
            [
              1.324088171329918,
              1.648147703888962,
              0,
              0,
              0.4454855626935765,
              0,
              0,
              0,
              1,
              1,
              2.062617259521442
            ],
            [
              0.5739483563542843,
              2.85748659803523,
              0,
              0,
              0.1672619076226655,
              0,
              0,
              0,
              1,
              1,
              2.062617259521442
            ],
            [
              0.5739483563542843,
              2.85748659803523,
              0,
              0,
              0.1672619076226655,
              0,
              0,
              0,
              1,
              1,
              2.062617259521442
            ],
            [
              0,
              3.385479822412854,
              0,
              0,
              0,
              null,
              0,
              null,
              1,
              1,
              2.090615609342086
            ],
            [
              0.9286465504236721,
              2.256986548275236,
              0,
              0,
              0.2915108305482368,
              0,
              0,
              0,
              1,
              1,
              2.090615609342086
            ],
            [
              0.5675147705759728,
              2.500247253988681,
              1,
              0,
              0.1849930881312441,
              1.762068675296497,
              0,
              -0.8428467994893705,
              1,
              0.184993088131244,
              2.090615609342086
            ],
            [
              1.128493274137618,
              2.256986548275236,
              0,
              0,
              0.3333333333333334,
              0,
              0,
              0,
              1,
              1,
              2.090615609342086
            ],
            [
              1.128493274137618,
              2.256986548275236,
              0,
              0,
              0.3333333333333334,
              0,
              0,
              0,
              1,
              1,
              2.090615609342086
            ],
            [
              1.128493274137618,
              2.256986548275236,
              0,
              0,
              0.3333333333333334,
              0,
              0,
              0,
              1,
              1,
              2.090615609342086
            ],
            [
              0.6754439703721253,
              2.710035852040729,
              0,
              1,
              0.199512035458162,
              0,
              0.3689988083541307,
              0.1765024649702363,
              0.800487964541838,
              1,
              2.090615609342086
            ],
            [
              0.5727138931259759,
              2.812765929286877,
              0,
              1,
              0.1691677171827889,
              0,
              0.3555219400192076,
              0.170056101384936,
              0.8308322828172111,
              1,
              2.090615609342086
            ],
            [
              0.6771770112221264,
              2.455509030897208,
              0,
              2,
              0.2161649785894282,
              0,
              0.8144950699974534,
              0.3895958043926467,
              0.6143973407897116,
              1,
              2.090615609342086
            ],
            [
              1.122041194326459,
              2.263438628086395,
              0,
              1,
              0.3314275237732101,
              0,
              0.4418056613469752,
              0.211328021934176,
              0.66857247622679,
              1,
              2.090615609342086
            ],
            [
              1.128493274137618,
              2.256986548275236,
              0,
              0,
              0.3333333333333334,
              0,
              0,
              0,
              1,
              1,
              2.090615609342086
            ],
            [
              0.5727138931259759,
              2.812765929286877,
              0,
              1,
              0.1691677171827889,
              0,
              0.3555219400192076,
              0.170056101384936,
              0.8308322828172111,
              1,
              2.090615609342086
            ],
            [
              0.5662618133148167,
              2.504426114412383,
              0,
              1,
              0.184408779609832,
              0,
              0.399293073269455,
              0.1909930603623073,
              0.8155912203901681,
              1,
              2.090615609342086
            ],
            [
              0.9286465504236721,
              2.256986548275236,
              0,
              0,
              0.2915108305482368,
              0,
              0,
              0,
              1,
              1,
              2.090615609342086
            ],
            [
              1.128493274137618,
              2.256986548275236,
              1,
              0,
              0.3333333333333334,
              0.8861373150532855,
              0,
              -0.4238642967619244,
              1,
              0.3333333333333334,
              2.090615609342086
            ],
            [
              0.5662618133148167,
              2.819218009098036,
              0,
              0,
              0.1672619076226655,
              0,
              0,
              0,
              1,
              1,
              2.090615609342086
            ],
            [
              0.5662618133148167,
              2.819218009098036,
              0,
              0,
              0.1672619076226655,
              0,
              0,
              0,
              1,
              1,
              2.090615609342086
            ],
            [
              1.122934329448252,
              2.088156871440668,
              0,
              1.666666666666667,
              0.3497049006697138,
              0,
              0.7981520399455405,
              0.38177847538253,
              0.4881097340347977,
              1,
              2.090615609342086
            ],
            [
              1.128493274137618,
              2.256986548275236,
              0,
              0,
              0.3333333333333334,
              0,
              0,
              0,
              1,
              1,
              2.090615609342086
            ],
            [
              0.6754439703721253,
              2.710035852040729,
              0,
              0,
              0.199512035458162,
              0,
              0,
              0,
              1,
              1,
              2.090615609342086
            ],
            [
              0.5662618133148167,
              2.819218009098036,
              0,
              0,
              0.1672619076226655,
              0,
              0,
              0,
              1,
              1,
              2.090615609342086
            ],
            [
              1.128493274137618,
              2.256986548275236,
              0,
              0,
              0.3333333333333334,
              0,
              0,
              0,
              1,
              1,
              2.090615609342086
            ],
            [
              1.122783103839188,
              2.089916814067973,
              0,
              1,
              0.3494827193728692,
              0,
              0.4784879442419165,
              0.2288741852417796,
              0.6505172806271308,
              1,
              2.090615609342086
            ],
            [
              0.5662618133148167,
              2.819218009098036,
              0,
              0,
              0.1672619076226655,
              0,
              0,
              0,
              1,
              1,
              2.090615609342086
            ],
            [
              0.5662618133148167,
              2.819218009098036,
              0,
              0,
              0.1672619076226655,
              0,
              0,
              0,
              1,
              1,
              2.090615609342086
            ],
            [
              1.128493274137618,
              2.256986548275236,
              0,
              0,
              0.3333333333333334,
              0,
              0,
              0,
              1,
              1,
              2.090615609342086
            ],
            [
              0.6754439703721253,
              2.710035852040729,
              0,
              0,
              0.199512035458162,
              0,
              0,
              0,
              1,
              1,
              2.090615609342086
            ],
            [
              0.6754439703721253,
              2.710035852040729,
              0,
              0,
              0.199512035458162,
              0,
              0,
              0,
              1,
              1,
              2.090615609342086
            ],
            [
              1.128493274137618,
              2.256986548275236,
              0,
              0,
              0.3333333333333334,
              0,
              0,
              0,
              1,
              1,
              2.090615609342086
            ],
            [
              0.5662618133148167,
              2.50077167436331,
              0,
              0,
              0.1846285068584304,
              0,
              0,
              0,
              1,
              1,
              2.090615609342086
            ],
            [
              0.6920791572993371,
              2.392088830103989,
              0,
              1.75,
              0.2243973610147039,
              0,
              0.7315781830409382,
              0.3192446653781265,
              0.6410158034835969,
              1,
              2.291590940680018
            ],
            [
              0.5985361063744861,
              2.401463893625514,
              0,
              9.5,
              0.199512035458162,
              0,
              3.955920397228108,
              1.091830420956371,
              0.1207454190008181,
              1,
              3.623200381028938
            ],
            [
              0.5960371138504192,
              2.255694071988776,
              2,
              2,
              0.2090088704048099,
              3.355495746028187,
              0.8866450574286706,
              -0.6814005379129481,
              0.969203095299822,
              0.1947893769320168,
              3.623200381028938
            ],
            [
              1,
              2,
              2,
              5,
              0.3333333333333333,
              2,
              2.5,
              0.1379995438888773,
              0.5706447187928672,
              0.736625514403292,
              3.623200381028938
            ],
            [
              0.6913146797452768,
              1.930006169508572,
              3,
              9,
              0.2637276089045175,
              4.339557784459873,
              4.663197528685425,
              0.0938949765294681,
              0.6059519235111139,
              0.6506359409288553,
              3.446827042168554
            ],
            [
              0.7162361514735275,
              1.605266401145589,
              1.5,
              1.5,
              0.3085226637659608,
              2.094281330136742,
              0.9344243416105475,
              -0.3805671858368211,
              0.8719042041567295,
              0.4481004404063456,
              3.047706243973213
            ],
            [
              0.6917437024384941,
              2.175823211983673,
              3.5,
              9.5,
              0.2412301868038134,
              5.059677432063358,
              4.366163550272525,
              -0.193657705827685,
              0.7145777456830473,
              0.513324796007564,
              3.581132384207403
            ],
            [
              0.6643562147772383,
              2.220031632722876,
              2,
              9,
              0.230328322646704,
              3.010433191583237,
              4.053996288765251,
              0.297429724557823,
              0.5175622082975839,
              0.7590089757962113,
              3.508603918903662
            ],
            [
              0.562522072359902,
              2.133509781370951,
              3,
              13,
              0.2086481550955959,
              5.333124062873391,
              6.09324602751362,
              0.2097929688405381,
              0.5635622546406215,
              0.6792310594665023,
              3.623200381028938
            ],
            [
              1.185032503591486,
              1.814967496408514,
              1,
              5,
              0.3950108345304953,
              0.8438587101782381,
              2.754870271723366,
              0.5274374477191976,
              0.2411197938661442,
              0.9509673254994212,
              3.623200381028938
            ],
            [
              1.134906989270566,
              1.847439248484565,
              1.833333333333333,
              5.166666666666666,
              0.3805416604226451,
              1.615404038098015,
              2.796663907029597,
              0.3260266462535867,
              0.4166687875773524,
              0.8395714842518059,
              3.623200381028938
            ],
            [
              0.949305892356954,
              2.033040345398177,
              2.5,
              7.5,
              0.3183084111224841,
              2.633503089075909,
              3.689056155219144,
              0.2913316833565448,
              0.4678620193213514,
              0.7708265424168952,
              3.623200381028938
            ],
            [
              0.8067804457420951,
              2.984932334561416,
              1,
              8,
              0.2127746726843365,
              1.239494592708153,
              2.68012775612063,
              0.502545319329804,
              0.3985745221181866,
              0.883884145257021,
              2.866673129766108
            ],
            [
              0.6890885735214825,
              2.307617630879438,
              6,
              6,
              0.2299486591343178,
              8.707153522134188,
              2.600084138598554,
              -1.68554557885129,
              0.9911515403178157,
              0.03733077884151059,
              3.623200381028938
            ],
            [
              0.8414392955980758,
              2.813795161601928,
              1,
              6,
              0.230201182838115,
              1.188439861593608,
              2.132351381464501,
              0.3292707180563371,
              0.4955193347028818,
              0.8398080544060604,
              2.866673129766108
            ],
            [
              1.256384244208368,
              2.474024169788172,
              1.5,
              6.5,
              0.3367953598577567,
              1.193902269082601,
              2.627298503941672,
              0.5000208150609837,
              0.3246055699411701,
              0.8865479464634648,
              2.866673129766108
            ],
            [
              0.8340749542633801,
              2.062206467074775,
              0.5833333333333333,
              12.16666666666667,
              0.2879813225739702,
              0.699377592327429,
              5.899829556797481,
              1.435319998225767,
              0.05274842031296156,
              0.9868397187084064,
              3.623200381028938
            ],
            [
              0.9246728634184033,
              2.07295084718823,
              3,
              5,
              0.3084686247131652,
              3.244390658237081,
              2.412020529469884,
              -0.2297333962331986,
              0.7902491687667497,
              0.4696952303481717,
              3.623200381028938
            ],
            [
              0.8314632865115161,
              2.168536713488484,
              2,
              6.75,
              0.2771544288371721,
              2.405397847920852,
              3.112698050263305,
              0.1952142106315383,
              0.5457261569803968,
              0.7455337428007753,
              3.623200381028938
            ],
            [
              1.143470565010791,
              2.432374145707751,
              0,
              5,
              0.3197763486717571,
              0,
              2.055604812616171,
              0.7170698295776359,
              0.1456326127874646,
              1,
              2.866673129766108
            ],
            [
              0.9900746034891847,
              2.007557085756588,
              5.5,
              6.5,
              0.3302856074817834,
              5.555136936769311,
              3.237765962480885,
              -0.6395922749462523,
              0.882440954062914,
              0.265726657559846,
              3.623200381028938
            ],
            [
              0.8543495060410572,
              2.160999728777917,
              3,
              9,
              0.2833335177815143,
              3.511443476922699,
              4.164739069675708,
              0.184009965373098,
              0.5443741158363187,
              0.7051832442049955,
              3.55032724139907
            ],
            [
              0.6136722585601126,
              2.278536755404659,
              2.25,
              8.75,
              0.2121811582762695,
              3.666452195964142,
              3.840183828171793,
              0.04906028872220868,
              0.63547117295335,
              0.6401093317379407,
              3.541186502006982
            ],
            [
              0.669182464312844,
              2.304099826185141,
              3.8125,
              7.6875,
              0.2250652305875622,
              5.697250306633333,
              3.336443982432855,
              -0.6515803918992863,
              0.8772216708784838,
              0.2946976412651036,
              3.623200381028938
            ],
            [
              1.187682896446224,
              2.639447260930444,
              0,
              6,
              0.3103325070240959,
              0,
              2.273203215238675,
              0.9698514283493228,
              0.1076065079085496,
              1,
              2.343867471647326
            ],
            [
              1.095319360508014,
              2.63455718237577,
              0,
              2,
              0.2936610228018859,
              0,
              0.7591408580460023,
              0.3238838659732156,
              0.4989147507092779,
              1,
              2.343867471647326
            ],
            [
              0.5317209180069777,
              2.203497837915269,
              2,
              0,
              0.1943979496541932,
              3.761371675006689,
              0,
              -1.038135151094931,
              0.9999999999999999,
              0.03779056282975435,
              3.623200381028938
            ],
            [
              0.8409468587367405,
              2.14075206568225,
              3,
              6,
              0.2820361411575469,
              3.5674073442721,
              2.802753338971003,
              -0.2110438079287091,
              0.7696133395225867,
              0.4884991838664957,
              3.623200381028938
            ],
            [
              0.8678734106588322,
              2.132126589341168,
              2,
              9,
              0.2892911368862774,
              2.304483551906184,
              4.221137734031553,
              0.5289948058520202,
              0.3409352814272478,
              0.8720053459364168,
              3.623200381028938
            ],
            [
              0.7451084612089576,
              1.250621868043235,
              1,
              4,
              0.3733512741113437,
              1.342086490841178,
              3.198408809417778,
              0.5487228783109569,
              0.3844939289424007,
              0.9033680363342605,
              3.382986917349994
            ],
            [
              0.867376590569163,
              3.346953524103265,
              1,
              5,
              0.205816005620761,
              1.152901762478753,
              1.493895856035117,
              0.1568137738974857,
              0.6410690754117621,
              0.7490849094506624,
              2.174516211689945
            ],
            [
              0.6935248619536475,
              2.280071857831738,
              2,
              9,
              0.2332276119821997,
              2.883818749289008,
              3.947244017369988,
              0.3146632862190376,
              0.5082097046743794,
              0.7658977254274495,
              3.379565760146316
            ],
            [
              0.6369108443977435,
              2.28866896062498,
              1.25,
              11.75,
              0.2177041430571389,
              1.962598079456454,
              5.13398844575205,
              0.8753008480847435,
              0.2518469979728361,
              0.9217309004156502,
              3.623200381028938
            ],
            [
              0.7019727510455472,
              2.221974043202938,
              0.3333333333333333,
              10.66666666666667,
              0.2400771287720947,
              0.4748522401145242,
              4.800536126556566,
              1.221535178672584,
              0.1053400369485696,
              0.9511949601997364,
              3.541186502006982
            ],
            [
              0.8416072181338252,
              1.977916184928017,
              0.5,
              5.5,
              0.2984927229970454,
              0.5941013684610464,
              2.780704279539613,
              0.6421711457663439,
              0.2713075382154489,
              0.8808228260055171,
              3.405015820929097
            ],
            [
              1.127559764751212,
              1.818070362261799,
              5,
              3,
              0.3827906818343833,
              4.434354751123295,
              1.650101152448139,
              -0.7684514533762737,
              0.9600350224189818,
              0.1481811666809096,
              3.623200381028938
            ],
            [
              0.9899773488108293,
              2.010022651189171,
              0,
              2,
              0.3299924496036098,
              0,
              0.9950136625658218,
              0.2746228631945694,
              0.4489101175881715,
              1,
              3.623200381028938
            ],
            [
              0.7869381006232958,
              2.180069511019983,
              0.8333333333333334,
              8.166666666666666,
              0.2652295523392506,
              1.058956648144613,
              3.746057924018097,
              0.7416375009075222,
              0.2314298042721761,
              0.9375740548224936,
              3.623200381028938
            ],
            [
              0.8984880083303713,
              1.85980322406898,
              3,
              9,
              0.3257408056758404,
              3.338942726208216,
              4.839221635668156,
              0.4140756104231481,
              0.4150392896944214,
              0.8039793488673289,
              3.623200381028938
            ],
            [
              0.5590742131533274,
              2.267602693830075,
              0,
              3,
              0.1977849720893518,
              0,
              1.32298308172005,
              0.3651421237001365,
              0.5162646396928917,
              1,
              3.623200381028938
            ],
            [
              1,
              2,
              0,
              3,
              0.3333333333333333,
              0,
              1.5,
              0.413998631666632,
              0.2962962962962963,
              1,
              3.623200381028938
            ],
            [
              0.888433923841265,
              2.111566076158736,
              0,
              4,
              0.2961446412804216,
              0,
              1.894328595805355,
              0.5228329643935928,
              0.2454334123840002,
              1,
              3.623200381028938
            ],
            [
              0.8672815386290157,
              2.102227685622364,
              0,
              7,
              0.2920622477095215,
              0,
              3.329801071441818,
              0.9190220581993318,
              0.08911801578951971,
              1,
              3.623200381028938
            ],
            [
              0.6548409248597873,
              2.158868731332707,
              0,
              4,
              0.2327322307113651,
              0,
              1.852822240623556,
              0.5113772482264369,
              0.3465674895937835,
              1,
              3.623200381028938
            ],
            [
              1,
              2,
              0,
              5,
              0.3333333333333333,
              0,
              2.5,
              0.6899977194443867,
              0.131687242798354,
              1,
              3.623200381028938
            ],
            [
              0.8493153510296659,
              2.090110113389087,
              2.5,
              13.5,
              0.2889392370415526,
              2.943547407884632,
              6.458989846286099,
              0.9702589061340102,
              0.1968958366366797,
              0.9256508410692202,
              3.623200381028938
            ],
            [
              1.14648735295941,
              2.261419588000877,
              2,
              2,
              0.3364197945605729,
              1.744458841902992,
              0.8844002283397683,
              -0.2925833674075339,
              0.8861263155844425,
              0.4128943322518972,
              2.939533512051164
            ],
            [
              0.9947727297402156,
              2,
              0,
              3,
              0.3321696901609319,
              0,
              1.5,
              0.413998631666632,
              0.2978505302326792,
              1,
              3.623200381028938
            ],
            [
              1.008150342923528,
              2.180399657265752,
              0.5,
              5.5,
              0.3161783076519677,
              0.4959577740657742,
              2.522473337249129,
              0.5981577279169789,
              0.2440784355250136,
              0.8977514304891656,
              3.387928415203263
            ],
            [
              0.9361053823047849,
              2.012262905719286,
              1,
              6,
              0.3174994745762041,
              1.068255795664693,
              2.981717738247177,
              0.5281137506502158,
              0.2936051071878771,
              0.9310203589039224,
              3.623200381028938
            ],
            [
              0.6461094356179999,
              2.319106152948176,
              2,
              10,
              0.2178962764493036,
              3.095450847404839,
              4.312006152580574,
              0.3357681544596909,
              0.495843136169823,
              0.7724978976358252,
              3.623200381028938
            ],
            [
              0.6530721945885202,
              2.125161102035445,
              3,
              13,
              0.235067442097867,
              4.593672835650588,
              6.117183298503256,
              0.4204874979672012,
              0.4602839150945639,
              0.7630045933732925,
              3.623200381028938
            ],
            [
              0.8515069726987721,
              1.535624005485542,
              0,
              6,
              0.3567072693038572,
              0,
              3.907206437622005,
              1.211882752034309,
              0.07086827520511128,
              1,
              3.224079582833598
            ],
            [
              0.8911305423409812,
              2.086753883735463,
              3.5,
              6.5,
              0.2992495392156986,
              3.927595154359286,
              3.114885780571525,
              -0.2243070457938522,
              0.7513140166458617,
              0.4818000994986141,
              3.623200381028938
            ],
            [
              0.7394170234289359,
              2.249448574584348,
              0,
              6,
              0.2473905229865239,
              0,
              2.66732036810785,
              0.7361779884087913,
              0.1817264306148983,
              1,
              3.623200381028938
            ],
            [
              0.9175199712576695,
              2.077436696808109,
              0,
              3,
              0.3063550070826995,
              0,
              1.444087323868578,
              0.4219732200250726,
              0.3337426937759292,
              1,
              3.422225049691006
            ],
            [
              0.9550870673416638,
              2.043224663123184,
              0,
              5,
              0.3185416171498587,
              0,
              2.44711219977015,
              0.6754007348263761,
              0.1469591703546914,
              1,
              3.623200381028938
            ],
            [
              0.6884361114554638,
              2.311563888544537,
              0,
              6,
              0.2294787038184879,
              0,
              2.595645324680109,
              0.7163957418063038,
              0.2092704360545569,
              1,
              3.623200381028938
            ],
            [
              0.7579787040226836,
              2.123907758051942,
              3,
              7,
              0.2630147696648071,
              3.957894838045767,
              3.295811681774933,
              -0.1827343471637668,
              0.7447190245830975,
              0.5131107970400577,
              3.623200381028938
            ],
            [
              0.5760085607338059,
              2.115619986545558,
              0,
              2,
              0.2140000191765027,
              0,
              0.945349359865736,
              0.2688186884718306,
              0.6177959698545381,
              1,
              3.516680202703983
            ],
            [
              1.066063157638073,
              1.997578681610803,
              3,
              4,
              0.3479725155795116,
              2.814092184413051,
              2.002424253333785,
              -0.2320648230884488,
              0.8034830052952464,
              0.4630595047188542,
              3.497591406905765
            ],
            [
              0.5985361063744861,
              2.401463893625514,
              0,
              2,
              0.199512035458162,
              0,
              0.8328253467848648,
              0.2298590359908149,
              0.6407809813763349,
              1,
              3.623200381028938
            ],
            [
              0.9883372440000779,
              1.975618509387572,
              4.5,
              6.5,
              0.333452091135456,
              4.553101714337141,
              3.290108879378212,
              -0.3485848703185047,
              0.7942209075275898,
              0.4085388728726954,
              3.623200381028938
            ],
            [
              0.7307675837969052,
              2.210086163523815,
              3,
              10,
              0.2484882440898921,
              4.105272410159014,
              4.524710468326608,
              0.1157645214335289,
              0.5893250567422492,
              0.6628147184341053,
              3.623200381028938
            ],
            [
              0.9931703022214573,
              2.006829697778543,
              1,
              8,
              0.3310567674071525,
              1.006876663310679,
              3.986387090471896,
              0.8223421599208041,
              0.1462928187106541,
              0.9731772451240547,
              3.623200381028938
            ],
            [
              0.7990265170580043,
              2.076222740001175,
              2,
              5,
              0.2778981735570477,
              2.503045840535994,
              2.408219457223154,
              -0.02770898521749803,
              0.696568461490948,
              0.6218387512178831,
              3.422225049691006
            ],
            [
              0.8212113094835243,
              1.960110946750698,
              7,
              11,
              0.2952593169104415,
              8.523993665409256,
              5.611927232096146,
              -0.8279998854345758,
              0.8693483174416589,
              0.2632392534701964,
              3.516988932655118
            ],
            [
              0.7619446179478341,
              2.100843471945502,
              4,
              7,
              0.2661547393737491,
              5.249725381318799,
              3.331995026510755,
              -0.5292918285307302,
              0.8577685939971401,
              0.3320252895201604,
              3.623200381028938
            ],
            [
              0.839655092192802,
              2.022782022020493,
              0.5,
              3.5,
              0.2933357340929988,
              0.5954826030938782,
              1.730290244770893,
              0.344756298967515,
              0.4564052898631646,
              0.7506252238956279,
              3.291622647869134
            ],
            [
              1,
              2,
              0,
              1,
              0.3333333333333333,
              0,
              0.5,
              0.1379995438888773,
              0.6666666666666667,
              1,
              3.623200381028938
            ],
            [
              0.7541026617300703,
              2.119110448805318,
              3.5,
              7.5,
              0.2624597037250579,
              4.641277875840224,
              3.539220904803826,
              -0.3326867759950208,
              0.7714262405752981,
              0.452116026000987,
              3.312596263378055
            ],
            [
              0.7178615673318676,
              2.95507780267211,
              2,
              5,
              0.1954460705761909,
              2.786052480053441,
              1.69200282831091,
              -0.3984417936200919,
              0.8597121858455844,
              0.410714149481604,
              2.745820516975412
            ],
            [
              0.5571664272149182,
              2.441153281866574,
              1,
              5,
              0.1858262231100102,
              1.794795865570461,
              2.048212227040844,
              0.06994268459378351,
              0.6901560477109234,
              0.708725367872129,
              3.623200381028938
            ],
            [
              0.8489990932324808,
              2.149405920606442,
              1,
              10,
              0.2831502379811888,
              1.177857559532364,
              4.652448336598309,
              0.9589838848712006,
              0.1372936824281255,
              0.9743132239473854,
              3.623200381028938
            ],
            [
              0.9425598911316477,
              1.977527623824984,
              3,
              7,
              0.3227848091209164,
              3.182821620383366,
              3.539773561524477,
              0.09851841013544524,
              0.5880536278688976,
              0.6755839719013953,
              3.623200381028938
            ],
            [
              1,
              2,
              0,
              4,
              0.3333333333333333,
              0,
              2,
              0.5519981755555093,
              0.1975308641975309,
              1,
              3.623200381028938
            ],
            [
              0.9412279100025295,
              2.129069149564208,
              5,
              6,
              0.3065592324592039,
              5.312209664486642,
              2.818132986064882,
              -0.721860914008581,
              0.9141162088866456,
              0.2249655575314808,
              3.455065414986732
            ],
            [
              0.8258908912105036,
              2.150521787984091,
              2,
              9,
              0.2774786228346489,
              2.421627385996001,
              4.185030837765489,
              0.4866977440725225,
              0.3735887228256247,
              0.8536477605237893,
              3.623200381028938
            ],
            [
              1,
              2,
              0,
              3,
              0.3333333333333333,
              0,
              1.5,
              0.413998631666632,
              0.2962962962962963,
              1,
              3.623200381028938
            ],
            [
              0.5740223568957453,
              2.080123524512518,
              0,
              4,
              0.2162738532635496,
              0,
              1.922962724503301,
              0.5449264126557286,
              0.3772744059209156,
              1,
              3.52884844603446
            ],
            [
              0.7586046939479398,
              2.103943014016244,
              0,
              8,
              0.2650103234392737,
              0,
              3.802384354854126,
              1.049454613320145,
              0.08516279636379734,
              1,
              3.623200381028938
            ],
            [
              0.792474054809638,
              2.207525945190362,
              0,
              5,
              0.2641580182698793,
              0,
              2.264979041761085,
              0.6251321493617923,
              0.2157360929477214,
              1,
              3.623200381028938
            ],
            [
              0.8781711182885409,
              2.076315344113254,
              1.5,
              5.5,
              0.2972330824540818,
              1.708095345840268,
              2.648923255127666,
              0.259667644719174,
              0.4943232281137968,
              0.790016172042376,
              3.623200381028938
            ],
            [
              0.6422259791015982,
              2.208517627914552,
              1,
              2,
              0.2252836689770957,
              1.557084316954738,
              0.9055848025485537,
              -0.179813271663757,
              0.8706093286060204,
              0.5350265739726245,
              3.623200381028938
            ],
            [
              0.3517944014696405,
              1.927092165037782,
              1.5,
              10.5,
              0.1543711769773578,
              4.26385409697729,
              5.448623677941288,
              0.3549354007796743,
              0.5736547131619978,
              0.7198401176994148,
              3.3379865134936
            ],
            [
              0.8692887155207925,
              2.130711284479208,
              0,
              5,
              0.2897629051735975,
              0,
              2.346634213852258,
              0.6476689023712917,
              0.180724385267897,
              1,
              3.623200381028938
            ],
            [
              1.006227260261713,
              1.897758564786007,
              0,
              5,
              0.3464986817713471,
              0,
              2.634687094964477,
              0.7382036753494171,
              0.1191879471844339,
              1,
              3.569051716949782
            ],
            [
              0.8519166213354432,
              1.989663419799566,
              4,
              8,
              0.2998038446930965,
              4.695295173053085,
              4.02078056036528,
              -0.1861654177945999,
              0.7241734631484835,
              0.5068796183422957,
              3.623200381028938
            ],
            [
              0.5985361063744861,
              2.222745215613044,
              0,
              9,
              0.2121504515376831,
              0,
              4.049047068814748,
              1.117533297362062,
              0.1169471423202138,
              1,
              3.623200381028938
            ],
            [
              1.212768475821386,
              1.711355859723591,
              4,
              3,
              0.414745864626635,
              3.298238765062617,
              1.752996013631288,
              -0.4603126793745304,
              0.8887665692100791,
              0.3188345905223311,
              3.356941532722917
            ],
            [
              0.9358599459235738,
              2.050012095285903,
              2,
              5,
              0.3134293543083274,
              2.137071907726809,
              2.439009999744748,
              0.08333463796230688,
              0.6164310441835789,
              0.6982892778256571,
              3.623200381028938
            ],
            [
              0.816322983352166,
              2.078451412581662,
              1,
              7,
              0.2819988267475427,
              1.225005323130287,
              3.367892055415066,
              0.6035744275337099,
              0.2925606028206756,
              0.9293680443320443,
              3.55032724139907
            ],
            [
              0.5311052795946206,
              2.42471391639232,
              1,
              9,
              0.1796812471871392,
              1.882865861855629,
              3.711778094378617,
              0.5047781078019214,
              0.4402194808319677,
              0.8620167410506622,
              3.623200381028938
            ],
            [
              0.9203728250348604,
              2.07962717496514,
              0,
              6,
              0.3067909416782868,
              0,
              2.885132523862397,
              0.7962939447039525,
              0.1109648357443301,
              1,
              3.623200381028938
            ],
            [
              0.7713972034500398,
              2.058649465398205,
              3,
              8,
              0.2725740221676197,
              3.889047026075066,
              3.886042832674556,
              -0.0008388948182307881,
              0.649569193406861,
              0.6123985292357484,
              3.581132384207403
            ],
            [
              1.121595122483217,
              1.954347806567331,
              2,
              8,
              0.3646345684409106,
              1.783174658937523,
              4.093437193275959,
              0.7027627262174161,
              0.2311460496447947,
              0.9277513720488408,
              3.287400495432226
            ],
            [
              0.5017857228679966,
              2.444090712788657,
              0,
              2,
              0.1703349525439771,
              0,
              0.8183002331030673,
              0.2258501178647706,
              0.6883440909702047,
              1,
              3.623200381028938
            ],
            [
              0.9993734747634544,
              2.000626525236545,
              0,
              10,
              0.3331244915878182,
              0,
              4.998434177422317,
              1.379563273285711,
              0.01739593109080443,
              1,
              3.623200381028938
            ],
            [
              0.8980145348706411,
              2.101985465129359,
              4,
              9,
              0.2993381782902137,
              4.454270888361735,
              4.28166614341747,
              -0.04763875215072895,
              0.6563009514429552,
              0.5773301046896162,
              3.623200381028938
            ],
            [
              0.9709340141500027,
              2.029065985849997,
              0,
              7,
              0.3236446713833342,
              0,
              3.449863163059049,
              0.952159085962377,
              0.06474770979973646,
              1,
              3.623200381028938
            ],
            [
              0.97947138161057,
              1.917266890065293,
              2,
              4,
              0.3381290574946946,
              2.041917750278062,
              2.086303174965787,
              0.01253405452171736,
              0.6708777977163791,
              0.6582385897000335,
              3.541186502006982
            ],
            [
              0.7596573566892829,
              2.18469768271529,
              2.5,
              8.5,
              0.258004672168512,
              3.290957400709484,
              3.890698501330228,
              0.1655279966741519,
              0.5608636818738215,
              0.6941121858025832,
              3.623200381028938
            ],
            [
              0.9736691318530217,
              2.026330868146978,
              0,
              7,
              0.3245563772843406,
              0,
              3.454519748002112,
              0.9534442991588218,
              0.06413922959983999,
              1,
              3.623200381028938
            ],
            [
              0.9329573020056775,
              1.903733792716474,
              1,
              4,
              0.328889283623975,
              1.071860414029874,
              2.101134105673632,
              0.2840785999673191,
              0.4697125848865238,
              0.8638646636535465,
              3.623200381028938
            ],
            [
              0.9486247816388327,
              2.009462221012739,
              0,
              7,
              0.3206886007032599,
              0,
              3.483519086251895,
              0.9614480900619206,
              0.06675477198424005,
              1,
              3.623200381028938
            ],
            [
              0.9752742134134986,
              2.024725786586501,
              0,
              2,
              0.3250914044711662,
              0,
              0.9877880813538772,
              0.2726286093714086,
              0.4555016123187031,
              1,
              3.623200381028938
            ],
            [
              1.005347414430393,
              1.949372661471555,
              0,
              9,
              0.3402513228341958,
              0,
              4.616869918143831,
              1.274251885796254,
              0.02368136616409589,
              1,
              3.623200381028938
            ],
            [
              0.5746276181115769,
              1.993086803027352,
              0,
              0,
              0.2237895356979366,
              0,
              0,
              0,
              1,
              1,
              3.525131473453241
            ],
            [
              0.8865091373441557,
              2.557859433261861,
              2,
              5,
              0.2573792900415938,
              2.256039916285229,
              1.954759489509495,
              -0.113021223543563,
              0.7409399203990157,
              0.5732568918417695,
              2.665697798428176
            ],
            [
              0.9930338396824443,
              2.006966160317556,
              0,
              11,
              0.3310112798941481,
              0,
              5.480909552684986,
              1.512726036733438,
              0.01201176277486691,
              1,
              3.623200381028938
            ],
            [
              0.647186898930939,
              2.228824840787563,
              1.166666666666667,
              10.83333333333333,
              0.2250292966447641,
              1.802673491372948,
              4.860558414049863,
              0.8439734491881785,
              0.2539658705628587,
              0.9258203791227478,
              3.623200381028938
            ],
            [
              0.6258327965147656,
              2.235389065572951,
              0.5,
              6.5,
              0.2187292096454628,
              0.7989354389614562,
              2.907771224305417,
              0.5820367530280179,
              0.3517629969925554,
              0.8223312231628244,
              3.623200381028938
            ],
            [
              0.9580870026515713,
              2.041912997348429,
              1,
              3,
              0.3193623342171905,
              1.043746546224332,
              1.469210492266672,
              0.1174276609900096,
              0.617418902127482,
              0.7853831010648852,
              3.623200381028938
            ],
            [
              0.9851583707110092,
              2.014841629288991,
              3,
              9,
              0.3283861235703364,
              3.045195665174969,
              4.466852316911862,
              0.3923759390125597,
              0.4073333222958883,
              0.8092644661649033,
              3.623200381028938
            ],
            [
              1.268990294814378,
              2.424289542693995,
              2,
              7,
              0.3435944067727311,
              1.576056182756347,
              2.88744387859762,
              0.466600857669928,
              0.3523527173852018,
              0.8707991795259061,
              2.810512827580238
            ],
            [
              0.9567137233005062,
              1.821416042795473,
              0.5,
              3.5,
              0.3443733028514888,
              0.5226223768120327,
              1.921581844984889,
              0.3861115370537612,
              0.3788696080865953,
              0.815232101624674,
              3.623200381028938
            ],
            [
              0.9935372927907107,
              2.003867051778519,
              4,
              7,
              0.3314658880076776,
              4.026018981899055,
              3.493245718964836,
              -0.1470449345622223,
              0.715665011790193,
              0.5220925328753605,
              3.623200381028938
            ],
            [
              0.8444423005127573,
              2.155557699487243,
              0,
              5,
              0.2814807668375858,
              0,
              2.319585321789059,
              0.6402034328364498,
              0.1915102347460889,
              1,
              3.623200381028938
            ],
            [
              1.26390426010117,
              2.52780852020234,
              0,
              2,
              0.3333333333333333,
              0,
              0.7911991687724467,
              0.2759990877777547,
              0.4444444444444445,
              1,
              2.866673129766108
            ],
            [
              1.26390426010117,
              2.52780852020234,
              1,
              5,
              0.3333333333333333,
              0.7911991687724467,
              1.977997921931117,
              0.413998631666632,
              0.3511659807956106,
              0.9122085048010974,
              2.866673129766108
            ],
            [
              1.209786450052567,
              2.376707317166996,
              1,
              5,
              0.3373173156217294,
              0.826592164225801,
              2.103750833720634,
              0.4521547647842128,
              0.3433435986560909,
              0.9153096872159269,
              2.824605132944572
            ],
            [
              0.5945736534870573,
              2.399286716048093,
              3,
              10,
              0.1985976565698604,
              5.045632248259894,
              4.167905375007108,
              -0.2422518163357897,
              0.7516193390907412,
              0.4931711118037002,
              3.623200381028938
            ],
            [
              0.8960048448239818,
              2.153789387847283,
              3,
              9,
              0.2937919008520079,
              3.348196181449603,
              4.178681560408058,
              0.2419616563577807,
              0.511727197571263,
              0.7320181774796157,
              3.43230159463962
            ],
            [
              0.6032959315019272,
              2.242521659352666,
              1.5,
              6.5,
              0.2119938865515124,
              2.486341978580388,
              2.898522729040803,
              0.1137615111266248,
              0.619296936997124,
              0.6913363138522047,
              3.623200381028938
            ],
            [
              0.992088938922127,
              2.007911061077873,
              0,
              3,
              0.3306963129740423,
              0,
              1.494090081056459,
[truncated: 4,254,323 more chars]
