# Supplementary material for: Variation in selection constraints on teleost TLRs with emphasis on their repertoire in the Walking catfish, Clarias batrachus
Source: Sci Rep. 2020 Dec 7;10:21394. doi: 10.1038/s41598-020-78347-6 (PMC7721727; doi:10.1038/s41598-020-78347-6)
Supplement: Supplementary file 25 — Supplementary Information 25. [file 41598_2020_78347_MOESM25_ESM.zip › T1/slac/tree.new]

(((ATTLR1_2731_BP:0.1256089741231726,((TOTLR1_2731_BP:0.08201387902195607,LCTLR1_2731_BP:0.06959601197880877):0.01073152664027199,SMTLR1_2731_BP:0.09806890757569693):0.02222221871065197):0.01265564084000336,(ONTLR1_2731_BP:0.1681349660422062,(TRTLR1_2731_BP:0.2009753313379316,(((CBTLR1_2731_BP:0.1062114483738196,((IPTLR1_2731_BP:0.05414866407915587,PHTLR1_2731_BP:0.02799834982064365):0.008385013751457135,TFTLR1_2731_BP:0.09435193499447737):0.01720922876190923):0.2495638541378477,(((CITLR1_2731_BP:0.02443940679993388,MATLR1_2731_BP:0.0210161272029549):0.05616030218586939,CCTLR1_2731_BP:0.09247775709700788):0.04206799682153554,DRTLR1_2731_BP:0.1427942087286664):0.1763733388603842):0.1584822634711137,PFTLR1_2731_BP:0.7565272512628304):0.2169234544807236):0.05780074609813728):0.02256774861459558):0.01358155904722596,((OFTLR1_2731_BP:0.06166976240536901,LMTLR1_2731_BP:0.07287313962986797):0.005201084033868135,ECTLR1_2731_BP:0.1180256467594496):0.00505365785113553,(SATLR1_2731_BP:0.1124675990392393,MMTLR1_2731_BP:0.1065201783249555):0.01230120212406413):0
