# Supplementary material for: Variation in selection constraints on teleost TLRs with emphasis on their repertoire in the Walking catfish, Clarias batrachus
Source: Sci Rep. 2020 Dec 7;10:21394. doi: 10.1038/s41598-020-78347-6 (PMC7721727; doi:10.1038/s41598-020-78347-6)
Supplement: Supplementary file 25 — Supplementary Information 25. [file 41598_2020_78347_MOESM25_ESM.zip › T1/struct/S502869_results.tar/Bsites.clr]

cluster 1
COF	3b2dA	BS02_MAN	111.421 72.251 83.804	1.53 :80,104
COF	3t6qA	BS03_MAN	111.421 72.251 83.804	1.50 :80,104
COF	3b2dA	BS01_MAN	111.421 72.251 83.804	1.46 :80,104
COF	3rg1A	BS01_MAN	111.421 72.251 83.804	1.37 :80,104
cluster 2
TMS	1xs2D	BS01_MG	108.167 80.359 82.431	0.28 :101,126
TMS	3ab9A	BS01_CA	109.178 78.166 81.041	0.30 :101,102
COF	3fxiA	BS02_NAG	109.154 76.517 81.587	1.65 :79,80,101,126
COF	3fxiA	BS03_NAG	109.880 78.747 84.113	1.39 :101,103,126,128
cluster 3
COF	3w3lB	BS02_RX8	62.478 65.051 99.131	0.98 :433,435,450,452,480,502
COF	3w3jA	BS02_C09	62.478 65.051 99.131	1.01 :433,435,450,452,480,502
COF	5awbA	BS01_M0A	62.014 64.675 99.434	0.95 :433,435,452,480,502
COF	3wn4A	BS01_D87	63.198 66.091 101.372	1.04 :433,435,452,480
cluster 4
COF	4r07A	BS01_URI	59.124 60.324 94.497	0.90 :452,480,502,526
COF	3w3mA	BS01_RX8	59.577 59.587 91.510	0.91 :480,500,502,526
COF	4r09C	BS03_URI	59.180 59.773 93.913	0.90 :452,502,526
COF	4qc0B	BS01_XG1	61.030 62.099 94.901	1.01 :450,452,478,480,502,526
cluster 5
COF	4r07B	BS01_URI	101.246 79.947 75.053	0.85 :51,74,76,99
COF	3fxiA	BS01_NAG	101.801 82.458 74.795	1.37 :74,75,97,99
cluster 6
FIN	1ziwA	1ZIWA04	70.262 79.141 98.757	0.54 :403,405,407,408,428,430
FIN	2z81A	2Z81A00	70.386 80.582 98.825	0.49 :403,405,406,407,428
FIN	3a79B	3A79B07	70.343 81.875 98.415	0.47 :403,404,405,407,428
cluster 7
FIN	3a79A	3A79A00	91.014 89.642 122.955	0.48 :284,285,286,287,288,308,309,310,311,312,313,314,315,316,336,337,340
FIN	3cigA	3CIGA03	91.355 91.751 123.715	0.56 :284,285,286,310,311,312,313,314,315,318
FIN	2a0zA	2A0ZA06	93.260 92.758 124.466	0.55 :285,286,287,310,313,314
cluster 8
FIN	3a79A	3A79A01	93.517 87.750 108.781	0.48 :250,251,252,253,273,274,275,276,277,298,299,300,301,302,305,309,325,326,327,328,331,333,350,352,355,356
cluster 9
FIN	1ziwA	1ZIWA07	62.282 71.324 87.139	0.54 :475,477,495,497,521
cluster 10
SST	3j0aA	BS05_UUU	53.066 58.492 73.827	0.54 :541,582
cluster 11
COF	3fxiB	BS03_NAG	103.678 76.504 77.835	1.11 :53,75,77,101
CON	NTAPP	NTAPP	101.180 75.797 76.123	0.19 :53,75
cluster 12
SST	3uluA	BS02_UUU	69.436 95.258 101.864	0.51 :374,400,425
cluster 13
TMS	3ep6B	BS01_PYR	69.314 103.960 60.218	0.28 :715,716
cluster 14
TMS	2px8B	BS02_MGT	76.513 108.478 47.558	0.28 :729,732
cluster 15
FIN	3fxiA	3FXIA03	63.777 71.771 91.262	0.60 :432,449,475,477,495,497
cluster 16
TMS	3ciyB	BS02_NUC	99.613 67.336 80.508	0.34 :32,55,58,80,82,482
cluster 17
FIN	2z7xA	2Z7XA04	98.245 91.047 114.300	0.51 :248,249,250,252,253,254,268,271,273,274,276,281,282,283,284,285,288,289,293,296,299,307,308,309,310,316,317
cluster 18
CON	NTAPP	NTAPP	110.865 96.348 88.580	0.19 :165,170,173,191,194,197,199
cluster 19
SST	3j0aA	BS01_UUU	100.664 61.190 70.927	0.50 :12,13,14,21,23
cluster 20
SST	3j0aA	BS06_UUU	52.520 67.470 72.668	0.52 :542,543,556
