# Supplementary material for: Variation in selection constraints on teleost TLRs with emphasis on their repertoire in the Walking catfish, Clarias batrachus
Source: Sci Rep. 2020 Dec 7;10:21394. doi: 10.1038/s41598-020-78347-6 (PMC7721727; doi:10.1038/s41598-020-78347-6)
Supplement: Supplementary file 25 — Supplementary Information 25. [file 41598_2020_78347_MOESM25_ESM.zip › T1/struct/S502869_results.tar/Bsites.inf]

SITE 1	0.04	4
COF	3b2dA	BS02_MAN	111.421 72.251 83.804	1.53 :80,104
MAN(4)

SITE 2	0.04	4
TMS	1xs2D	BS01_MG	108.167 80.359 82.431	0.28 :101,126
NAG(2),MG(1),CA(1)

SITE 3	0.03	4
COF	3w3lB	BS02_RX8	62.478 65.051 99.131	0.98 :433,435,450,452,480,502
C09(1),M0A(1),D87(1),RX8(1)

SITE 4	0.03	4
COF	4r07A	BS01_URI	59.124 60.324 94.497	0.90 :452,480,502,526
URI(2),XG1(1),RX8(1)

SITE 5	0.02	2
COF	4r07B	BS01_URI	101.246 79.947 75.053	0.85 :51,74,76,99
URI(1),NAG(1)

SITE 6	0.02	3
FIN	1ziwA	1ZIWA04	70.262 79.141 98.757	0.54 :403,405,407,408,428,430
2Z81A00(1),1ZIWA04(1),3A79B07(1)

SITE 7	0.02	3
FIN	3a79A	3A79A00	91.014 89.642 122.955	0.48 :284,285,286,287,288,308,309,310,311,312,313,314,315,316,336,337,340
3CIGA03(1),2A0ZA06(1),3A79A00(1)

SITE 8	0.01	1
FIN	3a79A	3A79A01	93.517 87.750 108.781	0.48 :250,251,252,253,273,274,275,276,277,298,299,300,301,302,305,309,325,326,327,328,331,333,350,352,355,356
3A79A01(1)

SITE 9	0.01	1
FIN	1ziwA	1ZIWA07	62.282 71.324 87.139	0.54 :475,477,495,497,521
1ZIWA07(1)

SITE 10	0.01	1
SST	3j0aA	BS05_UUU	53.066 58.492 73.827	0.54 :541,582
UUU(1)

SITE 11	0.01	2
COF	3fxiB	BS03_NAG	103.678 76.504 77.835	1.11 :53,75,77,101
NAG(1)

SITE 12	0.01	1
SST	3uluA	BS02_UUU	69.436 95.258 101.864	0.51 :374,400,425
UUU(1)

SITE 13	0.01	1
TMS	3ep6B	BS01_PYR	69.314 103.960 60.218	0.28 :715,716
PYR(1)

SITE 14	0.01	1
TMS	2px8B	BS02_MGT	76.513 108.478 47.558	0.28 :729,732
MGT(1)

SITE 15	0.01	1
FIN	3fxiA	3FXIA03	63.777 71.771 91.262	0.60 :432,449,475,477,495,497
3FXIA03(1)

SITE 16	0.01	1
TMS	3ciyB	BS02_NUC	99.613 67.336 80.508	0.34 :32,55,58,80,82,482
NUC(1)

SITE 17	0.01	1
FIN	2z7xA	2Z7XA04	98.245 91.047 114.300	0.51 :248,249,250,252,253,254,268,271,273,274,276,281,282,283,284,285,288,289,293,296,299,307,308,309,310,316,317
2Z7XA04(1)

SITE 18	0.01	1
CON	NTAPP	NTAPP	110.865 96.348 88.580	0.19 :165,170,173,191,194,197,199

SITE 19	0.01	1
SST	3j0aA	BS01_UUU	100.664 61.190 70.927	0.50 :12,13,14,21,23
UUU(1)

SITE 20	0.01	1
SST	3j0aA	BS06_UUU	52.520 67.470 72.668	0.52 :542,543,556
UUU(1)
