# Supplementary material for: Variation in selection constraints on teleost TLRs with emphasis on their repertoire in the Walking catfish, Clarias batrachus
Source: Sci Rep. 2020 Dec 7;10:21394. doi: 10.1038/s41598-020-78347-6 (PMC7721727; doi:10.1038/s41598-020-78347-6)
Supplement: Supplementary file 25 — Supplementary Information 25. [file 41598_2020_78347_MOESM25_ESM.zip › T1/struct/S502869_results.tar/CH_complex2.pdb]

ATOM      1  N   MET A   1      83.782  66.311  72.070  1.00  1.00              
ATOM      2  CA  MET A   1      85.176  65.904  72.275  1.00  1.00              
ATOM      3  HA  MET A   1      85.641  66.712  72.823  1.00  1.00              
ATOM      4  CB  MET A   1      85.247  64.630  73.131  1.00  1.00              
ATOM      5  HB1 MET A   1      86.281  64.290  73.173  1.00  1.00              
ATOM      6  HB2 MET A   1      84.644  63.841  72.680  1.00  1.00              
ATOM      7  CG  MET A   1      84.765  64.889  74.564  1.00  1.00              
ATOM      8  HG1 MET A   1      83.694  65.095  74.535  1.00  1.00              
ATOM      9  HG2 MET A   1      85.267  65.777  74.951  1.00  1.00              
ATOM     10  SD  MET A   1      85.056  63.521  75.720  1.00  1.00              
ATOM     11  CE  MET A   1      86.847  63.672  75.950  1.00  1.00              
ATOM     12  HE1 MET A   1      87.175  62.961  76.708  1.00  1.00              
ATOM     13  HE2 MET A   1      87.361  63.461  75.012  1.00  1.00              
ATOM     14  HE3 MET A   1      87.092  64.684  76.273  1.00  1.00              
ATOM     15  C   MET A   1      85.942  65.739  70.953  1.00  1.00              
ATOM     16  O   MET A   1      87.102  65.328  70.876  1.00  1.00              
ATOM     17  N   LYS A   2      85.284  66.113  69.860  1.00  1.00              
ATOM     18  H   LYS A   2      84.301  66.313  70.000  1.00  1.00              
ATOM     19  CA  LYS A   2      85.914  66.500  68.593  1.00  1.00              
ATOM     20  HA  LYS A   2      86.981  66.376  68.652  1.00  1.00              
ATOM     21  CB  LYS A   2      85.374  65.633  67.445  1.00  1.00              
ATOM     22  HB1 LYS A   2      85.753  66.007  66.492  1.00  1.00              
ATOM     23  HB2 LYS A   2      84.287  65.734  67.425  1.00  1.00              
ATOM     24  CG  LYS A   2      85.713  64.130  67.549  1.00  1.00              
ATOM     25  HG1 LYS A   2      85.043  63.616  66.859  1.00  1.00              
ATOM     26  HG2 LYS A   2      85.488  63.753  68.547  1.00  1.00              
ATOM     27  CD  LYS A   2      87.149  63.721  67.150  1.00  1.00              
ATOM     28  HD1 LYS A   2      87.551  64.415  66.411  1.00  1.00              
ATOM     29  HD2 LYS A   2      87.062  62.751  66.655  1.00  1.00              
ATOM     30  CE  LYS A   2      88.147  63.525  68.307  1.00  1.00              
ATOM     31  HE1 LYS A   2      88.917  62.832  67.956  1.00  1.00              
ATOM     32  HE2 LYS A   2      87.629  63.051  69.147  1.00  1.00              
ATOM     33  NZ  LYS A   2      88.802  64.776  68.747  1.00  1.00              
ATOM     34  HZ1 LYS A   2      89.566  64.568  69.384  1.00  1.00              
ATOM     35  HZ2 LYS A   2      89.231  65.281  67.974  1.00  1.00              
ATOM     36  HZ3 LYS A   2      88.154  65.363  69.266  1.00  1.00              
ATOM     37  C   LYS A   2      85.760  68.023  68.340  1.00  1.00              
ATOM     38  O   LYS A   2      86.101  68.504  67.275  1.00  1.00              
ATOM     39  N   ALA A   3      85.320  68.788  69.348  1.00  1.00              
ATOM     40  H   ALA A   3      84.849  68.301  70.074  1.00  1.00              
ATOM     41  CA  ALA A   3      86.090  69.953  69.821  1.00  1.00              
ATOM     42  HA  ALA A   3      86.665  70.411  69.019  1.00  1.00              
ATOM     43  CB  ALA A   3      85.096  70.983  70.370  1.00  1.00              
ATOM     44  HB1 ALA A   3      85.625  71.779  70.888  1.00  1.00              
ATOM     45  HB2 ALA A   3      84.536  71.429  69.550  1.00  1.00              
ATOM     46  HB3 ALA A   3      84.387  70.534  71.065  1.00  1.00              
ATOM     47  C   ALA A   3      87.028  69.400  70.841  1.00  1.00              
ATOM     48  O   ALA A   3      88.122  69.091  70.426  1.00  1.00              
ATOM     49  N   GLN A   4      86.564  69.142  72.066  1.00  1.00              
ATOM     50  H   GLN A   4      85.614  69.404  72.276  1.00  1.00              
ATOM     51  CA  GLN A   4      87.422  68.796  73.193  1.00  1.00              
ATOM     52  HA  GLN A   4      88.105  69.619  73.213  1.00  1.00              
ATOM     53  CB  GLN A   4      86.650  68.863  74.521  1.00  1.00              
ATOM     54  HB1 GLN A   4      87.302  68.490  75.313  1.00  1.00              
ATOM     55  HB2 GLN A   4      85.761  68.234  74.478  1.00  1.00              
ATOM     56  CG  GLN A   4      86.248  70.310  74.857  1.00  1.00              
ATOM     57  HG1 GLN A   4      85.530  70.675  74.122  1.00  1.00              
ATOM     58  HG2 GLN A   4      87.131  70.949  74.826  1.00  1.00              
ATOM     59  CD  GLN A   4      85.628  70.414  76.242  1.00  1.00              
ATOM     60  OE1 GLN A   4      84.442  70.621  76.412  1.00  1.00              
ATOM     61  NE2 GLN A   4      86.403  70.249  77.292  1.00  1.00              
ATOM     62 1HE2 GLN A   4      87.388  70.090  77.175  1.00  1.00              
ATOM     63 2HE2 GLN A   4      85.944  70.290  78.184  1.00  1.00              
ATOM     64  C   GLN A   4      88.221  67.534  73.040  1.00  1.00              
ATOM     65  O   GLN A   4      87.846  66.445  73.474  1.00  1.00              
ATOM     66  N   GLY A   5      89.384  67.734  72.445  1.00  1.00              
ATOM     67  H   GLY A   5      89.586  68.668  72.126  1.00  1.00              
ATOM     68  CA  GLY A   5      90.385  66.736  72.397  1.00  1.00              
ATOM     69  HA1 GLY A   5      91.229  67.090  71.842  1.00  1.00              
ATOM     70  HA2 GLY A   5      89.980  65.824  71.946  1.00  1.00              
ATOM     71  C   GLY A   5      90.714  66.463  73.851  1.00  1.00              
ATOM     72  O   GLY A   5      90.330  67.178  74.786  1.00  1.00              
ATOM     73  N   LEU A   6      91.423  65.390  74.066  1.00  1.00              
ATOM     74  H   LEU A   6      91.786  64.826  73.318  1.00  1.00              
ATOM     75  CA  LEU A   6      91.659  64.984  75.410  1.00  1.00              
ATOM     76  HA  LEU A   6      91.457  65.781  76.120  1.00  1.00              
ATOM     77  CB  LEU A   6      90.661  63.831  75.688  1.00  1.00              
ATOM     78  HB1 LEU A   6      90.898  62.994  75.031  1.00  1.00              
ATOM     79  HB2 LEU A   6      89.672  64.185  75.394  1.00  1.00              
ATOM     80  CG  LEU A   6      90.507  63.278  77.119  1.00  1.00              
ATOM     81  HG  LEU A   6      89.682  62.566  77.087  1.00  1.00              
ATOM     82  CD1 LEU A   6      91.725  62.501  77.617  1.00  1.00              
ATOM     83 1HD1 LEU A   6      91.491  62.028  78.570  1.00  1.00              
ATOM     84 2HD1 LEU A   6      91.987  61.724  76.898  1.00  1.00              
ATOM     85 3HD1 LEU A   6      92.585  63.149  77.752  1.00  1.00              
ATOM     86  CD2 LEU A   6      90.120  64.357  78.131  1.00  1.00              
ATOM     87 1HD2 LEU A   6      90.913  65.091  78.241  1.00  1.00              
ATOM     88 2HD2 LEU A   6      89.213  64.862  77.797  1.00  1.00              
ATOM     89 3HD2 LEU A   6      89.924  63.895  79.098  1.00  1.00              
ATOM     90  C   LEU A   6      93.100  64.580  75.546  1.00  1.00              
ATOM     91  O   LEU A   6      93.507  63.637  74.877  1.00  1.00              
ATOM     92  N   PRO A   7      93.867  65.358  76.311  1.00  1.00              
ATOM     93  CD  PRO A   7      93.516  65.922  77.605  1.00  1.00              
ATOM     94  HD1 PRO A   7      93.141  65.156  78.279  1.00  1.00              
ATOM     95  HD2 PRO A   7      92.773  66.706  77.495  1.00  1.00              
ATOM     96  CG  PRO A   7      94.809  66.488  78.177  1.00  1.00              
ATOM     97  HG1 PRO A   7      95.287  65.740  78.810  1.00  1.00              
ATOM     98  HG2 PRO A   7      94.630  67.405  78.737  1.00  1.00              
ATOM     99  CB  PRO A   7      95.663  66.727  76.935  1.00  1.00              
ATOM    100  HB1 PRO A   7      96.724  66.653  77.171  1.00  1.00              
ATOM    101  HB2 PRO A   7      95.411  67.696  76.514  1.00  1.00              
ATOM    102  CA  PRO A   7      95.228  65.660  75.941  1.00  1.00              
ATOM    103  HA  PRO A   7      95.301  66.034  74.922  1.00  1.00              
ATOM    104  C   PRO A   7      96.082  64.414  76.053  1.00  1.00              
ATOM    105  O   PRO A   7      95.821  63.563  76.899  1.00  1.00              
ATOM    106  N   CYS A   8      97.099  64.307  75.209  1.00  1.00              
ATOM    107  H   CYS A   8      97.240  65.063  74.553  1.00  1.00              
ATOM    108  CA  CYS A   8      97.661  63.004  74.868  1.00  1.00              
ATOM    109  HA  CYS A   8      96.806  62.376  74.610  1.00  1.00              
ATOM    110  CB  CYS A   8      98.536  63.140  73.613  1.00  1.00              
ATOM    111  HB1 CYS A   8      99.481  62.608  73.743  1.00  1.00              
ATOM    112  HB2 CYS A   8      98.751  64.186  73.381  1.00  1.00              
ATOM    113  SG  CYS A   8      97.612  62.379  72.256  1.00  1.00              
ATOM    114  HG  CYS A   8      96.657  63.322  72.179  1.00  1.00              
ATOM    115  C   CYS A   8      98.372  62.183  75.965  1.00  1.00              
ATOM    116  O   CYS A   8      98.854  61.084  75.684  1.00  1.00              
ATOM    117  N   LEU A   9      98.408  62.695  77.198  1.00  1.00              
ATOM    118  H   LEU A   9      97.968  63.600  77.274  1.00  1.00              
ATOM    119  CA  LEU A   9      98.544  61.960  78.461  1.00  1.00              
ATOM    120  HA  LEU A   9      99.150  62.589  79.110  1.00  1.00              
ATOM    121  CB  LEU A   9      97.154  61.809  79.133  1.00  1.00              
ATOM    122  HB1 LEU A   9      97.176  61.000  79.864  1.00  1.00              
ATOM    123  HB2 LEU A   9      96.431  61.519  78.368  1.00  1.00              
ATOM    124  CG  LEU A   9      96.662  63.066  79.874  1.00  1.00              
ATOM    125  HG  LEU A   9      96.877  63.955  79.281  1.00  1.00              
ATOM    126  CD1 LEU A   9      95.155  62.989  80.136  1.00  1.00              
ATOM    127 1HD1 LEU A   9      94.824  63.881  80.665  1.00  1.00              
ATOM    128 2HD1 LEU A   9      94.631  62.933  79.181  1.00  1.00              
ATOM    129 3HD1 LEU A   9      94.920  62.102  80.725  1.00  1.00              
ATOM    130  CD2 LEU A   9      97.342  63.209  81.239  1.00  1.00              
ATOM    131 1HD2 LEU A   9      97.028  64.144  81.702  1.00  1.00              
ATOM    132 2HD2 LEU A   9      97.072  62.372  81.883  1.00  1.00              
ATOM    133 3HD2 LEU A   9      98.420  63.230  81.119  1.00  1.00              
ATOM    134  C   LEU A   9      99.297  60.626  78.413  1.00  1.00              
ATOM    135  O   LEU A   9      98.773  59.552  78.704  1.00  1.00              
ATOM    136  N   SER A  10     100.587  60.727  78.127  1.00  1.00              
ATOM    137  H   SER A  10     100.927  61.640  77.839  1.00  1.00              
ATOM    138  CA  SER A  10     101.576  59.678  78.336  1.00  1.00              
ATOM    139  HA  SER A  10     102.533  60.183  78.209  1.00  1.00              
ATOM    140  CB  SER A  10     101.572  59.160  79.781  1.00  1.00              
ATOM    141  HB1 SER A  10     100.800  58.400  79.908  1.00  1.00              
ATOM    142  HB2 SER A  10     101.388  59.983  80.472  1.00  1.00              
ATOM    143  OG  SER A  10     102.844  58.612  80.052  1.00  1.00              
ATOM    144  HG  SER A  10     103.015  57.971  79.345  1.00  1.00              
ATOM    145  C   SER A  10     101.615  58.549  77.314  1.00  1.00              
ATOM    146  O   SER A  10     102.424  57.630  77.471  1.00  1.00              
ATOM    147  N   VAL A  11     100.833  58.614  76.239  1.00  1.00              
ATOM    148  H   VAL A  11     100.172  59.383  76.156  1.00  1.00              
ATOM    149  CA  VAL A  11     101.016  57.709  75.099  1.00  1.00              
ATOM    150  HA  VAL A  11     100.996  56.684  75.467  1.00  1.00              
ATOM    151  CB  VAL A  11      99.867  57.856  74.076  1.00  1.00              
ATOM    152  HB  VAL A  11      99.834  58.881  73.702  1.00  1.00              
ATOM    153  CG1 VAL A  11     100.052  56.902  72.886  1.00  1.00              
ATOM    154 1HG1 VAL A  11      99.200  56.994  72.210  1.00  1.00              
ATOM    155 2HG1 VAL A  11     100.951  57.165  72.329  1.00  1.00              
ATOM    156 3HG1 VAL A  11     100.123  55.872  73.234  1.00  1.00              
ATOM    157  CG2 VAL A  11      98.512  57.524  74.717  1.00  1.00              
ATOM    158 1HG2 VAL A  11      97.719  57.611  73.973  1.00  1.00              
ATOM    159 2HG2 VAL A  11      98.518  56.511  75.121  1.00  1.00              
ATOM    160 3HG2 VAL A  11      98.295  58.232  75.518  1.00  1.00              
ATOM    161  C   VAL A  11     102.367  57.965  74.467  1.00  1.00              
ATOM    162  O   VAL A  11     102.563  59.001  73.847  1.00  1.00              
ATOM    163  N   MET A  12     103.328  57.060  74.662  1.00  1.00              
ATOM    164  H   MET A  12     103.118  56.261  75.242  1.00  1.00              
ATOM    165  CA  MET A  12     104.697  57.236  74.174  1.00  1.00              
ATOM    166  HA  MET A  12     104.993  58.257  74.415  1.00  1.00              
ATOM    167  CB  MET A  12     105.694  56.327  74.905  1.00  1.00              
ATOM    168  HB1 MET A  12     106.659  56.443  74.419  1.00  1.00              
ATOM    169  HB2 MET A  12     105.387  55.283  74.830  1.00  1.00              
ATOM    170  CG  MET A  12     105.872  56.730  76.377  1.00  1.00              
ATOM    171  HG1 MET A  12     105.054  56.310  76.964  1.00  1.00              
ATOM    172  HG2 MET A  12     105.809  57.816  76.453  1.00  1.00              
ATOM    173  SD  MET A  12     107.461  56.233  77.111  1.00  1.00              
ATOM    174  CE  MET A  12     107.299  54.427  77.030  1.00  1.00              
ATOM    175  HE1 MET A  12     106.402  54.113  77.566  1.00  1.00              
ATOM    176  HE2 MET A  12     107.227  54.108  75.989  1.00  1.00              
ATOM    177  HE3 MET A  12     108.171  53.959  77.486  1.00  1.00              
ATOM    178  C   MET A  12     104.804  57.144  72.653  1.00  1.00              
ATOM    179  O   MET A  12     105.247  56.150  72.091  1.00  1.00              
ATOM    180  N   VAL A  13     104.332  58.202  71.999  1.00  1.00              
ATOM    181  H   VAL A  13     103.855  58.904  72.553  1.00  1.00              
ATOM    182  CA  VAL A  13     104.126  58.266  70.560  1.00  1.00              
ATOM    183  HA  VAL A  13     103.823  57.264  70.250  1.00  1.00              
ATOM    184  CB  VAL A  13     102.958  59.197  70.236  1.00  1.00              
ATOM    185  HB  VAL A  13     102.154  58.970  70.938  1.00  1.00              
ATOM    186  CG1 VAL A  13     103.308  60.678  70.406  1.00  1.00              
ATOM    187 1HG1 VAL A  13     102.393  61.262  70.372  1.00  1.00              
ATOM    188 2HG1 VAL A  13     103.779  60.847  71.373  1.00  1.00              
ATOM    189 3HG1 VAL A  13     103.978  61.010  69.614  1.00  1.00              
ATOM    190  CG2 VAL A  13     102.429  58.861  68.844  1.00  1.00              
ATOM    191 1HG2 VAL A  13     101.487  59.366  68.678  1.00  1.00              
ATOM    192 2HG2 VAL A  13     103.144  59.152  68.076  1.00  1.00              
ATOM    193 3HG2 VAL A  13     102.244  57.790  68.761  1.00  1.00              
ATOM    194  C   VAL A  13     105.404  58.543  69.779  1.00  1.00              
ATOM    195  O   VAL A  13     105.514  58.132  68.628  1.00  1.00              
ATOM    196  N   PHE A  14     106.384  59.162  70.447  1.00  1.00              
ATOM    197  H   PHE A  14     106.166  59.473  71.379  1.00  1.00              
ATOM    198  CA  PHE A  14     107.723  59.473  69.945  1.00  1.00              
ATOM    199  HA  PHE A  14     108.184  60.121  70.685  1.00  1.00              
ATOM    200  CB  PHE A  14     108.566  58.183  69.888  1.00  1.00              
ATOM    201  HB1 PHE A  14     109.550  58.430  69.488  1.00  1.00              
ATOM    202  HB2 PHE A  14     108.104  57.489  69.184  1.00  1.00              
ATOM    203  CG  PHE A  14     108.782  57.489  71.218  1.00  1.00              
ATOM    204  CD1 PHE A  14     109.571  58.111  72.203  1.00  1.00              
ATOM    205  HD1 PHE A  14     109.996  59.082  72.008  1.00  1.00              
ATOM    206  CE1 PHE A  14     109.829  57.467  73.425  1.00  1.00              
ATOM    207  HE1 PHE A  14     110.453  57.951  74.162  1.00  1.00              
ATOM    208  CZ  PHE A  14     109.297  56.188  73.667  1.00  1.00              
ATOM    209  HZ  PHE A  14     109.493  55.684  74.601  1.00  1.00              
ATOM    210  CE2 PHE A  14     108.505  55.565  72.687  1.00  1.00              
ATOM    211  HE2 PHE A  14     108.082  54.587  72.865  1.00  1.00              
ATOM    212  CD2 PHE A  14     108.247  56.215  71.467  1.00  1.00              
ATOM    213  HD2 PHE A  14     107.632  55.735  70.718  1.00  1.00              
ATOM    214  C   PHE A  14     107.777  60.254  68.630  1.00  1.00              
ATOM    215  O   PHE A  14     108.809  60.331  67.962  1.00  1.00              
ATOM    216  N   LEU A  15     106.651  60.855  68.279  1.00  1.00              
ATOM    217  H   LEU A  15     105.892  60.832  68.943  1.00  1.00              
ATOM    218  CA  LEU A  15     106.392  61.510  67.015  1.00  1.00              
ATOM    219  HA  LEU A  15     107.323  61.770  66.549  1.00  1.00              
ATOM    220  CB  LEU A  15     105.640  60.516  66.071  1.00  1.00              
ATOM    221  HB1 LEU A  15     105.229  61.077  65.233  1.00  1.00              
ATOM    222  HB2 LEU A  15     104.815  60.094  66.642  1.00  1.00              
ATOM    223  CG  LEU A  15     106.480  59.356  65.503  1.00  1.00              
ATOM    224  HG  LEU A  15     106.930  58.798  66.317  1.00  1.00              
ATOM    225  CD1 LEU A  15     105.576  58.419  64.704  1.00  1.00              
ATOM    226 1HD1 LEU A  15     106.146  57.573  64.326  1.00  1.00              
ATOM    227 2HD1 LEU A  15     104.790  58.021  65.344  1.00  1.00              
ATOM    228 3HD1 LEU A  15     105.111  58.932  63.866  1.00  1.00              
ATOM    229  CD2 LEU A  15     107.581  59.856  64.569  1.00  1.00              
ATOM    230 1HD2 LEU A  15     108.097  59.009  64.120  1.00  1.00              
ATOM    231 2HD2 LEU A  15     107.171  60.474  63.774  1.00  1.00              
ATOM    232 3HD2 LEU A  15     108.325  60.424  65.125  1.00  1.00              
ATOM    233  C   LEU A  15     105.665  62.830  67.304  1.00  1.00              
ATOM    234  O   LEU A  15     105.982  63.508  68.289  1.00  1.00              
ATOM    235  N   LEU A  16     104.658  63.213  66.511  1.00  1.00              
ATOM    236  H   LEU A  16     104.519  62.639  65.699  1.00  1.00              
ATOM    237  CA  LEU A  16     103.432  63.659  67.163  1.00  1.00              
ATOM    238  HA  LEU A  16     103.659  64.062  68.166  1.00  1.00              
ATOM    239  CB  LEU A  16     102.742  64.817  66.423  1.00  1.00              
ATOM    240  HB1 LEU A  16     101.665  64.656  66.372  1.00  1.00              
ATOM    241  HB2 LEU A  16     103.136  64.867  65.415  1.00  1.00              
ATOM    242  CG  LEU A  16     103.031  66.127  67.169  1.00  1.00              
ATOM    243  HG  LEU A  16     104.107  66.172  67.311  1.00  1.00              
ATOM    244  CD1 LEU A  16     102.603  67.339  66.364  1.00  1.00              
ATOM    245 1HD1 LEU A  16     102.895  68.264  66.842  1.00  1.00              
ATOM    246 2HD1 LEU A  16     103.030  67.314  65.370  1.00  1.00              
ATOM    247 3HD1 LEU A  16     101.528  67.374  66.331  1.00  1.00              
ATOM    248  CD2 LEU A  16     102.319  66.226  68.516  1.00  1.00              
ATOM    249 1HD2 LEU A  16     102.369  67.244  68.907  1.00  1.00              
ATOM    250 2HD2 LEU A  16     101.265  65.967  68.402  1.00  1.00              
ATOM    251 3HD2 LEU A  16     102.781  65.565  69.242  1.00  1.00              
ATOM    252  C   LEU A  16     102.555  62.471  67.481  1.00  1.00              
ATOM    253  O   LEU A  16     102.727  61.388  66.927  1.00  1.00              
ATOM    254  N   PHE A  17     101.589  62.725  68.339  1.00  1.00              
ATOM    255  H   PHE A  17     101.608  63.632  68.785  1.00  1.00              
ATOM    256  CA  PHE A  17     100.290  62.088  68.330  1.00  1.00              
ATOM    257  HA  PHE A  17     100.381  61.009  68.294  1.00  1.00              
ATOM    258  CB  PHE A  17      99.633  62.472  69.677  1.00  1.00              
ATOM    259  HB1 PHE A  17     100.012  61.786  70.436  1.00  1.00              
ATOM    260  HB2 PHE A  17      98.565  62.324  69.634  1.00  1.00              
ATOM    261  CG  PHE A  17      99.844  63.892  70.170  1.00  1.00              
ATOM    262  CD1 PHE A  17     100.899  64.180  71.060  1.00  1.00              
ATOM    263  HD1 PHE A  17     101.564  63.397  71.397  1.00  1.00              
ATOM    264  CE1 PHE A  17     101.089  65.492  71.524  1.00  1.00              
ATOM    265  HE1 PHE A  17     101.908  65.707  72.192  1.00  1.00              
ATOM    266  CZ  PHE A  17     100.216  66.519  71.115  1.00  1.00              
ATOM    267  HZ  PHE A  17     100.357  67.530  71.471  1.00  1.00              
ATOM    268  CE2 PHE A  17      99.162  66.227  70.231  1.00  1.00              
ATOM    269  HE2 PHE A  17      98.493  67.001  69.891  1.00  1.00              
ATOM    270  CD2 PHE A  17      98.971  64.918  69.765  1.00  1.00              
ATOM    271  HD2 PHE A  17      98.146  64.708  69.093  1.00  1.00              
ATOM    272  C   PHE A  17      99.533  62.505  67.089  1.00  1.00              
ATOM    273  O   PHE A  17      98.496  63.139  67.143  1.00  1.00              
ATOM    274  N   LEU A  18     100.126  62.199  65.940  1.00  1.00              
ATOM    275  H   LEU A  18     100.972  61.642  65.965  1.00  1.00              
ATOM    276  CA  LEU A  18      99.547  62.541  64.675  1.00  1.00              
ATOM    277  HA  LEU A  18      99.249  63.580  64.731  1.00  1.00              
ATOM    278  CB  LEU A  18     100.602  62.451  63.538  1.00  1.00              
ATOM    279  HB1 LEU A  18     101.500  62.950  63.900  1.00  1.00              
ATOM    280  HB2 LEU A  18     100.232  63.064  62.716  1.00  1.00              
ATOM    281  CG  LEU A  18     101.050  61.102  62.942  1.00  1.00              
ATOM    282  HG  LEU A  18     101.902  61.326  62.299  1.00  1.00              
ATOM    283  CD1 LEU A  18     101.538  60.091  63.974  1.00  1.00              
ATOM    284 1HD1 LEU A  18     101.927  59.207  63.471  1.00  1.00              
ATOM    285 2HD1 LEU A  18     102.337  60.528  64.571  1.00  1.00              
ATOM    286 3HD1 LEU A  18     100.717  59.787  64.625  1.00  1.00              
ATOM    287  CD2 LEU A  18     100.004  60.441  62.044  1.00  1.00              
ATOM    288 1HD2 LEU A  18     100.458  59.603  61.517  1.00  1.00              
ATOM    289 2HD2 LEU A  18      99.171  60.063  62.633  1.00  1.00              
ATOM    290 3HD2 LEU A  18      99.640  61.158  61.310  1.00  1.00              
ATOM    291  C   LEU A  18      98.243  61.746  64.479  1.00  1.00              
ATOM    292  O   LEU A  18      98.123  60.618  64.958  1.00  1.00              
ATOM    293  N   PRO A  19      97.214  62.344  63.832  1.00  1.00              
ATOM    294  CD  PRO A  19      97.361  63.117  62.609  1.00  1.00              
ATOM    295  HD1 PRO A  19      97.771  62.489  61.819  1.00  1.00              
ATOM    296  HD2 PRO A  19      97.997  63.989  62.766  1.00  1.00              
ATOM    297  CG  PRO A  19      95.950  63.574  62.215  1.00  1.00              
ATOM    298  HG1 PRO A  19      95.745  63.381  61.162  1.00  1.00              
ATOM    299  HG2 PRO A  19      95.840  64.638  62.431  1.00  1.00              
ATOM    300  CB  PRO A  19      95.011  62.769  63.119  1.00  1.00              
ATOM    301  HB1 PRO A  19      94.800  61.792  62.679  1.00  1.00              
ATOM    302  HB2 PRO A  19      94.091  63.317  63.329  1.00  1.00              
ATOM    303  CA  PRO A  19      95.884  62.606  64.367  1.00  1.00              
ATOM    304  HA  PRO A  19      95.945  63.598  64.805  1.00  1.00              
ATOM    305  C   PRO A  19      95.275  61.775  65.488  1.00  1.00              
ATOM    306  O   PRO A  19      94.114  61.376  65.459  1.00  1.00              
ATOM    307  N   HIS A  20      96.035  61.668  66.571  1.00  1.00              
ATOM    308  H   HIS A  20      96.961  62.083  66.528  1.00  1.00              
ATOM    309  CA  HIS A  20      95.520  61.458  67.905  1.00  1.00              
ATOM    310  HA  HIS A  20      94.697  60.746  67.828  1.00  1.00              
ATOM    311  CB  HIS A  20      96.564  60.747  68.774  1.00  1.00              
ATOM    312  HB1 HIS A  20      96.417  60.996  69.825  1.00  1.00              
ATOM    313  HB2 HIS A  20      97.547  61.051  68.446  1.00  1.00              
ATOM    314  CG  HIS A  20      96.530  59.247  68.628  1.00  1.00              
ATOM    315  ND1 HIS A  20      95.985  58.355  69.549  1.00  1.00              
ATOM    316  CE1 HIS A  20      96.180  57.132  69.037  1.00  1.00              
ATOM    317  HE1 HIS A  20      95.872  56.214  69.518  1.00  1.00              
ATOM    318  NE2 HIS A  20      96.809  57.213  67.853  1.00  1.00              
ATOM    319  HE2 HIS A  20      97.078  56.430  67.276  1.00  1.00              
ATOM    320  CD2 HIS A  20      97.036  58.542  67.574  1.00  1.00              
ATOM    321  HD2 HIS A  20      97.514  58.963  66.699  1.00  1.00              
ATOM    322  C   HIS A  20      94.894  62.720  68.444  1.00  1.00              
ATOM    323  O   HIS A  20      95.351  63.354  69.386  1.00  1.00              
ATOM    324  N   SER A  21      93.732  63.009  67.858  1.00  1.00              
ATOM    325  H   SER A  21      93.505  62.465  67.032  1.00  1.00              
ATOM    326  CA  SER A  21      92.805  64.048  68.284  1.00  1.00              
ATOM    327  HA  SER A  21      93.400  64.956  68.360  1.00  1.00              
ATOM    328  CB  SER A  21      91.767  64.250  67.176  1.00  1.00              
ATOM    329  HB1 SER A  21      91.033  63.445  67.213  1.00  1.00              
ATOM    330  HB2 SER A  21      92.266  64.220  66.205  1.00  1.00              
ATOM    331  OG  SER A  21      91.126  65.502  67.304  1.00  1.00              
ATOM    332  HG  SER A  21      91.763  66.188  67.049  1.00  1.00              
ATOM    333  C   SER A  21      92.191  63.828  69.681  1.00  1.00              
ATOM    334  O   SER A  21      91.244  64.498  70.099  1.00  1.00              
ATOM    335  N   PHE A  22      92.794  62.947  70.463  1.00  1.00              
ATOM    336  H   PHE A  22      93.479  62.377  69.993  1.00  1.00              
ATOM    337  CA  PHE A  22      93.171  63.171  71.855  1.00  1.00              
ATOM    338  HA  PHE A  22      92.272  63.249  72.462  1.00  1.00              
ATOM    339  CB  PHE A  22      93.924  61.894  72.283  1.00  1.00              
ATOM    340  HB1 PHE A  22      94.300  61.989  73.299  1.00  1.00              
ATOM    341  HB2 PHE A  22      94.796  61.767  71.642  1.00  1.00              
ATOM    342  CG  PHE A  22      93.071  60.641  72.210  1.00  1.00              
ATOM    343  CD1 PHE A  22      92.094  60.398  73.193  1.00  1.00              
ATOM    344  HD1 PHE A  22      91.986  61.084  74.021  1.00  1.00              
ATOM    345  CE1 PHE A  22      91.271  59.260  73.104  1.00  1.00              
ATOM    346  HE1 PHE A  22      90.530  59.069  73.867  1.00  1.00              
ATOM    347  CZ  PHE A  22      91.424  58.362  72.032  1.00  1.00              
ATOM    348  HZ  PHE A  22      90.801  57.481  71.972  1.00  1.00              
ATOM    349  CE2 PHE A  22      92.406  58.597  71.054  1.00  1.00              
ATOM    350  HE2 PHE A  22      92.546  57.897  70.241  1.00  1.00              
ATOM    351  CD2 PHE A  22      93.229  59.734  71.145  1.00  1.00              
ATOM    352  HD2 PHE A  22      93.997  59.900  70.405  1.00  1.00              
ATOM    353  C   PHE A  22      94.003  64.464  72.061  1.00  1.00              
ATOM    354  O   PHE A  22      95.133  64.459  72.547  1.00  1.00              
ATOM    355  N   MET A  23      93.400  65.585  71.644  1.00  1.00              
ATOM    356  H   MET A  23      92.496  65.474  71.212  1.00  1.00              
ATOM    357  CA  MET A  23      93.971  66.927  71.674  1.00  1.00              
ATOM    358  HA  MET A  23      95.021  66.792  71.949  1.00  1.00              
ATOM    359  CB  MET A  23      94.106  67.553  70.281  1.00  1.00              
ATOM    360  HB1 MET A  23      94.841  66.952  69.746  1.00  1.00              
ATOM    361  HB2 MET A  23      94.514  68.552  70.393  1.00  1.00              
ATOM    362  CG  MET A  23      92.850  67.634  69.415  1.00  1.00              
ATOM    363  HG1 MET A  23      92.118  68.269  69.915  1.00  1.00              
ATOM    364  HG2 MET A  23      92.422  66.642  69.324  1.00  1.00              
ATOM    365  SD  MET A  23      93.133  68.301  67.744  1.00  1.00              
ATOM    366  CE  MET A  23      94.545  67.356  67.083  1.00  1.00              
ATOM    367  HE1 MET A  23      94.318  66.295  67.016  1.00  1.00              
ATOM    368  HE2 MET A  23      94.794  67.718  66.085  1.00  1.00              
ATOM    369  HE3 MET A  23      95.427  67.487  67.710  1.00  1.00              
ATOM    370  C   MET A  23      93.480  67.788  72.841  1.00  1.00              
ATOM    371  O   MET A  23      93.600  67.322  73.967  1.00  1.00              
ATOM    372  N   LEU A  24      92.908  68.985  72.667  1.00  1.00              
ATOM    373  H   LEU A  24      92.897  69.439  71.762  1.00  1.00              
ATOM    374  CA  LEU A  24      92.195  69.609  73.800  1.00  1.00              
ATOM    375  HA  LEU A  24      91.800  68.822  74.418  1.00  1.00              
ATOM    376  CB  LEU A  24      93.187  70.385  74.704  1.00  1.00              
ATOM    377  HB1 LEU A  24      93.409  71.347  74.264  1.00  1.00              
ATOM    378  HB2 LEU A  24      94.122  69.828  74.709  1.00  1.00              
ATOM    379  CG  LEU A  24      92.808  70.621  76.187  1.00  1.00              
ATOM    380  HG  LEU A  24      93.709  70.972  76.682  1.00  1.00              
ATOM    381  CD1 LEU A  24      91.749  71.694  76.441  1.00  1.00              
ATOM    382 1HD1 LEU A  24      91.688  71.886  77.511  1.00  1.00              
ATOM    383 2HD1 LEU A  24      92.024  72.620  75.941  1.00  1.00              
ATOM    384 3HD1 LEU A  24      90.772  71.365  76.098  1.00  1.00              
ATOM    385  CD2 LEU A  24      92.398  69.334  76.891  1.00  1.00              
ATOM    386 1HD2 LEU A  24      92.380  69.488  77.969  1.00  1.00              
ATOM    387 2HD2 LEU A  24      91.411  69.012  76.556  1.00  1.00              
ATOM    388 3HD2 LEU A  24      93.132  68.574  76.640  1.00  1.00              
ATOM    389  C   LEU A  24      90.992  70.471  73.415  1.00  1.00              
ATOM    390  O   LEU A  24      89.945  70.333  74.019  1.00  1.00              
ATOM    391  N   ASP A  25      91.096  71.244  72.344  1.00  1.00              
ATOM    392  H   ASP A  25      92.030  71.351  71.961  1.00  1.00              
ATOM    393  CA  ASP A  25      90.042  71.674  71.438  1.00  1.00              
ATOM    394  HA  ASP A  25      89.162  71.050  71.571  1.00  1.00              
ATOM    395  CB  ASP A  25      89.618  73.132  71.633  1.00  1.00              
ATOM    396  HB1 ASP A  25      90.504  73.757  71.721  1.00  1.00              
ATOM    397  HB2 ASP A  25      89.019  73.227  72.541  1.00  1.00              
ATOM    398  CG  ASP A  25      88.803  73.552  70.403  1.00  1.00              
ATOM    399  OD1 ASP A  25      89.422  74.127  69.471  1.00  1.00              
ATOM    400  OD2 ASP A  25      87.643  73.108  70.304  1.00  1.00              
ATOM    401  C   ASP A  25      90.575  71.493  70.004  1.00  1.00              
ATOM    402  O   ASP A  25      91.738  71.765  69.709  1.00  1.00              
ATOM    403  N   MET A  26      89.715  71.046  69.095  1.00  1.00              
ATOM    404  H   MET A  26      88.747  70.948  69.372  1.00  1.00              
ATOM    405  CA  MET A  26      90.157  70.362  67.895  1.00  1.00              
ATOM    406  HA  MET A  26      90.972  69.716  68.205  1.00  1.00              
ATOM    407  CB  MET A  26      89.067  69.451  67.294  1.00  1.00              
ATOM    408  HB1 MET A  26      88.294  70.056  66.819  1.00  1.00              
ATOM    409  HB2 MET A  26      88.620  68.868  68.090  1.00  1.00              
ATOM    410  CG  MET A  26      89.640  68.440  66.286  1.00  1.00              
ATOM    411  HG1 MET A  26      90.551  68.027  66.711  1.00  1.00              
ATOM    412  HG2 MET A  26      89.911  68.955  65.365  1.00  1.00              
ATOM    413  SD  MET A  26      88.575  67.036  65.850  1.00  1.00              
ATOM    414  CE  MET A  26      87.557  67.816  64.567  1.00  1.00              
ATOM    415  HE1 MET A  26      86.796  67.113  64.228  1.00  1.00              
ATOM    416  HE2 MET A  26      87.070  68.705  64.968  1.00  1.00              
ATOM    417  HE3 MET A  26      88.186  68.103  63.725  1.00  1.00              
ATOM    418  C   MET A  26      90.740  71.282  66.833  1.00  1.00              
ATOM    419  O   MET A  26      91.378  70.820  65.885  1.00  1.00              
ATOM    420  N   LYS A  27      90.586  72.593  67.006  1.00  1.00              
ATOM    421  H   LYS A  27      90.052  72.929  67.807  1.00  1.00              
ATOM    422  CA  LYS A  27      91.316  73.546  66.193  1.00  1.00              
ATOM    423  HA  LYS A  27      92.076  73.002  65.643  1.00  1.00              
ATOM    424  CB  LYS A  27      90.353  74.188  65.172  1.00  1.00              
ATOM    425  HB1 LYS A  27      89.745  74.937  65.685  1.00  1.00              
ATOM    426  HB2 LYS A  27      89.673  73.417  64.801  1.00  1.00              
ATOM    427  CG  LYS A  27      91.018  74.840  63.941  1.00  1.00              
ATOM    428  HG1 LYS A  27      91.608  75.703  64.245  1.00  1.00              
ATOM    429  HG2 LYS A  27      90.218  75.228  63.309  1.00  1.00              
ATOM    430  CD  LYS A  27      91.876  73.883  63.081  1.00  1.00              
ATOM    431  HD1 LYS A  27      91.439  73.857  62.081  1.00  1.00              
ATOM    432  HD2 LYS A  27      91.829  72.863  63.467  1.00  1.00              
ATOM    433  CE  LYS A  27      93.344  74.325  62.938  1.00  1.00              
ATOM    434  HE1 LYS A  27      93.369  75.373  62.627  1.00  1.00              
ATOM    435  HE2 LYS A  27      93.810  73.729  62.148  1.00  1.00              
ATOM    436  NZ  LYS A  27      94.114  74.158  64.192  1.00  1.00              
ATOM    437  HZ1 LYS A  27      95.060  74.521  64.103  1.00  1.00              
ATOM    438  HZ2 LYS A  27      93.724  74.726  64.944  1.00  1.00              
ATOM    439  HZ3 LYS A  27      94.142  73.195  64.494  1.00  1.00              
ATOM    440  C   LYS A  27      92.106  74.537  67.021  1.00  1.00              
ATOM    441  O   LYS A  27      92.766  75.366  66.406  1.00  1.00              
ATOM    442  N   THR A  28      92.145  74.427  68.350  1.00  1.00              
ATOM    443  H   THR A  28      91.613  73.697  68.816  1.00  1.00              
ATOM    444  CA  THR A  28      92.851  75.428  69.153  1.00  1.00              
ATOM    445  HA  THR A  28      93.557  75.943  68.503  1.00  1.00              
ATOM    446  CB  THR A  28      91.921  76.555  69.666  1.00  1.00              
ATOM    447  HB  THR A  28      92.545  77.290  70.170  1.00  1.00              
ATOM    448  CG2 THR A  28      91.151  77.281  68.565  1.00  1.00              
ATOM    449 1HG2 THR A  28      90.625  78.131  69.002  1.00  1.00              
ATOM    450 2HG2 THR A  28      91.845  77.649  67.811  1.00  1.00              
ATOM    451 3HG2 THR A  28      90.423  76.612  68.104  1.00  1.00              
ATOM    452  OG1 THR A  28      90.972  76.098  70.590  1.00  1.00              
ATOM    453  HG1 THR A  28      90.303  75.602  70.090  1.00  1.00              
ATOM    454  C   THR A  28      93.719  74.907  70.264  1.00  1.00              
ATOM    455  O   THR A  28      94.942  74.979  70.139  1.00  1.00              
ATOM    456  N   PHE A  29      93.141  74.426  71.351  1.00  1.00              
ATOM    457  H   PHE A  29      92.129  74.440  71.426  1.00  1.00              
ATOM    458  CA  PHE A  29      93.950  73.960  72.453  1.00  1.00              
ATOM    459  HA  PHE A  29      94.808  74.616  72.549  1.00  1.00              
ATOM    460  CB  PHE A  29      93.150  74.053  73.758  1.00  1.00              
ATOM    461  HB1 PHE A  29      93.795  73.746  74.582  1.00  1.00              
ATOM    462  HB2 PHE A  29      92.313  73.357  73.706  1.00  1.00              
ATOM    463  CG  PHE A  29      92.612  75.444  74.068  1.00  1.00              
ATOM    464  CD1 PHE A  29      93.488  76.497  74.400  1.00  1.00              
ATOM    465  HD1 PHE A  29      94.551  76.327  74.456  1.00  1.00              
ATOM    466  CE1 PHE A  29      92.985  77.781  74.675  1.00  1.00              
ATOM    467  HE1 PHE A  29      93.663  78.581  74.938  1.00  1.00              
ATOM    468  CZ  PHE A  29      91.602  78.024  74.610  1.00  1.00              
ATOM    469  HZ  PHE A  29      91.216  79.013  74.808  1.00  1.00              
ATOM    470  CE2 PHE A  29      90.722  76.977  74.284  1.00  1.00              
ATOM    471  HE2 PHE A  29      89.657  77.160  74.229  1.00  1.00              
ATOM    472  CD2 PHE A  29      91.227  75.692  74.017  1.00  1.00              
ATOM    473  HD2 PHE A  29      90.543  74.897  73.766  1.00  1.00              
ATOM    474  C   PHE A  29      94.443  72.560  72.123  1.00  1.00              
ATOM    475  O   PHE A  29      93.678  71.666  71.794  1.00  1.00              
ATOM    476  N   ILE A  30      95.739  72.338  72.196  1.00  1.00              
ATOM    477  H   ILE A  30      96.365  73.084  72.461  1.00  1.00              
ATOM    478  CA  ILE A  30      96.312  71.019  71.980  1.00  1.00              
ATOM    479  HA  ILE A  30      95.583  70.235  72.190  1.00  1.00              
ATOM    480  CB  ILE A  30      96.834  70.863  70.522  1.00  1.00              
ATOM    481  HB  ILE A  30      97.606  71.614  70.347  1.00  1.00              
ATOM    482  CG2 ILE A  30      97.498  69.481  70.353  1.00  1.00              
ATOM    483 1HG2 ILE A  30      97.894  69.367  69.343  1.00  1.00              
ATOM    484 2HG2 ILE A  30      98.344  69.381  71.034  1.00  1.00              
ATOM    485 3HG2 ILE A  30      96.789  68.679  70.548  1.00  1.00              
ATOM    486  CG1 ILE A  30      95.706  71.118  69.485  1.00  1.00              
ATOM    487 1HG1 ILE A  30      95.468  72.182  69.492  1.00  1.00              
ATOM    488 2HG1 ILE A  30      94.806  70.585  69.780  1.00  1.00              
ATOM    489  CD1 ILE A  30      96.001  70.733  68.031  1.00  1.00              
ATOM    490  HD1 ILE A  30      95.177  71.058  67.396  1.00  1.00              
ATOM    491  HD2 ILE A  30      96.917  71.211  67.699  1.00  1.00              
ATOM    492  HD3 ILE A  30      96.107  69.654  67.938  1.00  1.00              
ATOM    493  C   ILE A  30      97.431  70.941  72.981  1.00  1.00              
ATOM    494  O   ILE A  30      98.272  71.835  73.006  1.00  1.00              
ATOM    495  N   LEU A  31      97.388  69.915  73.824  1.00  1.00              
ATOM    496  H   LEU A  31      96.691  69.196  73.711  1.00  1.00              
ATOM    497  CA  LEU A  31      98.428  69.702  74.811  1.00  1.00              
ATOM    498  HA  LEU A  31      99.086  70.567  74.824  1.00  1.00              
ATOM    499  CB  LEU A  31      97.858  69.480  76.236  1.00  1.00              
ATOM    500  HB1 LEU A  31      98.647  69.628  76.968  1.00  1.00              
ATOM    501  HB2 LEU A  31      97.607  68.432  76.318  1.00  1.00              
ATOM    502  CG  LEU A  31      96.615  70.258  76.687  1.00  1.00              
ATOM    503  HG  LEU A  31      95.773  69.869  76.125  1.00  1.00              
ATOM    504  CD1 LEU A  31      96.364  69.997  78.176  1.00  1.00              
ATOM    505 1HD1 LEU A  31      95.405  70.423  78.469  1.00  1.00              
ATOM    506 2HD1 LEU A  31      96.375  68.933  78.389  1.00  1.00              
ATOM    507 3HD1 LEU A  31      97.154  70.467  78.766  1.00  1.00              
ATOM    508  CD2 LEU A  31      96.636  71.764  76.483  1.00  1.00              
ATOM    509 1HD2 LEU A  31      97.080  72.028  75.528  1.00  1.00              
ATOM    510 2HD2 LEU A  31      95.627  72.164  76.533  1.00  1.00              
ATOM    511 3HD2 LEU A  31      97.210  72.236  77.278  1.00  1.00              
ATOM    512  C   LEU A  31      99.222  68.486  74.384  1.00  1.00              
ATOM    513  O   LEU A  31      98.694  67.371  74.336  1.00  1.00              
ATOM    514  N   ASP A  32     100.500  68.684  74.106  1.00  1.00              
ATOM    515  H   ASP A  32     100.849  69.636  74.071  1.00  1.00              
ATOM    516  CA  ASP A  32     101.452  67.630  74.416  1.00  1.00              
ATOM    517  HA  ASP A  32     101.099  66.710  73.951  1.00  1.00              
ATOM    518  CB  ASP A  32     102.813  67.984  73.762  1.00  1.00              
ATOM    519  HB1 ASP A  32     103.154  68.915  74.192  1.00  1.00              
ATOM    520  HB2 ASP A  32     102.629  68.183  72.704  1.00  1.00              
ATOM    521  CG  ASP A  32     103.952  66.938  73.829  1.00  1.00              
ATOM    522  OD1 ASP A  32     103.728  65.794  74.286  1.00  1.00              
ATOM    523  OD2 ASP A  32     105.071  67.231  73.346  1.00  1.00              
ATOM    524  C   ASP A  32     101.503  67.346  75.924  1.00  1.00              
ATOM    525  O   ASP A  32     101.237  68.228  76.737  1.00  1.00              
ATOM    526  N   TYR A  33     101.763  66.093  76.305  1.00  1.00              
ATOM    527  H   TYR A  33     102.043  65.437  75.585  1.00  1.00              
ATOM    528  CA  TYR A  33     101.867  65.702  77.709  1.00  1.00              
ATOM    529  HA  TYR A  33     102.475  66.470  78.190  1.00  1.00              
ATOM    530  CB  TYR A  33     100.496  65.709  78.411  1.00  1.00              
ATOM    531  HB1 TYR A  33      99.984  64.758  78.270  1.00  1.00              
ATOM    532  HB2 TYR A  33      99.853  66.477  77.981  1.00  1.00              
ATOM    533  CG  TYR A  33     100.651  66.013  79.885  1.00  1.00              
ATOM    534  CD1 TYR A  33     100.859  67.348  80.284  1.00  1.00              
ATOM    535  HD1 TYR A  33     100.888  68.140  79.539  1.00  1.00              
ATOM    536  CE1 TYR A  33     101.055  67.656  81.642  1.00  1.00              
ATOM    537  HE1 TYR A  33     101.218  68.678  81.952  1.00  1.00              
ATOM    538  CZ  TYR A  33     101.061  66.626  82.604  1.00  1.00              
ATOM    539  OH  TYR A  33     101.268  66.927  83.913  1.00  1.00              
ATOM    540  HH  TYR A  33     101.276  66.147  84.467  1.00  1.00              
ATOM    541  CE2 TYR A  33     100.867  65.283  82.202  1.00  1.00              
ATOM    542  HE2 TYR A  33     100.882  64.494  82.938  1.00  1.00              
ATOM    543  CD2 TYR A  33     100.667  64.978  80.841  1.00  1.00              
ATOM    544  HD2 TYR A  33     100.531  63.953  80.528  1.00  1.00              
ATOM    545  C   TYR A  33     102.580  64.364  77.896  1.00  1.00              
ATOM    546  O   TYR A  33     101.991  63.301  77.706  1.00  1.00              
ATOM    547  N   SER A  34     103.836  64.402  78.349  1.00  1.00              
ATOM    548  H   SER A  34     104.285  65.310  78.402  1.00  1.00              
ATOM    549  CA  SER A  34     104.604  63.247  78.862  1.00  1.00              
ATOM    550  HA  SER A  34     105.538  63.651  79.249  1.00  1.00              
ATOM    551  CB  SER A  34     103.894  62.577  80.051  1.00  1.00              
ATOM    552  HB1 SER A  34     104.559  61.830  80.487  1.00  1.00              
ATOM    553  HB2 SER A  34     102.992  62.068  79.709  1.00  1.00              
ATOM    554  OG  SER A  34     103.549  63.513  81.056  1.00  1.00              
ATOM    555  HG  SER A  34     102.891  64.127  80.715  1.00  1.00              
ATOM    556  C   SER A  34     105.032  62.168  77.858  1.00  1.00              
ATOM    557  O   SER A  34     105.854  61.309  78.168  1.00  1.00              
ATOM    558  N   SER A  35     104.515  62.197  76.641  1.00  1.00              
ATOM    559  H   SER A  35     103.778  62.869  76.455  1.00  1.00              
ATOM    560  CA  SER A  35     105.025  61.476  75.477  1.00  1.00              
ATOM    561  HA  SER A  35     104.939  60.402  75.635  1.00  1.00              
ATOM    562  CB  SER A  35     104.152  61.888  74.265  1.00  1.00              
ATOM    563  HB1 SER A  35     103.456  61.086  74.069  1.00  1.00              
ATOM    564  HB2 SER A  35     104.765  62.007  73.372  1.00  1.00              
ATOM    565  OG  SER A  35     103.352  63.052  74.463  1.00  1.00              
ATOM    566  HG  SER A  35     103.849  63.884  74.339  1.00  1.00              
ATOM    567  C   SER A  35     106.470  61.850  75.167  1.00  1.00              
ATOM    568  O   SER A  35     106.777  63.013  74.898  1.00  1.00              
ATOM    569  N   ARG A  36     107.385  60.873  75.187  1.00  1.00              
ATOM    570  H   ARG A  36     107.075  59.933  75.390  1.00  1.00              
ATOM    571  CA  ARG A  36     108.828  61.163  75.273  1.00  1.00              
ATOM    572  HA  ARG A  36     108.899  62.167  75.691  1.00  1.00              
ATOM    573  CB  ARG A  36     109.516  60.308  76.349  1.00  1.00              
ATOM    574  HB1 ARG A  36     110.537  60.672  76.466  1.00  1.00              
ATOM    575  HB2 ARG A  36     109.536  59.260  76.049  1.00  1.00              
ATOM    576  CG  ARG A  36     108.752  60.469  77.686  1.00  1.00              
ATOM    577  HG1 ARG A  36     107.898  59.791  77.675  1.00  1.00              
ATOM    578  HG2 ARG A  36     108.378  61.491  77.762  1.00  1.00              
ATOM    579  CD  ARG A  36     109.541  60.219  78.973  1.00  1.00              
ATOM    580  HD1 ARG A  36     108.839  60.236  79.810  1.00  1.00              
ATOM    581  HD2 ARG A  36     110.242  61.042  79.122  1.00  1.00              
ATOM    582  NE  ARG A  36     110.234  58.919  78.947  1.00  1.00              
ATOM    583  HE  ARG A  36     109.659  58.108  79.105  1.00  1.00              
ATOM    584  CZ  ARG A  36     111.490  58.727  78.595  1.00  1.00              
ATOM    585  NH1 ARG A  36     112.306  59.721  78.383  1.00  1.00              
ATOM    586 1HH1 ARG A  36     111.977  60.655  78.561  1.00  1.00              
ATOM    587 2HH1 ARG A  36     113.243  59.557  78.076  1.00  1.00              
ATOM    588  NH2 ARG A  36     111.959  57.523  78.431  1.00  1.00              
ATOM    589 1HH2 ARG A  36     111.366  56.725  78.579  1.00  1.00              
ATOM    590 2HH2 ARG A  36     112.911  57.387  78.139  1.00  1.00              
ATOM    591  C   ARG A  36     109.549  61.365  73.940  1.00  1.00              
ATOM    592  O   ARG A  36     110.573  60.746  73.677  1.00  1.00              
ATOM    593  N   ASN A  37     108.959  62.253  73.140  1.00  1.00              
ATOM    594  H   ASN A  37     108.111  62.663  73.511  1.00  1.00              
ATOM    595  CA  ASN A  37     109.356  62.716  71.805  1.00  1.00              
ATOM    596  HA  ASN A  37     109.325  61.869  71.122  1.00  1.00              
ATOM    597  CB  ASN A  37     108.285  63.746  71.353  1.00  1.00              
ATOM    598  HB1 ASN A  37     108.415  63.968  70.293  1.00  1.00              
ATOM    599  HB2 ASN A  37     108.442  64.675  71.901  1.00  1.00              
ATOM    600  CG  ASN A  37     106.833  63.303  71.559  1.00  1.00              
ATOM    601  OD1 ASN A  37     106.497  62.132  71.435  1.00  1.00              
ATOM    602  ND2 ASN A  37     105.942  64.188  71.964  1.00  1.00              
ATOM    603 1HD2 ASN A  37     106.178  65.151  72.156  1.00  1.00              
ATOM    604 2HD2 ASN A  37     104.999  63.876  72.091  1.00  1.00              
ATOM    605  C   ASN A  37     110.771  63.319  71.750  1.00  1.00              
ATOM    606  O   ASN A  37     111.299  63.748  72.779  1.00  1.00              
ATOM    607  N   LEU A  38     111.358  63.366  70.543  1.00  1.00              
ATOM    608  H   LEU A  38     110.818  63.070  69.745  1.00  1.00              
ATOM    609  CA  LEU A  38     112.811  63.540  70.365  1.00  1.00              
ATOM    610  HA  LEU A  38     113.271  63.697  71.342  1.00  1.00              
ATOM    611  CB  LEU A  38     113.432  62.254  69.772  1.00  1.00              
ATOM    612  HB1 LEU A  38     114.485  62.476  69.590  1.00  1.00              
ATOM    613  HB2 LEU A  38     112.981  62.039  68.801  1.00  1.00              
ATOM    614  CG  LEU A  38     113.364  60.995  70.663  1.00  1.00              
ATOM    615  HG  LEU A  38     113.424  61.285  71.712  1.00  1.00              
ATOM    616  CD1 LEU A  38     112.090  60.174  70.433  1.00  1.00              
ATOM    617 1HD1 LEU A  38     112.117  59.282  71.056  1.00  1.00              
ATOM    618 2HD1 LEU A  38     111.209  60.743  70.702  1.00  1.00              
ATOM    619 3HD1 LEU A  38     112.016  59.874  69.386  1.00  1.00              
ATOM    620  CD2 LEU A  38     114.543  60.069  70.352  1.00  1.00              
ATOM    621 1HD2 LEU A  38     114.487  59.173  70.970  1.00  1.00              
ATOM    622 2HD2 LEU A  38     114.521  59.780  69.301  1.00  1.00              
ATOM    623 3HD2 LEU A  38     115.483  60.579  70.560  1.00  1.00              
ATOM    624  C   LEU A  38     113.244  64.745  69.527  1.00  1.00              
ATOM    625  O   LEU A  38     114.246  65.396  69.817  1.00  1.00              
ATOM    626  N   SER A  39     112.471  65.050  68.498  1.00  1.00              
ATOM    627  H   SER A  39     111.708  64.430  68.277  1.00  1.00              
ATOM    628  CA  SER A  39     112.420  66.370  67.888  1.00  1.00              
ATOM    629  HA  SER A  39     113.337  66.923  68.089  1.00  1.00              
ATOM    630  CB  SER A  39     112.274  66.182  66.369  1.00  1.00              
ATOM    631  HB1 SER A  39     113.178  65.706  65.988  1.00  1.00              
ATOM    632  HB2 SER A  39     112.167  67.149  65.876  1.00  1.00              
ATOM    633  OG  SER A  39     111.161  65.360  66.051  1.00  1.00              
ATOM    634  HG  SER A  39     110.338  65.769  66.363  1.00  1.00              
ATOM    635  C   SER A  39     111.240  67.133  68.464  1.00  1.00              
ATOM    636  O   SER A  39     110.475  66.629  69.286  1.00  1.00              
ATOM    637  N   ALA A  40     111.028  68.332  67.938  1.00  1.00              
ATOM    638  H   ALA A  40     111.711  68.707  67.303  1.00  1.00              
ATOM    639  CA  ALA A  40     109.704  68.918  67.930  1.00  1.00              
ATOM    640  HA  ALA A  40     109.394  69.051  68.969  1.00  1.00              
ATOM    641  CB  ALA A  40     109.830  70.311  67.285  1.00  1.00              
ATOM    642  HB1 ALA A  40     108.916  70.883  67.437  1.00  1.00              
ATOM    643  HB2 ALA A  40     110.650  70.865  67.749  1.00  1.00              
ATOM    644  HB3 ALA A  40     110.027  70.216  66.216  1.00  1.00              
ATOM    645  C   ALA A  40     108.673  68.010  67.256  1.00  1.00              
ATOM    646  O   ALA A  40     108.905  66.886  66.814  1.00  1.00              
ATOM    647  N   VAL A  41     107.506  68.601  67.143  1.00  1.00              
ATOM    648  H   VAL A  41     107.470  69.550  67.472  1.00  1.00              
ATOM    649  CA  VAL A  41     106.213  67.971  66.993  1.00  1.00              
ATOM    650  HA  VAL A  41     106.306  66.894  66.851  1.00  1.00              
ATOM    651  CB  VAL A  41     105.479  68.255  68.342  1.00  1.00              
ATOM    652  HB  VAL A  41     104.418  68.139  68.221  1.00  1.00              
ATOM    653  CG1 VAL A  41     105.934  67.243  69.404  1.00  1.00              
ATOM    654 1HG1 VAL A  41     105.354  67.380  70.319  1.00  1.00              
ATOM    655 2HG1 VAL A  41     105.770  66.225  69.051  1.00  1.00              
ATOM    656 3HG1 VAL A  41     106.992  67.369  69.636  1.00  1.00              
ATOM    657  CG2 VAL A  41     105.686  69.664  68.938  1.00  1.00              
ATOM    658 1HG2 VAL A  41     104.997  69.796  69.776  1.00  1.00              
ATOM    659 2HG2 VAL A  41     106.699  69.791  69.318  1.00  1.00              
ATOM    660 3HG2 VAL A  41     105.464  70.425  68.198  1.00  1.00              
ATOM    661  C   VAL A  41     105.612  68.596  65.728  1.00  1.00              
ATOM    662  O   VAL A  41     104.836  69.548  65.818  1.00  1.00              
ATOM    663  N   PRO A  42     106.127  68.231  64.529  1.00  1.00              
ATOM    664  CD  PRO A  42     107.277  67.363  64.289  1.00  1.00              
ATOM    665  HD1 PRO A  42     107.135  66.375  64.729  1.00  1.00              
ATOM    666  HD2 PRO A  42     108.167  67.837  64.697  1.00  1.00              
ATOM    667  CG  PRO A  42     107.488  67.254  62.782  1.00  1.00              
ATOM    668  HG1 PRO A  42     107.139  66.289  62.422  1.00  1.00              
ATOM    669  HG2 PRO A  42     108.545  67.364  62.534  1.00  1.00              
ATOM    670  CB  PRO A  42     106.668  68.396  62.179  1.00  1.00              
ATOM    671  HB1 PRO A  42     106.111  68.056  61.305  1.00  1.00              
ATOM    672  HB2 PRO A  42     107.339  69.206  61.887  1.00  1.00              
ATOM    673  CA  PRO A  42     105.738  68.893  63.295  1.00  1.00              
ATOM    674  HA  PRO A  42     105.938  69.956  63.416  1.00  1.00              
ATOM    675  C   PRO A  42     104.243  68.763  62.956  1.00  1.00              
ATOM    676  O   PRO A  42     103.623  69.806  62.772  1.00  1.00              
ATOM    677  N   PRO A  43     103.643  67.557  62.833  1.00  1.00              
ATOM    678  CD  PRO A  43     104.228  66.230  62.986  1.00  1.00              
ATOM    679  HD1 PRO A  43     104.544  66.036  64.010  1.00  1.00              
ATOM    680  HD2 PRO A  43     105.065  66.128  62.301  1.00  1.00              
ATOM    681  CG  PRO A  43     103.158  65.235  62.544  1.00  1.00              
ATOM    682  HG1 PRO A  43     102.471  65.018  63.358  1.00  1.00              
ATOM    683  HG2 PRO A  43     103.592  64.317  62.147  1.00  1.00              
ATOM    684  CB  PRO A  43     102.423  66.028  61.473  1.00  1.00              
ATOM    685  HB1 PRO A  43     101.415  65.644  61.304  1.00  1.00              
ATOM    686  HB2 PRO A  43     102.996  66.004  60.544  1.00  1.00              
ATOM    687  CA  PRO A  43     102.425  67.452  62.042  1.00  1.00              
ATOM    688  HA  PRO A  43     102.496  68.136  61.194  1.00  1.00              
ATOM    689  C   PRO A  43     101.088  67.752  62.711  1.00  1.00              
ATOM    690  O   PRO A  43     100.296  68.482  62.128  1.00  1.00              
ATOM    691  N   ASP A  44     100.823  67.219  63.906  1.00  1.00              
ATOM    692  H   ASP A  44     101.515  66.648  64.353  1.00  1.00              
ATOM    693  CA  ASP A  44      99.550  67.438  64.622  1.00  1.00              
ATOM    694  HA  ASP A  44      98.781  67.378  63.850  1.00  1.00              
ATOM    695  CB  ASP A  44      99.233  66.321  65.643  1.00  1.00              
ATOM    696  HB1 ASP A  44      99.542  66.618  66.646  1.00  1.00              
ATOM    697  HB2 ASP A  44      99.803  65.438  65.375  1.00  1.00              
ATOM    698  CG  ASP A  44      97.740  65.956  65.664  1.00  1.00              
ATOM    699  OD1 ASP A  44      97.204  65.733  64.556  1.00  1.00              
ATOM    700  OD2 ASP A  44      97.153  65.832  66.760  1.00  1.00              
ATOM    701  C   ASP A  44      99.364  68.829  65.217  1.00  1.00              
ATOM    702  O   ASP A  44      98.550  69.072  66.107  1.00  1.00              
ATOM    703  N   LEU A  45     100.162  69.753  64.711  1.00  1.00              
ATOM    704  H   LEU A  45     100.716  69.490  63.909  1.00  1.00              
ATOM    705  CA  LEU A  45     100.168  71.124  65.119  1.00  1.00              
ATOM    706  HA  LEU A  45      99.264  71.343  65.681  1.00  1.00              
ATOM    707  CB  LEU A  45     101.360  71.368  66.060  1.00  1.00              
ATOM    708  HB1 LEU A  45     101.486  72.443  66.194  1.00  1.00              
ATOM    709  HB2 LEU A  45     102.262  70.981  65.583  1.00  1.00              
ATOM    710  CG  LEU A  45     101.195  70.728  67.450  1.00  1.00              
ATOM    711  HG  LEU A  45     101.016  69.659  67.359  1.00  1.00              
ATOM    712  CD1 LEU A  45     102.497  70.919  68.215  1.00  1.00              
ATOM    713 1HD1 LEU A  45     102.415  70.460  69.200  1.00  1.00              
ATOM    714 2HD1 LEU A  45     103.293  70.430  67.665  1.00  1.00              
ATOM    715 3HD1 LEU A  45     102.708  71.981  68.304  1.00  1.00              
ATOM    716  CD2 LEU A  45     100.057  71.358  68.250  1.00  1.00              
ATOM    717 1HD2 LEU A  45     100.114  71.051  69.294  1.00  1.00              
ATOM    718 2HD2 LEU A  45     100.088  72.442  68.171  1.00  1.00              
ATOM    719 3HD2 LEU A  45      99.113  70.997  67.854  1.00  1.00              
ATOM    720  C   LEU A  45     100.157  72.060  63.933  1.00  1.00              
ATOM    721  O   LEU A  45     101.179  72.656  63.570  1.00  1.00              
ATOM    722  N   PRO A  46      98.965  72.203  63.344  1.00  1.00              
ATOM    723  CD  PRO A  46      97.776  71.371  63.511  1.00  1.00              
ATOM    724  HD1 PRO A  46      97.317  71.570  64.480  1.00  1.00              
ATOM    725  HD2 PRO A  46      98.004  70.310  63.409  1.00  1.00              
ATOM    726  CG  PRO A  46      96.830  71.779  62.390  1.00  1.00              
ATOM    727  HG1 PRO A  46      95.785  71.639  62.669  1.00  1.00              
ATOM    728  HG2 PRO A  46      97.072  71.224  61.483  1.00  1.00              
ATOM    729  CB  PRO A  46      97.185  73.249  62.208  1.00  1.00              
ATOM    730  HB1 PRO A  46      96.666  73.827  62.971  1.00  1.00              
ATOM    731  HB2 PRO A  46      96.927  73.608  61.211  1.00  1.00              
ATOM    732  CA  PRO A  46      98.698  73.297  62.463  1.00  1.00              
ATOM    733  HA  PRO A  46      99.219  73.082  61.532  1.00  1.00              
ATOM    734  C   PRO A  46      99.115  74.672  62.979  1.00  1.00              
ATOM    735  O   PRO A  46      99.121  74.941  64.186  1.00  1.00              
ATOM    736  N   PRO A  47      99.260  75.627  62.055  1.00  1.00              
ATOM    737  CD  PRO A  47      99.457  75.463  60.623  1.00  1.00              
ATOM    738  HD1 PRO A  47      98.545  75.077  60.166  1.00  1.00              
ATOM    739  HD2 PRO A  47     100.299  74.801  60.414  1.00  1.00              
ATOM    740  CG  PRO A  47      99.743  76.862  60.086  1.00  1.00              
ATOM    741  HG1 PRO A  47      99.371  76.984  59.068  1.00  1.00              
ATOM    742  HG2 PRO A  47     100.812  77.066  60.121  1.00  1.00              
ATOM    743  CB  PRO A  47      99.008  77.771  61.070  1.00  1.00              
ATOM    744  HB1 PRO A  47      97.997  77.937  60.694  1.00  1.00              
ATOM    745  HB2 PRO A  47      99.518  78.727  61.173  1.00  1.00              
ATOM    746  CA  PRO A  47      98.959  76.993  62.398  1.00  1.00              
ATOM    747  HA  PRO A  47      99.707  77.366  63.089  1.00  1.00              
ATOM    748  C   PRO A  47      97.563  77.106  63.015  1.00  1.00              
ATOM    749  O   PRO A  47      96.629  76.380  62.664  1.00  1.00              
ATOM    750  N   SER A  48      97.392  78.073  63.909  1.00  1.00              
ATOM    751  H   SER A  48      98.193  78.640  64.137  1.00  1.00              
ATOM    752  CA  SER A  48      96.236  78.142  64.806  1.00  1.00              
ATOM    753  HA  SER A  48      96.409  79.003  65.450  1.00  1.00              
ATOM    754  CB  SER A  48      94.920  78.469  64.088  1.00  1.00              
ATOM    755  HB1 SER A  48      94.131  78.586  64.833  1.00  1.00              
ATOM    756  HB2 SER A  48      94.638  77.667  63.406  1.00  1.00              
ATOM    757  OG  SER A  48      95.067  79.689  63.377  1.00  1.00              
ATOM    758  HG  SER A  48      95.429  79.489  62.507  1.00  1.00              
ATOM    759  C   SER A  48      96.170  76.964  65.768  1.00  1.00              
ATOM    760  O   SER A  48      95.349  76.071  65.602  1.00  1.00              
ATOM    761  N   THR A  49      97.043  76.975  66.776  1.00  1.00              
ATOM    762  H   THR A  49      97.723  77.725  66.823  1.00  1.00              
ATOM    763  CA  THR A  49      97.007  76.062  67.928  1.00  1.00              
ATOM    764  HA  THR A  49      95.980  75.743  68.085  1.00  1.00              
ATOM    765  CB  THR A  49      97.856  74.782  67.749  1.00  1.00              
ATOM    766  HB  THR A  49      97.869  74.248  68.701  1.00  1.00              
ATOM    767  CG2 THR A  49      97.296  73.830  66.699  1.00  1.00              
ATOM    768 1HG2 THR A  49      97.946  72.960  66.626  1.00  1.00              
ATOM    769 2HG2 THR A  49      96.295  73.513  66.991  1.00  1.00              
ATOM    770 3HG2 THR A  49      97.258  74.312  65.727  1.00  1.00              
ATOM    771  OG1 THR A  49      99.184  75.101  67.408  1.00  1.00              
ATOM    772  HG1 THR A  49      99.488  75.686  68.120  1.00  1.00              
ATOM    773  C   THR A  49      97.466  76.809  69.180  1.00  1.00              
ATOM    774  O   THR A  49      98.659  76.853  69.479  1.00  1.00              
ATOM    775  N   GLN A  50      96.529  77.463  69.869  1.00  1.00              
ATOM    776  H   GLN A  50      95.563  77.283  69.648  1.00  1.00              
ATOM    777  CA  GLN A  50      96.854  78.546  70.795  1.00  1.00              
ATOM    778  HA  GLN A  50      97.721  79.034  70.359  1.00  1.00              
ATOM    779  CB  GLN A  50      95.778  79.634  70.772  1.00  1.00              
ATOM    780  HB1 GLN A  50      95.551  79.856  69.728  1.00  1.00              
ATOM    781  HB2 GLN A  50      96.206  80.532  71.211  1.00  1.00              
ATOM    782  CG  GLN A  50      94.476  79.310  71.507  1.00  1.00              
ATOM    783  HG1 GLN A  50      94.638  79.377  72.583  1.00  1.00              
ATOM    784  HG2 GLN A  50      94.157  78.297  71.269  1.00  1.00              
ATOM    785  CD  GLN A  50      93.376  80.284  71.090  1.00  1.00              
ATOM    786  OE1 GLN A  50      92.670  80.084  70.114  1.00  1.00              
ATOM    787  NE2 GLN A  50      93.261  81.441  71.703  1.00  1.00              
ATOM    788 1HE2 GLN A  50      94.062  81.820  72.213  1.00  1.00              
ATOM    789 2HE2 GLN A  50      92.486  82.033  71.476  1.00  1.00              
ATOM    790  C   GLN A  50      97.364  78.149  72.202  1.00  1.00              
ATOM    791  O   GLN A  50      97.843  79.014  72.948  1.00  1.00              
ATOM    792  N   CYS A  51      97.295  76.850  72.529  1.00  1.00              
ATOM    793  H   CYS A  51      96.924  76.219  71.836  1.00  1.00              
ATOM    794  CA  CYS A  51      97.875  76.264  73.746  1.00  1.00              
ATOM    795  HA  CYS A  51      97.711  76.973  74.558  1.00  1.00              
ATOM    796  CB  CYS A  51      97.094  74.981  74.089  1.00  1.00              
ATOM    797  HB1 CYS A  51      97.666  74.078  73.883  1.00  1.00              
ATOM    798  HB2 CYS A  51      96.189  74.950  73.499  1.00  1.00              
ATOM    799  SG  CYS A  51      96.595  75.020  75.830  1.00  1.00              
ATOM    800  HG  CYS A  51      97.735  74.508  76.346  1.00  1.00              
ATOM    801  C   CYS A  51      99.422  76.089  73.660  1.00  1.00              
ATOM    802  O   CYS A  51     100.065  77.065  73.239  1.00  1.00              
ATOM    803  N   LEU A  52      99.990  74.918  74.090  1.00  1.00              
ATOM    804  H   LEU A  52      99.541  74.521  74.915  1.00  1.00              
ATOM    805  CA  LEU A  52     100.633  73.842  73.231  1.00  1.00              
ATOM    806  HA  LEU A  52      99.924  73.493  72.487  1.00  1.00              
ATOM    807  CB  LEU A  52     101.858  74.524  72.554  1.00  1.00              
ATOM    808  HB1 LEU A  52     102.716  74.442  73.219  1.00  1.00              
ATOM    809  HB2 LEU A  52     101.692  75.587  72.458  1.00  1.00              
ATOM    810  CG  LEU A  52     102.291  74.090  71.155  1.00  1.00              
ATOM    811  HG  LEU A  52     103.059  74.793  70.830  1.00  1.00              
ATOM    812  CD1 LEU A  52     102.941  72.712  71.137  1.00  1.00              
ATOM    813 1HD1 LEU A  52     103.530  72.601  70.234  1.00  1.00              
ATOM    814 2HD1 LEU A  52     103.603  72.600  71.995  1.00  1.00              
ATOM    815 3HD1 LEU A  52     102.176  71.936  71.179  1.00  1.00              
ATOM    816  CD2 LEU A  52     101.142  74.177  70.151  1.00  1.00              
ATOM    817 1HD2 LEU A  52     100.665  75.155  70.222  1.00  1.00              
ATOM    818 2HD2 LEU A  52     101.530  74.038  69.145  1.00  1.00              
ATOM    819 3HD2 LEU A  52     100.403  73.405  70.360  1.00  1.00              
ATOM    820  C   LEU A  52     101.203  72.627  74.000  1.00  1.00              
ATOM    821  O   LEU A  52     101.293  71.507  73.504  1.00  1.00              
ATOM    822  N   ASP A  53     101.659  72.907  75.212  1.00  1.00              
ATOM    823  H   ASP A  53     101.441  73.852  75.505  1.00  1.00              
ATOM    824  CA  ASP A  53     101.916  71.990  76.325  1.00  1.00              
ATOM    825  HA  ASP A  53     102.301  72.684  77.075  1.00  1.00              
ATOM    826  CB  ASP A  53     100.620  71.557  76.987  1.00  1.00              
ATOM    827  HB1 ASP A  53     100.832  70.935  77.858  1.00  1.00              
ATOM    828  HB2 ASP A  53     100.093  70.971  76.264  1.00  1.00              
ATOM    829  CG  ASP A  53      99.775  72.764  77.418  1.00  1.00              
ATOM    830  OD1 ASP A  53      99.231  73.462  76.520  1.00  1.00              
ATOM    831  OD2 ASP A  53      99.675  72.984  78.644  1.00  1.00              
ATOM    832  C   ASP A  53     103.091  70.992  76.343  1.00  1.00              
ATOM    833  O   ASP A  53     103.266  70.230  77.292  1.00  1.00              
ATOM    834  N   LEU A  54     103.997  71.066  75.371  1.00  1.00              
ATOM    835  H   LEU A  54     103.796  71.693  74.611  1.00  1.00              
ATOM    836  CA  LEU A  54     105.228  70.260  75.342  1.00  1.00              
ATOM    837  HA  LEU A  54     104.938  69.211  75.293  1.00  1.00              
ATOM    838  CB  LEU A  54     105.941  70.598  74.019  1.00  1.00              
ATOM    839  HB1 LEU A  54     106.209  71.656  74.001  1.00  1.00              
ATOM    840  HB2 LEU A  54     105.221  70.423  73.217  1.00  1.00              
ATOM    841  CG  LEU A  54     107.185  69.739  73.742  1.00  1.00              
ATOM    842  HG  LEU A  54     107.086  68.773  74.235  1.00  1.00              
ATOM    843  CD1 LEU A  54     107.358  69.511  72.237  1.00  1.00              
ATOM    844 1HD1 LEU A  54     108.274  68.947  72.060  1.00  1.00              
ATOM    845 2HD1 LEU A  54     106.516  68.922  71.874  1.00  1.00              
ATOM    846 3HD1 LEU A  54     107.398  70.464  71.712  1.00  1.00              
ATOM    847  CD2 LEU A  54     108.450  70.431  74.246  1.00  1.00              
ATOM    848 1HD2 LEU A  54     109.282  69.732  74.173  1.00  1.00              
ATOM    849 2HD2 LEU A  54     108.665  71.321  73.656  1.00  1.00              
ATOM    850 3HD2 LEU A  54     108.352  70.719  75.291  1.00  1.00              
ATOM    851  C   LEU A  54     106.084  70.425  76.609  1.00  1.00              
ATOM    852  O   LEU A  54     106.463  71.541  76.974  1.00  1.00              
ATOM    853  N   SER A  55     106.321  69.294  77.278  1.00  1.00              
ATOM    854  H   SER A  55     105.942  68.448  76.874  1.00  1.00              
ATOM    855  CA  SER A  55     106.840  69.162  78.643  1.00  1.00              
ATOM    856  HA  SER A  55     107.748  69.750  78.787  1.00  1.00              
ATOM    857  CB  SER A  55     105.750  69.603  79.629  1.00  1.00              
ATOM    858  HB1 SER A  55     105.986  69.252  80.632  1.00  1.00              
ATOM    859  HB2 SER A  55     104.785  69.187  79.332  1.00  1.00              
ATOM    860  OG  SER A  55     105.675  70.996  79.663  1.00  1.00              
ATOM    861  HG  SER A  55     105.591  71.315  78.753  1.00  1.00              
ATOM    862  C   SER A  55     107.085  67.692  78.971  1.00  1.00              
ATOM    863  O   SER A  55     106.432  66.794  78.430  1.00  1.00              
ATOM    864  N   GLN A  56     107.987  67.447  79.920  1.00  1.00              
ATOM    865  H   GLN A  56     108.481  68.231  80.334  1.00  1.00              
ATOM    866  CA  GLN A  56     108.424  66.110  80.324  1.00  1.00              
ATOM    867  HA  GLN A  56     109.328  66.305  80.898  1.00  1.00              
ATOM    868  CB  GLN A  56     107.392  65.478  81.280  1.00  1.00              
ATOM    869  HB1 GLN A  56     106.609  64.992  80.699  1.00  1.00              
ATOM    870  HB2 GLN A  56     106.922  66.269  81.860  1.00  1.00              
ATOM    871  CG  GLN A  56     107.985  64.470  82.279  1.00  1.00              
ATOM    872  HG1 GLN A  56     108.322  63.585  81.742  1.00  1.00              
ATOM    873  HG2 GLN A  56     107.201  64.159  82.970  1.00  1.00              
ATOM    874  CD  GLN A  56     109.162  65.029  83.080  1.00  1.00              
ATOM    875  OE1 GLN A  56     110.317  64.830  82.734  1.00  1.00              
ATOM    876  NE2 GLN A  56     108.941  65.761  84.152  1.00  1.00              
ATOM    877 1HE2 GLN A  56     108.014  66.090  84.379  1.00  1.00              
ATOM    878 2HE2 GLN A  56     109.750  66.088  84.648  1.00  1.00              
ATOM    879  C   GLN A  56     108.912  65.224  79.159  1.00  1.00              
ATOM    880  O   GLN A  56     108.893  63.991  79.222  1.00  1.00              
ATOM    881  N   ASN A  57     109.407  65.876  78.103  1.00  1.00              
ATOM    882  H   ASN A  57     109.389  66.882  78.128  1.00  1.00              
ATOM    883  CA  ASN A  57     110.211  65.261  77.062  1.00  1.00              
ATOM    884  HA  ASN A  57     110.489  64.276  77.437  1.00  1.00              
ATOM    885  CB  ASN A  57     109.377  64.940  75.809  1.00  1.00              
ATOM    886  HB1 ASN A  57     108.553  64.313  76.143  1.00  1.00              
ATOM    887  HB2 ASN A  57     109.974  64.365  75.103  1.00  1.00              
ATOM    888  CG  ASN A  57     108.778  66.111  75.065  1.00  1.00              
ATOM    889  OD1 ASN A  57     109.334  67.200  75.044  1.00  1.00              
ATOM    890  ND2 ASN A  57     107.644  65.870  74.440  1.00  1.00              
ATOM    891 1HD2 ASN A  57     107.184  64.973  74.560  1.00  1.00              
ATOM    892 2HD2 ASN A  57     107.116  66.642  74.046  1.00  1.00              
ATOM    893  C   ASN A  57     111.583  65.917  76.904  1.00  1.00              
ATOM    894  O   ASN A  57     112.202  66.150  77.938  1.00  1.00              
ATOM    895  N   ARG A  58     112.191  65.974  75.706  1.00  1.00              
ATOM    896  H   ARG A  58     111.660  65.760  74.867  1.00  1.00              
ATOM    897  CA  ARG A  58     113.668  66.010  75.644  1.00  1.00              
ATOM    898  HA  ARG A  58     114.004  66.746  76.375  1.00  1.00              
ATOM    899  CB  ARG A  58     114.196  64.605  76.072  1.00  1.00              
ATOM    900  HB1 ARG A  58     114.113  63.928  75.219  1.00  1.00              
ATOM    901  HB2 ARG A  58     113.567  64.189  76.858  1.00  1.00              
ATOM    902  CG  ARG A  58     115.643  64.558  76.602  1.00  1.00              
ATOM    903  HG1 ARG A  58     116.325  64.959  75.854  1.00  1.00              
ATOM    904  HG2 ARG A  58     115.919  63.514  76.751  1.00  1.00              
ATOM    905  CD  ARG A  58     115.846  65.300  77.935  1.00  1.00              
ATOM    906  HD1 ARG A  58     115.928  64.581  78.750  1.00  1.00              
ATOM    907  HD2 ARG A  58     114.973  65.921  78.147  1.00  1.00              
ATOM    908  NE  ARG A  58     117.031  66.175  77.882  1.00  1.00              
ATOM    909  HE  ARG A  58     116.823  67.143  77.632  1.00  1.00              
ATOM    910  CZ  ARG A  58     118.298  65.879  78.114  1.00  1.00              
ATOM    911  NH1 ARG A  58     118.669  64.706  78.547  1.00  1.00              
ATOM    912 1HH1 ARG A  58     117.943  64.037  78.716  1.00  1.00              
ATOM    913 2HH1 ARG A  58     119.642  64.499  78.678  1.00  1.00              
ATOM    914  NH2 ARG A  58     119.236  66.760  77.913  1.00  1.00              
ATOM    915 1HH2 ARG A  58     118.954  67.675  77.560  1.00  1.00              
ATOM    916 2HH2 ARG A  58     120.191  66.584  78.158  1.00  1.00              
ATOM    917  C   ARG A  58     114.313  66.466  74.322  1.00  1.00              
ATOM    918  O   ARG A  58     115.275  65.853  73.860  1.00  1.00              
ATOM    919  N   ILE A  59     113.853  67.559  73.715  1.00  1.00              
ATOM    920  H   ILE A  59     113.041  68.020  74.094  1.00  1.00              
ATOM    921  CA  ILE A  59     114.735  68.312  72.797  1.00  1.00              
ATOM    922  HA  ILE A  59     115.210  67.595  72.124  1.00  1.00              
ATOM    923  CB  ILE A  59     113.980  69.312  71.882  1.00  1.00              
ATOM    924  HB  ILE A  59     114.748  69.812  71.289  1.00  1.00              
ATOM    925  CG2 ILE A  59     113.122  68.524  70.882  1.00  1.00              
ATOM    926 1HG2 ILE A  59     112.621  69.209  70.200  1.00  1.00              
ATOM    927 2HG2 ILE A  59     113.766  67.865  70.304  1.00  1.00              
ATOM    928 3HG2 ILE A  59     112.378  67.916  71.397  1.00  1.00              
ATOM    929  CG1 ILE A  59     113.136  70.448  72.512  1.00  1.00              
ATOM    930 1HG1 ILE A  59     112.748  71.062  71.697  1.00  1.00              
ATOM    931 2HG1 ILE A  59     113.780  71.104  73.093  1.00  1.00              
ATOM    932  CD1 ILE A  59     111.942  70.038  73.381  1.00  1.00              
ATOM    933  HD1 ILE A  59     112.282  69.566  74.299  1.00  1.00              
ATOM    934  HD2 ILE A  59     111.378  70.932  73.644  1.00  1.00              
ATOM    935  HD3 ILE A  59     111.285  69.360  72.838  1.00  1.00              
ATOM    936  C   ILE A  59     115.853  68.976  73.603  1.00  1.00              
ATOM    937  O   ILE A  59     115.645  70.000  74.248  1.00  1.00              
ATOM    938  N   LEU A  60     117.037  68.360  73.573  1.00  1.00              
ATOM    939  H   LEU A  60     117.078  67.447  73.148  1.00  1.00              
ATOM    940  CA  LEU A  60     118.262  69.033  73.988  1.00  1.00              
ATOM    941  HA  LEU A  60     118.099  69.442  74.985  1.00  1.00              
ATOM    942  CB  LEU A  60     119.423  68.021  74.067  1.00  1.00              
ATOM    943  HB1 LEU A  60     119.457  67.454  73.135  1.00  1.00              
ATOM    944  HB2 LEU A  60     119.199  67.319  74.871  1.00  1.00              
ATOM    945  CG  LEU A  60     120.825  68.626  74.306  1.00  1.00              
ATOM    946  HG  LEU A  60     121.119  69.213  73.439  1.00  1.00              
ATOM    947  CD1 LEU A  60     120.922  69.516  75.544  1.00  1.00              
ATOM    948 1HD1 LEU A  60     121.941  69.888  75.655  1.00  1.00              
ATOM    949 2HD1 LEU A  60     120.266  70.376  75.432  1.00  1.00              
ATOM    950 3HD1 LEU A  60     120.636  68.965  76.438  1.00  1.00              
ATOM    951  CD2 LEU A  60     121.827  67.484  74.466  1.00  1.00              
ATOM    952 1HD2 LEU A  60     122.833  67.893  74.564  1.00  1.00              
ATOM    953 2HD2 LEU A  60     121.586  66.891  75.347  1.00  1.00              
ATOM    954 3HD2 LEU A  60     121.802  66.849  73.581  1.00  1.00              
ATOM    955  C   LEU A  60     118.522  70.223  73.060  1.00  1.00              
ATOM    956  O   LEU A  60     118.245  71.364  73.406  1.00  1.00              
ATOM    957  N   THR A  61     119.035  69.957  71.864  1.00  1.00              
ATOM    958  H   THR A  61     119.269  69.003  71.641  1.00  1.00              
ATOM    959  CA  THR A  61     119.505  70.995  70.944  1.00  1.00              
ATOM    960  HA  THR A  61     119.991  71.779  71.528  1.00  1.00              
ATOM    961  CB  THR A  61     120.555  70.426  69.971  1.00  1.00              
ATOM    962  HB  THR A  61     120.065  69.832  69.199  1.00  1.00              
ATOM    963  CG2 THR A  61     121.390  71.523  69.314  1.00  1.00              
ATOM    964 1HG2 THR A  61     122.141  71.081  68.661  1.00  1.00              
ATOM    965 2HG2 THR A  61     120.744  72.161  68.713  1.00  1.00              
ATOM    966 3HG2 THR A  61     121.880  72.129  70.079  1.00  1.00              
ATOM    967  OG1 THR A  61     121.466  69.591  70.654  1.00  1.00              
ATOM    968  HG1 THR A  61     122.132  69.313  70.021  1.00  1.00              
ATOM    969  C   THR A  61     118.352  71.624  70.165  1.00  1.00              
ATOM    970  O   THR A  61     117.839  71.028  69.215  1.00  1.00              
ATOM    971  N   THR A  62     117.945  72.836  70.544  1.00  1.00              
ATOM    972  H   THR A  62     118.370  73.261  71.360  1.00  1.00              
ATOM    973  CA  THR A  62     117.092  73.654  69.667  1.00  1.00              
ATOM    974  HA  THR A  62     116.249  73.042  69.343  1.00  1.00              
ATOM    975  CB  THR A  62     116.493  74.866  70.385  1.00  1.00              
ATOM    976  HB  THR A  62     115.955  75.482  69.666  1.00  1.00              
ATOM    977  CG2 THR A  62     115.515  74.472  71.485  1.00  1.00              
ATOM    978 1HG2 THR A  62     115.118  75.385  71.927  1.00  1.00              
ATOM    979 2HG2 THR A  62     114.692  73.908  71.046  1.00  1.00              
ATOM    980 3HG2 THR A  62     116.019  73.865  72.238  1.00  1.00              
ATOM    981  OG1 THR A  62     117.500  75.647  70.970  1.00  1.00              
ATOM    982  HG1 THR A  62     117.907  75.111  71.666  1.00  1.00              
ATOM    983  C   THR A  62     117.842  74.050  68.388  1.00  1.00              
ATOM    984  O   THR A  62     119.075  74.136  68.392  1.00  1.00              
ATOM    985  N   ASN A  63     117.139  74.298  67.275  1.00  1.00              
ATOM    986  H   ASN A  63     116.120  74.311  67.328  1.00  1.00              
ATOM    987  CA  ASN A  63     117.768  74.744  66.029  1.00  1.00              
ATOM    988  HA  ASN A  63     118.590  75.402  66.302  1.00  1.00              
ATOM    989  CB  ASN A  63     118.384  73.523  65.298  1.00  1.00              
ATOM    990  HB1 ASN A  63     117.850  73.322  64.370  1.00  1.00              
ATOM    991  HB2 ASN A  63     118.313  72.630  65.919  1.00  1.00              
ATOM    992  CG  ASN A  63     119.849  73.748  64.977  1.00  1.00              
ATOM    993  OD1 ASN A  63     120.272  73.846  63.838  1.00  1.00              
ATOM    994  ND2 ASN A  63     120.666  73.889  65.994  1.00  1.00              
ATOM    995 1HD2 ASN A  63     120.300  73.827  66.940  1.00  1.00              
ATOM    996 2HD2 ASN A  63     121.637  74.021  65.796  1.00  1.00              
ATOM    997  C   ASN A  63     116.854  75.562  65.079  1.00  1.00              
ATOM    998  O   ASN A  63     115.910  75.068  64.460  1.00  1.00              
ATOM    999  N   LYS A  64     117.283  76.810  64.873  1.00  1.00              
ATOM   1000  H   LYS A  64     118.009  77.102  65.517  1.00  1.00              
ATOM   1001  CA  LYS A  64     116.750  77.902  64.047  1.00  1.00              
ATOM   1002  HA  LYS A  64     117.107  78.853  64.421  1.00  1.00              
ATOM   1003  CB  LYS A  64     117.354  77.805  62.623  1.00  1.00              
ATOM   1004  HB1 LYS A  64     116.985  78.645  62.032  1.00  1.00              
ATOM   1005  HB2 LYS A  64     116.998  76.888  62.151  1.00  1.00              
ATOM   1006  CG  LYS A  64     118.898  77.785  62.542  1.00  1.00              
ATOM   1007  HG1 LYS A  64     119.177  77.700  61.491  1.00  1.00              
ATOM   1008  HG2 LYS A  64     119.263  76.887  63.042  1.00  1.00              
ATOM   1009  CD  LYS A  64     119.636  78.998  63.136  1.00  1.00              
ATOM   1010  HD1 LYS A  64     120.710  78.822  63.058  1.00  1.00              
ATOM   1011  HD2 LYS A  64     119.390  79.082  64.192  1.00  1.00              
ATOM   1012  CE  LYS A  64     119.289  80.311  62.426  1.00  1.00              
ATOM   1013  HE1 LYS A  64     118.206  80.454  62.479  1.00  1.00              
ATOM   1014  HE2 LYS A  64     119.566  80.254  61.371  1.00  1.00              
ATOM   1015  NZ  LYS A  64     119.934  81.482  63.068  1.00  1.00              
ATOM   1016  HZ1 LYS A  64     119.419  82.331  62.812  1.00  1.00              
ATOM   1017  HZ2 LYS A  64     119.766  81.456  64.073  1.00  1.00              
ATOM   1018  HZ3 LYS A  64     120.914  81.587  62.871  1.00  1.00              
ATOM   1019  C   LYS A  64     115.230  78.040  64.052  1.00  1.00              
ATOM   1020  O   LYS A  64     114.673  78.782  64.849  1.00  1.00              
ATOM   1021  N   HIS A  65     114.559  77.400  63.109  1.00  1.00              
ATOM   1022  H   HIS A  65     115.053  76.694  62.589  1.00  1.00              
ATOM   1023  CA  HIS A  65     113.171  77.703  62.779  1.00  1.00              
ATOM   1024  HA  HIS A  65     112.957  78.742  63.039  1.00  1.00              
ATOM   1025  CB  HIS A  65     112.999  77.541  61.254  1.00  1.00              
ATOM   1026  HB1 HIS A  65     111.944  77.584  60.995  1.00  1.00              
ATOM   1027  HB2 HIS A  65     113.371  76.563  60.946  1.00  1.00              
ATOM   1028  CG  HIS A  65     113.686  78.622  60.459  1.00  1.00              
ATOM   1029  ND1 HIS A  65     113.243  79.943  60.359  1.00  1.00              
ATOM   1030  CE1 HIS A  65     114.137  80.575  59.583  1.00  1.00              
ATOM   1031  HE1 HIS A  65     114.091  81.624  59.317  1.00  1.00              
ATOM   1032  NE2 HIS A  65     115.095  79.723  59.182  1.00  1.00              
ATOM   1033  HE2 HIS A  65     115.872  79.962  58.582  1.00  1.00              
ATOM   1034  CD2 HIS A  65     114.827  78.484  59.722  1.00  1.00              
ATOM   1035  HD2 HIS A  65     115.402  77.578  59.592  1.00  1.00              
ATOM   1036  C   HIS A  65     112.196  76.843  63.593  1.00  1.00              
ATOM   1037  O   HIS A  65     111.202  76.347  63.056  1.00  1.00              
ATOM   1038  N   ASP A  66     112.486  76.629  64.879  1.00  1.00              
ATOM   1039  H   ASP A  66     113.275  77.132  65.288  1.00  1.00              
ATOM   1040  CA  ASP A  66     111.928  75.531  65.682  1.00  1.00              
ATOM   1041  HA  ASP A  66     112.357  74.594  65.323  1.00  1.00              
ATOM   1042  CB  ASP A  66     112.333  75.706  67.154  1.00  1.00              
ATOM   1043  HB1 ASP A  66     111.952  74.858  67.728  1.00  1.00              
ATOM   1044  HB2 ASP A  66     111.865  76.610  67.545  1.00  1.00              
ATOM   1045  CG  ASP A  66     113.835  75.815  67.372  1.00  1.00              
ATOM   1046  OD1 ASP A  66     114.450  74.826  67.819  1.00  1.00              
ATOM   1047  OD2 ASP A  66     114.367  76.920  67.142  1.00  1.00              
ATOM   1048  C   ASP A  66     110.396  75.395  65.643  1.00  1.00              
ATOM   1049  O   ASP A  66     109.840  74.294  65.736  1.00  1.00              
ATOM   1050  N   PHE A  67     109.700  76.524  65.504  1.00  1.00              
ATOM   1051  H   PHE A  67     110.241  77.379  65.472  1.00  1.00              
ATOM   1052  CA  PHE A  67     108.242  76.616  65.523  1.00  1.00              
ATOM   1053  HA  PHE A  67     107.824  75.626  65.356  1.00  1.00              
ATOM   1054  CB  PHE A  67     107.794  77.066  66.936  1.00  1.00              
ATOM   1055  HB1 PHE A  67     106.796  77.502  66.889  1.00  1.00              
ATOM   1056  HB2 PHE A  67     108.458  77.857  67.292  1.00  1.00              
ATOM   1057  CG  PHE A  67     107.735  75.953  67.971  1.00  1.00              
ATOM   1058  CD1 PHE A  67     108.901  75.531  68.638  1.00  1.00              
ATOM   1059  HD1 PHE A  67     109.845  76.010  68.426  1.00  1.00              
ATOM   1060  CE1 PHE A  67     108.841  74.505  69.599  1.00  1.00              
ATOM   1061  HE1 PHE A  67     109.744  74.194  70.110  1.00  1.00              
ATOM   1062  CZ  PHE A  67     107.606  73.913  69.917  1.00  1.00              
ATOM   1063  HZ  PHE A  67     107.553  73.150  70.682  1.00  1.00              
ATOM   1064  CE2 PHE A  67     106.434  74.342  69.268  1.00  1.00              
ATOM   1065  HE2 PHE A  67     105.479  73.913  69.538  1.00  1.00              
ATOM   1066  CD2 PHE A  67     106.499  75.357  68.296  1.00  1.00              
ATOM   1067  HD2 PHE A  67     105.591  75.701  67.823  1.00  1.00              
ATOM   1068  C   PHE A  67     107.649  77.486  64.401  1.00  1.00              
ATOM   1069  O   PHE A  67     106.554  78.033  64.535  1.00  1.00              
ATOM   1070  N   GLN A  68     108.327  77.542  63.252  1.00  1.00              
ATOM   1071  H   GLN A  68     109.223  77.060  63.224  1.00  1.00              
ATOM   1072  CA  GLN A  68     107.879  78.154  61.985  1.00  1.00              
ATOM   1073  HA  GLN A  68     107.588  79.179  62.183  1.00  1.00              
ATOM   1074  CB  GLN A  68     109.132  78.159  61.078  1.00  1.00              
ATOM   1075  HB1 GLN A  68     109.302  77.143  60.719  1.00  1.00              
ATOM   1076  HB2 GLN A  68     109.991  78.436  61.689  1.00  1.00              
ATOM   1077  CG  GLN A  68     109.135  79.109  59.869  1.00  1.00              
ATOM   1078  HG1 GLN A  68     108.213  79.008  59.298  1.00  1.00              
ATOM   1079  HG2 GLN A  68     109.962  78.832  59.215  1.00  1.00              
ATOM   1080  CD  GLN A  68     109.315  80.566  60.273  1.00  1.00              
ATOM   1081  OE1 GLN A  68     108.362  81.305  60.454  1.00  1.00              
ATOM   1082  NE2 GLN A  68     110.522  81.043  60.480  1.00  1.00              
ATOM   1083 1HE2 GLN A  68     111.350  80.463  60.373  1.00  1.00              
ATOM   1084 2HE2 GLN A  68     110.597  82.027  60.652  1.00  1.00              
ATOM   1085  C   GLN A  68     106.665  77.445  61.333  1.00  1.00              
ATOM   1086  O   GLN A  68     106.617  77.230  60.127  1.00  1.00              
ATOM   1087  N   ARG A  69     105.703  77.007  62.150  1.00  1.00              
ATOM   1088  H   ARG A  69     105.776  77.306  63.114  1.00  1.00              
ATOM   1089  CA  ARG A  69     104.501  76.261  61.755  1.00  1.00              
ATOM   1090  HA  ARG A  69     104.256  76.512  60.719  1.00  1.00              
ATOM   1091  CB  ARG A  69     104.744  74.737  61.829  1.00  1.00              
ATOM   1092  HB1 ARG A  69     105.635  74.489  61.249  1.00  1.00              
ATOM   1093  HB2 ARG A  69     103.894  74.230  61.369  1.00  1.00              
ATOM   1094  CG  ARG A  69     104.905  74.211  63.269  1.00  1.00              
ATOM   1095  HG1 ARG A  69     104.022  74.456  63.860  1.00  1.00              
ATOM   1096  HG2 ARG A  69     105.768  74.701  63.720  1.00  1.00              
ATOM   1097  CD  ARG A  69     105.077  72.686  63.317  1.00  1.00              
ATOM   1098  HD1 ARG A  69     105.848  72.374  62.611  1.00  1.00              
ATOM   1099  HD2 ARG A  69     104.132  72.234  63.005  1.00  1.00              
ATOM   1100  NE  ARG A  69     105.411  72.215  64.682  1.00  1.00              
ATOM   1101  HE  ARG A  69     104.712  71.631  65.127  1.00  1.00              
ATOM   1102  CZ  ARG A  69     106.522  72.475  65.353  1.00  1.00              
ATOM   1103  NH1 ARG A  69     107.555  72.985  64.743  1.00  1.00              
ATOM   1104 1HH1 ARG A  69     107.501  73.128  63.752  1.00  1.00              
ATOM   1105 2HH1 ARG A  69     108.388  73.283  65.243  1.00  1.00              
ATOM   1106  NH2 ARG A  69     106.618  72.254  66.634  1.00  1.00              
ATOM   1107 1HH2 ARG A  69     105.809  71.919  67.131  1.00  1.00              
ATOM   1108 2HH2 ARG A  69     107.426  72.595  67.131  1.00  1.00              
ATOM   1109  C   ARG A  69     103.276  76.612  62.584  1.00  1.00              
ATOM   1110  O   ARG A  69     102.168  76.342  62.145  1.00  1.00              
ATOM   1111  N   THR A  70     103.465  77.211  63.766  1.00  1.00              
ATOM   1112  H   THR A  70     104.404  77.464  64.047  1.00  1.00              
ATOM   1113  CA  THR A  70     102.335  77.659  64.584  1.00  1.00              
ATOM   1114  HA  THR A  70     101.502  77.727  63.901  1.00  1.00              
ATOM   1115  CB  THR A  70     101.776  76.615  65.551  1.00  1.00              
ATOM   1116  HB  THR A  70     101.602  75.701  64.980  1.00  1.00              
ATOM   1117  CG2 THR A  70     102.638  76.245  66.752  1.00  1.00              
ATOM   1118 1HG2 THR A  70     102.765  77.105  67.399  1.00  1.00              
ATOM   1119 2HG2 THR A  70     102.148  75.448  67.310  1.00  1.00              
ATOM   1120 3HG2 THR A  70     103.611  75.898  66.409  1.00  1.00              
ATOM   1121  OG1 THR A  70     100.520  77.098  65.974  1.00  1.00              
ATOM   1122  HG1 THR A  70      99.989  76.298  66.132  1.00  1.00              
ATOM   1123  C   THR A  70     102.487  79.079  65.120  1.00  1.00              
ATOM   1124  O   THR A  70     103.051  79.299  66.188  1.00  1.00              
ATOM   1125  N   PRO A  71     102.015  80.081  64.346  1.00  1.00              
ATOM   1126  CD  PRO A  71     101.514  79.968  62.977  1.00  1.00              
ATOM   1127  HD1 PRO A  71     100.553  79.458  62.965  1.00  1.00              
ATOM   1128  HD2 PRO A  71     102.239  79.434  62.360  1.00  1.00              
ATOM   1129  CG  PRO A  71     101.344  81.389  62.443  1.00  1.00              
ATOM   1130  HG1 PRO A  71     100.325  81.736  62.621  1.00  1.00              
ATOM   1131  HG2 PRO A  71     101.599  81.458  61.385  1.00  1.00              
ATOM   1132  CB  PRO A  71     102.320  82.174  63.312  1.00  1.00              
ATOM   1133  HB1 PRO A  71     102.088  83.240  63.334  1.00  1.00              
ATOM   1134  HB2 PRO A  71     103.335  82.020  62.943  1.00  1.00              
ATOM   1135  CA  PRO A  71     102.159  81.492  64.676  1.00  1.00              
ATOM   1136  HA  PRO A  71     103.069  81.653  65.257  1.00  1.00              
ATOM   1137  C   PRO A  71     100.983  82.107  65.462  1.00  1.00              
ATOM   1138  O   PRO A  71     100.918  83.323  65.640  1.00  1.00              
ATOM   1139  N   ARG A  72     100.032  81.282  65.913  1.00  1.00              
ATOM   1140  H   ARG A  72     100.209  80.291  65.813  1.00  1.00              
ATOM   1141  CA  ARG A  72      98.854  81.693  66.692  1.00  1.00              
ATOM   1142  HA  ARG A  72      98.972  82.730  67.003  1.00  1.00              
ATOM   1143  CB  ARG A  72      97.550  81.545  65.874  1.00  1.00              
ATOM   1144  HB1 ARG A  72      96.783  81.068  66.484  1.00  1.00              
ATOM   1145  HB2 ARG A  72      97.727  80.894  65.017  1.00  1.00              
ATOM   1146  CG  ARG A  72      96.958  82.869  65.370  1.00  1.00              
ATOM   1147  HG1 ARG A  72      96.014  82.648  64.873  1.00  1.00              
ATOM   1148  HG2 ARG A  72      97.632  83.293  64.624  1.00  1.00              
ATOM   1149  CD  ARG A  72      96.710  83.935  66.456  1.00  1.00              
ATOM   1150  HD1 ARG A  72      96.062  84.716  66.054  1.00  1.00              
ATOM   1151  HD2 ARG A  72      97.671  84.393  66.684  1.00  1.00              
ATOM   1152  NE  ARG A  72      96.156  83.425  67.728  1.00  1.00              
ATOM   1153  HE  ARG A  72      96.727  83.541  68.568  1.00  1.00              
ATOM   1154  CZ  ARG A  72      94.989  82.873  67.982  1.00  1.00              
ATOM   1155  NH1 ARG A  72      94.099  82.631  67.062  1.00  1.00              
ATOM   1156 1HH1 ARG A  72      94.292  82.897  66.116  1.00  1.00              
ATOM   1157 2HH1 ARG A  72      93.241  82.181  67.324  1.00  1.00              
ATOM   1158  NH2 ARG A  72      94.693  82.542  69.195  1.00  1.00              
ATOM   1159 1HH2 ARG A  72      95.353  82.777  69.948  1.00  1.00              
ATOM   1160 2HH2 ARG A  72      93.841  82.079  69.449  1.00  1.00              
ATOM   1161  C   ARG A  72      98.853  80.867  67.974  1.00  1.00              
ATOM   1162  O   ARG A  72      98.242  79.797  68.030  1.00  1.00              
ATOM   1163  N   LEU A  73      99.669  81.328  68.918  1.00  1.00              
ATOM   1164  H   LEU A  73     100.066  82.245  68.775  1.00  1.00              
ATOM   1165  CA  LEU A  73     100.327  80.506  69.923  1.00  1.00              
ATOM   1166  HA  LEU A  73      99.720  79.630  70.144  1.00  1.00              
ATOM   1167  CB  LEU A  73     101.664  80.027  69.314  1.00  1.00              
ATOM   1168  HB1 LEU A  73     102.242  80.905  69.034  1.00  1.00              
ATOM   1169  HB2 LEU A  73     101.450  79.474  68.398  1.00  1.00              
ATOM   1170  CG  LEU A  73     102.534  79.136  70.223  1.00  1.00              
ATOM   1171  HG  LEU A  73     102.673  79.594  71.200  1.00  1.00              
ATOM   1172  CD1 LEU A  73     101.890  77.771  70.431  1.00  1.00              
ATOM   1173 1HD1 LEU A  73     102.545  77.152  71.034  1.00  1.00              
ATOM   1174 2HD1 LEU A  73     100.945  77.884  70.963  1.00  1.00              
ATOM   1175 3HD1 LEU A  73     101.697  77.293  69.472  1.00  1.00              
ATOM   1176  CD2 LEU A  73     103.924  78.945  69.603  1.00  1.00              
ATOM   1177 1HD2 LEU A  73     104.461  78.156  70.127  1.00  1.00              
ATOM   1178 2HD2 LEU A  73     103.838  78.676  68.553  1.00  1.00              
ATOM   1179 3HD2 LEU A  73     104.489  79.870  69.693  1.00  1.00              
ATOM   1180  C   LEU A  73     100.515  81.286  71.221  1.00  1.00              
ATOM   1181  O   LEU A  73     101.575  81.860  71.432  1.00  1.00              
ATOM   1182  N   GLU A  74      99.484  81.374  72.062  1.00  1.00              
ATOM   1183  H   GLU A  74      98.650  80.821  71.916  1.00  1.00              
ATOM   1184  CA  GLU A  74      99.573  82.222  73.253  1.00  1.00              
ATOM   1185  HA  GLU A  74     100.168  83.101  72.997  1.00  1.00              
ATOM   1186  CB  GLU A  74      98.188  82.749  73.659  1.00  1.00              
ATOM   1187  HB1 GLU A  74      98.283  83.193  74.651  1.00  1.00              
ATOM   1188  HB2 GLU A  74      97.472  81.928  73.729  1.00  1.00              
ATOM   1189  CG  GLU A  74      97.668  83.853  72.714  1.00  1.00              
ATOM   1190  HG1 GLU A  74      98.503  84.431  72.315  1.00  1.00              
ATOM   1191  HG2 GLU A  74      97.066  84.544  73.310  1.00  1.00              
ATOM   1192  CD  GLU A  74      96.787  83.330  71.571  1.00  1.00              
ATOM   1193  OE1 GLU A  74      95.643  82.908  71.852  1.00  1.00              
ATOM   1194  OE2 GLU A  74      97.167  83.380  70.374  1.00  1.00              
ATOM   1195  C   GLU A  74     100.316  81.568  74.426  1.00  1.00              
ATOM   1196  O   GLU A  74     101.054  82.303  75.118  1.00  1.00              
ATOM   1197  N   PHE A  75     100.153  80.234  74.618  1.00  1.00              
ATOM   1198  H   PHE A  75      99.593  79.701  73.960  1.00  1.00              
ATOM   1199  CA  PHE A  75     100.444  79.604  75.920  1.00  1.00              
ATOM   1200  HA  PHE A  75     100.916  80.338  76.574  1.00  1.00              
ATOM   1201  CB  PHE A  75      99.125  79.197  76.596  1.00  1.00              
ATOM   1202  HB1 PHE A  75      98.588  78.512  75.941  1.00  1.00              
ATOM   1203  HB2 PHE A  75      98.504  80.086  76.718  1.00  1.00              
ATOM   1204  CG  PHE A  75      99.303  78.549  77.959  1.00  1.00              
ATOM   1205  CD1 PHE A  75      99.688  79.328  79.067  1.00  1.00              
ATOM   1206  HD1 PHE A  75      99.840  80.392  78.954  1.00  1.00              
ATOM   1207  CE1 PHE A  75      99.903  78.718  80.316  1.00  1.00              
ATOM   1208  HE1 PHE A  75     100.214  79.317  81.159  1.00  1.00              
ATOM   1209  CZ  PHE A  75      99.749  77.327  80.459  1.00  1.00              
ATOM   1210  HZ  PHE A  75      99.945  76.848  81.407  1.00  1.00              
ATOM   1211  CE2 PHE A  75      99.371  76.547  79.354  1.00  1.00              
ATOM   1212  HE2 PHE A  75      99.284  75.470  79.446  1.00  1.00              
ATOM   1213  CD2 PHE A  75      99.141  77.157  78.110  1.00  1.00              
ATOM   1214  HD2 PHE A  75      98.885  76.542  77.258  1.00  1.00              
ATOM   1215  C   PHE A  75     101.436  78.451  75.784  1.00  1.00              
ATOM   1216  O   PHE A  75     101.096  77.258  75.823  1.00  1.00              
ATOM   1217  N   LEU A  76     102.700  78.832  75.578  1.00  1.00              
ATOM   1218  H   LEU A  76     102.972  79.805  75.650  1.00  1.00              
ATOM   1219  CA  LEU A  76     103.705  77.819  75.303  1.00  1.00              
ATOM   1220  HA  LEU A  76     103.225  76.945  74.864  1.00  1.00              
ATOM   1221  CB  LEU A  76     104.681  78.406  74.286  1.00  1.00              
ATOM   1222  HB1 LEU A  76     105.213  79.229  74.757  1.00  1.00              
ATOM   1223  HB2 LEU A  76     104.105  78.800  73.446  1.00  1.00              
ATOM   1224  CG  LEU A  76     105.703  77.406  73.748  1.00  1.00              
ATOM   1225  HG  LEU A  76     106.361  77.102  74.553  1.00  1.00              
ATOM   1226  CD1 LEU A  76     105.064  76.148  73.152  1.00  1.00              
ATOM   1227 1HD1 LEU A  76     105.813  75.568  72.616  1.00  1.00              
ATOM   1228 2HD1 LEU A  76     104.667  75.525  73.951  1.00  1.00              
ATOM   1229 3HD1 LEU A  76     104.263  76.424  72.468  1.00  1.00              
ATOM   1230  CD2 LEU A  76     106.524  78.095  72.663  1.00  1.00              
ATOM   1231 1HD2 LEU A  76     107.223  77.385  72.230  1.00  1.00              
ATOM   1232 2HD2 LEU A  76     105.873  78.482  71.881  1.00  1.00              
ATOM   1233 3HD2 LEU A  76     107.084  78.927  73.089  1.00  1.00              
ATOM   1234  C   LEU A  76     104.329  77.433  76.645  1.00  1.00              
ATOM   1235  O   LEU A  76     104.869  78.289  77.365  1.00  1.00              
ATOM   1236  N   ASN A  77     104.254  76.140  76.985  1.00  1.00              
ATOM   1237  H   ASN A  77     103.707  75.492  76.441  1.00  1.00              
ATOM   1238  CA  ASN A  77     105.014  75.677  78.131  1.00  1.00              
ATOM   1239  HA  ASN A  77     104.797  76.371  78.946  1.00  1.00              
ATOM   1240  CB  ASN A  77     104.600  74.294  78.662  1.00  1.00              
ATOM   1241  HB1 ASN A  77     104.810  73.511  77.935  1.00  1.00              
ATOM   1242  HB2 ASN A  77     103.535  74.282  78.898  1.00  1.00              
ATOM   1243  CG  ASN A  77     105.407  74.043  79.932  1.00  1.00              
ATOM   1244  OD1 ASN A  77     106.573  73.697  79.871  1.00  1.00              
ATOM   1245  ND2 ASN A  77     104.870  74.362  81.080  1.00  1.00              
ATOM   1246 1HD2 ASN A  77     103.927  74.681  81.144  1.00  1.00              
ATOM   1247 2HD2 ASN A  77     105.525  74.492  81.855  1.00  1.00              
ATOM   1248  C   ASN A  77     106.544  75.844  77.866  1.00  1.00              
ATOM   1249  O   ASN A  77     107.111  76.917  78.047  1.00  1.00              
ATOM   1250  N   LEU A  78     107.212  74.812  77.364  1.00  1.00              
ATOM   1251  H   LEU A  78     106.765  73.907  77.459  1.00  1.00              
ATOM   1252  CA  LEU A  78     108.484  74.819  76.645  1.00  1.00              
ATOM   1253  HA  LEU A  78     108.257  74.150  75.819  1.00  1.00              
ATOM   1254  CB  LEU A  78     108.933  76.152  76.001  1.00  1.00              
ATOM   1255  HB1 LEU A  78     109.478  76.751  76.732  1.00  1.00              
ATOM   1256  HB2 LEU A  78     108.053  76.724  75.731  1.00  1.00              
ATOM   1257  CG  LEU A  78     109.776  76.026  74.712  1.00  1.00              
ATOM   1258  HG  LEU A  78     109.870  77.035  74.313  1.00  1.00              
ATOM   1259  CD1 LEU A  78     111.198  75.499  74.910  1.00  1.00              
ATOM   1260 1HD1 LEU A  78     111.181  74.433  75.134  1.00  1.00              
ATOM   1261 2HD1 LEU A  78     111.764  75.650  73.991  1.00  1.00              
ATOM   1262 3HD1 LEU A  78     111.682  76.033  75.727  1.00  1.00              
ATOM   1263  CD2 LEU A  78     109.119  75.153  73.634  1.00  1.00              
ATOM   1264 1HD2 LEU A  78     109.667  75.245  72.697  1.00  1.00              
ATOM   1265 2HD2 LEU A  78     109.135  74.101  73.918  1.00  1.00              
ATOM   1266 3HD2 LEU A  78     108.093  75.475  73.472  1.00  1.00              
ATOM   1267  C   LEU A  78     109.601  74.104  77.371  1.00  1.00              
ATOM   1268  O   LEU A  78     110.006  73.029  76.931  1.00  1.00              
ATOM   1269  N   SER A  79     110.044  74.657  78.496  1.00  1.00              
ATOM   1270  H   SER A  79     109.529  75.455  78.843  1.00  1.00              
ATOM   1271  CA  SER A  79     110.762  73.836  79.460  1.00  1.00              
ATOM   1272  HA  SER A  79     111.021  72.899  78.979  1.00  1.00              
ATOM   1273  CB  SER A  79     112.102  74.389  79.918  1.00  1.00              
ATOM   1274  HB1 SER A  79     112.579  73.678  80.595  1.00  1.00              
ATOM   1275  HB2 SER A  79     111.991  75.336  80.429  1.00  1.00              
ATOM   1276  OG  SER A  79     112.893  74.535  78.762  1.00  1.00              
ATOM   1277  HG  SER A  79     112.425  75.085  78.123  1.00  1.00              
ATOM   1278  C   SER A  79     109.811  73.445  80.567  1.00  1.00              
ATOM   1279  O   SER A  79     109.245  74.292  81.238  1.00  1.00              
ATOM   1280  N   TRP A  80     109.674  72.140  80.733  1.00  1.00              
ATOM   1281  H   TRP A  80     109.991  71.540  79.990  1.00  1.00              
ATOM   1282  CA  TRP A  80     109.522  71.516  82.026  1.00  1.00              
ATOM   1283  HA  TRP A  80     109.892  72.158  82.809  1.00  1.00              
ATOM   1284  CB  TRP A  80     108.052  71.258  82.379  1.00  1.00              
ATOM   1285  HB1 TRP A  80     107.633  70.529  81.687  1.00  1.00              
ATOM   1286  HB2 TRP A  80     107.495  72.189  82.257  1.00  1.00              
ATOM   1287  CG  TRP A  80     107.854  70.782  83.791  1.00  1.00              
ATOM   1288  CD1 TRP A  80     108.209  71.475  84.898  1.00  1.00              
ATOM   1289  HD1 TRP A  80     108.656  72.463  84.889  1.00  1.00              
ATOM   1290  NE1 TRP A  80     107.911  70.741  86.029  1.00  1.00              
ATOM   1291  HE1 TRP A  80     108.072  71.085  86.966  1.00  1.00              
ATOM   1292  CE2 TRP A  80     107.324  69.535  85.707  1.00  1.00              
ATOM   1293  CZ2 TRP A  80     106.833  68.469  86.478  1.00  1.00              
ATOM   1294  HZ2 TRP A  80     106.895  68.506  87.555  1.00  1.00              
ATOM   1295  CH2 TRP A  80     106.233  67.374  85.832  1.00  1.00              
ATOM   1296  HH2 TRP A  80     105.827  66.559  86.416  1.00  1.00              
ATOM   1297  CZ3 TRP A  80     106.132  67.359  84.429  1.00  1.00              
ATOM   1298  HZ3 TRP A  80     105.631  66.538  83.933  1.00  1.00              
ATOM   1299  CE3 TRP A  80     106.649  68.425  83.666  1.00  1.00              
ATOM   1300  HE3 TRP A  80     106.550  68.421  82.593  1.00  1.00              
ATOM   1301  CD2 TRP A  80     107.259  69.540  84.280  1.00  1.00              
ATOM   1302  C   TRP A  80     110.358  70.254  81.957  1.00  1.00              
ATOM   1303  O   TRP A  80     109.951  69.260  81.337  1.00  1.00              
ATOM   1304  N   ASN A  81     111.593  70.356  82.458  1.00  1.00              
ATOM   1305  H   ASN A  81     111.893  71.225  82.891  1.00  1.00              
ATOM   1306  CA  ASN A  81     112.547  69.236  82.431  1.00  1.00              
ATOM   1307  HA  ASN A  81     113.452  69.553  82.935  1.00  1.00              
ATOM   1308  CB  ASN A  81     111.990  68.079  83.290  1.00  1.00              
ATOM   1309  HB1 ASN A  81     111.259  67.517  82.710  1.00  1.00              
ATOM   1310  HB2 ASN A  81     111.496  68.481  84.173  1.00  1.00              
ATOM   1311  CG  ASN A  81     113.074  67.136  83.780  1.00  1.00              
ATOM   1312  OD1 ASN A  81     114.046  67.539  84.395  1.00  1.00              
ATOM   1313  ND2 ASN A  81     112.933  65.847  83.581  1.00  1.00              
ATOM   1314 1HD2 ASN A  81     112.125  65.494  83.078  1.00  1.00              
ATOM   1315 2HD2 ASN A  81     113.663  65.255  83.929  1.00  1.00              
ATOM   1316  C   ASN A  81     113.042  68.798  81.038  1.00  1.00              
ATOM   1317  O   ASN A  81     113.663  67.743  80.925  1.00  1.00              
ATOM   1318  N   ILE A  82     112.821  69.581  79.968  1.00  1.00              
ATOM   1319  H   ILE A  82     112.302  70.435  80.082  1.00  1.00              
ATOM   1320  CA  ILE A  82     113.283  69.180  78.621  1.00  1.00              
ATOM   1321  HA  ILE A  82     112.950  68.165  78.486  1.00  1.00              
ATOM   1322  CB  ILE A  82     112.665  69.986  77.465  1.00  1.00              
ATOM   1323  HB  ILE A  82     113.000  69.512  76.541  1.00  1.00              
ATOM   1324  CG2 ILE A  82     111.126  69.876  77.503  1.00  1.00              
ATOM   1325 1HG2 ILE A  82     110.697  70.324  76.607  1.00  1.00              
ATOM   1326 2HG2 ILE A  82     110.830  68.827  77.532  1.00  1.00              
ATOM   1327 3HG2 ILE A  82     110.721  70.387  78.374  1.00  1.00              
ATOM   1328  CG1 ILE A  82     113.176  71.438  77.452  1.00  1.00              
ATOM   1329 1HG1 ILE A  82     114.241  71.464  77.663  1.00  1.00              
ATOM   1330 2HG1 ILE A  82     112.684  71.988  78.243  1.00  1.00              
ATOM   1331  CD1 ILE A  82     112.979  72.150  76.112  1.00  1.00              
ATOM   1332  HD1 ILE A  82     113.157  73.214  76.246  1.00  1.00              
ATOM   1333  HD2 ILE A  82     113.687  71.755  75.384  1.00  1.00              
ATOM   1334  HD3 ILE A  82     111.969  72.008  75.738  1.00  1.00              
ATOM   1335  C   ILE A  82     114.811  69.103  78.478  1.00  1.00              
ATOM   1336  O   ILE A  82     115.332  68.457  77.572  1.00  1.00              
ATOM   1337  N   LEU A  83     115.522  69.734  79.411  1.00  1.00              
ATOM   1338  H   LEU A  83     114.983  70.227  80.106  1.00  1.00              
ATOM   1339  CA  LEU A  83     116.969  69.813  79.525  1.00  1.00              
ATOM   1340  HA  LEU A  83     117.120  70.683  80.165  1.00  1.00              
ATOM   1341  CB  LEU A  83     117.558  68.633  80.330  1.00  1.00              
ATOM   1342  HB1 LEU A  83     118.541  68.402  79.925  1.00  1.00              
ATOM   1343  HB2 LEU A  83     116.925  67.751  80.226  1.00  1.00              
ATOM   1344  CG  LEU A  83     117.754  68.962  81.824  1.00  1.00              
ATOM   1345  HG  LEU A  83     118.311  69.891  81.909  1.00  1.00              
ATOM   1346  CD1 LEU A  83     116.435  69.124  82.575  1.00  1.00              
ATOM   1347 1HD1 LEU A  83     116.621  69.310  83.633  1.00  1.00              
ATOM   1348 2HD1 LEU A  83     115.871  69.967  82.182  1.00  1.00              
ATOM   1349 3HD1 LEU A  83     115.837  68.218  82.481  1.00  1.00              
ATOM   1350  CD2 LEU A  83     118.577  67.872  82.510  1.00  1.00              
ATOM   1351 1HD2 LEU A  83     118.751  68.151  83.549  1.00  1.00              
ATOM   1352 2HD2 LEU A  83     118.035  66.927  82.485  1.00  1.00              
ATOM   1353 3HD2 LEU A  83     119.538  67.761  82.011  1.00  1.00              
ATOM   1354  C   LEU A  83     117.746  70.195  78.259  1.00  1.00              
ATOM   1355  O   LEU A  83     118.139  69.332  77.469  1.00  1.00              
ATOM   1356  N   GLN A  84     117.994  71.498  78.117  1.00  1.00              
ATOM   1357  H   GLN A  84     117.820  72.122  78.894  1.00  1.00              
ATOM   1358  CA  GLN A  84     118.057  72.168  76.829  1.00  1.00              
ATOM   1359  HA  GLN A  84     117.843  71.445  76.040  1.00  1.00              
ATOM   1360  CB  GLN A  84     116.913  73.214  76.833  1.00  1.00              
ATOM   1361  HB1 GLN A  84     117.171  74.009  77.531  1.00  1.00              
ATOM   1362  HB2 GLN A  84     116.013  72.730  77.209  1.00  1.00              
ATOM   1363  CG  GLN A  84     116.537  73.850  75.483  1.00  1.00              
ATOM   1364  HG1 GLN A  84     116.316  73.052  74.772  1.00  1.00              
ATOM   1365  HG2 GLN A  84     117.369  74.434  75.098  1.00  1.00              
ATOM   1366  CD  GLN A  84     115.333  74.794  75.566  1.00  1.00              
ATOM   1367  OE1 GLN A  84     115.075  75.485  76.541  1.00  1.00              
ATOM   1368  NE2 GLN A  84     114.567  74.920  74.506  1.00  1.00              
ATOM   1369 1HE2 GLN A  84     114.774  74.395  73.670  1.00  1.00              
ATOM   1370 2HE2 GLN A  84     113.775  75.528  74.595  1.00  1.00              
ATOM   1371  C   GLN A  84     119.422  72.813  76.526  1.00  1.00              
ATOM   1372  O   GLN A  84     120.277  73.021  77.385  1.00  1.00              
ATOM   1373  N   ASP A  85     119.588  73.166  75.259  1.00  1.00              
ATOM   1374  H   ASP A  85     118.905  72.827  74.588  1.00  1.00              
ATOM   1375  CA  ASP A  85     120.540  74.133  74.742  1.00  1.00              
ATOM   1376  HA  ASP A  85     120.807  74.820  75.548  1.00  1.00              
ATOM   1377  CB  ASP A  85     121.805  73.390  74.271  1.00  1.00              
ATOM   1378  HB1 ASP A  85     121.684  73.085  73.230  1.00  1.00              
ATOM   1379  HB2 ASP A  85     121.926  72.482  74.866  1.00  1.00              
ATOM   1380  CG  ASP A  85     123.097  74.200  74.423  1.00  1.00              
ATOM   1381  OD1 ASP A  85     123.031  75.426  74.673  1.00  1.00              
ATOM   1382  OD2 ASP A  85     124.177  73.568  74.329  1.00  1.00              
ATOM   1383  C   ASP A  85     119.878  74.934  73.606  1.00  1.00              
ATOM   1384  O   ASP A  85     119.008  74.433  72.886  1.00  1.00              
ATOM   1385  N   LEU A  86     120.238  76.209  73.490  1.00  1.00              
ATOM   1386  H   LEU A  86     121.049  76.499  74.031  1.00  1.00              
ATOM   1387  CA  LEU A  86     119.322  77.272  73.047  1.00  1.00              
ATOM   1388  HA  LEU A  86     118.405  76.855  72.667  1.00  1.00              
ATOM   1389  CB  LEU A  86     118.995  78.100  74.310  1.00  1.00              
ATOM   1390  HB1 LEU A  86     119.745  78.878  74.450  1.00  1.00              
ATOM   1391  HB2 LEU A  86     119.083  77.445  75.174  1.00  1.00              
ATOM   1392  CG  LEU A  86     117.588  78.713  74.359  1.00  1.00              
ATOM   1393  HG  LEU A  86     117.409  79.337  73.486  1.00  1.00              
ATOM   1394  CD1 LEU A  86     116.535  77.614  74.411  1.00  1.00              
ATOM   1395 1HD1 LEU A  86     115.570  78.018  74.703  1.00  1.00              
ATOM   1396 2HD1 LEU A  86     116.431  77.130  73.440  1.00  1.00              
ATOM   1397 3HD1 LEU A  86     116.836  76.882  75.154  1.00  1.00              
ATOM   1398  CD2 LEU A  86     117.458  79.567  75.626  1.00  1.00              
ATOM   1399 1HD2 LEU A  86     116.488  80.056  75.651  1.00  1.00              
ATOM   1400 2HD2 LEU A  86     117.526  78.936  76.508  1.00  1.00              
ATOM   1401 3HD2 LEU A  86     118.244  80.312  75.668  1.00  1.00              
ATOM   1402  C   LEU A  86     120.023  78.076  71.945  1.00  1.00              
ATOM   1403  O   LEU A  86     120.845  78.953  72.215  1.00  1.00              
ATOM   1404  N   HIS A  87     119.776  77.712  70.691  1.00  1.00              
ATOM   1405  H   HIS A  87     119.082  76.989  70.546  1.00  1.00              
ATOM   1406  CA  HIS A  87     120.380  78.363  69.518  1.00  1.00              
ATOM   1407  HA  HIS A  87     121.426  78.564  69.745  1.00  1.00              
ATOM   1408  CB  HIS A  87     120.314  77.394  68.318  1.00  1.00              
ATOM   1409  HB1 HIS A  87     120.411  76.362  68.654  1.00  1.00              
ATOM   1410  HB2 HIS A  87     121.131  77.599  67.628  1.00  1.00              
ATOM   1411  CG  HIS A  87     119.019  77.588  67.590  1.00  1.00              
ATOM   1412  ND1 HIS A  87     118.782  78.610  66.682  1.00  1.00              
ATOM   1413  CE1 HIS A  87     117.475  78.908  66.790  1.00  1.00              
ATOM   1414  HE1 HIS A  87     116.960  79.683  66.241  1.00  1.00              
ATOM   1415  NE2 HIS A  87     116.866  77.995  67.542  1.00  1.00              
ATOM   1416  HE2 HIS A  87     115.857  77.844  67.599  1.00  1.00              
ATOM   1417  CD2 HIS A  87     117.827  77.215  68.106  1.00  1.00              
ATOM   1418  HD2 HIS A  87     117.691  76.572  68.936  1.00  1.00              
ATOM   1419  C   HIS A  87     119.686  79.702  69.170  1.00  1.00              
ATOM   1420  O   HIS A  87     118.535  79.900  69.572  1.00  1.00              
ATOM   1421  N   PRO A  88     120.311  80.582  68.356  1.00  1.00              
ATOM   1422  CD  PRO A  88     121.699  80.508  67.916  1.00  1.00              
ATOM   1423  HD1 PRO A  88     121.890  79.604  67.341  1.00  1.00              
ATOM   1424  HD2 PRO A  88     122.358  80.553  68.784  1.00  1.00              
ATOM   1425  CG  PRO A  88     121.936  81.731  67.031  1.00  1.00              
ATOM   1426  HG1 PRO A  88     121.735  81.475  65.989  1.00  1.00              
ATOM   1427  HG2 PRO A  88     122.949  82.119  67.141  1.00  1.00              
ATOM   1428  CB  PRO A  88     120.892  82.726  67.529  1.00  1.00              
ATOM   1429  HB1 PRO A  88     120.638  83.466  66.767  1.00  1.00              
ATOM   1430  HB2 PRO A  88     121.265  83.225  68.425  1.00  1.00              
ATOM   1431  CA  PRO A  88     119.702  81.832  67.898  1.00  1.00              
ATOM   1432  HA  PRO A  88     119.197  82.299  68.738  1.00  1.00              
ATOM   1433  C   PRO A  88     118.705  81.794  66.742  1.00  1.00              
ATOM   1434  O   PRO A  88     119.006  81.266  65.672  1.00  1.00              
ATOM   1435  N   ASP A  89     117.558  82.442  66.995  1.00  1.00              
ATOM   1436  H   ASP A  89     117.494  82.845  67.919  1.00  1.00              
ATOM   1437  CA  ASP A  89     116.378  82.728  66.141  1.00  1.00              
ATOM   1438  HA  ASP A  89     116.203  83.801  66.151  1.00  1.00              
ATOM   1439  CB  ASP A  89     116.495  82.309  64.646  1.00  1.00              
ATOM   1440  HB1 ASP A  89     115.532  82.498  64.167  1.00  1.00              
ATOM   1441  HB2 ASP A  89     116.655  81.232  64.589  1.00  1.00              
ATOM   1442  CG  ASP A  89     117.535  83.007  63.759  1.00  1.00              
ATOM   1443  OD1 ASP A  89     118.466  83.672  64.258  1.00  1.00              
ATOM   1444  OD2 ASP A  89     117.536  82.734  62.535  1.00  1.00              
ATOM   1445  C   ASP A  89     115.106  82.050  66.690  1.00  1.00              
ATOM   1446  O   ASP A  89     114.025  82.269  66.153  1.00  1.00              
ATOM   1447  N   THR A  90     115.223  81.212  67.728  1.00  1.00              
ATOM   1448  H   THR A  90     116.131  81.186  68.171  1.00  1.00              
ATOM   1449  CA  THR A  90     114.320  80.078  68.036  1.00  1.00              
ATOM   1450  HA  THR A  90     114.475  79.333  67.260  1.00  1.00              
ATOM   1451  CB  THR A  90     114.722  79.449  69.380  1.00  1.00              
ATOM   1452  HB  THR A  90     115.797  79.288  69.381  1.00  1.00              
ATOM   1453  CG2 THR A  90     114.394  80.317  70.579  1.00  1.00              
ATOM   1454 1HG2 THR A  90     114.525  81.363  70.320  1.00  1.00              
ATOM   1455 2HG2 THR A  90     113.368  80.154  70.904  1.00  1.00              
ATOM   1456 3HG2 THR A  90     115.085  80.039  71.367  1.00  1.00              
ATOM   1457  OG1 THR A  90     114.081  78.226  69.614  1.00  1.00              
ATOM   1458  HG1 THR A  90     114.059  77.743  68.771  1.00  1.00              
ATOM   1459  C   THR A  90     112.813  80.357  68.029  1.00  1.00              
ATOM   1460  O   THR A  90     112.022  79.460  67.730  1.00  1.00              
ATOM   1461  N   PHE A  91     112.406  81.599  68.312  1.00  1.00              
ATOM   1462  H   PHE A  91     113.112  82.302  68.459  1.00  1.00              
ATOM   1463  CA  PHE A  91     111.006  81.995  68.356  1.00  1.00              
ATOM   1464  HA  PHE A  91     110.448  81.141  67.982  1.00  1.00              
ATOM   1465  CB  PHE A  91     110.519  82.205  69.803  1.00  1.00              
ATOM   1466  HB1 PHE A  91     109.607  82.801  69.813  1.00  1.00              
ATOM   1467  HB2 PHE A  91     111.275  82.757  70.364  1.00  1.00              
ATOM   1468  CG  PHE A  91     110.200  80.891  70.496  1.00  1.00              
ATOM   1469  CD1 PHE A  91     110.813  80.566  71.719  1.00  1.00              
ATOM   1470  HD1 PHE A  91     111.465  81.277  72.209  1.00  1.00              
ATOM   1471  CE1 PHE A  91     110.599  79.299  72.287  1.00  1.00              
ATOM   1472  HE1 PHE A  91     111.081  79.033  73.206  1.00  1.00              
ATOM   1473  CZ  PHE A  91     109.778  78.360  71.647  1.00  1.00              
ATOM   1474  HZ  PHE A  91     109.644  77.380  72.069  1.00  1.00              
ATOM   1475  CE2 PHE A  91     109.119  78.696  70.460  1.00  1.00              
ATOM   1476  HE2 PHE A  91     108.476  77.978  69.977  1.00  1.00              
ATOM   1477  CD2 PHE A  91     109.321  79.962  69.893  1.00  1.00              
ATOM   1478  HD2 PHE A  91     108.830  80.195  68.963  1.00  1.00              
ATOM   1479  C   PHE A  91     110.558  83.051  67.331  1.00  1.00              
ATOM   1480  O   PHE A  91     109.528  83.707  67.491  1.00  1.00              
ATOM   1481  N   LEU A  92     111.262  83.140  66.202  1.00  1.00              
ATOM   1482  H   LEU A  92     112.108  82.578  66.135  1.00  1.00              
ATOM   1483  CA  LEU A  92     110.996  84.076  65.107  1.00  1.00              
ATOM   1484  HA  LEU A  92     111.291  85.065  65.457  1.00  1.00              
ATOM   1485  CB  LEU A  92     111.911  83.666  63.929  1.00  1.00              
ATOM   1486  HB1 LEU A  92     111.545  82.722  63.523  1.00  1.00              
ATOM   1487  HB2 LEU A  92     112.918  83.489  64.302  1.00  1.00              
ATOM   1488  CG  LEU A  92     112.026  84.688  62.784  1.00  1.00              
ATOM   1489  HG  LEU A  92     111.034  84.974  62.437  1.00  1.00              
ATOM   1490  CD1 LEU A  92     112.790  85.934  63.231  1.00  1.00              
ATOM   1491 1HD1 LEU A  92     112.901  86.621  62.392  1.00  1.00              
ATOM   1492 2HD1 LEU A  92     112.247  86.440  64.022  1.00  1.00              
ATOM   1493 3HD1 LEU A  92     113.779  85.654  63.596  1.00  1.00              
ATOM   1494  CD2 LEU A  92     112.787  84.077  61.608  1.00  1.00              
ATOM   1495 1HD2 LEU A  92     112.833  84.793  60.787  1.00  1.00              
ATOM   1496 2HD2 LEU A  92     113.802  83.819  61.917  1.00  1.00              
ATOM   1497 3HD2 LEU A  92     112.284  83.176  61.264  1.00  1.00              
ATOM   1498  C   LEU A  92     109.533  84.175  64.635  1.00  1.00              
ATOM   1499  O   LEU A  92     109.062  85.259  64.290  1.00  1.00              
ATOM   1500  N   SER A  93     108.828  83.044  64.596  1.00  1.00              
ATOM   1501  H   SER A  93     109.292  82.206  64.914  1.00  1.00              
ATOM   1502  CA  SER A  93     107.500  82.919  63.978  1.00  1.00              
ATOM   1503  HA  SER A  93     107.434  83.585  63.118  1.00  1.00              
ATOM   1504  CB  SER A  93     107.352  81.470  63.486  1.00  1.00              
ATOM   1505  HB1 SER A  93     107.062  80.832  64.322  1.00  1.00              
ATOM   1506  HB2 SER A  93     108.315  81.120  63.112  1.00  1.00              
ATOM   1507  OG  SER A  93     106.403  81.333  62.446  1.00  1.00              
ATOM   1508  HG  SER A  93     106.845  81.547  61.605  1.00  1.00              
ATOM   1509  C   SER A  93     106.329  83.222  64.900  1.00  1.00              
ATOM   1510  O   SER A  93     105.184  83.167  64.461  1.00  1.00              
ATOM   1511  N   THR A  94     106.583  83.542  66.175  1.00  1.00              
ATOM   1512  H   THR A  94     107.547  83.610  66.487  1.00  1.00              
ATOM   1513  CA  THR A  94     105.519  83.591  67.184  1.00  1.00              
ATOM   1514  HA  THR A  94     104.578  83.416  66.666  1.00  1.00              
ATOM   1515  CB  THR A  94     105.562  82.373  68.106  1.00  1.00              
ATOM   1516  HB  THR A  94     105.561  81.485  67.472  1.00  1.00              
ATOM   1517  CG2 THR A  94     106.770  82.264  69.026  1.00  1.00              
ATOM   1518 1HG2 THR A  94     106.696  81.347  69.607  1.00  1.00              
ATOM   1519 2HG2 THR A  94     107.673  82.219  68.425  1.00  1.00              
ATOM   1520 3HG2 THR A  94     106.825  83.122  69.693  1.00  1.00              
ATOM   1521  OG1 THR A  94     104.377  82.347  68.848  1.00  1.00              
ATOM   1522  HG1 THR A  94     104.341  81.520  69.340  1.00  1.00              
ATOM   1523  C   THR A  94     105.293  84.974  67.798  1.00  1.00              
ATOM   1524  O   THR A  94     105.539  85.209  68.979  1.00  1.00              
ATOM   1525  N   PRO A  95     104.819  85.955  66.997  1.00  1.00              
ATOM   1526  CD  PRO A  95     104.462  85.862  65.585  1.00  1.00              
ATOM   1527  HD1 PRO A  95     103.747  85.058  65.403  1.00  1.00              
ATOM   1528  HD2 PRO A  95     105.365  85.716  64.993  1.00  1.00              
ATOM   1529  CG  PRO A  95     103.843  87.202  65.201  1.00  1.00              
ATOM   1530  HG1 PRO A  95     102.769  87.176  65.385  1.00  1.00              
ATOM   1531  HG2 PRO A  95     104.051  87.460  64.162  1.00  1.00              
ATOM   1532  CB  PRO A  95     104.516  88.163  66.175  1.00  1.00              
ATOM   1533  HB1 PRO A  95     103.928  89.071  66.314  1.00  1.00              
ATOM   1534  HB2 PRO A  95     105.514  88.411  65.814  1.00  1.00              
ATOM   1535  CA  PRO A  95     104.631  87.326  67.454  1.00  1.00              
ATOM   1536  HA  PRO A  95     105.514  87.645  68.011  1.00  1.00              
ATOM   1537  C   PRO A  95     103.425  87.559  68.358  1.00  1.00              
ATOM   1538  O   PRO A  95     103.265  88.669  68.864  1.00  1.00              
ATOM   1539  N   LEU A  96     102.577  86.544  68.530  1.00  1.00              
ATOM   1540  H   LEU A  96     102.787  85.669  68.073  1.00  1.00              
ATOM   1541  CA  LEU A  96     101.441  86.563  69.448  1.00  1.00              
ATOM   1542  HA  LEU A  96     101.314  87.579  69.824  1.00  1.00              
ATOM   1543  CB  LEU A  96     100.144  86.193  68.695  1.00  1.00              
ATOM   1544  HB1 LEU A  96      99.450  85.730  69.398  1.00  1.00              
ATOM   1545  HB2 LEU A  96     100.357  85.460  67.915  1.00  1.00              
ATOM   1546  CG  LEU A  96      99.436  87.426  68.088  1.00  1.00              
ATOM   1547  HG  LEU A  96      99.217  88.135  68.888  1.00  1.00              
ATOM   1548  CD1 LEU A  96     100.239  88.141  67.001  1.00  1.00              
ATOM   1549 1HD1 LEU A  96      99.624  88.909  66.532  1.00  1.00              
ATOM   1550 2HD1 LEU A  96     101.101  88.634  67.441  1.00  1.00              
ATOM   1551 3HD1 LEU A  96     100.561  87.425  66.246  1.00  1.00              
ATOM   1552  CD2 LEU A  96      98.115  87.017  67.442  1.00  1.00              
ATOM   1553 1HD2 LEU A  96      97.552  87.909  67.170  1.00  1.00              
ATOM   1554 2HD2 LEU A  96      98.314  86.432  66.546  1.00  1.00              
ATOM   1555 3HD2 LEU A  96      97.523  86.437  68.151  1.00  1.00              
ATOM   1556  C   LEU A  96     101.719  85.729  70.707  1.00  1.00              
ATOM   1557  O   LEU A  96     100.844  85.659  71.569  1.00  1.00              
ATOM   1558  N   LEU A  97     102.938  85.198  70.873  1.00  1.00              
ATOM   1559  H   LEU A  97     103.630  85.285  70.143  1.00  1.00              
ATOM   1560  CA  LEU A  97     103.353  84.525  72.098  1.00  1.00              
ATOM   1561  HA  LEU A  97     102.679  83.688  72.231  1.00  1.00              
ATOM   1562  CB  LEU A  97     104.777  83.975  71.947  1.00  1.00              
ATOM   1563  HB1 LEU A  97     105.481  84.805  71.864  1.00  1.00              
ATOM   1564  HB2 LEU A  97     104.813  83.415  71.021  1.00  1.00              
ATOM   1565  CG  LEU A  97     105.235  83.039  73.079  1.00  1.00              
ATOM   1566  HG  LEU A  97     105.450  83.634  73.966  1.00  1.00              
ATOM   1567  CD1 LEU A  97     104.222  81.958  73.454  1.00  1.00              
ATOM   1568 1HD1 LEU A  97     104.653  81.313  74.213  1.00  1.00              
ATOM   1569 2HD1 LEU A  97     103.322  82.398  73.872  1.00  1.00              
ATOM   1570 3HD1 LEU A  97     103.960  81.370  72.576  1.00  1.00              
ATOM   1571  CD2 LEU A  97     106.504  82.308  72.643  1.00  1.00              
ATOM   1572 1HD2 LEU A  97     107.285  83.028  72.401  1.00  1.00              
ATOM   1573 2HD2 LEU A  97     106.847  81.668  73.446  1.00  1.00              
ATOM   1574 3HD2 LEU A  97     106.294  81.685  71.778  1.00  1.00              
ATOM   1575  C   LEU A  97     103.184  85.417  73.332  1.00  1.00              
ATOM   1576  O   LEU A  97     103.783  86.490  73.411  1.00  1.00              
ATOM   1577  N   ALA A  98     102.367  84.993  74.302  1.00  1.00              
ATOM   1578  H   ALA A  98     101.903  84.096  74.219  1.00  1.00              
ATOM   1579  CA  ALA A  98     102.091  85.833  75.465  1.00  1.00              
ATOM   1580  HA  ALA A  98     102.410  86.861  75.286  1.00  1.00              
ATOM   1581  CB  ALA A  98     100.572  85.853  75.680  1.00  1.00              
ATOM   1582  HB1 ALA A  98     100.324  86.521  76.504  1.00  1.00              
ATOM   1583  HB2 ALA A  98     100.076  86.202  74.773  1.00  1.00              
ATOM   1584  HB3 ALA A  98     100.215  84.849  75.917  1.00  1.00              
ATOM   1585  C   ALA A  98     102.827  85.338  76.709  1.00  1.00              
ATOM   1586  O   ALA A  98     103.242  86.155  77.553  1.00  1.00              
ATOM   1587  N   THR A  99     103.052  84.025  76.799  1.00  1.00              
ATOM   1588  H   THR A  99     102.645  83.377  76.132  1.00  1.00              
ATOM   1589  CA  THR A  99     103.833  83.481  77.909  1.00  1.00              
ATOM   1590  HA  THR A  99     104.481  84.249  78.301  1.00  1.00              
ATOM   1591  CB  THR A  99     102.893  82.978  79.034  1.00  1.00              
ATOM   1592  HB  THR A  99     103.497  82.711  79.902  1.00  1.00              
ATOM   1593  CG2 THR A  99     101.785  83.948  79.459  1.00  1.00              
ATOM   1594 1HG2 THR A  99     101.441  83.678  80.457  1.00  1.00              
ATOM   1595 2HG2 THR A  99     102.142  84.969  79.454  1.00  1.00              
ATOM   1596 3HG2 THR A  99     100.944  83.894  78.766  1.00  1.00              
ATOM   1597  OG1 THR A  99     102.159  81.855  78.605  1.00  1.00              
ATOM   1598  HG1 THR A  99     102.756  81.284  78.101  1.00  1.00              
ATOM   1599  C   THR A  99     104.694  82.297  77.463  1.00  1.00              
ATOM   1600  O   THR A  99     104.213  81.373  76.772  1.00  1.00              
ATOM   1601  N   LEU A 100     105.923  82.300  77.988  1.00  1.00              
ATOM   1602  H   LEU A 100     106.201  83.075  78.581  1.00  1.00              
ATOM   1603  CA  LEU A 100     106.711  81.062  78.093  1.00  1.00              
ATOM   1604  HA  LEU A 100     106.290  80.269  77.479  1.00  1.00              
ATOM   1605  CB  LEU A 100     108.190  81.282  77.727  1.00  1.00              
ATOM   1606  HB1 LEU A 100     108.751  80.422  78.099  1.00  1.00              
ATOM   1607  HB2 LEU A 100     108.543  82.144  78.283  1.00  1.00              
ATOM   1608  CG  LEU A 100     108.592  81.441  76.257  1.00  1.00              
ATOM   1609  HG  LEU A 100     109.674  81.426  76.222  1.00  1.00              
ATOM   1610  CD1 LEU A 100     108.096  80.289  75.393  1.00  1.00              
ATOM   1611 1HD1 LEU A 100     108.533  80.363  74.397  1.00  1.00              
ATOM   1612 2HD1 LEU A 100     108.394  79.344  75.844  1.00  1.00              
ATOM   1613 3HD1 LEU A 100     107.013  80.328  75.332  1.00  1.00              
ATOM   1614  CD2 LEU A 100     108.163  82.776  75.660  1.00  1.00              
ATOM   1615 1HD2 LEU A 100     108.594  82.888  74.666  1.00  1.00              
ATOM   1616 2HD2 LEU A 100     107.078  82.833  75.597  1.00  1.00              
ATOM   1617 3HD2 LEU A 100     108.532  83.584  76.289  1.00  1.00              
ATOM   1618  C   LEU A 100     106.675  80.621  79.559  1.00  1.00              
ATOM   1619  O   LEU A 100     106.753  81.467  80.468  1.00  1.00              
ATOM   1620  N   ASP A 101     106.673  79.301  79.762  1.00  1.00              
ATOM   1621  H   ASP A 101     106.554  78.681  78.964  1.00  1.00              
ATOM   1622  CA  ASP A 101     107.337  78.744  80.963  1.00  1.00              
ATOM   1623  HA  ASP A 101     106.954  79.288  81.828  1.00  1.00              
ATOM   1624  CB  ASP A 101     106.883  77.261  81.160  1.00  1.00              
ATOM   1625  HB1 ASP A 101     107.414  76.614  80.465  1.00  1.00              
ATOM   1626  HB2 ASP A 101     105.817  77.194  80.938  1.00  1.00              
ATOM   1627  CG  ASP A 101     107.099  76.701  82.574  1.00  1.00              
ATOM   1628  OD1 ASP A 101     106.553  75.628  82.914  1.00  1.00              
ATOM   1629  OD2 ASP A 101     107.867  77.335  83.312  1.00  1.00              
ATOM   1630  C   ASP A 101     108.862  79.035  80.944  1.00  1.00              
ATOM   1631  O   ASP A 101     109.303  80.177  80.733  1.00  1.00              
ATOM   1632  N   LEU A 102     109.602  77.951  81.171  1.00  1.00              
ATOM   1633  H   LEU A 102     109.045  77.276  81.680  1.00  1.00              
ATOM   1634  CA  LEU A 102     111.018  77.588  81.120  1.00  1.00              
ATOM   1635  HA  LEU A 102     111.115  76.731  80.472  1.00  1.00              
ATOM   1636  CB  LEU A 102     111.979  78.703  80.668  1.00  1.00              
ATOM   1637  HB1 LEU A 102     112.965  78.422  81.031  1.00  1.00              
ATOM   1638  HB2 LEU A 102     111.720  79.638  81.167  1.00  1.00              
ATOM   1639  CG  LEU A 102     112.117  78.941  79.157  1.00  1.00              
ATOM   1640  HG  LEU A 102     111.197  79.357  78.747  1.00  1.00              
ATOM   1641  CD1 LEU A 102     113.265  79.930  78.953  1.00  1.00              
ATOM   1642 1HD1 LEU A 102     114.164  79.565  79.450  1.00  1.00              
ATOM   1643 2HD1 LEU A 102     113.492  80.044  77.900  1.00  1.00              
ATOM   1644 3HD1 LEU A 102     112.972  80.894  79.366  1.00  1.00              
ATOM   1645  CD2 LEU A 102     112.475  77.657  78.403  1.00  1.00              
ATOM   1646 1HD2 LEU A 102     112.808  77.887  77.393  1.00  1.00              
ATOM   1647 2HD2 LEU A 102     113.279  77.142  78.924  1.00  1.00              
ATOM   1648 3HD2 LEU A 102     111.592  77.025  78.340  1.00  1.00              
ATOM   1649  C   LEU A 102     111.308  77.133  82.575  1.00  1.00              
ATOM   1650  O   LEU A 102     112.062  77.723  83.358  1.00  1.00              
ATOM   1651  N   SER A 103     110.629  76.069  82.979  1.00  1.00              
ATOM   1652  H   SER A 103     109.922  75.693  82.359  1.00  1.00              
ATOM   1653  CA  SER A 103     110.743  75.436  84.273  1.00  1.00              
ATOM   1654  HA  SER A 103     111.300  76.113  84.912  1.00  1.00              
ATOM   1655  CB  SER A 103     109.368  75.296  84.934  1.00  1.00              
ATOM   1656  HB1 SER A 103     108.710  74.681  84.318  1.00  1.00              
ATOM   1657  HB2 SER A 103     108.942  76.290  85.042  1.00  1.00              
ATOM   1658  OG  SER A 103     109.467  74.766  86.244  1.00  1.00              
ATOM   1659  HG  SER A 103     108.709  75.123  86.727  1.00  1.00              
ATOM   1660  C   SER A 103     111.545  74.129  84.232  1.00  1.00              
ATOM   1661  O   SER A 103     111.658  73.402  83.233  1.00  1.00              
ATOM   1662  N   HIS A 104     112.191  73.893  85.372  1.00  1.00              
ATOM   1663  H   HIS A 104     111.894  74.452  86.159  1.00  1.00              
ATOM   1664  CA  HIS A 104     113.319  72.987  85.582  1.00  1.00              
ATOM   1665  HA  HIS A 104     114.034  73.529  86.199  1.00  1.00              
ATOM   1666  CB  HIS A 104     112.878  71.769  86.409  1.00  1.00              
ATOM   1667  HB1 HIS A 104     112.408  71.024  85.765  1.00  1.00              
ATOM   1668  HB2 HIS A 104     112.137  72.087  87.143  1.00  1.00              
ATOM   1669  CG  HIS A 104     114.025  71.152  87.169  1.00  1.00              
ATOM   1670  ND1 HIS A 104     114.565  71.659  88.356  1.00  1.00              
ATOM   1671  CE1 HIS A 104     115.545  70.810  88.701  1.00  1.00              
ATOM   1672  HE1 HIS A 104     116.155  70.910  89.591  1.00  1.00              
ATOM   1673  NE2 HIS A 104     115.652  69.821  87.797  1.00  1.00              
ATOM   1674  HE2 HIS A 104     116.282  69.032  87.858  1.00  1.00              
ATOM   1675  CD2 HIS A 104     114.710  70.027  86.815  1.00  1.00              
ATOM   1676  HD2 HIS A 104     114.542  69.425  85.931  1.00  1.00              
ATOM   1677  C   HIS A 104     114.102  72.640  84.326  1.00  1.00              
ATOM   1678  O   HIS A 104     114.025  71.531  83.812  1.00  1.00              
ATOM   1679  N   ASN A 105     114.792  73.635  83.780  1.00  1.00              
ATOM   1680  H   ASN A 105     114.926  74.472  84.331  1.00  1.00              
ATOM   1681  CA  ASN A 105     115.595  73.463  82.579  1.00  1.00              
ATOM   1682  HA  ASN A 105     115.152  72.667  81.979  1.00  1.00              
ATOM   1683  CB  ASN A 105     115.556  74.781  81.791  1.00  1.00              
ATOM   1684  HB1 ASN A 105     116.391  75.418  82.072  1.00  1.00              
ATOM   1685  HB2 ASN A 105     114.624  75.306  81.998  1.00  1.00              
ATOM   1686  CG  ASN A 105     115.621  74.561  80.300  1.00  1.00              
ATOM   1687  OD1 ASN A 105     115.855  73.451  79.834  1.00  1.00              
ATOM   1688  ND2 ASN A 105     115.408  75.621  79.556  1.00  1.00              
ATOM   1689 1HD2 ASN A 105     115.220  76.502  80.014  1.00  1.00              
ATOM   1690 2HD2 ASN A 105     115.212  75.458  78.571  1.00  1.00              
ATOM   1691  C   ASN A 105     117.031  73.038  82.973  1.00  1.00              
ATOM   1692  O   ASN A 105     117.405  72.979  84.143  1.00  1.00              
ATOM   1693  N   ARG A 106     117.890  72.876  81.974  1.00  1.00              
ATOM   1694  H   ARG A 106     117.486  72.925  81.042  1.00  1.00              
ATOM   1695  CA  ARG A 106     119.310  73.263  82.052  1.00  1.00              
ATOM   1696  HA  ARG A 106     119.515  73.851  82.949  1.00  1.00              
ATOM   1697  CB  ARG A 106     120.227  72.024  81.991  1.00  1.00              
ATOM   1698  HB1 ARG A 106     119.921  71.381  81.164  1.00  1.00              
ATOM   1699  HB2 ARG A 106     120.124  71.472  82.927  1.00  1.00              
ATOM   1700  CG  ARG A 106     121.702  72.412  81.776  1.00  1.00              
ATOM   1701  HG1 ARG A 106     121.932  73.236  82.446  1.00  1.00              
ATOM   1702  HG2 ARG A 106     121.846  72.763  80.752  1.00  1.00              
ATOM   1703  CD  ARG A 106     122.683  71.256  82.031  1.00  1.00              
ATOM   1704  HD1 ARG A 106     122.659  70.577  81.177  1.00  1.00              
ATOM   1705  HD2 ARG A 106     122.368  70.701  82.917  1.00  1.00              
ATOM   1706  NE  ARG A 106     124.062  71.743  82.241  1.00  1.00              
ATOM   1707  HE  ARG A 106     124.781  71.550  81.539  1.00  1.00              
ATOM   1708  CZ  ARG A 106     124.491  72.437  83.277  1.00  1.00              
ATOM   1709  NH1 ARG A 106     123.733  72.762  84.286  1.00  1.00              
ATOM   1710 1HH1 ARG A 106     122.748  72.621  84.234  1.00  1.00              
ATOM   1711 2HH1 ARG A 106     124.129  73.434  84.945  1.00  1.00              
ATOM   1712  NH2 ARG A 106     125.722  72.824  83.315  1.00  1.00              
ATOM   1713 1HH2 ARG A 106     126.329  72.614  82.527  1.00  1.00              
ATOM   1714 2HH2 ARG A 106     125.991  73.454  84.064  1.00  1.00              
ATOM   1715  C   ARG A 106     119.516  74.150  80.827  1.00  1.00              
ATOM   1716  O   ARG A 106     118.938  73.853  79.783  1.00  1.00              
ATOM   1717  N   LEU A 107     120.311  75.205  80.966  1.00  1.00              
ATOM   1718  H   LEU A 107     120.681  75.398  81.891  1.00  1.00              
ATOM   1719  CA  LEU A 107     120.668  76.130  79.891  1.00  1.00              
ATOM   1720  HA  LEU A 107     120.618  75.623  78.927  1.00  1.00              
ATOM   1721  CB  LEU A 107     119.734  77.363  79.893  1.00  1.00              
ATOM   1722  HB1 LEU A 107     120.197  78.142  79.283  1.00  1.00              
ATOM   1723  HB2 LEU A 107     119.665  77.749  80.911  1.00  1.00              
ATOM   1724  CG  LEU A 107     118.320  77.145  79.356  1.00  1.00              
ATOM   1725  HG  LEU A 107     117.829  76.389  79.961  1.00  1.00              
ATOM   1726  CD1 LEU A 107     117.529  78.454  79.445  1.00  1.00              
ATOM   1727 1HD1 LEU A 107     116.515  78.301  79.076  1.00  1.00              
ATOM   1728 2HD1 LEU A 107     117.475  78.779  80.483  1.00  1.00              
ATOM   1729 3HD1 LEU A 107     118.017  79.231  78.858  1.00  1.00              
ATOM   1730  CD2 LEU A 107     118.349  76.722  77.890  1.00  1.00              
ATOM   1731 1HD2 LEU A 107     117.336  76.714  77.490  1.00  1.00              
ATOM   1732 2HD2 LEU A 107     118.979  77.410  77.332  1.00  1.00              
ATOM   1733 3HD2 LEU A 107     118.760  75.718  77.797  1.00  1.00              
ATOM   1734  C   LEU A 107     122.105  76.630  80.092  1.00  1.00              
ATOM   1735  O   LEU A 107     122.364  77.651  80.726  1.00  1.00              
ATOM   1736  N   GLU A 108     123.051  75.851  79.585  1.00  1.00              
ATOM   1737  H   GLU A 108     122.744  75.029  79.084  1.00  1.00              
ATOM   1738  CA  GLU A 108     124.486  75.982  79.878  1.00  1.00              
ATOM   1739  HA  GLU A 108     124.628  76.255  80.927  1.00  1.00              
ATOM   1740  CB  GLU A 108     125.033  74.580  79.639  1.00  1.00              
ATOM   1741  HB1 GLU A 108     124.929  74.348  78.578  1.00  1.00              
ATOM   1742  HB2 GLU A 108     124.407  73.876  80.192  1.00  1.00              
ATOM   1743  CG  GLU A 108     126.476  74.331  80.061  1.00  1.00              
ATOM   1744  HG1 GLU A 108     126.598  74.553  81.123  1.00  1.00              
ATOM   1745  HG2 GLU A 108     127.159  74.952  79.479  1.00  1.00              
ATOM   1746  CD  GLU A 108     126.731  72.856  79.780  1.00  1.00              
ATOM   1747  OE1 GLU A 108     126.960  72.551  78.585  1.00  1.00              
ATOM   1748  OE2 GLU A 108     126.535  72.055  80.726  1.00  1.00              
ATOM   1749  C   GLU A 108     125.213  77.019  79.018  1.00  1.00              
ATOM   1750  O   GLU A 108     126.258  77.537  79.406  1.00  1.00              
ATOM   1751  N   LYS A 109     124.644  77.358  77.859  1.00  1.00              
ATOM   1752  H   LYS A 109     123.779  76.895  77.606  1.00  1.00              
ATOM   1753  CA  LYS A 109     125.042  78.511  77.056  1.00  1.00              
ATOM   1754  HA  LYS A 109     125.796  79.094  77.588  1.00  1.00              
ATOM   1755  CB  LYS A 109     125.615  78.078  75.693  1.00  1.00              
ATOM   1756  HB1 LYS A 109     125.701  78.975  75.079  1.00  1.00              
ATOM   1757  HB2 LYS A 109     124.905  77.422  75.186  1.00  1.00              
ATOM   1758  CG  LYS A 109     127.018  77.426  75.723  1.00  1.00              
ATOM   1759  HG1 LYS A 109     127.701  78.091  76.254  1.00  1.00              
ATOM   1760  HG2 LYS A 109     127.362  77.373  74.689  1.00  1.00              
ATOM   1761  CD  LYS A 109     127.156  76.010  76.317  1.00  1.00              
ATOM   1762  HD1 LYS A 109     127.124  76.054  77.402  1.00  1.00              
ATOM   1763  HD2 LYS A 109     128.130  75.611  76.030  1.00  1.00              
ATOM   1764  CE  LYS A 109     126.053  75.085  75.802  1.00  1.00              
ATOM   1765  HE1 LYS A 109     125.971  75.200  74.716  1.00  1.00              
ATOM   1766  HE2 LYS A 109     125.089  75.406  76.207  1.00  1.00              
ATOM   1767  NZ  LYS A 109     126.258  73.648  76.103  1.00  1.00              
ATOM   1768  HZ1 LYS A 109     127.094  73.298  75.673  1.00  1.00              
ATOM   1769  HZ2 LYS A 109     126.309  73.430  77.098  1.00  1.00              
ATOM   1770  HZ3 LYS A 109     125.468  73.152  75.686  1.00  1.00              
ATOM   1771  C   LYS A 109     123.784  79.352  76.909  1.00  1.00              
ATOM   1772  O   LYS A 109     122.770  78.873  76.410  1.00  1.00              
ATOM   1773  N   LEU A 110     123.853  80.613  77.328  1.00  1.00              
ATOM   1774  H   LEU A 110     124.694  80.917  77.793  1.00  1.00              
ATOM   1775  CA  LEU A 110     122.809  81.599  77.064  1.00  1.00              
ATOM   1776  HA  LEU A 110     121.947  81.088  76.639  1.00  1.00              
ATOM   1777  CB  LEU A 110     122.331  82.265  78.375  1.00  1.00              
ATOM   1778  HB1 LEU A 110     123.160  82.838  78.793  1.00  1.00              
ATOM   1779  HB2 LEU A 110     122.064  81.491  79.096  1.00  1.00              
ATOM   1780  CG  LEU A 110     121.117  83.206  78.183  1.00  1.00              
ATOM   1781  HG  LEU A 110     121.291  83.866  77.335  1.00  1.00              
ATOM   1782  CD1 LEU A 110     119.816  82.434  77.934  1.00  1.00              
ATOM   1783 1HD1 LEU A 110     119.003  83.142  77.764  1.00  1.00              
ATOM   1784 2HD1 LEU A 110     119.918  81.777  77.075  1.00  1.00              
ATOM   1785 3HD1 LEU A 110     119.578  81.823  78.807  1.00  1.00              
ATOM   1786  CD2 LEU A 110     120.908  84.073  79.421  1.00  1.00              
ATOM   1787 1HD2 LEU A 110     120.057  84.738  79.266  1.00  1.00              
ATOM   1788 2HD2 LEU A 110     120.729  83.449  80.297  1.00  1.00              
ATOM   1789 3HD2 LEU A 110     121.798  84.681  79.591  1.00  1.00              
ATOM   1790  C   LEU A 110     123.292  82.594  76.012  1.00  1.00              
ATOM   1791  O   LEU A 110     123.819  83.643  76.379  1.00  1.00              
ATOM   1792  N   PRO A 111     123.148  82.289  74.707  1.00  1.00              
ATOM   1793  CD  PRO A 111     122.977  80.985  74.074  1.00  1.00              
ATOM   1794  HD1 PRO A 111     121.949  80.639  74.167  1.00  1.00              
ATOM   1795  HD2 PRO A 111     123.658  80.249  74.493  1.00  1.00              
ATOM   1796  CG  PRO A 111     123.340  81.190  72.600  1.00  1.00              
ATOM   1797  HG1 PRO A 111     122.768  80.546  71.936  1.00  1.00              
ATOM   1798  HG2 PRO A 111     124.407  81.006  72.468  1.00  1.00              
ATOM   1799  CB  PRO A 111     123.052  82.666  72.342  1.00  1.00              
ATOM   1800  HB1 PRO A 111     122.018  82.812  72.083  1.00  1.00              
ATOM   1801  HB2 PRO A 111     123.698  83.076  71.566  1.00  1.00              
ATOM   1802  CA  PRO A 111     123.316  83.305  73.694  1.00  1.00              
ATOM   1803  HA  PRO A 111     124.376  83.564  73.712  1.00  1.00              
ATOM   1804  C   PRO A 111     122.546  84.588  73.963  1.00  1.00              
ATOM   1805  O   PRO A 111     121.444  84.579  74.508  1.00  1.00              
ATOM   1806  N   HIS A 112     123.142  85.701  73.552  1.00  1.00              
ATOM   1807  H   HIS A 112     124.031  85.620  73.086  1.00  1.00              
ATOM   1808  CA  HIS A 112     122.413  86.946  73.374  1.00  1.00              
ATOM   1809  HA  HIS A 112     121.825  87.145  74.271  1.00  1.00              
ATOM   1810  CB  HIS A 112     123.416  88.094  73.165  1.00  1.00              
ATOM   1811  HB1 HIS A 112     124.115  88.121  74.001  1.00  1.00              
ATOM   1812  HB2 HIS A 112     122.874  89.040  73.157  1.00  1.00              
ATOM   1813  CG  HIS A 112     124.192  87.983  71.874  1.00  1.00              
ATOM   1814  ND1 HIS A 112     123.781  88.507  70.649  1.00  1.00              
ATOM   1815  CE1 HIS A 112     124.700  88.118  69.753  1.00  1.00              
ATOM   1816  HE1 HIS A 112     124.669  88.359  68.698  1.00  1.00              
ATOM   1817  NE2 HIS A 112     125.663  87.398  70.352  1.00  1.00              
ATOM   1818  HE2 HIS A 112     126.476  87.014  69.891  1.00  1.00              
ATOM   1819  CD2 HIS A 112     125.361  87.302  71.693  1.00  1.00              
ATOM   1820  HD2 HIS A 112     125.928  86.789  72.457  1.00  1.00              
ATOM   1821  C   HIS A 112     121.459  86.823  72.179  1.00  1.00              
ATOM   1822  O   HIS A 112     121.640  85.975  71.308  1.00  1.00              
ATOM   1823  N   GLN A 113     120.470  87.709  72.137  1.00  1.00              
ATOM   1824  H   GLN A 113     120.373  88.324  72.927  1.00  1.00              
ATOM   1825  CA  GLN A 113     119.577  87.932  70.996  1.00  1.00              
ATOM   1826  HA  GLN A 113     118.701  88.429  71.413  1.00  1.00              
ATOM   1827  CB  GLN A 113     120.199  88.941  70.013  1.00  1.00              
ATOM   1828  HB1 GLN A 113     119.452  89.178  69.253  1.00  1.00              
ATOM   1829  HB2 GLN A 113     121.062  88.494  69.516  1.00  1.00              
ATOM   1830  CG  GLN A 113     120.626  90.242  70.717  1.00  1.00              
ATOM   1831  HG1 GLN A 113     121.691  90.207  70.941  1.00  1.00              
ATOM   1832  HG2 GLN A 113     120.087  90.353  71.658  1.00  1.00              
ATOM   1833  CD  GLN A 113     120.320  91.469  69.878  1.00  1.00              
ATOM   1834  OE1 GLN A 113     119.312  92.134  70.092  1.00  1.00              
ATOM   1835  NE2 GLN A 113     121.154  91.825  68.926  1.00  1.00              
ATOM   1836 1HE2 GLN A 113     121.974  91.273  68.732  1.00  1.00              
ATOM   1837 2HE2 GLN A 113     120.931  92.650  68.398  1.00  1.00              
ATOM   1838  C   GLN A 113     118.990  86.697  70.325  1.00  1.00              
ATOM   1839  O   GLN A 113     118.967  86.588  69.102  1.00  1.00              
ATOM   1840  N   LYS A 114     118.516  85.758  71.145  1.00  1.00              
ATOM   1841  H   LYS A 114     118.582  85.960  72.141  1.00  1.00              
ATOM   1842  CA  LYS A 114     118.417  84.362  70.729  1.00  1.00              
ATOM   1843  HA  LYS A 114     118.510  84.305  69.643  1.00  1.00              
ATOM   1844  CB  LYS A 114     119.641  83.645  71.332  1.00  1.00              
ATOM   1845  HB1 LYS A 114     119.917  84.100  72.282  1.00  1.00              
ATOM   1846  HB2 LYS A 114     120.468  83.819  70.644  1.00  1.00              
ATOM   1847  CG  LYS A 114     119.515  82.129  71.514  1.00  1.00              
ATOM   1848  HG1 LYS A 114     120.459  81.651  71.264  1.00  1.00              
ATOM   1849  HG2 LYS A 114     118.798  81.794  70.789  1.00  1.00              
ATOM   1850  CD  LYS A 114     119.046  81.593  72.868  1.00  1.00              
ATOM   1851  HD1 LYS A 114     119.207  80.528  72.843  1.00  1.00              
ATOM   1852  HD2 LYS A 114     117.977  81.696  72.948  1.00  1.00              
ATOM   1853  CE  LYS A 114     119.755  82.130  74.112  1.00  1.00              
ATOM   1854  HE1 LYS A 114     120.768  82.422  73.831  1.00  1.00              
ATOM   1855  HE2 LYS A 114     119.845  81.320  74.840  1.00  1.00              
ATOM   1856  NZ  LYS A 114     119.059  83.279  74.734  1.00  1.00              
ATOM   1857  HZ1 LYS A 114     119.570  83.650  75.528  1.00  1.00              
ATOM   1858  HZ2 LYS A 114     119.031  84.099  74.130  1.00  1.00              
ATOM   1859  HZ3 LYS A 114     118.127  83.093  75.063  1.00  1.00              
ATOM   1860  C   LYS A 114     117.119  83.661  71.041  1.00  1.00              
ATOM   1861  O   LYS A 114     116.542  83.039  70.155  1.00  1.00              
ATOM   1862  N   TYR A 115     116.668  83.740  72.285  1.00  1.00              
ATOM   1863  H   TYR A 115     117.155  84.336  72.942  1.00  1.00              
ATOM   1864  CA  TYR A 115     115.421  83.077  72.683  1.00  1.00              
ATOM   1865  HA  TYR A 115     115.265  82.192  72.083  1.00  1.00              
ATOM   1866  CB  TYR A 115     115.548  82.633  74.159  1.00  1.00              
ATOM   1867  HB1 TYR A 115     115.646  83.505  74.802  1.00  1.00              
ATOM   1868  HB2 TYR A 115     116.458  82.062  74.295  1.00  1.00              
ATOM   1869  CG  TYR A 115     114.422  81.745  74.647  1.00  1.00              
ATOM   1870  CD1 TYR A 115     113.495  82.199  75.603  1.00  1.00              
ATOM   1871  HD1 TYR A 115     113.590  83.175  76.047  1.00  1.00              
ATOM   1872  CE1 TYR A 115     112.419  81.382  75.984  1.00  1.00              
ATOM   1873  HE1 TYR A 115     111.714  81.727  76.722  1.00  1.00              
ATOM   1874  CZ  TYR A 115     112.288  80.089  75.441  1.00  1.00              
ATOM   1875  OH  TYR A 115     111.263  79.288  75.814  1.00  1.00              
ATOM   1876  HH  TYR A 115     111.335  78.419  75.422  1.00  1.00              
ATOM   1877  CE2 TYR A 115     113.258  79.603  74.542  1.00  1.00              
ATOM   1878  HE2 TYR A 115     113.188  78.600  74.149  1.00  1.00              
ATOM   1879  CD2 TYR A 115     114.313  80.438  74.143  1.00  1.00              
ATOM   1880  HD2 TYR A 115     115.054  80.062  73.458  1.00  1.00              
ATOM   1881  C   TYR A 115     114.214  84.000  72.507  1.00  1.00              
ATOM   1882  O   TYR A 115     113.061  83.606  72.632  1.00  1.00              
ATOM   1883  N   LEU A 116     114.535  85.270  72.287  1.00  1.00              
ATOM   1884  H   LEU A 116     115.506  85.456  72.105  1.00  1.00              
ATOM   1885  CA  LEU A 116     113.741  86.415  72.660  1.00  1.00              
ATOM   1886  HA  LEU A 116     112.678  86.167  72.631  1.00  1.00              
ATOM   1887  CB  LEU A 116     114.149  86.856  74.093  1.00  1.00              
ATOM   1888  HB1 LEU A 116     113.707  87.826  74.313  1.00  1.00              
ATOM   1889  HB2 LEU A 116     115.233  86.987  74.114  1.00  1.00              
ATOM   1890  CG  LEU A 116     113.751  85.894  75.221  1.00  1.00              
ATOM   1891  HG  LEU A 116     114.041  84.900  74.929  1.00  1.00              
ATOM   1892  CD1 LEU A 116     114.497  86.207  76.519  1.00  1.00              
ATOM   1893 1HD1 LEU A 116     114.206  85.495  77.292  1.00  1.00              
ATOM   1894 2HD1 LEU A 116     115.571  86.115  76.359  1.00  1.00              
ATOM   1895 3HD1 LEU A 116     114.273  87.212  76.866  1.00  1.00              
ATOM   1896  CD2 LEU A 116     112.250  85.880  75.487  1.00  1.00              
ATOM   1897 1HD2 LEU A 116     112.021  85.178  76.289  1.00  1.00              
ATOM   1898 2HD2 LEU A 116     111.908  86.872  75.770  1.00  1.00              
ATOM   1899 3HD2 LEU A 116     111.719  85.555  74.593  1.00  1.00              
ATOM   1900  C   LEU A 116     113.987  87.558  71.672  1.00  1.00              
ATOM   1901  O   LEU A 116     114.423  88.660  72.006  1.00  1.00              
ATOM   1902  N   LEU A 117     113.756  87.251  70.406  1.00  1.00              
ATOM   1903  H   LEU A 117     113.425  86.317  70.197  1.00  1.00              
ATOM   1904  CA  LEU A 117     113.771  88.201  69.310  1.00  1.00              
ATOM   1905  HA  LEU A 117     113.707  89.210  69.720  1.00  1.00              
ATOM   1906  CB  LEU A 117     115.073  88.109  68.486  1.00  1.00              
ATOM   1907  HB1 LEU A 117     115.924  88.291  69.144  1.00  1.00              
ATOM   1908  HB2 LEU A 117     115.051  88.925  67.764  1.00  1.00              
ATOM   1909  CG  LEU A 117     115.307  86.794  67.705  1.00  1.00              
ATOM   1910  HG  LEU A 117     114.409  86.516  67.155  1.00  1.00              
ATOM   1911  CD1 LEU A 117     116.422  87.009  66.682  1.00  1.00              
ATOM   1912 1HD1 LEU A 117     116.590  86.096  66.109  1.00  1.00              
ATOM   1913 2HD1 LEU A 117     116.148  87.798  65.983  1.00  1.00              
ATOM   1914 3HD1 LEU A 117     117.347  87.281  67.188  1.00  1.00              
ATOM   1915  CD2 LEU A 117     115.706  85.647  68.633  1.00  1.00              
ATOM   1916 1HD2 LEU A 117     116.177  84.851  68.068  1.00  1.00              
ATOM   1917 2HD2 LEU A 117     116.409  86.005  69.379  1.00  1.00              
ATOM   1918 3HD2 LEU A 117     114.826  85.232  69.120  1.00  1.00              
ATOM   1919  C   LEU A 117     112.537  87.976  68.452  1.00  1.00              
ATOM   1920  O   LEU A 117     112.000  86.874  68.408  1.00  1.00              
ATOM   1921  N   GLN A 118     112.048  89.045  67.826  1.00  1.00              
ATOM   1922  H   GLN A 118     112.570  89.903  67.906  1.00  1.00              
ATOM   1923  CA  GLN A 118     110.747  89.103  67.150  1.00  1.00              
ATOM   1924  HA  GLN A 118     110.682  90.109  66.736  1.00  1.00              
ATOM   1925  CB  GLN A 118     110.720  88.124  65.951  1.00  1.00              
ATOM   1926  HB1 GLN A 118     110.145  87.234  66.211  1.00  1.00              
ATOM   1927  HB2 GLN A 118     111.741  87.798  65.751  1.00  1.00              
ATOM   1928  CG  GLN A 118     110.197  88.722  64.632  1.00  1.00              
ATOM   1929  HG1 GLN A 118     110.469  88.045  63.822  1.00  1.00              
ATOM   1930  HG2 GLN A 118     110.689  89.675  64.441  1.00  1.00              
ATOM   1931  CD  GLN A 118     108.686  88.912  64.582  1.00  1.00              
ATOM   1932  OE1 GLN A 118     108.163  90.013  64.659  1.00  1.00              
ATOM   1933  NE2 GLN A 118     107.927  87.854  64.445  1.00  1.00              
ATOM   1934 1HE2 GLN A 118     108.356  86.936  64.352  1.00  1.00              
ATOM   1935 2HE2 GLN A 118     106.943  87.971  64.317  1.00  1.00              
ATOM   1936  C   GLN A 118     109.513  88.968  68.079  1.00  1.00              
ATOM   1937  O   GLN A 118     108.458  89.536  67.771  1.00  1.00              
ATOM   1938  N   ALA A 119     109.689  88.338  69.250  1.00  1.00              
ATOM   1939  H   ALA A 119     110.546  87.803  69.320  1.00  1.00              
ATOM   1940  CA  ALA A 119     108.836  88.258  70.448  1.00  1.00              
ATOM   1941  HA  ALA A 119     107.915  87.738  70.174  1.00  1.00              
ATOM   1942  CB  ALA A 119     109.579  87.372  71.463  1.00  1.00              
ATOM   1943  HB1 ALA A 119     108.949  87.215  72.340  1.00  1.00              
ATOM   1944  HB2 ALA A 119     109.805  86.400  71.021  1.00  1.00              
ATOM   1945  HB3 ALA A 119     110.507  87.853  71.777  1.00  1.00              
ATOM   1946  C   ALA A 119     108.414  89.618  71.048  1.00  1.00              
ATOM   1947  O   ALA A 119     108.713  89.957  72.192  1.00  1.00              
ATOM   1948  N   LYS A 120     107.655  90.388  70.270  1.00  1.00              
ATOM   1949  H   LYS A 120     107.536  90.036  69.331  1.00  1.00              
ATOM   1950  CA  LYS A 120     106.614  91.286  70.789  1.00  1.00              
ATOM   1951  HA  LYS A 120     107.045  91.964  71.528  1.00  1.00              
ATOM   1952  CB  LYS A 120     106.023  92.085  69.614  1.00  1.00              
ATOM   1953  HB1 LYS A 120     105.181  92.683  69.966  1.00  1.00              
ATOM   1954  HB2 LYS A 120     105.638  91.378  68.879  1.00  1.00              
ATOM   1955  CG  LYS A 120     107.039  93.040  68.961  1.00  1.00              
ATOM   1956  HG1 LYS A 120     107.995  92.542  68.795  1.00  1.00              
ATOM   1957  HG2 LYS A 120     107.210  93.869  69.649  1.00  1.00              
ATOM   1958  CD  LYS A 120     106.528  93.603  67.623  1.00  1.00              
ATOM   1959  HD1 LYS A 120     106.903  94.623  67.521  1.00  1.00              
ATOM   1960  HD2 LYS A 120     105.437  93.658  67.628  1.00  1.00              
ATOM   1961  CE  LYS A 120     107.012  92.814  66.394  1.00  1.00              
ATOM   1962  HE1 LYS A 120     108.102  92.896  66.339  1.00  1.00              
ATOM   1963  HE2 LYS A 120     106.606  93.288  65.495  1.00  1.00              
ATOM   1964  NZ  LYS A 120     106.630  91.381  66.419  1.00  1.00              
ATOM   1965  HZ1 LYS A 120     106.952  90.926  65.565  1.00  1.00              
ATOM   1966  HZ2 LYS A 120     107.113  90.878  67.158  1.00  1.00              
ATOM   1967  HZ3 LYS A 120     105.634  91.241  66.503  1.00  1.00              
ATOM   1968  C   LYS A 120     105.520  90.444  71.478  1.00  1.00              
ATOM   1969  O   LYS A 120     105.566  89.220  71.466  1.00  1.00              
ATOM   1970  N   ASN A 121     104.526  91.104  72.068  1.00  1.00              
ATOM   1971  H   ASN A 121     104.545  92.107  71.998  1.00  1.00              
ATOM   1972  CA  ASN A 121     103.456  90.520  72.894  1.00  1.00              
ATOM   1973  HA  ASN A 121     102.850  91.371  73.196  1.00  1.00              
ATOM   1974  CB  ASN A 121     102.497  89.616  72.072  1.00  1.00              
ATOM   1975  HB1 ASN A 121     102.953  88.634  71.940  1.00  1.00              
ATOM   1976  HB2 ASN A 121     102.339  90.042  71.082  1.00  1.00              
ATOM   1977  CG  ASN A 121     101.117  89.450  72.721  1.00  1.00              
ATOM   1978  OD1 ASN A 121     100.610  90.354  73.375  1.00  1.00              
ATOM   1979  ND2 ASN A 121     100.442  88.332  72.577  1.00  1.00              
ATOM   1980 1HD2 ASN A 121     100.835  87.510  72.135  1.00  1.00              
ATOM   1981 2HD2 ASN A 121      99.530  88.270  72.993  1.00  1.00              
ATOM   1982  C   ASN A 121     103.884  89.860  74.218  1.00  1.00              
ATOM   1983  O   ASN A 121     103.136  89.984  75.191  1.00  1.00              
ATOM   1984  N   LEU A 122     105.069  89.247  74.273  1.00  1.00              
ATOM   1985  H   LEU A 122     105.568  89.127  73.400  1.00  1.00              
ATOM   1986  CA  LEU A 122     105.588  88.493  75.410  1.00  1.00              
ATOM   1987  HA  LEU A 122     104.943  87.618  75.501  1.00  1.00              
ATOM   1988  CB  LEU A 122     106.991  87.970  75.074  1.00  1.00              
ATOM   1989  HB1 LEU A 122     107.652  88.817  74.884  1.00  1.00              
ATOM   1990  HB2 LEU A 122     106.920  87.380  74.159  1.00  1.00              
ATOM   1991  CG  LEU A 122     107.614  87.093  76.176  1.00  1.00              
ATOM   1992  HG  LEU A 122     107.874  87.720  77.025  1.00  1.00              
ATOM   1993  CD1 LEU A 122     106.697  85.970  76.673  1.00  1.00              
ATOM   1994 1HD1 LEU A 122     107.245  85.329  77.364  1.00  1.00              
ATOM   1995 2HD1 LEU A 122     105.849  86.377  77.217  1.00  1.00              
ATOM   1996 3HD1 LEU A 122     106.343  85.376  75.831  1.00  1.00              
ATOM   1997  CD2 LEU A 122     108.891  86.456  75.641  1.00  1.00              
ATOM   1998 1HD2 LEU A 122     109.391  85.907  76.439  1.00  1.00              
ATOM   1999 2HD2 LEU A 122     108.657  85.772  74.824  1.00  1.00              
ATOM   2000 3HD2 LEU A 122     109.557  87.233  75.275  1.00  1.00              
ATOM   2001  C   LEU A 122     105.502  89.257  76.734  1.00  1.00              
ATOM   2002  O   LEU A 122     106.248  90.205  76.984  1.00  1.00              
ATOM   2003  N   GLN A 123     104.554  88.823  77.565  1.00  1.00              
ATOM   2004  H   GLN A 123     104.023  88.006  77.286  1.00  1.00              
ATOM   2005  CA  GLN A 123     104.134  89.531  78.763  1.00  1.00              
ATOM   2006  HA  GLN A 123     104.676  90.475  78.796  1.00  1.00              
ATOM   2007  CB  GLN A 123     102.648  89.907  78.703  1.00  1.00              
ATOM   2008  HB1 GLN A 123     102.498  90.543  77.833  1.00  1.00              
ATOM   2009  HB2 GLN A 123     102.410  90.498  79.589  1.00  1.00              
ATOM   2010  CG  GLN A 123     101.669  88.723  78.625  1.00  1.00              
ATOM   2011  HG1 GLN A 123     101.866  88.023  79.437  1.00  1.00              
ATOM   2012  HG2 GLN A 123     101.798  88.211  77.674  1.00  1.00              
ATOM   2013  CD  GLN A 123     100.222  89.192  78.701  1.00  1.00              
ATOM   2014  OE1 GLN A 123      99.835  90.159  78.058  1.00  1.00              
ATOM   2015  NE2 GLN A 123      99.376  88.553  79.481  1.00  1.00              
ATOM   2016 1HE2 GLN A 123      99.669  87.747  80.008  1.00  1.00              
ATOM   2017 2HE2 GLN A 123      98.436  88.907  79.526  1.00  1.00              
ATOM   2018  C   GLN A 123     104.493  88.820  80.054  1.00  1.00              
ATOM   2019  O   GLN A 123     104.716  89.529  81.033  1.00  1.00              
ATOM   2020  N   TYR A 124     104.597  87.490  80.067  1.00  1.00              
ATOM   2021  H   TYR A 124     104.412  86.954  79.227  1.00  1.00              
ATOM   2022  CA  TYR A 124     104.966  86.754  81.288  1.00  1.00              
ATOM   2023  HA  TYR A 124     105.372  87.424  82.040  1.00  1.00              
ATOM   2024  CB  TYR A 124     103.663  86.146  81.832  1.00  1.00              
ATOM   2025  HB1 TYR A 124     103.283  85.476  81.078  1.00  1.00              
ATOM   2026  HB2 TYR A 124     102.934  86.947  81.962  1.00  1.00              
ATOM   2027  CG  TYR A 124     103.725  85.338  83.108  1.00  1.00              
ATOM   2028  CD1 TYR A 124     103.045  85.779  84.263  1.00  1.00              
ATOM   2029  HD1 TYR A 124     102.511  86.717  84.261  1.00  1.00              
ATOM   2030  CE1 TYR A 124     103.082  85.004  85.439  1.00  1.00              
ATOM   2031  HE1 TYR A 124     102.618  85.351  86.350  1.00  1.00              
ATOM   2032  CZ  TYR A 124     103.808  83.794  85.462  1.00  1.00              
ATOM   2033  OH  TYR A 124     103.946  83.096  86.618  1.00  1.00              
ATOM   2034  HH  TYR A 124     104.762  82.568  86.568  1.00  1.00              
ATOM   2035  CE2 TYR A 124     104.426  83.330  84.286  1.00  1.00              
ATOM   2036  HE2 TYR A 124     104.945  82.386  84.302  1.00  1.00              
ATOM   2037  CD2 TYR A 124     104.376  84.090  83.108  1.00  1.00              
ATOM   2038  HD2 TYR A 124     104.848  83.702  82.215  1.00  1.00              
ATOM   2039  C   TYR A 124     106.012  85.709  80.920  1.00  1.00              
ATOM   2040  O   TYR A 124     105.853  85.035  79.904  1.00  1.00              
ATOM   2041  N   LEU A 125     107.087  85.590  81.692  1.00  1.00              
ATOM   2042  H   LEU A 125     107.199  86.194  82.497  1.00  1.00              
ATOM   2043  CA  LEU A 125     108.178  84.665  81.327  1.00  1.00              
ATOM   2044  HA  LEU A 125     107.802  83.867  80.683  1.00  1.00              
ATOM   2045  CB  LEU A 125     109.187  85.505  80.517  1.00  1.00              
ATOM   2046  HB1 LEU A 125     109.352  86.431  81.064  1.00  1.00              
ATOM   2047  HB2 LEU A 125     108.708  85.771  79.574  1.00  1.00              
ATOM   2048  CG  LEU A 125     110.566  84.906  80.202  1.00  1.00              
ATOM   2049  HG  LEU A 125     111.119  84.755  81.128  1.00  1.00              
ATOM   2050  CD1 LEU A 125     110.514  83.590  79.437  1.00  1.00              
ATOM   2051 1HD1 LEU A 125     111.526  83.213  79.294  1.00  1.00              
ATOM   2052 2HD1 LEU A 125     109.960  82.848  80.014  1.00  1.00              
ATOM   2053 3HD1 LEU A 125     110.041  83.740  78.469  1.00  1.00              
ATOM   2054  CD2 LEU A 125     111.333  85.892  79.309  1.00  1.00              
ATOM   2055 1HD2 LEU A 125     112.343  85.520  79.144  1.00  1.00              
ATOM   2056 2HD2 LEU A 125     110.825  86.008  78.354  1.00  1.00              
ATOM   2057 3HD2 LEU A 125     111.403  86.867  79.785  1.00  1.00              
ATOM   2058  C   LEU A 125     108.733  83.995  82.574  1.00  1.00              
ATOM   2059  O   LEU A 125     109.174  84.725  83.475  1.00  1.00              
ATOM   2060  N   ASP A 126     108.679  82.648  82.626  1.00  1.00              
ATOM   2061  H   ASP A 126     108.325  82.088  81.853  1.00  1.00              
ATOM   2062  CA  ASP A 126     108.997  81.974  83.899  1.00  1.00              
ATOM   2063  HA  ASP A 126     109.282  82.750  84.608  1.00  1.00              
ATOM   2064  CB  ASP A 126     107.792  81.305  84.580  1.00  1.00              
ATOM   2065  HB1 ASP A 126     107.918  80.223  84.615  1.00  1.00              
ATOM   2066  HB2 ASP A 126     106.891  81.514  84.006  1.00  1.00              
ATOM   2067  CG  ASP A 126     107.648  81.850  86.012  1.00  1.00              
ATOM   2068  OD1 ASP A 126     106.650  82.566  86.273  1.00  1.00              
ATOM   2069  OD2 ASP A 126     108.575  81.643  86.830  1.00  1.00              
ATOM   2070  C   ASP A 126     110.247  81.110  83.815  1.00  1.00              
ATOM   2071  O   ASP A 126     110.230  79.916  83.507  1.00  1.00              
ATOM   2072  N   LEU A 127     111.369  81.769  84.120  1.00  1.00              
ATOM   2073  H   LEU A 127     111.286  82.727  84.445  1.00  1.00              
ATOM   2074  CA  LEU A 127     112.658  81.131  84.284  1.00  1.00              
ATOM   2075  HA  LEU A 127     112.698  80.288  83.602  1.00  1.00              
ATOM   2076  CB  LEU A 127     113.762  82.148  83.929  1.00  1.00              
ATOM   2077  HB1 LEU A 127     114.724  81.776  84.284  1.00  1.00              
ATOM   2078  HB2 LEU A 127     113.559  83.076  84.463  1.00  1.00              
ATOM   2079  CG  LEU A 127     113.861  82.448  82.422  1.00  1.00              
ATOM   2080  HG  LEU A 127     112.868  82.519  81.978  1.00  1.00              
ATOM   2081  CD1 LEU A 127     114.576  83.775  82.187  1.00  1.00              
ATOM   2082 1HD1 LEU A 127     114.684  83.955  81.118  1.00  1.00              
ATOM   2083 2HD1 LEU A 127     113.974  84.578  82.613  1.00  1.00              
ATOM   2084 3HD1 LEU A 127     115.553  83.769  82.661  1.00  1.00              
ATOM   2085  CD2 LEU A 127     114.660  81.363  81.705  1.00  1.00              
ATOM   2086 1HD2 LEU A 127     114.855  81.658  80.675  1.00  1.00              
ATOM   2087 2HD2 LEU A 127     115.601  81.179  82.217  1.00  1.00              
ATOM   2088 3HD2 LEU A 127     114.073  80.448  81.701  1.00  1.00              
ATOM   2089  C   LEU A 127     112.759  80.650  85.733  1.00  1.00              
ATOM   2090  O   LEU A 127     113.246  81.360  86.625  1.00  1.00              
ATOM   2091  N   SER A 128     112.290  79.424  85.976  1.00  1.00              
ATOM   2092  H   SER A 128     111.839  78.914  85.221  1.00  1.00              
ATOM   2093  CA  SER A 128     112.441  78.833  87.316  1.00  1.00              
ATOM   2094  HA  SER A 128     112.223  79.599  88.059  1.00  1.00              
ATOM   2095  CB  SER A 128     111.409  77.722  87.538  1.00  1.00              
ATOM   2096  HB1 SER A 128     111.613  77.225  88.488  1.00  1.00              
ATOM   2097  HB2 SER A 128     111.467  76.990  86.738  1.00  1.00              
ATOM   2098  OG  SER A 128     110.107  78.259  87.615  1.00  1.00              
ATOM   2099  HG  SER A 128     109.898  78.770  86.818  1.00  1.00              
ATOM   2100  C   SER A 128     113.900  78.400  87.550  1.00  1.00              
ATOM   2101  O   SER A 128     114.837  79.196  87.421  1.00  1.00              
ATOM   2102  N   SER A 129     114.145  77.131  87.865  1.00  1.00              
ATOM   2103  H   SER A 129     113.377  76.491  88.008  1.00  1.00              
ATOM   2104  CA  SER A 129     115.473  76.530  87.906  1.00  1.00              
ATOM   2105  HA  SER A 129     116.159  77.208  88.403  1.00  1.00              
ATOM   2106  CB  SER A 129     115.411  75.224  88.720  1.00  1.00              
ATOM   2107  HB1 SER A 129     115.421  75.464  89.783  1.00  1.00              
ATOM   2108  HB2 SER A 129     116.284  74.608  88.503  1.00  1.00              
ATOM   2109  OG  SER A 129     114.217  74.508  88.431  1.00  1.00              
ATOM   2110  HG  SER A 129     114.394  73.552  88.492  1.00  1.00              
ATOM   2111  C   SER A 129     116.033  76.293  86.499  1.00  1.00              
ATOM   2112  O   SER A 129     116.051  75.167  86.008  1.00  1.00              
ATOM   2113  N   ASN A 130     116.481  77.346  85.809  1.00  1.00              
ATOM   2114  H   ASN A 130     116.444  78.255  86.256  1.00  1.00              
ATOM   2115  CA  ASN A 130     117.037  77.250  84.453  1.00  1.00              
ATOM   2116  HA  ASN A 130     116.520  76.438  83.945  1.00  1.00              
ATOM   2117  CB  ASN A 130     116.813  78.534  83.642  1.00  1.00              
ATOM   2118  HB1 ASN A 130     117.535  78.644  82.838  1.00  1.00              
ATOM   2119  HB2 ASN A 130     116.858  79.419  84.277  1.00  1.00              
ATOM   2120  CG  ASN A 130     115.482  78.391  82.987  1.00  1.00              
ATOM   2121  OD1 ASN A 130     115.326  77.889  81.881  1.00  1.00              
ATOM   2122  ND2 ASN A 130     114.493  78.703  83.764  1.00  1.00              
ATOM   2123 1HD2 ASN A 130     114.661  79.055  84.690  1.00  1.00              
ATOM   2124 2HD2 ASN A 130     113.557  78.496  83.424  1.00  1.00              
ATOM   2125  C   ASN A 130     118.526  76.827  84.417  1.00  1.00              
ATOM   2126  O   ASN A 130     119.261  77.150  83.486  1.00  1.00              
ATOM   2127  N   SER A 131     118.979  76.154  85.468  1.00  1.00              
ATOM   2128  H   SER A 131     118.270  75.767  86.075  1.00  1.00              
ATOM   2129  CA  SER A 131     120.350  76.126  85.975  1.00  1.00              
ATOM   2130  HA  SER A 131     120.241  75.722  86.981  1.00  1.00              
ATOM   2131  CB  SER A 131     121.229  75.075  85.275  1.00  1.00              
ATOM   2132  HB1 SER A 131     120.702  74.121  85.301  1.00  1.00              
ATOM   2133  HB2 SER A 131     122.153  74.960  85.845  1.00  1.00              
ATOM   2134  OG  SER A 131     121.561  75.360  83.931  1.00  1.00              
ATOM   2135  HG  SER A 131     122.413  75.841  83.960  1.00  1.00              
ATOM   2136  C   SER A 131     121.022  77.471  86.224  1.00  1.00              
ATOM   2137  O   SER A 131     121.276  77.775  87.386  1.00  1.00              
ATOM   2138  N   PHE A 132     121.210  78.318  85.207  1.00  1.00              
ATOM   2139  H   PHE A 132     120.906  78.004  84.293  1.00  1.00              
ATOM   2140  CA  PHE A 132     121.701  79.698  85.377  1.00  1.00              
ATOM   2141  HA  PHE A 132     122.011  80.056  84.397  1.00  1.00              
ATOM   2142  CB  PHE A 132     120.505  80.564  85.799  1.00  1.00              
ATOM   2143  HB1 PHE A 132     120.872  81.434  86.322  1.00  1.00              
ATOM   2144  HB2 PHE A 132     119.893  80.014  86.513  1.00  1.00              
ATOM   2145  CG  PHE A 132     119.614  81.052  84.657  1.00  1.00              
ATOM   2146  CD1 PHE A 132     119.699  80.536  83.341  1.00  1.00              
ATOM   2147  HD1 PHE A 132     120.349  79.710  83.097  1.00  1.00              
ATOM   2148  CE1 PHE A 132     118.941  81.096  82.302  1.00  1.00              
ATOM   2149  HE1 PHE A 132     119.018  80.692  81.303  1.00  1.00              
ATOM   2150  CZ  PHE A 132     118.086  82.176  82.563  1.00  1.00              
ATOM   2151  HZ  PHE A 132     117.505  82.607  81.761  1.00  1.00              
ATOM   2152  CE2 PHE A 132     117.966  82.671  83.871  1.00  1.00              
ATOM   2153  HE2 PHE A 132     117.304  83.494  84.076  1.00  1.00              
ATOM   2154  CD2 PHE A 132     118.715  82.103  84.914  1.00  1.00              
ATOM   2155  HD2 PHE A 132     118.621  82.495  85.916  1.00  1.00              
ATOM   2156  C   PHE A 132     123.013  79.749  86.168  1.00  1.00              
ATOM   2157  O   PHE A 132     123.198  80.507  87.118  1.00  1.00              
ATOM   2158  N   GLU A 133     123.962  78.956  85.655  1.00  1.00              
ATOM   2159  H   GLU A 133     123.662  78.223  85.014  1.00  1.00              
ATOM   2160  CA  GLU A 133     125.407  79.052  85.870  1.00  1.00              
ATOM   2161  HA  GLU A 133     125.666  78.625  86.840  1.00  1.00              
ATOM   2162  CB  GLU A 133     126.161  78.300  84.755  1.00  1.00              
ATOM   2163  HB1 GLU A 133     127.156  78.739  84.657  1.00  1.00              
ATOM   2164  HB2 GLU A 133     125.658  78.438  83.797  1.00  1.00              
ATOM   2165  CG  GLU A 133     126.383  76.814  85.029  1.00  1.00              
ATOM   2166  HG1 GLU A 133     126.852  76.709  86.010  1.00  1.00              
ATOM   2167  HG2 GLU A 133     127.092  76.441  84.286  1.00  1.00              
ATOM   2168  CD  GLU A 133     125.129  75.942  84.968  1.00  1.00              
ATOM   2169  OE1 GLU A 133     125.280  74.749  85.302  1.00  1.00              
ATOM   2170  OE2 GLU A 133     124.036  76.393  84.554  1.00  1.00              
ATOM   2171  C   GLU A 133     125.925  80.492  85.865  1.00  1.00              
ATOM   2172  O   GLU A 133     126.790  80.870  86.654  1.00  1.00              
ATOM   2173  N   VAL A 134     125.405  81.289  84.929  1.00  1.00              
ATOM   2174  H   VAL A 134     124.658  80.903  84.376  1.00  1.00              
ATOM   2175  CA  VAL A 134     126.069  82.487  84.418  1.00  1.00              
ATOM   2176  HA  VAL A 134     127.064  82.513  84.863  1.00  1.00              
ATOM   2177  CB  VAL A 134     126.321  82.349  82.897  1.00  1.00              
ATOM   2178  HB  VAL A 134     126.822  81.390  82.757  1.00  1.00              
ATOM   2179  CG1 VAL A 134     125.053  82.300  82.030  1.00  1.00              
ATOM   2180 1HG1 VAL A 134     125.334  82.135  80.990  1.00  1.00              
ATOM   2181 2HG1 VAL A 134     124.409  81.481  82.346  1.00  1.00              
ATOM   2182 3HG1 VAL A 134     124.504  83.239  82.100  1.00  1.00              
ATOM   2183  CG2 VAL A 134     127.292  83.407  82.355  1.00  1.00              
ATOM   2184 1HG2 VAL A 134     127.575  83.152  81.334  1.00  1.00              
ATOM   2185 2HG2 VAL A 134     126.834  84.396  82.350  1.00  1.00              
ATOM   2186 3HG2 VAL A 134     128.193  83.431  82.967  1.00  1.00              
ATOM   2187  C   VAL A 134     125.410  83.775  84.885  1.00  1.00              
ATOM   2188  O   VAL A 134     125.101  84.683  84.117  1.00  1.00              
ATOM   2189  N   MET A 135     125.136  83.844  86.186  1.00  1.00              
ATOM   2190  H   MET A 135     125.404  83.065  86.775  1.00  1.00              
ATOM   2191  CA  MET A 135     124.233  84.861  86.709  1.00  1.00              
ATOM   2192  HA  MET A 135     123.566  85.120  85.890  1.00  1.00              
ATOM   2193  CB  MET A 135     123.296  84.297  87.757  1.00  1.00              
ATOM   2194  HB1 MET A 135     122.794  85.133  88.227  1.00  1.00              
ATOM   2195  HB2 MET A 135     123.849  83.710  88.491  1.00  1.00              
ATOM   2196  CG  MET A 135     122.222  83.447  87.082  1.00  1.00              
ATOM   2197  HG1 MET A 135     121.699  82.894  87.863  1.00  1.00              
ATOM   2198  HG2 MET A 135     122.708  82.729  86.426  1.00  1.00              
ATOM   2199  SD  MET A 135     120.984  84.363  86.106  1.00  1.00              
ATOM   2200  CE  MET A 135     121.513  83.991  84.406  1.00  1.00              
ATOM   2201  HE1 MET A 135     120.750  84.335  83.707  1.00  1.00              
ATOM   2202  HE2 MET A 135     122.452  84.494  84.178  1.00  1.00              
ATOM   2203  HE3 MET A 135     121.646  82.917  84.283  1.00  1.00              
ATOM   2204  C   MET A 135     124.851  86.216  87.032  1.00  1.00              
ATOM   2205  O   MET A 135     124.985  86.628  88.188  1.00  1.00              
ATOM   2206  N   ALA A 136     125.084  86.943  85.942  1.00  1.00              
ATOM   2207  H   ALA A 136     125.059  86.460  85.048  1.00  1.00              
ATOM   2208  CA  ALA A 136     124.959  88.384  85.901  1.00  1.00              
ATOM   2209  HA  ALA A 136     124.513  88.731  86.837  1.00  1.00              
ATOM   2210  CB  ALA A 136     126.359  89.005  85.807  1.00  1.00              
ATOM   2211  HB1 ALA A 136     126.277  90.093  85.803  1.00  1.00              
ATOM   2212  HB2 ALA A 136     126.956  88.699  86.666  1.00  1.00              
ATOM   2213  HB3 ALA A 136     126.852  88.680  84.889  1.00  1.00              
ATOM   2214  C   ALA A 136     124.040  88.809  84.753  1.00  1.00              
ATOM   2215  O   ALA A 136     124.375  88.680  83.577  1.00  1.00              
ATOM   2216  N   LEU A 137     122.840  89.278  85.102  1.00  1.00              
ATOM   2217  H   LEU A 137     122.643  89.411  86.083  1.00  1.00              
ATOM   2218  CA  LEU A 137     121.804  89.645  84.140  1.00  1.00              
ATOM   2219  HA  LEU A 137     121.793  88.886  83.359  1.00  1.00              
ATOM   2220  CB  LEU A 137     120.418  89.644  84.808  1.00  1.00              
ATOM   2221  HB1 LEU A 137     119.703  90.100  84.124  1.00  1.00              
ATOM   2222  HB2 LEU A 137     120.458  90.262  85.708  1.00  1.00              
ATOM   2223  CG  LEU A 137     119.897  88.241  85.170  1.00  1.00              
ATOM   2224  HG  LEU A 137     120.606  87.753  85.839  1.00  1.00              
ATOM   2225  CD1 LEU A 137     118.559  88.368  85.884  1.00  1.00              
ATOM   2226 1HD1 LEU A 137     118.223  87.371  86.161  1.00  1.00              
ATOM   2227 2HD1 LEU A 137     118.681  88.956  86.794  1.00  1.00              
ATOM   2228 3HD1 LEU A 137     117.824  88.841  85.235  1.00  1.00              
ATOM   2229  CD2 LEU A 137     119.667  87.346  83.948  1.00  1.00              
ATOM   2230 1HD2 LEU A 137     119.184  86.419  84.259  1.00  1.00              
ATOM   2231 2HD2 LEU A 137     119.037  87.854  83.218  1.00  1.00              
ATOM   2232 3HD2 LEU A 137     120.618  87.082  83.488  1.00  1.00              
ATOM   2233  C   LEU A 137     122.104  90.963  83.416  1.00  1.00              
ATOM   2234  O   LEU A 137     121.632  92.033  83.793  1.00  1.00              
ATOM   2235  N   GLY A 138     122.880  90.850  82.344  1.00  1.00              
ATOM   2236  H   GLY A 138     123.295  89.942  82.169  1.00  1.00              
ATOM   2237  CA  GLY A 138     123.321  91.956  81.510  1.00  1.00              
ATOM   2238  HA1 GLY A 138     124.394  92.098  81.646  1.00  1.00              
ATOM   2239  HA2 GLY A 138     122.815  92.879  81.792  1.00  1.00              
ATOM   2240  C   GLY A 138     123.058  91.692  80.044  1.00  1.00              
ATOM   2241  O   GLY A 138     124.008  91.522  79.284  1.00  1.00              
ATOM   2242  N   GLY A 139     121.787  91.564  79.653  1.00  1.00              
ATOM   2243  H   GLY A 139     121.021  91.710  80.302  1.00  1.00              
ATOM   2244  CA  GLY A 139     121.514  91.136  78.293  1.00  1.00              
ATOM   2245  HA1 GLY A 139     121.832  90.098  78.192  1.00  1.00              
ATOM   2246  HA2 GLY A 139     122.139  91.720  77.616  1.00  1.00              
ATOM   2247  C   GLY A 139     120.089  91.258  77.761  1.00  1.00              
ATOM   2248  O   GLY A 139     119.667  92.326  77.333  1.00  1.00              
ATOM   2249  N   GLU A 140     119.395  90.126  77.625  1.00  1.00              
ATOM   2250  H   GLU A 140     119.759  89.285  78.045  1.00  1.00              
ATOM   2251  CA  GLU A 140     118.370  89.978  76.580  1.00  1.00              
ATOM   2252  HA  GLU A 140     118.791  90.345  75.644  1.00  1.00              
ATOM   2253  CB  GLU A 140     118.006  88.484  76.382  1.00  1.00              
ATOM   2254  HB1 GLU A 140     117.042  88.415  75.877  1.00  1.00              
ATOM   2255  HB2 GLU A 140     117.905  88.002  77.355  1.00  1.00              
ATOM   2256  CG  GLU A 140     119.013  87.709  75.517  1.00  1.00              
ATOM   2257  HG1 GLU A 140     119.968  87.644  76.045  1.00  1.00              
ATOM   2258  HG2 GLU A 140     119.181  88.268  74.593  1.00  1.00              
ATOM   2259  CD  GLU A 140     118.511  86.292  75.176  1.00  1.00              
ATOM   2260  OE1 GLU A 140     118.448  85.923  73.975  1.00  1.00              
ATOM   2261  OE2 GLU A 140     118.238  85.498  76.101  1.00  1.00              
ATOM   2262  C   GLU A 140     117.072  90.771  76.763  1.00  1.00              
ATOM   2263  O   GLU A 140     116.311  90.899  75.805  1.00  1.00              
ATOM   2264  N   PHE A 141     116.807  91.304  77.958  1.00  1.00              
ATOM   2265  H   PHE A 141     117.520  91.257  78.672  1.00  1.00              
ATOM   2266  CA  PHE A 141     115.522  91.913  78.308  1.00  1.00              
ATOM   2267  HA  PHE A 141     114.755  91.139  78.334  1.00  1.00              
ATOM   2268  CB  PHE A 141     115.628  92.555  79.708  1.00  1.00              
ATOM   2269  HB1 PHE A 141     114.865  93.332  79.778  1.00  1.00              
ATOM   2270  HB2 PHE A 141     116.587  93.068  79.795  1.00  1.00              
ATOM   2271  CG  PHE A 141     115.460  91.644  80.918  1.00  1.00              
ATOM   2272  CD1 PHE A 141     116.414  90.653  81.223  1.00  1.00              
ATOM   2273  HD1 PHE A 141     117.254  90.491  80.566  1.00  1.00              
ATOM   2274  CE1 PHE A 141     116.302  89.894  82.402  1.00  1.00              
ATOM   2275  HE1 PHE A 141     117.038  89.137  82.630  1.00  1.00              
ATOM   2276  CZ  PHE A 141     115.241  90.133  83.293  1.00  1.00              
ATOM   2277  HZ  PHE A 141     115.156  89.557  84.202  1.00  1.00              
ATOM   2278  CE2 PHE A 141     114.286  91.120  82.996  1.00  1.00              
ATOM   2279  HE2 PHE A 141     113.473  91.313  83.682  1.00  1.00              
ATOM   2280  CD2 PHE A 141     114.385  91.857  81.805  1.00  1.00              
ATOM   2281  HD2 PHE A 141     113.641  92.607  81.584  1.00  1.00              
ATOM   2282  C   PHE A 141     115.041  92.985  77.312  1.00  1.00              
ATOM   2283  O   PHE A 141     113.863  93.026  76.943  1.00  1.00              
ATOM   2284  N   LEU A 142     115.949  93.856  76.864  1.00  1.00              
ATOM   2285  H   LEU A 142     116.906  93.735  77.176  1.00  1.00              
ATOM   2286  CA  LEU A 142     115.652  95.006  76.010  1.00  1.00              
ATOM   2287  HA  LEU A 142     114.724  95.438  76.395  1.00  1.00              
ATOM   2288  CB  LEU A 142     116.693  96.142  76.196  1.00  1.00              
ATOM   2289  HB1 LEU A 142     116.381  96.721  77.067  1.00  1.00              
ATOM   2290  HB2 LEU A 142     116.594  96.819  75.346  1.00  1.00              
ATOM   2291  CG  LEU A 142     118.201  95.849  76.379  1.00  1.00              
ATOM   2292  HG  LEU A 142     118.718  96.799  76.249  1.00  1.00              
ATOM   2293  CD1 LEU A 142     118.566  95.350  77.783  1.00  1.00              
ATOM   2294 1HD1 LEU A 142     119.652  95.327  77.887  1.00  1.00              
ATOM   2295 2HD1 LEU A 142     118.160  96.030  78.532  1.00  1.00              
ATOM   2296 3HD1 LEU A 142     118.188  94.346  77.962  1.00  1.00              
ATOM   2297  CD2 LEU A 142     118.769  94.888  75.334  1.00  1.00              
ATOM   2298 1HD2 LEU A 142     119.841  94.767  75.495  1.00  1.00              
ATOM   2299 2HD2 LEU A 142     118.295  93.910  75.409  1.00  1.00              
ATOM   2300 3HD2 LEU A 142     118.609  95.304  74.341  1.00  1.00              
ATOM   2301  C   LEU A 142     115.339  94.645  74.550  1.00  1.00              
ATOM   2302  O   LEU A 142     116.141  94.746  73.618  1.00  1.00              
ATOM   2303  N   LYS A 143     114.103  94.195  74.397  1.00  1.00              
ATOM   2304  H   LYS A 143     113.638  94.006  75.284  1.00  1.00              
ATOM   2305  CA  LYS A 143     113.290  94.012  73.183  1.00  1.00              
ATOM   2306  HA  LYS A 143     113.322  94.909  72.565  1.00  1.00              
ATOM   2307  CB  LYS A 143     113.793  92.763  72.416  1.00  1.00              
ATOM   2308  HB1 LYS A 143     113.105  91.932  72.585  1.00  1.00              
ATOM   2309  HB2 LYS A 143     114.755  92.434  72.806  1.00  1.00              
ATOM   2310  CG  LYS A 143     113.903  92.988  70.900  1.00  1.00              
ATOM   2311  HG1 LYS A 143     112.953  93.396  70.552  1.00  1.00              
ATOM   2312  HG2 LYS A 143     114.046  92.024  70.409  1.00  1.00              
ATOM   2313  CD  LYS A 143     115.034  93.939  70.463  1.00  1.00              
ATOM   2314  HD1 LYS A 143     115.092  94.801  71.129  1.00  1.00              
ATOM   2315  HD2 LYS A 143     114.771  94.319  69.475  1.00  1.00              
ATOM   2316  CE  LYS A 143     116.418  93.282  70.334  1.00  1.00              
ATOM   2317  HE1 LYS A 143     117.078  93.985  69.817  1.00  1.00              
ATOM   2318  HE2 LYS A 143     116.339  92.392  69.703  1.00  1.00              
ATOM   2319  NZ  LYS A 143     117.036  92.925  71.633  1.00  1.00              
ATOM   2320  HZ1 LYS A 143     117.020  93.718  72.273  1.00  1.00              
ATOM   2321  HZ2 LYS A 143     116.532  92.178  72.090  1.00  1.00              
ATOM   2322  HZ3 LYS A 143     117.999  92.634  71.470  1.00  1.00              
ATOM   2323  C   LYS A 143     111.838  93.775  73.612  1.00  1.00              
ATOM   2324  O   LYS A 143     110.904  93.953  72.835  1.00  1.00              
ATOM   2325  N   LEU A 144     111.688  93.358  74.867  1.00  1.00              
ATOM   2326  H   LEU A 144     112.529  93.289  75.431  1.00  1.00              
ATOM   2327  CA  LEU A 144     110.494  92.795  75.450  1.00  1.00              
ATOM   2328  HA  LEU A 144     109.858  92.410  74.651  1.00  1.00              
ATOM   2329  CB  LEU A 144     110.897  91.607  76.347  1.00  1.00              
ATOM   2330  HB1 LEU A 144     109.989  91.079  76.629  1.00  1.00              
ATOM   2331  HB2 LEU A 144     111.371  91.996  77.250  1.00  1.00              
ATOM   2332  CG  LEU A 144     111.846  90.578  75.701  1.00  1.00              
ATOM   2333  HG  LEU A 144     112.743  91.073  75.331  1.00  1.00              
ATOM   2334  CD1 LEU A 144     112.297  89.549  76.734  1.00  1.00              
ATOM   2335 1HD1 LEU A 144     113.087  88.948  76.300  1.00  1.00              
ATOM   2336 2HD1 LEU A 144     112.695  90.058  77.611  1.00  1.00              
ATOM   2337 3HD1 LEU A 144     111.463  88.915  77.030  1.00  1.00              
ATOM   2338  CD2 LEU A 144     111.168  89.858  74.534  1.00  1.00              
ATOM   2339 1HD2 LEU A 144     111.815  89.076  74.141  1.00  1.00              
ATOM   2340 2HD2 LEU A 144     110.229  89.418  74.865  1.00  1.00              
ATOM   2341 3HD2 LEU A 144     110.962  90.567  73.734  1.00  1.00              
ATOM   2342  C   LEU A 144     109.696  93.891  76.167  1.00  1.00              
ATOM   2343  O   LEU A 144     109.471  93.851  77.368  1.00  1.00              
ATOM   2344  N   THR A 145     109.272  94.916  75.435  1.00  1.00              
ATOM   2345  H   THR A 145     109.484  94.929  74.445  1.00  1.00              
ATOM   2346  CA  THR A 145     108.550  96.078  75.990  1.00  1.00              
ATOM   2347  HA  THR A 145     109.177  96.540  76.754  1.00  1.00              
ATOM   2348  CB  THR A 145     108.300  97.113  74.887  1.00  1.00              
ATOM   2349  HB  THR A 145     107.638  97.896  75.261  1.00  1.00              
ATOM   2350  CG2 THR A 145     109.600  97.761  74.416  1.00  1.00              
ATOM   2351 1HG2 THR A 145     109.379  98.551  73.699  1.00  1.00              
ATOM   2352 2HG2 THR A 145     110.119  98.202  75.270  1.00  1.00              
ATOM   2353 3HG2 THR A 145     110.250  97.022  73.948  1.00  1.00              
ATOM   2354  OG1 THR A 145     107.706  96.485  73.768  1.00  1.00              
ATOM   2355  HG1 THR A 145     107.650  97.149  73.077  1.00  1.00              
ATOM   2356  C   THR A 145     107.214  95.775  76.653  1.00  1.00              
ATOM   2357  O   THR A 145     106.736  96.556  77.473  1.00  1.00              
ATOM   2358  N   LYS A 146     106.616  94.636  76.301  1.00  1.00              
ATOM   2359  H   LYS A 146     107.085  94.095  75.589  1.00  1.00              
ATOM   2360  CA  LYS A 146     105.413  94.071  76.931  1.00  1.00              
ATOM   2361  HA  LYS A 146     104.742  94.889  77.195  1.00  1.00              
ATOM   2362  CB  LYS A 146     104.730  93.119  75.923  1.00  1.00              
ATOM   2363  HB1 LYS A 146     104.633  92.123  76.355  1.00  1.00              
ATOM   2364  HB2 LYS A 146     105.355  93.006  75.035  1.00  1.00              
ATOM   2365  CG  LYS A 146     103.338  93.573  75.466  1.00  1.00              
ATOM   2366  HG1 LYS A 146     103.044  92.928  74.643  1.00  1.00              
ATOM   2367  HG2 LYS A 146     103.395  94.590  75.077  1.00  1.00              
ATOM   2368  CD  LYS A 146     102.266  93.505  76.570  1.00  1.00              
ATOM   2369  HD1 LYS A 146     102.147  94.501  76.997  1.00  1.00              
ATOM   2370  HD2 LYS A 146     102.576  92.832  77.370  1.00  1.00              
ATOM   2371  CE  LYS A 146     100.921  93.034  75.995  1.00  1.00              
ATOM   2372  HE1 LYS A 146     100.769  93.517  75.025  1.00  1.00              
ATOM   2373  HE2 LYS A 146     100.111  93.348  76.660  1.00  1.00              
ATOM   2374  NZ  LYS A 146     100.878  91.560  75.840  1.00  1.00              
ATOM   2375  HZ1 LYS A 146     100.280  91.273  75.067  1.00  1.00              
ATOM   2376  HZ2 LYS A 146     101.793  91.171  75.628  1.00  1.00              
ATOM   2377  HZ3 LYS A 146     100.549  91.105  76.688  1.00  1.00              
ATOM   2378  C   LYS A 146     105.704  93.320  78.229  1.00  1.00              
ATOM   2379  O   LYS A 146     104.748  93.015  78.945  1.00  1.00              
ATOM   2380  N   LEU A 147     106.973  92.989  78.498  1.00  1.00              
ATOM   2381  H   LEU A 147     107.702  93.319  77.882  1.00  1.00              
ATOM   2382  CA  LEU A 147     107.393  92.126  79.593  1.00  1.00              
ATOM   2383  HA  LEU A 147     106.820  91.205  79.483  1.00  1.00              
ATOM   2384  CB  LEU A 147     108.881  91.743  79.511  1.00  1.00              
ATOM   2385  HB1 LEU A 147     109.485  92.524  79.973  1.00  1.00              
ATOM   2386  HB2 LEU A 147     109.157  91.698  78.469  1.00  1.00              
ATOM   2387  CG  LEU A 147     109.265  90.382  80.126  1.00  1.00              
ATOM   2388  HG  LEU A 147     110.340  90.383  80.308  1.00  1.00              
ATOM   2389  CD1 LEU A 147     108.555  90.066  81.439  1.00  1.00              
ATOM   2390 1HD1 LEU A 147     108.946  89.135  81.843  1.00  1.00              
ATOM   2391 2HD1 LEU A 147     108.716  90.868  82.160  1.00  1.00              
ATOM   2392 3HD1 LEU A 147     107.489  89.917  81.275  1.00  1.00              
ATOM   2393  CD2 LEU A 147     108.952  89.227  79.178  1.00  1.00              
ATOM   2394 1HD2 LEU A 147     109.274  88.286  79.619  1.00  1.00              
ATOM   2395 2HD2 LEU A 147     107.883  89.179  78.974  1.00  1.00              
ATOM   2396 3HD2 LEU A 147     109.485  89.367  78.240  1.00  1.00              
ATOM   2397  C   LEU A 147     107.036  92.760  80.935  1.00  1.00              
ATOM   2398  O   LEU A 147     107.674  93.706  81.406  1.00  1.00              
ATOM   2399  N   LYS A 148     105.975  92.213  81.531  1.00  1.00              
ATOM   2400  H   LYS A 148     105.502  91.455  81.054  1.00  1.00              
ATOM   2401  CA  LYS A 148     105.379  92.757  82.739  1.00  1.00              
ATOM   2402  HA  LYS A 148     106.152  93.363  83.204  1.00  1.00              
ATOM   2403  CB  LYS A 148     104.254  93.740  82.404  1.00  1.00              
ATOM   2404  HB1 LYS A 148     104.605  94.418  81.621  1.00  1.00              
ATOM   2405  HB2 LYS A 148     104.085  94.340  83.297  1.00  1.00              
ATOM   2406  CG  LYS A 148     102.934  93.094  81.955  1.00  1.00              
ATOM   2407  HG1 LYS A 148     102.556  92.434  82.737  1.00  1.00              
ATOM   2408  HG2 LYS A 148     103.105  92.506  81.054  1.00  1.00              
ATOM   2409  CD  LYS A 148     101.891  94.181  81.658  1.00  1.00              
ATOM   2410  HD1 LYS A 148     100.987  93.715  81.261  1.00  1.00              
ATOM   2411  HD2 LYS A 148     102.299  94.857  80.903  1.00  1.00              
ATOM   2412  CE  LYS A 148     101.549  94.961  82.936  1.00  1.00              
ATOM   2413  HE1 LYS A 148     102.478  95.195  83.464  1.00  1.00              
ATOM   2414  HE2 LYS A 148     100.952  94.326  83.599  1.00  1.00              
ATOM   2415  NZ  LYS A 148     100.846  96.232  82.657  1.00  1.00              
ATOM   2416  HZ1 LYS A 148     100.738  96.736  83.539  1.00  1.00              
ATOM   2417  HZ2 LYS A 148     101.400  96.810  82.042  1.00  1.00              
ATOM   2418  HZ3 LYS A 148      99.929  96.074  82.267  1.00  1.00              
ATOM   2419  C   LYS A 148     105.057  91.745  83.840  1.00  1.00              
ATOM   2420  O   LYS A 148     104.553  92.177  84.871  1.00  1.00              
ATOM   2421  N   TRP A 149     105.471  90.483  83.709  1.00  1.00              
ATOM   2422  H   TRP A 149     105.689  90.113  82.788  1.00  1.00              
ATOM   2423  CA  TRP A 149     105.946  89.706  84.854  1.00  1.00              
ATOM   2424  HA  TRP A 149     106.192  90.343  85.696  1.00  1.00              
ATOM   2425  CB  TRP A 149     104.851  88.710  85.288  1.00  1.00              
ATOM   2426  HB1 TRP A 149     104.430  88.261  84.388  1.00  1.00              
ATOM   2427  HB2 TRP A 149     104.049  89.276  85.763  1.00  1.00              
ATOM   2428  CG  TRP A 149     105.234  87.570  86.204  1.00  1.00              
ATOM   2429  CD1 TRP A 149     106.010  86.506  85.871  1.00  1.00              
ATOM   2430  HD1 TRP A 149     106.468  86.339  84.905  1.00  1.00              
ATOM   2431  NE1 TRP A 149     106.058  85.594  86.908  1.00  1.00              
ATOM   2432  HE1 TRP A 149     106.430  84.644  86.803  1.00  1.00              
ATOM   2433  CE2 TRP A 149     105.283  86.009  87.966  1.00  1.00              
ATOM   2434  CZ2 TRP A 149     104.969  85.421  89.199  1.00  1.00              
ATOM   2435  HZ2 TRP A 149     105.394  84.459  89.450  1.00  1.00              
ATOM   2436  CH2 TRP A 149     104.077  86.076  90.064  1.00  1.00              
ATOM   2437  HH2 TRP A 149     103.825  85.632  91.018  1.00  1.00              
ATOM   2438  CZ3 TRP A 149     103.491  87.292  89.671  1.00  1.00              
ATOM   2439  HZ3 TRP A 149     102.789  87.788  90.326  1.00  1.00              
ATOM   2440  CE3 TRP A 149     103.803  87.868  88.422  1.00  1.00              
ATOM   2441  HE3 TRP A 149     103.338  88.799  88.136  1.00  1.00              
ATOM   2442  CD2 TRP A 149     104.725  87.256  87.542  1.00  1.00              
ATOM   2443  C   TRP A 149     107.176  88.953  84.387  1.00  1.00              
ATOM   2444  O   TRP A 149     107.071  88.239  83.395  1.00  1.00              
ATOM   2445  N   LEU A 150     108.313  89.086  85.066  1.00  1.00              
ATOM   2446  H   LEU A 150     108.343  89.723  85.851  1.00  1.00              
ATOM   2447  CA  LEU A 150     109.476  88.233  84.789  1.00  1.00              
ATOM   2448  HA  LEU A 150     109.222  87.484  84.037  1.00  1.00              
ATOM   2449  CB  LEU A 150     110.640  89.092  84.254  1.00  1.00              
ATOM   2450  HB1 LEU A 150     111.024  89.668  85.079  1.00  1.00              
ATOM   2451  HB2 LEU A 150     110.255  89.803  83.530  1.00  1.00              
ATOM   2452  CG  LEU A 150     111.850  88.389  83.614  1.00  1.00              
ATOM   2453  HG  LEU A 150     112.477  89.169  83.192  1.00  1.00              
ATOM   2454  CD1 LEU A 150     112.697  87.618  84.615  1.00  1.00              
ATOM   2455 1HD1 LEU A 150     113.629  87.318  84.134  1.00  1.00              
ATOM   2456 2HD1 LEU A 150     112.919  88.246  85.477  1.00  1.00              
ATOM   2457 3HD1 LEU A 150     112.174  86.721  84.939  1.00  1.00              
ATOM   2458  CD2 LEU A 150     111.490  87.445  82.482  1.00  1.00              
ATOM   2459 1HD2 LEU A 150     112.403  87.046  82.039  1.00  1.00              
ATOM   2460 2HD2 LEU A 150     110.898  86.614  82.862  1.00  1.00              
ATOM   2461 3HD2 LEU A 150     110.939  87.996  81.725  1.00  1.00              
ATOM   2462  C   LEU A 150     109.836  87.503  86.095  1.00  1.00              
ATOM   2463  O   LEU A 150     110.210  88.113  87.109  1.00  1.00              
ATOM   2464  N   GLY A 151     109.726  86.182  86.060  1.00  1.00              
ATOM   2465  H   GLY A 151     109.436  85.723  85.200  1.00  1.00              
ATOM   2466  CA  GLY A 151     110.072  85.340  87.190  1.00  1.00              
ATOM   2467  HA1 GLY A 151     109.328  84.545  87.278  1.00  1.00              
ATOM   2468  HA2 GLY A 151     110.058  85.908  88.118  1.00  1.00              
ATOM   2469  C   GLY A 151     111.437  84.677  87.013  1.00  1.00              
ATOM   2470  O   GLY A 151     111.779  84.194  85.930  1.00  1.00              
ATOM   2471  N   LEU A 152     112.211  84.684  88.103  1.00  1.00              
ATOM   2472  H   LEU A 152     111.825  85.100  88.943  1.00  1.00              
ATOM   2473  CA  LEU A 152     113.581  84.187  88.191  1.00  1.00              
ATOM   2474  HA  LEU A 152     113.774  83.470  87.398  1.00  1.00              
ATOM   2475  CB  LEU A 152     114.583  85.344  88.060  1.00  1.00              
ATOM   2476  HB1 LEU A 152     115.535  85.031  88.486  1.00  1.00              
ATOM   2477  HB2 LEU A 152     114.210  86.185  88.648  1.00  1.00              
ATOM   2478  CG  LEU A 152     114.861  85.795  86.625  1.00  1.00              
ATOM   2479  HG  LEU A 152     113.936  85.822  86.064  1.00  1.00              
ATOM   2480  CD1 LEU A 152     115.468  87.196  86.688  1.00  1.00              
ATOM   2481 1HD1 LEU A 152     115.753  87.526  85.691  1.00  1.00              
ATOM   2482 2HD1 LEU A 152     114.729  87.890  87.089  1.00  1.00              
ATOM   2483 3HD1 LEU A 152     116.339  87.192  87.344  1.00  1.00              
ATOM   2484  CD2 LEU A 152     115.854  84.881  85.908  1.00  1.00              
ATOM   2485 1HD2 LEU A 152     115.995  85.240  84.889  1.00  1.00              
ATOM   2486 2HD2 LEU A 152     116.813  84.868  86.427  1.00  1.00              
ATOM   2487 3HD2 LEU A 152     115.452  83.868  85.868  1.00  1.00              
ATOM   2488  C   LEU A 152     113.782  83.498  89.548  1.00  1.00              
ATOM   2489  O   LEU A 152     114.113  84.147  90.556  1.00  1.00              
ATOM   2490  N   SER A 153     113.532  82.187  89.568  1.00  1.00              
ATOM   2491  H   SER A 153     113.310  81.733  88.683  1.00  1.00              
ATOM   2492  CA  SER A 153     113.200  81.492  90.816  1.00  1.00              
ATOM   2493  HA  SER A 153     113.527  82.086  91.649  1.00  1.00              
ATOM   2494  CB  SER A 153     111.668  81.417  90.932  1.00  1.00              
ATOM   2495  HB1 SER A 153     111.260  80.923  90.047  1.00  1.00              
ATOM   2496  HB2 SER A 153     111.264  82.430  90.976  1.00  1.00              
ATOM   2497  OG  SER A 153     111.266  80.703  92.092  1.00  1.00              
ATOM   2498  HG  SER A 153     110.962  79.841  91.768  1.00  1.00              
ATOM   2499  C   SER A 153     113.800  80.100  90.946  1.00  1.00              
ATOM   2500  O   SER A 153     113.301  79.165  90.331  1.00  1.00              
ATOM   2501  N   ALA A 154     114.831  79.975  91.788  1.00  1.00              
ATOM   2502  H   ALA A 154     115.100  80.817  92.285  1.00  1.00              
ATOM   2503  CA  ALA A 154     115.703  78.800  91.980  1.00  1.00              
ATOM   2504  HA  ALA A 154     116.126  78.906  92.978  1.00  1.00              
ATOM   2505  CB  ALA A 154     114.951  77.458  91.999  1.00  1.00              
ATOM   2506  HB1 ALA A 154     115.620  76.674  92.355  1.00  1.00              
ATOM   2507  HB2 ALA A 154     114.090  77.522  92.666  1.00  1.00              
ATOM   2508  HB3 ALA A 154     114.616  77.193  90.997  1.00  1.00              
ATOM   2509  C   ALA A 154     116.921  78.862  91.038  1.00  1.00              
ATOM   2510  O   ALA A 154     117.239  77.900  90.342  1.00  1.00              
ATOM   2511  N   SER A 155     117.581  80.027  90.997  1.00  1.00              
ATOM   2512  H   SER A 155     117.390  80.713  91.720  1.00  1.00              
ATOM   2513  CA  SER A 155     118.662  80.318  90.049  1.00  1.00              
ATOM   2514  HA  SER A 155     119.169  79.386  89.789  1.00  1.00              
ATOM   2515  CB  SER A 155     118.097  80.907  88.745  1.00  1.00              
ATOM   2516  HB1 SER A 155     118.900  81.422  88.217  1.00  1.00              
ATOM   2517  HB2 SER A 155     117.312  81.631  88.966  1.00  1.00              
ATOM   2518  OG  SER A 155     117.602  79.890  87.888  1.00  1.00              
ATOM   2519  HG  SER A 155     116.679  79.691  88.113  1.00  1.00              
ATOM   2520  C   SER A 155     119.716  81.262  90.633  1.00  1.00              
ATOM   2521  O   SER A 155     119.389  82.268  91.242  1.00  1.00              
ATOM   2522  N   LEU A 156     120.993  80.934  90.445  1.00  1.00              
ATOM   2523  H   LEU A 156     121.169  80.199  89.770  1.00  1.00              
ATOM   2524  CA  LEU A 156     122.094  81.179  91.395  1.00  1.00              
ATOM   2525  HA  LEU A 156     121.718  80.999  92.402  1.00  1.00              
ATOM   2526  CB  LEU A 156     123.170  80.106  91.079  1.00  1.00              
ATOM   2527  HB1 LEU A 156     123.996  80.211  91.783  1.00  1.00              
ATOM   2528  HB2 LEU A 156     123.563  80.307  90.080  1.00  1.00              
ATOM   2529  CG  LEU A 156     122.688  78.636  91.125  1.00  1.00              
ATOM   2530  HG  LEU A 156     121.825  78.502  90.473  1.00  1.00              
ATOM   2531  CD1 LEU A 156     123.788  77.699  90.624  1.00  1.00              
ATOM   2532 1HD1 LEU A 156     123.428  76.669  90.634  1.00  1.00              
ATOM   2533 2HD1 LEU A 156     124.041  77.960  89.595  1.00  1.00              
ATOM   2534 3HD1 LEU A 156     124.676  77.785  91.250  1.00  1.00              
ATOM   2535  CD2 LEU A 156     122.298  78.215  92.544  1.00  1.00              
ATOM   2536 1HD2 LEU A 156     122.009  77.165  92.545  1.00  1.00              
ATOM   2537 2HD2 LEU A 156     123.141  78.356  93.221  1.00  1.00              
ATOM   2538 3HD2 LEU A 156     121.446  78.802  92.886  1.00  1.00              
ATOM   2539  C   LEU A 156     122.701  82.609  91.427  1.00  1.00              
ATOM   2540  O   LEU A 156     123.909  82.763  91.616  1.00  1.00              
ATOM   2541  N   ILE A 157     121.905  83.661  91.214  1.00  1.00              
ATOM   2542  H   ILE A 157     120.909  83.497  91.121  1.00  1.00              
ATOM   2543  CA  ILE A 157     122.409  85.035  91.043  1.00  1.00              
ATOM   2544  HA  ILE A 157     123.127  84.999  90.235  1.00  1.00              
ATOM   2545  CB  ILE A 157     121.288  86.034  90.635  1.00  1.00              
ATOM   2546  HB  ILE A 157     120.739  86.315  91.530  1.00  1.00              
ATOM   2547  CG2 ILE A 157     121.910  87.339  90.102  1.00  1.00              
ATOM   2548 1HG2 ILE A 157     121.129  88.081  89.929  1.00  1.00              
ATOM   2549 2HG2 ILE A 157     122.582  87.773  90.838  1.00  1.00              
ATOM   2550 3HG2 ILE A 157     122.455  87.166  89.175  1.00  1.00              
ATOM   2551  CG1 ILE A 157     120.274  85.399  89.646  1.00  1.00              
ATOM   2552 1HG1 ILE A 157     119.549  84.828  90.222  1.00  1.00              
ATOM   2553 2HG1 ILE A 157     120.781  84.683  89.011  1.00  1.00              
ATOM   2554  CD1 ILE A 157     119.504  86.350  88.719  1.00  1.00              
ATOM   2555  HD1 ILE A 157     118.738  85.789  88.183  1.00  1.00              
ATOM   2556  HD2 ILE A 157     119.029  87.147  89.288  1.00  1.00              
ATOM   2557  HD3 ILE A 157     120.187  86.789  87.993  1.00  1.00              
ATOM   2558  C   ILE A 157     123.183  85.557  92.263  1.00  1.00              
ATOM   2559  O   ILE A 157     122.709  85.546  93.409  1.00  1.00              
ATOM   2560  N   GLN A 158     124.395  86.028  91.939  1.00  1.00              
ATOM   2561  H   GLN A 158     124.633  85.999  90.958  1.00  1.00              
ATOM   2562  CA  GLN A 158     125.468  86.400  92.860  1.00  1.00              
ATOM   2563  HA  GLN A 158     125.326  85.880  93.809  1.00  1.00              
ATOM   2564  CB  GLN A 158     126.824  85.990  92.237  1.00  1.00              
ATOM   2565  HB1 GLN A 158     127.597  86.172  92.986  1.00  1.00              
ATOM   2566  HB2 GLN A 158     127.022  86.657  91.395  1.00  1.00              
ATOM   2567  CG  GLN A 158     126.993  84.544  91.720  1.00  1.00              
ATOM   2568  HG1 GLN A 158     126.237  84.338  90.961  1.00  1.00              
ATOM   2569  HG2 GLN A 158     126.855  83.841  92.541  1.00  1.00              
ATOM   2570  CD  GLN A 158     128.380  84.320  91.095  1.00  1.00              
ATOM   2571  OE1 GLN A 158     129.320  85.064  91.324  1.00  1.00              
ATOM   2572  NE2 GLN A 158     128.572  83.307  90.276  1.00  1.00              
ATOM   2573 1HE2 GLN A 158     127.829  82.674  90.033  1.00  1.00              
ATOM   2574 2HE2 GLN A 158     129.503  83.220  89.904  1.00  1.00              
ATOM   2575  C   GLN A 158     125.566  87.902  93.127  1.00  1.00              
ATOM   2576  O   GLN A 158     126.129  88.290  94.149  1.00  1.00              
ATOM   2577  N   ASN A 159     125.061  88.746  92.226  1.00  1.00              
ATOM   2578  H   ASN A 159     124.612  88.374  91.399  1.00  1.00              
ATOM   2579  CA  ASN A 159     124.974  90.193  92.412  1.00  1.00              
ATOM   2580  HA  ASN A 159     124.846  90.396  93.479  1.00  1.00              
ATOM   2581  CB  ASN A 159     126.286  90.879  91.982  1.00  1.00              
ATOM   2582  HB1 ASN A 159     127.122  90.434  92.519  1.00  1.00              
ATOM   2583  HB2 ASN A 159     126.234  91.927  92.280  1.00  1.00              
ATOM   2584  CG  ASN A 159     126.571  90.845  90.491  1.00  1.00              
ATOM   2585  OD1 ASN A 159     126.189  91.735  89.754  1.00  1.00              
ATOM   2586  ND2 ASN A 159     127.283  89.852  90.002  1.00  1.00              
ATOM   2587 1HD2 ASN A 159     127.628  89.125  90.598  1.00  1.00              
ATOM   2588 2HD2 ASN A 159     127.404  89.849  89.005  1.00  1.00              
ATOM   2589  C   ASN A 159     123.726  90.742  91.722  1.00  1.00              
ATOM   2590  O   ASN A 159     123.394  90.286  90.628  1.00  1.00              
ATOM   2591  N   ASN A 160     123.038  91.693  92.366  1.00  1.00              
ATOM   2592  H   ASN A 160     123.412  92.081  93.227  1.00  1.00              
ATOM   2593  CA  ASN A 160     121.772  92.234  91.862  1.00  1.00              
ATOM   2594  HA  ASN A 160     121.377  91.507  91.149  1.00  1.00              
ATOM   2595  CB  ASN A 160     120.725  92.382  92.982  1.00  1.00              
ATOM   2596  HB1 ASN A 160     120.887  93.321  93.511  1.00  1.00              
ATOM   2597  HB2 ASN A 160     120.817  91.578  93.701  1.00  1.00              
ATOM   2598  CG  ASN A 160     119.299  92.342  92.438  1.00  1.00              
ATOM   2599  OD1 ASN A 160     118.998  91.800  91.385  1.00  1.00              
ATOM   2600  ND2 ASN A 160     118.356  92.884  93.165  1.00  1.00              
ATOM   2601 1HD2 ASN A 160     118.596  93.425  93.977  1.00  1.00              
ATOM   2602 2HD2 ASN A 160     117.437  92.913  92.761  1.00  1.00              
ATOM   2603  C   ASN A 160     121.971  93.526  91.056  1.00  1.00              
ATOM   2604  O   ASN A 160     121.137  94.427  91.094  1.00  1.00              
ATOM   2605  N   ASN A 161     123.122  93.674  90.390  1.00  1.00              
ATOM   2606  H   ASN A 161     123.758  92.892  90.348  1.00  1.00              
ATOM   2607  CA  ASN A 161     123.467  94.889  89.663  1.00  1.00              
ATOM   2608  HA  ASN A 161     123.410  95.721  90.362  1.00  1.00              
ATOM   2609  CB  ASN A 161     124.914  94.787  89.159  1.00  1.00              
ATOM   2610  HB1 ASN A 161     124.980  94.075  88.336  1.00  1.00              
ATOM   2611  HB2 ASN A 161     125.563  94.443  89.963  1.00  1.00              
ATOM   2612  CG  ASN A 161     125.391  96.141  88.678  1.00  1.00              
ATOM   2613  OD1 ASN A 161     124.984  96.650  87.648  1.00  1.00              
ATOM   2614  ND2 ASN A 161     126.202  96.821  89.451  1.00  1.00              
ATOM   2615 1HD2 ASN A 161     126.483  96.452  90.341  1.00  1.00              
ATOM   2616 2HD2 ASN A 161     126.401  97.765  89.170  1.00  1.00              
ATOM   2617  C   ASN A 161     122.462  95.174  88.521  1.00  1.00              
ATOM   2618  O   ASN A 161     122.453  94.492  87.493  1.00  1.00              
ATOM   2619  N   PHE A 162     121.591  96.175  88.694  1.00  1.00              
ATOM   2620  H   PHE A 162     121.624  96.693  89.565  1.00  1.00              
ATOM   2621  CA  PHE A 162     120.350  96.267  87.917  1.00  1.00              
ATOM   2622  HA  PHE A 162     120.043  95.236  87.734  1.00  1.00              
ATOM   2623  CB  PHE A 162     119.228  96.904  88.780  1.00  1.00              
ATOM   2624  HB1 PHE A 162     118.587  97.543  88.181  1.00  1.00              
ATOM   2625  HB2 PHE A 162     119.655  97.583  89.503  1.00  1.00              
ATOM   2626  CG  PHE A 162     118.301  95.932  89.489  1.00  1.00              
ATOM   2627  CD1 PHE A 162     117.588  94.962  88.756  1.00  1.00              
ATOM   2628  HD1 PHE A 162     117.748  94.866  87.694  1.00  1.00              
ATOM   2629  CE1 PHE A 162     116.664  94.119  89.398  1.00  1.00              
ATOM   2630  HE1 PHE A 162     116.130  93.364  88.837  1.00  1.00              
ATOM   2631  CZ  PHE A 162     116.443  94.252  90.777  1.00  1.00              
ATOM   2632  HZ  PHE A 162     115.750  93.591  91.273  1.00  1.00              
ATOM   2633  CE2 PHE A 162     117.146  95.222  91.514  1.00  1.00              
ATOM   2634  HE2 PHE A 162     116.996  95.301  92.580  1.00  1.00              
ATOM   2635  CD2 PHE A 162     118.083  96.052  90.874  1.00  1.00              
ATOM   2636  HD2 PHE A 162     118.643  96.774  91.450  1.00  1.00              
ATOM   2637  C   PHE A 162     120.420  96.879  86.504  1.00  1.00              
ATOM   2638  O   PHE A 162     119.407  97.344  85.980  1.00  1.00              
ATOM   2639  N   ALA A 163     121.572  96.870  85.837  1.00  1.00              
ATOM   2640  H   ALA A 163     122.370  96.419  86.272  1.00  1.00              
ATOM   2641  CA  ALA A 163     121.754  97.511  84.527  1.00  1.00              
ATOM   2642  HA  ALA A 163     121.718  98.591  84.677  1.00  1.00              
ATOM   2643  CB  ALA A 163     123.165  97.155  84.040  1.00  1.00              
ATOM   2644  HB1 ALA A 163     123.374  97.676  83.105  1.00  1.00              
ATOM   2645  HB2 ALA A 163     123.905  97.455  84.784  1.00  1.00              
ATOM   2646  HB3 ALA A 163     123.244  96.078  83.877  1.00  1.00              
ATOM   2647  C   ALA A 163     120.710  97.183  83.447  1.00  1.00              
ATOM   2648  O   ALA A 163     120.497  97.994  82.544  1.00  1.00              
ATOM   2649  N   ASN A 164     120.033  96.032  83.542  1.00  1.00              
ATOM   2650  H   ASN A 164     120.251  95.435  84.325  1.00  1.00              
ATOM   2651  CA  ASN A 164     119.144  95.525  82.498  1.00  1.00              
ATOM   2652  HA  ASN A 164     119.160  96.269  81.699  1.00  1.00              
ATOM   2653  CB  ASN A 164     119.805  94.285  81.836  1.00  1.00              
ATOM   2654  HB1 ASN A 164     120.838  94.197  82.169  1.00  1.00              
ATOM   2655  HB2 ASN A 164     119.835  94.474  80.763  1.00  1.00              
ATOM   2656  CG  ASN A 164     119.162  92.920  82.005  1.00  1.00              
ATOM   2657  OD1 ASN A 164     119.156  92.126  81.076  1.00  1.00              
ATOM   2658  ND2 ASN A 164     118.702  92.550  83.176  1.00  1.00              
ATOM   2659 1HD2 ASN A 164     118.875  93.107  83.991  1.00  1.00              
ATOM   2660 2HD2 ASN A 164     118.326  91.622  83.228  1.00  1.00              
ATOM   2661  C   ASN A 164     117.644  95.498  82.837  1.00  1.00              
ATOM   2662  O   ASN A 164     116.864  94.948  82.067  1.00  1.00              
ATOM   2663  N   ILE A 165     117.231  96.188  83.913  1.00  1.00              
ATOM   2664  H   ILE A 165     117.925  96.606  84.525  1.00  1.00              
ATOM   2665  CA  ILE A 165     115.816  96.600  84.075  1.00  1.00              
ATOM   2666  HA  ILE A 165     115.219  95.895  83.503  1.00  1.00              
ATOM   2667  CB  ILE A 165     115.302  96.466  85.525  1.00  1.00              
ATOM   2668  HB  ILE A 165     114.268  96.804  85.532  1.00  1.00              
ATOM   2669  CG2 ILE A 165     115.288  94.978  85.931  1.00  1.00              
ATOM   2670 1HG2 ILE A 165     114.873  94.868  86.930  1.00  1.00              
ATOM   2671 2HG2 ILE A 165     114.668  94.411  85.235  1.00  1.00              
ATOM   2672 3HG2 ILE A 165     116.296  94.566  85.916  1.00  1.00              
ATOM   2673  CG1 ILE A 165     116.081  97.353  86.513  1.00  1.00              
ATOM   2674 1HG1 ILE A 165     116.244  98.337  86.072  1.00  1.00              
ATOM   2675 2HG1 ILE A 165     117.046  96.896  86.698  1.00  1.00              
ATOM   2676  CD1 ILE A 165     115.359  97.559  87.852  1.00  1.00              
ATOM   2677  HD1 ILE A 165     115.966  98.198  88.493  1.00  1.00              
ATOM   2678  HD2 ILE A 165     114.396  98.042  87.681  1.00  1.00              
ATOM   2679  HD3 ILE A 165     115.201  96.607  88.357  1.00  1.00              
ATOM   2680  C   ILE A 165     115.479  97.979  83.474  1.00  1.00              
ATOM   2681  O   ILE A 165     114.356  98.457  83.568  1.00  1.00              
ATOM   2682  N   SER A 166     116.469  98.632  82.873  1.00  1.00              
ATOM   2683  H   SER A 166     117.340  98.145  82.730  1.00  1.00              
ATOM   2684  CA  SER A 166     116.489 100.081  82.646  1.00  1.00              
ATOM   2685  HA  SER A 166     116.236 100.573  83.586  1.00  1.00              
ATOM   2686  CB  SER A 166     117.928 100.481  82.286  1.00  1.00              
ATOM   2687  HB1 SER A 166     118.541 100.431  83.186  1.00  1.00              
ATOM   2688  HB2 SER A 166     117.946 101.505  81.908  1.00  1.00              
ATOM   2689  OG  SER A 166     118.470  99.596  81.318  1.00  1.00              
ATOM   2690  HG  SER A 166     119.301  99.219  81.650  1.00  1.00              
ATOM   2691  C   SER A 166     115.529 100.634  81.605  1.00  1.00              
ATOM   2692  O   SER A 166     115.049 101.750  81.800  1.00  1.00              
ATOM   2693  N   ASP A 167     115.142  99.852  80.595  1.00  1.00              
ATOM   2694  H   ASP A 167     115.601  98.964  80.462  1.00  1.00              
ATOM   2695  CA  ASP A 167     113.815 100.055  80.023  1.00  1.00              
ATOM   2696  HA  ASP A 167     113.275 100.625  80.780  1.00  1.00              
ATOM   2697  CB  ASP A 167     113.751 100.962  78.792  1.00  1.00              
ATOM   2698  HB1 ASP A 167     113.941 100.399  77.877  1.00  1.00              
ATOM   2699  HB2 ASP A 167     114.488 101.763  78.880  1.00  1.00              
ATOM   2700  CG  ASP A 167     112.345 101.573  78.789  1.00  1.00              
ATOM   2701  OD1 ASP A 167     112.090 102.495  79.599  1.00  1.00              
ATOM   2702  OD2 ASP A 167     111.421 101.077  78.111  1.00  1.00              
ATOM   2703  C   ASP A 167     112.986  98.797  79.882  1.00  1.00              
ATOM   2704  O   ASP A 167     113.014  98.098  78.869  1.00  1.00              
ATOM   2705  N   LEU A 168     112.171  98.600  80.919  1.00  1.00              
ATOM   2706  H   LEU A 168     112.296  99.159  81.754  1.00  1.00              
ATOM   2707  CA  LEU A 168     110.921  97.894  80.784  1.00  1.00              
ATOM   2708  HA  LEU A 168     110.817  97.582  79.743  1.00  1.00              
ATOM   2709  CB  LEU A 168     110.915  96.600  81.628  1.00  1.00              
ATOM   2710  HB1 LEU A 168     109.927  96.153  81.547  1.00  1.00              
ATOM   2711  HB2 LEU A 168     111.060  96.890  82.665  1.00  1.00              
ATOM   2712  CG  LEU A 168     111.887  95.444  81.293  1.00  1.00              
ATOM   2713  HG  LEU A 168     111.617  94.618  81.954  1.00  1.00              
ATOM   2714  CD1 LEU A 168     111.757  94.933  79.859  1.00  1.00              
ATOM   2715 1HD1 LEU A 168     112.394  94.062  79.713  1.00  1.00              
ATOM   2716 2HD1 LEU A 168     110.724  94.649  79.660  1.00  1.00              
ATOM   2717 3HD1 LEU A 168     112.057  95.704  79.152  1.00  1.00              
ATOM   2718  CD2 LEU A 168     113.347  95.769  81.580  1.00  1.00              
ATOM   2719 1HD2 LEU A 168     113.935  94.856  81.643  1.00  1.00              
ATOM   2720 2HD2 LEU A 168     113.767  96.391  80.794  1.00  1.00              
ATOM   2721 3HD2 LEU A 168     113.394  96.299  82.525  1.00  1.00              
ATOM   2722  C   LEU A 168     109.724  98.803  81.044  1.00  1.00              
ATOM   2723  O   LEU A 168     109.838  99.936  81.505  1.00  1.00              
ATOM   2724  N   ARG A 169     108.556  98.234  80.764  1.00  1.00              
ATOM   2725  H   ARG A 169     108.597  97.327  80.319  1.00  1.00              
ATOM   2726  CA  ARG A 169     107.288  98.576  81.407  1.00  1.00              
ATOM   2727  HA  ARG A 169     107.424  99.455  82.046  1.00  1.00              
ATOM   2728  CB  ARG A 169     106.216  98.883  80.343  1.00  1.00              
ATOM   2729  HB1 ARG A 169     105.262  99.013  80.855  1.00  1.00              
ATOM   2730  HB2 ARG A 169     106.115  98.043  79.654  1.00  1.00              
ATOM   2731  CG  ARG A 169     106.498 100.179  79.565  1.00  1.00              
ATOM   2732  HG1 ARG A 169     106.804 100.943  80.282  1.00  1.00              
ATOM   2733  HG2 ARG A 169     105.561 100.512  79.118  1.00  1.00              
ATOM   2734  CD  ARG A 169     107.540 100.062  78.430  1.00  1.00              
ATOM   2735  HD1 ARG A 169     107.031 100.148  77.468  1.00  1.00              
ATOM   2736  HD2 ARG A 169     108.001  99.075  78.447  1.00  1.00              
ATOM   2737  NE  ARG A 169     108.602 101.087  78.517  1.00  1.00              
ATOM   2738  HE  ARG A 169     109.573 100.769  78.557  1.00  1.00              
ATOM   2739  CZ  ARG A 169     108.472 102.398  78.503  1.00  1.00              
ATOM   2740  NH1 ARG A 169     107.317 102.982  78.337  1.00  1.00              
ATOM   2741 1HH1 ARG A 169     106.514 102.403  78.198  1.00  1.00              
ATOM   2742 2HH1 ARG A 169     107.255 103.978  78.377  1.00  1.00              
ATOM   2743  NH2 ARG A 169     109.513 103.152  78.648  1.00  1.00              
ATOM   2744 1HH2 ARG A 169     110.424 102.683  78.727  1.00  1.00              
ATOM   2745 2HH2 ARG A 169     109.482 104.143  78.573  1.00  1.00              
ATOM   2746  C   ARG A 169     106.925  97.431  82.340  1.00  1.00              
ATOM   2747  O   ARG A 169     105.793  96.942  82.359  1.00  1.00              
ATOM   2748  N   LEU A 170     107.959  96.971  83.050  1.00  1.00              
ATOM   2749  H   LEU A 170     108.817  97.496  83.010  1.00  1.00              
ATOM   2750  CA  LEU A 170     107.842  95.939  84.048  1.00  1.00              
ATOM   2751  HA  LEU A 170     107.438  95.065  83.540  1.00  1.00              
ATOM   2752  CB  LEU A 170     109.208  95.519  84.639  1.00  1.00              
ATOM   2753  HB1 LEU A 170     109.820  95.177  83.805  1.00  1.00              
ATOM   2754  HB2 LEU A 170     109.053  94.646  85.274  1.00  1.00              
ATOM   2755  CG  LEU A 170     110.010  96.570  85.443  1.00  1.00              
ATOM   2756  HG  LEU A 170     109.947  97.541  84.953  1.00  1.00              
ATOM   2757  CD1 LEU A 170     109.555  96.695  86.904  1.00  1.00              
ATOM   2758 1HD1 LEU A 170     110.220  97.373  87.441  1.00  1.00              
ATOM   2759 2HD1 LEU A 170     108.560  97.124  86.966  1.00  1.00              
ATOM   2760 3HD1 LEU A 170     109.558  95.724  87.395  1.00  1.00              
ATOM   2761  CD2 LEU A 170     111.482  96.151  85.511  1.00  1.00              
ATOM   2762 1HD2 LEU A 170     111.572  95.191  86.010  1.00  1.00              
ATOM   2763 2HD2 LEU A 170     111.911  96.077  84.514  1.00  1.00              
ATOM   2764 3HD2 LEU A 170     112.039  96.909  86.063  1.00  1.00              
ATOM   2765  C   LEU A 170     106.815  96.395  85.082  1.00  1.00              
ATOM   2766  O   LEU A 170     106.678  97.576  85.409  1.00  1.00              
ATOM   2767  N   GLN A 171     106.071  95.422  85.572  1.00  1.00              
ATOM   2768  H   GLN A 171     106.220  94.483  85.242  1.00  1.00              
ATOM   2769  CA  GLN A 171     105.106  95.654  86.626  1.00  1.00              
ATOM   2770  HA  GLN A 171     105.439  96.504  87.221  1.00  1.00              
ATOM   2771  CB  GLN A 171     103.731  95.994  86.010  1.00  1.00              
ATOM   2772  HB1 GLN A 171     103.258  95.078  85.653  1.00  1.00              
ATOM   2773  HB2 GLN A 171     103.879  96.663  85.161  1.00  1.00              
ATOM   2774  CG  GLN A 171     102.803  96.702  87.015  1.00  1.00              
ATOM   2775  HG1 GLN A 171     103.302  97.599  87.385  1.00  1.00              
ATOM   2776  HG2 GLN A 171     102.613  96.043  87.858  1.00  1.00              
ATOM   2777  CD  GLN A 171     101.445  97.115  86.454  1.00  1.00              
ATOM   2778  OE1 GLN A 171     101.126  96.980  85.282  1.00  1.00              
ATOM   2779  NE2 GLN A 171     100.568  97.638  87.283  1.00  1.00              
ATOM   2780 1HE2 GLN A 171     100.788  97.737  88.259  1.00  1.00              
ATOM   2781 2HE2 GLN A 171      99.668  97.885  86.913  1.00  1.00              
ATOM   2782  C   GLN A 171     105.043  94.439  87.574  1.00  1.00              
ATOM   2783  O   GLN A 171     104.406  94.506  88.624  1.00  1.00              
ATOM   2784  N   THR A 172     105.753  93.340  87.270  1.00  1.00              
ATOM   2785  H   THR A 172     106.079  93.181  86.325  1.00  1.00              
ATOM   2786  CA  THR A 172     106.253  92.473  88.324  1.00  1.00              
ATOM   2787  HA  THR A 172     106.384  93.044  89.244  1.00  1.00              
ATOM   2788  CB  THR A 172     105.257  91.320  88.613  1.00  1.00              
ATOM   2789  HB  THR A 172     104.903  90.903  87.670  1.00  1.00              
ATOM   2790  CG2 THR A 172     105.823  90.180  89.471  1.00  1.00              
ATOM   2791 1HG2 THR A 172     105.011  89.619  89.929  1.00  1.00              
ATOM   2792 2HG2 THR A 172     106.411  89.503  88.851  1.00  1.00              
ATOM   2793 3HG2 THR A 172     106.438  90.571  90.274  1.00  1.00              
ATOM   2794  OG1 THR A 172     104.152  91.800  89.339  1.00  1.00              
ATOM   2795  HG1 THR A 172     103.968  92.706  89.049  1.00  1.00              
ATOM   2796  C   THR A 172     107.600  91.880  87.934  1.00  1.00              
ATOM   2797  O   THR A 172     107.852  91.569  86.770  1.00  1.00              
ATOM   2798  N   LEU A 173     108.432  91.653  88.948  1.00  1.00              
ATOM   2799  H   LEU A 173     108.121  91.921  89.871  1.00  1.00              
ATOM   2800  CA  LEU A 173     109.482  90.645  88.914  1.00  1.00              
ATOM   2801  HA  LEU A 173     109.340  90.007  88.047  1.00  1.00              
ATOM   2802  CB  LEU A 173     110.880  91.312  88.871  1.00  1.00              
ATOM   2803  HB1 LEU A 173     111.623  90.522  88.749  1.00  1.00              
ATOM   2804  HB2 LEU A 173     111.052  91.760  89.851  1.00  1.00              
ATOM   2805  CG  LEU A 173     111.169  92.404  87.823  1.00  1.00              
ATOM   2806  HG  LEU A 173     110.420  93.193  87.889  1.00  1.00              
ATOM   2807  CD1 LEU A 173     112.548  93.009  88.101  1.00  1.00              
ATOM   2808 1HD1 LEU A 173     112.577  93.433  89.103  1.00  1.00              
ATOM   2809 2HD1 LEU A 173     113.321  92.244  88.013  1.00  1.00              
ATOM   2810 3HD1 LEU A 173     112.752  93.804  87.386  1.00  1.00              
ATOM   2811  CD2 LEU A 173     111.213  91.870  86.400  1.00  1.00              
ATOM   2812 1HD2 LEU A 173     111.383  92.692  85.704  1.00  1.00              
ATOM   2813 2HD2 LEU A 173     112.024  91.149  86.306  1.00  1.00              
ATOM   2814 3HD2 LEU A 173     110.260  91.407  86.156  1.00  1.00              
ATOM   2815  C   LEU A 173     109.421  89.815  90.189  1.00  1.00              
ATOM   2816  O   LEU A 173     109.054  90.362  91.231  1.00  1.00              
ATOM   2817  N   TYR A 174     109.858  88.559  90.127  1.00  1.00              
ATOM   2818  H   TYR A 174     110.158  88.197  89.226  1.00  1.00              
ATOM   2819  CA  TYR A 174     109.796  87.635  91.268  1.00  1.00              
ATOM   2820  HA  TYR A 174     109.550  88.180  92.181  1.00  1.00              
ATOM   2821  CB  TYR A 174     108.666  86.627  91.004  1.00  1.00              
ATOM   2822  HB1 TYR A 174     108.965  85.929  90.221  1.00  1.00              
ATOM   2823  HB2 TYR A 174     107.797  87.168  90.623  1.00  1.00              
ATOM   2824  CG  TYR A 174     108.221  85.846  92.223  1.00  1.00              
ATOM   2825  CD1 TYR A 174     107.139  86.321  92.987  1.00  1.00              
ATOM   2826  HD1 TYR A 174     106.648  87.245  92.705  1.00  1.00              
ATOM   2827  CE1 TYR A 174     106.672  85.577  94.086  1.00  1.00              
ATOM   2828  HE1 TYR A 174     105.819  85.920  94.648  1.00  1.00              
ATOM   2829  CZ  TYR A 174     107.294  84.359  94.429  1.00  1.00              
ATOM   2830  OH  TYR A 174     106.834  83.644  95.491  1.00  1.00              
ATOM   2831  HH  TYR A 174     107.287  82.799  95.545  1.00  1.00              
ATOM   2832  CE2 TYR A 174     108.388  83.886  93.667  1.00  1.00              
ATOM   2833  HE2 TYR A 174     108.849  82.942  93.910  1.00  1.00              
ATOM   2834  CD2 TYR A 174     108.847  84.631  92.562  1.00  1.00              
ATOM   2835  HD2 TYR A 174     109.661  84.258  91.953  1.00  1.00              
ATOM   2836  C   TYR A 174     111.169  86.978  91.434  1.00  1.00              
ATOM   2837  O   TYR A 174     111.551  86.105  90.655  1.00  1.00              
ATOM   2838  N   ILE A 175     111.944  87.485  92.394  1.00  1.00              
ATOM   2839  H   ILE A 175     111.518  88.137  93.030  1.00  1.00              
ATOM   2840  CA  ILE A 175     113.411  87.410  92.428  1.00  1.00              
ATOM   2841  HA  ILE A 175     113.781  86.926  91.521  1.00  1.00              
ATOM   2842  CB  ILE A 175     114.000  88.846  92.488  1.00  1.00              
ATOM   2843  HB  ILE A 175     113.627  89.334  93.391  1.00  1.00              
ATOM   2844  CG2 ILE A 175     115.535  88.847  92.564  1.00  1.00              
ATOM   2845 1HG2 ILE A 175     115.899  89.837  92.843  1.00  1.00              
ATOM   2846 2HG2 ILE A 175     115.896  88.157  93.326  1.00  1.00              
ATOM   2847 3HG2 ILE A 175     115.967  88.583  91.602  1.00  1.00              
ATOM   2848  CG1 ILE A 175     113.525  89.673  91.266  1.00  1.00              
ATOM   2849 1HG1 ILE A 175     112.448  89.822  91.336  1.00  1.00              
ATOM   2850 2HG1 ILE A 175     113.733  89.120  90.349  1.00  1.00              
ATOM   2851  CD1 ILE A 175     114.169  91.060  91.152  1.00  1.00              
ATOM   2852  HD1 ILE A 175     115.206  90.972  90.827  1.00  1.00              
ATOM   2853  HD2 ILE A 175     113.625  91.655  90.421  1.00  1.00              
ATOM   2854  HD3 ILE A 175     114.134  91.558  92.118  1.00  1.00              
ATOM   2855  C   ILE A 175     113.804  86.543  93.612  1.00  1.00              
ATOM   2856  O   ILE A 175     113.952  87.042  94.717  1.00  1.00              
ATOM   2857  N   ASN A 176     113.847  85.230  93.413  1.00  1.00              
ATOM   2858  H   ASN A 176     113.788  84.879  92.461  1.00  1.00              
ATOM   2859  CA  ASN A 176     113.551  84.279  94.488  1.00  1.00              
ATOM   2860  HA  ASN A 176     113.615  84.752  95.471  1.00  1.00              
ATOM   2861  CB  ASN A 176     112.100  83.832  94.196  1.00  1.00              
ATOM   2862  HB1 ASN A 176     112.057  83.371  93.211  1.00  1.00              
ATOM   2863  HB2 ASN A 176     111.449  84.703  94.171  1.00  1.00              
ATOM   2864  CG  ASN A 176     111.526  82.872  95.212  1.00  1.00              
ATOM   2865  OD1 ASN A 176     111.236  83.227  96.338  1.00  1.00              
ATOM   2866  ND2 ASN A 176     111.325  81.628  94.868  1.00  1.00              
ATOM   2867 1HD2 ASN A 176     111.474  81.334  93.908  1.00  1.00              
ATOM   2868 2HD2 ASN A 176     110.997  80.991  95.571  1.00  1.00              
ATOM   2869  C   ASN A 176     114.525  83.098  94.411  1.00  1.00              
ATOM   2870  O   ASN A 176     114.873  82.653  93.321  1.00  1.00              
ATOM   2871  N   ALA A 177     114.991  82.565  95.539  1.00  1.00              
ATOM   2872  H   ALA A 177     114.648  82.909  96.430  1.00  1.00              
ATOM   2873  CA  ALA A 177     116.032  81.524  95.566  1.00  1.00              
ATOM   2874  HA  ALA A 177     116.491  81.574  96.555  1.00  1.00              
ATOM   2875  CB  ALA A 177     115.352  80.149  95.476  1.00  1.00              
ATOM   2876  HB1 ALA A 177     116.104  79.359  95.525  1.00  1.00              
ATOM   2877  HB2 ALA A 177     114.659  80.027  96.310  1.00  1.00              
ATOM   2878  HB3 ALA A 177     114.798  80.062  94.544  1.00  1.00              
ATOM   2879  C   ALA A 177     117.193  81.745  94.579  1.00  1.00              
ATOM   2880  O   ALA A 177     117.680  80.841  93.898  1.00  1.00              
ATOM   2881  N   GLN A 178     117.588  83.010  94.527  1.00  1.00              
ATOM   2882  H   GLN A 178     117.089  83.659  95.116  1.00  1.00              
ATOM   2883  CA  GLN A 178     118.879  83.471  94.074  1.00  1.00              
ATOM   2884  HA  GLN A 178     119.365  82.733  93.447  1.00  1.00              
ATOM   2885  CB  GLN A 178     118.706  84.819  93.363  1.00  1.00              
ATOM   2886  HB1 GLN A 178     119.653  85.065  92.893  1.00  1.00              
ATOM   2887  HB2 GLN A 178     118.474  85.582  94.107  1.00  1.00              
ATOM   2888  CG  GLN A 178     117.576  84.852  92.324  1.00  1.00              
ATOM   2889  HG1 GLN A 178     116.616  84.730  92.822  1.00  1.00              
ATOM   2890  HG2 GLN A 178     117.691  84.032  91.619  1.00  1.00              
ATOM   2891  CD  GLN A 178     117.518  86.153  91.543  1.00  1.00              
ATOM   2892  OE1 GLN A 178     118.238  87.111  91.762  1.00  1.00              
ATOM   2893  NE2 GLN A 178     116.636  86.223  90.573  1.00  1.00              
ATOM   2894 1HE2 GLN A 178     115.996  85.456  90.417  1.00  1.00              
ATOM   2895 2HE2 GLN A 178     116.582  87.104  90.092  1.00  1.00              
ATOM   2896  C   GLN A 178     119.666  83.661  95.345  1.00  1.00              
ATOM   2897  O   GLN A 178     119.159  84.241  96.308  1.00  1.00              
ATOM   2898  N   ASN A 179     120.900  83.185  95.369  1.00  1.00              
ATOM   2899  H   ASN A 179     121.303  82.787  94.537  1.00  1.00              
ATOM   2900  CA  ASN A 179     121.754  83.419  96.511  1.00  1.00              
ATOM   2901  HA  ASN A 179     121.142  83.428  97.419  1.00  1.00              
ATOM   2902  CB  ASN A 179     122.753  82.252  96.640  1.00  1.00              
ATOM   2903  HB1 ASN A 179     123.560  82.355  95.913  1.00  1.00              
ATOM   2904  HB2 ASN A 179     122.229  81.317  96.447  1.00  1.00              
ATOM   2905  CG  ASN A 179     123.341  82.166  98.040  1.00  1.00              
ATOM   2906  OD1 ASN A 179     123.351  83.114  98.800  1.00  1.00              
ATOM   2907  ND2 ASN A 179     123.834  81.017  98.442  1.00  1.00              
ATOM   2908 1HD2 ASN A 179     123.860  80.217  97.839  1.00  1.00              
ATOM   2909 2HD2 ASN A 179     124.138  80.985  99.402  1.00  1.00              
ATOM   2910  C   ASN A 179     122.404  84.823  96.383  1.00  1.00              
ATOM   2911  O   ASN A 179     123.625  84.983  96.295  1.00  1.00              
ATOM   2912  N   LEU A 180     121.543  85.843  96.319  1.00  1.00              
ATOM   2913  H   LEU A 180     120.566  85.581  96.314  1.00  1.00              
ATOM   2914  CA  LEU A 180     121.801  87.270  96.495  1.00  1.00              
ATOM   2915  HA  LEU A 180     122.537  87.547  95.742  1.00  1.00              
ATOM   2916  CB  LEU A 180     120.508  88.076  96.210  1.00  1.00              
ATOM   2917  HB1 LEU A 180     120.634  89.093  96.583  1.00  1.00              
ATOM   2918  HB2 LEU A 180     119.680  87.628  96.763  1.00  1.00              
ATOM   2919  CG  LEU A 180     120.123  88.201  94.724  1.00  1.00              
ATOM   2920  HG  LEU A 180     119.952  87.209  94.316  1.00  1.00              
ATOM   2921  CD1 LEU A 180     118.832  89.013  94.593  1.00  1.00              
ATOM   2922 1HD1 LEU A 180     118.980  90.025  94.968  1.00  1.00              
ATOM   2923 2HD1 LEU A 180     118.535  89.059  93.545  1.00  1.00              
ATOM   2924 3HD1 LEU A 180     118.034  88.530  95.155  1.00  1.00              
ATOM   2925  CD2 LEU A 180     121.228  88.872  93.895  1.00  1.00              
ATOM   2926 1HD2 LEU A 180     120.824  89.202  92.937  1.00  1.00              
ATOM   2927 2HD2 LEU A 180     121.645  89.716  94.441  1.00  1.00              
ATOM   2928 3HD2 LEU A 180     122.019  88.154  93.695  1.00  1.00              
ATOM   2929  C   LEU A 180     122.458  87.667  97.840  1.00  1.00              
ATOM   2930  O   LEU A 180     122.008  88.558  98.561  1.00  1.00              
ATOM   2931  N   LYS A 181     123.551  86.990  98.206  1.00  1.00              
ATOM   2932  H   LYS A 181     123.791  86.192  97.627  1.00  1.00              
ATOM   2933  CA  LYS A 181     124.297  87.177  99.460  1.00  1.00              
ATOM   2934  HA  LYS A 181     123.554  87.297 100.254  1.00  1.00              
ATOM   2935  CB  LYS A 181     125.078  85.899  99.851  1.00  1.00              
ATOM   2936  HB1 LYS A 181     124.339  85.195 100.237  1.00  1.00              
ATOM   2937  HB2 LYS A 181     125.724  86.133 100.699  1.00  1.00              
ATOM   2938  CG  LYS A 181     125.911  85.117  98.810  1.00  1.00              
ATOM   2939  HG1 LYS A 181     125.256  84.712  98.049  1.00  1.00              
ATOM   2940  HG2 LYS A 181     126.300  84.250  99.347  1.00  1.00              
ATOM   2941  CD  LYS A 181     127.120  85.769  98.115  1.00  1.00              
ATOM   2942  HD1 LYS A 181     127.820  84.959  97.903  1.00  1.00              
ATOM   2943  HD2 LYS A 181     127.644  86.444  98.791  1.00  1.00              
ATOM   2944  CE  LYS A 181     126.831  86.433  96.754  1.00  1.00              
ATOM   2945  HE1 LYS A 181     126.121  85.812  96.199  1.00  1.00              
ATOM   2946  HE2 LYS A 181     127.769  86.453  96.191  1.00  1.00              
ATOM   2947  NZ  LYS A 181     126.320  87.819  96.861  1.00  1.00              
ATOM   2948  HZ1 LYS A 181     126.333  88.283  95.955  1.00  1.00              
ATOM   2949  HZ2 LYS A 181     125.363  87.819  97.178  1.00  1.00              
ATOM   2950  HZ3 LYS A 181     126.862  88.355  97.533  1.00  1.00              
ATOM   2951  C   LYS A 181     125.153  88.444  99.559  1.00  1.00              
ATOM   2952  O   LYS A 181     126.383  88.410  99.545  1.00  1.00              
ATOM   2953  N   GLY A 182     124.495  89.580  99.456  1.00  1.00              
ATOM   2954  H   GLY A 182     123.484  89.516  99.384  1.00  1.00              
ATOM   2955  CA  GLY A 182     125.096  90.871  99.155  1.00  1.00              
ATOM   2956  HA1 GLY A 182     126.048  90.763  98.635  1.00  1.00              
ATOM   2957  HA2 GLY A 182     125.250  91.436 100.075  1.00  1.00              
ATOM   2958  C   GLY A 182     124.133  91.594  98.240  1.00  1.00              
ATOM   2959  O   GLY A 182     123.715  91.040  97.223  1.00  1.00              
ATOM   2960  N   TYR A 183     123.721  92.773  98.682  1.00  1.00              
ATOM   2961  H   TYR A 183     124.149  93.150  99.512  1.00  1.00              
ATOM   2962  CA  TYR A 183     122.740  93.601  98.000  1.00  1.00              
ATOM   2963  HA  TYR A 183     122.778  93.383  96.929  1.00  1.00              
ATOM   2964  CB  TYR A 183     121.341  93.240  98.525  1.00  1.00              
ATOM   2965  HB1 TYR A 183     121.227  93.692  99.496  1.00  1.00              
ATOM   2966  HB2 TYR A 183     121.283  92.157  98.652  1.00  1.00              
ATOM   2967  CG  TYR A 183     120.149  93.669  97.702  1.00  1.00              
ATOM   2968  CD1 TYR A 183     119.463  92.723  96.917  1.00  1.00              
ATOM   2969  HD1 TYR A 183     119.817  91.700  96.860  1.00  1.00              
ATOM   2970  CE1 TYR A 183     118.295  93.104  96.233  1.00  1.00              
ATOM   2971  HE1 TYR A 183     117.733  92.379  95.662  1.00  1.00              
ATOM   2972  CZ  TYR A 183     117.845  94.439  96.296  1.00  1.00              
ATOM   2973  OH  TYR A 183     116.733  94.814  95.628  1.00  1.00              
ATOM   2974  HH  TYR A 183     116.435  95.684  95.890  1.00  1.00              
ATOM   2975  CE2 TYR A 183     118.527  95.383  97.081  1.00  1.00              
ATOM   2976  HE2 TYR A 183     118.192  96.407  97.143  1.00  1.00              
ATOM   2977  CD2 TYR A 183     119.655  94.984  97.806  1.00  1.00              
ATOM   2978  HD2 TYR A 183     120.124  95.713  98.446  1.00  1.00              
ATOM   2979  C   TYR A 183     123.145  95.062  98.184  1.00  1.00              
ATOM   2980  O   TYR A 183     122.407  95.907  98.658  1.00  1.00              
ATOM   2981  N   GLU A 184     124.420  95.309  97.940  1.00  1.00              
ATOM   2982  H   GLU A 184     124.960  94.509  97.617  1.00  1.00              
ATOM   2983  CA  GLU A 184     125.087  96.599  97.832  1.00  1.00              
ATOM   2984  HA  GLU A 184     125.387  96.918  98.830  1.00  1.00              
ATOM   2985  CB  GLU A 184     126.376  96.354  97.008  1.00  1.00              
ATOM   2986  HB1 GLU A 184     127.049  95.739  97.607  1.00  1.00              
ATOM   2987  HB2 GLU A 184     126.872  97.315  96.873  1.00  1.00              
ATOM   2988  CG  GLU A 184     126.226  95.690  95.609  1.00  1.00              
ATOM   2989  HG1 GLU A 184     127.208  95.710  95.131  1.00  1.00              
ATOM   2990  HG2 GLU A 184     125.566  96.305  94.994  1.00  1.00              
ATOM   2991  CD  GLU A 184     125.726  94.223  95.601  1.00  1.00              
ATOM   2992  OE1 GLU A 184     126.064  93.470  96.550  1.00  1.00              
ATOM   2993  OE2 GLU A 184     124.959  93.860  94.679  1.00  1.00              
ATOM   2994  C   GLU A 184     124.235  97.723  97.225  1.00  1.00              
ATOM   2995  O   GLU A 184     123.583  97.531  96.202  1.00  1.00              
ATOM   2996  N   ASN A 185     124.270  98.943  97.774  1.00  1.00              
ATOM   2997  H   ASN A 185     124.873  99.117  98.564  1.00  1.00              
ATOM   2998  CA  ASN A 185     123.823 100.079  96.966  1.00  1.00              
ATOM   2999  HA  ASN A 185     122.854  99.823  96.535  1.00  1.00              
ATOM   3000  CB  ASN A 185     123.594 101.346  97.818  1.00  1.00              
ATOM   3001  HB1 ASN A 185     122.999 101.107  98.696  1.00  1.00              
ATOM   3002  HB2 ASN A 185     123.016 102.057  97.230  1.00  1.00              
ATOM   3003  CG  ASN A 185     124.856 102.069  98.248  1.00  1.00              
ATOM   3004  OD1 ASN A 185     125.543 102.676  97.448  1.00  1.00              
ATOM   3005  ND2 ASN A 185     125.162 102.082  99.520  1.00  1.00              
ATOM   3006 1HD2 ASN A 185     124.558 101.645 100.218  1.00  1.00              
ATOM   3007 2HD2 ASN A 185     125.969 102.604  99.802  1.00  1.00              
ATOM   3008  C   ASN A 185     124.811 100.266  95.799  1.00  1.00              
ATOM   3009  O   ASN A 185     125.910  99.714  95.780  1.00  1.00              
ATOM   3010  N   GLY A 186     124.361 100.932  94.743  1.00  1.00              
ATOM   3011  H   GLY A 186     123.514 101.468  94.826  1.00  1.00              
ATOM   3012  CA  GLY A 186     124.952 100.730  93.422  1.00  1.00              
ATOM   3013  HA1 GLY A 186     126.032 100.607  93.511  1.00  1.00              
ATOM   3014  HA2 GLY A 186     124.764 101.615  92.813  1.00  1.00              
ATOM   3015  C   GLY A 186     124.397  99.520  92.681  1.00  1.00              
ATOM   3016  O   GLY A 186     124.462  99.516  91.455  1.00  1.00              
ATOM   3017  N   SER A 187     123.766  98.555  93.367  1.00  1.00              
ATOM   3018  H   SER A 187     123.833  98.503  94.377  1.00  1.00              
ATOM   3019  CA  SER A 187     122.858  97.635  92.679  1.00  1.00              
ATOM   3020  HA  SER A 187     123.408  97.160  91.871  1.00  1.00              
ATOM   3021  CB  SER A 187     122.335  96.520  93.603  1.00  1.00              
ATOM   3022  HB1 SER A 187     123.177  95.986  94.048  1.00  1.00              
ATOM   3023  HB2 SER A 187     121.761  95.814  93.008  1.00  1.00              
ATOM   3024  OG  SER A 187     121.491  97.025  94.623  1.00  1.00              
ATOM   3025  HG  SER A 187     122.021  97.027  95.437  1.00  1.00              
ATOM   3026  C   SER A 187     121.677  98.394  92.052  1.00  1.00              
ATOM   3027  O   SER A 187     121.404  98.286  90.861  1.00  1.00              
ATOM   3028  N   LEU A 188     121.030  99.221  92.876  1.00  1.00              
ATOM   3029  H   LEU A 188     121.379  99.167  93.819  1.00  1.00              
ATOM   3030  CA  LEU A 188     119.657  99.715  92.759  1.00  1.00              
ATOM   3031  HA  LEU A 188     119.042  98.908  92.361  1.00  1.00              
ATOM   3032  CB  LEU A 188     119.228  99.989  94.226  1.00  1.00              
ATOM   3033  HB1 LEU A 188     119.850 100.800  94.608  1.00  1.00              
ATOM   3034  HB2 LEU A 188     119.468  99.098  94.811  1.00  1.00              
ATOM   3035  CG  LEU A 188     117.758 100.342  94.543  1.00  1.00              
ATOM   3036  HG  LEU A 188     117.500 101.298  94.092  1.00  1.00              
ATOM   3037  CD1 LEU A 188     116.769  99.275  94.065  1.00  1.00              
ATOM   3038 1HD1 LEU A 188     115.756  99.568  94.343  1.00  1.00              
ATOM   3039 2HD1 LEU A 188     116.810  99.198  92.979  1.00  1.00              
ATOM   3040 3HD1 LEU A 188     117.012  98.310  94.508  1.00  1.00              
ATOM   3041  CD2 LEU A 188     117.596 100.483  96.060  1.00  1.00              
ATOM   3042 1HD2 LEU A 188     116.572 100.771  96.296  1.00  1.00              
ATOM   3043 2HD2 LEU A 188     117.833  99.544  96.560  1.00  1.00              
ATOM   3044 3HD2 LEU A 188     118.260 101.262  96.436  1.00  1.00              
ATOM   3045  C   LEU A 188     119.443 100.932  91.847  1.00  1.00              
ATOM   3046  O   LEU A 188     118.322 101.433  91.735  1.00  1.00              
ATOM   3047  N   THR A 189     120.497 101.405  91.179  1.00  1.00              
ATOM   3048  H   THR A 189     121.387 100.942  91.304  1.00  1.00              
ATOM   3049  CA  THR A 189     120.491 102.624  90.354  1.00  1.00              
ATOM   3050  HA  THR A 189     120.365 103.481  91.015  1.00  1.00              
ATOM   3051  CB  THR A 189     121.846 102.768  89.640  1.00  1.00              
ATOM   3052  HB  THR A 189     121.918 102.019  88.850  1.00  1.00              
ATOM   3053  CG2 THR A 189     122.068 104.158  89.046  1.00  1.00              
ATOM   3054 1HG2 THR A 189     123.056 104.210  88.590  1.00  1.00              
ATOM   3055 2HG2 THR A 189     121.318 104.362  88.281  1.00  1.00              
ATOM   3056 3HG2 THR A 189     121.993 104.913  89.829  1.00  1.00              
ATOM   3057  OG1 THR A 189     122.887 102.546  90.570  1.00  1.00              
ATOM   3058  HG1 THR A 189     123.684 102.313  90.085  1.00  1.00              
ATOM   3059  C   THR A 189     119.344 102.653  89.348  1.00  1.00              
ATOM   3060  O   THR A 189     118.728 103.690  89.144  1.00  1.00              
ATOM   3061  N   GLY A 190     118.974 101.498  88.789  1.00  1.00              
ATOM   3062  H   GLY A 190     119.462 100.660  89.066  1.00  1.00              
ATOM   3063  CA  GLY A 190     117.924 101.382  87.778  1.00  1.00              
ATOM   3064  HA1 GLY A 190     118.070 100.449  87.234  1.00  1.00              
ATOM   3065  HA2 GLY A 190     118.039 102.199  87.066  1.00  1.00              
ATOM   3066  C   GLY A 190     116.484 101.407  88.247  1.00  1.00              
ATOM   3067  O   GLY A 190     115.609 100.921  87.537  1.00  1.00              
ATOM   3068  N   THR A 191     116.222 101.985  89.413  1.00  1.00              
ATOM   3069  H   THR A 191     116.992 102.419  89.905  1.00  1.00              
ATOM   3070  CA  THR A 191     114.858 102.336  89.822  1.00  1.00              
ATOM   3071  HA  THR A 191     114.191 101.491  89.645  1.00  1.00              
ATOM   3072  CB  THR A 191     114.803 102.685  91.322  1.00  1.00              
ATOM   3073  HB  THR A 191     115.330 103.622  91.508  1.00  1.00              
ATOM   3074  CG2 THR A 191     113.369 102.793  91.838  1.00  1.00              
ATOM   3075 1HG2 THR A 191     113.383 102.997  92.908  1.00  1.00              
ATOM   3076 2HG2 THR A 191     112.849 103.606  91.332  1.00  1.00              
ATOM   3077 3HG2 THR A 191     112.837 101.859  91.654  1.00  1.00              
ATOM   3078  OG1 THR A 191     115.419 101.674  92.089  1.00  1.00              
ATOM   3079  HG1 THR A 191     116.368 101.696  91.901  1.00  1.00              
ATOM   3080  C   THR A 191     114.391 103.512  88.966  1.00  1.00              
ATOM   3081  O   THR A 191     114.455 104.674  89.371  1.00  1.00              
ATOM   3082  N   LYS A 192     113.962 103.227  87.734  1.00  1.00              
ATOM   3083  H   LYS A 192     114.041 102.266  87.415  1.00  1.00              
ATOM   3084  CA  LYS A 192     113.123 104.162  86.990  1.00  1.00              
ATOM   3085  HA  LYS A 192     113.665 105.105  86.910  1.00  1.00              
ATOM   3086  CB  LYS A 192     112.865 103.596  85.578  1.00  1.00              
ATOM   3087  HB1 LYS A 192     111.958 102.993  85.594  1.00  1.00              
ATOM   3088  HB2 LYS A 192     113.696 102.946  85.294  1.00  1.00              
ATOM   3089  CG  LYS A 192     112.754 104.701  84.510  1.00  1.00              
ATOM   3090  HG1 LYS A 192     113.657 105.312  84.548  1.00  1.00              
ATOM   3091  HG2 LYS A 192     111.896 105.341  84.715  1.00  1.00              
ATOM   3092  CD  LYS A 192     112.628 104.126  83.092  1.00  1.00              
ATOM   3093  HD1 LYS A 192     113.431 103.404  82.933  1.00  1.00              
ATOM   3094  HD2 LYS A 192     112.757 104.929  82.365  1.00  1.00              
ATOM   3095  CE  LYS A 192     111.260 103.473  82.862  1.00  1.00              
ATOM   3096  HE1 LYS A 192     110.668 104.094  82.188  1.00  1.00              
ATOM   3097  HE2 LYS A 192     110.728 103.398  83.815  1.00  1.00              
ATOM   3098  NZ  LYS A 192     111.386 102.114  82.306  1.00  1.00              
ATOM   3099  HZ1 LYS A 192     110.471 101.664  82.265  1.00  1.00              
ATOM   3100  HZ2 LYS A 192     111.817 102.108  81.387  1.00  1.00              
ATOM   3101  HZ3 LYS A 192     111.866 101.510  82.972  1.00  1.00              
ATOM   3102  C   LYS A 192     111.843 104.431  87.798  1.00  1.00              
ATOM   3103  O   LYS A 192     111.571 103.801  88.820  1.00  1.00              
ATOM   3104  N   ALA A 193     110.988 105.294  87.275  1.00  1.00              
ATOM   3105  H   ALA A 193     111.226 105.744  86.411  1.00  1.00              
ATOM   3106  CA  ALA A 193     109.634 105.443  87.793  1.00  1.00              
ATOM   3107  HA  ALA A 193     109.699 105.583  88.874  1.00  1.00              
ATOM   3108  CB  ALA A 193     109.052 106.726  87.179  1.00  1.00              
ATOM   3109  HB1 ALA A 193     108.081 106.939  87.627  1.00  1.00              
ATOM   3110  HB2 ALA A 193     109.717 107.569  87.370  1.00  1.00              
ATOM   3111  HB3 ALA A 193     108.921 106.600  86.103  1.00  1.00              
ATOM   3112  C   ALA A 193     108.713 104.211  87.563  1.00  1.00              
ATOM   3113  O   ALA A 193     107.488 104.348  87.567  1.00  1.00              
ATOM   3114  N   ASP A 194     109.297 103.040  87.286  1.00  1.00              
ATOM   3115  H   ASP A 194     110.276 102.947  87.514  1.00  1.00              
ATOM   3116  CA  ASP A 194     108.603 101.831  86.874  1.00  1.00              
ATOM   3117  HA  ASP A 194     107.931 102.100  86.058  1.00  1.00              
ATOM   3118  CB  ASP A 194     109.568 100.756  86.345  1.00  1.00              
ATOM   3119  HB1 ASP A 194     109.060  99.790  86.357  1.00  1.00              
ATOM   3120  HB2 ASP A 194     110.437 100.688  87.004  1.00  1.00              
ATOM   3121  CG  ASP A 194     110.014 101.016  84.905  1.00  1.00              
ATOM   3122  OD1 ASP A 194     109.211 101.545  84.101  1.00  1.00              
ATOM   3123  OD2 ASP A 194     111.190 100.731  84.596  1.00  1.00              
ATOM   3124  C   ASP A 194     107.743 101.267  87.990  1.00  1.00              
ATOM   3125  O   ASP A 194     108.231 100.926  89.071  1.00  1.00              
ATOM   3126  N   LYS A 195     106.427 101.237  87.734  1.00  1.00              
ATOM   3127  H   LYS A 195     106.128 101.525  86.814  1.00  1.00              
ATOM   3128  CA  LYS A 195     105.508 101.383  88.851  1.00  1.00              
ATOM   3129  HA  LYS A 195     105.913 102.244  89.385  1.00  1.00              
ATOM   3130  CB  LYS A 195     104.074 101.781  88.447  1.00  1.00              
ATOM   3131  HB1 LYS A 195     103.654 100.996  87.817  1.00  1.00              
ATOM   3132  HB2 LYS A 195     104.119 102.699  87.859  1.00  1.00              
ATOM   3133  CG  LYS A 195     103.117 102.011  89.651  1.00  1.00              
ATOM   3134  HG1 LYS A 195     102.966 101.061  90.156  1.00  1.00              
ATOM   3135  HG2 LYS A 195     102.142 102.300  89.258  1.00  1.00              
ATOM   3136  CD  LYS A 195     103.537 103.065  90.708  1.00  1.00              
ATOM   3137  HD1 LYS A 195     103.159 104.035  90.379  1.00  1.00              
ATOM   3138  HD2 LYS A 195     104.620 103.151  90.781  1.00  1.00              
ATOM   3139  CE  LYS A 195     102.972 102.757  92.113  1.00  1.00              
ATOM   3140  HE1 LYS A 195     101.953 102.377  91.998  1.00  1.00              
ATOM   3141  HE2 LYS A 195     102.924 103.688  92.684  1.00  1.00              
ATOM   3142  NZ  LYS A 195     103.802 101.771  92.860  1.00  1.00              
ATOM   3143  HZ1 LYS A 195     104.131 101.018  92.262  1.00  1.00              
ATOM   3144  HZ2 LYS A 195     104.669 102.145  93.245  1.00  1.00              
ATOM   3145  HZ3 LYS A 195     103.365 101.316  93.656  1.00  1.00              
ATOM   3146  C   LYS A 195     105.551 100.287  89.889  1.00  1.00              
ATOM   3147  O   LYS A 195     105.399 100.596  91.067  1.00  1.00              
ATOM   3148  N   ILE A 196     105.734  99.032  89.515  1.00  1.00              
ATOM   3149  H   ILE A 196     106.002  98.828  88.563  1.00  1.00              
ATOM   3150  CA  ILE A 196     105.661  97.961  90.502  1.00  1.00              
ATOM   3151  HA  ILE A 196     105.797  98.368  91.506  1.00  1.00              
ATOM   3152  CB  ILE A 196     104.277  97.252  90.493  1.00  1.00              
ATOM   3153  HB  ILE A 196     104.160  96.775  89.526  1.00  1.00              
ATOM   3154  CG2 ILE A 196     104.206  96.157  91.580  1.00  1.00              
ATOM   3155 1HG2 ILE A 196     103.264  95.613  91.520  1.00  1.00              
ATOM   3156 2HG2 ILE A 196     104.988  95.413  91.431  1.00  1.00              
ATOM   3157 3HG2 ILE A 196     104.306  96.599  92.572  1.00  1.00              
ATOM   3158  CG1 ILE A 196     103.105  98.248  90.649  1.00  1.00              
ATOM   3159 1HG1 ILE A 196     103.095  98.888  89.769  1.00  1.00              
ATOM   3160 2HG1 ILE A 196     103.269  98.864  91.534  1.00  1.00              
ATOM   3161  CD1 ILE A 196     101.707  97.623  90.747  1.00  1.00              
ATOM   3162  HD1 ILE A 196     100.954  98.406  90.647  1.00  1.00              
ATOM   3163  HD2 ILE A 196     101.567  96.888  89.955  1.00  1.00              
ATOM   3164  HD3 ILE A 196     101.574  97.143  91.717  1.00  1.00              
ATOM   3165  C   ILE A 196     106.758  96.960  90.269  1.00  1.00              
ATOM   3166  O   ILE A 196     106.923  96.374  89.199  1.00  1.00              
ATOM   3167  N   VAL A 197     107.423  96.694  91.380  1.00  1.00              
ATOM   3168  H   VAL A 197     107.198  97.214  92.218  1.00  1.00              
ATOM   3169  CA  VAL A 197     108.225  95.512  91.545  1.00  1.00              
ATOM   3170  HA  VAL A 197     107.915  94.793  90.786  1.00  1.00              
ATOM   3171  CB  VAL A 197     109.703  95.847  91.275  1.00  1.00              
ATOM   3172  HB  VAL A 197     109.751  96.465  90.377  1.00  1.00              
ATOM   3173  CG1 VAL A 197     110.345  96.649  92.408  1.00  1.00              
ATOM   3174 1HG1 VAL A 197     111.364  96.915  92.134  1.00  1.00              
ATOM   3175 2HG1 VAL A 197     109.785  97.573  92.562  1.00  1.00              
ATOM   3176 3HG1 VAL A 197     110.332  96.074  93.330  1.00  1.00              
ATOM   3177  CG2 VAL A 197     110.512  94.586  90.965  1.00  1.00              
ATOM   3178 1HG2 VAL A 197     110.118  94.133  90.056  1.00  1.00              
ATOM   3179 2HG2 VAL A 197     111.555  94.855  90.796  1.00  1.00              
ATOM   3180 3HG2 VAL A 197     110.442  93.870  91.778  1.00  1.00              
ATOM   3181  C   VAL A 197     107.940  94.893  92.883  1.00  1.00              
ATOM   3182  O   VAL A 197     107.592  95.576  93.840  1.00  1.00              
ATOM   3183  N   VAL A 198     108.070  93.580  92.925  1.00  1.00              
ATOM   3184  H   VAL A 198     108.353  93.075  92.099  1.00  1.00              
ATOM   3185  CA  VAL A 198     107.763  92.808  94.113  1.00  1.00              
ATOM   3186  HA  VAL A 198     107.795  93.467  94.981  1.00  1.00              
ATOM   3187  CB  VAL A 198     106.333  92.208  94.093  1.00  1.00              
ATOM   3188  HB  VAL A 198     106.241  91.510  94.926  1.00  1.00              
ATOM   3189  CG1 VAL A 198     105.261  93.289  94.284  1.00  1.00              
ATOM   3190 1HG1 VAL A 198     104.278  92.826  94.378  1.00  1.00              
ATOM   3191 2HG1 VAL A 198     105.463  93.853  95.195  1.00  1.00              
ATOM   3192 3HG1 VAL A 198     105.253  93.977  93.441  1.00  1.00              
ATOM   3193  CG2 VAL A 198     105.977  91.469  92.797  1.00  1.00              
ATOM   3194 1HG2 VAL A 198     105.958  92.164  91.958  1.00  1.00              
ATOM   3195 2HG2 VAL A 198     106.701  90.679  92.611  1.00  1.00              
ATOM   3196 3HG2 VAL A 198     104.991  91.013  92.895  1.00  1.00              
ATOM   3197  C   VAL A 198     108.837  91.776  94.364  1.00  1.00              
ATOM   3198  O   VAL A 198     108.686  90.563  94.224  1.00  1.00              
ATOM   3199  N   GLN A 199     110.010  92.331  94.629  1.00  1.00              
ATOM   3200  H   GLN A 199     110.031  93.322  94.821  1.00  1.00              
ATOM   3201  CA  GLN A 199     111.230  91.574  94.783  1.00  1.00              
ATOM   3202  HA  GLN A 199     111.362  90.968  93.886  1.00  1.00              
ATOM   3203  CB  GLN A 199     112.422  92.543  94.853  1.00  1.00              
ATOM   3204  HB1 GLN A 199     113.339  91.956  94.912  1.00  1.00              
ATOM   3205  HB2 GLN A 199     112.325  93.162  95.741  1.00  1.00              
ATOM   3206  CG  GLN A 199     112.480  93.477  93.628  1.00  1.00              
ATOM   3207  HG1 GLN A 199     111.689  94.218  93.721  1.00  1.00              
ATOM   3208  HG2 GLN A 199     112.308  92.895  92.723  1.00  1.00              
ATOM   3209  CD  GLN A 199     113.808  94.207  93.460  1.00  1.00              
ATOM   3210  OE1 GLN A 199     114.872  93.637  93.599  1.00  1.00              
ATOM   3211  NE2 GLN A 199     113.811  95.477  93.100  1.00  1.00              
ATOM   3212 1HE2 GLN A 199     112.959  95.981  92.937  1.00  1.00              
ATOM   3213 2HE2 GLN A 199     114.716  95.894  92.948  1.00  1.00              
ATOM   3214  C   GLN A 199     111.126  90.637  95.972  1.00  1.00              
ATOM   3215  O   GLN A 199     111.200  91.044  97.119  1.00  1.00              
ATOM   3216  N   MET A 200     110.978  89.352  95.675  1.00  1.00              
ATOM   3217  H   MET A 200     110.747  89.135  94.722  1.00  1.00              
ATOM   3218  CA  MET A 200     111.006  88.257  96.644  1.00  1.00              
ATOM   3219  HA  MET A 200     110.462  88.594  97.527  1.00  1.00              
ATOM   3220  CB  MET A 200     110.258  87.062  96.018  1.00  1.00              
ATOM   3221  HB1 MET A 200     110.960  86.438  95.469  1.00  1.00              
ATOM   3222  HB2 MET A 200     109.526  87.418  95.293  1.00  1.00              
ATOM   3223  CG  MET A 200     109.519  86.213  97.058  1.00  1.00              
ATOM   3224  HG1 MET A 200     110.250  85.779  97.741  1.00  1.00              
ATOM   3225  HG2 MET A 200     109.035  85.392  96.531  1.00  1.00              
ATOM   3226  SD  MET A 200     108.250  87.073  98.046  1.00  1.00              
ATOM   3227  CE  MET A 200     107.391  88.056  96.783  1.00  1.00              
ATOM   3228  HE1 MET A 200     106.465  88.456  97.193  1.00  1.00              
ATOM   3229  HE2 MET A 200     108.024  88.887  96.467  1.00  1.00              
ATOM   3230  HE3 MET A 200     107.159  87.434  95.922  1.00  1.00              
ATOM   3231  C   MET A 200     112.417  87.904  97.104  1.00  1.00              
ATOM   3232  O   MET A 200     112.745  86.726  97.248  1.00  1.00              
ATOM   3233  N   TYR A 201     113.215  88.966  97.273  1.00  1.00              
ATOM   3234  H   TYR A 201     112.722  89.853  97.316  1.00  1.00              
ATOM   3235  CA  TYR A 201     114.662  89.113  97.104  1.00  1.00              
ATOM   3236  HA  TYR A 201     114.823  88.918  96.042  1.00  1.00              
ATOM   3237  CB  TYR A 201     115.116  90.591  97.278  1.00  1.00              
ATOM   3238  HB1 TYR A 201     115.201  90.986  96.265  1.00  1.00              
ATOM   3239  HB2 TYR A 201     116.129  90.627  97.661  1.00  1.00              
ATOM   3240  CG  TYR A 201     114.236  91.584  98.048  1.00  1.00              
ATOM   3241  CD1 TYR A 201     114.175  92.923  97.607  1.00  1.00              
ATOM   3242  HD1 TYR A 201     114.813  93.257  96.799  1.00  1.00              
ATOM   3243  CE1 TYR A 201     113.219  93.811  98.145  1.00  1.00              
ATOM   3244  HE1 TYR A 201     113.123  94.816  97.764  1.00  1.00              
ATOM   3245  CZ  TYR A 201     112.296  93.354  99.109  1.00  1.00              
ATOM   3246  OH  TYR A 201     111.263  94.143  99.502  1.00  1.00              
ATOM   3247  HH  TYR A 201     110.529  93.608  99.841  1.00  1.00              
ATOM   3248  CE2 TYR A 201     112.431  92.053  99.629  1.00  1.00              
ATOM   3249  HE2 TYR A 201     111.716  91.699 100.351  1.00  1.00              
ATOM   3250  CD2 TYR A 201     113.418  91.186  99.127  1.00  1.00              
ATOM   3251  HD2 TYR A 201     113.454  90.179  99.500  1.00  1.00              
ATOM   3252  C   TYR A 201     115.576  88.063  97.729  1.00  1.00              
ATOM   3253  O   TYR A 201     116.778  88.085  97.489  1.00  1.00              
ATOM   3254  N   HIS A 202     115.016  87.186  98.560  1.00  1.00              
ATOM   3255  H   HIS A 202     114.007  87.124  98.512  1.00  1.00              
ATOM   3256  CA  HIS A 202     115.638  86.848  99.813  1.00  1.00              
ATOM   3257  HA  HIS A 202     116.672  86.574  99.606  1.00  1.00              
ATOM   3258  CB  HIS A 202     115.646  88.173 100.630  1.00  1.00              
ATOM   3259  HB1 HIS A 202     115.544  88.001 101.689  1.00  1.00              
ATOM   3260  HB2 HIS A 202     114.775  88.765 100.373  1.00  1.00              
ATOM   3261  CG  HIS A 202     116.876  89.024 100.382  1.00  1.00              
ATOM   3262  ND1 HIS A 202     118.166  88.526 100.185  1.00  1.00              
ATOM   3263  CE1 HIS A 202     118.887  89.538  99.687  1.00  1.00              
ATOM   3264  HE1 HIS A 202     119.915  89.460  99.365  1.00  1.00              
ATOM   3265  NE2 HIS A 202     118.129  90.639  99.584  1.00  1.00              
ATOM   3266  HE2 HIS A 202     118.418  91.498  99.135  1.00  1.00              
ATOM   3267  CD2 HIS A 202     116.870  90.351 100.067  1.00  1.00              
ATOM   3268  HD2 HIS A 202     116.006  91.000 100.052  1.00  1.00              
ATOM   3269  C   HIS A 202     115.064  85.650 100.557  1.00  1.00              
ATOM   3270  O   HIS A 202     115.136  85.552 101.778  1.00  1.00              
ATOM   3271  N   SER A 203     114.511  84.712  99.799  1.00  1.00              
ATOM   3272  H   SER A 203     114.473  84.851  98.798  1.00  1.00              
ATOM   3273  CA  SER A 203     113.911  83.500 100.342  1.00  1.00              
ATOM   3274  HA  SER A 203     113.275  83.808 101.175  1.00  1.00              
ATOM   3275  CB  SER A 203     112.977  82.859  99.314  1.00  1.00              
ATOM   3276  HB1 SER A 203     112.025  83.391  99.354  1.00  1.00              
ATOM   3277  HB2 SER A 203     112.790  81.815  99.569  1.00  1.00              
ATOM   3278  OG  SER A 203     113.473  82.959  97.988  1.00  1.00              
ATOM   3279  HG  SER A 203     112.680  83.074  97.439  1.00  1.00              
ATOM   3280  C   SER A 203     114.846  82.466 100.944  1.00  1.00              
ATOM   3281  O   SER A 203     114.399  81.618 101.712  1.00  1.00              
ATOM   3282  N   VAL A 204     116.130  82.541 100.605  1.00  1.00              
ATOM   3283  H   VAL A 204     116.392  83.258  99.947  1.00  1.00              
ATOM   3284  CA  VAL A 204     117.196  81.691 101.155  1.00  1.00              
ATOM   3285  HA  VAL A 204     116.980  81.500 102.208  1.00  1.00              
ATOM   3286  CB  VAL A 204     117.312  80.327 100.403  1.00  1.00              
ATOM   3287  HB  VAL A 204     117.877  80.469  99.481  1.00  1.00              
ATOM   3288  CG1 VAL A 204     118.039  79.289 101.276  1.00  1.00              
ATOM   3289 1HG1 VAL A 204     118.174  78.361 100.721  1.00  1.00              
ATOM   3290 2HG1 VAL A 204     119.022  79.657 101.569  1.00  1.00              
ATOM   3291 3HG1 VAL A 204     117.456  79.089 102.175  1.00  1.00              
ATOM   3292  CG2 VAL A 204     115.994  79.662  99.972  1.00  1.00              
ATOM   3293 1HG2 VAL A 204     116.201  78.727  99.453  1.00  1.00              
ATOM   3294 2HG2 VAL A 204     115.376  79.451 100.845  1.00  1.00              
ATOM   3295 3HG2 VAL A 204     115.450  80.310  99.286  1.00  1.00              
ATOM   3296  C   VAL A 204     118.518  82.437 101.082  1.00  1.00              
ATOM   3297  O   VAL A 204     119.529  81.942 100.586  1.00  1.00              
ATOM   3298  N   PHE A 205     118.478  83.689 101.520  1.00  1.00              
ATOM   3299  H   PHE A 205     117.639  84.034 101.961  1.00  1.00              
ATOM   3300  CA  PHE A 205     119.729  84.316 101.866  1.00  1.00              
ATOM   3301  HA  PHE A 205     120.447  84.225 101.052  1.00  1.00              
ATOM   3302  CB  PHE A 205     119.529  85.780 102.173  1.00  1.00              
ATOM   3303  HB1 PHE A 205     119.151  86.255 101.270  1.00  1.00              
ATOM   3304  HB2 PHE A 205     120.516  86.195 102.337  1.00  1.00              
ATOM   3305  CG  PHE A 205     118.665  86.184 103.367  1.00  1.00              
ATOM   3306  CD1 PHE A 205     117.534  86.934 103.095  1.00  1.00              
ATOM   3307  HD1 PHE A 205     117.216  86.948 102.081  1.00  1.00              
ATOM   3308  CE1 PHE A 205     116.944  87.749 104.069  1.00  1.00              
ATOM   3309  HE1 PHE A 205     116.123  88.386 103.801  1.00  1.00              
ATOM   3310  CZ  PHE A 205     117.506  87.816 105.351  1.00  1.00              
ATOM   3311  HZ  PHE A 205     117.117  88.515 106.076  1.00  1.00              
ATOM   3312  CE2 PHE A 205     118.548  86.936 105.686  1.00  1.00              
ATOM   3313  HE2 PHE A 205     118.982  86.928 106.676  1.00  1.00              
ATOM   3314  CD2 PHE A 205     119.087  86.098 104.705  1.00  1.00              
ATOM   3315  HD2 PHE A 205     119.884  85.458 104.995  1.00  1.00              
ATOM   3316  C   PHE A 205     120.347  83.626 103.152  1.00  1.00              
ATOM   3317  O   PHE A 205     119.593  83.114 103.976  1.00  1.00              
ATOM   3318  N   ASP A 206     121.662  83.755 103.443  1.00  1.00              
ATOM   3319  H   ASP A 206     122.254  83.950 102.656  1.00  1.00              
ATOM   3320  CA  ASP A 206     122.093  84.469 104.675  1.00  1.00              
ATOM   3321  HA  ASP A 206     121.246  84.587 105.322  1.00  1.00              
ATOM   3322  CB  ASP A 206     123.183  83.793 105.513  1.00  1.00              
ATOM   3323  HB1 ASP A 206     124.116  83.774 104.956  1.00  1.00              
ATOM   3324  HB2 ASP A 206     122.876  82.770 105.723  1.00  1.00              
ATOM   3325  CG  ASP A 206     123.366  84.550 106.840  1.00  1.00              
ATOM   3326  OD1 ASP A 206     122.587  85.503 107.103  1.00  1.00              
ATOM   3327  OD2 ASP A 206     124.306  84.202 107.586  1.00  1.00              
ATOM   3328  C   ASP A 206     122.514  85.848 104.137  1.00  1.00              
ATOM   3329  O   ASP A 206     123.237  85.918 103.133  1.00  1.00              
ATOM   3330  N   MET A 207     121.987  86.937 104.681  1.00  1.00              
ATOM   3331  H   MET A 207     121.524  86.812 105.573  1.00  1.00              
ATOM   3332  CA  MET A 207     122.282  88.279 104.191  1.00  1.00              
ATOM   3333  HA  MET A 207     123.276  88.213 103.748  1.00  1.00              
ATOM   3334  CB  MET A 207     121.409  88.779 103.016  1.00  1.00              
ATOM   3335  HB1 MET A 207     121.458  88.053 102.209  1.00  1.00              
ATOM   3336  HB2 MET A 207     121.866  89.682 102.613  1.00  1.00              
ATOM   3337  CG  MET A 207     119.939  89.086 103.325  1.00  1.00              
ATOM   3338  HG1 MET A 207     119.688  88.591 104.251  1.00  1.00              
ATOM   3339  HG2 MET A 207     119.339  88.681 102.516  1.00  1.00              
ATOM   3340  SD  MET A 207     119.481  90.823 103.511  1.00  1.00              
ATOM   3341  CE  MET A 207     117.686  90.800 103.689  1.00  1.00              
ATOM   3342  HE1 MET A 207     117.309  91.822 103.675  1.00  1.00              
ATOM   3343  HE2 MET A 207     117.251  90.241 102.863  1.00  1.00              
ATOM   3344  HE3 MET A 207     117.420  90.346 104.639  1.00  1.00              
ATOM   3345  C   MET A 207     122.479  89.323 105.278  1.00  1.00              
ATOM   3346  O   MET A 207     121.744  90.304 105.357  1.00  1.00              
ATOM   3347  N   PRO A 208     123.516  89.194 106.109  1.00  1.00              
ATOM   3348  CD  PRO A 208     124.520  88.137 106.177  1.00  1.00              
ATOM   3349  HD1 PRO A 208     125.408  88.446 105.625  1.00  1.00              
ATOM   3350  HD2 PRO A 208     124.174  87.176 105.808  1.00  1.00              
ATOM   3351  CG  PRO A 208     124.853  88.011 107.658  1.00  1.00              
ATOM   3352  HG1 PRO A 208     125.851  87.602 107.818  1.00  1.00              
ATOM   3353  HG2 PRO A 208     124.101  87.400 108.158  1.00  1.00              
ATOM   3354  CB  PRO A 208     124.739  89.455 108.131  1.00  1.00              
ATOM   3355  HB1 PRO A 208     125.694  89.955 107.965  1.00  1.00              
ATOM   3356  HB2 PRO A 208     124.475  89.507 109.188  1.00  1.00              
ATOM   3357  CA  PRO A 208     123.641  90.075 107.247  1.00  1.00              
ATOM   3358  HA  PRO A 208     122.704  90.021 107.800  1.00  1.00              
ATOM   3359  C   PRO A 208     123.945  91.555 107.008  1.00  1.00              
ATOM   3360  O   PRO A 208     124.264  92.291 107.939  1.00  1.00              
ATOM   3361  N   VAL A 209     123.943  91.984 105.754  1.00  1.00              
ATOM   3362  H   VAL A 209     123.551  91.364 105.062  1.00  1.00              
ATOM   3363  CA  VAL A 209     124.680  93.159 105.297  1.00  1.00              
ATOM   3364  HA  VAL A 209     124.799  93.852 106.129  1.00  1.00              
ATOM   3365  CB  VAL A 209     126.102  92.746 104.822  1.00  1.00              
ATOM   3366  HB  VAL A 209     126.612  93.631 104.441  1.00  1.00              
ATOM   3367  CG1 VAL A 209     126.979  92.210 105.961  1.00  1.00              
ATOM   3368 1HG1 VAL A 209     128.005  92.098 105.610  1.00  1.00              
ATOM   3369 2HG1 VAL A 209     126.967  92.910 106.797  1.00  1.00              
ATOM   3370 3HG1 VAL A 209     126.620  91.240 106.298  1.00  1.00              
ATOM   3371  CG2 VAL A 209     126.084  91.683 103.707  1.00  1.00              
ATOM   3372 1HG2 VAL A 209     127.104  91.486 103.376  1.00  1.00              
ATOM   3373 2HG2 VAL A 209     125.649  90.751 104.068  1.00  1.00              
ATOM   3374 3HG2 VAL A 209     125.510  92.046 102.855  1.00  1.00              
ATOM   3375  C   VAL A 209     123.945  93.913 104.203  1.00  1.00              
ATOM   3376  O   VAL A 209     124.566  94.580 103.379  1.00  1.00              
ATOM   3377  N   ILE A 210     122.613  93.839 104.207  1.00  1.00              
ATOM   3378  H   ILE A 210     122.152  93.256 104.890  1.00  1.00              
ATOM   3379  CA  ILE A 210     121.800  94.700 103.353  1.00  1.00              
ATOM   3380  HA  ILE A 210     122.502  95.300 102.784  1.00  1.00              
ATOM   3381  CB  ILE A 210     121.024  93.987 102.229  1.00  1.00              
ATOM   3382  HB  ILE A 210     121.139  94.638 101.365  1.00  1.00              
ATOM   3383  CG2 ILE A 210     121.736  92.653 101.873  1.00  1.00              
ATOM   3384 1HG2 ILE A 210     121.240  92.120 101.068  1.00  1.00              
ATOM   3385 2HG2 ILE A 210     122.758  92.868 101.562  1.00  1.00              
ATOM   3386 3HG2 ILE A 210     121.768  91.991 102.734  1.00  1.00              
ATOM   3387  CG1 ILE A 210     119.501  93.951 102.461  1.00  1.00              
ATOM   3388 1HG1 ILE A 210     119.126  94.974 102.528  1.00  1.00              
ATOM   3389 2HG1 ILE A 210     119.282  93.465 103.408  1.00  1.00              
ATOM   3390  CD1 ILE A 210     118.727  93.274 101.334  1.00  1.00              
ATOM   3391  HD1 ILE A 210     117.692  93.144 101.633  1.00  1.00              
ATOM   3392  HD2 ILE A 210     118.785  93.869 100.423  1.00  1.00              
ATOM   3393  HD3 ILE A 210     119.135  92.291 101.150  1.00  1.00              
ATOM   3394  C   ILE A 210     121.053  95.715 104.204  1.00  1.00              
ATOM   3395  O   ILE A 210     120.182  95.362 104.999  1.00  1.00              
ATOM   3396  N   ILE A 211     121.550  96.956 104.159  1.00  1.00              
ATOM   3397  H   ILE A 211     122.285  97.132 103.487  1.00  1.00              
ATOM   3398  CA  ILE A 211     121.461  97.826 105.324  1.00  1.00              
ATOM   3399  HA  ILE A 211     120.614  97.482 105.883  1.00  1.00              
ATOM   3400  CB  ILE A 211     122.723  97.689 106.238  1.00  1.00              
ATOM   3401  HB  ILE A 211     122.462  98.178 107.170  1.00  1.00              
ATOM   3402  CG2 ILE A 211     123.067  96.251 106.648  1.00  1.00              
ATOM   3403 1HG2 ILE A 211     123.689  96.260 107.545  1.00  1.00              
ATOM   3404 2HG2 ILE A 211     122.174  95.663 106.847  1.00  1.00              
ATOM   3405 3HG2 ILE A 211     123.633  95.784 105.857  1.00  1.00              
ATOM   3406  CG1 ILE A 211     124.014  98.417 105.777  1.00  1.00              
ATOM   3407 1HG1 ILE A 211     124.790  98.239 106.522  1.00  1.00              
ATOM   3408 2HG1 ILE A 211     123.838  99.493 105.779  1.00  1.00              
ATOM   3409  CD1 ILE A 211     124.590  98.036 104.406  1.00  1.00              
ATOM   3410  HD1 ILE A 211     125.489  98.627 104.223  1.00  1.00              
ATOM   3411  HD2 ILE A 211     124.863  96.983 104.385  1.00  1.00              
ATOM   3412  HD3 ILE A 211     123.879  98.249 103.612  1.00  1.00              
ATOM   3413  C   ILE A 211     121.218  99.317 105.139  1.00  1.00              
ATOM   3414  O   ILE A 211     120.558  99.943 105.965  1.00  1.00              
ATOM   3415  N   ASP A 212     121.759  99.921 104.106  1.00  1.00              
ATOM   3416  H   ASP A 212     122.436  99.431 103.534  1.00  1.00              
ATOM   3417  CA  ASP A 212     121.257 101.183 103.578  1.00  1.00              
ATOM   3418  HA  ASP A 212     120.485 101.609 104.219  1.00  1.00              
ATOM   3419  CB  ASP A 212     122.413 102.187 103.468  1.00  1.00              
ATOM   3420  HB1 ASP A 212     122.717 102.472 104.477  1.00  1.00              
ATOM   3421  HB2 ASP A 212     122.065 103.086 102.958  1.00  1.00              
ATOM   3422  CG  ASP A 212     123.616 101.607 102.717  1.00  1.00              
ATOM   3423  OD1 ASP A 212     124.706 101.579 103.319  1.00  1.00              
ATOM   3424  OD2 ASP A 212     123.442 101.115 101.578  1.00  1.00              
ATOM   3425  C   ASP A 212     120.617 100.928 102.206  1.00  1.00              
ATOM   3426  O   ASP A 212     119.968 101.778 101.615  1.00  1.00              
ATOM   3427  N   CYS A 213     120.748  99.702 101.715  1.00  1.00              
ATOM   3428  H   CYS A 213     121.330  99.076 102.248  1.00  1.00              
ATOM   3429  CA  CYS A 213     120.703  99.405 100.308  1.00  1.00              
ATOM   3430  HA  CYS A 213     120.723 100.345  99.750  1.00  1.00              
ATOM   3431  CB  CYS A 213     121.991  98.668  99.960  1.00  1.00              
ATOM   3432  HB1 CYS A 213     122.818  99.375  99.961  1.00  1.00              
ATOM   3433  HB2 CYS A 213     121.895  98.239  98.962  1.00  1.00              
ATOM   3434  SG  CYS A 213     122.367  97.382 101.175  1.00  1.00              
ATOM   3435  HG  CYS A 213     122.930  96.554 100.281  1.00  1.00              
ATOM   3436  C   CYS A 213     119.438  98.683  99.827  1.00  1.00              
ATOM   3437  O   CYS A 213     119.268  98.414  98.641  1.00  1.00              
ATOM   3438  N   LEU A 214     118.499  98.486 100.751  1.00  1.00              
ATOM   3439  H   LEU A 214     118.762  98.686 101.704  1.00  1.00              
ATOM   3440  CA  LEU A 214     117.072  98.510 100.444  1.00  1.00              
ATOM   3441  HA  LEU A 214     116.931  98.619  99.370  1.00  1.00              
ATOM   3442  CB  LEU A 214     116.394  97.202 100.930  1.00  1.00              
ATOM   3443  HB1 LEU A 214     115.342  97.393 101.138  1.00  1.00              
ATOM   3444  HB2 LEU A 214     116.851  96.898 101.873  1.00  1.00              
ATOM   3445  CG  LEU A 214     116.426  96.018  99.949  1.00  1.00              
ATOM   3446  HG  LEU A 214     117.460  95.770  99.720  1.00  1.00              
ATOM   3447  CD1 LEU A 214     115.746  94.806 100.590  1.00  1.00              
ATOM   3448 1HD1 LEU A 214     115.931  93.918  99.984  1.00  1.00              
ATOM   3449 2HD1 LEU A 214     116.129  94.652 101.597  1.00  1.00              
ATOM   3450 3HD1 LEU A 214     114.670  94.965 100.652  1.00  1.00              
ATOM   3451  CD2 LEU A 214     115.662  96.308  98.652  1.00  1.00              
ATOM   3452 1HD2 LEU A 214     115.631  95.406  98.044  1.00  1.00              
ATOM   3453 2HD2 LEU A 214     114.641  96.612  98.886  1.00  1.00              
ATOM   3454 3HD2 LEU A 214     116.152  97.097  98.087  1.00  1.00              
ATOM   3455  C   LEU A 214     116.398  99.749 101.059  1.00  1.00              
ATOM   3456  O   LEU A 214     115.172  99.806 101.110  1.00  1.00              
ATOM   3457  N   ALA A 215     117.148 100.766 101.506  1.00  1.00              
ATOM   3458  H   ALA A 215     118.153 100.752 101.410  1.00  1.00              
ATOM   3459  CA  ALA A 215     116.529 102.072 101.659  1.00  1.00              
ATOM   3460  HA  ALA A 215     115.649 101.934 102.287  1.00  1.00              
ATOM   3461  CB  ALA A 215     117.429 103.071 102.395  1.00  1.00              
ATOM   3462  HB1 ALA A 215     116.828 103.908 102.750  1.00  1.00              
ATOM   3463  HB2 ALA A 215     117.901 102.589 103.252  1.00  1.00              
ATOM   3464  HB3 ALA A 215     118.190 103.463 101.720  1.00  1.00              
ATOM   3465  C   ALA A 215     116.051 102.612 100.311  1.00  1.00              
ATOM   3466  O   ALA A 215     116.596 102.288  99.255  1.00  1.00              
ATOM   3467  N   SER A 216     115.019 103.454 100.363  1.00  1.00              
ATOM   3468  H   SER A 216     114.659 103.694 101.273  1.00  1.00              
ATOM   3469  CA  SER A 216     114.309 104.037  99.216  1.00  1.00              
ATOM   3470  HA  SER A 216     113.593 104.751  99.622  1.00  1.00              
ATOM   3471  CB  SER A 216     115.247 104.842  98.301  1.00  1.00              
ATOM   3472  HB1 SER A 216     114.647 105.474  97.644  1.00  1.00              
ATOM   3473  HB2 SER A 216     115.834 104.163  97.680  1.00  1.00              
ATOM   3474  OG  SER A 216     116.124 105.656  99.056  1.00  1.00              
ATOM   3475  HG  SER A 216     116.933 105.157  99.209  1.00  1.00              
ATOM   3476  C   SER A 216     113.484 103.064  98.372  1.00  1.00              
ATOM   3477  O   SER A 216     112.697 103.509  97.538  1.00  1.00              
ATOM   3478  N   PHE A 217     113.641 101.752  98.574  1.00  1.00              
ATOM   3479  H   PHE A 217     114.311 101.441  99.263  1.00  1.00              
ATOM   3480  CA  PHE A 217     112.875 100.741  97.858  1.00  1.00              
ATOM   3481  HA  PHE A 217     113.030 100.907  96.792  1.00  1.00              
ATOM   3482  CB  PHE A 217     113.426  99.348  98.184  1.00  1.00              
ATOM   3483  HB1 PHE A 217     113.423  99.188  99.257  1.00  1.00              
ATOM   3484  HB2 PHE A 217     114.461  99.286  97.846  1.00  1.00              
ATOM   3485  CG  PHE A 217     112.626  98.249  97.527  1.00  1.00              
ATOM   3486  CD1 PHE A 217     112.803  97.977  96.160  1.00  1.00              
ATOM   3487  HD1 PHE A 217     113.547  98.516  95.591  1.00  1.00              
ATOM   3488  CE1 PHE A 217     111.987  97.027  95.528  1.00  1.00              
ATOM   3489  HE1 PHE A 217     112.105  96.849  94.477  1.00  1.00              
ATOM   3490  CZ  PHE A 217     111.006  96.334  96.257  1.00  1.00              
ATOM   3491  HZ  PHE A 217     110.366  95.606  95.782  1.00  1.00              
ATOM   3492  CE2 PHE A 217     110.842  96.599  97.624  1.00  1.00              
ATOM   3493  HE2 PHE A 217     110.088  96.072  98.194  1.00  1.00              
ATOM   3494  CD2 PHE A 217     111.644  97.558  98.258  1.00  1.00              
ATOM   3495  HD2 PHE A 217     111.486  97.774  99.306  1.00  1.00              
ATOM   3496  C   PHE A 217     111.373 100.868  98.130  1.00  1.00              
ATOM   3497  O   PHE A 217     110.928 100.813  99.274  1.00  1.00              
ATOM   3498  N   LYS A 218     110.593 101.126  97.074  1.00  1.00              
ATOM   3499  H   LYS A 218     111.022 101.144  96.162  1.00  1.00              
ATOM   3500  CA  LYS A 218     109.262 101.730  97.221  1.00  1.00              
ATOM   3501  HA  LYS A 218     109.279 102.281  98.161  1.00  1.00              
ATOM   3502  CB  LYS A 218     109.013 102.744  96.080  1.00  1.00              
ATOM   3503  HB1 LYS A 218     108.071 102.536  95.579  1.00  1.00              
ATOM   3504  HB2 LYS A 218     109.792 102.643  95.322  1.00  1.00              
ATOM   3505  CG  LYS A 218     109.008 104.205  96.560  1.00  1.00              
ATOM   3506  HG1 LYS A 218     108.930 104.854  95.686  1.00  1.00              
ATOM   3507  HG2 LYS A 218     109.974 104.405  97.025  1.00  1.00              
ATOM   3508  CD  LYS A 218     107.906 104.609  97.562  1.00  1.00              
ATOM   3509  HD1 LYS A 218     108.178 105.597  97.936  1.00  1.00              
ATOM   3510  HD2 LYS A 218     107.904 103.942  98.425  1.00  1.00              
ATOM   3511  CE  LYS A 218     106.485 104.725  96.986  1.00  1.00              
ATOM   3512  HE1 LYS A 218     106.534 105.160  95.985  1.00  1.00              
ATOM   3513  HE2 LYS A 218     105.931 105.412  97.631  1.00  1.00              
ATOM   3514  NZ  LYS A 218     105.761 103.433  96.953  1.00  1.00              
ATOM   3515  HZ1 LYS A 218     105.885 102.919  97.828  1.00  1.00              
ATOM   3516  HZ2 LYS A 218     104.779 103.535  96.773  1.00  1.00              
ATOM   3517  HZ3 LYS A 218     106.131 102.793  96.245  1.00  1.00              
ATOM   3518  C   LYS A 218     108.107 100.772  97.385  1.00  1.00              
ATOM   3519  O   LYS A 218     106.975 101.201  97.574  1.00  1.00              
ATOM   3520  N   GLU A 219     108.345  99.489  97.238  1.00  1.00              
ATOM   3521  H   GLU A 219     109.299  99.162  97.240  1.00  1.00              
ATOM   3522  CA  GLU A 219     107.286  98.530  96.962  1.00  1.00              
ATOM   3523  HA  GLU A 219     106.324  98.938  97.273  1.00  1.00              
ATOM   3524  CB  GLU A 219     107.194  98.294  95.436  1.00  1.00              
ATOM   3525  HB1 GLU A 219     106.340  97.647  95.230  1.00  1.00              
ATOM   3526  HB2 GLU A 219     108.098  97.765  95.135  1.00  1.00              
ATOM   3527  CG  GLU A 219     107.076  99.545  94.525  1.00  1.00              
ATOM   3528  HG1 GLU A 219     107.118  99.196  93.491  1.00  1.00              
ATOM   3529  HG2 GLU A 219     107.953 100.178  94.665  1.00  1.00              
ATOM   3530  CD  GLU A 219     105.793 100.391  94.681  1.00  1.00              
ATOM   3531  OE1 GLU A 219     104.674  99.837  94.584  1.00  1.00              
ATOM   3532  OE2 GLU A 219     105.859 101.648  94.761  1.00  1.00              
ATOM   3533  C   GLU A 219     107.484  97.289  97.813  1.00  1.00              
ATOM   3534  O   GLU A 219     108.066  97.381  98.890  1.00  1.00              
ATOM   3535  N   VAL A 220     106.868  96.177  97.432  1.00  1.00              
ATOM   3536  H   VAL A 220     106.522  96.103  96.486  1.00  1.00              
ATOM   3537  CA  VAL A 220     106.223  95.354  98.452  1.00  1.00              
ATOM   3538  HA  VAL A 220     106.580  95.665  99.436  1.00  1.00              
ATOM   3539  CB  VAL A 220     104.679  95.585  98.455  1.00  1.00              
ATOM   3540  HB  VAL A 220     104.248  95.095  97.581  1.00  1.00              
ATOM   3541  CG1 VAL A 220     103.964  95.053  99.712  1.00  1.00              
ATOM   3542 1HG1 VAL A 220     102.924  95.379  99.726  1.00  1.00              
ATOM   3543 2HG1 VAL A 220     103.949  93.966  99.719  1.00  1.00              
ATOM   3544 3HG1 VAL A 220     104.453  95.428 100.614  1.00  1.00              
ATOM   3545  CG2 VAL A 220     104.304  97.077  98.388  1.00  1.00              
ATOM   3546 1HG2 VAL A 220     103.229  97.210  98.516  1.00  1.00              
ATOM   3547 2HG2 VAL A 220     104.825  97.624  99.176  1.00  1.00              
ATOM   3548 3HG2 VAL A 220     104.562  97.484  97.412  1.00  1.00              
ATOM   3549  C   VAL A 220     106.578  93.882  98.316  1.00  1.00              
ATOM   3550  O   VAL A 220     106.988  93.375  97.273  1.00  1.00              
ATOM   3551  N   GLU A 221     106.359  93.230  99.445  1.00  1.00              
ATOM   3552  H   GLU A 221     106.004  93.796 100.197  1.00  1.00              
ATOM   3553  CA  GLU A 221     106.673  91.867  99.811  1.00  1.00              
ATOM   3554  HA  GLU A 221     106.156  91.750 100.763  1.00  1.00              
ATOM   3555  CB  GLU A 221     106.053  90.800  98.887  1.00  1.00              
ATOM   3556  HB1 GLU A 221     106.747  89.967  98.789  1.00  1.00              
ATOM   3557  HB2 GLU A 221     105.879  91.207  97.892  1.00  1.00              
ATOM   3558  CG  GLU A 221     104.721  90.272  99.445  1.00  1.00              
ATOM   3559  HG1 GLU A 221     104.184  89.793  98.623  1.00  1.00              
ATOM   3560  HG2 GLU A 221     104.108  91.107  99.792  1.00  1.00              
ATOM   3561  CD  GLU A 221     104.903  89.246 100.580  1.00  1.00              
ATOM   3562  OE1 GLU A 221     104.265  88.172 100.487  1.00  1.00              
ATOM   3563  OE2 GLU A 221     105.711  89.468 101.509  1.00  1.00              
ATOM   3564  C   GLU A 221     108.135  91.595 100.190  1.00  1.00              
ATOM   3565  O   GLU A 221     109.072  92.333  99.887  1.00  1.00              
ATOM   3566  N   LEU A 222     108.269  90.596 101.060  1.00  1.00              
ATOM   3567  H   LEU A 222     107.424  90.051 101.230  1.00  1.00              
ATOM   3568  CA  LEU A 222     109.170  90.684 102.209  1.00  1.00              
ATOM   3569  HA  LEU A 222     110.142  91.048 101.886  1.00  1.00              
ATOM   3570  CB  LEU A 222     108.515  91.674 103.191  1.00  1.00              
ATOM   3571  HB1 LEU A 222     108.103  91.130 104.040  1.00  1.00              
ATOM   3572  HB2 LEU A 222     107.651  92.158 102.732  1.00  1.00              
ATOM   3573  CG  LEU A 222     109.399  92.807 103.711  1.00  1.00              
ATOM   3574  HG  LEU A 222     108.699  93.360 104.316  1.00  1.00              
ATOM   3575  CD1 LEU A 222     110.548  92.365 104.611  1.00  1.00              
ATOM   3576 1HD1 LEU A 222     110.973  93.234 105.116  1.00  1.00              
ATOM   3577 2HD1 LEU A 222     110.189  91.654 105.354  1.00  1.00              
ATOM   3578 3HD1 LEU A 222     111.328  91.912 104.010  1.00  1.00              
ATOM   3579  CD2 LEU A 222     109.954  93.733 102.628  1.00  1.00              
ATOM   3580 1HD2 LEU A 222     110.668  93.205 102.002  1.00  1.00              
ATOM   3581 2HD2 LEU A 222     109.136  94.107 102.012  1.00  1.00              
ATOM   3582 3HD2 LEU A 222     110.455  94.584 103.089  1.00  1.00              
ATOM   3583  C   LEU A 222     109.385  89.300 102.878  1.00  1.00              
ATOM   3584  O   LEU A 222     109.678  89.179 104.070  1.00  1.00              
ATOM   3585  N   ARG A 223     109.117  88.233 102.120  1.00  1.00              
ATOM   3586  H   ARG A 223     108.957  88.403 101.138  1.00  1.00              
ATOM   3587  CA  ARG A 223     108.569  86.998 102.674  1.00  1.00              
ATOM   3588  HA  ARG A 223     107.930  87.270 103.516  1.00  1.00              
ATOM   3589  CB  ARG A 223     107.667  86.383 101.596  1.00  1.00              
ATOM   3590  HB1 ARG A 223     108.286  85.938 100.814  1.00  1.00              
ATOM   3591  HB2 ARG A 223     107.072  87.179 101.145  1.00  1.00              
ATOM   3592  CG  ARG A 223     106.710  85.323 102.162  1.00  1.00              
ATOM   3593  HG1 ARG A 223     105.986  85.808 102.819  1.00  1.00              
ATOM   3594  HG2 ARG A 223     107.268  84.584 102.737  1.00  1.00              
ATOM   3595  CD  ARG A 223     105.971  84.598 101.034  1.00  1.00              
ATOM   3596  HD1 ARG A 223     105.248  83.907 101.471  1.00  1.00              
ATOM   3597  HD2 ARG A 223     106.702  84.022 100.466  1.00  1.00              
ATOM   3598  NE  ARG A 223     105.267  85.549 100.156  1.00  1.00              
ATOM   3599  HE  ARG A 223     104.878  86.385 100.593  1.00  1.00              
ATOM   3600  CZ  ARG A 223     105.200  85.546  98.844  1.00  1.00              
ATOM   3601  NH1 ARG A 223     105.702  84.577  98.130  1.00  1.00              
ATOM   3602 1HH1 ARG A 223     106.213  83.869  98.618  1.00  1.00              
ATOM   3603 2HH1 ARG A 223     105.728  84.620  97.124  1.00  1.00              
ATOM   3604  NH2 ARG A 223     104.610  86.535  98.248  1.00  1.00              
ATOM   3605 1HH2 ARG A 223     104.277  87.291  98.850  1.00  1.00              
ATOM   3606 2HH2 ARG A 223     104.508  86.571  97.259  1.00  1.00              
ATOM   3607  C   ARG A 223     109.600  85.987 103.149  1.00  1.00              
ATOM   3608  O   ARG A 223     110.291  85.369 102.347  1.00  1.00              
ATOM   3609  N   GLY A 224     109.643  85.792 104.472  1.00  1.00              
ATOM   3610  H   GLY A 224     109.020  86.339 105.043  1.00  1.00              
ATOM   3611  CA  GLY A 224     110.653  84.960 105.141  1.00  1.00              
ATOM   3612  HA1 GLY A 224     110.463  83.910 104.923  1.00  1.00              
ATOM   3613  HA2 GLY A 224     110.595  85.111 106.217  1.00  1.00              
ATOM   3614  C   GLY A 224     112.058  85.288 104.696  1.00  1.00              
ATOM   3615  O   GLY A 224     112.905  84.414 104.540  1.00  1.00              
ATOM   3616  N   LEU A 225     112.281  86.587 104.529  1.00  1.00              
ATOM   3617  H   LEU A 225     111.492  87.210 104.599  1.00  1.00              
ATOM   3618  CA  LEU A 225     113.590  87.152 104.710  1.00  1.00              
ATOM   3619  HA  LEU A 225     114.256  86.821 103.911  1.00  1.00              
ATOM   3620  CB  LEU A 225     113.473  88.690 104.732  1.00  1.00              
ATOM   3621  HB1 LEU A 225     114.438  89.095 105.034  1.00  1.00              
ATOM   3622  HB2 LEU A 225     112.784  88.960 105.535  1.00  1.00              
ATOM   3623  CG  LEU A 225     112.985  89.426 103.461  1.00  1.00              
ATOM   3624  HG  LEU A 225     112.077  89.947 103.736  1.00  1.00              
ATOM   3625  CD1 LEU A 225     113.989  90.505 103.053  1.00  1.00              
ATOM   3626 1HD1 LEU A 225     113.579  91.098 102.236  1.00  1.00              
ATOM   3627 2HD1 LEU A 225     114.181  91.169 103.896  1.00  1.00              
ATOM   3628 3HD1 LEU A 225     114.920  90.051 102.728  1.00  1.00              
ATOM   3629  CD2 LEU A 225     112.624  88.573 102.239  1.00  1.00              
ATOM   3630 1HD2 LEU A 225     112.429  89.207 101.376  1.00  1.00              
ATOM   3631 2HD2 LEU A 225     113.405  87.857 102.019  1.00  1.00              
ATOM   3632 3HD2 LEU A 225     111.730  87.996 102.443  1.00  1.00              
ATOM   3633  C   LEU A 225     114.081  86.637 106.061  1.00  1.00              
ATOM   3634  O   LEU A 225     113.367  86.781 107.052  1.00  1.00              
ATOM   3635  N   HIS A 226     115.270  86.059 106.050  1.00  1.00              
ATOM   3636  H   HIS A 226     115.714  85.991 105.144  1.00  1.00              
ATOM   3637  CA  HIS A 226     115.995  85.423 107.142  1.00  1.00              
ATOM   3638  HA  HIS A 226     116.895  85.034 106.665  1.00  1.00              
ATOM   3639  CB  HIS A 226     116.490  86.434 108.212  1.00  1.00              
ATOM   3640  HB1 HIS A 226     117.139  87.175 107.781  1.00  1.00              
ATOM   3641  HB2 HIS A 226     117.112  85.909 108.931  1.00  1.00              
ATOM   3642  CG  HIS A 226     115.465  87.199 108.996  1.00  1.00              
ATOM   3643  ND1 HIS A 226     114.860  86.775 110.167  1.00  1.00              
ATOM   3644  CE1 HIS A 226     114.172  87.826 110.629  1.00  1.00              
ATOM   3645  HE1 HIS A 226     113.623  87.821 111.562  1.00  1.00              
ATOM   3646  NE2 HIS A 226     114.277  88.870 109.790  1.00  1.00              
ATOM   3647  HE2 HIS A 226     113.846  89.776 109.907  1.00  1.00              
ATOM   3648  CD2 HIS A 226     115.113  88.495 108.765  1.00  1.00              
ATOM   3649  HD2 HIS A 226     115.454  89.090 107.936  1.00  1.00              
ATOM   3650  C   HIS A 226     115.413  84.214 107.846  1.00  1.00              
ATOM   3651  O   HIS A 226     114.213  84.087 108.062  1.00  1.00              
ATOM   3652  N   ASP A 227     116.343  83.412 108.365  1.00  1.00              
ATOM   3653  H   ASP A 227     117.303  83.536 108.089  1.00  1.00              
ATOM   3654  CA  ASP A 227     116.122  82.709 109.618  1.00  1.00              
ATOM   3655  HA  ASP A 227     115.097  82.335 109.599  1.00  1.00              
ATOM   3656  CB  ASP A 227     116.971  81.422 109.652  1.00  1.00              
ATOM   3657  HB1 ASP A 227     118.008  81.625 109.391  1.00  1.00              
ATOM   3658  HB2 ASP A 227     116.594  80.759 108.870  1.00  1.00              
ATOM   3659  CG  ASP A 227     116.902  80.687 110.992  1.00  1.00              
ATOM   3660  OD1 ASP A 227     116.451  79.521 110.995  1.00  1.00              
ATOM   3661  OD2 ASP A 227     117.325  81.303 111.995  1.00  1.00              
ATOM   3662  C   ASP A 227     116.143  83.654 110.847  1.00  1.00              
ATOM   3663  O   ASP A 227     115.073  83.868 111.435  1.00  1.00              
ATOM   3664  N   PRO A 228     117.273  84.311 111.189  1.00  1.00              
ATOM   3665  CD  PRO A 228     118.604  84.054 110.631  1.00  1.00              
ATOM   3666  HD1 PRO A 228     118.687  84.474 109.630  1.00  1.00              
ATOM   3667  HD2 PRO A 228     118.833  82.995 110.621  1.00  1.00              
ATOM   3668  CG  PRO A 228     119.626  84.708 111.555  1.00  1.00              
ATOM   3669  HG1 PRO A 228     120.467  85.126 111.000  1.00  1.00              
ATOM   3670  HG2 PRO A 228     119.970  83.983 112.295  1.00  1.00              
ATOM   3671  CB  PRO A 228     118.806  85.785 112.238  1.00  1.00              
ATOM   3672  HB1 PRO A 228     118.726  86.623 111.559  1.00  1.00              
ATOM   3673  HB2 PRO A 228     119.233  86.080 113.197  1.00  1.00              
ATOM   3674  CA  PRO A 228     117.435  85.130 112.390  1.00  1.00              
ATOM   3675  HA  PRO A 228     117.539  84.409 113.204  1.00  1.00              
ATOM   3676  C   PRO A 228     116.375  86.120 112.837  1.00  1.00              
ATOM   3677  O   PRO A 228     116.418  87.304 112.501  1.00  1.00              
ATOM   3678  N   GLN A 229     115.587  85.687 113.823  1.00  1.00              
ATOM   3679  H   GLN A 229     115.609  84.695 114.017  1.00  1.00              
ATOM   3680  CA  GLN A 229     114.920  86.574 114.777  1.00  1.00              
ATOM   3681  HA  GLN A 229     114.041  86.996 114.292  1.00  1.00              
ATOM   3682  CB  GLN A 229     114.490  85.766 116.014  1.00  1.00              
ATOM   3683  HB1 GLN A 229     114.244  86.457 116.822  1.00  1.00              
ATOM   3684  HB2 GLN A 229     115.326  85.153 116.355  1.00  1.00              
ATOM   3685  CG  GLN A 229     113.273  84.863 115.757  1.00  1.00              
ATOM   3686  HG1 GLN A 229     113.036  84.326 116.675  1.00  1.00              
ATOM   3687  HG2 GLN A 229     113.517  84.131 114.987  1.00  1.00              
ATOM   3688  CD  GLN A 229     112.046  85.656 115.326  1.00  1.00              
ATOM   3689  OE1 GLN A 229     111.452  85.430 114.282  1.00  1.00              
ATOM   3690  NE2 GLN A 229     111.629  86.655 116.073  1.00  1.00              
ATOM   3691 1HE2 GLN A 229     112.131  86.922 116.904  1.00  1.00              
ATOM   3692 2HE2 GLN A 229     110.863  87.194 115.719  1.00  1.00              
ATOM   3693  C   GLN A 229     115.784  87.764 115.204  1.00  1.00              
ATOM   3694  O   GLN A 229     115.312  88.894 115.203  1.00  1.00              
ATOM   3695  N   ASP A 230     117.063  87.550 115.480  1.00  1.00              
ATOM   3696  H   ASP A 230     117.369  86.595 115.656  1.00  1.00              
ATOM   3697  CA  ASP A 230     117.962  88.609 115.921  1.00  1.00              
ATOM   3698  HA  ASP A 230     117.444  89.223 116.662  1.00  1.00              
ATOM   3699  CB  ASP A 230     119.158  87.955 116.623  1.00  1.00              
ATOM   3700  HB1 ASP A 230     119.814  88.733 117.020  1.00  1.00              
ATOM   3701  HB2 ASP A 230     119.725  87.363 115.902  1.00  1.00              
ATOM   3702  CG  ASP A 230     118.680  87.053 117.761  1.00  1.00              
ATOM   3703  OD1 ASP A 230     118.677  87.536 118.913  1.00  1.00              
ATOM   3704  OD2 ASP A 230     118.263  85.918 117.431  1.00  1.00              
ATOM   3705  C   ASP A 230     118.455  89.536 114.822  1.00  1.00              
ATOM   3706  O   ASP A 230     118.694  90.724 115.060  1.00  1.00              
ATOM   3707  N   PHE A 231     118.524  89.038 113.587  1.00  1.00              
ATOM   3708  H   PHE A 231     118.195  88.096 113.420  1.00  1.00              
ATOM   3709  CA  PHE A 231     118.679  89.934 112.456  1.00  1.00              
ATOM   3710  HA  PHE A 231     119.501  90.608 112.699  1.00  1.00              
ATOM   3711  CB  PHE A 231     119.076  89.197 111.167  1.00  1.00              
ATOM   3712  HB1 PHE A 231     118.215  88.631 110.810  1.00  1.00              
ATOM   3713  HB2 PHE A 231     119.884  88.504 111.401  1.00  1.00              
ATOM   3714  CG  PHE A 231     119.578  90.095 110.044  1.00  1.00              
ATOM   3715  CD1 PHE A 231     120.680  90.949 110.257  1.00  1.00              
ATOM   3716  HD1 PHE A 231     121.187  90.952 111.210  1.00  1.00              
ATOM   3717  CE1 PHE A 231     121.131  91.795 109.229  1.00  1.00              
ATOM   3718  HE1 PHE A 231     121.983  92.441 109.392  1.00  1.00              
ATOM   3719  CZ  PHE A 231     120.501  91.773 107.973  1.00  1.00              
ATOM   3720  HZ  PHE A 231     120.864  92.402 107.172  1.00  1.00              
ATOM   3721  CE2 PHE A 231     119.422  90.904 107.745  1.00  1.00              
ATOM   3722  HE2 PHE A 231     118.964  90.868 106.766  1.00  1.00              
ATOM   3723  CD2 PHE A 231     118.954  90.074 108.781  1.00  1.00              
ATOM   3724  HD2 PHE A 231     118.118  89.418 108.603  1.00  1.00              
ATOM   3725  C   PHE A 231     117.462  90.816 112.275  1.00  1.00              
ATOM   3726  O   PHE A 231     117.544  91.712 111.467  1.00  1.00              
ATOM   3727  N   LEU A 232     116.359  90.656 113.012  1.00  1.00              
ATOM   3728  H   LEU A 232     116.317  89.909 113.697  1.00  1.00              
ATOM   3729  CA  LEU A 232     115.174  91.467 112.803  1.00  1.00              
ATOM   3730  HA  LEU A 232     115.087  91.623 111.728  1.00  1.00              
ATOM   3731  CB  LEU A 232     113.918  90.677 113.231  1.00  1.00              
ATOM   3732  HB1 LEU A 232     113.867  90.643 114.319  1.00  1.00              
ATOM   3733  HB2 LEU A 232     114.028  89.655 112.871  1.00  1.00              
ATOM   3734  CG  LEU A 232     112.591  91.257 112.697  1.00  1.00              
ATOM   3735  HG  LEU A 232     112.785  91.854 111.806  1.00  1.00              
ATOM   3736  CD1 LEU A 232     111.625  90.136 112.302  1.00  1.00              
ATOM   3737 1HD1 LEU A 232     110.709  90.574 111.905  1.00  1.00              
ATOM   3738 2HD1 LEU A 232     112.069  89.517 111.528  1.00  1.00              
ATOM   3739 3HD1 LEU A 232     111.398  89.524 113.173  1.00  1.00              
ATOM   3740  CD2 LEU A 232     111.888  92.122 113.745  1.00  1.00              
ATOM   3741 1HD2 LEU A 232     111.001  92.582 113.310  1.00  1.00              
ATOM   3742 2HD2 LEU A 232     111.607  91.517 114.606  1.00  1.00              
ATOM   3743 3HD2 LEU A 232     112.536  92.921 114.099  1.00  1.00              
ATOM   3744  C   LEU A 232     115.188  92.840 113.426  1.00  1.00              
ATOM   3745  O   LEU A 232     114.569  93.695 112.831  1.00  1.00              
ATOM   3746  N   GLU A 233     115.858  93.133 114.531  1.00  1.00              
ATOM   3747  H   GLU A 233     116.311  92.403 115.066  1.00  1.00              
ATOM   3748  CA  GLU A 233     115.796  94.514 115.042  1.00  1.00              
ATOM   3749  HA  GLU A 233     114.790  94.914 114.902  1.00  1.00              
ATOM   3750  CB  GLU A 233     116.084  94.480 116.555  1.00  1.00              
ATOM   3751  HB1 GLU A 233     117.161  94.377 116.700  1.00  1.00              
ATOM   3752  HB2 GLU A 233     115.609  93.604 116.999  1.00  1.00              
ATOM   3753  CG  GLU A 233     115.595  95.725 117.312  1.00  1.00              
ATOM   3754  HG1 GLU A 233     115.909  96.624 116.780  1.00  1.00              
ATOM   3755  HG2 GLU A 233     116.096  95.732 118.283  1.00  1.00              
ATOM   3756  CD  GLU A 233     114.076  95.765 117.550  1.00  1.00              
ATOM   3757  OE1 GLU A 233     113.640  96.484 118.476  1.00  1.00              
ATOM   3758  OE2 GLU A 233     113.287  95.110 116.827  1.00  1.00              
ATOM   3759  C   GLU A 233     116.770  95.433 114.315  1.00  1.00              
ATOM   3760  O   GLU A 233     116.485  96.606 114.113  1.00  1.00              
ATOM   3761  N   ASN A 234     117.887  94.884 113.841  1.00  1.00              
ATOM   3762  H   ASN A 234     118.042  93.905 114.038  1.00  1.00              
ATOM   3763  CA  ASN A 234     118.727  95.556 112.859  1.00  1.00              
ATOM   3764  HA  ASN A 234     118.888  96.589 113.167  1.00  1.00              
ATOM   3765  CB  ASN A 234     120.090  94.836 112.796  1.00  1.00              
ATOM   3766  HB1 ASN A 234     120.471  94.866 111.775  1.00  1.00              
ATOM   3767  HB2 ASN A 234     119.998  93.788 113.082  1.00  1.00              
ATOM   3768  CG  ASN A 234     121.122  95.528 113.659  1.00  1.00              
ATOM   3769  OD1 ASN A 234     121.764  96.474 113.237  1.00  1.00              
ATOM   3770  ND2 ASN A 234     121.311  95.103 114.886  1.00  1.00              
ATOM   3771 1HD2 ASN A 234     120.766  94.347 115.260  1.00  1.00              
ATOM   3772 2HD2 ASN A 234     121.980  95.607 115.441  1.00  1.00              
ATOM   3773  C   ASN A 234     118.088  95.563 111.487  1.00  1.00              
ATOM   3774  O   ASN A 234     118.204  96.574 110.834  1.00  1.00              
ATOM   3775  N   LEU A 235     117.436  94.504 111.017  1.00  1.00              
ATOM   3776  H   LEU A 235     117.439  93.636 111.539  1.00  1.00              
ATOM   3777  CA  LEU A 235     116.881  94.476 109.669  1.00  1.00              
ATOM   3778  HA  LEU A 235     117.649  94.862 108.999  1.00  1.00              
ATOM   3779  CB  LEU A 235     116.525  93.077 109.144  1.00  1.00              
ATOM   3780  HB1 LEU A 235     115.810  92.619 109.825  1.00  1.00              
ATOM   3781  HB2 LEU A 235     117.435  92.480 109.119  1.00  1.00              
ATOM   3782  CG  LEU A 235     115.909  93.066 107.726  1.00  1.00              
ATOM   3783  HG  LEU A 235     114.974  93.624 107.729  1.00  1.00              
ATOM   3784  CD1 LEU A 235     116.819  93.637 106.636  1.00  1.00              
ATOM   3785 1HD1 LEU A 235     116.338  93.530 105.664  1.00  1.00              
ATOM   3786 2HD1 LEU A 235     116.982  94.699 106.806  1.00  1.00              
ATOM   3787 3HD1 LEU A 235     117.780  93.122 106.629  1.00  1.00              
ATOM   3788  CD2 LEU A 235     115.581  91.628 107.346  1.00  1.00              
ATOM   3789 1HD2 LEU A 235     115.139  91.604 106.350  1.00  1.00              
ATOM   3790 2HD2 LEU A 235     116.489  91.026 107.355  1.00  1.00              
ATOM   3791 3HD2 LEU A 235     114.855  91.237 108.055  1.00  1.00              
ATOM   3792  C   LEU A 235     115.697  95.410 109.537  1.00  1.00              
ATOM   3793  O   LEU A 235     115.685  96.248 108.635  1.00  1.00              
ATOM   3794  N   SER A 236     114.813  95.338 110.527  1.00  1.00              
ATOM   3795  H   SER A 236     114.904  94.588 111.199  1.00  1.00              
ATOM   3796  CA  SER A 236     113.926  96.420 110.892  1.00  1.00              
ATOM   3797  HA  SER A 236     113.140  96.464 110.137  1.00  1.00              
ATOM   3798  CB  SER A 236     113.214  96.282 112.243  1.00  1.00              
ATOM   3799  HB1 SER A 236     112.624  97.182 112.421  1.00  1.00              
ATOM   3800  HB2 SER A 236     113.941  96.178 113.048  1.00  1.00              
ATOM   3801  OG  SER A 236     112.340  95.175 112.225  1.00  1.00              
ATOM   3802  HG  SER A 236     112.871  94.408 112.480  1.00  1.00              
ATOM   3803  C   SER A 236     114.686  97.721 110.811  1.00  1.00              
ATOM   3804  O   SER A 236     114.382  98.436 109.884  1.00  1.00              
ATOM   3805  N   THR A 237     115.740  97.979 111.603  1.00  1.00              
ATOM   3806  H   THR A 237     115.953  97.322 112.343  1.00  1.00              
ATOM   3807  CA  THR A 237     116.562  99.211 111.511  1.00  1.00              
ATOM   3808  HA  THR A 237     115.959 100.010 111.922  1.00  1.00              
ATOM   3809  CB  THR A 237     117.791  99.230 112.440  1.00  1.00              
ATOM   3810  HB  THR A 237     118.449  98.396 112.240  1.00  1.00              
ATOM   3811  CG2 THR A 237     118.621 100.510 112.340  1.00  1.00              
ATOM   3812 1HG2 THR A 237     119.403 100.494 113.100  1.00  1.00              
ATOM   3813 2HG2 THR A 237     119.088 100.589 111.361  1.00  1.00              
ATOM   3814 3HG2 THR A 237     117.982 101.378 112.506  1.00  1.00              
ATOM   3815  OG1 THR A 237     117.376  99.192 113.779  1.00  1.00              
ATOM   3816  HG1 THR A 237     116.973  98.330 113.961  1.00  1.00              
ATOM   3817  C   THR A 237     116.924  99.664 110.094  1.00  1.00              
ATOM   3818  O   THR A 237     116.825 100.839 109.747  1.00  1.00              
ATOM   3819  N   ARG A 238     117.291  98.729 109.232  1.00  1.00              
ATOM   3820  H   ARG A 238     117.235  97.767 109.558  1.00  1.00              
ATOM   3821  CA  ARG A 238     117.830  98.954 107.903  1.00  1.00              
ATOM   3822  HA  ARG A 238     118.494  99.815 107.907  1.00  1.00              
ATOM   3823  CB  ARG A 238     118.580  97.682 107.475  1.00  1.00              
ATOM   3824  HB1 ARG A 238     118.940  97.864 106.469  1.00  1.00              
ATOM   3825  HB2 ARG A 238     117.865  96.866 107.379  1.00  1.00              
ATOM   3826  CG  ARG A 238     119.750  97.179 108.366  1.00  1.00              
ATOM   3827  HG1 ARG A 238     120.526  96.780 107.733  1.00  1.00              
ATOM   3828  HG2 ARG A 238     119.428  96.292 108.896  1.00  1.00              
ATOM   3829  CD  ARG A 238     120.410  98.163 109.354  1.00  1.00              
ATOM   3830  HD1 ARG A 238     121.279  97.675 109.799  1.00  1.00              
ATOM   3831  HD2 ARG A 238     119.712  98.409 110.153  1.00  1.00              
ATOM   3832  NE  ARG A 238     120.823  99.393 108.670  1.00  1.00              
ATOM   3833  HE  ARG A 238     120.574  99.440 107.689  1.00  1.00              
ATOM   3834  CZ  ARG A 238     121.434 100.459 109.135  1.00  1.00              
ATOM   3835  NH1 ARG A 238     121.810 100.569 110.377  1.00  1.00              
ATOM   3836 1HH1 ARG A 238     121.691  99.782 110.989  1.00  1.00              
ATOM   3837 2HH1 ARG A 238     122.259 101.405 110.693  1.00  1.00              
ATOM   3838  NH2 ARG A 238     121.674 101.434 108.307  1.00  1.00              
ATOM   3839 1HH2 ARG A 238     121.369 101.315 107.347  1.00  1.00              
ATOM   3840 2HH2 ARG A 238     122.198 102.243 108.582  1.00  1.00              
ATOM   3841  C   ARG A 238     116.763  99.288 106.882  1.00  1.00              
ATOM   3842  O   ARG A 238     117.033  99.980 105.904  1.00  1.00              
ATOM   3843  N   GLN A 239     115.547  98.877 107.186  1.00  1.00              
ATOM   3844  H   GLN A 239     115.438  98.260 107.989  1.00  1.00              
ATOM   3845  CA  GLN A 239     114.354  99.329 106.515  1.00  1.00              
ATOM   3846  HA  GLN A 239     114.628  99.958 105.670  1.00  1.00              
ATOM   3847  CB  GLN A 239     113.582  98.089 105.992  1.00  1.00              
ATOM   3848  HB1 GLN A 239     112.662  98.420 105.511  1.00  1.00              
ATOM   3849  HB2 GLN A 239     113.309  97.457 106.839  1.00  1.00              
ATOM   3850  CG  GLN A 239     114.371  97.245 104.970  1.00  1.00              
ATOM   3851  HG1 GLN A 239     115.263  96.834 105.444  1.00  1.00              
ATOM   3852  HG2 GLN A 239     114.691  97.893 104.154  1.00  1.00              
ATOM   3853  CD  GLN A 239     113.567  96.071 104.399  1.00  1.00              
ATOM   3854  OE1 GLN A 239     113.067  95.208 105.103  1.00  1.00              
ATOM   3855  NE2 GLN A 239     113.446  95.960 103.095  1.00  1.00              
ATOM   3856 1HE2 GLN A 239     113.829  96.662 102.489  1.00  1.00              
ATOM   3857 2HE2 GLN A 239     112.915  95.176 102.757  1.00  1.00              
ATOM   3858  C   GLN A 239     113.486 100.181 107.477  1.00  1.00              
ATOM   3859  O   GLN A 239     112.296 100.356 107.233  1.00  1.00              
ATOM   3860  N   VAL A 240     114.008 100.727 108.589  1.00  1.00              
ATOM   3861  H   VAL A 240     114.979 100.539 108.814  1.00  1.00              
ATOM   3862  CA  VAL A 240     113.084 101.005 109.717  1.00  1.00              
ATOM   3863  HA  VAL A 240     112.375 100.179 109.796  1.00  1.00              
ATOM   3864  CB  VAL A 240     113.779 101.170 111.087  1.00  1.00              
ATOM   3865  HB  VAL A 240     114.507 100.407 111.142  1.00  1.00              
ATOM   3866  CG1 VAL A 240     114.540 102.485 111.337  1.00  1.00              
ATOM   3867 1HG1 VAL A 240     115.157 102.380 112.230  1.00  1.00              
ATOM   3868 2HG1 VAL A 240     115.190 102.708 110.492  1.00  1.00              
ATOM   3869 3HG1 VAL A 240     113.843 103.309 111.493  1.00  1.00              
ATOM   3870  CG2 VAL A 240     112.852 100.894 112.272  1.00  1.00              
ATOM   3871 1HG2 VAL A 240     113.439 100.829 113.189  1.00  1.00              
ATOM   3872 2HG2 VAL A 240     112.118 101.693 112.376  1.00  1.00              
ATOM   3873 3HG2 VAL A 240     112.339  99.944 112.115  1.00  1.00              
ATOM   3874  C   VAL A 240     112.291 102.270 109.573  1.00  1.00              
ATOM   3875  O   VAL A 240     111.211 102.466 110.118  1.00  1.00              
ATOM   3876  N   ARG A 241     112.856 103.166 108.799  1.00  1.00              
ATOM   3877  H   ARG A 241     113.776 102.944 108.440  1.00  1.00              
ATOM   3878  CA  ARG A 241     112.095 104.227 108.207  1.00  1.00              
ATOM   3879  HA  ARG A 241     111.040 104.001 108.340  1.00  1.00              
ATOM   3880  CB  ARG A 241     112.418 105.557 108.925  1.00  1.00              
ATOM   3881  HB1 ARG A 241     113.137 106.140 108.347  1.00  1.00              
ATOM   3882  HB2 ARG A 241     112.879 105.362 109.895  1.00  1.00              
ATOM   3883  CG  ARG A 241     111.137 106.360 109.177  1.00  1.00              
ATOM   3884  HG1 ARG A 241     110.625 105.939 110.043  1.00  1.00              
ATOM   3885  HG2 ARG A 241     110.472 106.295 108.316  1.00  1.00              
ATOM   3886  CD  ARG A 241     111.430 107.844 109.447  1.00  1.00              
ATOM   3887  HD1 ARG A 241     112.313 107.921 110.087  1.00  1.00              
ATOM   3888  HD2 ARG A 241     110.573 108.269 109.973  1.00  1.00              
ATOM   3889  NE  ARG A 241     111.625 108.566 108.180  1.00  1.00              
ATOM   3890  HE  ARG A 241     111.449 108.052 107.321  1.00  1.00              
ATOM   3891  CZ  ARG A 241     111.914 109.838 108.013  1.00  1.00              
ATOM   3892  NH1 ARG A 241     112.236 110.623 109.004  1.00  1.00              
ATOM   3893 1HH1 ARG A 241     112.279 110.227 109.926  1.00  1.00              
ATOM   3894 2HH1 ARG A 241     112.470 111.586 108.846  1.00  1.00              
ATOM   3895  NH2 ARG A 241     111.877 110.335 106.809  1.00  1.00              
ATOM   3896 1HH2 ARG A 241     111.580 109.710 106.064  1.00  1.00              
ATOM   3897 2HH2 ARG A 241     112.093 111.296 106.623  1.00  1.00              
ATOM   3898  C   ARG A 241     112.390 104.182 106.737  1.00  1.00              
ATOM   3899  O   ARG A 241     112.673 105.213 106.130  1.00  1.00              
ATOM   3900  N   ILE A 242     112.290 102.968 106.191  1.00  1.00              
ATOM   3901  H   ILE A 242     112.095 102.161 106.774  1.00  1.00              
ATOM   3902  CA  ILE A 242     112.301 102.785 104.767  1.00  1.00              
ATOM   3903  HA  ILE A 242     113.283 103.128 104.430  1.00  1.00              
ATOM   3904  CB  ILE A 242     112.172 101.354 104.235  1.00  1.00              
ATOM   3905  HB  ILE A 242     112.926 100.755 104.727  1.00  1.00              
ATOM   3906  CG2 ILE A 242     110.817 100.765 104.559  1.00  1.00              
ATOM   3907 1HG2 ILE A 242     110.066 101.131 103.861  1.00  1.00              
ATOM   3908 2HG2 ILE A 242     110.932  99.703 104.431  1.00  1.00              
ATOM   3909 3HG2 ILE A 242     110.551 100.954 105.589  1.00  1.00              
ATOM   3910  CG1 ILE A 242     112.423 101.234 102.715  1.00  1.00              
ATOM   3911 1HG1 ILE A 242     113.416 101.620 102.495  1.00  1.00              
ATOM   3912 2HG1 ILE A 242     111.693 101.828 102.167  1.00  1.00              
ATOM   3913  CD1 ILE A 242     112.327  99.793 102.189  1.00  1.00              
ATOM   3914  HD1 ILE A 242     112.601  99.793 101.141  1.00  1.00              
ATOM   3915  HD2 ILE A 242     113.001  99.142 102.745  1.00  1.00              
ATOM   3916  HD3 ILE A 242     111.305  99.422 102.257  1.00  1.00              
ATOM   3917  C   ILE A 242     111.258 103.816 104.116  1.00  1.00              
ATOM   3918  O   ILE A 242     111.506 104.195 102.973  1.00  1.00              
ATOM   3919  N   GLN A 243     110.177 104.477 104.665  1.00  1.00              
ATOM   3920  H   GLN A 243     109.854 105.150 103.982  1.00  1.00              
ATOM   3921  CA  GLN A 243     109.230 104.396 105.847  1.00  1.00              
ATOM   3922  HA  GLN A 243     109.734 104.633 106.777  1.00  1.00              
ATOM   3923  CB  GLN A 243     108.074 105.402 105.662  1.00  1.00              
ATOM   3924  HB1 GLN A 243     107.281 105.114 106.344  1.00  1.00              
ATOM   3925  HB2 GLN A 243     107.695 105.320 104.643  1.00  1.00              
ATOM   3926  CG  GLN A 243     108.383 106.877 105.970  1.00  1.00              
ATOM   3927  HG1 GLN A 243     108.650 106.974 107.021  1.00  1.00              
ATOM   3928  HG2 GLN A 243     107.474 107.456 105.809  1.00  1.00              
ATOM   3929  CD  GLN A 243     109.487 107.492 105.119  1.00  1.00              
ATOM   3930  OE1 GLN A 243     110.486 107.983 105.635  1.00  1.00              
ATOM   3931  NE2 GLN A 243     109.370 107.488 103.810  1.00  1.00              
ATOM   3932 1HE2 GLN A 243     108.531 107.154 103.369  1.00  1.00              
ATOM   3933 2HE2 GLN A 243     110.145 107.854 103.280  1.00  1.00              
ATOM   3934  C   GLN A 243     108.747 102.972 105.857  1.00  1.00              
ATOM   3935  O   GLN A 243     108.265 102.477 104.858  1.00  1.00              
ATOM   3936  N   THR A 244     108.820 102.317 106.999  1.00  1.00              
ATOM   3937  H   THR A 244     109.269 102.743 107.798  1.00  1.00              
ATOM   3938  CA  THR A 244     108.231 100.992 107.222  1.00  1.00              
ATOM   3939  HA  THR A 244     108.439 100.355 106.382  1.00  1.00              
ATOM   3940  CB  THR A 244     108.959 100.434 108.476  1.00  1.00              
ATOM   3941  HB  THR A 244     110.028 100.539 108.299  1.00  1.00              
ATOM   3942  CG2 THR A 244     108.652 101.155 109.786  1.00  1.00              
ATOM   3943 1HG2 THR A 244     107.663 100.900 110.114  1.00  1.00              
ATOM   3944 2HG2 THR A 244     109.344 100.807 110.554  1.00  1.00              
ATOM   3945 3HG2 THR A 244     108.724 102.236 109.687  1.00  1.00              
ATOM   3946  OG1 THR A 244     108.732  99.087 108.734  1.00  1.00              
ATOM   3947  HG1 THR A 244     107.821  98.849 108.496  1.00  1.00              
ATOM   3948  C   THR A 244     106.711 101.079 107.434  1.00  1.00              
ATOM   3949  O   THR A 244     106.083 100.282 108.109  1.00  1.00              
ATOM   3950  N   VAL A 245     106.120 102.121 106.858  1.00  1.00              
ATOM   3951  H   VAL A 245     106.731 102.788 106.426  1.00  1.00              
ATOM   3952  CA  VAL A 245     104.724 102.194 106.411  1.00  1.00              
ATOM   3953  HA  VAL A 245     104.106 101.618 107.087  1.00  1.00              
ATOM   3954  CB  VAL A 245     104.274 103.658 106.486  1.00  1.00              
ATOM   3955  HB  VAL A 245     103.203 103.614 106.486  1.00  1.00              
ATOM   3956  CG1 VAL A 245     104.717 104.334 107.798  1.00  1.00              
ATOM   3957 1HG1 VAL A 245     104.240 105.305 107.903  1.00  1.00              
ATOM   3958 2HG1 VAL A 245     104.449 103.702 108.640  1.00  1.00              
ATOM   3959 3HG1 VAL A 245     105.791 104.487 107.825  1.00  1.00              
ATOM   3960  CG2 VAL A 245     104.685 104.525 105.285  1.00  1.00              
ATOM   3961 1HG2 VAL A 245     104.023 104.316 104.444  1.00  1.00              
ATOM   3962 2HG2 VAL A 245     104.591 105.583 105.533  1.00  1.00              
ATOM   3963 3HG2 VAL A 245     105.699 104.293 104.978  1.00  1.00              
ATOM   3964  C   VAL A 245     104.555 101.674 104.993  1.00  1.00              
ATOM   3965  O   VAL A 245     103.468 101.699 104.435  1.00  1.00              
ATOM   3966  N   ASN A 246     105.694 101.319 104.413  1.00  1.00              
ATOM   3967  H   ASN A 246     106.517 101.389 104.987  1.00  1.00              
ATOM   3968  CA  ASN A 246     105.977 100.845 103.091  1.00  1.00              
ATOM   3969  HA  ASN A 246     105.033 100.491 102.675  1.00  1.00              
ATOM   3970  CB  ASN A 246     106.484 101.993 102.193  1.00  1.00              
ATOM   3971  HB1 ASN A 246     107.563 102.097 102.306  1.00  1.00              
ATOM   3972  HB2 ASN A 246     106.010 102.927 102.494  1.00  1.00              
ATOM   3973  CG  ASN A 246     106.179 101.793 100.711  1.00  1.00              
ATOM   3974  OD1 ASN A 246     105.899 102.741  99.980  1.00  1.00              
ATOM   3975  ND2 ASN A 246     106.216 100.591 100.195  1.00  1.00              
ATOM   3976 1HD2 ASN A 246     106.416  99.766 100.756  1.00  1.00              
ATOM   3977 2HD2 ASN A 246     106.187 100.524  99.193  1.00  1.00              
ATOM   3978  C   ASN A 246     106.917  99.624 103.124  1.00  1.00              
ATOM   3979  O   ASN A 246     106.868  98.776 102.241  1.00  1.00              
ATOM   3980  N   LEU A 247     107.696  99.484 104.200  1.00  1.00              
ATOM   3981  H   LEU A 247     107.816 100.312 104.757  1.00  1.00              
ATOM   3982  CA  LEU A 247     107.804  98.199 104.908  1.00  1.00              
ATOM   3983  HA  LEU A 247     107.535  97.411 104.197  1.00  1.00              
ATOM   3984  CB  LEU A 247     109.278  97.960 105.319  1.00  1.00              
ATOM   3985  HB1 LEU A 247     109.629  98.751 105.971  1.00  1.00              
ATOM   3986  HB2 LEU A 247     109.810  98.000 104.370  1.00  1.00              
ATOM   3987  CG  LEU A 247     109.775  96.640 105.928  1.00  1.00              
ATOM   3988  HG  LEU A 247     110.741  96.436 105.468  1.00  1.00              
ATOM   3989  CD1 LEU A 247     110.018  96.627 107.435  1.00  1.00              
ATOM   3990 1HD1 LEU A 247     110.567  95.727 107.706  1.00  1.00              
ATOM   3991 2HD1 LEU A 247     110.619  97.489 107.722  1.00  1.00              
ATOM   3992 3HD1 LEU A 247     109.079  96.643 107.983  1.00  1.00              
ATOM   3993  CD2 LEU A 247     108.855  95.506 105.556  1.00  1.00              
ATOM   3994 1HD2 LEU A 247     109.264  94.588 105.971  1.00  1.00              
ATOM   3995 2HD2 LEU A 247     107.877  95.674 105.968  1.00  1.00              
ATOM   3996 3HD2 LEU A 247     108.765  95.481 104.472  1.00  1.00              
ATOM   3997  C   LEU A 247     106.736  98.137 106.009  1.00  1.00              
ATOM   3998  O   LEU A 247     106.993  97.737 107.141  1.00  1.00              
ATOM   3999  N   HIS A 248     105.498  98.531 105.668  1.00  1.00              
ATOM   4000  CA  HIS A 248     104.327  97.683 105.895  1.00  1.00              
ATOM   4001  CB  HIS A 248     103.067  98.228 105.180  1.00  1.00              
ATOM   4002  CG  HIS A 248     102.814  98.032 103.698  1.00  1.00              
ATOM   4003  ND1 HIS A 248     103.665  98.386 102.656  1.00  1.00              
ATOM   4004  CE1 HIS A 248     102.998  98.175 101.515  1.00  1.00              
ATOM   4005  NE2 HIS A 248     101.731  97.816 101.792  1.00  1.00              
ATOM   4006  CD2 HIS A 248     101.588  97.738 103.162  1.00  1.00              
ATOM   4007  C   HIS A 248     104.679  96.249 105.547  1.00  1.00              
ATOM   4008  O   HIS A 248     104.388  95.706 104.480  1.00  1.00              
ATOM   4009  N   LEU A 249     105.362  95.633 106.505  1.00  1.00              
ATOM   4010  H   LEU A 249     105.739  96.213 107.248  1.00  1.00              
ATOM   4011  CA  LEU A 249     105.332  94.215 106.724  1.00  1.00              
ATOM   4012  HA  LEU A 249     105.627  93.733 105.792  1.00  1.00              
ATOM   4013  CB  LEU A 249     106.384  93.888 107.813  1.00  1.00              
ATOM   4014  HB1 LEU A 249     106.058  94.286 108.769  1.00  1.00              
ATOM   4015  HB2 LEU A 249     107.271  94.465 107.576  1.00  1.00              
ATOM   4016  CG  LEU A 249     106.861  92.431 107.973  1.00  1.00              
ATOM   4017  HG  LEU A 249     106.189  91.885 108.606  1.00  1.00              
ATOM   4018  CD1 LEU A 249     107.009  91.666 106.662  1.00  1.00              
ATOM   4019 1HD1 LEU A 249     107.442  90.683 106.849  1.00  1.00              
ATOM   4020 2HD1 LEU A 249     106.036  91.531 106.194  1.00  1.00              
ATOM   4021 3HD1 LEU A 249     107.659  92.229 105.998  1.00  1.00              
ATOM   4022  CD2 LEU A 249     108.227  92.421 108.656  1.00  1.00              
ATOM   4023 1HD2 LEU A 249     108.513  91.400 108.903  1.00  1.00              
ATOM   4024 2HD2 LEU A 249     108.976  92.856 107.994  1.00  1.00              
ATOM   4025 3HD2 LEU A 249     108.190  93.015 109.569  1.00  1.00              
ATOM   4026  C   LEU A 249     103.871  93.960 106.980  1.00  1.00              
ATOM   4027  O   LEU A 249     103.327  94.136 108.051  1.00  1.00              
ATOM   4028  N   SER A 250     103.192  93.670 105.895  1.00  1.00              
ATOM   4029  H   SER A 250     103.693  93.686 105.013  1.00  1.00              
ATOM   4030  CA  SER A 250     101.756  93.666 105.792  1.00  1.00              
ATOM   4031  HA  SER A 250     101.291  93.906 106.749  1.00  1.00              
ATOM   4032  CB  SER A 250     101.305  94.695 104.735  1.00  1.00              
ATOM   4033  HB1 SER A 250     101.442  95.695 105.147  1.00  1.00              
ATOM   4034  HB2 SER A 250     100.253  94.532 104.518  1.00  1.00              
ATOM   4035  OG  SER A 250     102.008  94.634 103.503  1.00  1.00              
ATOM   4036  HG  SER A 250     102.779  95.226 103.574  1.00  1.00              
ATOM   4037  C   SER A 250     101.477  92.231 105.393  1.00  1.00              
ATOM   4038  O   SER A 250     101.389  91.870 104.235  1.00  1.00              
ATOM   4039  N   SER A 251     101.499  91.414 106.457  1.00  1.00              
ATOM   4040  H   SER A 251     101.401  91.876 107.351  1.00  1.00              
ATOM   4041  CA  SER A 251     102.025  90.048 106.618  1.00  1.00              
ATOM   4042  HA  SER A 251     101.403  89.472 107.285  1.00  1.00              
ATOM   4043  CB  SER A 251     102.242  89.177 105.333  1.00  1.00              
ATOM   4044  HB1 SER A 251     103.275  88.837 105.293  1.00  1.00              
ATOM   4045  HB2 SER A 251     102.086  89.723 104.413  1.00  1.00              
ATOM   4046  OG  SER A 251     101.412  88.022 105.353  1.00  1.00              
ATOM   4047  HG  SER A 251     100.566  88.276 104.960  1.00  1.00              
ATOM   4048  C   SER A 251     103.374  90.185 107.354  1.00  1.00              
ATOM   4049  O   SER A 251     104.133  89.194 107.456  1.00  1.00              
ATOM   4050  N   ILE A 252     103.670  91.294 108.089  1.00  1.00              
ATOM   4051  H   ILE A 252     103.111  92.103 107.869  1.00  1.00              
ATOM   4052  CA  ILE A 252     103.944  91.135 109.522  1.00  1.00              
ATOM   4053  HA  ILE A 252     104.803  90.500 109.643  1.00  1.00              
ATOM   4054  CB  ILE A 252     104.114  92.415 110.416  1.00  1.00              
ATOM   4055  HB  ILE A 252     104.753  93.094 109.874  1.00  1.00              
ATOM   4056  CG2 ILE A 252     102.838  93.188 110.807  1.00  1.00              
ATOM   4057 1HG2 ILE A 252     103.096  94.159 111.225  1.00  1.00              
ATOM   4058 2HG2 ILE A 252     102.174  93.338 109.962  1.00  1.00              
ATOM   4059 3HG2 ILE A 252     102.270  92.641 111.555  1.00  1.00              
ATOM   4060  CG1 ILE A 252     104.811  92.129 111.757  1.00  1.00              
ATOM   4061 1HG1 ILE A 252     104.168  91.518 112.379  1.00  1.00              
ATOM   4062 2HG1 ILE A 252     104.957  93.070 112.289  1.00  1.00              
ATOM   4063  CD1 ILE A 252     106.188  91.455 111.692  1.00  1.00              
ATOM   4064  HD1 ILE A 252     106.522  91.285 112.708  1.00  1.00              
ATOM   4065  HD2 ILE A 252     106.149  90.491 111.194  1.00  1.00              
ATOM   4066  HD3 ILE A 252     106.895  92.110 111.190  1.00  1.00              
ATOM   4067  C   ILE A 252     102.648  90.290 109.892  1.00  1.00              
ATOM   4068  O   ILE A 252     101.564  90.825 109.918  1.00  1.00              
ATOM   4069  N   TRP A 253     102.665  88.937 109.897  1.00  1.00              
ATOM   4070  H   TRP A 253     103.453  88.497 109.452  1.00  1.00              
ATOM   4071  CA  TRP A 253     102.322  88.354 111.194  1.00  1.00              
ATOM   4072  HA  TRP A 253     101.717  89.134 111.605  1.00  1.00              
ATOM   4073  CB  TRP A 253     101.244  87.256 111.413  1.00  1.00              
ATOM   4074  HB1 TRP A 253     101.690  86.400 111.841  1.00  1.00              
ATOM   4075  HB2 TRP A 253     100.878  86.960 110.444  1.00  1.00              
ATOM   4076  CG  TRP A 253     100.088  87.558 112.367  1.00  1.00              
ATOM   4077  CD1 TRP A 253     100.140  88.529 113.303  1.00  1.00              
ATOM   4078  HD1 TRP A 253     100.968  89.178 113.476  1.00  1.00              
ATOM   4079  NE1 TRP A 253      98.948  88.693 113.944  1.00  1.00              
ATOM   4080  HE1 TRP A 253      98.758  89.508 114.521  1.00  1.00              
ATOM   4081  CE2 TRP A 253      98.084  87.690 113.629  1.00  1.00              
ATOM   4082  CZ2 TRP A 253      96.820  87.363 114.141  1.00  1.00              
ATOM   4083  HZ2 TRP A 253      96.378  87.981 114.912  1.00  1.00              
ATOM   4084  CH2 TRP A 253      96.194  86.198 113.693  1.00  1.00              
ATOM   4085  HH2 TRP A 253      95.235  85.913 114.106  1.00  1.00              
ATOM   4086  CZ3 TRP A 253      96.822  85.421 112.708  1.00  1.00              
ATOM   4087  HZ3 TRP A 253      96.287  84.561 112.354  1.00  1.00              
ATOM   4088  CE3 TRP A 253      98.092  85.762 112.193  1.00  1.00              
ATOM   4089  HE3 TRP A 253      98.534  85.119 111.455  1.00  1.00              
ATOM   4090  CD2 TRP A 253      98.779  86.916 112.639  1.00  1.00              
ATOM   4091  C   TRP A 253     103.592  88.597 112.023  1.00  1.00              
ATOM   4092  O   TRP A 253     104.674  88.265 111.589  1.00  1.00              
ATOM   4093  N   SER A 254     103.460  89.245 113.200  1.00  1.00              
ATOM   4094  H   SER A 254     102.635  89.813 113.329  1.00  1.00              
ATOM   4095  CA  SER A 254     104.034  88.678 114.408  1.00  1.00              
ATOM   4096  HA  SER A 254     105.106  88.734 114.382  1.00  1.00              
ATOM   4097  CB  SER A 254     103.547  89.472 115.661  1.00  1.00              
ATOM   4098  HB1 SER A 254     104.033  90.442 115.659  1.00  1.00              
ATOM   4099  HB2 SER A 254     103.859  88.925 116.552  1.00  1.00              
ATOM   4100  OG  SER A 254     102.166  89.702 115.687  1.00  1.00              
ATOM   4101  HG  SER A 254     101.938  90.347 114.999  1.00  1.00              
ATOM   4102  C   SER A 254     103.588  87.211 114.443  1.00  1.00              
ATOM   4103  O   SER A 254     102.548  86.836 114.959  1.00  1.00              
ATOM   4104  N   THR A 255     104.221  86.438 113.560  1.00  1.00              
ATOM   4105  H   THR A 255     105.075  86.785 113.165  1.00  1.00              
ATOM   4106  CA  THR A 255     103.584  85.321 112.874  1.00  1.00              
ATOM   4107  HA  THR A 255     102.520  85.459 112.852  1.00  1.00              
ATOM   4108  CB  THR A 255     104.104  85.035 111.398  1.00  1.00              
ATOM   4109  HB  THR A 255     104.333  83.981 111.302  1.00  1.00              
ATOM   4110  CG2 THR A 255     103.303  85.319 110.131  1.00  1.00              
ATOM   4111 1HG2 THR A 255     103.709  84.723 109.314  1.00  1.00              
ATOM   4112 2HG2 THR A 255     102.280  85.021 110.265  1.00  1.00              
ATOM   4113 3HG2 THR A 255     103.379  86.363 109.846  1.00  1.00              
ATOM   4114  OG1 THR A 255     105.288  85.690 111.076  1.00  1.00              
ATOM   4115  HG1 THR A 255     105.086  86.635 110.990  1.00  1.00              
ATOM   4116  C   THR A 255     103.785  84.096 113.816  1.00  1.00              
ATOM   4117  O   THR A 255     104.037  84.230 115.021  1.00  1.00              
ATOM   4118  N   TRP A 256     103.933  82.900 113.285  1.00  1.00              
ATOM   4119  H   TRP A 256     103.627  82.749 112.329  1.00  1.00              
ATOM   4120  CA  TRP A 256     105.084  82.103 113.689  1.00  1.00              
ATOM   4121  HA  TRP A 256     105.008  81.875 114.753  1.00  1.00              
ATOM   4122  CB  TRP A 256     104.987  80.729 112.951  1.00  1.00              
ATOM   4123  HB1 TRP A 256     105.261  80.914 111.904  1.00  1.00              
ATOM   4124  HB2 TRP A 256     103.927  80.439 112.967  1.00  1.00              
ATOM   4125  CG  TRP A 256     105.785  79.614 113.524  1.00  1.00              
ATOM   4126  CD1 TRP A 256     105.400  78.839 114.557  1.00  1.00              
ATOM   4127  HD1 TRP A 256     104.469  78.950 115.105  1.00  1.00              
ATOM   4128  NE1 TRP A 256     106.367  77.882 114.811  1.00  1.00              
ATOM   4129  HE1 TRP A 256     106.278  77.206 115.553  1.00  1.00              
ATOM   4130  CE2 TRP A 256     107.416  77.966 113.930  1.00  1.00              
ATOM   4131  CZ2 TRP A 256     108.586  77.222 113.762  1.00  1.00              
ATOM   4132  HZ2 TRP A 256     108.799  76.388 114.411  1.00  1.00              
ATOM   4133  CH2 TRP A 256     109.485  77.570 112.740  1.00  1.00              
ATOM   4134  HH2 TRP A 256     110.403  77.016 112.589  1.00  1.00              
ATOM   4135  CZ3 TRP A 256     109.200  78.662 111.906  1.00  1.00              
ATOM   4136  HZ3 TRP A 256     109.889  78.957 111.125  1.00  1.00              
ATOM   4137  CE3 TRP A 256     108.017  79.411 112.074  1.00  1.00              
ATOM   4138  HE3 TRP A 256     107.798  80.258 111.453  1.00  1.00              
ATOM   4139  CD2 TRP A 256     107.085  79.086 113.086  1.00  1.00              
ATOM   4140  C   TRP A 256     106.447  82.807 113.406  1.00  1.00              
ATOM   4141  O   TRP A 256     107.518  82.243 113.672  1.00  1.00              
ATOM   4142  N   ARG A 257     106.508  84.089 113.007  1.00  1.00              
ATOM   4143  H   ARG A 257     105.729  84.451 112.485  1.00  1.00              
ATOM   4144  CA  ARG A 257     107.280  85.143 113.715  1.00  1.00              
ATOM   4145  HA  ARG A 257     108.293  84.744 113.718  1.00  1.00              
ATOM   4146  CB  ARG A 257     107.459  86.499 112.999  1.00  1.00              
ATOM   4147  HB1 ARG A 257     107.997  87.155 113.668  1.00  1.00              
ATOM   4148  HB2 ARG A 257     106.513  86.984 112.822  1.00  1.00              
ATOM   4149  CG  ARG A 257     108.264  86.456 111.684  1.00  1.00              
ATOM   4150  HG1 ARG A 257     108.155  87.419 111.183  1.00  1.00              
ATOM   4151  HG2 ARG A 257     107.876  85.677 111.029  1.00  1.00              
ATOM   4152  CD  ARG A 257     109.759  86.201 111.928  1.00  1.00              
ATOM   4153  HD1 ARG A 257     109.862  85.217 112.388  1.00  1.00              
ATOM   4154  HD2 ARG A 257     110.142  86.956 112.617  1.00  1.00              
ATOM   4155  NE  ARG A 257     110.557  86.224 110.687  1.00  1.00              
ATOM   4156  HE  ARG A 257     110.139  86.615 109.862  1.00  1.00              
ATOM   4157  CZ  ARG A 257     111.739  85.642 110.530  1.00  1.00              
ATOM   4158  NH1 ARG A 257     112.405  85.109 111.514  1.00  1.00              
ATOM   4159 1HH1 ARG A 257     112.031  85.100 112.453  1.00  1.00              
ATOM   4160 2HH1 ARG A 257     113.331  84.717 111.331  1.00  1.00              
ATOM   4161  NH2 ARG A 257     112.283  85.591 109.358  1.00  1.00              
ATOM   4162 1HH2 ARG A 257     112.020  86.147 108.564  1.00  1.00              
ATOM   4163 2HH2 ARG A 257     113.190  85.137 109.248  1.00  1.00              
ATOM   4164  C   ARG A 257     106.969  85.160 115.175  1.00  1.00              
ATOM   4165  O   ARG A 257     106.403  86.130 115.653  1.00  1.00              
ATOM   4166  N   ILE A 258     107.380  84.035 115.784  1.00  1.00              
ATOM   4167  H   ILE A 258     107.913  83.426 115.172  1.00  1.00              
ATOM   4168  CA  ILE A 258     106.763  83.309 116.902  1.00  1.00              
ATOM   4169  HA  ILE A 258     105.803  82.913 116.564  1.00  1.00              
ATOM   4170  CB  ILE A 258     107.646  82.122 117.386  1.00  1.00              
ATOM   4171  HB  ILE A 258     107.378  81.906 118.422  1.00  1.00              
ATOM   4172  CG2 ILE A 258     107.322  80.829 116.626  1.00  1.00              
ATOM   4173 1HG2 ILE A 258     107.725  79.974 117.166  1.00  1.00              
ATOM   4174 2HG2 ILE A 258     106.241  80.699 116.555  1.00  1.00              
ATOM   4175 3HG2 ILE A 258     107.761  80.840 115.631  1.00  1.00              
ATOM   4176  CG1 ILE A 258     109.158  82.449 117.377  1.00  1.00              
ATOM   4177 1HG1 ILE A 258     109.314  83.410 117.870  1.00  1.00              
ATOM   4178 2HG1 ILE A 258     109.514  82.530 116.349  1.00  1.00              
ATOM   4179  CD1 ILE A 258     110.019  81.407 118.101  1.00  1.00              
ATOM   4180  HD1 ILE A 258     109.664  81.277 119.124  1.00  1.00              
ATOM   4181  HD2 ILE A 258     109.982  80.453 117.576  1.00  1.00              
ATOM   4182  HD3 ILE A 258     111.054  81.751 118.127  1.00  1.00              
ATOM   4183  C   ILE A 258     106.422  84.135 118.105  1.00  1.00              
ATOM   4184  O   ILE A 258     105.704  83.705 119.005  1.00  1.00              
ATOM   4185  N   ILE A 259     107.061  85.278 118.137  1.00  1.00              
ATOM   4186  H   ILE A 259     107.472  85.620 117.285  1.00  1.00              
ATOM   4187  CA  ILE A 259     107.039  86.129 119.247  1.00  1.00              
ATOM   4188  HA  ILE A 259     106.891  85.464 120.101  1.00  1.00              
ATOM   4189  CB  ILE A 259     108.473  86.642 119.520  1.00  1.00              
ATOM   4190  HB  ILE A 259     109.098  85.746 119.559  1.00  1.00              
ATOM   4191  CG2 ILE A 259     109.055  87.457 118.362  1.00  1.00              
ATOM   4192 1HG2 ILE A 259     108.341  88.206 118.049  1.00  1.00              
ATOM   4193 2HG2 ILE A 259     109.993  87.936 118.636  1.00  1.00              
ATOM   4194 3HG2 ILE A 259     109.245  86.791 117.523  1.00  1.00              
ATOM   4195  CG1 ILE A 259     108.596  87.226 120.936  1.00  1.00              
ATOM   4196 1HG1 ILE A 259     108.233  86.484 121.650  1.00  1.00              
ATOM   4197 2HG1 ILE A 259     107.960  88.089 121.018  1.00  1.00              
ATOM   4198  CD1 ILE A 259     110.020  87.610 121.357  1.00  1.00              
ATOM   4199  HD1 ILE A 259     110.694  86.766 121.208  1.00  1.00              
ATOM   4200  HD2 ILE A 259     110.371  88.467 120.783  1.00  1.00              
ATOM   4201  HD3 ILE A 259     110.022  87.882 122.413  1.00  1.00              
ATOM   4202  C   ILE A 259     105.810  86.990 119.262  1.00  1.00              
ATOM   4203  O   ILE A 259     105.551  87.749 118.339  1.00  1.00              
ATOM   4204  N   THR A 260     105.037  86.837 120.340  1.00  1.00              
ATOM   4205  H   THR A 260     105.160  86.046 120.958  1.00  1.00              
ATOM   4206  CA  THR A 260     103.982  87.784 120.662  1.00  1.00              
ATOM   4207  HA  THR A 260     103.192  87.692 119.915  1.00  1.00              
ATOM   4208  CB  THR A 260     103.371  87.585 122.064  1.00  1.00              
ATOM   4209  HB  THR A 260     103.960  88.138 122.797  1.00  1.00              
ATOM   4210  CG2 THR A 260     101.939  88.110 122.113  1.00  1.00              
ATOM   4211 1HG2 THR A 260     101.303  87.521 121.452  1.00  1.00              
ATOM   4212 2HG2 THR A 260     101.567  88.051 123.134  1.00  1.00              
ATOM   4213 3HG2 THR A 260     101.915  89.153 121.796  1.00  1.00              
ATOM   4214  OG1 THR A 260     103.398  86.238 122.453  1.00  1.00              
ATOM   4215  HG1 THR A 260     102.737  86.118 123.163  1.00  1.00              
ATOM   4216  C   THR A 260     104.512  89.200 120.615  1.00  1.00              
ATOM   4217  O   THR A 260     103.949  90.094 119.996  1.00  1.00              
ATOM   4218  N   ALA A 261     105.710  89.337 121.171  1.00  1.00              
ATOM   4219  H   ALA A 261     106.066  88.548 121.684  1.00  1.00              
ATOM   4220  CA  ALA A 261     106.636  90.398 120.888  1.00  1.00              
ATOM   4221  HA  ALA A 261     106.076  91.295 120.743  1.00  1.00              
ATOM   4222  CB  ALA A 261     107.481  90.661 122.145  1.00  1.00              
ATOM   4223  HB1 ALA A 261     108.095  91.550 121.993  1.00  1.00              
ATOM   4224  HB2 ALA A 261     106.826  90.843 122.997  1.00  1.00              
ATOM   4225  HB3 ALA A 261     108.134  89.822 122.374  1.00  1.00              
ATOM   4226  C   ALA A 261     107.452  90.245 119.606  1.00  1.00              
ATOM   4227  O   ALA A 261     108.676  90.374 119.622  1.00  1.00              
ATOM   4228  N   LEU A 262     106.764  90.153 118.463  1.00  1.00              
ATOM   4229  H   LEU A 262     105.782  89.915 118.501  1.00  1.00              
ATOM   4230  CA  LEU A 262     107.271  90.753 117.235  1.00  1.00              
ATOM   4231  HA  LEU A 262     108.364  90.634 117.284  1.00  1.00              
ATOM   4232  CB  LEU A 262     106.801  90.101 115.956  1.00  1.00              
ATOM   4233  HB1 LEU A 262     106.033  90.708 115.486  1.00  1.00              
ATOM   4234  HB2 LEU A 262     106.379  89.122 116.179  1.00  1.00              
ATOM   4235  CG  LEU A 262     107.912  89.895 114.897  1.00  1.00              
ATOM   4236  HG  LEU A 262     107.438  89.490 114.005  1.00  1.00              
ATOM   4237  CD1 LEU A 262     108.653  91.166 114.493  1.00  1.00              
ATOM   4238 1HD1 LEU A 262     109.267  90.974 113.621  1.00  1.00              
ATOM   4239 2HD1 LEU A 262     107.942  91.945 114.229  1.00  1.00              
ATOM   4240 3HD1 LEU A 262     109.278  91.539 115.302  1.00  1.00              
ATOM   4241  CD2 LEU A 262     108.985  88.894 115.334  1.00  1.00              
ATOM   4242 1HD2 LEU A 262     109.592  89.300 116.142  1.00  1.00              
ATOM   4243 2HD2 LEU A 262     108.489  87.986 115.667  1.00  1.00              
ATOM   4244 3HD2 LEU A 262     109.630  88.674 114.487  1.00  1.00              
ATOM   4245  C   LEU A 262     107.146  92.307 117.287  1.00  1.00              
ATOM   4246  O   LEU A 262     107.019  92.973 116.301  1.00  1.00              
ATOM   4247  N   THR A 263     107.094  92.826 118.536  1.00  1.00              
ATOM   4248  H   THR A 263     107.470  92.285 119.287  1.00  1.00              
ATOM   4249  CA  THR A 263     106.181  93.901 118.855  1.00  1.00              
ATOM   4250  HA  THR A 263     106.027  94.450 117.936  1.00  1.00              
ATOM   4251  CB  THR A 263     104.703  93.463 119.156  1.00  1.00              
ATOM   4252  HB  THR A 263     104.130  94.381 119.232  1.00  1.00              
ATOM   4253  CG2 THR A 263     104.040  92.626 118.073  1.00  1.00              
ATOM   4254 1HG2 THR A 263     102.992  92.460 118.311  1.00  1.00              
ATOM   4255 2HG2 THR A 263     104.069  93.154 117.121  1.00  1.00              
ATOM   4256 3HG2 THR A 263     104.518  91.659 117.952  1.00  1.00              
ATOM   4257  OG1 THR A 263     104.549  92.830 120.389  1.00  1.00              
ATOM   4258  HG1 THR A 263     103.933  92.097 120.234  1.00  1.00              
ATOM   4259  C   THR A 263     106.671  94.965 119.829  1.00  1.00              
ATOM   4260  O   THR A 263     107.823  94.918 120.242  1.00  1.00              
ATOM   4261  N   LYS A 264     105.846  96.010 120.004  1.00  1.00              
ATOM   4262  H   LYS A 264     104.873  95.858 119.737  1.00  1.00              
ATOM   4263  CA  LYS A 264     106.272  97.437 119.824  1.00  1.00              
ATOM   4264  HA  LYS A 264     105.372  98.035 119.903  1.00  1.00              
ATOM   4265  CB  LYS A 264     107.265  97.842 120.954  1.00  1.00              
ATOM   4266  HB1 LYS A 264     107.261  97.070 121.716  1.00  1.00              
ATOM   4267  HB2 LYS A 264     106.806  98.694 121.434  1.00  1.00              
ATOM   4268  CG  LYS A 264     108.749  98.248 120.706  1.00  1.00              
ATOM   4269  HG1 LYS A 264     109.121  98.567 121.678  1.00  1.00              
ATOM   4270  HG2 LYS A 264     108.793  99.156 120.108  1.00  1.00              
ATOM   4271  CD  LYS A 264     109.820  97.255 120.187  1.00  1.00              
ATOM   4272  HD1 LYS A 264     109.794  96.332 120.767  1.00  1.00              
ATOM   4273  HD2 LYS A 264     110.803  97.702 120.354  1.00  1.00              
ATOM   4274  CE  LYS A 264     109.762  96.902 118.681  1.00  1.00              
ATOM   4275  HE1 LYS A 264     109.668  97.836 118.120  1.00  1.00              
ATOM   4276  HE2 LYS A 264     108.859  96.311 118.513  1.00  1.00              
ATOM   4277  NZ  LYS A 264     110.955  96.154 118.202  1.00  1.00              
ATOM   4278  HZ1 LYS A 264     110.941  96.000 117.201  1.00  1.00              
ATOM   4279  HZ2 LYS A 264     111.833  96.643 118.384  1.00  1.00              
ATOM   4280  HZ3 LYS A 264     111.053  95.258 118.652  1.00  1.00              
ATOM   4281  C   LYS A 264     106.767  97.712 118.386  1.00  1.00              
ATOM   4282  O   LYS A 264     107.475  98.688 118.126  1.00  1.00              
ATOM   4283  N   GLU A 265     106.450  96.771 117.528  1.00  1.00              
ATOM   4284  H   GLU A 265     105.653  96.238 117.847  1.00  1.00              
ATOM   4285  CA  GLU A 265     106.914  96.367 116.219  1.00  1.00              
ATOM   4286  HA  GLU A 265     107.622  95.558 116.311  1.00  1.00              
ATOM   4287  CB  GLU A 265     105.692  95.793 115.431  1.00  1.00              
ATOM   4288  HB1 GLU A 265     105.453  94.837 115.882  1.00  1.00              
ATOM   4289  HB2 GLU A 265     106.019  95.576 114.417  1.00  1.00              
ATOM   4290  CG  GLU A 265     104.356  96.586 115.374  1.00  1.00              
ATOM   4291  HG1 GLU A 265     103.654  96.006 114.775  1.00  1.00              
ATOM   4292  HG2 GLU A 265     104.522  97.514 114.838  1.00  1.00              
ATOM   4293  CD  GLU A 265     103.700  96.901 116.731  1.00  1.00              
ATOM   4294  OE1 GLU A 265     103.808  96.072 117.664  1.00  1.00              
ATOM   4295  OE2 GLU A 265     103.198  98.033 116.910  1.00  1.00              
ATOM   4296  C   GLU A 265     107.607  97.487 115.499  1.00  1.00              
ATOM   4297  O   GLU A 265     108.860  97.416 115.372  1.00  1.00              
ATOM   4298  N   THR A 266     106.873  98.528 115.239  1.00  1.00              
ATOM   4299  H   THR A 266     105.880  98.509 115.403  1.00  1.00              
ATOM   4300  CA  THR A 266     107.451  99.816 115.156  1.00  1.00              
ATOM   4301  HA  THR A 266     108.131  99.995 116.014  1.00  1.00              
ATOM   4302  CB  THR A 266     108.388  99.975 113.878  1.00  1.00              
ATOM   4303  HB  THR A 266     108.013 100.766 113.240  1.00  1.00              
ATOM   4304  CG2 THR A 266     109.806 100.321 114.262  1.00  1.00              
ATOM   4305 1HG2 THR A 266     109.869 101.265 114.795  1.00  1.00              
ATOM   4306 2HG2 THR A 266     110.268  99.558 114.888  1.00  1.00              
ATOM   4307 3HG2 THR A 266     110.402 100.411 113.362  1.00  1.00              
ATOM   4308  OG1 THR A 266     108.449  98.840 113.048  1.00  1.00              
ATOM   4309  HG1 THR A 266     108.796  98.113 113.584  1.00  1.00              
ATOM   4310  C   THR A 266     106.497 101.009 115.207  1.00  1.00              
ATOM   4311  O   THR A 266     105.289 100.851 115.206  1.00  1.00              
ATOM   4312  N   LEU A 267     107.073 102.221 115.031  1.00  1.00              
ATOM   4313  H   LEU A 267     108.055 102.179 115.206  1.00  1.00              
ATOM   4314  CA  LEU A 267     106.530 103.255 114.142  1.00  1.00              
ATOM   4315  HA  LEU A 267     105.571 103.558 114.564  1.00  1.00              
ATOM   4316  CB  LEU A 267     107.483 104.474 114.170  1.00  1.00              
ATOM   4317  HB1 LEU A 267     107.055 105.239 113.522  1.00  1.00              
ATOM   4318  HB2 LEU A 267     108.438 104.182 113.734  1.00  1.00              
ATOM   4319  CG  LEU A 267     107.748 105.109 115.549  1.00  1.00              
ATOM   4320  HG  LEU A 267     108.226 104.374 116.197  1.00  1.00              
ATOM   4321  CD1 LEU A 267     108.702 106.297 115.395  1.00  1.00              
ATOM   4322 1HD1 LEU A 267     109.629 105.969 114.924  1.00  1.00              
ATOM   4323 2HD1 LEU A 267     108.239 107.072 114.785  1.00  1.00              
ATOM   4324 3HD1 LEU A 267     108.936 106.712 116.375  1.00  1.00              
ATOM   4325  CD2 LEU A 267     106.471 105.603 116.231  1.00  1.00              
ATOM   4326 1HD2 LEU A 267     106.722 106.106 117.163  1.00  1.00              
ATOM   4327 2HD2 LEU A 267     105.941 106.295 115.577  1.00  1.00              
ATOM   4328 3HD2 LEU A 267     105.819 104.760 116.454  1.00  1.00              
ATOM   4329  C   LEU A 267     106.248 102.780 112.686  1.00  1.00              
ATOM   4330  O   LEU A 267     106.450 103.497 111.716  1.00  1.00              
ATOM   4331  N   MET A 268     105.786 101.532 112.523  1.00  1.00              
ATOM   4332  H   MET A 268     105.528 101.008 113.347  1.00  1.00              
ATOM   4333  CA  MET A 268     105.296 100.976 111.276  1.00  1.00              
ATOM   4334  HA  MET A 268     105.827 101.448 110.456  1.00  1.00              
ATOM   4335  CB  MET A 268     105.529  99.459 111.138  1.00  1.00              
ATOM   4336  HB1 MET A 268     106.600  99.264 111.145  1.00  1.00              
ATOM   4337  HB2 MET A 268     105.148  99.164 110.165  1.00  1.00              
ATOM   4338  CG  MET A 268     104.889  98.546 112.183  1.00  1.00              
ATOM   4339  HG1 MET A 268     103.805  98.637 112.150  1.00  1.00              
ATOM   4340  HG2 MET A 268     105.225  98.860 113.167  1.00  1.00              
ATOM   4341  SD  MET A 268     105.322  96.798 111.951  1.00  1.00              
ATOM   4342  CE  MET A 268     104.653  96.469 110.296  1.00  1.00              
ATOM   4343  HE1 MET A 268     104.748  95.410 110.073  1.00  1.00              
ATOM   4344  HE2 MET A 268     103.599  96.734 110.263  1.00  1.00              
ATOM   4345  HE3 MET A 268     105.203  97.038 109.547  1.00  1.00              
ATOM   4346  C   MET A 268     103.848 101.407 111.069  1.00  1.00              
ATOM   4347  O   MET A 268     102.915 100.612 111.088  1.00  1.00              
ATOM   4348  N   SER A 269     103.637 102.721 110.995  1.00  1.00              
ATOM   4349  H   SER A 269     104.432 103.337 111.123  1.00  1.00              
ATOM   4350  CA  SER A 269     102.309 103.255 111.267  1.00  1.00              
ATOM   4351  HA  SER A 269     101.831 102.612 112.004  1.00  1.00              
ATOM   4352  CB  SER A 269     102.404 104.655 111.896  1.00  1.00              
ATOM   4353  HB1 SER A 269     101.453 104.905 112.372  1.00  1.00              
ATOM   4354  HB2 SER A 269     102.597 105.384 111.109  1.00  1.00              
ATOM   4355  OG  SER A 269     103.457 104.756 112.843  1.00  1.00              
ATOM   4356  HG  SER A 269     103.107 104.638 113.744  1.00  1.00              
ATOM   4357  C   SER A 269     101.381 103.306 110.056  1.00  1.00              
ATOM   4358  O   SER A 269     100.266 102.809 110.126  1.00  1.00              
ATOM   4359  N   SER A 270     101.813 103.888 108.927  1.00  1.00              
ATOM   4360  H   SER A 270     102.740 104.280 108.918  1.00  1.00              
ATOM   4361  CA  SER A 270     100.969 104.107 107.736  1.00  1.00              
ATOM   4362  HA  SER A 270      99.971 104.300 108.139  1.00  1.00              
ATOM   4363  CB  SER A 270     101.304 105.391 106.945  1.00  1.00              
ATOM   4364  HB1 SER A 270     100.375 105.804 106.547  1.00  1.00              
ATOM   4365  HB2 SER A 270     101.944 105.177 106.094  1.00  1.00              
ATOM   4366  OG  SER A 270     101.938 106.364 107.752  1.00  1.00              
ATOM   4367  HG  SER A 270     101.315 106.650 108.429  1.00  1.00              
ATOM   4368  C   SER A 270     100.750 102.877 106.848  1.00  1.00              
ATOM   4369  O   SER A 270     100.749 102.977 105.618  1.00  1.00              
ATOM   4370  N   ILE A 271     100.649 101.704 107.463  1.00  1.00              
ATOM   4371  H   ILE A 271     100.550 101.724 108.477  1.00  1.00              
ATOM   4372  CA  ILE A 271     100.620 100.395 106.811  1.00  1.00              
ATOM   4373  HA  ILE A 271     101.269 100.420 105.935  1.00  1.00              
ATOM   4374  CB  ILE A 271     101.183  99.321 107.785  1.00  1.00              
ATOM   4375  HB  ILE A 271     101.113  98.351 107.288  1.00  1.00              
ATOM   4376  CG2 ILE A 271     102.669  99.633 108.021  1.00  1.00              
ATOM   4377 1HG2 ILE A 271     103.176  98.794 108.496  1.00  1.00              
ATOM   4378 2HG2 ILE A 271     103.161  99.819 107.079  1.00  1.00              
ATOM   4379 3HG2 ILE A 271     102.777 100.523 108.633  1.00  1.00              
ATOM   4380  CG1 ILE A 271     100.485  99.215 109.165  1.00  1.00              
ATOM   4381 1HG1 ILE A 271      99.420  99.034 109.044  1.00  1.00              
ATOM   4382 2HG1 ILE A 271     100.598 100.148 109.716  1.00  1.00              
ATOM   4383  CD1 ILE A 271     101.044  98.073 110.018  1.00  1.00              
ATOM   4384  HD1 ILE A 271     100.448  97.978 110.916  1.00  1.00              
ATOM   4385  HD2 ILE A 271     101.017  97.136 109.462  1.00  1.00              
ATOM   4386  HD3 ILE A 271     102.062  98.287 110.330  1.00  1.00              
ATOM   4387  C   ILE A 271      99.198 100.057 106.305  1.00  1.00              
ATOM   4388  O   ILE A 271      98.489  99.220 106.854  1.00  1.00              
ATOM   4389  N   ARG A 272      98.742 100.765 105.261  1.00  1.00              
ATOM   4390  H   ARG A 272      99.340 101.511 104.938  1.00  1.00              
ATOM   4391  CA  ARG A 272      97.336 100.735 104.789  1.00  1.00              
ATOM   4392  HA  ARG A 272      96.725 101.103 105.620  1.00  1.00              
ATOM   4393  CB  ARG A 272      97.082 101.672 103.595  1.00  1.00              
ATOM   4394  HB1 ARG A 272      96.002 101.821 103.535  1.00  1.00              
ATOM   4395  HB2 ARG A 272      97.370 101.167 102.675  1.00  1.00              
ATOM   4396  CG  ARG A 272      97.740 103.064 103.656  1.00  1.00              
ATOM   4397  HG1 ARG A 272      98.108 103.280 104.659  1.00  1.00              
ATOM   4398  HG2 ARG A 272      96.970 103.804 103.432  1.00  1.00              
ATOM   4399  CD  ARG A 272      98.864 103.243 102.619  1.00  1.00              
ATOM   4400  HD1 ARG A 272      99.144 104.298 102.610  1.00  1.00              
ATOM   4401  HD2 ARG A 272      98.484 102.998 101.626  1.00  1.00              
ATOM   4402  NE  ARG A 272     100.075 102.455 102.923  1.00  1.00              
ATOM   4403  HE  ARG A 272     100.660 102.812 103.674  1.00  1.00              
ATOM   4404  CZ  ARG A 272     100.452 101.294 102.412  1.00  1.00              
ATOM   4405  NH1 ARG A 272      99.747 100.603 101.564  1.00  1.00              
ATOM   4406 1HH1 ARG A 272      98.847 100.928 101.271  1.00  1.00              
ATOM   4407 2HH1 ARG A 272     100.104  99.696 101.301  1.00  1.00              
ATOM   4408  NH2 ARG A 272     101.562 100.749 102.778  1.00  1.00              
ATOM   4409 1HH2 ARG A 272     102.193 101.207 103.424  1.00  1.00              
ATOM   4410 2HH2 ARG A 272     101.818  99.804 102.497  1.00  1.00              
ATOM   4411  C   ARG A 272      96.746  99.349 104.469  1.00  1.00              
ATOM   4412  O   ARG A 272      95.527  99.140 104.492  1.00  1.00              
ATOM   4413  N   GLN A 273      97.610  98.382 104.207  1.00  1.00              
ATOM   4414  H   GLN A 273      98.585  98.570 104.381  1.00  1.00              
ATOM   4415  CA  GLN A 273      97.214  96.990 104.202  1.00  1.00              
ATOM   4416  HA  GLN A 273      96.205  96.880 104.602  1.00  1.00              
ATOM   4417  CB  GLN A 273      97.216  96.421 102.764  1.00  1.00              
ATOM   4418  HB1 GLN A 273      96.542  97.012 102.143  1.00  1.00              
ATOM   4419  HB2 GLN A 273      96.822  95.405 102.801  1.00  1.00              
ATOM   4420  CG  GLN A 273      98.610  96.385 102.100  1.00  1.00              
ATOM   4421  HG1 GLN A 273      99.348  96.027 102.815  1.00  1.00              
ATOM   4422  HG2 GLN A 273      98.894  97.393 101.800  1.00  1.00              
ATOM   4423  CD  GLN A 273      98.684  95.470 100.877  1.00  1.00              
ATOM   4424  OE1 GLN A 273      97.734  95.305 100.127  1.00  1.00              
ATOM   4425  NE2 GLN A 273      99.810  94.826 100.645  1.00  1.00              
ATOM   4426 1HE2 GLN A 273     100.611  94.948 101.259  1.00  1.00              
ATOM   4427 2HE2 GLN A 273      99.851  94.244  99.826  1.00  1.00              
ATOM   4428  C   GLN A 273      98.138  96.199 105.115  1.00  1.00              
ATOM   4429  O   GLN A 273      99.211  96.638 105.521  1.00  1.00              
ATOM   4430  N   PHE A 274      97.694  94.984 105.364  1.00  1.00              
ATOM   4431  H   PHE A 274      96.774  94.764 105.009  1.00  1.00              
ATOM   4432  CA  PHE A 274      98.176  94.066 106.365  1.00  1.00              
ATOM   4433  HA  PHE A 274      99.250  94.130 106.480  1.00  1.00              
ATOM   4434  CB  PHE A 274      97.469  94.458 107.684  1.00  1.00              
ATOM   4435  HB1 PHE A 274      96.560  93.873 107.803  1.00  1.00              
ATOM   4436  HB2 PHE A 274      97.141  95.497 107.619  1.00  1.00              
ATOM   4437  CG  PHE A 274      98.256  94.341 108.968  1.00  1.00              
ATOM   4438  CD1 PHE A 274      98.490  95.494 109.743  1.00  1.00              
ATOM   4439  HD1 PHE A 274      98.172  96.463 109.385  1.00  1.00              
ATOM   4440  CE1 PHE A 274      99.131  95.386 110.989  1.00  1.00              
ATOM   4441  HE1 PHE A 274      99.311  96.257 111.596  1.00  1.00              
ATOM   4442  CZ  PHE A 274      99.569  94.136 111.444  1.00  1.00              
ATOM   4443  HZ  PHE A 274     100.088  94.051 112.387  1.00  1.00              
ATOM   4444  CE2 PHE A 274      99.338  92.988 110.672  1.00  1.00              
ATOM   4445  HE2 PHE A 274      99.670  92.026 111.039  1.00  1.00              
ATOM   4446  CD2 PHE A 274      98.669  93.085 109.442  1.00  1.00              
ATOM   4447  HD2 PHE A 274      98.456  92.187 108.885  1.00  1.00              
ATOM   4448  C   PHE A 274      97.698  92.691 105.880  1.00  1.00              
ATOM   4449  O   PHE A 274      96.559  92.505 105.407  1.00  1.00              
ATOM   4450  N   SER A 275      98.600  91.734 106.022  1.00  1.00              
ATOM   4451  H   SER A 275      99.415  91.950 106.575  1.00  1.00              
ATOM   4452  CA  SER A 275      98.423  90.323 105.724  1.00  1.00              
ATOM   4453  HA  SER A 275      97.352  90.144 105.653  1.00  1.00              
ATOM   4454  CB  SER A 275      98.976  89.929 104.347  1.00  1.00              
ATOM   4455  HB1 SER A 275     100.034  90.108 104.314  1.00  1.00              
ATOM   4456  HB2 SER A 275      98.495  90.544 103.584  1.00  1.00              
ATOM   4457  OG  SER A 275      98.791  88.560 104.030  1.00  1.00              
ATOM   4458  HG  SER A 275      98.930  88.464 103.077  1.00  1.00              
ATOM   4459  C   SER A 275      98.864  89.476 106.915  1.00  1.00              
ATOM   4460  O   SER A 275      99.328  90.042 107.897  1.00  1.00              
ATOM   4461  N   MET A 276      98.698  88.158 106.860  1.00  1.00              
ATOM   4462  H   MET A 276      98.157  87.799 106.088  1.00  1.00              
ATOM   4463  CA  MET A 276      99.195  87.216 107.862  1.00  1.00              
ATOM   4464  HA  MET A 276     100.284  87.240 107.865  1.00  1.00              
ATOM   4465  CB  MET A 276      98.697  87.598 109.275  1.00  1.00              
ATOM   4466  HB1 MET A 276      99.310  88.390 109.699  1.00  1.00              
ATOM   4467  HB2 MET A 276      98.851  86.725 109.893  1.00  1.00              
ATOM   4468  CG  MET A 276      97.217  87.978 109.451  1.00  1.00              
ATOM   4469  HG1 MET A 276      96.881  87.537 110.387  1.00  1.00              
ATOM   4470  HG2 MET A 276      96.684  87.494 108.649  1.00  1.00              
ATOM   4471  SD  MET A 276      96.736  89.723 109.468  1.00  1.00              
ATOM   4472  CE  MET A 276      97.480  90.204 111.053  1.00  1.00              
ATOM   4473  HE1 MET A 276      97.067  89.595 111.856  1.00  1.00              
ATOM   4474  HE2 MET A 276      98.561  90.068 111.024  1.00  1.00              
ATOM   4475  HE3 MET A 276      97.264  91.252 111.255  1.00  1.00              
ATOM   4476  C   MET A 276      98.725  85.768 107.531  1.00  1.00              
ATOM   4477  O   MET A 276      97.631  85.350 107.911  1.00  1.00              
ATOM   4478  N   SER A 277      99.501  84.997 106.748  1.00  1.00              
ATOM   4479  H   SER A 277     100.397  85.377 106.474  1.00  1.00              
ATOM   4480  CA  SER A 277      98.849  84.059 105.801  1.00  1.00              
ATOM   4481  HA  SER A 277      97.769  84.192 105.885  1.00  1.00              
ATOM   4482  CB  SER A 277      99.186  84.501 104.367  1.00  1.00              
ATOM   4483  HB1 SER A 277      99.079  83.662 103.677  1.00  1.00              
ATOM   4484  HB2 SER A 277     100.215  84.860 104.313  1.00  1.00              
ATOM   4485  OG  SER A 277      98.290  85.511 103.954  1.00  1.00              
ATOM   4486  HG  SER A 277      98.411  86.294 104.500  1.00  1.00              
ATOM   4487  C   SER A 277      98.989  82.538 105.881  1.00  1.00              
ATOM   4488  O   SER A 277      98.255  81.836 105.184  1.00  1.00              
ATOM   4489  N   ASN A 278      99.882  82.004 106.694  1.00  1.00              
ATOM   4490  H   ASN A 278     100.479  82.637 107.203  1.00  1.00              
ATOM   4491  CA  ASN A 278      99.883  80.606 107.132  1.00  1.00              
ATOM   4492  HA  ASN A 278      98.875  80.308 107.436  1.00  1.00              
ATOM   4493  CB  ASN A 278     100.389  79.656 106.040  1.00  1.00              
ATOM   4494  HB1 ASN A 278     101.366  79.976 105.678  1.00  1.00              
ATOM   4495  HB2 ASN A 278      99.693  79.643 105.203  1.00  1.00              
ATOM   4496  CG  ASN A 278     100.481  78.249 106.597  1.00  1.00              
ATOM   4497  OD1 ASN A 278      99.489  77.569 106.789  1.00  1.00              
ATOM   4498  ND2 ASN A 278     101.662  77.789 106.919  1.00  1.00              
ATOM   4499 1HD2 ASN A 278     102.468  78.385 106.851  1.00  1.00              
ATOM   4500 2HD2 ASN A 278     101.708  76.847 107.267  1.00  1.00              
ATOM   4501  C   ASN A 278     100.793  80.600 108.339  1.00  1.00              
ATOM   4502  O   ASN A 278     102.017  80.694 108.218  1.00  1.00              
ATOM   4503  N   VAL A 279     100.183  80.711 109.500  1.00  1.00              
ATOM   4504  H   VAL A 279      99.175  80.557 109.565  1.00  1.00              
ATOM   4505  CA  VAL A 279     100.904  81.117 110.711  1.00  1.00              
ATOM   4506  HA  VAL A 279     101.922  80.727 110.677  1.00  1.00              
ATOM   4507  CB  VAL A 279     100.979  82.662 110.865  1.00  1.00              
ATOM   4508  HB  VAL A 279     102.032  82.903 110.738  1.00  1.00              
ATOM   4509  CG1 VAL A 279     100.228  83.482 109.792  1.00  1.00              
ATOM   4510 1HG1 VAL A 279     100.210  84.541 110.036  1.00  1.00              
ATOM   4511 2HG1 VAL A 279     100.736  83.373 108.838  1.00  1.00              
ATOM   4512 3HG1 VAL A 279      99.194  83.163 109.693  1.00  1.00              
ATOM   4513  CG2 VAL A 279     100.606  83.227 112.239  1.00  1.00              
ATOM   4514 1HG2 VAL A 279     100.706  84.307 112.246  1.00  1.00              
ATOM   4515 2HG2 VAL A 279      99.576  82.984 112.479  1.00  1.00              
ATOM   4516 3HG2 VAL A 279     101.253  82.829 113.016  1.00  1.00              
ATOM   4517  C   VAL A 279     100.183  80.368 111.829  1.00  1.00              
ATOM   4518  O   VAL A 279      99.074  79.878 111.655  1.00  1.00              
ATOM   4519  N   THR A 280     100.771  80.270 113.006  1.00  1.00              
ATOM   4520  H   THR A 280     101.720  80.583 113.140  1.00  1.00              
ATOM   4521  CA  THR A 280     100.061  79.718 114.156  1.00  1.00              
ATOM   4522  HA  THR A 280      98.998  79.598 113.948  1.00  1.00              
ATOM   4523  CB  THR A 280     100.585  78.321 114.546  1.00  1.00              
ATOM   4524  HB  THR A 280     100.044  77.982 115.430  1.00  1.00              
ATOM   4525  CG2 THR A 280     100.379  77.291 113.435  1.00  1.00              
ATOM   4526 1HG2 THR A 280      99.331  77.273 113.136  1.00  1.00              
ATOM   4527 2HG2 THR A 280     100.996  77.540 112.572  1.00  1.00              
ATOM   4528 3HG2 THR A 280     100.662  76.303 113.800  1.00  1.00              
ATOM   4529  OG1 THR A 280     101.962  78.357 114.840  1.00  1.00              
ATOM   4530  HG1 THR A 280     102.023  78.869 115.661  1.00  1.00              
ATOM   4531  C   THR A 280     100.156  80.700 115.308  1.00  1.00              
ATOM   4532  O   THR A 280     100.963  80.551 116.222  1.00  1.00              
ATOM   4533  N   LEU A 281      99.403  81.793 115.177  1.00  1.00              
ATOM   4534  H   LEU A 281      98.782  81.872 114.388  1.00  1.00              
ATOM   4535  CA  LEU A 281      99.360  82.861 116.165  1.00  1.00              
ATOM   4536  HA  LEU A 281     100.382  83.015 116.514  1.00  1.00              
ATOM   4537  CB  LEU A 281      98.911  84.164 115.476  1.00  1.00              
ATOM   4538  HB1 LEU A 281      97.873  84.074 115.155  1.00  1.00              
ATOM   4539  HB2 LEU A 281      99.516  84.285 114.579  1.00  1.00              
ATOM   4540  CG  LEU A 281      99.091  85.470 116.276  1.00  1.00              
ATOM   4541  HG  LEU A 281      99.123  86.281 115.557  1.00  1.00              
ATOM   4542  CD1 LEU A 281      97.916  85.737 117.207  1.00  1.00              
ATOM   4543 1HD1 LEU A 281      98.024  86.736 117.630  1.00  1.00              
ATOM   4544 2HD1 LEU A 281      96.983  85.687 116.647  1.00  1.00              
ATOM   4545 3HD1 LEU A 281      97.900  85.010 118.015  1.00  1.00              
ATOM   4546  CD2 LEU A 281     100.394  85.531 117.070  1.00  1.00              
ATOM   4547 1HD2 LEU A 281     100.547  86.550 117.431  1.00  1.00              
ATOM   4548 2HD2 LEU A 281     100.362  84.862 117.927  1.00  1.00              
ATOM   4549 3HD2 LEU A 281     101.233  85.265 116.430  1.00  1.00              
ATOM   4550  C   LEU A 281      98.524  82.432 117.369  1.00  1.00              
ATOM   4551  O   LEU A 281      97.299  82.494 117.347  1.00  1.00              
ATOM   4552  N   HIS A 282      99.219  81.932 118.390  1.00  1.00              
ATOM   4553  H   HIS A 282     100.211  81.805 118.252  1.00  1.00              
ATOM   4554  CA  HIS A 282      98.644  81.395 119.626  1.00  1.00              
ATOM   4555  HA  HIS A 282      97.640  81.026 119.430  1.00  1.00              
ATOM   4556  CB  HIS A 282      99.540  80.224 120.097  1.00  1.00              
ATOM   4557  HB1 HIS A 282      99.414  80.083 121.171  1.00  1.00              
ATOM   4558  HB2 HIS A 282     100.591  80.469 119.933  1.00  1.00              
ATOM   4559  CG  HIS A 282      99.239  78.893 119.458  1.00  1.00              
ATOM   4560  ND1 HIS A 282      99.889  78.323 118.359  1.00  1.00              
ATOM   4561  CE1 HIS A 282      99.242  77.175 118.112  1.00  1.00              
ATOM   4562  HE1 HIS A 282      99.457  76.515 117.283  1.00  1.00              
ATOM   4563  NE2 HIS A 282      98.258  76.985 119.006  1.00  1.00              
ATOM   4564  HE2 HIS A 282      97.518  76.299 118.939  1.00  1.00              
ATOM   4565  CD2 HIS A 282      98.260  78.046 119.878  1.00  1.00              
ATOM   4566  HD2 HIS A 282      97.576  78.216 120.697  1.00  1.00              
ATOM   4567  C   HIS A 282      98.568  82.414 120.772  1.00  1.00              
ATOM   4568  O   HIS A 282      97.937  82.110 121.781  1.00  1.00              
ATOM   4569  N   ASP A 283      99.187  83.587 120.668  1.00  1.00              
ATOM   4570  H   ASP A 283      99.659  83.834 119.813  1.00  1.00              
ATOM   4571  CA  ASP A 283      99.105  84.620 121.703  1.00  1.00              
ATOM   4572  HA  ASP A 283      98.257  84.402 122.355  1.00  1.00              
ATOM   4573  CB  ASP A 283     100.359  84.620 122.591  1.00  1.00              
ATOM   4574  HB1 ASP A 283     101.216  84.893 121.976  1.00  1.00              
ATOM   4575  HB2 ASP A 283     100.522  83.609 122.966  1.00  1.00              
ATOM   4576  CG  ASP A 283     100.265  85.569 123.801  1.00  1.00              
ATOM   4577  OD1 ASP A 283      99.146  86.044 124.122  1.00  1.00              
ATOM   4578  OD2 ASP A 283     101.329  85.839 124.406  1.00  1.00              
ATOM   4579  C   ASP A 283      98.818  85.986 121.058  1.00  1.00              
ATOM   4580  O   ASP A 283      99.263  86.290 119.955  1.00  1.00              
ATOM   4581  N   MET A 284      97.975  86.763 121.731  1.00  1.00              
ATOM   4582  H   MET A 284      97.849  86.510 122.709  1.00  1.00              
ATOM   4583  CA  MET A 284      96.998  87.694 121.170  1.00  1.00              
ATOM   4584  HA  MET A 284      97.365  88.190 120.269  1.00  1.00              
ATOM   4585  CB  MET A 284      95.701  86.896 120.888  1.00  1.00              
ATOM   4586  HB1 MET A 284      94.881  87.599 120.770  1.00  1.00              
ATOM   4587  HB2 MET A 284      95.466  86.285 121.763  1.00  1.00              
ATOM   4588  CG  MET A 284      95.702  85.967 119.678  1.00  1.00              
ATOM   4589  HG1 MET A 284      96.504  85.238 119.786  1.00  1.00              
ATOM   4590  HG2 MET A 284      95.875  86.561 118.782  1.00  1.00              
ATOM   4591  SD  MET A 284      94.132  85.072 119.500  1.00  1.00              
ATOM   4592  CE  MET A 284      94.390  84.290 117.889  1.00  1.00              
ATOM   4593  HE1 MET A 284      95.294  83.687 117.926  1.00  1.00              
ATOM   4594  HE2 MET A 284      93.540  83.649 117.651  1.00  1.00              
ATOM   4595  HE3 MET A 284      94.496  85.056 117.121  1.00  1.00              
ATOM   4596  C   MET A 284      96.645  88.733 122.265  1.00  1.00              
ATOM   4597  O   MET A 284      95.800  88.457 123.113  1.00  1.00              
ATOM   4598  N   ASN A 285      97.332  89.873 122.349  1.00  1.00              
ATOM   4599  H   ASN A 285      97.917  90.115 121.565  1.00  1.00              
ATOM   4600  CA  ASN A 285      97.751  90.392 123.665  1.00  1.00              
ATOM   4601  HA  ASN A 285      97.441  89.639 124.392  1.00  1.00              
ATOM   4602  CB  ASN A 285      99.300  90.393 123.702  1.00  1.00              
ATOM   4603  HB1 ASN A 285      99.666  91.416 123.605  1.00  1.00              
ATOM   4604  HB2 ASN A 285      99.698  89.814 122.871  1.00  1.00              
ATOM   4605  CG  ASN A 285      99.907  89.800 124.970  1.00  1.00              
ATOM   4606  OD1 ASN A 285     100.718  90.414 125.643  1.00  1.00              
ATOM   4607  ND2 ASN A 285      99.630  88.557 125.288  1.00  1.00              
ATOM   4608 1HD2 ASN A 285      99.134  87.927 124.663  1.00  1.00              
ATOM   4609 2HD2 ASN A 285     100.188  88.138 126.005  1.00  1.00              
ATOM   4610  C   ASN A 285      97.114  91.673 124.262  1.00  1.00              
ATOM   4611  O   ASN A 285      97.523  92.070 125.349  1.00  1.00              
ATOM   4612  N   GLY A 286      96.137  92.323 123.620  1.00  1.00              
ATOM   4613  H   GLY A 286      95.867  92.014 122.690  1.00  1.00              
ATOM   4614  CA  GLY A 286      95.328  93.396 124.220  1.00  1.00              
ATOM   4615  HA1 GLY A 286      94.956  93.038 125.179  1.00  1.00              
ATOM   4616  HA2 GLY A 286      94.466  93.563 123.572  1.00  1.00              
ATOM   4617  C   GLY A 286      96.003  94.751 124.459  1.00  1.00              
ATOM   4618  O   GLY A 286      96.145  95.202 125.592  1.00  1.00              
ATOM   4619  N   GLY A 287      96.445  95.373 123.371  1.00  1.00              
ATOM   4620  H   GLY A 287      96.218  94.907 122.501  1.00  1.00              
ATOM   4621  CA  GLY A 287      97.594  96.302 123.304  1.00  1.00              
ATOM   4622  HA1 GLY A 287      98.053  96.418 124.286  1.00  1.00              
ATOM   4623  HA2 GLY A 287      97.265  97.270 122.928  1.00  1.00              
ATOM   4624  C   GLY A 287      98.608  95.721 122.347  1.00  1.00              
ATOM   4625  O   GLY A 287      99.807  95.955 122.476  1.00  1.00              
ATOM   4626  N   ASP A 288      98.100  94.843 121.482  1.00  1.00              
ATOM   4627  H   ASP A 288      97.095  94.745 121.432  1.00  1.00              
ATOM   4628  CA  ASP A 288      98.888  93.822 120.862  1.00  1.00              
ATOM   4629  HA  ASP A 288      99.813  93.740 121.436  1.00  1.00              
ATOM   4630  CB  ASP A 288      98.272  92.439 120.972  1.00  1.00              
ATOM   4631  HB1 ASP A 288      98.150  92.289 122.027  1.00  1.00              
ATOM   4632  HB2 ASP A 288      98.979  91.688 120.613  1.00  1.00              
ATOM   4633  CG  ASP A 288      96.933  92.274 120.271  1.00  1.00              
ATOM   4634  OD1 ASP A 288      95.930  92.702 120.871  1.00  1.00              
ATOM   4635  OD2 ASP A 288      96.923  91.704 119.162  1.00  1.00              
ATOM   4636  C   ASP A 288      99.367  94.222 119.491  1.00  1.00              
ATOM   4637  O   ASP A 288      99.932  95.303 119.311  1.00  1.00              
ATOM   4638  N   GLU A 289      99.153  93.364 118.506  1.00  1.00              
ATOM   4639  H   GLU A 289      98.579  92.538 118.665  1.00  1.00              
ATOM   4640  CA  GLU A 289      99.457  93.710 117.152  1.00  1.00              
ATOM   4641  HA  GLU A 289     100.385  94.285 117.165  1.00  1.00              
ATOM   4642  CB  GLU A 289      99.747  92.457 116.306  1.00  1.00              
ATOM   4643  HB1 GLU A 289      98.804  91.992 116.019  1.00  1.00              
ATOM   4644  HB2 GLU A 289     100.320  91.737 116.893  1.00  1.00              
ATOM   4645  CG  GLU A 289     100.582  92.848 115.066  1.00  1.00              
ATOM   4646  HG1 GLU A 289     101.623  92.967 115.377  1.00  1.00              
ATOM   4647  HG2 GLU A 289     100.265  93.814 114.673  1.00  1.00              
ATOM   4648  CD  GLU A 289     100.486  91.820 113.938  1.00  1.00              
ATOM   4649  OE1 GLU A 289      99.347  91.488 113.543  1.00  1.00              
ATOM   4650  OE2 GLU A 289     101.568  91.330 113.520  1.00  1.00              
ATOM   4651  C   GLU A 289      98.403  94.614 116.478  1.00  1.00              
ATOM   4652  O   GLU A 289      97.910  94.415 115.364  1.00  1.00              
ATOM   4653  N   VAL A 290      97.998  95.614 117.233  1.00  1.00              
ATOM   4654  H   VAL A 290      98.478  95.722 118.124  1.00  1.00              
ATOM   4655  CA  VAL A 290      96.924  96.540 116.943  1.00  1.00              
ATOM   4656  HA  VAL A 290      97.016  96.859 115.916  1.00  1.00              
ATOM   4657  CB  VAL A 290      95.508  95.982 117.210  1.00  1.00              
ATOM   4658  HB  VAL A 290      94.982  96.639 117.897  1.00  1.00              
ATOM   4659  CG1 VAL A 290      94.734  96.079 115.890  1.00  1.00              
ATOM   4660 1HG1 VAL A 290      93.684  95.861 116.035  1.00  1.00              
ATOM   4661 2HG1 VAL A 290      94.799  97.095 115.496  1.00  1.00              
ATOM   4662 3HG1 VAL A 290      95.165  95.392 115.166  1.00  1.00              
ATOM   4663  CG2 VAL A 290      95.504  94.587 117.859  1.00  1.00              
ATOM   4664 1HG2 VAL A 290      95.812  93.821 117.147  1.00  1.00              
ATOM   4665 2HG2 VAL A 290      96.180  94.576 118.715  1.00  1.00              
ATOM   4666 3HG2 VAL A 290      94.537  94.342 118.273  1.00  1.00              
ATOM   4667  C   VAL A 290      97.207  97.694 117.875  1.00  1.00              
ATOM   4668  O   VAL A 290      96.855  97.671 119.054  1.00  1.00              
ATOM   4669  N   ASN A 291      98.013  98.614 117.376  1.00  1.00              
ATOM   4670  H   ASN A 291      98.150  98.628 116.374  1.00  1.00              
ATOM   4671  CA  ASN A 291      98.736  99.541 118.220  1.00  1.00              
ATOM   4672  HA  ASN A 291      98.106  99.854 119.057  1.00  1.00              
ATOM   4673  CB  ASN A 291      99.990  98.824 118.790  1.00  1.00              
ATOM   4674  HB1 ASN A 291     100.476  98.246 118.003  1.00  1.00              
ATOM   4675  HB2 ASN A 291      99.684  98.113 119.559  1.00  1.00              
ATOM   4676  CG  ASN A 291     101.021  99.766 119.404  1.00  1.00              
ATOM   4677  OD1 ASN A 291     100.706 100.717 120.098  1.00  1.00              
ATOM   4678  ND2 ASN A 291     102.282  99.598 119.088  1.00  1.00              
ATOM   4679 1HD2 ASN A 291     102.554  98.857 118.436  1.00  1.00              
ATOM   4680 2HD2 ASN A 291     102.942 100.238 119.474  1.00  1.00              
ATOM   4681  C   ASN A 291      99.084 100.807 117.450  1.00  1.00              
ATOM   4682  O   ASN A 291      98.399 101.819 117.537  1.00  1.00              
ATOM   4683  N   GLN A 292     100.120 100.718 116.624  1.00  1.00              
ATOM   4684  H   GLN A 292     100.688  99.878 116.640  1.00  1.00              
ATOM   4685  CA  GLN A 292     100.527 101.808 115.760  1.00  1.00              
ATOM   4686  HA  GLN A 292     100.237 102.760 116.205  1.00  1.00              
ATOM   4687  CB  GLN A 292     102.064 101.760 115.626  1.00  1.00              
ATOM   4688  HB1 GLN A 292     102.381 102.209 114.684  1.00  1.00              
ATOM   4689  HB2 GLN A 292     102.403 100.722 115.618  1.00  1.00              
ATOM   4690  CG  GLN A 292     102.753 102.512 116.771  1.00  1.00              
ATOM   4691  HG1 GLN A 292     103.816 102.275 116.771  1.00  1.00              
ATOM   4692  HG2 GLN A 292     102.339 102.190 117.727  1.00  1.00              
ATOM   4693  CD  GLN A 292     102.608 104.020 116.611  1.00  1.00              
ATOM   4694  OE1 GLN A 292     103.092 104.628 115.670  1.00  1.00              
ATOM   4695  NE2 GLN A 292     101.920 104.690 117.512  1.00  1.00              
ATOM   4696 1HE2 GLN A 292     101.418 104.193 118.231  1.00  1.00              
ATOM   4697 2HE2 GLN A 292     101.829 105.679 117.365  1.00  1.00              
ATOM   4698  C   GLN A 292      99.898 101.779 114.374  1.00  1.00              
ATOM   4699  O   GLN A 292     100.046 102.741 113.625  1.00  1.00              
ATOM   4700  N   ASN A 293      99.176 100.708 114.049  1.00  1.00              
ATOM   4701  H   ASN A 293      99.082  99.984 114.740  1.00  1.00              
ATOM   4702  CA  ASN A 293      98.403 100.538 112.826  1.00  1.00              
ATOM   4703  HA  ASN A 293      99.030 100.910 112.011  1.00  1.00              
ATOM   4704  CB  ASN A 293      98.196  99.036 112.547  1.00  1.00              
ATOM   4705  HB1 ASN A 293      99.170  98.556 112.533  1.00  1.00              
ATOM   4706  HB2 ASN A 293      97.744  98.918 111.566  1.00  1.00              
ATOM   4707  CG  ASN A 293      97.357  98.293 113.560  1.00  1.00              
ATOM   4708  OD1 ASN A 293      97.048  98.791 114.631  1.00  1.00              
ATOM   4709  ND2 ASN A 293      97.059  97.041 113.297  1.00  1.00              
ATOM   4710 1HD2 ASN A 293      97.347  96.601 112.442  1.00  1.00              
ATOM   4711 2HD2 ASN A 293      96.615  96.492 114.015  1.00  1.00              
ATOM   4712  C   ASN A 293      97.142 101.417 112.755  1.00  1.00              
ATOM   4713  O   ASN A 293      96.102 100.993 112.261  1.00  1.00              
ATOM   4714  N   TYR A 294      97.244 102.669 113.215  1.00  1.00              
ATOM   4715  H   TYR A 294      98.166 102.977 113.497  1.00  1.00              
ATOM   4716  CA  TYR A 294      96.276 103.694 112.843  1.00  1.00              
ATOM   4717  HA  TYR A 294      95.298 103.382 113.205  1.00  1.00              
ATOM   4718  CB  TYR A 294      96.640 105.057 113.468  1.00  1.00              
ATOM   4719  HB1 TYR A 294      97.469 105.500 112.914  1.00  1.00              
ATOM   4720  HB2 TYR A 294      96.999 104.900 114.483  1.00  1.00              
ATOM   4721  CG  TYR A 294      95.482 106.047 113.501  1.00  1.00              
ATOM   4722  CD1 TYR A 294      94.874 106.386 114.728  1.00  1.00              
ATOM   4723  HD1 TYR A 294      95.254 105.980 115.654  1.00  1.00              
ATOM   4724  CE1 TYR A 294      93.744 107.225 114.754  1.00  1.00              
ATOM   4725  HE1 TYR A 294      93.261 107.464 115.690  1.00  1.00              
ATOM   4726  CZ  TYR A 294      93.201 107.720 113.551  1.00  1.00              
ATOM   4727  OH  TYR A 294      92.084 108.494 113.580  1.00  1.00              
ATOM   4728  HH  TYR A 294      91.791 108.714 112.694  1.00  1.00              
ATOM   4729  CE2 TYR A 294      93.826 107.412 112.324  1.00  1.00              
ATOM   4730  HE2 TYR A 294      93.423 107.791 111.397  1.00  1.00              
ATOM   4731  CD2 TYR A 294      94.973 106.596 112.304  1.00  1.00              
ATOM   4732  HD2 TYR A 294      95.442 106.373 111.355  1.00  1.00              
ATOM   4733  C   TYR A 294      96.247 103.815 111.314  1.00  1.00              
ATOM   4734  O   TYR A 294      97.291 103.991 110.692  1.00  1.00              
ATOM   4735  N   SER A 295      95.060 103.743 110.717  1.00  1.00              
ATOM   4736  H   SER A 295      94.244 103.665 111.298  1.00  1.00              
ATOM   4737  CA  SER A 295      94.904 103.483 109.283  1.00  1.00              
ATOM   4738  HA  SER A 295      93.836 103.365 109.106  1.00  1.00              
ATOM   4739  CB  SER A 295      95.324 104.657 108.387  1.00  1.00              
ATOM   4740  HB1 SER A 295      95.250 104.352 107.341  1.00  1.00              
ATOM   4741  HB2 SER A 295      96.355 104.943 108.592  1.00  1.00              
ATOM   4742  OG  SER A 295      94.461 105.762 108.598  1.00  1.00              
ATOM   4743  HG  SER A 295      93.575 105.491 108.335  1.00  1.00              
ATOM   4744  C   SER A 295      95.500 102.150 108.835  1.00  1.00              
ATOM   4745  O   SER A 295      96.504 102.115 108.124  1.00  1.00              
ATOM   4746  N   LEU A 296      94.832 101.054 109.214  1.00  1.00              
ATOM   4747  H   LEU A 296      94.067 101.136 109.865  1.00  1.00              
ATOM   4748  CA  LEU A 296      94.918  99.814 108.452  1.00  1.00              
ATOM   4749  HA  LEU A 296      95.487 100.054 107.552  1.00  1.00              
ATOM   4750  CB  LEU A 296      95.792  98.755 109.164  1.00  1.00              
ATOM   4751  HB1 LEU A 296      96.572  99.294 109.700  1.00  1.00              
ATOM   4752  HB2 LEU A 296      96.312  98.205 108.377  1.00  1.00              
ATOM   4753  CG  LEU A 296      95.210  97.694 110.122  1.00  1.00              
ATOM   4754  HG  LEU A 296      96.073  97.182 110.548  1.00  1.00              
ATOM   4755  CD1 LEU A 296      94.395  98.216 111.300  1.00  1.00              
ATOM   4756 1HD1 LEU A 296      94.103  97.385 111.938  1.00  1.00              
ATOM   4757 2HD1 LEU A 296      94.996  98.899 111.889  1.00  1.00              
ATOM   4758 3HD1 LEU A 296      93.507  98.739 110.952  1.00  1.00              
ATOM   4759  CD2 LEU A 296      94.394  96.614 109.415  1.00  1.00              
ATOM   4760 1HD2 LEU A 296      93.379  96.950 109.215  1.00  1.00              
ATOM   4761 2HD2 LEU A 296      94.884  96.341 108.484  1.00  1.00              
ATOM   4762 3HD2 LEU A 296      94.364  95.733 110.048  1.00  1.00              
ATOM   4763  C   LEU A 296      93.550  99.375 107.943  1.00  1.00              
ATOM   4764  O   LEU A 296      92.560  99.261 108.665  1.00  1.00              
ATOM   4765  N   ASP A 297      93.520  99.193 106.631  1.00  1.00              
ATOM   4766  H   ASP A 297      94.390  99.346 106.132  1.00  1.00              
ATOM   4767  CA  ASP A 297      92.318  99.253 105.809  1.00  1.00              
ATOM   4768  HA  ASP A 297      91.449  99.300 106.458  1.00  1.00              
ATOM   4769  CB  ASP A 297      92.355 100.555 104.988  1.00  1.00              
ATOM   4770  HB1 ASP A 297      91.403 100.674 104.467  1.00  1.00              
ATOM   4771  HB2 ASP A 297      93.141 100.482 104.235  1.00  1.00              
ATOM   4772  CG  ASP A 297      92.607 101.790 105.872  1.00  1.00              
ATOM   4773  OD1 ASP A 297      91.691 102.186 106.627  1.00  1.00              
ATOM   4774  OD2 ASP A 297      93.728 102.343 105.823  1.00  1.00              
ATOM   4775  C   ASP A 297      92.150  97.993 104.962  1.00  1.00              
ATOM   4776  O   ASP A 297      91.087  97.772 104.378  1.00  1.00              
ATOM   4777  N   SER A 298      93.145  97.095 105.002  1.00  1.00              
ATOM   4778  H   SER A 298      93.998  97.382 105.465  1.00  1.00              
ATOM   4779  CA  SER A 298      92.877  95.641 104.902  1.00  1.00              
ATOM   4780  HA  SER A 298      91.882  95.419 105.284  1.00  1.00              
ATOM   4781  CB  SER A 298      92.969  95.205 103.433  1.00  1.00              
ATOM   4782  HB1 SER A 298      93.021  94.118 103.364  1.00  1.00              
ATOM   4783  HB2 SER A 298      93.871  95.624 102.984  1.00  1.00              
ATOM   4784  OG  SER A 298      91.833  95.635 102.717  1.00  1.00              
ATOM   4785  HG  SER A 298      91.596  96.528 103.025  1.00  1.00              
ATOM   4786  C   SER A 298      93.876  94.827 105.732  1.00  1.00              
ATOM   4787  O   SER A 298      94.870  95.356 106.208  1.00  1.00              
ATOM   4788  N   PHE A 299      93.582  93.537 105.882  1.00  1.00              
ATOM   4789  H   PHE A 299      92.808  93.206 105.327  1.00  1.00              
ATOM   4790  CA  PHE A 299      93.928  92.610 106.960  1.00  1.00              
ATOM   4791  HA  PHE A 299      94.996  92.549 107.140  1.00  1.00              
ATOM   4792  CB  PHE A 299      93.210  93.039 108.249  1.00  1.00              
ATOM   4793  HB1 PHE A 299      92.192  93.341 108.003  1.00  1.00              
ATOM   4794  HB2 PHE A 299      93.715  93.920 108.642  1.00  1.00              
ATOM   4795  CG  PHE A 299      93.130  91.993 109.351  1.00  1.00              
ATOM   4796  CD1 PHE A 299      91.973  91.205 109.508  1.00  1.00              
ATOM   4797  HD1 PHE A 299      91.189  91.269 108.777  1.00  1.00              
ATOM   4798  CE1 PHE A 299      91.841  90.332 110.602  1.00  1.00              
ATOM   4799  HE1 PHE A 299      90.960  89.715 110.706  1.00  1.00              
ATOM   4800  CZ  PHE A 299      92.873  90.245 111.550  1.00  1.00              
ATOM   4801  HZ  PHE A 299      92.786  89.593 112.406  1.00  1.00              
ATOM   4802  CE2 PHE A 299      94.060  90.964 111.352  1.00  1.00              
ATOM   4803  HE2 PHE A 299      94.871  90.863 112.062  1.00  1.00              
ATOM   4804  CD2 PHE A 299      94.193  91.829 110.251  1.00  1.00              
ATOM   4805  HD2 PHE A 299      95.107  92.391 110.117  1.00  1.00              
ATOM   4806  C   PHE A 299      93.372  91.277 106.494  1.00  1.00              
ATOM   4807  O   PHE A 299      92.218  91.203 106.058  1.00  1.00              
ATOM   4808  N   SER A 300      94.204  90.252 106.550  1.00  1.00              
ATOM   4809  H   SER A 300      95.093  90.392 107.012  1.00  1.00              
ATOM   4810  CA  SER A 300      93.973  88.966 105.897  1.00  1.00              
ATOM   4811  HA  SER A 300      92.916  88.741 105.814  1.00  1.00              
ATOM   4812  CB  SER A 300      94.650  88.958 104.503  1.00  1.00              
ATOM   4813  HB1 SER A 300      94.313  88.079 103.951  1.00  1.00              
ATOM   4814  HB2 SER A 300      95.733  88.895 104.608  1.00  1.00              
ATOM   4815  OG  SER A 300      94.388  90.128 103.743  1.00  1.00              
ATOM   4816  HG  SER A 300      94.911  90.853 104.111  1.00  1.00              
ATOM   4817  C   SER A 300      94.649  87.950 106.800  1.00  1.00              
ATOM   4818  O   SER A 300      95.710  87.415 106.450  1.00  1.00              
ATOM   4819  N   ILE A 301      94.060  87.719 107.984  1.00  1.00              
ATOM   4820  H   ILE A 301      93.179  88.186 108.159  1.00  1.00              
ATOM   4821  CA  ILE A 301      94.262  86.406 108.599  1.00  1.00              
ATOM   4822  HA  ILE A 301      95.307  86.256 108.851  1.00  1.00              
ATOM   4823  CB  ILE A 301      93.420  86.174 109.872  1.00  1.00              
ATOM   4824  HB  ILE A 301      92.415  86.532 109.690  1.00  1.00              
ATOM   4825  CG2 ILE A 301      93.347  84.674 110.242  1.00  1.00              
ATOM   4826 1HG2 ILE A 301      92.900  84.088 109.442  1.00  1.00              
ATOM   4827 2HG2 ILE A 301      94.346  84.295 110.464  1.00  1.00              
ATOM   4828 3HG2 ILE A 301      92.712  84.525 111.115  1.00  1.00              
ATOM   4829  CG1 ILE A 301      94.006  86.990 111.034  1.00  1.00              
ATOM   4830 1HG1 ILE A 301      94.087  88.031 110.728  1.00  1.00              
ATOM   4831 2HG1 ILE A 301      95.009  86.634 111.243  1.00  1.00              
ATOM   4832  CD1 ILE A 301      93.175  86.921 112.324  1.00  1.00              
ATOM   4833  HD1 ILE A 301      93.196  85.916 112.745  1.00  1.00              
ATOM   4834  HD2 ILE A 301      93.603  87.598 113.064  1.00  1.00              
ATOM   4835  HD3 ILE A 301      92.144  87.211 112.122  1.00  1.00              
ATOM   4836  C   ILE A 301      93.907  85.429 107.491  1.00  1.00              
ATOM   4837  O   ILE A 301      92.862  85.547 106.849  1.00  1.00              
ATOM   4838  N   ARG A 302      94.768  84.447 107.303  1.00  1.00              
ATOM   4839  H   ARG A 302      95.682  84.514 107.747  1.00  1.00              
ATOM   4840  CA  ARG A 302      94.316  83.132 106.887  1.00  1.00              
ATOM   4841  HA  ARG A 302      93.227  83.064 106.917  1.00  1.00              
ATOM   4842  CB  ARG A 302      94.843  82.769 105.498  1.00  1.00              
ATOM   4843  HB1 ARG A 302      94.255  81.911 105.176  1.00  1.00              
ATOM   4844  HB2 ARG A 302      95.874  82.447 105.618  1.00  1.00              
ATOM   4845  CG  ARG A 302      94.847  83.832 104.385  1.00  1.00              
ATOM   4846  HG1 ARG A 302      95.387  84.718 104.722  1.00  1.00              
ATOM   4847  HG2 ARG A 302      93.829  84.124 104.133  1.00  1.00              
ATOM   4848  CD  ARG A 302      95.557  83.286 103.130  1.00  1.00              
ATOM   4849  HD1 ARG A 302      96.613  83.134 103.360  1.00  1.00              
ATOM   4850  HD2 ARG A 302      95.503  84.046 102.349  1.00  1.00              
ATOM   4851  NE  ARG A 302      94.950  82.027 102.634  1.00  1.00              
ATOM   4852  HE  ARG A 302      94.159  82.124 102.024  1.00  1.00              
ATOM   4853  CZ  ARG A 302      95.256  80.796 103.022  1.00  1.00              
ATOM   4854  NH1 ARG A 302      96.278  80.500 103.765  1.00  1.00              
ATOM   4855 1HH1 ARG A 302      96.906  81.215 104.113  1.00  1.00              
ATOM   4856 2HH1 ARG A 302      96.396  79.551 104.086  1.00  1.00              
ATOM   4857  NH2 ARG A 302      94.485  79.786 102.745  1.00  1.00              
ATOM   4858 1HH2 ARG A 302      93.632  79.900 102.228  1.00  1.00              
ATOM   4859 2HH2 ARG A 302      94.690  78.907 103.214  1.00  1.00              
ATOM   4860  C   ARG A 302      94.925  82.164 107.889  1.00  1.00              
ATOM   4861  O   ARG A 302      96.095  82.342 108.225  1.00  1.00              
ATOM   4862  N   GLN A 303      94.215  81.085 108.225  1.00  1.00              
ATOM   4863  H   GLN A 303      93.232  81.036 108.000  1.00  1.00              
ATOM   4864  CA  GLN A 303      94.884  79.816 108.532  1.00  1.00              
ATOM   4865  HA  GLN A 303      94.157  79.101 108.908  1.00  1.00              
ATOM   4866  CB  GLN A 303      95.413  79.303 107.172  1.00  1.00              
ATOM   4867  HB1 GLN A 303      96.305  79.866 106.894  1.00  1.00              
ATOM   4868  HB2 GLN A 303      94.653  79.509 106.418  1.00  1.00              
ATOM   4869  CG  GLN A 303      95.728  77.810 107.084  1.00  1.00              
ATOM   4870  HG1 GLN A 303      94.846  77.228 107.351  1.00  1.00              
ATOM   4871  HG2 GLN A 303      96.528  77.571 107.786  1.00  1.00              
ATOM   4872  CD  GLN A 303      96.157  77.427 105.664  1.00  1.00              
ATOM   4873  OE1 GLN A 303      95.618  77.867 104.651  1.00  1.00              
ATOM   4874  NE2 GLN A 303      97.200  76.656 105.509  1.00  1.00              
ATOM   4875 1HE2 GLN A 303      97.838  76.521 106.288  1.00  1.00              
ATOM   4876 2HE2 GLN A 303      97.480  76.431 104.576  1.00  1.00              
ATOM   4877  C   GLN A 303      95.970  79.970 109.624  1.00  1.00              
ATOM   4878  O   GLN A 303      97.181  79.791 109.406  1.00  1.00              
ATOM   4879  N   ALA A 304      95.468  80.478 110.752  1.00  1.00              
ATOM   4880  H   ALA A 304      94.468  80.600 110.773  1.00  1.00              
ATOM   4881  CA  ALA A 304      96.194  81.052 111.874  1.00  1.00              
ATOM   4882  HA  ALA A 304      96.830  80.294 112.328  1.00  1.00              
ATOM   4883  CB  ALA A 304      97.046  82.221 111.380  1.00  1.00              
ATOM   4884  HB1 ALA A 304      97.494  82.706 112.242  1.00  1.00              
ATOM   4885  HB2 ALA A 304      97.822  81.857 110.718  1.00  1.00              
ATOM   4886  HB3 ALA A 304      96.427  82.929 110.830  1.00  1.00              
ATOM   4887  C   ALA A 304      95.172  81.522 112.919  1.00  1.00              
ATOM   4888  O   ALA A 304      94.695  82.656 112.886  1.00  1.00              
ATOM   4889  N   SER A 305      94.794  80.620 113.819  1.00  1.00              
ATOM   4890  H   SER A 305      95.173  79.690 113.739  1.00  1.00              
ATOM   4891  CA  SER A 305      94.116  80.943 115.073  1.00  1.00              
ATOM   4892  HA  SER A 305      94.569  81.842 115.495  1.00  1.00              
ATOM   4893  CB  SER A 305      92.608  81.228 114.890  1.00  1.00              
ATOM   4894  HB1 SER A 305      92.103  81.128 115.852  1.00  1.00              
ATOM   4895  HB2 SER A 305      92.175  80.505 114.201  1.00  1.00              
ATOM   4896  OG  SER A 305      92.354  82.544 114.431  1.00  1.00              
ATOM   4897  HG  SER A 305      93.032  82.765 113.776  1.00  1.00              
ATOM   4898  C   SER A 305      94.370  79.834 116.095  1.00  1.00              
ATOM   4899  O   SER A 305      95.491  79.749 116.585  1.00  1.00              
ATOM   4900  N   VAL A 306      93.389  78.961 116.376  1.00  1.00              
ATOM   4901  H   VAL A 306      92.510  79.030 115.879  1.00  1.00              
ATOM   4902  CA  VAL A 306      93.502  77.844 117.319  1.00  1.00              
ATOM   4903  HA  VAL A 306      92.498  77.650 117.657  1.00  1.00              
ATOM   4904  CB  VAL A 306      93.910  76.543 116.574  1.00  1.00              
ATOM   4905  HB  VAL A 306      93.130  76.347 115.843  1.00  1.00              
ATOM   4906  CG1 VAL A 306      95.223  76.635 115.779  1.00  1.00              
ATOM   4907 1HG1 VAL A 306      95.493  75.660 115.378  1.00  1.00              
ATOM   4908 2HG1 VAL A 306      95.106  77.336 114.954  1.00  1.00              
ATOM   4909 3HG1 VAL A 306      96.031  76.985 116.421  1.00  1.00              
ATOM   4910  CG2 VAL A 306      93.957  75.285 117.459  1.00  1.00              
ATOM   4911 1HG2 VAL A 306      94.878  75.252 118.039  1.00  1.00              
ATOM   4912 2HG2 VAL A 306      93.113  75.269 118.144  1.00  1.00              
ATOM   4913 3HG2 VAL A 306      93.915  74.397 116.829  1.00  1.00              
ATOM   4914  C   VAL A 306      94.290  78.045 118.614  1.00  1.00              
ATOM   4915  O   VAL A 306      95.403  77.556 118.795  1.00  1.00              
ATOM   4916  N   THR A 307      93.659  78.716 119.570  1.00  1.00              
ATOM   4917  H   THR A 307      92.708  79.016 119.400  1.00  1.00              
ATOM   4918  CA  THR A 307      94.231  79.000 120.889  1.00  1.00              
ATOM   4919  HA  THR A 307      94.672  78.094 121.304  1.00  1.00              
ATOM   4920  CB  THR A 307      95.356  80.043 120.717  1.00  1.00              
ATOM   4921  HB  THR A 307      96.081  79.648 120.010  1.00  1.00              
ATOM   4922  CG2 THR A 307      94.924  81.418 120.181  1.00  1.00              
ATOM   4923 1HG2 THR A 307      94.189  81.901 120.819  1.00  1.00              
ATOM   4924 2HG2 THR A 307      95.785  82.080 120.106  1.00  1.00              
ATOM   4925 3HG2 THR A 307      94.504  81.304 119.182  1.00  1.00              
ATOM   4926  OG1 THR A 307      96.005  80.160 121.957  1.00  1.00              
ATOM   4927  HG1 THR A 307      96.667  80.869 121.897  1.00  1.00              
ATOM   4928  C   THR A 307      93.105  79.443 121.821  1.00  1.00              
ATOM   4929  O   THR A 307      91.989  78.939 121.701  1.00  1.00              
ATOM   4930  N   VAL A 308      93.341  80.422 122.696  1.00  1.00              
ATOM   4931  H   VAL A 308      94.295  80.763 122.777  1.00  1.00              
ATOM   4932  CA  VAL A 308      92.281  81.226 123.285  1.00  1.00              
ATOM   4933  HA  VAL A 308      91.353  80.935 122.794  1.00  1.00              
ATOM   4934  CB  VAL A 308      92.066  80.852 124.769  1.00  1.00              
ATOM   4935  HB  VAL A 308      91.961  79.766 124.813  1.00  1.00              
ATOM   4936  CG1 VAL A 308      93.222  81.229 125.699  1.00  1.00              
ATOM   4937 1HG1 VAL A 308      93.033  80.838 126.697  1.00  1.00              
ATOM   4938 2HG1 VAL A 308      94.153  80.804 125.324  1.00  1.00
[truncated: 659,526 more chars]
