# Supplementary material for: Variation in selection constraints on teleost TLRs with emphasis on their repertoire in the Walking catfish, Clarias batrachus
Source: Sci Rep. 2020 Dec 7;10:21394. doi: 10.1038/s41598-020-78347-6 (PMC7721727; doi:10.1038/s41598-020-78347-6)
Supplement: Supplementary file 25 — Supplementary Information 25. [file 41598_2020_78347_MOESM25_ESM.zip › T1/struct/S502869_results.tar/lscore.txt]

		%%%%%%%%%%%%%%%%%%%%%%%%%%%%%%%%%%%%%%%%%%%%%%%%%%%
		% B-factor and local structure quality estimation %
		%       in I-TASSER structure modeling            %
		%%%%%%%%%%%%%%%%%%%%%%%%%%%%%%%%%%%%%%%%%%%%%%%%%%%

1. How was the local accuracy estimated?

    The local accuracy was defined as the distance deviation (in Angstrom) between residue positions 
    in the model and the native structure. It was estimated using support vector regression that makes 
    use of the coverage of threading alignment, divergence of I-TASSER simulation decoys, and 
    sequence-based secondary structure and solvent accessibility predictions. Large-scale benchmark 
    tests show that the estimated local accuracy has an average error of 2.21 Angstrom and the
    Pearson's correlation coefficient between estimated and actual error is 0.7. 

    Based on these tests, the local accuracy estimations tend to be  more accurate for residues:
	 1) that have higher threading alignment coverage
	 2) that are located at alpha-helix and beta-strand regions
	 3) that are buried (at 25% threshold)

    The estimated local accuracy for each model is available at the columns 61-66 in the model's PDB file
    and also at the bottom of this page (columns with label RSQ_*).

2. What is normalized B-factor?

    Normalized B-factor for a target protein is defined as z-score-based normalization of the 
    raw B-factor values. The normalized B-factor (called B-factor profile, BFP) is predicted using a 
    combination of both template-based assignment and profile-based prediction. Based on the distributions
    and predictions of the BFP, residues with BFP values higher than 0 are less stable in experimental 
    structures. The estimated normalized B-factor is shown at the bottom of this page.

For more information about the local accuracy and normalized B-factor predictions, please refer to the 
following article:

J Yang, Y Wang, Y Zhang. ResQ: An approach to unified estimation of B-factor and residue-specific error 
in protein structure prediction, Journal of Molecular Biology, 428: 693-701 (2016).
#RES	SS	SA	COV	BFP	RSQ_1	RSQ_2	RSQ_3	RSQ_4	RSQ_5	
1	C	E	0.36	1.98	9.82	6.40	11.47	12.49	14.19	
2	C	E	0.36	1.55	10.08	6.42	11.26	13.36	15.10	
3	C	E	0.35	1.02	11.71	6.41	11.97	15.27	16.44	
4	C	E	0.33	0.44	11.65	6.39	12.37	14.97	15.25	
5	C	B	0.33	-0.07	9.77	6.35	10.86	14.61	13.33	
6	C	B	0.31	-0.34	9.16	6.43	11.83	14.30	11.47	
7	C	B	0.33	-0.40	8.30	6.47	12.68	15.22	9.39	
8	H	B	0.31	-0.55	8.74	6.61	14.40	16.71	8.25	
9	H	B	0.31	-0.63	9.27	6.59	15.96	18.57	6.85	
10	H	B	0.32	-0.61	10.29	6.63	18.11	20.14	7.02	
11	H	B	0.32	-0.55	10.46	6.68	18.29	19.89	6.79	
12	H	B	0.32	-0.50	10.93	6.71	18.73	20.33	7.02	
13	H	B	0.31	-0.44	11.45	6.73	18.38	20.63	8.77	
14	H	B	0.31	-0.37	12.49	6.75	19.18	21.12	10.75	
15	H	B	0.33	-0.18	12.49	6.72	17.82	20.49	11.59	
16	H	B	0.34	-0.10	11.65	6.54	15.71	18.20	11.76	
17	C	B	0.34	-0.17	9.95	6.88	14.22	16.50	9.78	
18	C	B	0.38	-0.17	10.90	8.27	13.59	16.64	10.69	
19	C	B	0.41	-0.32	11.88	9.11	12.30	15.20	10.50	
20	H	E	0.46	-0.02	12.45	10.82	10.55	13.29	9.22	
21	H	B	0.55	-0.14	11.95	11.04	9.30	11.54	8.54	
22	H	B	0.58	-0.11	10.90	9.60	7.18	8.82	7.78	
23	C	E	0.66	0.13	9.80	6.71	5.89	7.43	6.53	
24	C	E	0.66	0.17	8.42	5.89	4.27	4.78	4.15	
25	C	E	0.68	0.17	8.26	5.73	4.31	4.77	4.09	
26	C	E	0.69	0.14	7.89	5.69	4.21	4.77	3.99	
27	C	E	0.82	0.19	4.74	5.39	3.96	4.52	3.75	
28	C	B	0.84	-0.02	3.80	5.33	3.91	4.44	3.71	
29	C	B	0.85	-0.13	4.62	5.28	4.01	4.44	3.80	
30	S	B	0.88	-0.44	3.73	4.91	3.57	4.08	3.36	
31	S	B	0.88	-0.50	4.05	4.93	3.58	4.06	3.36	
32	S	B	0.88	-0.42	3.57	5.00	3.67	4.13	3.44	
33	C	B	0.88	-0.40	4.89	5.33	4.05	4.41	3.74	
34	C	B	0.88	-0.33	3.91	5.25	3.94	4.36	3.69	
35	C	B	0.88	-0.20	3.63	5.41	4.05	4.50	3.80	
36	C	B	0.88	-0.28	3.01	5.43	4.07	4.48	3.82	
37	C	E	0.88	-0.05	3.08	5.48	4.07	4.50	3.83	
38	C	B	0.88	-0.21	2.81	5.46	4.08	4.47	3.85	
39	C	E	0.88	0.07	4.51	5.50	4.07	4.49	3.86	
40	C	E	0.88	0.08	5.86	5.22	3.65	4.09	3.45	
41	C	B	0.88	-0.15	7.12	5.46	3.98	4.46	3.77	
42	C	B	0.87	-0.12	7.78	5.51	3.99	4.48	3.80	
43	C	E	0.88	0.37	9.73	5.48	4.07	5.01	4.42	
44	C	E	0.87	0.36	9.76	5.76	4.94	5.44	5.20	
45	C	B	0.89	-0.02	7.95	6.22	5.10	4.71	4.31	
46	C	B	0.88	0.04	6.53	6.61	5.20	4.56	4.25	
47	C	E	0.89	0.19	4.12	6.05	4.47	4.42	3.96	
48	C	E	0.91	0.10	4.09	5.99	3.89	4.39	3.71	
49	C	B	0.91	-0.30	3.97	5.53	3.85	4.38	3.67	
50	C	E	0.91	-0.33	3.35	5.17	3.86	4.35	3.68	
51	S	B	0.91	-0.63	2.58	4.74	3.45	3.91	3.26	
52	S	B	0.91	-0.72	2.78	4.78	3.47	3.93	3.27	
53	S	B	0.91	-0.68	2.86	4.87	3.59	4.01	3.37	
54	C	B	0.91	-0.73	3.55	5.28	3.99	4.40	3.77	
55	C	B	0.91	-0.60	4.25	5.28	4.09	4.39	3.78	
56	C	E	0.91	-0.50	3.89	5.36	4.06	4.42	3.81	
57	C	B	0.90	-0.59	3.39	5.49	4.07	4.44	3.83	
58	C	E	0.91	-0.46	2.93	6.09	4.05	4.39	3.81	
59	C	B	0.91	-0.46	2.99	6.90	4.08	4.42	3.86	
60	C	E	0.91	-0.23	2.87	6.35	4.13	4.42	3.90	
61	C	E	0.91	-0.17	2.75	6.03	4.19	4.48	3.98	
62	C	B	0.91	-0.41	2.85	5.77	4.10	4.34	3.91	
63	C	E	0.90	-0.33	2.67	5.70	4.09	4.42	3.92	
64	H	E	0.91	-0.08	2.82	5.80	4.06	4.41	3.91	
65	H	E	0.91	-0.05	3.11	5.60	4.00	4.40	3.85	
66	H	B	0.91	-0.31	3.00	5.58	4.00	4.40	3.83	
67	H	B	0.92	-0.42	3.62	5.28	3.94	4.39	3.78	
68	H	E	0.92	-0.11	3.99	5.35	3.95	4.42	3.80	
69	C	E	0.92	-0.08	4.42	5.31	3.90	4.40	3.74	
70	C	B	0.92	-0.27	4.19	5.25	3.88	4.38	3.71	
71	C	E	0.92	-0.19	4.07	5.22	3.87	4.36	3.72	
72	C	E	0.92	-0.21	3.61	5.17	3.84	4.34	3.68	
73	C	E	0.92	-0.40	3.32	5.17	3.86	4.32	3.70	
74	C	E	0.92	-0.43	3.03	5.12	3.87	4.30	3.70	
75	S	B	0.92	-0.73	3.25	4.71	3.48	3.88	3.29	
76	S	B	0.92	-0.93	2.69	4.72	3.47	3.87	3.28	
77	S	B	0.92	-0.78	2.56	4.84	3.55	3.98	3.42	
78	C	B	0.92	-0.75	3.00	5.23	4.07	4.34	3.79	
79	C	B	0.92	-0.56	2.82	5.13	3.88	4.19	3.67	
80	C	E	0.92	-0.48	3.46	5.31	4.03	4.40	3.80	
81	C	B	0.91	-0.55	3.89	5.36	4.08	4.36	3.83	
82	C	E	0.91	-0.37	4.11	4.96	3.68	3.99	3.45	
83	C	B	0.92	-0.36	4.66	5.34	4.00	4.36	3.81	
84	C	E	0.92	-0.09	4.93	5.40	4.28	4.97	4.49	
85	C	E	0.92	-0.07	4.19	5.36	4.19	4.68	4.24	
86	C	B	0.92	-0.34	3.53	5.26	4.30	4.79	4.09	
87	C	E	0.92	-0.24	3.20	5.39	4.32	4.96	4.15	
88	H	E	0.92	-0.07	3.95	5.40	4.26	4.65	4.20	
89	H	E	0.92	-0.19	3.38	5.38	4.24	4.62	4.00	
90	H	B	0.92	-0.53	3.27	5.35	4.38	4.36	3.87	
91	H	B	0.91	-0.53	3.23	5.31	3.95	4.36	3.81	
92	C	E	0.92	-0.14	3.07	5.29	3.93	4.33	3.81	
93	C	E	0.92	-0.18	3.58	5.28	3.91	4.36	3.78	
94	C	B	0.92	-0.35	3.37	5.22	3.90	4.34	3.76	
95	C	E	0.92	-0.20	3.10	5.20	3.88	4.32	3.76	
96	C	E	0.92	-0.25	3.16	5.14	3.86	4.30	3.72	
97	C	E	0.92	-0.40	3.28	5.13	3.89	4.29	3.74	
98	C	E	0.92	-0.47	3.40	5.09	3.90	4.27	3.74	
99	S	B	0.92	-0.76	2.52	4.65	3.51	3.85	3.33	
100	S	B	0.92	-0.98	2.46	4.69	3.52	3.85	3.34	
101	S	B	0.92	-0.89	2.34	4.71	3.58	3.95	3.45	
102	C	B	0.92	-0.85	2.81	5.25	4.05	4.32	3.84	
103	C	B	0.92	-0.70	2.76	5.19	4.02	4.35	3.87	
104	C	E	0.92	-0.48	3.02	5.28	4.11	4.33	3.94	
105	C	B	0.92	-0.58	3.00	5.32	4.19	4.41	3.96	
106	C	E	0.91	-0.46	2.62	5.25	4.12	4.38	3.96	
107	C	B	0.92	-0.40	3.17	5.27	4.14	4.33	3.92	
108	C	E	0.92	-0.18	3.07	5.34	4.20	4.34	3.98	
109	C	E	0.92	-0.19	3.66	5.33	4.17	4.33	3.98	
110	C	B	0.91	-0.34	5.08	5.22	4.06	4.24	3.89	
111	C	E	0.92	-0.35	5.82	5.30	4.09	4.30	4.09	
112	H	E	0.88	0.05	5.24	5.69	4.21	4.43	4.44	
113	H	E	0.74	-0.02	5.42	6.07	4.40	4.67	5.02	
114	H	B	0.78	-0.21	6.11	5.69	4.62	4.71	5.89	
115	H	B	0.79	-0.44	5.10	5.54	5.19	5.87	6.03	
116	H	B	0.55	-0.44	4.57	6.00	5.76	6.40	5.07	
117	C	E	0.83	-0.03	4.72	5.43	4.63	5.27	4.22	
118	C	E	0.87	-0.19	4.12	5.30	3.98	4.37	4.07	
119	C	B	0.89	-0.40	3.63	5.23	3.97	4.33	3.84	
120	C	E	0.91	-0.35	3.84	5.18	3.93	4.31	3.81	
121	C	B	0.91	-0.47	3.35	5.11	3.90	4.28	3.76	
122	C	B	0.92	-0.61	3.22	5.10	3.92	4.26	3.78	
123	C	B	0.92	-0.58	2.93	5.06	3.95	4.25	3.80	
124	S	B	0.92	-0.71	2.33	4.64	3.57	3.85	3.40	
125	S	B	0.92	-0.87	2.64	4.68	3.60	3.86	3.42	
126	S	B	0.92	-0.83	2.56	4.66	3.61	3.85	3.42	
127	C	B	0.92	-0.79	2.88	5.21	4.16	4.37	3.96	
128	C	B	0.92	-0.66	2.81	5.18	4.10	4.29	3.95	
129	C	E	0.92	-0.49	2.66	5.16	4.15	4.32	3.99	
130	C	B	0.92	-0.71	3.32	5.19	4.19	4.38	3.98	
131	C	B	0.92	-0.59	3.56	5.12	4.07	4.29	3.91	
132	C	B	0.92	-0.57	3.35	5.15	4.13	4.24	3.91	
133	C	E	0.92	-0.28	4.79	5.22	4.30	4.31	3.98	
134	C	E	0.88	-0.18	5.11	5.23	4.36	4.30	3.98	
135	C	B	0.86	-0.28	4.97	5.19	4.83	4.60	4.27	
136	C	E	0.89	-0.12	4.16	5.24	4.52	5.72	4.25	
137	C	E	0.61	-0.05	4.43	5.76	4.99	5.35	4.71	
138	C	E	0.90	0.13	3.48	5.26	4.74	4.81	4.25	
139	H	E	0.88	-0.03	5.16	5.42	4.87	4.43	5.41	
140	H	B	0.89	-0.41	4.28	5.25	4.48	4.36	4.72	
141	H	B	0.91	-0.53	3.89	5.16	4.33	4.31	4.52	
142	C	E	0.91	-0.12	4.38	5.31	4.33	4.29	4.09	
143	C	E	0.92	-0.17	4.07	5.28	4.45	4.28	4.04	
144	C	B	0.92	-0.34	3.67	5.15	3.95	4.27	3.84	
145	C	E	0.92	-0.21	3.45	5.12	3.97	4.26	3.86	
146	C	E	0.92	-0.25	3.07	5.06	3.94	4.24	3.81	
147	C	E	0.92	-0.38	3.03	5.07	3.98	4.25	3.84	
148	C	E	0.92	-0.33	2.89	5.02	3.99	4.23	3.84	
149	S	B	0.92	-0.56	2.43	4.58	3.59	3.80	3.42	
150	S	E	0.92	-0.66	2.50	4.68	3.68	3.88	3.51	
151	S	E	0.92	-0.70	2.48	4.63	3.67	3.85	3.48	
152	C	B	0.92	-0.74	2.98	5.16	4.21	4.35	4.00	
153	C	B	0.92	-0.69	2.87	5.13	4.14	4.34	3.91	
154	C	E	0.92	-0.47	2.82	5.11	4.19	4.30	3.95	
155	C	B	0.92	-0.57	2.87	5.15	4.19	4.29	3.96	
156	C	B	0.91	-0.42	3.01	5.10	4.18	4.22	4.07	
157	C	B	0.92	-0.37	3.23	5.15	4.23	4.26	4.24	
158	C	E	0.92	-0.08	3.88	5.18	4.30	4.28	4.46	
159	C	E	0.92	-0.03	4.10	5.17	4.26	4.24	4.27	
160	C	B	0.91	-0.19	4.47	5.17	4.11	4.25	5.11	
161	C	B	0.91	-0.20	4.69	5.21	4.07	4.24	4.61	
162	H	E	0.88	-0.06	5.41	5.24	4.37	4.32	4.12	
163	H	E	0.88	0.17	5.50	5.30	4.94	4.34	4.78	
164	H	E	0.89	0.01	6.06	5.23	4.64	5.64	4.66	
165	C	B	0.90	-0.17	5.61	5.28	4.61	5.60	4.78	
166	C	E	0.83	0.08	5.72	5.43	4.75	5.47	5.23	
167	C	E	0.81	0.06	5.77	5.41	4.99	5.29	4.67	
168	C	B	0.90	-0.16	5.64	6.08	4.66	4.81	4.06	
169	C	E	0.91	-0.24	6.15	5.96	4.28	4.65	4.04	
170	C	B	0.91	-0.51	4.65	5.81	3.98	4.34	4.02	
171	C	E	0.91	-0.39	4.89	5.59	4.05	4.22	3.82	
172	S	B	0.91	-0.61	4.49	4.71	3.69	3.84	3.51	
173	S	B	0.91	-0.80	3.95	4.66	3.67	3.81	3.48	
174	S	E	0.91	-0.70	4.10	4.57	3.72	3.83	3.51	
175	C	B	0.91	-0.61	4.37	5.11	4.20	4.35	4.06	
176	C	E	0.91	-0.47	4.43	5.01	4.21	4.36	3.98	
177	C	E	0.91	-0.40	5.03	5.06	4.26	4.32	4.01	
178	C	B	0.91	-0.56	3.96	5.06	4.27	4.30	4.03	
179	C	E	0.91	-0.39	5.73	5.01	4.29	4.28	4.05	
180	C	B	0.91	-0.32	6.91	5.03	4.29	4.26	4.06	
181	C	E	0.91	-0.07	6.50	5.06	4.34	4.26	4.10	
182	C	E	0.91	-0.12	7.56	5.07	4.32	4.23	4.10	
183	C	B	0.91	-0.30	6.90	5.05	4.27	4.20	4.06	
184	C	B	0.91	-0.36	8.29	5.24	4.35	4.34	4.16	
185	H	E	0.89	-0.04	8.54	5.70	4.33	4.27	4.15	
186	H	B	0.87	-0.25	7.29	5.71	4.31	4.27	4.15	
187	H	B	0.86	-0.39	5.09	6.82	4.29	4.27	4.12	
188	H	B	0.86	-0.43	4.48	8.70	4.25	4.26	4.09	
189	H	E	0.86	-0.08	5.25	9.20	4.34	4.36	4.20	
190	C	E	0.85	-0.10	4.75	9.96	4.25	4.32	4.12	
191	C	B	0.85	-0.33	3.62	10.81	4.37	4.61	4.30	
192	C	E	0.81	-0.19	4.55	10.56	4.99	5.60	4.48	
193	C	E	0.84	-0.21	4.77	10.78	4.73	5.26	5.28	
194	C	B	0.85	-0.43	5.24	9.28	4.54	6.22	4.96	
195	H	E	0.85	-0.56	5.11	9.60	4.11	4.25	5.16	
196	H	B	0.85	-0.50	5.33	7.76	4.07	4.20	5.44	
197	H	B	0.84	-0.75	5.01	5.75	4.13	4.24	5.11	
198	H	B	0.84	-0.61	5.52	6.09	4.21	4.30	5.60	
199	C	B	0.84	-0.59	5.65	5.94	4.30	4.36	5.26	
200	C	B	0.85	-0.52	5.89	6.03	4.32	4.31	5.65	
201	C	B	0.84	-0.50	6.11	6.24	4.39	4.42	5.40	
202	C	B	0.85	-0.48	3.98	6.30	4.36	4.36	5.21	
203	C	E	0.85	-0.32	5.46	6.36	4.39	4.35	5.49	
204	C	B	0.85	-0.27	6.19	7.10	4.35	4.38	5.74	
205	C	E	0.85	-0.15	4.66	6.46	4.30	4.35	5.34	
206	C	E	0.85	-0.17	4.60	5.87	4.22	5.12	5.47	
207	C	B	0.84	-0.30	4.12	5.19	4.43	5.17	5.77	
208	C	E	0.84	-0.06	4.94	5.22	4.75	5.90	6.39	
209	H	B	0.82	-0.21	3.75	5.18	4.68	5.91	5.55	
210	H	B	0.81	-0.42	3.78	5.16	4.47	6.35	5.61	
211	H	B	0.78	-0.41	5.37	5.17	4.59	7.32	7.05	
212	H	E	0.79	-0.12	4.68	5.22	5.35	7.21	6.54	
213	H	B	0.82	-0.16	4.08	5.21	5.36	7.06	5.29	
214	C	B	0.82	-0.29	3.72	5.28	5.37	6.35	5.35	
215	C	E	0.81	-0.22	4.18	5.26	5.69	6.01	5.64	
216	C	E	0.84	-0.25	4.11	5.25	5.79	5.82	5.47	
217	C	B	0.83	-0.45	4.01	5.18	6.16	5.96	5.48	
218	C	E	0.83	-0.37	4.30	5.12	6.05	5.46	5.78	
219	C	E	0.84	-0.45	3.98	4.98	5.09	4.92	5.53	
220	C	B	0.84	-0.65	4.40	4.94	3.89	4.95	6.05	
221	C	B	0.84	-0.56	4.46	5.03	3.79	4.78	6.11	
222	C	B	0.84	-0.53	4.58	5.06	3.90	4.76	6.48	
223	C	E	0.84	-0.48	4.74	4.97	4.41	4.37	6.58	
224	C	B	0.83	-0.47	5.17	4.99	4.49	4.40	7.20	
225	C	B	0.84	-0.54	5.86	5.05	4.42	4.38	7.53	
226	C	B	0.84	-0.33	6.91	5.01	4.48	4.41	8.17	
227	C	B	0.83	-0.35	6.19	4.99	4.51	4.42	7.98	
228	C	B	0.83	-0.18	6.80	4.97	4.57	4.46	8.15	
229	C	B	0.84	-0.15	7.01	4.95	4.62	4.49	6.49	
230	C	B	0.82	-0.08	8.61	5.03	4.67	4.51	7.41	
231	C	B	0.82	-0.08	9.38	5.03	4.62	4.48	8.32	
232	C	B	0.75	-0.18	8.15	5.12	4.70	4.59	7.71	
233	H	E	0.81	-0.11	7.00	5.14	4.57	4.44	7.19	
234	H	E	0.81	-0.11	7.32	5.11	4.56	4.43	7.29	
235	H	B	0.82	-0.18	7.88	5.08	4.52	4.41	7.22	
236	C	B	0.81	-0.10	8.17	5.07	4.67	4.57	6.98	
237	H	E	0.79	-0.08	10.51	5.16	4.62	4.51	6.91	
238	H	E	0.76	-0.06	10.12	6.08	4.60	4.51	6.95	
239	H	E	0.74	-0.05	8.88	6.01	4.63	4.61	6.89	
240	C	B	0.73	-0.14	8.84	5.98	4.60	5.80	7.11	
241	C	E	0.74	-0.12	8.06	6.01	6.72	6.38	7.12	
242	C	B	0.73	-0.22	8.38	6.11	8.32	7.25	8.28	
243	C	E	0.74	-0.20	9.08	6.06	9.42	5.88	9.43	
244	C	E	0.75	-0.26	8.75	5.39	9.09	4.63	8.85	
245	C	B	0.76	-0.34	9.07	5.41	9.39	4.69	9.42	
246	C	E	0.79	-0.42	9.27	5.36	9.60	4.59	10.64	
247	C	B	0.79	-0.64	7.57	5.22	7.78	4.53	9.28	
248	C	B	0.81	-0.67	8.76	5.09	8.17	4.35	10.28	
249	C	B	0.82	-0.74	8.19	5.06	7.08	4.36	9.84	
250	C	E	0.82	-0.52	9.17	5.08	7.96	4.38	11.29	
251	C	B	0.82	-0.46	9.49	5.08	7.96	4.43	11.57	
252	C	B	0.82	-0.51	8.14	5.09	8.11	4.40	9.83	
253	C	E	0.81	-0.34	9.96	5.03	9.28	4.43	10.11	
254	C	B	0.81	-0.31	10.55	5.06	9.56	4.48	8.57	
255	C	B	0.81	-0.26	10.73	5.09	10.07	4.49	10.06	
256	C	E	0.81	-0.19	10.19	5.13	9.92	4.51	10.25	
257	C	B	0.81	-0.19	7.95	5.08	7.49	4.51	9.03	
258	H	B	0.81	-0.19	8.93	5.15	7.98	4.58	10.30	
259	H	B	0.79	-0.32	9.59	5.15	8.61	4.60	10.44	
260	C	B	0.74	-0.20	9.58	5.20	9.20	4.72	11.27	
261	C	E	0.75	-0.04	10.05	5.27	9.78	4.65	9.95	
262	C	B	0.75	-0.19	10.09	5.27	9.49	5.28	9.70	
263	C	B	0.75	-0.11	7.30	5.21	7.17	6.22	8.88	
264	C	E	0.71	-0.06	7.23	5.70	7.19	5.64	8.80	
265	C	B	0.79	-0.17	8.81	5.67	7.99	5.53	9.60	
266	C	E	0.79	-0.07	8.20	5.65	6.65	6.03	8.78	
267	C	B	0.84	-0.17	5.10	5.17	5.39	4.42	5.77	
268	C	B	0.85	-0.32	4.35	5.14	5.71	4.39	4.62	
269	C	E	0.85	-0.28	4.67	5.14	5.95	4.38	4.62	
270	C	B	0.87	-0.38	3.63	5.05	5.20	4.32	4.17	
271	C	B	0.87	-0.52	3.49	4.99	5.05	4.30	4.15	
272	C	E	0.86	-0.48	3.15	4.95	4.74	4.25	3.99	
273	S	B	0.87	-0.62	2.63	4.63	4.10	3.96	3.53	
274	S	B	0.87	-0.70	2.83	4.64	4.21	4.08	3.70	
275	S	B	0.88	-0.74	3.03	4.65	4.10	4.03	3.76	
276	C	B	0.88	-0.77	3.43	4.82	4.49	4.22	3.96	
277	C	B	0.87	-0.67	3.28	4.99	4.32	4.36	3.94	
278	C	B	0.88	-0.64	3.53	4.99	4.59	4.35	4.10	
279	C	B	0.88	-0.66	3.94	4.96	4.94	4.35	4.27	
280	C	B	0.88	-0.52	3.43	4.93	4.64	4.32	4.10	
281	C	B	0.88	-0.48	3.36	4.93	4.60	4.40	4.08	
282	C	B	0.88	-0.23	3.44	5.03	4.71	4.42	4.21	
283	C	E	0.88	-0.02	2.94	5.11	4.26	4.44	3.98	
284	C	B	0.87	-0.10	3.19	5.11	4.60	4.40	4.09	
285	C	E	0.86	0.09	3.53	5.10	4.79	4.45	4.28	
286	C	E	0.82	0.21	4.40	5.20	5.68	4.50	4.61	
287	C	B	0.71	0.16	3.79	5.75	5.29	4.78	4.62	
288	H	E	0.64	0.19	4.10	7.15	5.42	6.55	4.90	
289	H	E	0.66	0.03	4.23	5.94	5.20	5.70	5.66	
290	C	B	0.80	-0.11	4.45	5.14	5.04	5.01	5.58	
291	C	B	0.71	-0.04	3.82	5.38	5.02	4.69	5.32	
292	C	E	0.75	-0.04	4.08	5.26	5.18	4.56	4.75	
293	C	B	0.76	-0.22	4.14	5.20	5.27	4.49	4.54	
294	C	E	0.76	-0.33	3.37	5.24	4.64	4.49	4.19	
295	C	E	0.84	-0.45	3.81	5.08	5.00	4.32	4.30	
296	C	B	0.84	-0.55	3.71	5.05	4.90	4.33	4.27	
297	C	B	0.84	-0.50	3.74	5.03	4.84	4.30	4.23	
298	C	B	0.84	-0.60	3.50	5.03	4.55	4.34	4.10	
299	C	B	0.84	-0.74	3.40	5.02	4.59	4.35	4.03	
300	C	B	0.84	-0.70	3.54	4.91	4.62	4.25	4.03	
301	C	B	0.84	-0.68	3.24	4.91	4.50	4.25	3.95	
302	C	B	0.84	-0.64	3.13	5.07	4.45	4.39	4.04	
303	C	E	0.84	-0.58	3.21	5.06	4.49	4.38	4.05	
304	C	B	0.84	-0.69	2.85	5.01	4.14	4.36	3.88	
305	C	E	0.84	-0.61	3.66	5.05	4.80	4.44	4.25	
306	C	B	0.83	-0.63	4.79	5.14	5.61	4.43	4.64	
307	C	B	0.84	-0.44	4.06	5.16	5.09	4.47	4.35	
308	C	B	0.81	-0.34	5.32	5.20	6.00	4.48	4.91	
309	C	B	0.81	-0.40	4.78	5.16	5.93	5.24	4.63	
310	C	B	0.73	-0.22	5.36	5.92	6.65	6.46	5.08	
311	C	B	0.66	-0.16	6.74	7.03	7.97	8.65	6.66	
312	C	B	0.68	-0.08	6.47	8.27	7.41	10.07	7.79	
313	C	B	0.62	-0.10	5.87	8.02	7.34	8.13	6.93	
314	C	E	0.68	-0.10	6.66	7.98	7.68	5.04	7.24	
315	C	B	0.69	-0.25	6.02	7.76	6.65	4.88	7.01	
316	H	B	0.71	-0.39	5.57	6.67	6.08	4.79	6.57	
317	H	B	0.75	-0.45	4.53	6.05	5.08	4.65	6.16	
318	H	B	0.78	-0.24	4.88	5.35	5.47	4.57	6.32	
319	H	B	0.80	-0.40	6.26	5.27	5.35	4.51	6.72	
320	H	B	0.80	-0.44	5.48	5.23	5.05	4.47	6.36	
321	H	B	0.80	-0.35	4.75	5.30	5.56	4.49	6.57	
322	C	E	0.80	-0.28	4.59	5.22	4.75	4.42	6.17	
323	C	B	0.80	-0.45	5.04	5.17	4.54	4.40	6.14	
324	C	E	0.84	-0.41	5.11	5.09	4.53	4.32	6.52	
325	C	B	0.84	-0.65	5.27	5.11	4.49	4.37	6.51	
326	C	B	0.84	-0.61	5.43	5.12	4.50	4.40	6.70	
327	H	E	0.84	-0.59	5.42	5.09	4.32	4.37	6.82	
328	H	B	0.83	-0.69	5.20	5.16	4.57	4.43	6.72	
329	H	B	0.83	-0.67	4.74	5.13	4.64	4.40	6.30	
330	H	B	0.83	-0.70	5.31	5.21	4.86	4.46	6.75	
331	C	B	0.84	-0.61	5.42	5.15	5.27	4.41	6.80	
332	C	E	0.84	-0.45	5.87	5.23	5.44	4.48	7.32	
333	C	B	0.84	-0.49	5.16	5.23	4.42	4.46	6.67	
334	C	E	0.84	-0.28	5.44	5.24	5.57	4.43	6.96	
335	C	B	0.84	-0.46	5.01	5.16	5.43	4.32	6.72	
336	C	B	0.84	-0.33	5.30	5.20	5.26	4.37	6.88	
337	C	E	0.83	-0.17	5.88	5.27	5.26	4.42	6.88	
338	C	B	0.83	-0.21	5.67	5.34	5.30	4.45	7.08	
339	C	E	0.84	-0.22	5.42	5.31	4.61	4.44	6.66	
340	C	B	0.85	-0.31	3.86	5.26	4.72	4.44	4.99	
341	C	B	0.84	-0.32	3.99	5.25	5.04	4.43	5.04	
342	C	E	0.86	-0.15	3.63	5.26	4.76	4.42	4.75	
343	C	E	0.89	-0.25	3.82	5.21	4.87	4.37	4.81	
344	C	B	0.89	-0.34	3.37	5.19	4.71	4.42	4.65	
345	C	E	0.90	-0.30	3.23	5.20	4.51	4.33	4.43	
346	C	B	0.91	-0.42	3.22	5.13	4.42	4.29	3.95	
347	C	B	0.91	-0.66	3.32	5.10	4.56	4.27	4.07	
348	C	B	0.89	-0.66	3.24	5.11	4.48	4.27	4.05	
349	S	B	0.91	-0.78	2.77	4.67	4.06	3.87	3.62	
350	S	B	0.91	-0.96	3.01	4.65	4.25	3.85	3.70	
351	S	B	0.91	-0.86	2.92	4.72	4.16	3.86	3.62	
352	C	B	0.91	-0.82	3.37	5.12	4.60	4.40	4.16	
353	C	B	0.91	-0.81	3.11	5.11	4.47	4.30	4.03	
354	C	B	0.91	-0.67	3.27	5.16	4.50	4.34	4.04	
355	C	B	0.91	-0.76	3.51	5.13	4.65	4.34	4.19	
356	C	B	0.90	-0.63	4.34	5.14	5.20	4.32	4.51	
357	C	B	0.90	-0.63	4.29	5.20	5.24	4.32	4.45	
358	C	B	0.89	-0.40	5.73	5.22	6.35	4.34	5.05	
359	C	B	0.84	-0.28	7.77	5.46	7.80	4.55	6.05	
360	C	E	0.75	-0.27	8.88	5.42	8.46	4.62	6.52	
361	C	B	0.71	-0.37	7.96	5.92	8.14	5.33	6.38	
362	C	B	0.66	-0.31	8.35	8.34	8.24	8.44	7.14	
363	C	E	0.71	-0.05	8.83	10.55	8.96	9.67	7.65	
364	C	B	0.62	-0.08	8.62	12.71	8.80	9.32	7.45	
365	C	B	0.56	-0.17	7.98	14.11	8.34	9.42	7.78	
366	H	E	0.53	-0.07	8.49	13.72	7.58	10.43	9.52	
367	H	E	0.52	-0.22	8.25	11.16	7.19	11.24	9.84	
368	H	E	0.70	-0.30	7.78	9.68	7.75	9.82	8.61	
369	H	B	0.81	-0.39	6.56	6.52	6.52	8.12	6.76	
370	C	E	0.84	-0.20	7.00	6.35	7.12	7.10	6.39	
371	C	E	0.89	-0.32	7.98	5.38	7.73	8.83	7.92	
372	C	B	0.89	-0.43	7.01	5.38	6.57	8.96	8.72	
373	C	E	0.90	-0.37	6.34	5.30	5.42	7.78	6.86	
374	C	B	0.92	-0.56	5.32	5.19	5.11	4.25	4.33	
375	C	B	0.92	-0.69	5.11	5.16	4.63	4.22	4.08	
376	C	B	0.92	-0.53	5.04	5.19	4.70	4.25	4.14	
377	C	B	0.92	-0.68	4.67	4.99	4.53	4.16	4.00	
378	C	B	0.92	-0.90	4.82	5.09	4.45	4.26	3.99	
379	C	B	0.92	-0.70	4.68	4.97	4.30	4.14	3.87	
380	C	B	0.92	-0.74	5.09	5.16	4.53	4.30	4.06	
381	C	B	0.92	-0.60	4.96	5.21	4.64	4.29	4.10	
382	C	E	0.92	-0.45	5.10	5.25	4.50	4.32	3.98	
383	C	B	0.92	-0.62	5.99	5.28	5.49	4.33	4.55	
384	C	E	0.92	-0.48	6.21	5.32	5.78	4.33	4.71	
385	C	B	0.92	-0.47	5.36	5.36	5.07	4.29	4.28	
386	C	E	0.91	-0.16	6.14	5.33	4.82	4.26	4.13	
387	C	E	0.92	-0.22	7.12	5.35	4.67	4.27	4.05	
388	C	B	0.91	-0.31	6.55	5.75	5.05	4.32	4.62	
389	C	E	0.89	-0.17	6.96	6.42	6.26	7.12	7.22	
390	C	E	0.88	-0.10	9.48	6.06	8.36	6.26	7.25	
391	C	B	0.79	-0.22	9.30	6.16	8.64	5.40	6.67	
392	H	B	0.81	-0.17	7.93	5.53	7.86	5.85	6.09	
393	H	E	0.76	-0.26	3.97	5.57	5.52	5.80	4.58	
394	H	B	0.86	-0.40	2.89	5.37	4.50	5.52	4.17	
395	H	B	0.91	-0.50	2.95	5.31	4.26	5.15	3.94	
396	C	E	0.91	-0.12	3.70	5.64	4.60	5.16	4.34	
397	C	E	0.94	-0.15	3.49	5.32	4.45	4.81	4.27	
398	C	B	0.94	-0.37	3.63	5.26	4.57	4.23	4.14	
399	C	E	0.94	-0.22	3.23	5.29	4.26	4.24	3.96	
400	C	E	0.94	-0.34	3.12	5.22	4.21	4.22	3.92	
401	C	B	0.94	-0.63	3.01	5.20	4.18	4.22	3.90	
402	C	E	0.94	-0.54	2.86	5.17	4.13	4.21	3.85	
403	S	B	0.94	-0.72	2.41	4.72	3.75	3.87	3.48	
404	S	B	0.94	-0.82	2.44	4.74	3.75	3.86	3.41	
405	S	B	0.94	-0.69	2.31	4.77	3.68	3.82	3.42	
406	C	B	0.94	-0.64	2.85	5.33	4.13	4.35	3.88	
407	C	B	0.94	-0.79	2.70	5.21	4.04	4.24	3.79	
408	C	E	0.94	-0.43	2.70	5.29	4.10	4.31	3.85	
409	C	B	0.94	-0.60	2.80	5.28	4.13	4.29	3.88	
410	C	B	0.94	-0.52	2.72	5.24	4.03	4.20	3.79	
411	C	B	0.94	-0.51	2.90	5.41	4.15	4.26	3.90	
412	C	E	0.94	-0.22	3.11	5.43	4.23	4.33	4.09	
413	C	E	0.91	-0.07	3.33	5.50	4.29	4.35	4.25	
414	C	B	0.93	-0.01	3.40	5.43	4.22	4.27	4.37	
415	C	E	0.93	0.01	3.38	5.50	4.31	4.31	4.25	
416	C	E	0.84	0.12	3.83	5.72	4.51	4.49	4.79	
417	H	E	0.79	0.14	3.68	5.73	4.56	4.53	4.44	
418	H	B	0.80	-0.06	3.65	5.69	4.56	4.52	4.34	
419	H	B	0.80	-0.48	3.46	5.62	4.50	4.49	4.22	
420	C	B	0.92	-0.35	3.19	5.38	4.27	4.27	3.98	
421	C	E	0.93	-0.18	3.34	5.42	4.32	4.28	4.02	
422	C	B	0.91	-0.35	3.36	5.39	4.32	4.27	4.02	
423	C	B	0.91	-0.39	3.20	5.34	4.27	4.26	3.97	
424	C	E	0.91	-0.33	3.14	5.31	4.23	4.22	3.92	
425	C	B	0.92	-0.48	3.01	5.24	4.18	4.21	3.88	
426	C	B	0.93	-0.56	2.96	5.26	4.18	4.24	3.89	
427	C	E	0.92	-0.57	2.81	5.22	4.13	4.24	3.85	
428	S	B	0.92	-0.72	2.38	4.79	3.75	3.90	3.49	
429	S	B	0.92	-0.86	2.44	4.84	3.77	3.91	3.44	
430	S	B	0.92	-0.78	2.32	4.87	3.70	3.87	3.45	
431	C	B	0.92	-0.67	2.87	5.42	4.22	4.39	3.89	
432	C	B	0.92	-0.65	2.74	5.32	4.07	4.29	3.83	
433	C	B	0.93	-0.48	2.71	5.37	4.10	4.33	3.87	
434	C	B	0.94	-0.52	2.88	5.39	4.14	4.39	3.97	
435	C	E	0.93	-0.34	2.86	5.40	4.13	4.29	3.89	
436	C	B	0.93	-0.29	3.03	5.48	4.21	4.33	3.96	
437	C	E	0.91	0.04	3.19	5.57	4.28	4.37	4.04	
438	C	E	0.92	0.17	3.17	5.61	4.26	4.39	4.03	
439	C	B	0.91	-0.05	3.11	5.57	4.22	4.36	3.99	
440	C	B	0.92	-0.18	3.09	5.52	4.20	4.31	3.95	
441	C	B	0.92	-0.10	3.32	5.56	4.34	4.81	4.28	
442	C	E	0.94	0.22	3.48	5.52	4.41	4.97	4.47	
443	C	E	0.94	0.11	3.68	5.46	4.64	5.30	4.61	
444	C	B	0.94	-0.30	4.18	5.39	5.37	5.86	4.91	
445	C	B	0.89	-0.14	4.29	5.32	5.05	5.58	4.90	
446	C	E	0.95	-0.12	3.90	7.98	4.70	4.94	4.27	
447	C	E	0.95	-0.34	3.69	9.01	4.67	4.79	4.30	
448	C	B	0.96	-0.55	3.19	8.85	4.39	5.04	4.23	
449	C	E	0.96	-0.55	2.91	9.07	4.12	4.81	4.12	
450	S	B	0.96	-0.68	2.70	9.49	3.85	4.31	3.98	
451	S	B	0.96	-0.77	2.48	7.32	3.81	4.20	3.77	
452	S	B	0.96	-0.74	2.56	6.99	3.80	3.99	3.98	
453	C	B	0.96	-0.64	2.84	5.50	4.10	4.31	4.14	
454	C	E	0.96	-0.46	3.20	5.87	4.13	4.34	4.08	
455	C	E	0.96	-0.36	3.15	5.98	4.20	4.42	4.00	
456	C	B	0.96	-0.57	3.28	5.78	4.23	4.43	4.04	
457	C	E	0.96	-0.46	3.27	5.64	4.22	4.37	4.01	
458	C	B	0.96	-0.39	3.18	5.60	4.18	4.34	3.96	
459	C	E	0.96	-0.09	3.18	5.59	4.14	4.30	3.93	
460	C	E	0.96	-0.09	3.31	5.56	4.14	4.25	3.92	
461	C	B	0.96	-0.32	3.24	5.54	4.17	4.28	3.93	
462	C	E	0.95	-0.24	3.40	5.57	4.24	4.30	4.07	
463	H	E	0.91	0.09	3.64	5.86	4.32	4.39	4.46	
464	H	E	0.87	0.00	3.89	5.87	4.74	4.85	4.68	
465	H	B	0.88	-0.18	3.41	5.76	4.24	4.45	4.33	
466	C	E	0.92	0.12	4.08	6.04	4.59	4.59	4.32	
467	C	E	0.96	-0.02	3.78	5.91	4.28	4.23	3.99	
468	C	B	0.95	-0.22	2.78	5.20	4.16	4.23	3.87	
469	C	E	0.94	-0.15	3.01	5.34	4.15	4.24	3.86	
470	C	E	0.94	-0.33	2.84	5.26	4.09	4.20	3.80	
471	C	B	0.95	-0.55	2.76	5.26	4.05	4.21	3.78	
472	C	E	0.96	-0.48	2.63	5.24	4.02	4.23	3.76	
473	S	B	0.96	-0.60	2.19	4.92	3.58	3.82	3.33	
474	S	E	0.96	-0.69	2.23	4.86	3.58	3.80	3.33	
475	S	B	0.96	-0.64	2.26	4.97	3.65	3.92	3.41	
476	C	B	0.96	-0.62	2.70	5.39	4.02	4.30	3.80	
477	C	B	0.96	-0.57	2.60	5.38	3.98	4.37	3.83	
478	C	E	0.96	-0.39	2.60	5.41	3.98	4.32	3.77	
479	C	B	0.96	-0.53	2.72	5.45	4.02	4.32	3.81	
480	C	B	0.96	-0.43	2.79	5.48	4.01	4.31	3.81	
481	C	B	0.96	-0.36	2.92	5.51	4.03	4.31	3.83	
482	C	E	0.95	-0.07	3.04	5.57	4.04	4.33	3.85	
483	C	B	0.96	0.01	3.12	5.56	4.06	4.32	3.86	
484	C	B	0.96	-0.07	3.02	5.49	4.03	4.28	3.82	
485	C	E	0.96	0.12	3.13	5.51	4.09	4.29	3.87	
486	C	E	0.94	0.28	3.13	5.49	4.11	4.29	3.87	
487	C	B	0.92	0.17	3.21	5.51	4.17	4.30	3.91	
488	C	B	0.92	0.12	3.15	5.47	4.16	4.30	3.89	
489	C	B	0.92	-0.01	3.22	5.48	4.21	4.30	3.92	
490	C	B	0.92	-0.15	3.07	5.41	4.17	4.28	3.89	
491	C	E	0.91	-0.10	3.00	5.37	4.14	4.28	3.85	
492	C	B	0.92	-0.27	2.82	5.30	4.08	4.25	3.80	
493	H	B	0.92	-0.43	2.82	5.35	4.10	4.30	3.83	
494	H	B	0.88	-0.53	2.75	5.38	4.11	4.36	3.85	
495	H	B	0.91	-0.53	2.66	5.33	4.02	4.31	3.77	
496	H	B	0.92	-0.57	2.71	5.37	4.02	4.31	3.79	
497	H	B	0.92	-0.50	2.62	5.36	3.98	4.31	3.76	
498	C	B	0.92	-0.52	2.77	5.49	3.98	4.32	3.84	
499	C	E	0.92	-0.36	2.65	5.49	3.95	4.40	3.82	
500	C	E	0.92	-0.29	2.69	5.49	3.99	4.39	3.79	
501	C	B	0.92	-0.44	2.82	5.54	4.03	4.39	3.84	
502	C	B	0.92	-0.32	2.91	5.56	4.00	4.37	3.82	
503	C	B	0.91	-0.26	3.04	5.60	4.06	4.40	3.88	
504	C	B	0.92	0.01	3.17	5.63	4.06	4.41	3.88	
505	C	E	0.92	0.12	3.26	5.64	4.11	4.40	3.92	
506	C	B	0.92	0.01	3.25	5.57	4.07	4.34	3.87	
507	C	E	0.92	0.27	3.35	5.61	4.16	4.38	3.93	
508	H	E	0.94	0.49	3.41	5.60	4.17	4.37	3.93	
509	H	E	0.92	0.43	3.34	5.57	4.20	4.37	3.95	
510	H	B	0.91	0.09	3.02	5.36	4.16	4.36	3.91	
511	H	B	0.92	-0.02	3.17	5.68	4.57	5.10	4.42	
512	H	E	0.82	0.26	4.13	6.74	5.77	6.84	6.17	
513	H	E	0.82	0.26	4.83	7.98	6.29	7.07	6.87	
514	C	B	0.80	0.05	5.70	8.67	5.38	7.41	6.10	
515	C	E	0.89	0.16	5.68	8.48	5.17	6.15	6.29	
516	C	E	0.92	-0.09	4.24	7.76	4.74	4.35	4.33	
517	C	B	0.94	-0.36	4.60	8.24	4.03	4.30	3.77	
518	C	B	0.94	-0.28	3.36	6.84	3.98	4.30	3.73	
519	C	E	0.94	-0.31	2.42	5.37	3.96	4.24	3.72	
520	C	E	0.95	-0.34	2.67	5.36	3.95	4.30	3.72	
521	C	E	0.95	-0.28	2.49	5.33	3.86	4.24	3.72	
522	C	B	0.95	-0.32	2.74	5.47	3.91	4.30	3.78	
523	C	E	0.95	-0.09	2.72	5.49	3.89	4.33	3.69	
524	C	E	0.95	0.06	2.75	5.47	3.90	4.36	3.72	
525	C	B	0.95	-0.16	2.83	5.52	3.94	4.37	3.76	
526	C	B	0.95	-0.18	2.91	5.54	3.92	4.36	3.75	
527	C	B	0.94	-0.29	2.91	5.44	3.81	4.24	3.64	
528	C	B	0.94	-0.04	3.09	5.53	3.85	4.29	3.70	
529	C	B	0.93	0.20	3.29	5.66	3.95	4.42	3.80	
530	C	B	0.90	0.45	3.44	5.71	3.97	4.43	3.83	
531	C	B	0.91	0.45	3.62	5.78	4.05	4.47	3.91	
532	C	E	0.91	0.48	3.61	5.80	4.10	4.48	3.95	
533	H	B	0.86	0.23	3.68	5.92	4.28	4.64	4.12	
534	H	E	0.86	0.24	3.63	5.81	4.18	4.54	4.01	
535	H	E	0.85	0.16	3.61	5.78	4.21	4.52	4.02	
536	H	B	0.87	-0.03	3.40	5.70	4.14	4.48	3.95	
537	H	B	0.85	0.01	3.42	5.73	4.13	4.53	3.95	
538	H	E	0.84	0.12	3.51	5.73	4.17	4.53	3.98	
539	H	B	0.84	-0.07	3.41	5.68	4.18	4.50	3.97	
540	H	B	0.84	-0.06	3.27	5.65	4.13	4.51	3.93	
541	H	E	0.84	0.22	3.36	5.67	4.14	4.53	3.93	
542	H	E	0.84	0.38	3.42	5.67	4.26	4.53	4.02	
543	C	E	0.75	0.31	3.42	5.95	4.38	4.73	4.68	
544	C	E	0.55	0.28	4.21	6.45	4.74	5.13	5.87	
545	C	E	0.51	0.31	6.23	8.54	6.16	7.33	7.80	
546	C	E	0.40	0.24	8.42	10.03	8.57	8.73	10.10	
547	C	E	0.26	0.29	9.90	11.84	10.72	10.43	10.81	
548	C	E	0.24	0.24	11.09	12.68	11.02	12.36	10.69	
549	C	E	0.26	0.32	12.49	13.74	13.00	13.82	10.25	
550	C	E	0.16	0.37	13.36	14.49	14.88	14.79	10.63	
551	C	E	0.09	0.32	12.80	14.44	15.30	15.80	11.19	
552	C	B	0.09	0.31	12.27	14.29	15.14	15.67	10.37	
553	C	E	0.09	0.32	13.32	14.64	15.19	15.72	9.65	
554	C	B	0.09	0.23	12.79	14.55	14.03	14.91	9.99	
555	C	E	0.14	0.22	11.63	14.56	12.89	13.19	9.11	
556	C	E	0.34	0.22	8.64	13.33	10.72	10.55	7.72	
557	C	B	0.38	0.06	6.81	12.05	8.52	7.93	6.95	
558	C	E	0.45	0.02	4.71	10.78	6.40	6.83	4.66	
559	C	B	0.47	-0.11	4.79	10.87	5.37	4.87	5.53	
560	C	B	0.52	-0.04	5.20	10.10	4.47	4.95	4.25	
561	C	B	0.55	-0.04	4.35	9.17	4.48	4.91	4.26	
562	C	B	0.61	-0.09	3.02	7.34	4.38	4.86	4.17	
563	C	B	0.78	0.08	2.91	5.89	4.08	4.66	3.89	
564	C	B	0.81	0.13	3.57	6.32	4.00	4.63	3.82	
565	C	B	0.81	0.11	2.95	5.61	4.02	4.61	3.83	
566	C	B	0.81	-0.01	2.99	5.60	3.98	4.49	3.80	
567	C	B	0.80	0.22	3.08	5.64	3.97	4.50	3.81	
568	C	B	0.80	0.33	3.21	5.80	4.01	4.61	3.87	
569	C	E	0.80	0.48	3.20	5.78	4.06	4.58	3.92	
570	C	B	0.78	0.61	3.40	5.91	4.16	4.67	4.03	
571	C	B	0.79	0.70	3.50	5.93	4.13	4.68	4.01	
572	H	E	0.71	1.01	3.69	6.13	4.28	4.87	4.17	
573	H	E	0.70	1.01	3.81	6.15	4.27	4.89	4.17	
574	H	B	0.66	0.83	3.79	6.15	4.33	4.93	4.21	
575	C	E	0.69	0.85	3.56	6.03	4.24	4.84	4.11	
576	C	E	0.76	0.69	3.37	5.87	4.12	4.71	3.97	
577	C	B	0.79	0.40	3.35	5.86	4.06	4.71	3.91	
578	C	B	0.79	0.16	3.16	5.62	3.95	4.49	3.79	
579	C	B	0.78	0.07	3.28	5.76	4.12	4.61	3.88	
580	C	B	0.76	0.23	3.38	5.81	4.18	4.68	3.93	
581	C	B	0.71	0.35	3.56	5.92	4.24	4.77	4.00	
582	C	B	0.71	0.45	3.66	5.87	4.16	4.68	4.01	
583	C	B	0.68	0.62	3.83	5.98	4.27	4.77	4.21	
584	C	B	0.59	0.77	4.15	6.21	4.52	4.96	4.75	
585	C	B	0.50	0.98	4.45	6.40	4.62	5.12	4.86	
586	C	E	0.44	0.95	4.59	6.49	4.91	5.77	4.90	
587	C	B	0.39	0.75	4.96	6.82	5.10	6.09	5.76	
588	C	B	0.22	0.80	5.91	9.19	6.53	7.59	7.05	
589	C	B	0.21	0.85	6.15	10.85	7.01	8.48	7.81	
590	C	B	0.12	0.63	6.72	12.69	7.14	8.99	8.64	
591	C	B	0.07	0.50	7.92	14.89	8.95	10.45	9.77	
592	H	B	0.04	0.27	8.03	16.84	9.08	11.11	9.15	
593	H	B	0.05	0.39	8.00	17.22	7.84	10.89	6.97	
594	H	B	0.06	0.50	7.65	17.30	6.93	9.33	6.90	
595	H	B	0.09	0.23	7.29	17.61	7.45	8.22	6.79	
596	H	B	0.08	-0.30	7.61	17.08	7.16	9.25	6.65	
597	H	B	0.09	-0.21	7.63	16.79	6.08	8.48	6.38	
598	H	B	0.09	0.14	7.95	17.17	6.40	9.31	7.30	
599	H	B	0.07	-0.06	7.69	17.45	7.14	8.65	8.13	
600	H	B	0.09	-0.41	7.48	16.80	6.89	6.55	7.30	
601	H	B	0.07	-0.51	7.86	17.31	6.64	6.02	7.53	
602	H	B	0.07	-0.40	7.85	18.05	6.59	5.95	7.24	
603	H	E	0.08	-0.42	7.24	18.21	6.88	5.93	7.12	
604	H	B	0.08	-0.53	6.90	17.68	6.69	5.93	7.26	
605	H	E	0.08	-0.31	7.34	16.89	6.29	5.96	7.11	
606	H	B	0.08	-0.46	7.78	16.82	6.83	5.95	7.23	
607	H	B	0.08	-0.36	7.24	16.83	6.90	5.92	7.20	
608	H	B	0.09	-0.18	7.65	16.13	6.46	5.88	7.26	
609	H	B	0.08	-0.13	9.09	15.39	6.73	5.89	7.53	
610	H	B	0.09	-0.15	10.87	13.42	6.84	5.85	7.21	
611	H	B	0.10	-0.19	12.65	11.56	6.71	5.82	7.16	
612	H	B	0.12	-0.18	14.10	9.68	6.36	5.69	7.22	
613	H	B	0.14	-0.09	15.61	8.09	6.37	5.60	7.11	
614	H	B	0.14	-0.15	15.86	8.39	6.24	5.53	6.63	
615	H	B	0.16	-0.18	15.46	8.62	5.92	8.44	7.27	
616	H	B	0.14	-0.34	15.04	8.08	5.76	8.42	8.38	
617	H	B	0.14	-0.41	16.01	8.24	6.75	8.12	7.26	
618	H	B	0.11	-0.52	15.97	8.69	9.41	8.58	9.66	
619	H	B	0.11	-0.52	15.27	8.40	11.63	9.08	11.95	
620	H	B	0.12	-0.51	14.18	7.90	12.73	9.16	12.04	
621	H	B	0.10	-0.55	13.90	8.46	13.04	9.47	13.45	
622	H	B	0.10	-0.58	14.09	8.69	13.78	9.42	13.79	
623	H	B	0.09	-0.50	13.82	8.59	15.03	9.63	13.90	
624	H	B	0.09	-0.49	13.60	8.41	15.53	10.38	13.71	
625	H	B	0.09	-0.45	13.76	9.26	15.62	10.89	12.88	
626	H	B	0.09	-0.41	13.84	8.81	16.43	11.49	12.65	
627	H	B	0.10	-0.40	13.42	8.49	16.42	12.31	12.55	
628	H	B	0.11	-0.41	12.49	8.99	15.39	12.81	11.49	
629	H	B	0.09	-0.43	13.21	9.74	16.67	13.74	11.24	
630	H	B	0.09	-0.36	13.37	9.40	17.26	14.86	10.80	
631	H	B	0.10	0.08	12.63	9.63	16.28	15.69	10.53	
632	H	B	0.10	0.17	12.03	10.26	15.23	16.03	10.76	
633	H	B	0.14	0.03	11.29	10.10	14.00	14.19	9.62	
634	C	B	0.12	0.19	11.26	10.08	13.88	13.56	10.05	
635	C	B	0.10	0.26	10.77	10.62	12.96	13.52	11.12	
636	C	B	0.11	0.34	9.31	10.16	11.29	12.52	10.54	
637	C	E	0.11	0.40	7.46	8.65	9.58	12.15	9.28	
638	C	E	0.11	0.20	5.71	7.72	7.63	11.80	7.50	
639	C	E	0.14	0.27	4.94	7.17	6.61	10.34	6.86	
640	C	E	0.18	0.53	4.33	6.55	4.89	7.59	6.89	
641	H	E	0.19	0.46	4.36	6.58	4.76	6.93	6.61	
642	H	E	0.16	0.57	4.50	6.58	5.03	5.78	6.62	
643	H	E	0.17	0.67	4.35	6.60	5.07	5.61	5.80	
644	C	E	0.13	0.74	4.41	6.71	5.32	5.84	5.12	
645	C	E	0.16	1.03	4.28	6.61	5.19	5.76	4.92	
646	C	E	0.16	1.05	4.41	6.57	4.87	5.59	4.76	
647	C	E	0.18	0.70	4.12	6.59	4.92	5.52	4.70	
648	C	B	0.18	0.22	3.76	6.27	4.87	5.47	4.65	
649	C	B	0.19	-0.12	3.71	6.24	4.83	5.42	4.62	
650	C	B	0.20	-0.62	3.61	6.23	4.78	5.36	4.55	
651	C	B	0.20	-0.73	3.50	6.16	4.74	5.29	4.48	
652	S	B	0.21	-0.74	3.17	5.92	4.61	5.13	4.33	
653	S	B	0.21	-0.87	3.02	5.82	4.52	5.05	4.25	
654	S	B	0.21	-0.89	2.93	5.81	4.54	5.04	4.27	
655	S	B	0.21	-0.92	2.93	5.85	4.59	5.09	4.32	
656	C	B	0.21	-0.83	3.12	6.05	4.82	5.29	4.55	
657	C	B	0.21	-0.58	3.24	6.11	4.91	5.35	4.65	
658	C	E	0.21	-0.43	3.40	6.18	4.99	5.42	4.76	
659	C	E	0.19	0.01	3.51	6.23	5.09	5.47	4.83	
660	H	B	0.20	-0.13	3.32	6.11	4.97	5.34	4.70	
661	H	B	0.20	-0.36	3.27	6.08	4.92	5.30	4.66	
662	H	E	0.20	-0.24	3.32	6.06	4.95	5.28	4.68	
663	H	B	0.20	-0.42	3.27	6.08	4.94	5.29	4.66	
664	H	B	0.20	-0.68	3.19	6.08	4.90	5.30	4.63	
665	H	E	0.20	-0.54	3.20	6.07	4.89	5.28	4.64	
666	H	E	0.22	-0.32	3.22	6.04	4.90	5.24	4.63	
667	H	E	0.22	-0.49	3.24	6.07	4.91	5.26	4.63	
668	H	B	0.23	-0.59	3.19	6.07	4.88	5.35	4.59	
669	H	B	0.22	-0.57	3.18	6.07	4.85	5.28	4.58	
670	H	E	0.22	-0.27	3.20	6.08	4.86	5.27	4.59	
671	H	E	0.23	-0.23	3.26	6.10	4.88	5.28	4.60	
672	H	B	0.23	-0.34	3.29	6.11	4.85	5.37	4.57	
673	H	E	0.23	0.07	3.30	6.19	4.83	5.38	4.57	
674	C	E	0.21	0.43	3.39	6.21	4.93	5.37	4.74	
675	C	E	0.20	0.45	3.50	6.23	4.91	5.39	4.65	
676	C	E	0.19	0.48	3.67	6.38	4.90	5.44	4.65	
677	C	E	0.20	0.53	3.68	6.66	5.09	6.16	5.18	
678	C	E	0.11	0.42	4.34	7.33	5.58	6.51	6.09	
679	C	E	0.18	0.36	6.68	8.17	6.01	7.77	8.32	
680	C	E	0.20	0.16	6.89	6.63	6.13	5.51	8.85	
681	C	E	0.20	-0.07	7.19	6.62	5.50	5.55	9.09	
682	C	B	0.19	-0.35	7.35	6.31	5.19	5.48	8.68	
683	C	B	0.23	-0.52	7.32	6.00	4.70	5.19	8.46	
684	S	B	0.22	-0.40	6.05	5.92	4.57	5.11	7.35	
685	S	B	0.21	-0.41	7.59	5.86	4.54	5.14	8.92	
686	S	B	0.20	-0.60	7.98	5.94	4.61	5.22	9.31	
687	S	B	0.20	-0.56	7.81	5.92	4.60	5.13	9.16	
688	S	B	0.20	-0.50	8.01	5.94	4.62	5.16	9.36	
689	C	B	0.20	-0.23	7.78	6.12	4.83	5.33	9.14	
690	C	B	0.21	-0.25	5.73	6.13	4.83	5.34	7.24	
691	C	B	0.21	-0.29	5.80	6.18	4.83	5.37	7.23	
692	C	B	0.21	-0.17	5.87	6.19	4.82	5.38	7.13	
693	C	E	0.21	0.13	7.90	6.21	4.81	5.39	9.13	
694	C	B	0.21	0.13	7.87	6.22	4.83	5.39	9.26	
695	C	B	0.21	-0.06	7.30	6.25	4.82	5.40	8.67	
696	C	E	0.21	-0.05	5.57	6.24	4.81	5.41	6.91	
697	H	B	0.20	-0.32	6.99	6.26	4.84	5.44	8.21	
698	H	B	0.20	-0.44	8.22	6.15	4.77	5.35	9.57	
699	H	B	0.20	-0.53	7.67	6.18	4.80	5.40	9.01	
700	H	B	0.21	-0.38	5.73	6.19	4.78	5.39	6.96	
701	H	B	0.21	-0.51	5.63	6.16	4.78	5.37	6.97	
702	H	B	0.21	-0.59	4.61	6.16	4.80	5.38	6.13	
703	H	B	0.20	-0.35	4.01	6.20	4.82	5.41	5.40	
704	H	B	0.20	-0.06	3.61	6.20	4.80	5.41	5.10	
705	H	B	0.20	-0.31	3.51	6.18	4.81	5.39	4.84	
706	H	B	0.20	-0.22	3.50	6.20	4.84	5.42	4.65	
707	H	E	0.20	0.11	3.63	6.23	4.85	5.44	4.63	
708	H	B	0.20	0.00	3.65	6.23	4.84	5.43	4.62	
709	C	B	0.20	-0.24	3.69	6.35	4.92	5.49	4.68	
710	C	B	0.20	-0.31	3.70	6.32	4.90	5.46	4.64	
711	S	B	0.20	-0.72	3.31	6.01	4.71	5.24	4.42	
712	S	B	0.21	-0.79	3.00	5.80	4.52	5.03	4.23	
713	S	B	0.21	-0.89	2.90	5.76	4.51	4.99	4.21	
714	S	B	0.21	-0.97	2.82	5.75	4.51	4.98	4.21	
715	S	B	0.21	-1.02	2.81	5.73	4.54	4.97	4.23	
716	S	B	0.21	-0.73	2.86	5.77	4.60	5.02	4.27	
717	C	B	0.21	-0.70	3.27	6.11	4.97	5.36	4.64	
718	H	E	0.21	-0.29	3.37	6.15	5.02	5.40	4.69	
719	H	E	0.21	-0.38	3.31	6.12	4.96	5.37	4.67	
720	H	B	0.21	-0.50	3.20	6.11	4.92	5.36	4.63	
721	H	B	0.21	-0.37	3.22	6.14	4.94	5.40	4.64	
722	H	B	0.21	0.01	3.31	6.15	4.95	5.41	4.68	
723	C	B	0.21	-0.06	3.40	6.27	5.02	5.51	4.78	
724	H	E	0.20	-0.17	3.23	6.16	4.91	5.40	4.65	
725	H	B	0.19	-0.55	3.36	6.18	5.03	5.43	4.67	
726	H	B	0.19	-0.54	3.45	6.17	5.06	5.43	5.12	
727	H	B	0.15	-0.37	3.85	6.41	5.39	5.95	5.49	
728	H	B	0.19	-0.41	3.38	6.18	4.94	5.68	5.13	
729	H	B	0.19	-0.46	3.55	6.20	5.04	5.63	5.11	
730	H	B	0.19	-0.58	3.51	6.21	4.96	5.55	5.14	
731	H	B	0.19	-0.47	3.50	6.22	5.02	5.63	5.12	
732	H	B	0.19	-0.37	3.38	6.23	4.95	5.48	4.65	
733	H	B	0.19	-0.32	3.34	6.24	4.92	5.50	4.67	
734	H	B	0.20	-0.41	3.44	6.25	4.89	5.50	4.67	
735	H	B	0.20	-0.28	3.58	6.32	4.97	5.57	4.74	
736	H	B	0.20	-0.07	3.56	6.32	4.99	5.57	4.73	
737	H	B	0.19	0.09	3.62	6.33	5.01	5.57	4.74	
738	H	B	0.19	0.01	3.55	6.31	5.03	5.56	4.73	
739	H	E	0.19	0.27	3.61	6.33	5.09	5.60	4.76	
740	H	E	0.19	0.45	3.63	6.34	5.14	5.61	4.78	
741	C	E	0.19	0.39	3.72	6.31	5.13	5.58	4.77	
742	C	E	0.20	0.05	3.71	6.30	5.08	5.56	4.74	
743	C	B	0.20	-0.23	3.63	6.23	5.00	5.47	4.67	
744	S	B	0.21	-0.48	3.33	5.99	4.72	5.23	4.41	
745	S	B	0.21	-0.72	3.04	5.80	4.56	5.05	4.24	
746	S	B	0.21	-0.84	3.00	5.78	4.56	5.02	4.23	
747	S	B	0.21	-0.90	2.93	5.77	4.58	5.01	4.24	
748	S	B	0.20	-0.97	2.94	5.76	4.60	5.00	4.26	
749	S	B	0.21	-0.84	2.97	5.76	4.62	4.99	4.28	
750	S	B	0.21	-0.56	3.15	5.92	4.80	5.14	4.47	
751	C	B	0.21	-0.17	3.44	6.14	5.04	5.36	4.69	
752	C	E	0.21	0.12	3.51	6.16	5.07	5.39	4.71	
753	C	B	0.21	-0.03	3.46	6.19	5.08	5.44	4.72	
754	C	E	0.21	0.19	3.57	6.23	5.14	5.48	4.76	
755	H	E	0.20	0.40	3.38	6.07	5.18	5.48	4.72	
756	H	E	0.19	0.37	3.49	6.48	5.16	5.48	4.72	
757	H	E	0.19	0.17	4.37	7.39	5.19	5.52	4.77	
758	H	B	0.19	0.07	4.87	8.07	5.15	5.59	4.84	
759	H	E	0.15	0.11	4.79	8.45	5.53	6.05	5.44	
760	H	E	0.14	0.19	5.45	7.56	5.76	6.15	7.25	
761	H	E	0.15	-0.06	4.08	6.61	5.66	5.96	5.93	
762	H	B	0.21	0.05	3.51	6.27	5.04	5.54	5.21	
763	H	E	0.20	0.16	3.26	6.20	4.98	5.49	4.74	
764	H	E	0.21	0.16	3.23	6.19	4.96	5.46	4.62	
765	H	B	0.21	-0.19	3.20	6.16	4.95	5.43	4.61	
766	H	B	0.22	-0.01	3.27	6.16	4.99	5.44	4.62	
767	H	E	0.21	0.25	3.32	6.18	5.00	5.46	4.63	
768	H	B	0.22	0.10	3.33	6.16	4.98	5.43	4.62	
769	H	B	0.22	0.11	3.39	6.17	5.03	5.44	4.65	
770	C	E	0.22	0.51	3.61	6.32	5.20	5.53	4.80	
771	C	E	0.21	0.52	3.63	6.27	5.14	5.54	4.75	
772	C	E	0.21	0.02	3.63	6.25	5.14	5.51	4.75	
773	C	B	0.23	-0.27	3.54	6.16	5.03	5.41	4.65	
774	S	B	0.23	-0.48	3.08	5.78	4.64	5.03	4.28	
775	S	B	0.23	-0.43	3.08	5.76	4.62	4.98	4.26	
776	S	B	0.23	-0.22	3.11	5.77	4.66	4.99	4.30	
777	C	B	0.24	-0.08	3.51	6.16	5.06	5.36	4.71	
778	C	E	0.24	0.23	3.66	6.20	5.10	5.36	4.75	
779	C	E	0.22	0.68	3.76	6.23	5.16	5.37	4.80	
780	C	E	0.23	0.79	3.84	6.25	5.17	5.35	4.81	
781	C	E	0.22	1.01	3.78	6.25	5.21	5.41	4.80	
782	C	E	0.21	1.12	3.88	6.28	5.23	5.42	4.81	
783	C	E	0.21	1.04	3.81	6.33	5.21	5.44	4.87	
784	C	E	0.21	0.70	3.73	6.30	5.16	5.43	4.83	
785	H	E	0.21	0.43	3.62	6.18	5.01	5.31	4.69	
786	H	B	0.21	-0.13	3.70	6.20	5.05	5.35	4.71	
787	H	B	0.21	-0.51	3.54	6.16	5.00	5.33	4.67	
788	H	B	0.21	-0.46	3.48	6.15	4.96	5.33	4.65	
789	H	E	0.21	-0.14	3.61	6.18	4.98	5.35	4.66	
790	H	B	0.21	-0.38	3.60	6.17	4.99	5.37	4.65	
791	H	B	0.21	-0.56	3.45	6.15	4.94	5.35	4.62	
792	H	B	0.21	-0.35	3.52	6.17	4.92	5.36	4.62	
793	H	E	0.20	-0.05	3.66	6.21	4.98	5.41	4.66	
794	H	B	0.20	-0.11	3.62	6.21	4.98	5.43	4.66	
795	H	B	0.22	0.14	3.56	6.20	4.94	5.42	4.63	
796	C	E	0.24	0.45	3.79	6.33	5.04	5.53	4.74	
797	C	E	0.24	0.75	3.79	6.26	4.99	5.47	4.68	
798	C	E	0.23	1.03	3.89	6.29	5.01	5.51	4.71	
799	C	E	0.22	0.80	3.83	6.29	5.01	5.52	4.71	
800	C	E	0.22	0.66	3.88	6.29	5.04	5.53	4.72	
801	C	E	0.21	0.73	4.01	6.33	5.07	5.57	4.76	
802	C	E	0.21	0.78	4.02	6.35	5.08	5.60	4.78	
803	C	E	0.20	0.79	4.18	6.37	5.13	5.62	4.81	
804	C	E	0.19	1.09	4.47	6.97	5.68	6.24	5.45	
805	C	E	0.07	1.34	7.21	10.24	8.68	9.33	8.65	
806	C	E	0.09	1.62	8.63	11.78	10.16	10.96	10.12	
807	C	E	0.09	2.11	9.04	12.20	10.71	11.90	10.36	
808	C	E	0.09	2.66	10.71	13.96	12.27	14.32	11.84	


RES:   Residue number
SS:    Predicted secondary structure: C - random coil; H - alpha-helix; S - beta-strand
SA:    Predicted solvent accessibility at 25% cutoff: E - exposed; B - buried
COV:   Threading alignment coverage defined as the number of threading alignments on the residue divided 
       by the number of total threading programs
BFP:   Predicted normalized B-factor 
RSQ_*: Residue-Specific Quality of models defined as the estimated deviation of the residue on the model
       from the native structure of the protein


You are requested to cite the following article when you use the ResQ prediction results:

     J Yang, Y Wang, Y Zhang. ResQ: An approach to unified estimation of B-factor and residue-specific 
     error in protein structure prediction, Journal of Molecular Biology, 428: 693-701 (2016).
