# Supplementary material for: Variation in selection constraints on teleost TLRs with emphasis on their repertoire in the Walking catfish, Clarias batrachus
Source: Sci Rep. 2020 Dec 7;10:21394. doi: 10.1038/s41598-020-78347-6 (PMC7721727; doi:10.1038/s41598-020-78347-6)
Supplement: Supplementary file 25 — Supplementary Information 25. [file 41598_2020_78347_MOESM25_ESM.zip › T1/struct/S502869_results.tar/model2.pdb]

HEADER protein
METHOD
METHOD    The models are generated by I-TASSER which combines the
METHOD    methods of threading, ab initio modeling and structural
METHOD    refinement. The procedure is fully automated.
METHOD
METHOD    Please cite following articles when you use the I-TASSER server:
METHOD 1. Ambrish Roy, Alper Kucukural, Yang Zhang. I-TASSER: a unified
METHOD    platform for automated protein structure and function prediction.
METHOD    Nature Protocols, vol 5, 725-738 (2010). 
METHOD 2. Yang Zhang. I-TASSER server for protein 3D structure prediction. 
METHOD    BMC Bioinformatics, 9:40 (2008).
METHOD
MODEL  2
REMARK PARENT 3j0a_A 3j0a 3wpf_A 
ATOM      1  N   MET A   1      91.460  72.344  74.593  1.00  6.40              
ATOM      2  CA  MET A   1      90.708  71.166  75.040  1.00  6.40              
ATOM      3  HA  MET A   1      91.364  70.577  75.681  1.00  6.40              
ATOM      4  CB  MET A   1      89.481  71.605  75.858  1.00  6.40              
ATOM      5  HB1 MET A   1      88.956  70.714  76.202  1.00  6.40              
ATOM      6  HB2 MET A   1      88.807  72.173  75.216  1.00  6.40              
ATOM      7  CG  MET A   1      89.833  72.459  77.082  1.00  6.40              
ATOM      8  HG1 MET A   1      90.299  73.382  76.738  1.00  6.40              
ATOM      9  HG2 MET A   1      90.558  71.924  77.697  1.00  6.40              
ATOM     10  SD  MET A   1      88.403  72.905  78.111  1.00  6.40              
ATOM     11  CE  MET A   1      88.091  71.327  78.947  1.00  6.40              
ATOM     12  HE1 MET A   1      87.261  71.447  79.644  1.00  6.40              
ATOM     13  HE2 MET A   1      87.836  70.559  78.217  1.00  6.40              
ATOM     14  HE3 MET A   1      88.980  71.022  79.500  1.00  6.40              
ATOM     15  C   MET A   1      90.277  70.252  73.880  1.00  6.40              
ATOM     16  O   MET A   1      89.517  69.302  74.080  1.00  6.40              
ATOM     17  N   LYS A   2      90.684  70.587  72.651  1.00  6.42              
ATOM     18  H   LYS A   2      91.276  71.412  72.595  1.00  6.42              
ATOM     19  CA  LYS A   2      90.272  69.956  71.388  1.00  6.42              
ATOM     20  HA  LYS A   2      90.036  68.906  71.571  1.00  6.42              
ATOM     21  CB  LYS A   2      89.011  70.682  70.845  1.00  6.42              
ATOM     22  HB1 LYS A   2      88.706  70.197  69.916  1.00  6.42              
ATOM     23  HB2 LYS A   2      89.281  71.716  70.620  1.00  6.42              
ATOM     24  CG  LYS A   2      87.796  70.731  71.787  1.00  6.42              
ATOM     25  HG1 LYS A   2      88.084  71.184  72.735  1.00  6.42              
ATOM     26  HG2 LYS A   2      87.427  69.720  71.970  1.00  6.42              
ATOM     27  CD  LYS A   2      86.680  71.599  71.189  1.00  6.42              
ATOM     28  HD1 LYS A   2      86.281  71.115  70.296  1.00  6.42              
ATOM     29  HD2 LYS A   2      87.101  72.569  70.915  1.00  6.42              
ATOM     30  CE  LYS A   2      85.565  71.809  72.221  1.00  6.42              
ATOM     31  HE1 LYS A   2      86.015  72.173  73.150  1.00  6.42              
ATOM     32  HE2 LYS A   2      85.102  70.841  72.435  1.00  6.42              
ATOM     33  NZ  LYS A   2      84.551  72.782  71.738  1.00  6.42              
ATOM     34  HZ1 LYS A   2      83.804  72.888  72.413  1.00  6.42              
ATOM     35  HZ2 LYS A   2      84.977  73.690  71.593  1.00  6.42              
ATOM     36  HZ3 LYS A   2      84.148  72.472  70.864  1.00  6.42              
ATOM     37  C   LYS A   2      91.446  69.981  70.399  1.00  6.42              
ATOM     38  O   LYS A   2      92.412  69.253  70.586  1.00  6.42              
ATOM     39  N   ALA A   3      91.410  70.898  69.426  1.00  6.41              
ATOM     40  H   ALA A   3      90.521  71.343  69.292  1.00  6.41              
ATOM     41  CA  ALA A   3      92.553  71.779  69.186  1.00  6.41              
ATOM     42  HA  ALA A   3      93.450  71.173  69.028  1.00  6.41              
ATOM     43  CB  ALA A   3      92.293  72.603  67.918  1.00  6.41              
ATOM     44  HB1 ALA A   3      93.171  73.211  67.691  1.00  6.41              
ATOM     45  HB2 ALA A   3      92.113  71.934  67.076  1.00  6.41              
ATOM     46  HB3 ALA A   3      91.431  73.255  68.061  1.00  6.41              
ATOM     47  C   ALA A   3      92.787  72.679  70.424  1.00  6.41              
ATOM     48  O   ALA A   3      91.924  72.768  71.298  1.00  6.41              
ATOM     49  N   GLN A   4      93.929  73.363  70.496  1.00  6.39              
ATOM     50  H   GLN A   4      94.592  73.196  69.746  1.00  6.39              
ATOM     51  CA  GLN A   4      94.275  74.432  71.458  1.00  6.39              
ATOM     52  HA  GLN A   4      94.980  75.068  70.922  1.00  6.39              
ATOM     53  CB  GLN A   4      93.090  75.356  71.837  1.00  6.39              
ATOM     54  HB1 GLN A   4      92.439  74.855  72.555  1.00  6.39              
ATOM     55  HB2 GLN A   4      92.515  75.591  70.940  1.00  6.39              
ATOM     56  CG  GLN A   4      93.578  76.676  72.465  1.00  6.39              
ATOM     57  HG1 GLN A   4      94.186  77.193  71.732  1.00  6.39              
ATOM     58  HG2 GLN A   4      94.189  76.463  73.342  1.00  6.39              
ATOM     59  CD  GLN A   4      92.469  77.632  72.896  1.00  6.39              
ATOM     60  OE1 GLN A   4      91.286  77.363  72.782  1.00  6.39              
ATOM     61  NE2 GLN A   4      92.804  78.801  73.405  1.00  6.39              
ATOM     62 1HE2 GLN A   4      93.764  79.074  73.494  1.00  6.39              
ATOM     63 2HE2 GLN A   4      92.033  79.385  73.685  1.00  6.39              
ATOM     64  C   GLN A   4      95.025  73.961  72.717  1.00  6.39              
ATOM     65  O   GLN A   4      96.108  74.484  73.006  1.00  6.39              
ATOM     66  N   GLY A   5      94.481  72.999  73.464  1.00  6.35              
ATOM     67  H   GLY A   5      93.584  72.628  73.171  1.00  6.35              
ATOM     68  CA  GLY A   5      94.864  72.770  74.864  1.00  6.35              
ATOM     69  HA1 GLY A   5      93.989  72.952  75.489  1.00  6.35              
ATOM     70  HA2 GLY A   5      95.615  73.487  75.168  1.00  6.35              
ATOM     71  C   GLY A   5      95.348  71.353  75.170  1.00  6.35              
ATOM     72  O   GLY A   5      94.657  70.589  75.840  1.00  6.35              
ATOM     73  N   LEU A   6      96.540  71.001  74.685  1.00  6.43              
ATOM     74  H   LEU A   6      97.073  71.687  74.175  1.00  6.43              
ATOM     75  CA  LEU A   6      97.119  69.661  74.846  1.00  6.43              
ATOM     76  HA  LEU A   6      96.310  68.990  75.121  1.00  6.43              
ATOM     77  CB  LEU A   6      97.656  69.188  73.480  1.00  6.43              
ATOM     78  HB1 LEU A   6      98.062  68.182  73.593  1.00  6.43              
ATOM     79  HB2 LEU A   6      98.472  69.846  73.176  1.00  6.43              
ATOM     80  CG  LEU A   6      96.580  69.172  72.368  1.00  6.43              
ATOM     81  HG  LEU A   6      96.196  70.181  72.219  1.00  6.43              
ATOM     82  CD1 LEU A   6      97.188  68.718  71.045  1.00  6.43              
ATOM     83 1HD1 LEU A   6      96.425  68.736  70.265  1.00  6.43              
ATOM     84 2HD1 LEU A   6      97.974  69.410  70.760  1.00  6.43              
ATOM     85 3HD1 LEU A   6      97.592  67.710  71.134  1.00  6.43              
ATOM     86  CD2 LEU A   6      95.400  68.251  72.688  1.00  6.43              
ATOM     87 1HD2 LEU A   6      94.718  68.222  71.836  1.00  6.43              
ATOM     88 2HD2 LEU A   6      95.754  67.242  72.896  1.00  6.43              
ATOM     89 3HD2 LEU A   6      94.842  68.629  73.543  1.00  6.43              
ATOM     90  C   LEU A   6      98.171  69.611  75.980  1.00  6.43              
ATOM     91  O   LEU A   6      98.937  70.569  76.129  1.00  6.43              
ATOM     92  N   PRO A   7      98.188  68.528  76.794  1.00  6.47              
ATOM     93  CD  PRO A   7      97.323  67.357  76.663  1.00  6.47              
ATOM     94  HD1 PRO A   7      97.441  66.884  75.687  1.00  6.47              
ATOM     95  HD2 PRO A   7      96.284  67.654  76.813  1.00  6.47              
ATOM     96  CG  PRO A   7      97.726  66.388  77.772  1.00  6.47              
ATOM     97  HG1 PRO A   7      98.531  65.738  77.426  1.00  6.47              
ATOM     98  HG2 PRO A   7      96.878  65.802  78.127  1.00  6.47              
ATOM     99  CB  PRO A   7      98.246  67.341  78.842  1.00  6.47              
ATOM    100  HB1 PRO A   7      98.857  66.835  79.589  1.00  6.47              
ATOM    101  HB2 PRO A   7      97.400  67.820  79.338  1.00  6.47              
ATOM    102  CA  PRO A   7      99.002  68.391  78.009  1.00  6.47              
ATOM    103  HA  PRO A   7      99.004  69.329  78.562  1.00  6.47              
ATOM    104  C   PRO A   7     100.481  68.024  77.691  1.00  6.47              
ATOM    105  O   PRO A   7     101.028  68.574  76.731  1.00  6.47              
ATOM    106  N   CYS A   8     101.110  67.167  78.532  1.00  6.61              
ATOM    107  H   CYS A   8     100.950  67.384  79.511  1.00  6.61              
ATOM    108  CA  CYS A   8     101.715  65.828  78.284  1.00  6.61              
ATOM    109  HA  CYS A   8     101.041  65.259  77.644  1.00  6.61              
ATOM    110  CB  CYS A   8     103.039  66.027  77.527  1.00  6.61              
ATOM    111  HB1 CYS A   8     103.774  66.475  78.198  1.00  6.61              
ATOM    112  HB2 CYS A   8     102.883  66.721  76.697  1.00  6.61              
ATOM    113  SG  CYS A   8     103.670  64.453  76.870  1.00  6.61              
ATOM    114  HG  CYS A   8     103.589  63.784  78.029  1.00  6.61              
ATOM    115  C   CYS A   8     101.949  64.993  79.573  1.00  6.61              
ATOM    116  O   CYS A   8     102.177  63.781  79.494  1.00  6.61              
ATOM    117  N   LEU A   9     101.856  65.602  80.761  1.00  6.59              
ATOM    118  H   LEU A   9     101.724  66.616  80.743  1.00  6.59              
ATOM    119  CA  LEU A   9     101.972  64.998  82.107  1.00  6.59              
ATOM    120  HA  LEU A   9     101.938  65.842  82.800  1.00  6.59              
ATOM    121  CB  LEU A   9     100.739  64.125  82.429  1.00  6.59              
ATOM    122  HB1 LEU A   9     100.827  63.788  83.463  1.00  6.59              
ATOM    123  HB2 LEU A   9     100.756  63.243  81.789  1.00  6.59              
ATOM    124  CG  LEU A   9      99.371  64.819  82.257  1.00  6.59              
ATOM    125  HG  LEU A   9      99.224  65.072  81.208  1.00  6.59              
ATOM    126  CD1 LEU A   9      98.258  63.854  82.669  1.00  6.59              
ATOM    127 1HD1 LEU A   9      97.289  64.324  82.504  1.00  6.59              
ATOM    128 2HD1 LEU A   9      98.313  62.948  82.066  1.00  6.59              
ATOM    129 3HD1 LEU A   9      98.355  63.594  83.724  1.00  6.59              
ATOM    130  CD2 LEU A   9      99.230  66.090  83.097  1.00  6.59              
ATOM    131 1HD2 LEU A   9      98.220  66.486  82.999  1.00  6.59              
ATOM    132 2HD2 LEU A   9      99.433  65.877  84.146  1.00  6.59              
ATOM    133 3HD2 LEU A   9      99.922  66.854  82.739  1.00  6.59              
ATOM    134  C   LEU A   9     103.304  64.302  82.448  1.00  6.59              
ATOM    135  O   LEU A   9     104.041  64.770  83.319  1.00  6.59              
ATOM    136  N   SER A  10     103.598  63.142  81.852  1.00  6.63              
ATOM    137  H   SER A  10     102.998  62.844  81.093  1.00  6.63              
ATOM    138  CA  SER A  10     104.721  62.304  82.308  1.00  6.63              
ATOM    139  HA  SER A  10     105.587  62.953  82.378  1.00  6.63              
ATOM    140  CB  SER A  10     104.390  61.737  83.705  1.00  6.63              
ATOM    141  HB1 SER A  10     103.903  60.766  83.607  1.00  6.63              
ATOM    142  HB2 SER A  10     103.709  62.400  84.242  1.00  6.63              
ATOM    143  OG  SER A  10     105.567  61.614  84.474  1.00  6.63              
ATOM    144  HG  SER A  10     105.688  62.466  84.929  1.00  6.63              
ATOM    145  C   SER A  10     105.122  61.143  81.392  1.00  6.63              
ATOM    146  O   SER A  10     105.827  60.232  81.836  1.00  6.63              
ATOM    147  N   VAL A  11     104.690  61.120  80.132  1.00  6.68              
ATOM    148  H   VAL A  11     104.161  61.906  79.778  1.00  6.68              
ATOM    149  CA  VAL A  11     105.200  60.133  79.166  1.00  6.68              
ATOM    150  HA  VAL A  11     105.137  59.134  79.600  1.00  6.68              
ATOM    151  CB  VAL A  11     104.362  60.152  77.871  1.00  6.68              
ATOM    152  HB  VAL A  11     104.406  61.145  77.424  1.00  6.68              
ATOM    153  CG1 VAL A  11     104.877  59.130  76.850  1.00  6.68              
ATOM    154 1HG1 VAL A  11     104.259  59.165  75.952  1.00  6.68              
ATOM    155 2HG1 VAL A  11     105.901  59.356  76.557  1.00  6.68              
ATOM    156 3HG1 VAL A  11     104.838  58.123  77.267  1.00  6.68              
ATOM    157  CG2 VAL A  11     102.891  59.811  78.158  1.00  6.68              
ATOM    158 1HG2 VAL A  11     102.326  59.811  77.226  1.00  6.68              
ATOM    159 2HG2 VAL A  11     102.815  58.827  78.622  1.00  6.68              
ATOM    160 3HG2 VAL A  11     102.448  60.558  78.816  1.00  6.68              
ATOM    161  C   VAL A  11     106.661  60.451  78.848  1.00  6.68              
ATOM    162  O   VAL A  11     106.968  61.565  78.439  1.00  6.68              
ATOM    163  N   MET A  12     107.561  59.492  79.083  1.00  6.71              
ATOM    164  H   MET A  12     107.188  58.592  79.355  1.00  6.71              
ATOM    165  CA  MET A  12     109.035  59.605  79.124  1.00  6.71              
ATOM    166  HA  MET A  12     109.286  60.449  79.737  1.00  6.71              
ATOM    167  CB  MET A  12     109.607  58.355  79.828  1.00  6.71              
ATOM    168  HB1 MET A  12     109.174  58.281  80.825  1.00  6.71              
ATOM    169  HB2 MET A  12     110.683  58.488  79.954  1.00  6.71              
ATOM    170  CG  MET A  12     109.364  57.021  79.103  1.00  6.71              
ATOM    171  HG1 MET A  12     110.023  56.275  79.548  1.00  6.71              
ATOM    172  HG2 MET A  12     109.645  57.123  78.055  1.00  6.71              
ATOM    173  SD  MET A  12     107.667  56.379  79.200  1.00  6.71              
ATOM    174  CE  MET A  12     107.868  54.857  78.234  1.00  6.71              
ATOM    175  HE1 MET A  12     106.915  54.331  78.183  1.00  6.71              
ATOM    176  HE2 MET A  12     108.198  55.100  77.223  1.00  6.71              
ATOM    177  HE3 MET A  12     108.607  54.213  78.710  1.00  6.71              
ATOM    178  C   MET A  12     109.761  59.907  77.800  1.00  6.71              
ATOM    179  O   MET A  12     110.814  59.339  77.510  1.00  6.71              
ATOM    180  N   VAL A  13     109.188  60.784  76.980  1.00  6.73              
ATOM    181  H   VAL A  13     108.358  61.268  77.299  1.00  6.73              
ATOM    182  CA  VAL A  13     109.737  61.159  75.683  1.00  6.73              
ATOM    183  HA  VAL A  13     109.811  60.239  75.103  1.00  6.73              
ATOM    184  CB  VAL A  13     108.795  62.097  74.902  1.00  6.73              
ATOM    185  HB  VAL A  13     109.281  62.351  73.959  1.00  6.73              
ATOM    186  CG1 VAL A  13     107.483  61.380  74.563  1.00  6.73              
ATOM    187 1HG1 VAL A  13     106.891  62.002  73.890  1.00  6.73              
ATOM    188 2HG1 VAL A  13     107.690  60.430  74.070  1.00  6.73              
ATOM    189 3HG1 VAL A  13     106.906  61.202  75.469  1.00  6.73              
ATOM    190  CG2 VAL A  13     108.458  63.400  75.629  1.00  6.73              
ATOM    191 1HG2 VAL A  13     107.835  64.022  74.987  1.00  6.73              
ATOM    192 2HG2 VAL A  13     107.918  63.204  76.555  1.00  6.73              
ATOM    193 3HG2 VAL A  13     109.372  63.942  75.865  1.00  6.73              
ATOM    194  C   VAL A  13     111.155  61.736  75.754  1.00  6.73              
ATOM    195  O   VAL A  13     111.514  62.464  76.679  1.00  6.73              
ATOM    196  N   PHE A  14     111.941  61.439  74.715  1.00  6.75              
ATOM    197  H   PHE A  14     111.579  60.808  74.017  1.00  6.75              
ATOM    198  CA  PHE A  14     113.321  61.908  74.535  1.00  6.75              
ATOM    199  HA  PHE A  14     113.539  62.611  75.340  1.00  6.75              
ATOM    200  CB  PHE A  14     114.295  60.729  74.693  1.00  6.75              
ATOM    201  HB1 PHE A  14     114.206  60.077  73.823  1.00  6.75              
ATOM    202  HB2 PHE A  14     114.006  60.151  75.572  1.00  6.75              
ATOM    203  CG  PHE A  14     115.745  61.147  74.878  1.00  6.75              
ATOM    204  CD1 PHE A  14     116.119  61.916  75.996  1.00  6.75              
ATOM    205  HD1 PHE A  14     115.376  62.212  76.719  1.00  6.75              
ATOM    206  CE1 PHE A  14     117.457  62.311  76.175  1.00  6.75              
ATOM    207  HE1 PHE A  14     117.737  62.893  77.041  1.00  6.75              
ATOM    208  CZ  PHE A  14     118.428  61.939  75.230  1.00  6.75              
ATOM    209  HZ  PHE A  14     119.459  62.236  75.366  1.00  6.75              
ATOM    210  CE2 PHE A  14     118.059  61.179  74.107  1.00  6.75              
ATOM    211  HE2 PHE A  14     118.803  60.902  73.374  1.00  6.75              
ATOM    212  CD2 PHE A  14     116.721  60.782  73.931  1.00  6.75              
ATOM    213  HD2 PHE A  14     116.443  60.211  73.056  1.00  6.75              
ATOM    214  C   PHE A  14     113.517  62.714  73.238  1.00  6.75              
ATOM    215  O   PHE A  14     114.544  62.705  72.569  1.00  6.75              
ATOM    216  N   LEU A  15     112.441  63.395  72.884  1.00  6.72              
ATOM    217  H   LEU A  15     111.677  63.371  73.546  1.00  6.72              
ATOM    218  CA  LEU A  15     112.235  64.307  71.776  1.00  6.72              
ATOM    219  HA  LEU A  15     113.123  64.920  71.633  1.00  6.72              
ATOM    220  CB  LEU A  15     111.944  63.532  70.469  1.00  6.72              
ATOM    221  HB1 LEU A  15     112.842  62.983  70.181  1.00  6.72              
ATOM    222  HB2 LEU A  15     111.775  64.277  69.691  1.00  6.72              
ATOM    223  CG  LEU A  15     110.745  62.550  70.470  1.00  6.72              
ATOM    224  HG  LEU A  15     109.927  62.959  71.059  1.00  6.72              
ATOM    225  CD1 LEU A  15     110.261  62.344  69.031  1.00  6.72              
ATOM    226 1HD1 LEU A  15     109.408  61.667  69.021  1.00  6.72              
ATOM    227 2HD1 LEU A  15     109.942  63.300  68.616  1.00  6.72              
ATOM    228 3HD1 LEU A  15     111.062  61.933  68.416  1.00  6.72              
ATOM    229  CD2 LEU A  15     111.082  61.160  71.020  1.00  6.72              
ATOM    230 1HD2 LEU A  15     110.224  60.499  70.899  1.00  6.72              
ATOM    231 2HD2 LEU A  15     111.934  60.743  70.482  1.00  6.72              
ATOM    232 3HD2 LEU A  15     111.315  61.217  72.075  1.00  6.72              
ATOM    233  C   LEU A  15     111.071  65.206  72.208  1.00  6.72              
ATOM    234  O   LEU A  15     110.460  64.979  73.262  1.00  6.72              
ATOM    235  N   LEU A  16     110.734  66.218  71.417  1.00  6.54              
ATOM    236  H   LEU A  16     111.232  66.352  70.549  1.00  6.54              
ATOM    237  CA  LEU A  16     109.419  66.822  71.566  1.00  6.54              
ATOM    238  HA  LEU A  16     109.267  67.042  72.623  1.00  6.54              
ATOM    239  CB  LEU A  16     109.407  68.146  70.780  1.00  6.54              
ATOM    240  HB1 LEU A  16     109.473  67.922  69.713  1.00  6.54              
ATOM    241  HB2 LEU A  16     110.299  68.712  71.058  1.00  6.54              
ATOM    242  CG  LEU A  16     108.184  69.050  71.023  1.00  6.54              
ATOM    243  HG  LEU A  16     107.298  68.559  70.627  1.00  6.54              
ATOM    244  CD1 LEU A  16     107.942  69.372  72.496  1.00  6.54              
ATOM    245 1HD1 LEU A  16     107.147  70.113  72.589  1.00  6.54              
ATOM    246 2HD1 LEU A  16     107.633  68.483  73.042  1.00  6.54              
ATOM    247 3HD1 LEU A  16     108.849  69.773  72.951  1.00  6.54              
ATOM    248  CD2 LEU A  16     108.395  70.385  70.306  1.00  6.54              
ATOM    249 1HD2 LEU A  16     107.508  71.010  70.412  1.00  6.54              
ATOM    250 2HD2 LEU A  16     109.248  70.911  70.736  1.00  6.54              
ATOM    251 3HD2 LEU A  16     108.589  70.216  69.246  1.00  6.54              
ATOM    252  C   LEU A  16     108.347  65.817  71.115  1.00  6.54              
ATOM    253  O   LEU A  16     108.618  64.978  70.265  1.00  6.54              
ATOM    254  N   PHE A  17     107.122  65.896  71.633  1.00  6.88              
ATOM    255  H   PHE A  17     106.952  66.529  72.400  1.00  6.88              
ATOM    256  CA  PHE A  17     106.031  64.995  71.215  1.00  6.88              
ATOM    257  HA  PHE A  17     106.326  63.971  71.448  1.00  6.88              
ATOM    258  CB  PHE A  17     104.790  65.342  72.060  1.00  6.88              
ATOM    259  HB1 PHE A  17     104.435  66.334  71.774  1.00  6.88              
ATOM    260  HB2 PHE A  17     105.088  65.399  73.109  1.00  6.88              
ATOM    261  CG  PHE A  17     103.633  64.361  71.963  1.00  6.88              
ATOM    262  CD1 PHE A  17     103.578  63.250  72.827  1.00  6.88              
ATOM    263  HD1 PHE A  17     104.357  63.094  73.561  1.00  6.88              
ATOM    264  CE1 PHE A  17     102.503  62.346  72.751  1.00  6.88              
ATOM    265  HE1 PHE A  17     102.468  61.489  73.409  1.00  6.88              
ATOM    266  CZ  PHE A  17     101.470  62.555  71.820  1.00  6.88              
ATOM    267  HZ  PHE A  17     100.640  61.865  71.764  1.00  6.88              
ATOM    268  CE2 PHE A  17     101.517  63.665  70.960  1.00  6.88              
ATOM    269  HE2 PHE A  17     100.720  63.828  70.246  1.00  6.88              
ATOM    270  CD2 PHE A  17     102.597  64.563  71.027  1.00  6.88              
ATOM    271  HD2 PHE A  17     102.631  65.403  70.349  1.00  6.88              
ATOM    272  C   PHE A  17     105.699  65.021  69.725  1.00  6.88              
ATOM    273  O   PHE A  17     105.062  64.106  69.218  1.00  6.88              
ATOM    274  N   LEU A  18     106.164  66.045  69.012  1.00  8.27              
ATOM    275  H   LEU A  18     106.704  66.737  69.500  1.00  8.27              
ATOM    276  CA  LEU A  18     106.289  65.999  67.570  1.00  8.27              
ATOM    277  HA  LEU A  18     105.381  65.563  67.169  1.00  8.27              
ATOM    278  CB  LEU A  18     106.479  67.423  66.999  1.00  8.27              
ATOM    279  HB1 LEU A  18     106.601  67.303  65.922  1.00  8.27              
ATOM    280  HB2 LEU A  18     107.409  67.851  67.376  1.00  8.27              
ATOM    281  CG  LEU A  18     105.354  68.442  67.234  1.00  8.27              
ATOM    282  HG  LEU A  18     104.388  67.956  67.137  1.00  8.27              
ATOM    283  CD1 LEU A  18     105.415  69.120  68.599  1.00  8.27              
ATOM    284 1HD1 LEU A  18     104.690  69.929  68.633  1.00  8.27              
ATOM    285 2HD1 LEU A  18     105.182  68.414  69.393  1.00  8.27              
ATOM    286 3HD1 LEU A  18     106.401  69.546  68.744  1.00  8.27              
ATOM    287  CD2 LEU A  18     105.508  69.566  66.210  1.00  8.27              
ATOM    288 1HD2 LEU A  18     104.689  70.276  66.320  1.00  8.27              
ATOM    289 2HD2 LEU A  18     106.454  70.088  66.349  1.00  8.27              
ATOM    290 3HD2 LEU A  18     105.479  69.165  65.197  1.00  8.27              
ATOM    291  C   LEU A  18     107.515  65.155  67.199  1.00  8.27              
ATOM    292  O   LEU A  18     108.635  65.642  67.390  1.00  8.27              
ATOM    293  N   PRO A  19     107.366  63.975  66.575  1.00  9.11              
ATOM    294  CD  PRO A  19     106.291  63.020  66.801  1.00  9.11              
ATOM    295  HD1 PRO A  19     105.307  63.469  66.688  1.00  9.11              
ATOM    296  HD2 PRO A  19     106.399  62.609  67.805  1.00  9.11              
ATOM    297  CG  PRO A  19     106.477  61.888  65.799  1.00  9.11              
ATOM    298  HG1 PRO A  19     105.876  62.077  64.915  1.00  9.11              
ATOM    299  HG2 PRO A  19     106.201  60.926  66.233  1.00  9.11              
ATOM    300  CB  PRO A  19     107.963  61.941  65.457  1.00  9.11              
ATOM    301  HB1 PRO A  19     108.143  61.604  64.436  1.00  9.11              
ATOM    302  HB2 PRO A  19     108.504  61.292  66.148  1.00  9.11              
ATOM    303  CA  PRO A  19     108.392  63.397  65.714  1.00  9.11              
ATOM    304  HA  PRO A  19     109.314  63.354  66.293  1.00  9.11              
ATOM    305  C   PRO A  19     108.735  64.229  64.463  1.00  9.11              
ATOM    306  O   PRO A  19     108.801  63.709  63.352  1.00  9.11              
ATOM    307  N   HIS A  20     108.889  65.547  64.653  1.00 10.82              
ATOM    308  H   HIS A  20     108.964  65.807  65.629  1.00 10.82              
ATOM    309  CA  HIS A  20     108.756  66.693  63.736  1.00 10.82              
ATOM    310  HA  HIS A  20     108.703  67.590  64.352  1.00 10.82              
ATOM    311  CB  HIS A  20     110.029  66.821  62.886  1.00 10.82              
ATOM    312  HB1 HIS A  20     110.086  65.978  62.195  1.00 10.82              
ATOM    313  HB2 HIS A  20     110.902  66.781  63.539  1.00 10.82              
ATOM    314  CG  HIS A  20     110.097  68.102  62.096  1.00 10.82              
ATOM    315  ND1 HIS A  20     110.118  68.186  60.705  1.00 10.82              
ATOM    316  CE1 HIS A  20     110.195  69.492  60.414  1.00 10.82              
ATOM    317  HE1 HIS A  20     110.238  69.892  59.410  1.00 10.82              
ATOM    318  NE2 HIS A  20     110.218  70.224  61.542  1.00 10.82              
ATOM    319  HE2 HIS A  20     110.292  71.230  61.585  1.00 10.82              
ATOM    320  CD2 HIS A  20     110.157  69.363  62.614  1.00 10.82              
ATOM    321  HD2 HIS A  20     110.163  69.628  63.661  1.00 10.82              
ATOM    322  C   HIS A  20     107.489  66.733  62.884  1.00 10.82              
ATOM    323  O   HIS A  20     106.895  67.790  62.694  1.00 10.82              
ATOM    324  N   SER A  21     106.969  65.561  62.545  1.00 11.04              
ATOM    325  H   SER A  21     107.589  64.766  62.637  1.00 11.04              
ATOM    326  CA  SER A  21     105.545  65.281  62.631  1.00 11.04              
ATOM    327  HA  SER A  21     105.063  65.762  61.778  1.00 11.04              
ATOM    328  CB  SER A  21     105.279  63.783  62.488  1.00 11.04              
ATOM    329  HB1 SER A  21     104.218  63.584  62.643  1.00 11.04              
ATOM    330  HB2 SER A  21     105.864  63.244  63.226  1.00 11.04              
ATOM    331  OG  SER A  21     105.651  63.346  61.198  1.00 11.04              
ATOM    332  HG  SER A  21     106.593  63.513  61.087  1.00 11.04              
ATOM    333  C   SER A  21     104.934  65.830  63.882  1.00 11.04              
ATOM    334  O   SER A  21     105.036  65.234  64.942  1.00 11.04              
ATOM    335  N   PHE A  22     104.285  66.965  63.698  1.00  9.60              
ATOM    336  H   PHE A  22     104.492  67.433  62.827  1.00  9.60              
ATOM    337  CA  PHE A  22     103.136  67.468  64.421  1.00  9.60              
ATOM    338  HA  PHE A  22     103.428  67.886  65.373  1.00  9.60              
ATOM    339  CB  PHE A  22     102.566  68.621  63.550  1.00  9.60              
ATOM    340  HB1 PHE A  22     101.577  68.897  63.913  1.00  9.60              
ATOM    341  HB2 PHE A  22     102.408  68.249  62.535  1.00  9.60              
ATOM    342  CG  PHE A  22     103.386  69.901  63.466  1.00  9.60              
ATOM    343  CD1 PHE A  22     104.474  70.005  62.574  1.00  9.60              
ATOM    344  HD1 PHE A  22     104.747  69.172  61.943  1.00  9.60              
ATOM    345  CE1 PHE A  22     105.220  71.194  62.502  1.00  9.60              
ATOM    346  HE1 PHE A  22     106.062  71.259  61.826  1.00  9.60              
ATOM    347  CZ  PHE A  22     104.875  72.293  63.308  1.00  9.60              
ATOM    348  HZ  PHE A  22     105.450  73.207  63.255  1.00  9.60              
ATOM    349  CE2 PHE A  22     103.776  72.206  64.177  1.00  9.60              
ATOM    350  HE2 PHE A  22     103.506  73.050  64.795  1.00  9.60              
ATOM    351  CD2 PHE A  22     103.034  71.015  64.254  1.00  9.60              
ATOM    352  HD2 PHE A  22     102.198  70.954  64.935  1.00  9.60              
ATOM    353  C   PHE A  22     102.052  66.396  64.676  1.00  9.60              
ATOM    354  O   PHE A  22     100.913  66.494  64.226  1.00  9.60              
ATOM    355  N   MET A  23     102.403  65.369  65.449  1.00  6.71              
ATOM    356  H   MET A  23     103.382  65.276  65.684  1.00  6.71              
ATOM    357  CA  MET A  23     101.461  64.543  66.195  1.00  6.71              
ATOM    358  HA  MET A  23     100.675  64.202  65.519  1.00  6.71              
ATOM    359  CB  MET A  23     102.177  63.315  66.783  1.00  6.71              
ATOM    360  HB1 MET A  23     101.456  62.717  67.343  1.00  6.71              
ATOM    361  HB2 MET A  23     102.948  63.650  67.478  1.00  6.71              
ATOM    362  CG  MET A  23     102.825  62.415  65.721  1.00  6.71              
ATOM    363  HG1 MET A  23     103.332  61.600  66.237  1.00  6.71              
ATOM    364  HG2 MET A  23     103.580  62.987  65.183  1.00  6.71              
ATOM    365  SD  MET A  23     101.688  61.692  64.505  1.00  6.71              
ATOM    366  CE  MET A  23     102.863  60.705  63.541  1.00  6.71              
ATOM    367  HE1 MET A  23     103.625  61.355  63.111  1.00  6.71              
ATOM    368  HE2 MET A  23     103.337  59.966  64.188  1.00  6.71              
ATOM    369  HE3 MET A  23     102.332  60.193  62.738  1.00  6.71              
ATOM    370  C   MET A  23     100.772  65.355  67.314  1.00  6.71              
ATOM    371  O   MET A  23      99.883  64.843  67.985  1.00  6.71              
ATOM    372  N   LEU A  24     101.163  66.627  67.485  1.00  5.89              
ATOM    373  H   LEU A  24     101.934  66.945  66.922  1.00  5.89              
ATOM    374  CA  LEU A  24     100.296  67.688  67.981  1.00  5.89              
ATOM    375  HA  LEU A  24      99.272  67.311  67.944  1.00  5.89              
ATOM    376  CB  LEU A  24     100.584  67.990  69.468  1.00  5.89              
ATOM    377  HB1 LEU A  24     100.465  67.048  70.006  1.00  5.89              
ATOM    378  HB2 LEU A  24      99.807  68.657  69.828  1.00  5.89              
ATOM    379  CG  LEU A  24     101.946  68.600  69.860  1.00  5.89              
ATOM    380  HG  LEU A  24     102.747  68.024  69.399  1.00  5.89              
ATOM    381  CD1 LEU A  24     102.086  70.076  69.466  1.00  5.89              
ATOM    382 1HD1 LEU A  24     102.913  70.536  70.004  1.00  5.89              
ATOM    383 2HD1 LEU A  24     102.284  70.169  68.401  1.00  5.89              
ATOM    384 3HD1 LEU A  24     101.176  70.620  69.699  1.00  5.89              
ATOM    385  CD2 LEU A  24     102.118  68.522  71.383  1.00  5.89              
ATOM    386 1HD2 LEU A  24     103.111  68.869  71.666  1.00  5.89              
ATOM    387 2HD2 LEU A  24     101.367  69.140  71.875  1.00  5.89              
ATOM    388 3HD2 LEU A  24     102.000  67.492  71.719  1.00  5.89              
ATOM    389  C   LEU A  24     100.315  68.903  67.055  1.00  5.89              
ATOM    390  O   LEU A  24     101.303  69.122  66.357  1.00  5.89              
ATOM    391  N   ASP A  25      99.207  69.646  67.013  1.00  5.73              
ATOM    392  H   ASP A  25      98.462  69.446  67.664  1.00  5.73              
ATOM    393  CA  ASP A  25      98.914  70.609  65.948  1.00  5.73              
ATOM    394  HA  ASP A  25      99.329  70.205  65.023  1.00  5.73              
ATOM    395  CB  ASP A  25      97.385  70.701  65.752  1.00  5.73              
ATOM    396  HB1 ASP A  25      96.937  69.711  65.863  1.00  5.73              
ATOM    397  HB2 ASP A  25      97.198  71.023  64.726  1.00  5.73              
ATOM    398  CG  ASP A  25      96.695  71.693  66.698  1.00  5.73              
ATOM    399  OD1 ASP A  25      96.281  71.288  67.806  1.00  5.73              
ATOM    400  OD2 ASP A  25      96.620  72.880  66.306  1.00  5.73              
ATOM    401  C   ASP A  25      99.536  72.001  66.170  1.00  5.73              
ATOM    402  O   ASP A  25      99.871  72.426  67.281  1.00  5.73              
ATOM    403  N   MET A  26      99.666  72.743  65.072  1.00  5.69              
ATOM    404  H   MET A  26      99.318  72.352  64.210  1.00  5.69              
ATOM    405  CA  MET A  26     100.355  74.032  65.007  1.00  5.69              
ATOM    406  HA  MET A  26     101.310  73.933  65.524  1.00  5.69              
ATOM    407  CB  MET A  26     100.629  74.309  63.518  1.00  5.69              
ATOM    408  HB1 MET A  26      99.685  74.510  63.010  1.00  5.69              
ATOM    409  HB2 MET A  26     101.062  73.410  63.078  1.00  5.69              
ATOM    410  CG  MET A  26     101.592  75.471  63.239  1.00  5.69              
ATOM    411  HG1 MET A  26     102.542  75.277  63.737  1.00  5.69              
ATOM    412  HG2 MET A  26     101.171  76.385  63.656  1.00  5.69              
ATOM    413  SD  MET A  26     101.902  75.778  61.475  1.00  5.69              
ATOM    414  CE  MET A  26     102.895  74.326  61.029  1.00  5.69              
ATOM    415  HE1 MET A  26     103.184  74.398  59.980  1.00  5.69              
ATOM    416  HE2 MET A  26     103.792  74.293  61.646  1.00  5.69              
ATOM    417  HE3 MET A  26     102.318  73.414  61.176  1.00  5.69              
ATOM    418  C   MET A  26      99.617  75.215  65.660  1.00  5.69              
ATOM    419  O   MET A  26     100.238  76.239  65.957  1.00  5.69              
ATOM    420  N   LYS A  27      98.319  75.074  65.931  1.00  5.39              
ATOM    421  H   LYS A  27      97.866  74.181  65.731  1.00  5.39              
ATOM    422  CA  LYS A  27      97.543  76.015  66.739  1.00  5.39              
ATOM    423  HA  LYS A  27      98.244  76.719  67.155  1.00  5.39              
ATOM    424  CB  LYS A  27      96.530  76.806  65.916  1.00  5.39              
ATOM    425  HB1 LYS A  27      95.778  77.260  66.561  1.00  5.39              
ATOM    426  HB2 LYS A  27      96.016  76.122  65.239  1.00  5.39              
ATOM    427  CG  LYS A  27      97.211  77.927  65.101  1.00  5.39              
ATOM    428  HG1 LYS A  27      96.490  78.249  64.351  1.00  5.39              
ATOM    429  HG2 LYS A  27      98.069  77.529  64.559  1.00  5.39              
ATOM    430  CD  LYS A  27      97.628  79.188  65.884  1.00  5.39              
ATOM    431  HD1 LYS A  27      96.812  79.522  66.516  1.00  5.39              
ATOM    432  HD2 LYS A  27      97.781  79.973  65.142  1.00  5.39              
ATOM    433  CE  LYS A  27      98.949  79.151  66.701  1.00  5.39              
ATOM    434  HE1 LYS A  27      99.453  80.105  66.518  1.00  5.39              
ATOM    435  HE2 LYS A  27      99.592  78.367  66.289  1.00  5.39              
ATOM    436  NZ  LYS A  27      98.773  78.987  68.174  1.00  5.39              
ATOM    437  HZ1 LYS A  27      99.635  79.254  68.646  1.00  5.39              
ATOM    438  HZ2 LYS A  27      98.001  79.537  68.534  1.00  5.39              
ATOM    439  HZ3 LYS A  27      98.629  78.011  68.422  1.00  5.39              
ATOM    440  C   LYS A  27      97.022  75.358  68.035  1.00  5.39              
ATOM    441  O   LYS A  27      96.072  75.819  68.641  1.00  5.39              
ATOM    442  N   THR A  28      97.854  74.448  68.603  1.00  5.33              
ATOM    443  H   THR A  28      98.523  74.025  67.981  1.00  5.33              
ATOM    444  CA  THR A  28      98.099  74.485  70.055  1.00  5.33              
ATOM    445  HA  THR A  28      97.167  74.178  70.532  1.00  5.33              
ATOM    446  CB  THR A  28      99.189  73.518  70.525  1.00  5.33              
ATOM    447  HB  THR A  28      99.400  73.736  71.573  1.00  5.33              
ATOM    448  CG2 THR A  28      98.712  72.065  70.448  1.00  5.33              
ATOM    449 1HG2 THR A  28      97.790  71.956  71.020  1.00  5.33              
ATOM    450 2HG2 THR A  28      98.519  71.784  69.413  1.00  5.33              
ATOM    451 3HG2 THR A  28      99.469  71.416  70.882  1.00  5.33              
ATOM    452  OG1 THR A  28     100.372  73.669  69.790  1.00  5.33              
ATOM    453  HG1 THR A  28     100.294  73.139  68.981  1.00  5.33              
ATOM    454  C   THR A  28      98.396  75.916  70.510  1.00  5.33              
ATOM    455  O   THR A  28      99.009  76.714  69.800  1.00  5.33              
ATOM    456  N   PHE A  29      97.910  76.261  71.700  1.00  5.28              
ATOM    457  H   PHE A  29      97.345  75.590  72.205  1.00  5.28              
ATOM    458  CA  PHE A  29      98.197  77.525  72.374  1.00  5.28              
ATOM    459  HA  PHE A  29      99.009  78.035  71.856  1.00  5.28              
ATOM    460  CB  PHE A  29      96.988  78.469  72.375  1.00  5.28              
ATOM    461  HB1 PHE A  29      97.130  79.204  73.169  1.00  5.28              
ATOM    462  HB2 PHE A  29      96.098  77.905  72.643  1.00  5.28              
ATOM    463  CG  PHE A  29      96.746  79.241  71.091  1.00  5.28              
ATOM    464  CD1 PHE A  29      95.970  78.686  70.058  1.00  5.28              
ATOM    465  HD1 PHE A  29      95.595  77.678  70.148  1.00  5.28              
ATOM    466  CE1 PHE A  29      95.634  79.456  68.932  1.00  5.28              
ATOM    467  HE1 PHE A  29      94.986  79.035  68.172  1.00  5.28              
ATOM    468  CZ  PHE A  29      96.093  80.780  68.817  1.00  5.28              
ATOM    469  HZ  PHE A  29      95.800  81.385  67.968  1.00  5.28              
ATOM    470  CE2 PHE A  29      96.904  81.326  69.828  1.00  5.28              
ATOM    471  HE2 PHE A  29      97.233  82.354  69.765  1.00  5.28              
ATOM    472  CD2 PHE A  29      97.224  80.561  70.963  1.00  5.28              
ATOM    473  HD2 PHE A  29      97.795  81.011  71.765  1.00  5.28              
ATOM    474  C   PHE A  29      98.697  77.323  73.807  1.00  5.28              
ATOM    475  O   PHE A  29      99.392  78.213  74.317  1.00  5.28              
ATOM    476  N   ILE A  30      98.392  76.171  74.430  1.00  4.91              
ATOM    477  H   ILE A  30      97.785  75.499  73.979  1.00  4.91              
ATOM    478  CA  ILE A  30      99.018  75.824  75.710  1.00  4.91              
ATOM    479  HA  ILE A  30      99.142  76.782  76.204  1.00  4.91              
ATOM    480  CB  ILE A  30      98.109  75.093  76.739  1.00  4.91              
ATOM    481  HB  ILE A  30      98.576  75.246  77.714  1.00  4.91              
ATOM    482  CG2 ILE A  30      96.752  75.829  76.786  1.00  4.91              
ATOM    483 1HG2 ILE A  30      96.181  75.525  77.663  1.00  4.91              
ATOM    484 2HG2 ILE A  30      96.913  76.907  76.865  1.00  4.91              
ATOM    485 3HG2 ILE A  30      96.167  75.624  75.889  1.00  4.91              
ATOM    486  CG1 ILE A  30      97.939  73.566  76.585  1.00  4.91              
ATOM    487 1HG1 ILE A  30      98.890  73.072  76.741  1.00  4.91              
ATOM    488 2HG1 ILE A  30      97.624  73.335  75.572  1.00  4.91              
ATOM    489  CD1 ILE A  30      96.994  72.940  77.623  1.00  4.91              
ATOM    490  HD1 ILE A  30      97.024  71.854  77.539  1.00  4.91              
ATOM    491  HD2 ILE A  30      97.316  73.217  78.627  1.00  4.91              
ATOM    492  HD3 ILE A  30      95.967  73.268  77.470  1.00  4.91              
ATOM    493  C   ILE A  30     100.495  75.412  75.528  1.00  4.91              
ATOM    494  O   ILE A  30     101.226  76.135  74.839  1.00  4.91              
ATOM    495  N   LEU A  31     100.885  74.298  76.156  1.00  4.93              
ATOM    496  H   LEU A  31     100.316  74.069  76.954  1.00  4.93              
ATOM    497  CA  LEU A  31     101.828  73.216  75.810  1.00  4.93              
ATOM    498  HA  LEU A  31     101.247  72.354  75.486  1.00  4.93              
ATOM    499  CB  LEU A  31     102.850  73.569  74.706  1.00  4.93              
ATOM    500  HB1 LEU A  31     103.676  72.861  74.794  1.00  4.93              
ATOM    501  HB2 LEU A  31     103.267  74.556  74.907  1.00  4.93              
ATOM    502  CG  LEU A  31     102.345  73.499  73.250  1.00  4.93              
ATOM    503  HG  LEU A  31     101.580  74.254  73.077  1.00  4.93              
ATOM    504  CD1 LEU A  31     103.517  73.759  72.301  1.00  4.93              
ATOM    505 1HD1 LEU A  31     103.151  73.794  71.274  1.00  4.93              
ATOM    506 2HD1 LEU A  31     103.973  74.719  72.538  1.00  4.93              
ATOM    507 3HD1 LEU A  31     104.263  72.971  72.399  1.00  4.93              
ATOM    508  CD2 LEU A  31     101.766  72.125  72.895  1.00  4.93              
ATOM    509 1HD2 LEU A  31     101.599  72.063  71.821  1.00  4.93              
ATOM    510 2HD2 LEU A  31     102.454  71.334  73.196  1.00  4.93              
ATOM    511 3HD2 LEU A  31     100.808  71.980  73.394  1.00  4.93              
ATOM    512  C   LEU A  31     102.547  72.776  77.104  1.00  4.93              
ATOM    513  O   LEU A  31     103.403  73.508  77.631  1.00  4.93              
ATOM    514  N   ASP A  32     102.187  71.584  77.614  1.00  5.00              
ATOM    515  H   ASP A  32     101.563  70.961  77.111  1.00  5.00              
ATOM    516  CA  ASP A  32     102.802  71.088  78.852  1.00  5.00              
ATOM    517  HA  ASP A  32     103.344  71.882  79.367  1.00  5.00              
ATOM    518  CB  ASP A  32     101.733  70.562  79.844  1.00  5.00              
ATOM    519  HB1 ASP A  32     100.853  70.263  79.278  1.00  5.00              
ATOM    520  HB2 ASP A  32     101.426  71.387  80.488  1.00  5.00              
ATOM    521  CG  ASP A  32     102.159  69.366  80.737  1.00  5.00              
ATOM    522  OD1 ASP A  32     103.315  69.323  81.216  1.00  5.00              
ATOM    523  OD2 ASP A  32     101.313  68.459  80.934  1.00  5.00              
ATOM    524  C   ASP A  32     103.812  69.984  78.504  1.00  5.00              
ATOM    525  O   ASP A  32     103.485  68.976  77.883  1.00  5.00              
ATOM    526  N   TYR A  33     105.050  70.131  78.953  1.00  5.33              
ATOM    527  H   TYR A  33     105.252  70.908  79.564  1.00  5.33              
ATOM    528  CA  TYR A  33     106.105  69.162  78.705  1.00  5.33              
ATOM    529  HA  TYR A  33     105.680  68.196  78.432  1.00  5.33              
ATOM    530  CB  TYR A  33     106.975  69.662  77.530  1.00  5.33              
ATOM    531  HB1 TYR A  33     107.416  70.620  77.811  1.00  5.33              
ATOM    532  HB2 TYR A  33     106.319  69.856  76.679  1.00  5.33              
ATOM    533  CG  TYR A  33     108.088  68.730  77.059  1.00  5.33              
ATOM    534  CD1 TYR A  33     109.388  68.833  77.602  1.00  5.33              
ATOM    535  HD1 TYR A  33     109.597  69.568  78.364  1.00  5.33              
ATOM    536  CE1 TYR A  33     110.410  67.959  77.193  1.00  5.33              
ATOM    537  HE1 TYR A  33     111.389  68.012  77.644  1.00  5.33              
ATOM    538  CZ  TYR A  33     110.155  67.003  76.193  1.00  5.33              
ATOM    539  OH  TYR A  33     111.152  66.174  75.792  1.00  5.33              
ATOM    540  HH  TYR A  33     110.865  65.622  75.055  1.00  5.33              
ATOM    541  CE2 TYR A  33     108.869  66.923  75.613  1.00  5.33              
ATOM    542  HE2 TYR A  33     108.676  66.189  74.850  1.00  5.33              
ATOM    543  CD2 TYR A  33     107.835  67.774  76.056  1.00  5.33              
ATOM    544  HD2 TYR A  33     106.841  67.687  75.638  1.00  5.33              
ATOM    545  C   TYR A  33     106.897  68.960  80.010  1.00  5.33              
ATOM    546  O   TYR A  33     108.058  69.352  80.161  1.00  5.33              
ATOM    547  N   SER A  34     106.218  68.380  80.996  1.00  5.25              
ATOM    548  H   SER A  34     105.219  68.256  80.855  1.00  5.25              
ATOM    549  CA  SER A  34     106.761  68.128  82.333  1.00  5.25              
ATOM    550  HA  SER A  34     107.582  68.816  82.535  1.00  5.25              
ATOM    551  CB  SER A  34     105.651  68.400  83.362  1.00  5.25              
ATOM    552  HB1 SER A  34     106.032  68.249  84.373  1.00  5.25              
ATOM    553  HB2 SER A  34     104.814  67.719  83.195  1.00  5.25              
ATOM    554  OG  SER A  34     105.204  69.724  83.255  1.00  5.25              
ATOM    555  HG  SER A  34     104.554  69.766  82.531  1.00  5.25              
ATOM    556  C   SER A  34     107.248  66.700  82.522  1.00  5.25              
ATOM    557  O   SER A  34     107.064  65.823  81.679  1.00  5.25              
ATOM    558  N   SER A  35     107.847  66.447  83.687  1.00  5.41              
ATOM    559  H   SER A  35     107.860  67.204  84.354  1.00  5.41              
ATOM    560  CA  SER A  35     108.417  65.167  84.133  1.00  5.41              
ATOM    561  HA  SER A  35     108.794  65.326  85.142  1.00  5.41              
ATOM    562  CB  SER A  35     107.335  64.088  84.249  1.00  5.41              
ATOM    563  HB1 SER A  35     107.799  63.170  84.611  1.00  5.41              
ATOM    564  HB2 SER A  35     106.910  63.906  83.271  1.00  5.41              
ATOM    565  OG  SER A  35     106.273  64.429  85.114  1.00  5.41              
ATOM    566  HG  SER A  35     105.568  64.866  84.597  1.00  5.41              
ATOM    567  C   SER A  35     109.607  64.637  83.319  1.00  5.41              
ATOM    568  O   SER A  35     110.467  63.965  83.894  1.00  5.41              
ATOM    569  N   ARG A  36     109.676  64.914  82.010  1.00  5.43              
ATOM    570  H   ARG A  36     108.970  65.541  81.633  1.00  5.43              
ATOM    571  CA  ARG A  36     110.410  64.107  81.029  1.00  5.43              
ATOM    572  HA  ARG A  36     111.059  63.423  81.567  1.00  5.43              
ATOM    573  CB  ARG A  36     109.444  63.229  80.231  1.00  5.43              
ATOM    574  HB1 ARG A  36     110.012  62.584  79.560  1.00  5.43              
ATOM    575  HB2 ARG A  36     108.781  63.859  79.634  1.00  5.43              
ATOM    576  CG  ARG A  36     108.595  62.374  81.197  1.00  5.43              
ATOM    577  HG1 ARG A  36     107.901  61.791  80.623  1.00  5.43              
ATOM    578  HG2 ARG A  36     107.963  63.033  81.778  1.00  5.43              
ATOM    579  CD  ARG A  36     109.346  61.417  82.148  1.00  5.43              
ATOM    580  HD1 ARG A  36     109.947  61.968  82.860  1.00  5.43              
ATOM    581  HD2 ARG A  36     110.026  60.789  81.574  1.00  5.43              
ATOM    582  NE  ARG A  36     108.377  60.591  82.881  1.00  5.43              
ATOM    583  HE  ARG A  36     107.412  60.899  82.850  1.00  5.43              
ATOM    584  CZ  ARG A  36     108.546  59.398  83.412  1.00  5.43              
ATOM    585  NH1 ARG A  36     109.718  58.836  83.536  1.00  5.43              
ATOM    586 1HH1 ARG A  36     110.530  59.353  83.244  1.00  5.43              
ATOM    587 2HH1 ARG A  36     109.801  57.926  83.949  1.00  5.43              
ATOM    588  NH2 ARG A  36     107.495  58.748  83.817  1.00  5.43              
ATOM    589 1HH2 ARG A  36     106.590  59.160  83.621  1.00  5.43              
ATOM    590 2HH2 ARG A  36     107.558  57.834  84.218  1.00  5.43              
ATOM    591  C   ARG A  36     111.445  64.943  80.214  1.00  5.43              
ATOM    592  O   ARG A  36     111.508  66.163  80.390  1.00  5.43              
ATOM    593  N   ASN A  37     112.364  64.312  79.463  1.00  5.48              
ATOM    594  H   ASN A  37     112.032  63.447  79.052  1.00  5.48              
ATOM    595  CA  ASN A  37     113.836  64.334  79.764  1.00  5.48              
ATOM    596  HA  ASN A  37     114.023  65.184  80.418  1.00  5.48              
ATOM    597  CB  ASN A  37     114.145  63.039  80.573  1.00  5.48              
ATOM    598  HB1 ASN A  37     113.802  63.199  81.586  1.00  5.48              
ATOM    599  HB2 ASN A  37     115.218  62.870  80.621  1.00  5.48              
ATOM    600  CG  ASN A  37     113.438  61.797  80.061  1.00  5.48              
ATOM    601  OD1 ASN A  37     112.416  61.389  80.580  1.00  5.48              
ATOM    602  ND2 ASN A  37     113.916  61.207  78.988  1.00  5.48              
ATOM    603 1HD2 ASN A  37     114.750  61.540  78.535  1.00  5.48              
ATOM    604 2HD2 ASN A  37     113.367  60.460  78.596  1.00  5.48              
ATOM    605  C   ASN A  37     114.784  64.573  78.580  1.00  5.48              
ATOM    606  O   ASN A  37     115.899  64.040  78.572  1.00  5.48              
ATOM    607  N   LEU A  38     114.397  65.387  77.596  1.00  5.46              
ATOM    608  H   LEU A  38     113.471  65.774  77.639  1.00  5.46              
ATOM    609  CA  LEU A  38     115.396  66.066  76.761  1.00  5.46              
ATOM    610  HA  LEU A  38     115.938  65.307  76.201  1.00  5.46              
ATOM    611  CB  LEU A  38     114.716  67.044  75.780  1.00  5.46              
ATOM    612  HB1 LEU A  38     115.414  67.851  75.554  1.00  5.46              
ATOM    613  HB2 LEU A  38     113.855  67.498  76.275  1.00  5.46              
ATOM    614  CG  LEU A  38     114.270  66.427  74.442  1.00  5.46              
ATOM    615  HG  LEU A  38     113.607  65.583  74.623  1.00  5.46              
ATOM    616  CD1 LEU A  38     113.525  67.488  73.628  1.00  5.46              
ATOM    617 1HD1 LEU A  38     113.244  67.089  72.658  1.00  5.46              
ATOM    618 2HD1 LEU A  38     112.625  67.795  74.162  1.00  5.46              
ATOM    619 3HD1 LEU A  38     114.164  68.360  73.477  1.00  5.46              
ATOM    620  CD2 LEU A  38     115.460  65.958  73.597  1.00  5.46              
ATOM    621 1HD2 LEU A  38     115.112  65.595  72.632  1.00  5.46              
ATOM    622 2HD2 LEU A  38     116.157  66.781  73.435  1.00  5.46              
ATOM    623 3HD2 LEU A  38     115.975  65.130  74.081  1.00  5.46              
ATOM    624  C   LEU A  38     116.416  66.804  77.636  1.00  5.46              
ATOM    625  O   LEU A  38     116.056  67.430  78.629  1.00  5.46              
ATOM    626  N   SER A  39     117.697  66.710  77.284  1.00  5.50              
ATOM    627  H   SER A  39     117.923  66.133  76.490  1.00  5.50              
ATOM    628  CA  SER A  39     118.788  67.236  78.124  1.00  5.50              
ATOM    629  HA  SER A  39     118.418  68.105  78.669  1.00  5.50              
ATOM    630  CB  SER A  39     119.168  66.181  79.160  1.00  5.50              
ATOM    631  HB1 SER A  39     120.167  66.379  79.543  1.00  5.50              
ATOM    632  HB2 SER A  39     119.155  65.187  78.711  1.00  5.50              
ATOM    633  OG  SER A  39     118.227  66.255  80.218  1.00  5.50              
ATOM    634  HG  SER A  39     117.334  66.351  79.847  1.00  5.50              
ATOM    635  C   SER A  39     119.996  67.768  77.348  1.00  5.50              
ATOM    636  O   SER A  39     120.980  68.214  77.936  1.00  5.50              
ATOM    637  N   ALA A  40     119.862  67.812  76.026  1.00  5.22              
ATOM    638  H   ALA A  40     119.033  67.407  75.620  1.00  5.22              
ATOM    639  CA  ALA A  40     120.638  68.660  75.143  1.00  5.22              
ATOM    640  HA  ALA A  40     121.173  69.412  75.725  1.00  5.22              
ATOM    641  CB  ALA A  40     121.672  67.815  74.388  1.00  5.22              
ATOM    642  HB1 ALA A  40     122.243  68.454  73.714  1.00  5.22              
ATOM    643  HB2 ALA A  40     122.356  67.350  75.099  1.00  5.22              
ATOM    644  HB3 ALA A  40     121.174  67.039  73.805  1.00  5.22              
ATOM    645  C   ALA A  40     119.649  69.372  74.227  1.00  5.22              
ATOM    646  O   ALA A  40     119.069  68.734  73.346  1.00  5.22              
ATOM    647  N   VAL A  41     119.369  70.649  74.502  1.00  5.46              
ATOM    648  H   VAL A  41     119.853  71.144  75.243  1.00  5.46              
ATOM    649  CA  VAL A  41     118.535  71.448  73.602  1.00  5.46              
ATOM    650  HA  VAL A  41     117.692  70.840  73.280  1.00  5.46              
ATOM    651  CB  VAL A  41     117.954  72.691  74.289  1.00  5.46              
ATOM    652  HB  VAL A  41     118.750  73.379  74.570  1.00  5.46              
ATOM    653  CG1 VAL A  41     117.008  73.391  73.318  1.00  5.46              
ATOM    654 1HG1 VAL A  41     116.381  74.078  73.874  1.00  5.46              
ATOM    655 2HG1 VAL A  41     117.573  73.965  72.584  1.00  5.46              
ATOM    656 3HG1 VAL A  41     116.355  72.681  72.812  1.00  5.46              
ATOM    657  CG2 VAL A  41     117.145  72.321  75.539  1.00  5.46              
ATOM    658 1HG2 VAL A  41     116.750  73.229  75.997  1.00  5.46              
ATOM    659 2HG2 VAL A  41     116.314  71.674  75.257  1.00  5.46              
ATOM    660 3HG2 VAL A  41     117.776  71.818  76.270  1.00  5.46              
ATOM    661  C   VAL A  41     119.396  71.852  72.402  1.00  5.46              
ATOM    662  O   VAL A  41     120.484  72.386  72.604  1.00  5.46              
ATOM    663  N   PRO A  42     118.984  71.555  71.163  1.00  5.51              
ATOM    664  CD  PRO A  42     117.927  70.608  70.818  1.00  5.51              
ATOM    665  HD1 PRO A  42     116.944  71.032  71.029  1.00  5.51              
ATOM    666  HD2 PRO A  42     118.059  69.676  71.363  1.00  5.51              
ATOM    667  CG  PRO A  42     118.076  70.330  69.325  1.00  5.51              
ATOM    668  HG1 PRO A  42     117.339  70.902  68.761  1.00  5.51              
ATOM    669  HG2 PRO A  42     117.987  69.266  69.104  1.00  5.51              
ATOM    670  CB  PRO A  42     119.481  70.852  69.026  1.00  5.51              
ATOM    671  HB1 PRO A  42     119.578  71.066  67.968  1.00  5.51              
ATOM    672  HB2 PRO A  42     120.219  70.102  69.319  1.00  5.51              
ATOM    673  CA  PRO A  42     119.604  72.078  69.949  1.00  5.51              
ATOM    674  HA  PRO A  42     120.649  72.354  70.098  1.00  5.51              
ATOM    675  C   PRO A  42     118.795  73.275  69.406  1.00  5.51              
ATOM    676  O   PRO A  42     117.790  73.630  70.014  1.00  5.51              
ATOM    677  N   PRO A  43     119.174  73.916  68.279  1.00  5.48              
ATOM    678  CD  PRO A  43     120.335  73.673  67.433  1.00  5.48              
ATOM    679  HD1 PRO A  43     120.407  72.649  67.080  1.00  5.48              
ATOM    680  HD2 PRO A  43     121.244  73.941  67.972  1.00  5.48              
ATOM    681  CG  PRO A  43     120.156  74.590  66.227  1.00  5.48              
ATOM    682  HG1 PRO A  43     119.505  74.108  65.496  1.00  5.48              
ATOM    683  HG2 PRO A  43     121.111  74.856  65.774  1.00  5.48              
ATOM    684  CB  PRO A  43     119.448  75.803  66.818  1.00  5.48              
ATOM    685  HB1 PRO A  43     118.840  76.315  66.071  1.00  5.48              
ATOM    686  HB2 PRO A  43     120.195  76.486  67.221  1.00  5.48              
ATOM    687  CA  PRO A  43     118.606  75.223  67.964  1.00  5.48              
ATOM    688  HA  PRO A  43     118.750  75.847  68.841  1.00  5.48              
ATOM    689  C   PRO A  43     117.095  75.298  67.683  1.00  5.48              
ATOM    690  O   PRO A  43     116.395  76.031  68.361  1.00  5.48              
ATOM    691  N   ASP A  44     116.558  74.633  66.660  1.00  5.76              
ATOM    692  H   ASP A  44     117.111  73.982  66.133  1.00  5.76              
ATOM    693  CA  ASP A  44     115.245  75.056  66.131  1.00  5.76              
ATOM    694  HA  ASP A  44     115.115  76.110  66.388  1.00  5.76              
ATOM    695  CB  ASP A  44     115.252  75.016  64.588  1.00  5.76              
ATOM    696  HB1 ASP A  44     114.807  74.092  64.218  1.00  5.76              
ATOM    697  HB2 ASP A  44     116.290  75.021  64.247  1.00  5.76              
ATOM    698  CG  ASP A  44     114.559  76.222  63.931  1.00  5.76              
ATOM    699  OD1 ASP A  44     113.649  76.865  64.509  1.00  5.76              
ATOM    700  OD2 ASP A  44     114.977  76.591  62.811  1.00  5.76              
ATOM    701  C   ASP A  44     114.047  74.339  66.796  1.00  5.76              
ATOM    702  O   ASP A  44     113.481  73.408  66.217  1.00  5.76              
ATOM    703  N   LEU A  45     113.669  74.737  68.024  1.00  6.22              
ATOM    704  H   LEU A  45     114.178  75.494  68.479  1.00  6.22              
ATOM    705  CA  LEU A  45     112.675  74.006  68.837  1.00  6.22              
ATOM    706  HA  LEU A  45     112.462  73.054  68.368  1.00  6.22              
ATOM    707  CB  LEU A  45     113.301  73.727  70.229  1.00  6.22              
ATOM    708  HB1 LEU A  45     112.661  74.136  71.011  1.00  6.22              
ATOM    709  HB2 LEU A  45     114.251  74.259  70.321  1.00  6.22              
ATOM    710  CG  LEU A  45     113.556  72.250  70.562  1.00  6.22              
ATOM    711  HG  LEU A  45     114.042  72.205  71.537  1.00  6.22              
ATOM    712  CD1 LEU A  45     112.254  71.445  70.656  1.00  6.22              
ATOM    713 1HD1 LEU A  45     112.479  70.435  70.996  1.00  6.22              
ATOM    714 2HD1 LEU A  45     111.593  71.922  71.379  1.00  6.22              
ATOM    715 3HD1 LEU A  45     111.761  71.400  69.686  1.00  6.22              
ATOM    716  CD2 LEU A  45     114.481  71.575  69.547  1.00  6.22              
ATOM    717 1HD2 LEU A  45     115.399  72.159  69.474  1.00  6.22              
ATOM    718 2HD2 LEU A  45     114.715  70.564  69.876  1.00  6.22              
ATOM    719 3HD2 LEU A  45     114.017  71.534  68.562  1.00  6.22              
ATOM    720  C   LEU A  45     111.326  74.826  68.951  1.00  6.22              
ATOM    721  O   LEU A  45     111.229  75.773  69.728  1.00  6.22              
ATOM    722  N   PRO A  46     110.238  74.562  68.179  1.00  6.61              
ATOM    723  CD  PRO A  46     110.018  73.296  67.478  1.00  6.61              
ATOM    724  HD1 PRO A  46     109.318  72.669  68.031  1.00  6.61              
ATOM    725  HD2 PRO A  46     110.948  72.754  67.324  1.00  6.61              
ATOM    726  CG  PRO A  46     109.444  73.648  66.108  1.00  6.61              
ATOM    727  HG1 PRO A  46     108.354  73.626  66.138  1.00  6.61              
ATOM    728  HG2 PRO A  46     109.827  72.988  65.328  1.00  6.61              
ATOM    729  CB  PRO A  46     109.935  75.080  65.929  1.00  6.61              
ATOM    730  HB1 PRO A  46     109.401  75.593  65.131  1.00  6.61              
ATOM    731  HB2 PRO A  46     111.003  75.072  65.698  1.00  6.61              
ATOM    732  CA  PRO A  46     109.713  75.662  67.338  1.00  6.61              
ATOM    733  HA  PRO A  46     110.403  76.501  67.435  1.00  6.61              
ATOM    734  C   PRO A  46     108.295  76.312  67.481  1.00  6.61              
ATOM    735  O   PRO A  46     107.762  76.727  66.448  1.00  6.61              
ATOM    736  N   PRO A  47     107.622  76.466  68.644  1.00  6.05              
ATOM    737  CD  PRO A  47     108.043  75.961  69.944  1.00  6.05              
ATOM    738  HD1 PRO A  47     108.835  76.574  70.374  1.00  6.05              
ATOM    739  HD2 PRO A  47     108.376  74.928  69.852  1.00  6.05              
ATOM    740  CG  PRO A  47     106.799  75.987  70.830  1.00  6.05              
ATOM    741  HG1 PRO A  47     106.729  76.941  71.352  1.00  6.05              
ATOM    742  HG2 PRO A  47     106.793  75.160  71.541  1.00  6.05              
ATOM    743  CB  PRO A  47     105.673  75.857  69.801  1.00  6.05              
ATOM    744  HB1 PRO A  47     104.717  76.195  70.204  1.00  6.05              
ATOM    745  HB2 PRO A  47     105.594  74.818  69.478  1.00  6.05              
ATOM    746  CA  PRO A  47     106.167  76.723  68.631  1.00  6.05              
ATOM    747  HA  PRO A  47     105.734  76.302  67.721  1.00  6.05              
ATOM    748  C   PRO A  47     105.561  78.139  68.823  1.00  6.05              
ATOM    749  O   PRO A  47     105.899  78.904  69.723  1.00  6.05              
ATOM    750  N   SER A  48     104.469  78.392  68.086  1.00  5.99              
ATOM    751  H   SER A  48     104.306  77.756  67.317  1.00  5.99              
ATOM    752  CA  SER A  48     103.498  79.514  68.189  1.00  5.99              
ATOM    753  HA  SER A  48     104.072  80.438  68.271  1.00  5.99              
ATOM    754  CB  SER A  48     102.703  79.571  66.874  1.00  5.99              
ATOM    755  HB1 SER A  48     102.187  80.530  66.804  1.00  5.99              
ATOM    756  HB2 SER A  48     101.963  78.769  66.864  1.00  5.99              
ATOM    757  OG  SER A  48     103.553  79.403  65.751  1.00  5.99              
ATOM    758  HG  SER A  48     104.338  79.953  65.853  1.00  5.99              
ATOM    759  C   SER A  48     102.557  79.474  69.404  1.00  5.99              
ATOM    760  O   SER A  48     101.341  79.661  69.288  1.00  5.99              
ATOM    761  N   THR A  49     103.134  79.161  70.558  1.00  5.53              
ATOM    762  H   THR A  49     104.143  79.064  70.533  1.00  5.53              
ATOM    763  CA  THR A  49     102.500  79.068  71.877  1.00  5.53              
ATOM    764  HA  THR A  49     101.618  78.431  71.802  1.00  5.53              
ATOM    765  CB  THR A  49     103.521  78.359  72.813  1.00  5.53              
ATOM    766  HB  THR A  49     103.807  77.411  72.355  1.00  5.53              
ATOM    767  CG2 THR A  49     104.791  79.178  73.057  1.00  5.53              
ATOM    768 1HG2 THR A  49     105.520  78.555  73.574  1.00  5.53              
ATOM    769 2HG2 THR A  49     105.231  79.522  72.124  1.00  5.53              
ATOM    770 3HG2 THR A  49     104.561  80.041  73.680  1.00  5.53              
ATOM    771  OG1 THR A  49     103.030  78.092  74.107  1.00  5.53              
ATOM    772  HG1 THR A  49     102.526  77.261  74.125  1.00  5.53              
ATOM    773  C   THR A  49     102.065  80.412  72.458  1.00  5.53              
ATOM    774  O   THR A  49     102.318  81.487  71.910  1.00  5.53              
ATOM    775  N   GLN A  50     101.436  80.299  73.621  1.00  5.17              
ATOM    776  H   GLN A  50     101.279  79.355  73.955  1.00  5.17              
ATOM    777  CA  GLN A  50     101.186  81.348  74.592  1.00  5.17              
ATOM    778  HA  GLN A  50     101.782  82.228  74.345  1.00  5.17              
ATOM    779  CB  GLN A  50      99.694  81.686  74.462  1.00  5.17              
ATOM    780  HB1 GLN A  50      99.095  80.947  74.996  1.00  5.17              
ATOM    781  HB2 GLN A  50      99.432  81.628  73.404  1.00  5.17              
ATOM    782  CG  GLN A  50      99.322  83.090  74.939  1.00  5.17              
ATOM    783  HG1 GLN A  50     100.003  83.819  74.499  1.00  5.17              
ATOM    784  HG2 GLN A  50      99.423  83.134  76.024  1.00  5.17              
ATOM    785  CD  GLN A  50      97.894  83.466  74.543  1.00  5.17              
ATOM    786  OE1 GLN A  50      97.285  82.943  73.620  1.00  5.17              
ATOM    787  NE2 GLN A  50      97.314  84.439  75.201  1.00  5.17              
ATOM    788 1HE2 GLN A  50      97.840  84.891  75.958  1.00  5.17              
ATOM    789 2HE2 GLN A  50      96.334  84.582  75.057  1.00  5.17              
ATOM    790  C   GLN A  50     101.604  80.838  75.978  1.00  5.17              
ATOM    791  O   GLN A  50     102.242  81.601  76.714  1.00  5.17              
ATOM    792  N   CYS A  51     101.371  79.543  76.281  1.00  4.74              
ATOM    793  H   CYS A  51     100.910  78.943  75.608  1.00  4.74              
ATOM    794  CA  CYS A  51     101.592  79.043  77.650  1.00  4.74              
ATOM    795  HA  CYS A  51     102.069  79.808  78.268  1.00  4.74              
ATOM    796  CB  CYS A  51     100.229  78.728  78.286  1.00  4.74              
ATOM    797  HB1 CYS A  51     100.390  78.397  79.310  1.00  4.74              
ATOM    798  HB2 CYS A  51      99.755  77.916  77.746  1.00  4.74              
ATOM    799  SG  CYS A  51      99.141  80.186  78.270  1.00  4.74              
ATOM    800  HG  CYS A  51      99.994  81.004  78.906  1.00  4.74              
ATOM    801  C   CYS A  51     102.537  77.849  77.641  1.00  4.74              
ATOM    802  O   CYS A  51     102.080  76.700  77.647  1.00  4.74              
ATOM    803  N   LEU A  52     103.842  78.132  77.584  1.00  4.78              
ATOM    804  H   LEU A  52     104.165  79.089  77.684  1.00  4.78              
ATOM    805  CA  LEU A  52     104.834  77.069  77.606  1.00  4.78              
ATOM    806  HA  LEU A  52     104.433  76.175  77.124  1.00  4.78              
ATOM    807  CB  LEU A  52     106.068  77.570  76.835  1.00  4.78              
ATOM    808  HB1 LEU A  52     106.441  78.473  77.320  1.00  4.78              
ATOM    809  HB2 LEU A  52     105.757  77.837  75.825  1.00  4.78              
ATOM    810  CG  LEU A  52     107.219  76.558  76.746  1.00  4.78              
ATOM    811  HG  LEU A  52     107.574  76.334  77.746  1.00  4.78              
ATOM    812  CD1 LEU A  52     106.791  75.258  76.058  1.00  4.78              
ATOM    813 1HD1 LEU A  52     107.662  74.641  75.839  1.00  4.78              
ATOM    814 2HD1 LEU A  52     106.125  74.698  76.715  1.00  4.78              
ATOM    815 3HD1 LEU A  52     106.273  75.487  75.129  1.00  4.78              
ATOM    816  CD2 LEU A  52     108.374  77.163  75.945  1.00  4.78              
ATOM    817 1HD2 LEU A  52     109.205  76.459  75.898  1.00  4.78              
ATOM    818 2HD2 LEU A  52     108.048  77.417  74.937  1.00  4.78              
ATOM    819 3HD2 LEU A  52     108.721  78.066  76.446  1.00  4.78              
ATOM    820  C   LEU A  52     105.145  76.761  79.071  1.00  4.78              
ATOM    821  O   LEU A  52     105.562  77.644  79.835  1.00  4.78              
ATOM    822  N   ASP A  53     104.969  75.502  79.468  1.00  4.87              
ATOM    823  H   ASP A  53     104.542  74.808  78.863  1.00  4.87              
ATOM    824  CA  ASP A  53     105.601  75.120  80.732  1.00  4.87              
ATOM    825  HA  ASP A  53     105.399  75.892  81.477  1.00  4.87              
ATOM    826  CB  ASP A  53     104.946  73.845  81.257  1.00  4.87              
ATOM    827  HB1 ASP A  53     105.126  73.014  80.571  1.00  4.87              
ATOM    828  HB2 ASP A  53     103.868  73.994  81.349  1.00  4.87              
ATOM    829  CG  ASP A  53     105.536  73.552  82.623  1.00  4.87              
ATOM    830  OD1 ASP A  53     106.439  72.696  82.647  1.00  4.87              
ATOM    831  OD2 ASP A  53     105.151  74.230  83.599  1.00  4.87              
ATOM    832  C   ASP A  53     107.142  75.064  80.548  1.00  4.87              
ATOM    833  O   ASP A  53     107.787  76.089  80.360  1.00  4.87              
ATOM    834  N   LEU A  54     107.740  73.882  80.459  1.00  5.28              
ATOM    835  H   LEU A  54     107.218  73.091  80.826  1.00  5.28              
ATOM    836  CA  LEU A  54     109.086  73.645  79.945  1.00  5.28              
ATOM    837  HA  LEU A  54     109.103  72.564  79.821  1.00  5.28              
ATOM    838  CB  LEU A  54     109.283  74.221  78.522  1.00  5.28              
ATOM    839  HB1 LEU A  54     109.436  75.297  78.600  1.00  5.28              
ATOM    840  HB2 LEU A  54     108.348  74.057  77.992  1.00  5.28              
ATOM    841  CG  LEU A  54     110.400  73.660  77.611  1.00  5.28              
ATOM    842  HG  LEU A  54     110.242  74.098  76.625  1.00  5.28              
ATOM    843  CD1 LEU A  54     111.824  74.029  78.029  1.00  5.28              
ATOM    844 1HD1 LEU A  54     112.513  73.776  77.222  1.00  5.28              
ATOM    845 2HD1 LEU A  54     111.883  75.103  78.204  1.00  5.28              
ATOM    846 3HD1 LEU A  54     112.126  73.500  78.928  1.00  5.28              
ATOM    847  CD2 LEU A  54     110.343  72.142  77.443  1.00  5.28              
ATOM    848 1HD2 LEU A  54     111.064  71.836  76.683  1.00  5.28              
ATOM    849 2HD2 LEU A  54     110.585  71.646  78.380  1.00  5.28              
ATOM    850 3HD2 LEU A  54     109.346  71.853  77.110  1.00  5.28              
ATOM    851  C   LEU A  54     110.248  73.968  80.908  1.00  5.28              
ATOM    852  O   LEU A  54     110.542  75.093  81.310  1.00  5.28              
ATOM    853  N   SER A  55     110.992  72.906  81.214  1.00  5.28              
ATOM    854  H   SER A  55     110.768  72.066  80.708  1.00  5.28              
ATOM    855  CA  SER A  55     111.622  72.707  82.523  1.00  5.28              
ATOM    856  HA  SER A  55     112.083  71.723  82.466  1.00  5.28              
ATOM    857  CB  SER A  55     112.754  73.636  82.907  1.00  5.28              
ATOM    858  HB1 SER A  55     113.463  73.058  83.495  1.00  5.28              
ATOM    859  HB2 SER A  55     112.378  74.439  83.527  1.00  5.28              
ATOM    860  OG  SER A  55     113.393  74.162  81.780  1.00  5.28              
ATOM    861  HG  SER A  55     112.725  74.683  81.301  1.00  5.28              
ATOM    862  C   SER A  55     110.567  72.633  83.617  1.00  5.28              
ATOM    863  O   SER A  55     110.054  73.652  84.053  1.00  5.28              
ATOM    864  N   GLN A  56     110.277  71.410  84.062  1.00  5.36              
ATOM    865  H   GLN A  56     110.604  70.615  83.546  1.00  5.36              
ATOM    866  CA  GLN A  56     109.492  71.182  85.278  1.00  5.36              
ATOM    867  HA  GLN A  56     109.542  72.104  85.859  1.00  5.36              
ATOM    868  CB  GLN A  56     108.008  70.918  84.953  1.00  5.36              
ATOM    869  HB1 GLN A  56     107.774  69.861  85.079  1.00  5.36              
ATOM    870  HB2 GLN A  56     107.800  71.172  83.918  1.00  5.36              
ATOM    871  CG  GLN A  56     107.119  71.769  85.880  1.00  5.36              
ATOM    872  HG1 GLN A  56     107.141  72.805  85.538  1.00  5.36              
ATOM    873  HG2 GLN A  56     107.518  71.740  86.894  1.00  5.36              
ATOM    874  CD  GLN A  56     105.675  71.286  85.959  1.00  5.36              
ATOM    875  OE1 GLN A  56     105.359  70.312  86.631  1.00  5.36              
ATOM    876  NE2 GLN A  56     104.734  71.988  85.368  1.00  5.36              
ATOM    877 1HE2 GLN A  56     105.002  72.774  84.771  1.00  5.36              
ATOM    878 2HE2 GLN A  56     103.813  71.604  85.344  1.00  5.36              
ATOM    879  C   GLN A  56     110.074  70.107  86.200  1.00  5.36              
ATOM    880  O   GLN A  56     109.373  69.516  87.020  1.00  5.36              
ATOM    881  N   ASN A  57     111.344  69.778  85.973  1.00  5.49              
ATOM    882  H   ASN A  57     111.869  70.500  85.496  1.00  5.49              
ATOM    883  CA  ASN A  57     112.114  68.663  86.528  1.00  5.49              
ATOM    884  HA  ASN A  57     112.413  68.929  87.544  1.00  5.49              
ATOM    885  CB  ASN A  57     111.305  67.339  86.572  1.00  5.49              
ATOM    886  HB1 ASN A  57     111.868  66.553  86.086  1.00  5.49              
ATOM    887  HB2 ASN A  57     110.361  67.422  86.037  1.00  5.49              
ATOM    888  CG  ASN A  57     111.044  66.843  87.982  1.00  5.49              
ATOM    889  OD1 ASN A  57     111.748  65.981  88.483  1.00  5.49              
ATOM    890  ND2 ASN A  57     110.020  67.331  88.636  1.00  5.49              
ATOM    891 1HD2 ASN A  57     109.486  68.085  88.211  1.00  5.49              
ATOM    892 2HD2 ASN A  57     109.858  67.042  89.580  1.00  5.49              
ATOM    893  C   ASN A  57     113.402  68.478  85.735  1.00  5.49              
ATOM    894  O   ASN A  57     114.472  68.226  86.291  1.00  5.49              
ATOM    895  N   ARG A  58     113.272  68.453  84.408  1.00  6.09              
ATOM    896  H   ARG A  58     112.368  68.698  84.029  1.00  6.09              
ATOM    897  CA  ARG A  58     114.032  67.448  83.679  1.00  6.09              
ATOM    898  HA  ARG A  58     114.843  67.116  84.323  1.00  6.09              
ATOM    899  CB  ARG A  58     113.178  66.168  83.471  1.00  6.09              
ATOM    900  HB1 ARG A  58     112.983  66.038  82.412  1.00  6.09              
ATOM    901  HB2 ARG A  58     112.195  66.276  83.929  1.00  6.09              
ATOM    902  CG  ARG A  58     113.828  64.862  83.993  1.00  6.09              
ATOM    903  HG1 ARG A  58     114.864  64.817  83.657  1.00  6.09              
ATOM    904  HG2 ARG A  58     113.295  64.046  83.511  1.00  6.09              
ATOM    905  CD  ARG A  58     113.765  64.539  85.506  1.00  6.09              
ATOM    906  HD1 ARG A  58     114.163  63.532  85.643  1.00  6.09              
ATOM    907  HD2 ARG A  58     112.717  64.523  85.815  1.00  6.09              
ATOM    908  NE  ARG A  58     114.530  65.467  86.364  1.00  6.09              
ATOM    909  HE  ARG A  58     114.854  66.327  85.945  1.00  6.09              
ATOM    910  CZ  ARG A  58     114.698  65.433  87.677  1.00  6.09              
ATOM    911  NH1 ARG A  58     114.298  64.450  88.427  1.00  6.09              
ATOM    912 1HH1 ARG A  58     113.712  63.752  88.015  1.00  6.09              
ATOM    913 2HH1 ARG A  58     114.306  64.580  89.420  1.00  6.09              
ATOM    914  NH2 ARG A  58     115.248  66.445  88.277  1.00  6.09              
ATOM    915 1HH2 ARG A  58     115.364  67.304  87.749  1.00  6.09              
ATOM    916 2HH2 ARG A  58     115.249  66.501  89.284  1.00  6.09              
ATOM    917  C   ARG A  58     114.869  67.909  82.513  1.00  6.09              
ATOM    918  O   ARG A  58     114.867  67.269  81.469  1.00  6.09              
ATOM    919  N   ILE A  59     115.631  68.983  82.731  1.00  6.90              
ATOM    920  H   ILE A  59     115.624  69.433  83.633  1.00  6.90              
ATOM    921  CA  ILE A  59     116.467  69.528  81.668  1.00  6.90              
ATOM    922  HA  ILE A  59     116.836  68.673  81.096  1.00  6.90              
ATOM    923  CB  ILE A  59     115.538  70.324  80.699  1.00  6.90              
ATOM    924  HB  ILE A  59     114.650  69.709  80.539  1.00  6.90              
ATOM    925  CG2 ILE A  59     115.054  71.630  81.329  1.00  6.90              
ATOM    926 1HG2 ILE A  59     115.881  72.334  81.419  1.00  6.90              
ATOM    927 2HG2 ILE A  59     114.287  72.068  80.693  1.00  6.90              
ATOM    928 3HG2 ILE A  59     114.629  71.446  82.313  1.00  6.90              
ATOM    929  CG1 ILE A  59     116.106  70.610  79.288  1.00  6.90              
ATOM    930 1HG1 ILE A  59     116.753  69.790  78.984  1.00  6.90              
ATOM    931 2HG1 ILE A  59     116.707  71.521  79.298  1.00  6.90              
ATOM    932  CD1 ILE A  59     115.004  70.758  78.231  1.00  6.90              
ATOM    933  HD1 ILE A  59     114.363  69.876  78.229  1.00  6.90              
ATOM    934  HD2 ILE A  59     114.403  71.646  78.425  1.00  6.90              
ATOM    935  HD3 ILE A  59     115.459  70.851  77.247  1.00  6.90              
ATOM    936  C   ILE A  59     117.706  70.280  82.079  1.00  6.90              
ATOM    937  O   ILE A  59     117.960  70.549  83.252  1.00  6.90              
ATOM    938  N   LEU A  60     118.505  70.508  81.048  1.00  6.35              
ATOM    939  H   LEU A  60     118.126  70.333  80.132  1.00  6.35              
ATOM    940  CA  LEU A  60     119.911  70.793  81.105  1.00  6.35              
ATOM    941  HA  LEU A  60     120.127  71.234  82.077  1.00  6.35              
ATOM    942  CB  LEU A  60     120.702  69.457  81.016  1.00  6.35              
ATOM    943  HB1 LEU A  60     121.724  69.643  80.689  1.00  6.35              
ATOM    944  HB2 LEU A  60     120.225  68.826  80.269  1.00  6.35              
ATOM    945  CG  LEU A  60     120.798  68.662  82.339  1.00  6.35              
ATOM    946  HG  LEU A  60     119.826  68.618  82.827  1.00  6.35              
ATOM    947  CD1 LEU A  60     121.279  67.230  82.093  1.00  6.35              
ATOM    948 1HD1 LEU A  60     121.528  66.747  83.038  1.00  6.35              
ATOM    949 2HD1 LEU A  60     120.475  66.659  81.637  1.00  6.35              
ATOM    950 3HD1 LEU A  60     122.154  67.231  81.444  1.00  6.35              
ATOM    951  CD2 LEU A  60     121.820  69.275  83.297  1.00  6.35              
ATOM    952 1HD2 LEU A  60     121.798  68.737  84.242  1.00  6.35              
ATOM    953 2HD2 LEU A  60     122.818  69.178  82.888  1.00  6.35              
ATOM    954 3HD2 LEU A  60     121.607  70.328  83.469  1.00  6.35              
ATOM    955  C   LEU A  60     120.306  71.888  80.108  1.00  6.35              
ATOM    956  O   LEU A  60     119.781  72.998  80.194  1.00  6.35              
ATOM    957  N   THR A  61     121.243  71.625  79.199  1.00  6.03              
ATOM    958  H   THR A  61     121.636  70.697  79.125  1.00  6.03              
ATOM    959  CA  THR A  61     121.832  72.698  78.403  1.00  6.03              
ATOM    960  HA  THR A  61     122.163  73.475  79.093  1.00  6.03              
ATOM    961  CB  THR A  61     123.082  72.260  77.619  1.00  6.03              
ATOM    962  HB  THR A  61     123.416  73.097  77.004  1.00  6.03              
ATOM    963  CG2 THR A  61     124.238  71.846  78.523  1.00  6.03              
ATOM    964 1HG2 THR A  61     125.127  71.676  77.917  1.00  6.03              
ATOM    965 2HG2 THR A  61     124.445  72.640  79.242  1.00  6.03              
ATOM    966 3HG2 THR A  61     123.981  70.925  79.042  1.00  6.03              
ATOM    967  OG1 THR A  61     122.786  71.169  76.780  1.00  6.03              
ATOM    968  HG1 THR A  61     122.017  71.456  76.267  1.00  6.03              
ATOM    969  C   THR A  61     120.860  73.339  77.431  1.00  6.03              
ATOM    970  O   THR A  61     120.437  72.702  76.458  1.00  6.03              
ATOM    971  N   THR A  62     120.598  74.627  77.672  1.00  5.77              
ATOM    972  H   THR A  62     120.952  75.039  78.523  1.00  5.77              
ATOM    973  CA  THR A  62     120.192  75.527  76.598  1.00  5.77              
ATOM    974  HA  THR A  62     119.307  75.080  76.140  1.00  5.77              
ATOM    975  CB  THR A  62     119.742  76.901  77.089  1.00  5.77              
ATOM    976  HB  THR A  62     118.994  76.771  77.872  1.00  5.77              
ATOM    977  CG2 THR A  62     120.887  77.758  77.629  1.00  5.77              
ATOM    978 1HG2 THR A  62     120.482  78.677  78.046  1.00  5.77              
ATOM    979 2HG2 THR A  62     121.417  77.220  78.413  1.00  5.77              
ATOM    980 3HG2 THR A  62     121.587  78.000  76.830  1.00  5.77              
ATOM    981  OG1 THR A  62     119.159  77.600  76.011  1.00  5.77              
ATOM    982  HG1 THR A  62     118.362  77.137  75.668  1.00  5.77              
ATOM    983  C   THR A  62     121.249  75.592  75.500  1.00  5.77              
ATOM    984  O   THR A  62     122.441  75.375  75.727  1.00  5.77              
ATOM    985  N   ASN A  63     120.788  75.917  74.305  1.00  5.70              
ATOM    986  H   ASN A  63     119.793  76.104  74.221  1.00  5.70              
ATOM    987  CA  ASN A  63     121.602  76.297  73.172  1.00  5.70              
ATOM    988  HA  ASN A  63     122.592  76.599  73.505  1.00  5.70              
ATOM    989  CB  ASN A  63     121.722  75.096  72.230  1.00  5.70              
ATOM    990  HB1 ASN A  63     120.726  74.798  71.902  1.00  5.70              
ATOM    991  HB2 ASN A  63     122.181  74.269  72.769  1.00  5.70              
ATOM    992  CG  ASN A  63     122.577  75.388  71.020  1.00  5.70              
ATOM    993  OD1 ASN A  63     123.791  75.456  71.085  1.00  5.70              
ATOM    994  ND2 ASN A  63     121.985  75.672  69.884  1.00  5.70              
ATOM    995 1HD2 ASN A  63     120.984  75.825  69.846  1.00  5.70              
ATOM    996 2HD2 ASN A  63     122.580  75.929  69.122  1.00  5.70              
ATOM    997  C   ASN A  63     120.928  77.494  72.494  1.00  5.70              
ATOM    998  O   ASN A  63     119.745  77.749  72.692  1.00  5.70              
ATOM    999  N   LYS A  64     121.647  78.231  71.655  1.00  5.80              
ATOM   1000  H   LYS A  64     122.639  78.044  71.573  1.00  5.80              
ATOM   1001  CA  LYS A  64     121.047  79.301  70.860  1.00  5.80              
ATOM   1002  HA  LYS A  64     120.626  80.029  71.555  1.00  5.80              
ATOM   1003  CB  LYS A  64     122.162  79.973  70.038  1.00  5.80              
ATOM   1004  HB1 LYS A  64     121.699  80.459  69.183  1.00  5.80              
ATOM   1005  HB2 LYS A  64     122.849  79.221  69.643  1.00  5.80              
ATOM   1006  CG  LYS A  64     122.944  81.005  70.873  1.00  5.80              
ATOM   1007  HG1 LYS A  64     123.638  80.481  71.529  1.00  5.80              
ATOM   1008  HG2 LYS A  64     122.255  81.548  71.512  1.00  5.80              
ATOM   1009  CD  LYS A  64     123.732  82.035  70.043  1.00  5.80              
ATOM   1010  HD1 LYS A  64     124.626  81.550  69.650  1.00  5.80              
ATOM   1011  HD2 LYS A  64     124.063  82.831  70.713  1.00  5.80              
ATOM   1012  CE  LYS A  64     122.967  82.660  68.863  1.00  5.80              
ATOM   1013  HE1 LYS A  64     122.889  81.909  68.073  1.00  5.80              
ATOM   1014  HE2 LYS A  64     123.546  83.500  68.469  1.00  5.80              
ATOM   1015  NZ  LYS A  64     121.602  83.112  69.226  1.00  5.80              
ATOM   1016  HZ1 LYS A  64     121.519  84.129  69.254  1.00  5.80              
ATOM   1017  HZ2 LYS A  64     120.905  82.786  68.565  1.00  5.80              
ATOM   1018  HZ3 LYS A  64     121.316  82.819  70.156  1.00  5.80              
ATOM   1019  C   LYS A  64     119.915  78.903  69.931  1.00  5.80              
ATOM   1020  O   LYS A  64     119.884  77.790  69.422  1.00  5.80              
ATOM   1021  N   HIS A  65     119.073  79.905  69.656  1.00  5.60              
ATOM   1022  H   HIS A  65     119.226  80.766  70.157  1.00  5.60              
ATOM   1023  CA  HIS A  65     117.914  79.879  68.752  1.00  5.60              
ATOM   1024  HA  HIS A  65     117.458  80.867  68.785  1.00  5.60              
ATOM   1025  CB  HIS A  65     118.372  79.662  67.297  1.00  5.60              
ATOM   1026  HB1 HIS A  65     117.509  79.363  66.700  1.00  5.60              
ATOM   1027  HB2 HIS A  65     119.093  78.849  67.237  1.00  5.60              
ATOM   1028  CG  HIS A  65     118.960  80.892  66.648  1.00  5.60              
ATOM   1029  ND1 HIS A  65     119.781  81.861  67.249  1.00  5.60              
ATOM   1030  CE1 HIS A  65     119.937  82.827  66.326  1.00  5.60              
ATOM   1031  HE1 HIS A  65     120.472  83.756  66.483  1.00  5.60              
ATOM   1032  NE2 HIS A  65     119.298  82.501  65.192  1.00  5.60              
ATOM   1033  HE2 HIS A  65     119.229  83.079  64.365  1.00  5.60              
ATOM   1034  CD2 HIS A  65     118.679  81.290  65.376  1.00  5.60              
ATOM   1035  HD2 HIS A  65     118.047  80.770  64.668  1.00  5.60              
ATOM   1036  C   HIS A  65     116.777  78.951  69.177  1.00  5.60              
ATOM   1037  O   HIS A  65     115.746  78.989  68.517  1.00  5.60              
ATOM   1038  N   ASP A  66     116.932  78.268  70.316  1.00  5.58              
ATOM   1039  H   ASP A  66     117.852  78.282  70.719  1.00  5.58              
ATOM   1040  CA  ASP A  66     115.964  77.472  71.085  1.00  5.58              
ATOM   1041  HA  ASP A  66     116.119  76.409  70.886  1.00  5.58              
ATOM   1042  CB  ASP A  66     116.316  77.775  72.578  1.00  5.58              
ATOM   1043  HB1 ASP A  66     115.819  78.688  72.906  1.00  5.58              
ATOM   1044  HB2 ASP A  66     117.375  77.999  72.639  1.00  5.58              
ATOM   1045  CG  ASP A  66     116.046  76.683  73.621  1.00  5.58              
ATOM   1046  OD1 ASP A  66     114.999  76.018  73.481  1.00  5.58              
ATOM   1047  OD2 ASP A  66     116.858  76.570  74.581  1.00  5.58              
ATOM   1048  C   ASP A  66     114.511  77.825  70.738  1.00  5.58              
ATOM   1049  O   ASP A  66     113.786  77.035  70.131  1.00  5.58              
ATOM   1050  N   PHE A  67     114.163  79.093  71.014  1.00  5.28              
ATOM   1051  H   PHE A  67     114.882  79.642  71.459  1.00  5.28              
ATOM   1052  CA  PHE A  67     112.813  79.658  70.982  1.00  5.28              
ATOM   1053  HA  PHE A  67     112.104  78.829  70.948  1.00  5.28              
ATOM   1054  CB  PHE A  67     112.576  80.460  72.283  1.00  5.28              
ATOM   1055  HB1 PHE A  67     111.543  80.804  72.290  1.00  5.28              
ATOM   1056  HB2 PHE A  67     113.209  81.349  72.243  1.00  5.28              
ATOM   1057  CG  PHE A  67     112.808  79.788  73.627  1.00  5.28              
ATOM   1058  CD1 PHE A  67     113.020  80.602  74.758  1.00  5.28              
ATOM   1059  HD1 PHE A  67     113.009  81.677  74.652  1.00  5.28              
ATOM   1060  CE1 PHE A  67     113.230  80.029  76.025  1.00  5.28              
ATOM   1061  HE1 PHE A  67     113.380  80.657  76.890  1.00  5.28              
ATOM   1062  CZ  PHE A  67     113.227  78.633  76.170  1.00  5.28              
ATOM   1063  HZ  PHE A  67     113.402  78.183  77.137  1.00  5.28              
ATOM   1064  CE2 PHE A  67     113.001  77.818  75.050  1.00  5.28              
ATOM   1065  HE2 PHE A  67     113.038  76.741  75.145  1.00  5.28              
ATOM   1066  CD2 PHE A  67     112.781  78.388  73.785  1.00  5.28              
ATOM   1067  HD2 PHE A  67     112.623  77.728  72.942  1.00  5.28              
ATOM   1068  C   PHE A  67     112.507  80.570  69.769  1.00  5.28              
ATOM   1069  O   PHE A  67     111.547  81.348  69.787  1.00  5.28              
ATOM   1070  N   GLN A  68     113.313  80.526  68.709  1.00  5.35              
ATOM   1071  H   GLN A  68     114.050  79.821  68.736  1.00  5.35              
ATOM   1072  CA  GLN A  68     113.297  81.441  67.552  1.00  5.35              
ATOM   1073  HA  GLN A  68     113.687  82.406  67.865  1.00  5.35              
ATOM   1074  CB  GLN A  68     114.290  80.828  66.532  1.00  5.35              
ATOM   1075  HB1 GLN A  68     114.102  79.753  66.487  1.00  5.35              
ATOM   1076  HB2 GLN A  68     115.303  80.978  66.907  1.00  5.35              
ATOM   1077  CG  GLN A  68     114.235  81.359  65.088  1.00  5.35              
ATOM   1078  HG1 GLN A  68     114.479  82.422  65.088  1.00  5.35              
ATOM   1079  HG2 GLN A  68     113.235  81.229  64.683  1.00  5.35              
ATOM   1080  CD  GLN A  68     115.182  80.628  64.140  1.00  5.35              
ATOM   1081  OE1 GLN A  68     115.962  81.239  63.429  1.00  5.35              
ATOM   1082  NE2 GLN A  68     115.139  79.316  64.043  1.00  5.35              
ATOM   1083 1HE2 GLN A  68     114.526  78.723  64.598  1.00  5.35              
ATOM   1084 2HE2 GLN A  68     115.757  78.862  63.391  1.00  5.35              
ATOM   1085  C   GLN A  68     111.941  81.663  66.874  1.00  5.35              
ATOM   1086  O   GLN A  68     111.709  82.703  66.255  1.00  5.35              
ATOM   1087  N   ARG A  69     111.069  80.658  66.926  1.00  5.31              
ATOM   1088  H   ARG A  69     111.363  79.832  67.436  1.00  5.31              
ATOM   1089  CA  ARG A  69     109.787  80.618  66.204  1.00  5.31              
ATOM   1090  HA  ARG A  69     109.774  81.366  65.412  1.00  5.31              
ATOM   1091  CB  ARG A  69     109.639  79.211  65.586  1.00  5.31              
ATOM   1092  HB1 ARG A  69     108.749  79.186  64.955  1.00  5.31              
ATOM   1093  HB2 ARG A  69     109.473  78.531  66.417  1.00  5.31              
ATOM   1094  CG  ARG A  69     110.831  78.638  64.789  1.00  5.31              
ATOM   1095  HG1 ARG A  69     110.604  77.599  64.551  1.00  5.31              
ATOM   1096  HG2 ARG A  69     111.726  78.635  65.412  1.00  5.31              
ATOM   1097  CD  ARG A  69     111.133  79.361  63.471  1.00  5.31              
ATOM   1098  HD1 ARG A  69     111.360  80.406  63.683  1.00  5.31              
ATOM   1099  HD2 ARG A  69     110.246  79.310  62.837  1.00  5.31              
ATOM   1100  NE  ARG A  69     112.276  78.730  62.778  1.00  5.31              
ATOM   1101  HE  ARG A  69     112.754  77.975  63.275  1.00  5.31              
ATOM   1102  CZ  ARG A  69     112.789  79.058  61.605  1.00  5.31              
ATOM   1103  NH1 ARG A  69     112.294  80.024  60.880  1.00  5.31              
ATOM   1104 1HH1 ARG A  69     111.522  80.544  61.246  1.00  5.31              
ATOM   1105 2HH1 ARG A  69     112.722  80.263  60.008  1.00  5.31              
ATOM   1106  NH2 ARG A  69     113.808  78.420  61.115  1.00  5.31              
ATOM   1107 1HH2 ARG A  69     114.243  77.705  61.707  1.00  5.31              
ATOM   1108 2HH2 ARG A  69     114.236  78.666  60.247  1.00  5.31              
ATOM   1109  C   ARG A  69     108.595  80.920  67.116  1.00  5.31              
ATOM   1110  O   ARG A  69     107.447  80.832  66.689  1.00  5.31              
ATOM   1111  N   THR A  70     108.863  81.296  68.364  1.00  5.25              
ATOM   1112  H   THR A  70     109.832  81.378  68.642  1.00  5.25              
ATOM   1113  CA  THR A  70     107.851  81.499  69.397  1.00  5.25              
ATOM   1114  HA  THR A  70     107.015  80.854  69.151  1.00  5.25              
ATOM   1115  CB  THR A  70     108.369  81.025  70.775  1.00  5.25              
ATOM   1116  HB  THR A  70     107.510  80.958  71.435  1.00  5.25              
ATOM   1117  CG2 THR A  70     109.009  79.632  70.793  1.00  5.25              
ATOM   1118 1HG2 THR A  70     109.415  79.434  71.786  1.00  5.25              
ATOM   1119 2HG2 THR A  70     108.249  78.885  70.583  1.00  5.25              
ATOM   1120 3HG2 THR A  70     109.802  79.535  70.057  1.00  5.25              
ATOM   1121  OG1 THR A  70     109.263  81.957  71.348  1.00  5.25              
ATOM   1122  HG1 THR A  70     110.113  81.862  70.896  1.00  5.25              
ATOM   1123  C   THR A  70     107.212  82.894  69.536  1.00  5.25              
ATOM   1124  O   THR A  70     106.505  83.048  70.521  1.00  5.25              
ATOM   1125  N   PRO A  71     107.328  83.906  68.643  1.00  5.22              
ATOM   1126  CD  PRO A  71     108.092  83.938  67.392  1.00  5.22              
ATOM   1127  HD1 PRO A  71     107.582  83.341  66.638  1.00  5.22              
ATOM   1128  HD2 PRO A  71     109.117  83.599  67.539  1.00  5.22              
ATOM   1129  CG  PRO A  71     108.150  85.385  66.910  1.00  5.22              
ATOM   1130  HG1 PRO A  71     108.096  85.453  65.823  1.00  5.22              
ATOM   1131  HG2 PRO A  71     109.059  85.860  67.283  1.00  5.22              
ATOM   1132  CB  PRO A  71     106.938  86.008  67.578  1.00  5.22              
ATOM   1133  HB1 PRO A  71     106.034  85.775  67.012  1.00  5.22              
ATOM   1134  HB2 PRO A  71     107.055  87.086  67.694  1.00  5.22              
ATOM   1135  CA  PRO A  71     106.921  85.285  68.923  1.00  5.22              
ATOM   1136  HA  PRO A  71     107.747  85.685  69.504  1.00  5.22              
ATOM   1137  C   PRO A  71     105.674  85.696  69.720  1.00  5.22              
ATOM   1138  O   PRO A  71     105.665  86.808  70.238  1.00  5.22              
ATOM   1139  N   ARG A  72     104.627  84.879  69.837  1.00  5.17              
ATOM   1140  H   ARG A  72     104.718  83.951  69.450  1.00  5.17              
ATOM   1141  CA  ARG A  72     103.492  85.161  70.731  1.00  5.17              
ATOM   1142  HA  ARG A  72     103.342  86.235  70.779  1.00  5.17              
ATOM   1143  CB  ARG A  72     102.243  84.486  70.109  1.00  5.17              
ATOM   1144  HB1 ARG A  72     102.458  83.424  69.973  1.00  5.17              
ATOM   1145  HB2 ARG A  72     102.080  84.914  69.118  1.00  5.17              
ATOM   1146  CG  ARG A  72     100.919  84.590  70.896  1.00  5.17              
ATOM   1147  HG1 ARG A  72     101.011  84.056  71.842  1.00  5.17              
ATOM   1148  HG2 ARG A  72     100.129  84.098  70.327  1.00  5.17              
ATOM   1149  CD  ARG A  72     100.510  86.048  71.150  1.00  5.17              
ATOM   1150  HD1 ARG A  72     100.113  86.468  70.225  1.00  5.17              
ATOM   1151  HD2 ARG A  72     101.388  86.632  71.417  1.00  5.17              
ATOM   1152  NE  ARG A  72      99.505  86.175  72.222  1.00  5.17              
ATOM   1153  HE  ARG A  72      98.548  85.970  71.994  1.00  5.17              
ATOM   1154  CZ  ARG A  72      99.710  86.694  73.421  1.00  5.17              
ATOM   1155  NH1 ARG A  72     100.890  86.945  73.901  1.00  5.17              
ATOM   1156 1HH1 ARG A  72     101.707  86.522  73.483  1.00  5.17              
ATOM   1157 2HH1 ARG A  72     100.940  87.320  74.846  1.00  5.17              
ATOM   1158  NH2 ARG A  72      98.707  86.947  74.199  1.00  5.17              
ATOM   1159 1HH2 ARG A  72      97.832  86.487  74.055  1.00  5.17              
ATOM   1160 2HH2 ARG A  72      98.940  87.227  75.156  1.00  5.17              
ATOM   1161  C   ARG A  72     103.698  84.702  72.176  1.00  5.17              
ATOM   1162  O   ARG A  72     102.912  85.136  73.016  1.00  5.17              
ATOM   1163  N   LEU A  73     104.699  83.857  72.441  1.00  5.17              
ATOM   1164  H   LEU A  73     105.313  83.608  71.679  1.00  5.17              
ATOM   1165  CA  LEU A  73     104.991  83.248  73.735  1.00  5.17              
ATOM   1166  HA  LEU A  73     104.250  82.464  73.892  1.00  5.17              
ATOM   1167  CB  LEU A  73     106.370  82.578  73.731  1.00  5.17              
ATOM   1168  HB1 LEU A  73     107.147  83.317  73.528  1.00  5.17              
ATOM   1169  HB2 LEU A  73     106.352  81.865  72.912  1.00  5.17              
ATOM   1170  CG  LEU A  73     106.702  81.807  75.026  1.00  5.17              
ATOM   1171  HG  LEU A  73     105.815  81.279  75.376  1.00  5.17              
ATOM   1172  CD1 LEU A  73     107.785  80.777  74.708  1.00  5.17              
ATOM   1173 1HD1 LEU A  73     108.039  80.227  75.612  1.00  5.17              
ATOM   1174 2HD1 LEU A  73     107.421  80.069  73.965  1.00  5.17              
ATOM   1175 3HD1 LEU A  73     108.680  81.270  74.329  1.00  5.17              
ATOM   1176  CD2 LEU A  73     107.243  82.689  76.153  1.00  5.17              
ATOM   1177 1HD2 LEU A  73     108.111  83.251  75.812  1.00  5.17              
ATOM   1178 2HD2 LEU A  73     106.494  83.380  76.522  1.00  5.17              
ATOM   1179 3HD2 LEU A  73     107.519  82.066  77.001  1.00  5.17              
ATOM   1180  C   LEU A  73     104.817  84.266  74.862  1.00  5.17              
ATOM   1181  O   LEU A  73     105.402  85.346  74.819  1.00  5.17              
ATOM   1182  N   GLU A  74     103.991  83.904  75.842  1.00  5.12              
ATOM   1183  H   GLU A  74     103.569  82.985  75.833  1.00  5.12              
ATOM   1184  CA  GLU A  74     103.523  84.845  76.849  1.00  5.12              
ATOM   1185  HA  GLU A  74     103.910  85.842  76.625  1.00  5.12              
ATOM   1186  CB  GLU A  74     101.991  84.937  76.773  1.00  5.12              
ATOM   1187  HB1 GLU A  74     101.542  83.981  77.033  1.00  5.12              
ATOM   1188  HB2 GLU A  74     101.733  85.155  75.737  1.00  5.12              
ATOM   1189  CG  GLU A  74     101.378  86.016  77.675  1.00  5.12              
ATOM   1190  HG1 GLU A  74     102.100  86.826  77.815  1.00  5.12              
ATOM   1191  HG2 GLU A  74     101.147  85.590  78.653  1.00  5.12              
ATOM   1192  CD  GLU A  74     100.114  86.579  77.021  1.00  5.12              
ATOM   1193  OE1 GLU A  74      99.116  85.842  76.846  1.00  5.12              
ATOM   1194  OE2 GLU A  74     100.174  87.721  76.513  1.00  5.12              
ATOM   1195  C   GLU A  74     104.022  84.504  78.251  1.00  5.12              
ATOM   1196  O   GLU A  74     104.464  85.410  78.971  1.00  5.12              
ATOM   1197  N   PHE A  75     104.104  83.210  78.577  1.00  4.71              
ATOM   1198  H   PHE A  75     103.685  82.506  77.980  1.00  4.71              
ATOM   1199  CA  PHE A  75     104.992  82.768  79.655  1.00  4.71              
ATOM   1200  HA  PHE A  75     105.721  83.557  79.841  1.00  4.71              
ATOM   1201  CB  PHE A  75     104.214  82.590  80.969  1.00  4.71              
ATOM   1202  HB1 PHE A  75     103.741  83.543  81.210  1.00  4.71              
ATOM   1203  HB2 PHE A  75     104.936  82.397  81.764  1.00  4.71              
ATOM   1204  CG  PHE A  75     103.160  81.496  81.029  1.00  4.71              
ATOM   1205  CD1 PHE A  75     103.540  80.154  81.229  1.00  4.71              
ATOM   1206  HD1 PHE A  75     104.588  79.885  81.259  1.00  4.71              
ATOM   1207  CE1 PHE A  75     102.565  79.164  81.444  1.00  4.71              
ATOM   1208  HE1 PHE A  75     102.875  78.143  81.627  1.00  4.71              
ATOM   1209  CZ  PHE A  75     101.204  79.516  81.480  1.00  4.71              
ATOM   1210  HZ  PHE A  75     100.458  78.763  81.692  1.00  4.71              
ATOM   1211  CE2 PHE A  75     100.816  80.847  81.249  1.00  4.71              
ATOM   1212  HE2 PHE A  75      99.770  81.119  81.280  1.00  4.71              
ATOM   1213  CD2 PHE A  75     101.792  81.834  81.018  1.00  4.71              
ATOM   1214  HD2 PHE A  75     101.498  82.865  80.881  1.00  4.71              
ATOM   1215  C   PHE A  75     105.804  81.546  79.283  1.00  4.71              
ATOM   1216  O   PHE A  75     105.384  80.713  78.453  1.00  4.71              
ATOM   1217  N   LEU A  76     106.956  81.468  79.966  1.00  4.72              
ATOM   1218  H   LEU A  76     107.178  82.181  80.655  1.00  4.72              
ATOM   1219  CA  LEU A  76     107.634  80.175  80.101  1.00  4.72              
ATOM   1220  HA  LEU A  76     106.887  79.430  79.874  1.00  4.72              
ATOM   1221  CB  LEU A  76     108.703  79.969  79.014  1.00  4.72              
ATOM   1222  HB1 LEU A  76     108.196  80.092  78.058  1.00  4.72              
ATOM   1223  HB2 LEU A  76     109.039  78.931  79.048  1.00  4.72              
ATOM   1224  CG  LEU A  76     109.917  80.909  79.044  1.00  4.72              
ATOM   1225  HG  LEU A  76     109.647  81.876  79.470  1.00  4.72              
ATOM   1226  CD1 LEU A  76     111.052  80.281  79.843  1.00  4.72              
ATOM   1227 1HD1 LEU A  76     111.943  80.903  79.786  1.00  4.72              
ATOM   1228 2HD1 LEU A  76     110.741  80.204  80.884  1.00  4.72              
ATOM   1229 3HD1 LEU A  76     111.282  79.285  79.462  1.00  4.72              
ATOM   1230  CD2 LEU A  76     110.469  81.132  77.635  1.00  4.72              
ATOM   1231 1HD2 LEU A  76     111.362  81.754  77.675  1.00  4.72              
ATOM   1232 2HD2 LEU A  76     110.702  80.171  77.175  1.00  4.72              
ATOM   1233 3HD2 LEU A  76     109.731  81.644  77.024  1.00  4.72              
ATOM   1234  C   LEU A  76     108.005  79.895  81.540  1.00  4.72              
ATOM   1235  O   LEU A  76     108.328  80.825  82.293  1.00  4.72              
ATOM   1236  N   ASN A  77     107.870  78.617  81.907  1.00  4.84              
ATOM   1237  H   ASN A  77     107.571  77.917  81.232  1.00  4.84              
ATOM   1238  CA  ASN A  77     108.248  78.185  83.251  1.00  4.84              
ATOM   1239  HA  ASN A  77     107.830  78.936  83.921  1.00  4.84              
ATOM   1240  CB  ASN A  77     107.519  76.875  83.572  1.00  4.84              
ATOM   1241  HB1 ASN A  77     108.006  76.025  83.095  1.00  4.84              
ATOM   1242  HB2 ASN A  77     106.492  76.933  83.215  1.00  4.84              
ATOM   1243  CG  ASN A  77     107.455  76.663  85.061  1.00  4.84              
ATOM   1244  OD1 ASN A  77     108.122  75.793  85.591  1.00  4.84              
ATOM   1245  ND2 ASN A  77     106.773  77.509  85.803  1.00  4.84              
ATOM   1246 1HD2 ASN A  77     106.388  78.370  85.406  1.00  4.84              
ATOM   1247 2HD2 ASN A  77     106.765  77.377  86.794  1.00  4.84              
ATOM   1248  C   ASN A  77     109.768  78.283  83.483  1.00  4.84              
ATOM   1249  O   ASN A  77     110.341  79.364  83.348  1.00  4.84              
ATOM   1250  N   LEU A  78     110.388  77.163  83.847  1.00  5.23              
ATOM   1251  H   LEU A  78     109.759  76.380  83.977  1.00  5.23              
ATOM   1252  CA  LEU A  78     111.810  76.844  84.043  1.00  5.23              
ATOM   1253  HA  LEU A  78     112.008  75.977  83.433  1.00  5.23              
ATOM   1254  CB  LEU A  78     112.831  77.937  83.630  1.00  5.23              
ATOM   1255  HB1 LEU A  78     113.821  77.616  83.954  1.00  5.23              
ATOM   1256  HB2 LEU A  78     112.607  78.843  84.192  1.00  5.23              
ATOM   1257  CG  LEU A  78     112.927  78.280  82.129  1.00  5.23              
ATOM   1258  HG  LEU A  78     111.943  78.477  81.724  1.00  5.23              
ATOM   1259  CD1 LEU A  78     113.794  79.520  81.931  1.00  5.23              
ATOM   1260 1HD1 LEU A  78     113.776  79.822  80.884  1.00  5.23              
ATOM   1261 2HD1 LEU A  78     113.392  80.329  82.537  1.00  5.23              
ATOM   1262 3HD1 LEU A  78     114.816  79.298  82.228  1.00  5.23              
ATOM   1263  CD2 LEU A  78     113.553  77.181  81.273  1.00  5.23              
ATOM   1264 1HD2 LEU A  78     113.810  77.570  80.288  1.00  5.23              
ATOM   1265 2HD2 LEU A  78     114.441  76.774  81.752  1.00  5.23              
ATOM   1266 3HD2 LEU A  78     112.793  76.421  81.121  1.00  5.23              
ATOM   1267  C   LEU A  78     111.981  76.430  85.538  1.00  5.23              
ATOM   1268  O   LEU A  78     112.894  76.861  86.268  1.00  5.23              
ATOM   1269  N   SER A  79     111.046  75.596  86.004  1.00  5.13              
ATOM   1270  H   SER A  79     110.274  75.357  85.390  1.00  5.13              
ATOM   1271  CA  SER A  79     111.085  74.922  87.296  1.00  5.13              
ATOM   1272  HA  SER A  79     111.498  75.629  88.006  1.00  5.13              
ATOM   1273  CB  SER A  79     109.691  74.552  87.811  1.00  5.13              
ATOM   1274  HB1 SER A  79     109.791  73.934  88.705  1.00  5.13              
ATOM   1275  HB2 SER A  79     109.146  73.984  87.055  1.00  5.13              
ATOM   1276  OG  SER A  79     108.974  75.709  88.166  1.00  5.13              
ATOM   1277  HG  SER A  79     108.622  76.066  87.335  1.00  5.13              
ATOM   1278  C   SER A  79     111.927  73.652  87.329  1.00  5.13              
ATOM   1279  O   SER A  79     112.011  72.896  86.355  1.00  5.13              
ATOM   1280  N   TRP A  80     112.522  73.439  88.506  1.00  5.31              
ATOM   1281  H   TRP A  80     112.362  74.163  89.202  1.00  5.31              
ATOM   1282  CA  TRP A  80     113.588  72.490  88.823  1.00  5.31              
ATOM   1283  HA  TRP A  80     114.282  73.049  89.445  1.00  5.31              
ATOM   1284  CB  TRP A  80     113.108  71.321  89.691  1.00  5.31              
ATOM   1285  HB1 TRP A  80     112.435  70.692  89.107  1.00  5.31              
ATOM   1286  HB2 TRP A  80     112.543  71.721  90.534  1.00  5.31              
ATOM   1287  CG  TRP A  80     114.226  70.477  90.243  1.00  5.31              
ATOM   1288  CD1 TRP A  80     115.464  70.924  90.567  1.00  5.31              
ATOM   1289  HD1 TRP A  80     115.804  71.953  90.491  1.00  5.31              
ATOM   1290  NE1 TRP A  80     116.235  69.885  91.038  1.00  5.31              
ATOM   1291  HE1 TRP A  80     117.161  70.025  91.411  1.00  5.31              
ATOM   1292  CE2 TRP A  80     115.526  68.707  91.079  1.00  5.31              
ATOM   1293  CZ2 TRP A  80     115.850  67.412  91.513  1.00  5.31              
ATOM   1294  HZ2 TRP A  80     116.835  67.207  91.907  1.00  5.31              
ATOM   1295  CH2 TRP A  80     114.862  66.414  91.493  1.00  5.31              
ATOM   1296  HH2 TRP A  80     115.081  65.427  91.880  1.00  5.31              
ATOM   1297  CZ3 TRP A  80     113.576  66.721  91.014  1.00  5.31              
ATOM   1298  HZ3 TRP A  80     112.798  65.968  91.019  1.00  5.31              
ATOM   1299  CE3 TRP A  80     113.270  68.020  90.559  1.00  5.31              
ATOM   1300  HE3 TRP A  80     112.270  68.250  90.223  1.00  5.31              
ATOM   1301  CD2 TRP A  80     114.232  69.053  90.584  1.00  5.31              
ATOM   1302  C   TRP A  80     114.387  72.041  87.594  1.00  5.31              
ATOM   1303  O   TRP A  80     114.220  70.951  87.048  1.00  5.31              
ATOM   1304  N   ASN A  81     115.249  72.936  87.136  1.00  5.36              
ATOM   1305  H   ASN A  81     115.427  73.734  87.735  1.00  5.36              
ATOM   1306  CA  ASN A  81     116.098  72.773  85.961  1.00  5.36              
ATOM   1307  HA  ASN A  81     115.856  71.848  85.434  1.00  5.36              
ATOM   1308  CB  ASN A  81     115.790  73.985  85.047  1.00  5.36              
ATOM   1309  HB1 ASN A  81     115.998  74.910  85.570  1.00  5.36              
ATOM   1310  HB2 ASN A  81     114.724  73.999  84.847  1.00  5.36              
ATOM   1311  CG  ASN A  81     116.540  74.050  83.726  1.00  5.36              
ATOM   1312  OD1 ASN A  81     117.612  73.512  83.549  1.00  5.36              
ATOM   1313  ND2 ASN A  81     116.035  74.730  82.734  1.00  5.36              
ATOM   1314 1HD2 ASN A  81     115.037  74.893  82.679  1.00  5.36              
ATOM   1315 2HD2 ASN A  81     116.595  74.759  81.898  1.00  5.36              
ATOM   1316  C   ASN A  81     117.558  72.691  86.450  1.00  5.36              
ATOM   1317  O   ASN A  81     117.896  73.161  87.530  1.00  5.36              
ATOM   1318  N   ILE A  82     118.459  72.099  85.680  1.00  4.96              
ATOM   1319  H   ILE A  82     118.165  71.773  84.761  1.00  4.96              
ATOM   1320  CA  ILE A  82     119.814  71.763  86.124  1.00  4.96              
ATOM   1321  HA  ILE A  82     119.940  72.053  87.157  1.00  4.96              
ATOM   1322  CB  ILE A  82     119.947  70.210  86.100  1.00  4.96              
ATOM   1323  HB  ILE A  82     119.945  69.900  85.059  1.00  4.96              
ATOM   1324  CG2 ILE A  82     121.245  69.711  86.769  1.00  4.96              
ATOM   1325 1HG2 ILE A  82     121.371  68.642  86.607  1.00  4.96              
ATOM   1326 2HG2 ILE A  82     122.120  70.188  86.333  1.00  4.96              
ATOM   1327 3HG2 ILE A  82     121.212  69.901  87.839  1.00  4.96              
ATOM   1328  CG1 ILE A  82     118.739  69.499  86.780  1.00  4.96              
ATOM   1329 1HG1 ILE A  82     117.816  69.774  86.270  1.00  4.96              
ATOM   1330 2HG1 ILE A  82     118.660  69.830  87.817  1.00  4.96              
ATOM   1331  CD1 ILE A  82     118.776  67.964  86.752  1.00  4.96              
ATOM   1332  HD1 ILE A  82     117.816  67.577  87.094  1.00  4.96              
ATOM   1333  HD2 ILE A  82     118.955  67.615  85.734  1.00  4.96              
ATOM   1334  HD3 ILE A  82     119.553  67.585  87.415  1.00  4.96              
ATOM   1335  C   ILE A  82     120.883  72.525  85.308  1.00  4.96              
ATOM   1336  O   ILE A  82     122.036  72.547  85.737  1.00  4.96              
ATOM   1337  N   LEU A  83     120.484  73.214  84.222  1.00  5.34              
ATOM   1338  H   LEU A  83     119.510  73.087  83.961  1.00  5.34              
ATOM   1339  CA  LEU A  83     121.158  74.317  83.505  1.00  5.34              
ATOM   1340  HA  LEU A  83     121.200  74.050  82.448  1.00  5.34              
ATOM   1341  CB  LEU A  83     120.277  75.575  83.664  1.00  5.34              
ATOM   1342  HB1 LEU A  83     120.246  75.840  84.723  1.00  5.34              
ATOM   1343  HB2 LEU A  83     119.259  75.351  83.355  1.00  5.34              
ATOM   1344  CG  LEU A  83     120.760  76.793  82.855  1.00  5.34              
ATOM   1345  HG  LEU A  83     121.834  76.935  82.965  1.00  5.34              
ATOM   1346  CD1 LEU A  83     120.424  76.630  81.375  1.00  5.34              
ATOM   1347 1HD1 LEU A  83     120.802  77.490  80.822  1.00  5.34              
ATOM   1348 2HD1 LEU A  83     120.904  75.736  80.979  1.00  5.34              
ATOM   1349 3HD1 LEU A  83     119.347  76.551  81.231  1.00  5.34              
ATOM   1350  CD2 LEU A  83     120.057  78.051  83.364  1.00  5.34              
ATOM   1351 1HD2 LEU A  83     120.350  78.908  82.760  1.00  5.34              
ATOM   1352 2HD2 LEU A  83     118.975  77.927  83.303  1.00  5.34              
ATOM   1353 3HD2 LEU A  83     120.339  78.234  84.401  1.00  5.34              
ATOM   1354  C   LEU A  83     122.594  74.626  83.989  1.00  5.34              
ATOM   1355  O   LEU A  83     122.791  75.361  84.961  1.00  5.34              
ATOM   1356  N   GLN A  84     123.583  74.078  83.287  1.00  5.40              
ATOM   1357  H   GLN A  84     123.321  73.409  82.575  1.00  5.40              
ATOM   1358  CA  GLN A  84     125.006  74.170  83.630  1.00  5.40              
ATOM   1359  HA  GLN A  84     125.108  74.653  84.603  1.00  5.40              
ATOM   1360  CB  GLN A  84     125.583  72.741  83.753  1.00  5.40              
ATOM   1361  HB1 GLN A  84     124.960  72.153  84.428  1.00  5.40              
ATOM   1362  HB2 GLN A  84     126.565  72.832  84.212  1.00  5.40              
ATOM   1363  CG  GLN A  84     125.816  71.945  82.455  1.00  5.40              
ATOM   1364  HG1 GLN A  84     126.557  71.179  82.688  1.00  5.40              
ATOM   1365  HG2 GLN A  84     126.260  72.573  81.685  1.00  5.40              
ATOM   1366  CD  GLN A  84     124.593  71.238  81.874  1.00  5.40              
ATOM   1367  OE1 GLN A  84     123.500  71.773  81.754  1.00  5.40              
ATOM   1368  NE2 GLN A  84     124.755  70.006  81.446  1.00  5.40              
ATOM   1369 1HE2 GLN A  84     125.650  69.557  81.525  1.00  5.40              
ATOM   1370 2HE2 GLN A  84     123.966  69.576  81.000  1.00  5.40              
ATOM   1371  C   GLN A  84     125.841  74.995  82.642  1.00  5.40              
ATOM   1372  O   GLN A  84     126.929  75.468  82.972  1.00  5.40              
ATOM   1373  N   ASP A  85     125.323  75.229  81.437  1.00  5.36              
ATOM   1374  H   ASP A  85     124.410  74.854  81.228  1.00  5.36              
ATOM   1375  CA  ASP A  85     125.778  76.318  80.578  1.00  5.36              
ATOM   1376  HA  ASP A  85     126.263  77.047  81.228  1.00  5.36              
ATOM   1377  CB  ASP A  85     126.793  75.856  79.514  1.00  5.36              
ATOM   1378  HB1 ASP A  85     126.393  76.018  78.512  1.00  5.36              
ATOM   1379  HB2 ASP A  85     127.005  74.791  79.631  1.00  5.36              
ATOM   1380  CG  ASP A  85     128.082  76.660  79.687  1.00  5.36              
ATOM   1381  OD1 ASP A  85     127.973  77.900  79.837  1.00  5.36              
ATOM   1382  OD2 ASP A  85     129.144  76.061  79.953  1.00  5.36              
ATOM   1383  C   ASP A  85     124.573  77.071  80.000  1.00  5.36              
ATOM   1384  O   ASP A  85     123.424  76.646  80.141  1.00  5.36              
ATOM   1385  N   LEU A  86     124.863  78.267  79.498  1.00  5.26              
ATOM   1386  H   LEU A  86     125.853  78.454  79.354  1.00  5.26              
ATOM   1387  CA  LEU A  86     124.034  79.450  79.740  1.00  5.26              
ATOM   1388  HA  LEU A  86     122.977  79.178  79.778  1.00  5.26              
ATOM   1389  CB  LEU A  86     124.507  79.998  81.117  1.00  5.26              
ATOM   1390  HB1 LEU A  86     125.582  80.175  81.043  1.00  5.26              
ATOM   1391  HB2 LEU A  86     124.365  79.213  81.862  1.00  5.26              
ATOM   1392  CG  LEU A  86     123.866  81.285  81.671  1.00  5.26              
ATOM   1393  HG  LEU A  86     123.945  82.091  80.954  1.00  5.26              
ATOM   1394  CD1 LEU A  86     122.393  81.076  82.023  1.00  5.26              
ATOM   1395 1HD1 LEU A  86     122.306  80.318  82.801  1.00  5.26              
ATOM   1396 2HD1 LEU A  86     121.976  82.017  82.376  1.00  5.26              
ATOM   1397 3HD1 LEU A  86     121.846  80.754  81.136  1.00  5.26              
ATOM   1398  CD2 LEU A  86     124.626  81.731  82.925  1.00  5.26              
ATOM   1399 1HD2 LEU A  86     124.194  82.653  83.316  1.00  5.26              
ATOM   1400 2HD2 LEU A  86     124.579  80.957  83.691  1.00  5.26              
ATOM   1401 3HD2 LEU A  86     125.667  81.933  82.667  1.00  5.26              
ATOM   1402  C   LEU A  86     124.259  80.433  78.588  1.00  5.26              
ATOM   1403  O   LEU A  86     124.884  81.477  78.754  1.00  5.26              
ATOM   1404  N   HIS A  87     123.878  80.022  77.378  1.00  5.39              
ATOM   1405  H   HIS A  87     123.364  79.157  77.313  1.00  5.39              
ATOM   1406  CA  HIS A  87     124.215  80.723  76.138  1.00  5.39              
ATOM   1407  HA  HIS A  87     125.297  80.760  76.022  1.00  5.39              
ATOM   1408  CB  HIS A  87     123.621  79.967  74.926  1.00  5.39              
ATOM   1409  HB1 HIS A  87     123.582  80.656  74.080  1.00  5.39              
ATOM   1410  HB2 HIS A  87     122.593  79.682  75.145  1.00  5.39              
ATOM   1411  CG  HIS A  87     124.351  78.744  74.439  1.00  5.39              
ATOM   1412  ND1 HIS A  87     124.789  78.554  73.124  1.00  5.39              
ATOM   1413  CE1 HIS A  87     125.275  77.304  73.075  1.00  5.39              
ATOM   1414  HE1 HIS A  87     125.679  76.831  72.189  1.00  5.39              
ATOM   1415  NE2 HIS A  87     125.126  76.699  74.264  1.00  5.39              
ATOM   1416  HE2 HIS A  87     125.314  75.722  74.447  1.00  5.39              
ATOM   1417  CD2 HIS A  87     124.545  77.590  75.138  1.00  5.39              
ATOM   1418  HD2 HIS A  87     124.230  77.388  76.152  1.00  5.39              
ATOM   1419  C   HIS A  87     123.637  82.145  76.067  1.00  5.39              
ATOM   1420  O   HIS A  87     122.415  82.307  75.992  1.00  5.39              
ATOM   1421  N   PRO A  88     124.477  83.190  75.967  1.00  5.40              
ATOM   1422  CD  PRO A  88     125.918  83.207  76.154  1.00  5.40              
ATOM   1423  HD1 PRO A  88     126.404  82.787  75.272  1.00  5.40              
ATOM   1424  HD2 PRO A  88     126.224  82.663  77.047  1.00  5.40              
ATOM   1425  CG  PRO A  88     126.278  84.683  76.289  1.00  5.40              
ATOM   1426  HG1 PRO A  88     127.305  84.881  75.981  1.00  5.40              
ATOM   1427  HG2 PRO A  88     126.113  85.007  77.318  1.00  5.40              
ATOM   1428  CB  PRO A  88     125.264  85.359  75.368  1.00  5.40              
ATOM   1429  HB1 PRO A  88     125.644  85.337  74.344  1.00  5.40              
ATOM   1430  HB2 PRO A  88     125.064  86.385  75.675  1.00  5.40              
ATOM   1431  CA  PRO A  88     124.011  84.480  75.489  1.00  5.40              
ATOM   1432  HA  PRO A  88     123.344  84.905  76.238  1.00  5.40              
ATOM   1433  C   PRO A  88     123.285  84.349  74.149  1.00  5.40              
ATOM   1434  O   PRO A  88     123.727  83.675  73.218  1.00  5.40              
ATOM   1435  N   ASP A  89     122.147  85.017  74.057  1.00  5.38              
ATOM   1436  H   ASP A  89     121.858  85.557  74.856  1.00  5.38              
ATOM   1437  CA  ASP A  89     121.201  84.858  72.959  1.00  5.38              
ATOM   1438  HA  ASP A  89     120.352  85.450  73.301  1.00  5.38              
ATOM   1439  CB  ASP A  89     121.670  85.578  71.693  1.00  5.38              
ATOM   1440  HB1 ASP A  89     122.403  84.962  71.170  1.00  5.38              
ATOM   1441  HB2 ASP A  89     122.147  86.520  71.968  1.00  5.38              
ATOM   1442  CG  ASP A  89     120.481  85.891  70.789  1.00  5.38              
ATOM   1443  OD1 ASP A  89     119.464  86.417  71.302  1.00  5.38              
ATOM   1444  OD2 ASP A  89     120.609  85.570  69.587  1.00  5.38              
ATOM   1445  C   ASP A  89     120.577  83.462  72.805  1.00  5.38              
ATOM   1446  O   ASP A  89     120.262  83.029  71.694  1.00  5.38              
ATOM   1447  N   THR A  90     120.306  82.785  73.931  1.00  5.35              
ATOM   1448  H   THR A  90     120.810  82.993  74.788  1.00  5.35              
ATOM   1449  CA  THR A  90     119.207  81.812  73.968  1.00  5.35              
ATOM   1450  HA  THR A  90     119.401  81.034  73.230  1.00  5.35              
ATOM   1451  CB  THR A  90     119.003  81.110  75.321  1.00  5.35              
ATOM   1452  HB  THR A  90     118.850  81.868  76.080  1.00  5.35              
ATOM   1453  CG2 THR A  90     117.802  80.164  75.336  1.00  5.35              
ATOM   1454 1HG2 THR A  90     117.706  79.704  76.320  1.00  5.35              
ATOM   1455 2HG2 THR A  90     116.871  80.685  75.133  1.00  5.35              
ATOM   1456 3HG2 THR A  90     117.926  79.391  74.576  1.00  5.35              
ATOM   1457  OG1 THR A  90     120.102  80.328  75.684  1.00  5.35              
ATOM   1458  HG1 THR A  90     119.831  79.398  75.581  1.00  5.35              
ATOM   1459  C   THR A  90     117.873  82.472  73.603  1.00  5.35              
ATOM   1460  O   THR A  90     117.257  82.108  72.608  1.00  5.35              
ATOM   1461  N   PHE A  91     117.388  83.405  74.437  1.00  5.31              
ATOM   1462  H   PHE A  91     117.945  83.666  75.236  1.00  5.31              
ATOM   1463  CA  PHE A  91     115.961  83.770  74.451  1.00  5.31              
ATOM   1464  HA  PHE A  91     115.374  82.851  74.443  1.00  5.31              
ATOM   1465  CB  PHE A  91     115.636  84.545  75.739  1.00  5.31              
ATOM   1466  HB1 PHE A  91     114.574  84.788  75.735  1.00  5.31              
ATOM   1467  HB2 PHE A  91     116.185  85.489  75.716  1.00  5.31              
ATOM   1468  CG  PHE A  91     115.930  83.836  77.052  1.00  5.31              
ATOM   1469  CD1 PHE A  91     116.361  84.587  78.161  1.00  5.31              
ATOM   1470  HD1 PHE A  91     116.492  85.657  78.073  1.00  5.31              
ATOM   1471  CE1 PHE A  91     116.624  83.957  79.390  1.00  5.31              
ATOM   1472  HE1 PHE A  91     116.970  84.550  80.222  1.00  5.31              
ATOM   1473  CZ  PHE A  91     116.448  82.568  79.523  1.00  5.31              
ATOM   1474  HZ  PHE A  91     116.638  82.078  80.467  1.00  5.31              
ATOM   1475  CE2 PHE A  91     116.007  81.814  78.424  1.00  5.31              
ATOM   1476  HE2 PHE A  91     115.854  80.746  78.528  1.00  5.31              
ATOM   1477  CD2 PHE A  91     115.739  82.447  77.197  1.00  5.31              
ATOM   1478  HD2 PHE A  91     115.372  81.856  76.371  1.00  5.31              
ATOM   1479  C   PHE A  91     115.468  84.558  73.223  1.00  5.31              
ATOM   1480  O   PHE A  91     114.262  84.603  72.981  1.00  5.31              
ATOM   1481  N   LEU A  92     116.391  85.140  72.453  1.00  5.29              
ATOM   1482  H   LEU A  92     117.345  85.056  72.767  1.00  5.29              
ATOM   1483  CA  LEU A  92     116.240  85.670  71.097  1.00  5.29              
ATOM   1484  HA  LEU A  92     116.902  86.533  71.025  1.00  5.29              
ATOM   1485  CB  LEU A  92     116.805  84.595  70.127  1.00  5.29              
ATOM   1486  HB1 LEU A  92     116.093  83.770  70.070  1.00  5.29              
ATOM   1487  HB2 LEU A  92     117.700  84.169  70.586  1.00  5.29              
ATOM   1488  CG  LEU A  92     117.239  85.026  68.702  1.00  5.29              
ATOM   1489  HG  LEU A  92     118.322  85.093  68.691  1.00  5.29              
ATOM   1490  CD1 LEU A  92     116.854  83.931  67.705  1.00  5.29              
ATOM   1491 1HD1 LEU A  92     117.209  84.195  66.710  1.00  5.29              
ATOM   1492 2HD1 LEU A  92     117.315  82.993  68.005  1.00  5.29              
ATOM   1493 3HD1 LEU A  92     115.774  83.811  67.679  1.00  5.29              
ATOM   1494  CD2 LEU A  92     116.712  86.358  68.166  1.00  5.29              
ATOM   1495 1HD2 LEU A  92     117.159  86.557  67.192  1.00  5.29              
ATOM   1496 2HD2 LEU A  92     115.631  86.335  68.052  1.00  5.29              
ATOM   1497 3HD2 LEU A  92     117.002  87.167  68.834  1.00  5.29              
ATOM   1498  C   LEU A  92     114.831  86.174  70.730  1.00  5.29              
ATOM   1499  O   LEU A  92     114.463  87.299  71.066  1.00  5.29              
ATOM   1500  N   SER A  93     114.043  85.356  70.033  1.00  5.28              
ATOM   1501  H   SER A  93     114.400  84.437  69.828  1.00  5.28              
ATOM   1502  CA  SER A  93     112.773  85.754  69.424  1.00  5.28              
ATOM   1503  HA  SER A  93     112.837  86.800  69.128  1.00  5.28              
ATOM   1504  CB  SER A  93     112.476  84.930  68.168  1.00  5.28              
ATOM   1505  HB1 SER A  93     111.572  85.313  67.694  1.00  5.28              
ATOM   1506  HB2 SER A  93     112.291  83.901  68.472  1.00  5.28              
ATOM   1507  OG  SER A  93     113.514  84.951  67.218  1.00  5.28              
ATOM   1508  HG  SER A  93     113.204  84.430  66.466  1.00  5.28              
ATOM   1509  C   SER A  93     111.575  85.599  70.352  1.00  5.28              
ATOM   1510  O   SER A  93     110.590  84.937  70.012  1.00  5.28              
ATOM   1511  N   THR A  94     111.622  86.242  71.514  1.00  5.22              
ATOM   1512  H   THR A  94     112.480  86.725  71.759  1.00  5.22              
ATOM   1513  CA  THR A  94     110.538  86.147  72.497  1.00  5.22              
ATOM   1514  HA  THR A  94     109.724  85.580  72.047  1.00  5.22              
ATOM   1515  CB  THR A  94     111.000  85.237  73.648  1.00  5.22              
ATOM   1516  HB  THR A  94     111.588  84.437  73.195  1.00  5.22              
ATOM   1517  CG2 THR A  94     111.898  85.866  74.714  1.00  5.22              
ATOM   1518 1HG2 THR A  94     112.255  85.079  75.376  1.00  5.22              
ATOM   1519 2HG2 THR A  94     112.750  86.352  74.240  1.00  5.22              
ATOM   1520 3HG2 THR A  94     111.355  86.595  75.308  1.00  5.22              
ATOM   1521  OG1 THR A  94     109.903  84.590  74.239  1.00  5.22              
ATOM   1522  HG1 THR A  94     109.620  83.880  73.648  1.00  5.22              
ATOM   1523  C   THR A  94     109.872  87.498  72.805  1.00  5.22              
ATOM   1524  O   THR A  94     109.836  87.946  73.947  1.00  5.22              
ATOM   1525  N   PRO A  95     109.369  88.225  71.780  1.00  5.20              
ATOM   1526  CD  PRO A  95     109.260  87.845  70.381  1.00  5.20              
ATOM   1527  HD1 PRO A  95     108.824  86.856  70.281  1.00  5.20              
ATOM   1528  HD2 PRO A  95     110.245  87.876  69.917  1.00  5.20              
ATOM   1529  CG  PRO A  95     108.376  88.896  69.716  1.00  5.20              
ATOM   1530  HG1 PRO A  95     107.325  88.651  69.858  1.00  5.20              
ATOM   1531  HG2 PRO A  95     108.607  89.010  68.657  1.00  5.20              
ATOM   1532  CB  PRO A  95     108.710  90.151  70.510  1.00  5.20              
ATOM   1533  HB1 PRO A  95     107.897  90.878  70.475  1.00  5.20              
ATOM   1534  HB2 PRO A  95     109.628  90.593  70.121  1.00  5.20              
ATOM   1535  CA  PRO A  95     108.961  89.619  71.925  1.00  5.20              
ATOM   1536  HA  PRO A  95     109.801  90.174  72.343  1.00  5.20              
ATOM   1537  C   PRO A  95     107.773  89.887  72.852  1.00  5.20              
ATOM   1538  O   PRO A  95     107.667  90.993  73.382  1.00  5.20              
ATOM   1539  N   LEU A  96     106.914  88.894  73.091  1.00  5.14              
ATOM   1540  H   LEU A  96     107.045  88.012  72.617  1.00  5.14              
ATOM   1541  CA  LEU A  96     105.760  89.013  73.984  1.00  5.14              
ATOM   1542  HA  LEU A  96     105.644  90.061  74.249  1.00  5.14              
ATOM   1543  CB  LEU A  96     104.482  88.586  73.229  1.00  5.14              
ATOM   1544  HB1 LEU A  96     103.686  88.373  73.943  1.00  5.14              
ATOM   1545  HB2 LEU A  96     104.687  87.665  72.681  1.00  5.14              
ATOM   1546  CG  LEU A  96     103.987  89.681  72.258  1.00  5.14              
ATOM   1547  HG  LEU A  96     104.821  90.043  71.657  1.00  5.14              
ATOM   1548  CD1 LEU A  96     102.926  89.132  71.308  1.00  5.14              
ATOM   1549 1HD1 LEU A  96     102.568  89.931  70.659  1.00  5.14              
ATOM   1550 2HD1 LEU A  96     103.374  88.364  70.683  1.00  5.14              
ATOM   1551 3HD1 LEU A  96     102.093  88.728  71.879  1.00  5.14              
ATOM   1552  CD2 LEU A  96     103.354  90.867  72.997  1.00  5.14              
ATOM   1553 1HD2 LEU A  96     102.990  91.599  72.277  1.00  5.14              
ATOM   1554 2HD2 LEU A  96     102.522  90.523  73.613  1.00  5.14              
ATOM   1555 3HD2 LEU A  96     104.089  91.359  73.632  1.00  5.14              
ATOM   1556  C   LEU A  96     105.953  88.322  75.347  1.00  5.14              
ATOM   1557  O   LEU A  96     105.023  88.311  76.153  1.00  5.14              
ATOM   1558  N   LEU A  97     107.167  87.853  75.655  1.00  5.13              
ATOM   1559  H   LEU A  97     107.898  87.921  74.959  1.00  5.13              
ATOM   1560  CA  LEU A  97     107.534  87.267  76.946  1.00  5.13              
ATOM   1561  HA  LEU A  97     106.943  86.358  77.069  1.00  5.13              
ATOM   1562  CB  LEU A  97     109.021  86.865  76.874  1.00  5.13              
ATOM   1563  HB1 LEU A  97     109.618  87.753  76.663  1.00  5.13              
ATOM   1564  HB2 LEU A  97     109.109  86.211  76.011  1.00  5.13              
ATOM   1565  CG  LEU A  97     109.669  86.105  78.051  1.00  5.13              
ATOM   1566  HG  LEU A  97     110.526  85.563  77.649  1.00  5.13              
ATOM   1567  CD1 LEU A  97     110.209  87.031  79.143  1.00  5.13              
ATOM   1568 1HD1 LEU A  97     110.774  86.448  79.866  1.00  5.13              
ATOM   1569 2HD1 LEU A  97     110.872  87.765  78.694  1.00  5.13              
ATOM   1570 3HD1 LEU A  97     109.393  87.537  79.656  1.00  5.13              
ATOM   1571  CD2 LEU A  97     108.741  85.086  78.706  1.00  5.13              
ATOM   1572 1HD2 LEU A  97     109.303  84.479  79.417  1.00  5.13              
ATOM   1573 2HD2 LEU A  97     107.925  85.575  79.235  1.00  5.13              
ATOM   1574 3HD2 LEU A  97     108.334  84.427  77.944  1.00  5.13              
ATOM   1575  C   LEU A  97     107.221  88.204  78.116  1.00  5.13              
ATOM   1576  O   LEU A  97     107.813  89.278  78.234  1.00  5.13              
ATOM   1577  N   ALA A  98     106.297  87.797  78.988  1.00  5.09              
ATOM   1578  H   ALA A  98     105.821  86.917  78.807  1.00  5.09              
ATOM   1579  CA  ALA A  98     105.746  88.652  80.034  1.00  5.09              
ATOM   1580  HA  ALA A  98     106.211  89.637  79.999  1.00  5.09              
ATOM   1581  CB  ALA A  98     104.249  88.822  79.740  1.00  5.09              
ATOM   1582  HB1 ALA A  98     103.783  89.454  80.492  1.00  5.09              
ATOM   1583  HB2 ALA A  98     104.112  89.275  78.759  1.00  5.09              
ATOM   1584  HB3 ALA A  98     103.753  87.849  79.749  1.00  5.09              
ATOM   1585  C   ALA A  98     105.967  88.085  81.434  1.00  5.09              
ATOM   1586  O   ALA A  98     106.243  88.881  82.326  1.00  5.09              
ATOM   1587  N   THR A  99     105.945  86.772  81.656  1.00  4.65              
ATOM   1588  H   THR A  99     105.660  86.129  80.926  1.00  4.65              
ATOM   1589  CA  THR A  99     106.447  86.200  82.916  1.00  4.65              
ATOM   1590  HA  THR A  99     107.047  86.951  83.407  1.00  4.65              
ATOM   1591  CB  THR A  99     105.332  85.799  83.908  1.00  4.65              
ATOM   1592  HB  THR A  99     105.780  85.673  84.894  1.00  4.65              
ATOM   1593  CG2 THR A  99     104.216  86.845  84.006  1.00  4.65              
ATOM   1594 1HG2 THR A  99     103.573  86.602  84.852  1.00  4.65              
ATOM   1595 2HG2 THR A  99     104.635  87.839  84.144  1.00  4.65              
ATOM   1596 3HG2 THR A  99     103.617  86.834  83.096  1.00  4.65              
ATOM   1597  OG1 THR A  99     104.707  84.591  83.550  1.00  4.65              
ATOM   1598  HG1 THR A  99     105.205  83.863  83.958  1.00  4.65              
ATOM   1599  C   THR A  99     107.379  85.031  82.648  1.00  4.65              
ATOM   1600  O   THR A  99     107.295  84.411  81.587  1.00  4.65              
ATOM   1601  N   LEU A 100     108.315  84.805  83.569  1.00  4.69              
ATOM   1602  H   LEU A 100     108.289  85.325  84.437  1.00  4.69              
ATOM   1603  CA  LEU A 100     109.449  83.910  83.334  1.00  4.69              
ATOM   1604  HA  LEU A 100     109.145  83.095  82.676  1.00  4.69              
ATOM   1605  CB  LEU A 100     110.530  84.753  82.621  1.00  4.69              
ATOM   1606  HB1 LEU A 100     110.636  85.701  83.148  1.00  4.69              
ATOM   1607  HB2 LEU A 100     110.155  84.975  81.622  1.00  4.69              
ATOM   1608  CG  LEU A 100     111.929  84.131  82.489  1.00  4.69              
ATOM   1609  HG  LEU A 100     112.425  84.122  83.458  1.00  4.69              
ATOM   1610  CD1 LEU A 100     111.902  82.713  81.946  1.00  4.69              
ATOM   1611 1HD1 LEU A 100     112.902  82.400  81.653  1.00  4.69              
ATOM   1612 2HD1 LEU A 100     111.524  82.023  82.703  1.00  4.69              
ATOM   1613 3HD1 LEU A 100     111.241  82.685  81.084  1.00  4.69              
ATOM   1614  CD2 LEU A 100     112.771  84.963  81.515  1.00  4.69              
ATOM   1615 1HD2 LEU A 100     113.806  84.625  81.540  1.00  4.69              
ATOM   1616 2HD2 LEU A 100     112.383  84.849  80.503  1.00  4.69              
ATOM   1617 3HD2 LEU A 100     112.735  86.014  81.799  1.00  4.69              
ATOM   1618  C   LEU A 100     109.920  83.300  84.658  1.00  4.69              
ATOM   1619  O   LEU A 100     110.452  84.028  85.513  1.00  4.69              
ATOM   1620  N   ASP A 101     109.714  81.986  84.807  1.00  4.71              
ATOM   1621  H   ASP A 101     109.347  81.438  84.030  1.00  4.71              
ATOM   1622  CA  ASP A 101     109.655  81.383  86.147  1.00  4.71              
ATOM   1623  HA  ASP A 101     109.676  82.178  86.890  1.00  4.71              
ATOM   1624  CB  ASP A 101     108.312  80.639  86.362  1.00  4.71              
ATOM   1625  HB1 ASP A 101     108.135  80.573  87.437  1.00  4.71              
ATOM   1626  HB2 ASP A 101     108.437  79.618  86.008  1.00  4.71              
ATOM   1627  CG  ASP A 101     107.029  81.183  85.690  1.00  4.71              
ATOM   1628  OD1 ASP A 101     106.828  82.420  85.583  1.00  4.71              
ATOM   1629  OD2 ASP A 101     106.215  80.300  85.319  1.00  4.71              
ATOM   1630  C   ASP A 101     110.874  80.462  86.404  1.00  4.71              
ATOM   1631  O   ASP A 101     110.853  79.239  86.199  1.00  4.71              
ATOM   1632  N   LEU A 102     111.977  81.076  86.854  1.00  5.25              
ATOM   1633  H   LEU A 102     111.917  82.070  87.048  1.00  5.25              
ATOM   1634  CA  LEU A 102     113.270  80.428  87.099  1.00  5.25              
ATOM   1635  HA  LEU A 102     113.351  79.553  86.451  1.00  5.25              
ATOM   1636  CB  LEU A 102     114.404  81.404  86.726  1.00  5.25              
ATOM   1637  HB1 LEU A 102     115.348  81.012  87.082  1.00  5.25              
ATOM   1638  HB2 LEU A 102     114.268  82.333  87.262  1.00  5.25              
ATOM   1639  CG  LEU A 102     114.524  81.701  85.222  1.00  5.25              
ATOM   1640  HG  LEU A 102     113.562  81.576  84.726  1.00  5.25              
ATOM   1641  CD1 LEU A 102     114.999  83.138  84.987  1.00  5.25              
ATOM   1642 1HD1 LEU A 102     115.070  83.331  83.919  1.00  5.25              
ATOM   1643 2HD1 LEU A 102     114.260  83.822  85.412  1.00  5.25              
ATOM   1644 3HD1 LEU A 102     115.959  83.300  85.478  1.00  5.25              
ATOM   1645  CD2 LEU A 102     115.552  80.766  84.579  1.00  5.25              
ATOM   1646 1HD2 LEU A 102     115.637  80.995  83.519  1.00  5.25              
ATOM   1647 2HD2 LEU A 102     116.527  80.887  85.048  1.00  5.25              
ATOM   1648 3HD2 LEU A 102     115.222  79.733  84.694  1.00  5.25              
ATOM   1649  C   LEU A 102     113.374  79.928  88.557  1.00  5.25              
ATOM   1650  O   LEU A 102     113.990  80.545  89.454  1.00  5.25              
ATOM   1651  N   SER A 103     112.757  78.762  88.775  1.00  5.19              
ATOM   1652  H   SER A 103     112.316  78.300  87.984  1.00  5.19              
ATOM   1653  CA  SER A 103     112.454  78.274  90.130  1.00  5.19              
ATOM   1654  HA  SER A 103     112.806  79.003  90.859  1.00  5.19              
ATOM   1655  CB  SER A 103     110.943  78.161  90.328  1.00  5.19              
ATOM   1656  HB1 SER A 103     110.567  77.246  89.868  1.00  5.19              
ATOM   1657  HB2 SER A 103     110.449  79.020  89.869  1.00  5.19              
ATOM   1658  OG  SER A 103     110.669  78.169  91.712  1.00  5.19              
ATOM   1659  HG  SER A 103     110.867  79.058  92.048  1.00  5.19              
ATOM   1660  C   SER A 103     113.183  76.950  90.381  1.00  5.19              
ATOM   1661  O   SER A 103     112.836  75.885  89.877  1.00  5.19              
ATOM   1662  N   HIS A 104     114.305  77.045  91.084  1.00  5.28              
ATOM   1663  H   HIS A 104     114.454  77.934  91.552  1.00  5.28              
ATOM   1664  CA  HIS A 104     115.432  76.115  91.089  1.00  5.28              
ATOM   1665  HA  HIS A 104     116.273  76.704  91.438  1.00  5.28              
ATOM   1666  CB  HIS A 104     115.238  74.957  92.087  1.00  5.28              
ATOM   1667  HB1 HIS A 104     114.576  74.210  91.648  1.00  5.28              
ATOM   1668  HB2 HIS A 104     114.746  75.335  92.981  1.00  5.28              
ATOM   1669  CG  HIS A 104     116.528  74.282  92.523  1.00  5.28              
ATOM   1670  ND1 HIS A 104     116.620  72.998  93.066  1.00  5.28              
ATOM   1671  CE1 HIS A 104     117.889  72.855  93.479  1.00  5.28              
ATOM   1672  HE1 HIS A 104     118.267  71.987  94.003  1.00  5.28              
ATOM   1673  NE2 HIS A 104     118.602  73.959  93.200  1.00  5.28              
ATOM   1674  HE2 HIS A 104     119.548  74.146  93.501  1.00  5.28              
ATOM   1675  CD2 HIS A 104     117.767  74.859  92.582  1.00  5.28              
ATOM   1676  HD2 HIS A 104     118.030  75.856  92.259  1.00  5.28              
ATOM   1677  C   HIS A 104     115.868  75.637  89.704  1.00  5.28              
ATOM   1678  O   HIS A 104     116.222  74.476  89.516  1.00  5.28              
ATOM   1679  N   ASN A 105     115.912  76.539  88.719  1.00  5.32              
ATOM   1680  H   ASN A 105     115.516  77.443  88.908  1.00  5.32              
ATOM   1681  CA  ASN A 105     117.009  76.451  87.756  1.00  5.32              
ATOM   1682  HA  ASN A 105     116.982  75.452  87.331  1.00  5.32              
ATOM   1683  CB  ASN A 105     116.830  77.458  86.601  1.00  5.32              
ATOM   1684  HB1 ASN A 105     115.769  77.606  86.397  1.00  5.32              
ATOM   1685  HB2 ASN A 105     117.287  77.037  85.706  1.00  5.32              
ATOM   1686  CG  ASN A 105     117.483  78.805  86.836  1.00  5.32              
ATOM   1687  OD1 ASN A 105     118.338  79.236  86.080  1.00  5.32              
ATOM   1688  ND2 ASN A 105     117.125  79.484  87.894  1.00  5.32              
ATOM   1689 1HD2 ASN A 105     116.508  79.091  88.576  1.00  5.32              
ATOM   1690 2HD2 ASN A 105     117.634  80.326  88.145  1.00  5.32              
ATOM   1691  C   ASN A 105     118.337  76.563  88.536  1.00  5.32              
ATOM   1692  O   ASN A 105     118.489  77.401  89.426  1.00  5.32              
ATOM   1693  N   ARG A 106     119.253  75.629  88.286  1.00  5.25              
ATOM   1694  H   ARG A 106     118.981  74.909  87.628  1.00  5.25              
ATOM   1695  CA  ARG A 106     120.288  75.245  89.253  1.00  5.25              
ATOM   1696  HA  ARG A 106     119.781  74.997  90.189  1.00  5.25              
ATOM   1697  CB  ARG A 106     120.959  73.968  88.756  1.00  5.25              
ATOM   1698  HB1 ARG A 106     121.242  74.103  87.712  1.00  5.25              
ATOM   1699  HB2 ARG A 106     120.205  73.187  88.835  1.00  5.25              
ATOM   1700  CG  ARG A 106     122.191  73.499  89.534  1.00  5.25              
ATOM   1701  HG1 ARG A 106     121.996  73.518  90.607  1.00  5.25              
ATOM   1702  HG2 ARG A 106     123.025  74.164  89.306  1.00  5.25              
ATOM   1703  CD  ARG A 106     122.517  72.063  89.104  1.00  5.25              
ATOM   1704  HD1 ARG A 106     122.203  71.919  88.074  1.00  5.25              
ATOM   1705  HD2 ARG A 106     121.951  71.368  89.726  1.00  5.25              
ATOM   1706  NE  ARG A 106     123.953  71.775  89.199  1.00  5.25              
ATOM   1707  HE  ARG A 106     124.291  71.354  90.045  1.00  5.25              
ATOM   1708  CZ  ARG A 106     124.862  72.149  88.315  1.00  5.25              
ATOM   1709  NH1 ARG A 106     124.570  72.674  87.163  1.00  5.25              
ATOM   1710 1HH1 ARG A 106     123.621  72.766  86.828  1.00  5.25              
ATOM   1711 2HH1 ARG A 106     125.336  73.053  86.608  1.00  5.25              
ATOM   1712  NH2 ARG A 106     126.123  72.034  88.594  1.00  5.25              
ATOM   1713 1HH2 ARG A 106     126.461  71.744  89.488  1.00  5.25              
ATOM   1714 2HH2 ARG A 106     126.808  72.480  87.975  1.00  5.25              
ATOM   1715  C   ARG A 106     121.268  76.363  89.646  1.00  5.25              
ATOM   1716  O   ARG A 106     121.854  76.275  90.719  1.00  5.25              
ATOM   1717  N   LEU A 107     121.421  77.388  88.798  1.00  5.27              
ATOM   1718  H   LEU A 107     120.820  77.370  87.992  1.00  5.27              
ATOM   1719  CA  LEU A 107     122.364  78.510  88.895  1.00  5.27              
ATOM   1720  HA  LEU A 107     122.735  78.662  87.884  1.00  5.27              
ATOM   1721  CB  LEU A 107     121.696  79.842  89.313  1.00  5.27              
ATOM   1722  HB1 LEU A 107     122.496  80.554  89.528  1.00  5.27              
ATOM   1723  HB2 LEU A 107     121.142  79.692  90.241  1.00  5.27              
ATOM   1724  CG  LEU A 107     120.775  80.519  88.279  1.00  5.27              
ATOM   1725  HG  LEU A 107     119.798  80.044  88.320  1.00  5.27              
ATOM   1726  CD1 LEU A 107     120.636  82.006  88.621  1.00  5.27              
ATOM   1727 1HD1 LEU A 107     119.851  82.456  88.015  1.00  5.27              
ATOM   1728 2HD1 LEU A 107     120.365  82.108  89.669  1.00  5.27              
ATOM   1729 3HD1 LEU A 107     121.580  82.525  88.460  1.00  5.27              
ATOM   1730  CD2 LEU A 107     121.284  80.471  86.833  1.00  5.27              
ATOM   1731 1HD2 LEU A 107     120.630  81.066  86.196  1.00  5.27              
ATOM   1732 2HD2 LEU A 107     122.303  80.855  86.773  1.00  5.27              
ATOM   1733 3HD2 LEU A 107     121.251  79.447  86.466  1.00  5.27              
ATOM   1734  C   LEU A 107     123.656  78.226  89.677  1.00  5.27              
ATOM   1735  O   LEU A 107     123.967  78.878  90.669  1.00  5.27              
ATOM   1736  N   GLU A 108     124.491  77.321  89.154  1.00  5.34              
ATOM   1737  H   GLU A 108     124.200  76.764  88.364  1.00  5.34              
ATOM   1738  CA  GLU A 108     125.907  77.257  89.569  1.00  5.34              
ATOM   1739  HA  GLU A 108     125.931  77.278  90.660  1.00  5.34              
ATOM   1740  CB  GLU A 108     126.542  75.923  89.142  1.00  5.34              
ATOM   1741  HB1 GLU A 108     125.798  75.130  89.250  1.00  5.34              
ATOM   1742  HB2 GLU A 108     127.360  75.702  89.828  1.00  5.34              
ATOM   1743  CG  GLU A 108     127.100  75.906  87.711  1.00  5.34              
ATOM   1744  HG1 GLU A 108     128.000  76.519  87.663  1.00  5.34              
ATOM   1745  HG2 GLU A 108     126.352  76.321  87.030  1.00  5.34              
ATOM   1746  CD  GLU A 108     127.451  74.480  87.294  1.00  5.34              
ATOM   1747  OE1 GLU A 108     128.193  73.791  88.022  1.00  5.34              
ATOM   1748  OE2 GLU A 108     126.837  73.972  86.336  1.00  5.34              
ATOM   1749  C   GLU A 108     126.749  78.466  89.101  1.00  5.34              
ATOM   1750  O   GLU A 108     127.883  78.659  89.528  1.00  5.34              
ATOM   1751  N   LYS A 109     126.173  79.296  88.225  1.00  5.33              
ATOM   1752  H   LYS A 109     125.221  79.079  87.978  1.00  5.33              
ATOM   1753  CA  LYS A 109     126.794  80.450  87.564  1.00  5.33              
ATOM   1754  HA  LYS A 109     127.795  80.608  87.968  1.00  5.33              
ATOM   1755  CB  LYS A 109     126.919  80.170  86.042  1.00  5.33              
ATOM   1756  HB1 LYS A 109     127.132  81.106  85.522  1.00  5.33              
ATOM   1757  HB2 LYS A 109     125.963  79.794  85.674  1.00  5.33              
ATOM   1758  CG  LYS A 109     128.039  79.184  85.659  1.00  5.33              
ATOM   1759  HG1 LYS A 109     127.969  78.293  86.279  1.00  5.33              
ATOM   1760  HG2 LYS A 109     129.003  79.660  85.846  1.00  5.33              
ATOM   1761  CD  LYS A 109     127.950  78.760  84.180  1.00  5.33              
ATOM   1762  HD1 LYS A 109     127.852  79.645  83.548  1.00  5.33              
ATOM   1763  HD2 LYS A 109     127.061  78.140  84.051  1.00  5.33              
ATOM   1764  CE  LYS A 109     129.193  77.966  83.740  1.00  5.33              
ATOM   1765  HE1 LYS A 109     129.405  77.206  84.498  1.00  5.33              
ATOM   1766  HE2 LYS A 109     130.046  78.648  83.686  1.00  5.33              
ATOM   1767  NZ  LYS A 109     128.982  77.297  82.432  1.00  5.33              
ATOM   1768  HZ1 LYS A 109     129.797  76.830  82.048  1.00  5.33              
ATOM   1769  HZ2 LYS A 109     128.277  76.569  82.514  1.00  5.33              
ATOM   1770  HZ3 LYS A 109     128.666  77.918  81.685  1.00  5.33              
ATOM   1771  C   LYS A 109     125.997  81.718  87.877  1.00  5.33              
ATOM   1772  O   LYS A 109     125.502  82.370  86.961  1.00  5.33              
ATOM   1773  N   LEU A 110     125.826  82.012  89.171  1.00  5.22              
ATOM   1774  H   LEU A 110     126.173  81.339  89.839  1.00  5.22              
ATOM   1775  CA  LEU A 110     125.457  83.331  89.721  1.00  5.22              
ATOM   1776  HA  LEU A 110     124.373  83.439  89.741  1.00  5.22              
ATOM   1777  CB  LEU A 110     125.945  83.346  91.184  1.00  5.22              
ATOM   1778  HB1 LEU A 110     126.923  82.863  91.236  1.00  5.22              
ATOM   1779  HB2 LEU A 110     125.262  82.710  91.751  1.00  5.22              
ATOM   1780  CG  LEU A 110     126.046  84.689  91.939  1.00  5.22              
ATOM   1781  HG  LEU A 110     125.765  84.454  92.957  1.00  5.22              
ATOM   1782  CD1 LEU A 110     127.475  85.229  92.031  1.00  5.22              
ATOM   1783 1HD1 LEU A 110     127.511  86.056  92.736  1.00  5.22              
ATOM   1784 2HD1 LEU A 110     128.139  84.446  92.397  1.00  5.22              
ATOM   1785 3HD1 LEU A 110     127.827  85.568  91.059  1.00  5.22              
ATOM   1786  CD2 LEU A 110     125.130  85.826  91.467  1.00  5.22              
ATOM   1787 1HD2 LEU A 110     124.968  86.529  92.281  1.00  5.22              
ATOM   1788 2HD2 LEU A 110     125.585  86.377  90.646  1.00  5.22              
ATOM   1789 3HD2 LEU A 110     124.168  85.434  91.136  1.00  5.22              
ATOM   1790  C   LEU A 110     126.093  84.460  88.870  1.00  5.22              
ATOM   1791  O   LEU A 110     127.323  84.540  88.832  1.00  5.22              
ATOM   1792  N   PRO A 111     125.312  85.289  88.140  1.00  5.30              
ATOM   1793  CD  PRO A 111     123.996  84.915  87.623  1.00  5.30              
ATOM   1794  HD1 PRO A 111     123.239  85.587  88.020  1.00  5.30              
ATOM   1795  HD2 PRO A 111     123.722  83.888  87.856  1.00  5.30              
ATOM   1796  CG  PRO A 111     124.091  85.069  86.098  1.00  5.30              
ATOM   1797  HG1 PRO A 111     123.393  85.835  85.767  1.00  5.30              
ATOM   1798  HG2 PRO A 111     123.886  84.127  85.587  1.00  5.30              
ATOM   1799  CB  PRO A 111     125.534  85.524  85.843  1.00  5.30              
ATOM   1800  HB1 PRO A 111     125.600  86.197  84.988  1.00  5.30              
ATOM   1801  HB2 PRO A 111     126.174  84.655  85.684  1.00  5.30              
ATOM   1802  CA  PRO A 111     125.909  86.204  87.164  1.00  5.30              
ATOM   1803  HA  PRO A 111     126.994  86.254  87.253  1.00  5.30              
ATOM   1804  C   PRO A 111     125.348  87.638  87.147  1.00  5.30              
ATOM   1805  O   PRO A 111     124.221  87.919  87.547  1.00  5.30              
ATOM   1806  N   HIS A 112     126.119  88.519  86.507  1.00  5.69              
ATOM   1807  H   HIS A 112     127.051  88.218  86.281  1.00  5.69              
ATOM   1808  CA  HIS A 112     125.636  89.739  85.838  1.00  5.69              
ATOM   1809  HA  HIS A 112     124.780  90.168  86.365  1.00  5.69              
ATOM   1810  CB  HIS A 112     126.806  90.742  85.842  1.00  5.69              
ATOM   1811  HB1 HIS A 112     127.739  90.219  85.626  1.00  5.69              
ATOM   1812  HB2 HIS A 112     126.892  91.189  86.833  1.00  5.69              
ATOM   1813  CG  HIS A 112     126.656  91.832  84.820  1.00  5.69              
ATOM   1814  ND1 HIS A 112     127.337  91.909  83.602  1.00  5.69              
ATOM   1815  CE1 HIS A 112     126.776  92.940  82.948  1.00  5.69              
ATOM   1816  HE1 HIS A 112     127.055  93.263  81.953  1.00  5.69              
ATOM   1817  NE2 HIS A 112     125.798  93.494  83.684  1.00  5.69              
ATOM   1818  HE2 HIS A 112     125.174  94.242  83.392  1.00  5.69              
ATOM   1819  CD2 HIS A 112     125.709  92.803  84.867  1.00  5.69              
ATOM   1820  HD2 HIS A 112     124.987  92.935  85.657  1.00  5.69              
ATOM   1821  C   HIS A 112     125.202  89.444  84.404  1.00  5.69              
ATOM   1822  O   HIS A 112     124.101  89.807  84.012  1.00  5.69              
ATOM   1823  N   GLN A 113     126.055  88.754  83.639  1.00  6.07              
ATOM   1824  H   GLN A 113     126.952  88.524  84.025  1.00  6.07              
ATOM   1825  CA  GLN A 113     125.786  88.336  82.264  1.00  6.07              
ATOM   1826  HA  GLN A 113     125.376  89.196  81.728  1.00  6.07              
ATOM   1827  CB  GLN A 113     127.088  87.940  81.549  1.00  6.07              
ATOM   1828  HB1 GLN A 113     126.838  87.579  80.550  1.00  6.07              
ATOM   1829  HB2 GLN A 113     127.594  87.144  82.098  1.00  6.07              
ATOM   1830  CG  GLN A 113     128.013  89.166  81.427  1.00  6.07              
ATOM   1831  HG1 GLN A 113     128.334  89.473  82.423  1.00  6.07              
ATOM   1832  HG2 GLN A 113     127.461  89.996  80.984  1.00  6.07              
ATOM   1833  CD  GLN A 113     129.256  88.929  80.577  1.00  6.07              
ATOM   1834  OE1 GLN A 113     129.314  88.088  79.697  1.00  6.07              
ATOM   1835  NE2 GLN A 113     130.318  89.673  80.790  1.00  6.07              
ATOM   1836 1HE2 GLN A 113     130.327  90.369  81.514  1.00  6.07              
ATOM   1837 2HE2 GLN A 113     131.096  89.500  80.180  1.00  6.07              
ATOM   1838  C   GLN A 113     124.707  87.260  82.248  1.00  6.07              
ATOM   1839  O   GLN A 113     124.981  86.062  82.266  1.00  6.07              
ATOM   1840  N   LYS A 114     123.457  87.720  82.312  1.00  5.69              
ATOM   1841  H   LYS A 114     123.356  88.730  82.430  1.00  5.69              
ATOM   1842  CA  LYS A 114     122.288  86.897  82.612  1.00  5.69              
ATOM   1843  HA  LYS A 114     122.610  85.881  82.839  1.00  5.69              
ATOM   1844  CB  LYS A 114     121.604  87.519  83.853  1.00  5.69              
ATOM   1845  HB1 LYS A 114     121.383  88.566  83.630  1.00  5.69              
ATOM   1846  HB2 LYS A 114     122.307  87.516  84.687  1.00  5.69              
ATOM   1847  CG  LYS A 114     120.289  86.863  84.313  1.00  5.69              
ATOM   1848  HG1 LYS A 114     119.558  86.942  83.509  1.00  5.69              
ATOM   1849  HG2 LYS A 114     119.890  87.442  85.148  1.00  5.69              
ATOM   1850  CD  LYS A 114     120.428  85.398  84.770  1.00  5.69              
ATOM   1851  HD1 LYS A 114     120.635  85.394  85.842  1.00  5.69              
ATOM   1852  HD2 LYS A 114     121.264  84.908  84.272  1.00  5.69              
ATOM   1853  CE  LYS A 114     119.145  84.601  84.493  1.00  5.69              
ATOM   1854  HE1 LYS A 114     118.285  85.193  84.823  1.00  5.69              
ATOM   1855  HE2 LYS A 114     119.168  83.678  85.084  1.00  5.69              
ATOM   1856  NZ  LYS A 114     119.031  84.266  83.050  1.00  5.69              
ATOM   1857  HZ1 LYS A 114     118.156  83.817  82.826  1.00  5.69              
ATOM   1858  HZ2 LYS A 114     119.145  85.099  82.469  1.00  5.69              
ATOM   1859  HZ3 LYS A 114     119.793  83.667  82.771  1.00  5.69              
ATOM   1860  C   LYS A 114     121.334  86.795  81.424  1.00  5.69              
ATOM   1861  O   LYS A 114     120.523  85.870  81.415  1.00  5.69              
ATOM   1862  N   TYR A 115     121.436  87.705  80.456  1.00  5.54              
ATOM   1863  H   TYR A 115     122.043  88.496  80.639  1.00  5.54              
ATOM   1864  CA  TYR A 115     120.578  87.827  79.283  1.00  5.54              
ATOM   1865  HA  TYR A 115     120.774  88.845  78.942  1.00  5.54              
ATOM   1866  CB  TYR A 115     121.045  86.980  78.090  1.00  5.54              
ATOM   1867  HB1 TYR A 115     122.070  87.266  77.849  1.00  5.54              
ATOM   1868  HB2 TYR A 115     120.434  87.246  77.226  1.00  5.54              
ATOM   1869  CG  TYR A 115     121.000  85.481  78.265  1.00  5.54              
ATOM   1870  CD1 TYR A 115     122.121  84.802  78.775  1.00  5.54              
ATOM   1871  HD1 TYR A 115     123.021  85.342  79.039  1.00  5.54              
ATOM   1872  CE1 TYR A 115     122.078  83.408  78.929  1.00  5.54              
ATOM   1873  HE1 TYR A 115     122.944  82.879  79.274  1.00  5.54              
ATOM   1874  CZ  TYR A 115     120.924  82.688  78.563  1.00  5.54              
ATOM   1875  OH  TYR A 115     120.913  81.332  78.647  1.00  5.54              
ATOM   1876  HH  TYR A 115     120.292  80.958  78.013  1.00  5.54              
ATOM   1877  CE2 TYR A 115     119.792  83.376  78.080  1.00  5.54              
ATOM   1878  HE2 TYR A 115     118.882  82.839  77.874  1.00  5.54              
ATOM   1879  CD2 TYR A 115     119.840  84.769  77.912  1.00  5.54              
ATOM   1880  HD2 TYR A 115     118.973  85.306  77.554  1.00  5.54              
ATOM   1881  C   TYR A 115     119.074  87.833  79.570  1.00  5.54              
ATOM   1882  O   TYR A 115     118.395  86.811  79.550  1.00  5.54              
ATOM   1883  N   LEU A 116     118.543  89.029  79.808  1.00  6.00              
ATOM   1884  H   LEU A 116     119.177  89.826  79.910  1.00  6.00              
ATOM   1885  CA  LEU A 116     117.116  89.334  79.710  1.00  6.00              
ATOM   1886  HA  LEU A 116     116.582  88.498  79.256  1.00  6.00              
ATOM   1887  CB  LEU A 116     116.563  89.600  81.129  1.00  6.00              
ATOM   1888  HB1 LEU A 116     115.503  89.847  81.050  1.00  6.00              
ATOM   1889  HB2 LEU A 116     117.074  90.482  81.521  1.00  6.00              
ATOM   1890  CG  LEU A 116     116.725  88.458  82.153  1.00  6.00              
ATOM   1891  HG  LEU A 116     117.773  88.168  82.220  1.00  6.00              
ATOM   1892  CD1 LEU A 116     116.288  88.936  83.539  1.00  6.00              
ATOM   1893 1HD1 LEU A 116     116.420  88.136  84.267  1.00  6.00              
ATOM   1894 2HD1 LEU A 116     116.902  89.785  83.842  1.00  6.00              
ATOM   1895 3HD1 LEU A 116     115.242  89.241  83.521  1.00  6.00              
ATOM   1896  CD2 LEU A 116     115.895  87.221  81.799  1.00  6.00              
ATOM   1897 1HD2 LEU A 116     116.032  86.448  82.554  1.00  6.00              
ATOM   1898 2HD2 LEU A 116     114.839  87.489  81.750  1.00  6.00              
ATOM   1899 3HD2 LEU A 116     116.198  86.834  80.829  1.00  6.00              
ATOM   1900  C   LEU A 116     116.897  90.564  78.806  1.00  6.00              
ATOM   1901  O   LEU A 116     115.772  91.017  78.612  1.00  6.00              
ATOM   1902  N   LEU A 117     117.981  91.123  78.265  1.00  5.43              
ATOM   1903  H   LEU A 117     118.865  90.785  78.635  1.00  5.43              
ATOM   1904  CA  LEU A 117     118.035  92.428  77.623  1.00  5.43              
ATOM   1905  HA  LEU A 117     117.797  93.151  78.405  1.00  5.43              
ATOM   1906  CB  LEU A 117     119.488  92.683  77.155  1.00  5.43              
ATOM   1907  HB1 LEU A 117     119.540  92.664  76.066  1.00  5.43              
ATOM   1908  HB2 LEU A 117     120.135  91.880  77.514  1.00  5.43              
ATOM   1909  CG  LEU A 117     120.068  94.011  77.673  1.00  5.43              
ATOM   1910  HG  LEU A 117     119.951  94.054  78.754  1.00  5.43              
ATOM   1911  CD1 LEU A 117     121.558  94.104  77.346  1.00  5.43              
ATOM   1912 1HD1 LEU A 117     121.976  95.015  77.774  1.00  5.43              
ATOM   1913 2HD1 LEU A 117     122.077  93.247  77.781  1.00  5.43              
ATOM   1914 3HD1 LEU A 117     121.712  94.100  76.267  1.00  5.43              
ATOM   1915  CD2 LEU A 117     119.372  95.236  77.073  1.00  5.43              
ATOM   1916 1HD2 LEU A 117     119.903  96.139  77.367  1.00  5.43              
ATOM   1917 2HD2 LEU A 117     119.365  95.163  75.986  1.00  5.43              
ATOM   1918 3HD2 LEU A 117     118.352  95.299  77.449  1.00  5.43              
ATOM   1919  C   LEU A 117     117.043  92.678  76.497  1.00  5.43              
ATOM   1920  O   LEU A 117     116.540  93.795  76.376  1.00  5.43              
ATOM   1921  N   GLN A 118     116.740  91.683  75.665  1.00  5.30              
ATOM   1922  H   GLN A 118     117.128  90.763  75.855  1.00  5.30              
ATOM   1923  CA  GLN A 118     115.766  91.863  74.586  1.00  5.30              
ATOM   1924  HA  GLN A 118     116.018  92.786  74.064  1.00  5.30              
ATOM   1925  CB  GLN A 118     115.859  90.737  73.531  1.00  5.30              
ATOM   1926  HB1 GLN A 118     116.833  90.797  73.043  1.00  5.30              
ATOM   1927  HB2 GLN A 118     115.111  90.947  72.765  1.00  5.30              
ATOM   1928  CG  GLN A 118     115.640  89.289  74.010  1.00  5.30              
ATOM   1929  HG1 GLN A 118     115.385  88.676  73.145  1.00  5.30              
ATOM   1930  HG2 GLN A 118     114.805  89.237  74.707  1.00  5.30              
ATOM   1931  CD  GLN A 118     116.886  88.696  74.656  1.00  5.30              
ATOM   1932  OE1 GLN A 118     117.115  88.835  75.847  1.00  5.30              
ATOM   1933  NE2 GLN A 118     117.764  88.076  73.899  1.00  5.30              
ATOM   1934 1HE2 GLN A 118     117.647  87.999  72.899  1.00  5.30              
ATOM   1935 2HE2 GLN A 118     118.608  87.760  74.338  1.00  5.30              
ATOM   1936  C   GLN A 118     114.339  92.032  75.102  1.00  5.30              
ATOM   1937  O   GLN A 118     113.562  92.764  74.487  1.00  5.30              
ATOM   1938  N   ALA A 119     114.023  91.449  76.256  1.00  5.23              
ATOM   1939  H   ALA A 119     114.779  91.058  76.814  1.00  5.23              
ATOM   1940  CA  ALA A 119     112.683  91.218  76.766  1.00  5.23              
ATOM   1941  HA  ALA A 119     112.091  90.814  75.943  1.00  5.23              
ATOM   1942  CB  ALA A 119     112.749  90.115  77.829  1.00  5.23              
ATOM   1943  HB1 ALA A 119     111.735  89.799  78.064  1.00  5.23              
ATOM   1944  HB2 ALA A 119     113.301  89.254  77.448  1.00  5.23              
ATOM   1945  HB3 ALA A 119     113.230  90.483  78.736  1.00  5.23              
ATOM   1946  C   ALA A 119     111.949  92.484  77.241  1.00  5.23              
ATOM   1947  O   ALA A 119     111.674  92.656  78.424  1.00  5.23              
ATOM   1948  N   LYS A 120     111.615  93.404  76.326  1.00  5.18              
ATOM   1949  H   LYS A 120     111.892  93.223  75.365  1.00  5.18              
ATOM   1950  CA  LYS A 120     110.890  94.644  76.657  1.00  5.18              
ATOM   1951  HA  LYS A 120     111.484  95.248  77.342  1.00  5.18              
ATOM   1952  CB  LYS A 120     110.559  95.459  75.388  1.00  5.18              
ATOM   1953  HB1 LYS A 120     109.946  96.313  75.685  1.00  5.18              
ATOM   1954  HB2 LYS A 120     109.941  94.841  74.732  1.00  5.18              
ATOM   1955  CG  LYS A 120     111.722  96.009  74.551  1.00  5.18              
ATOM   1956  HG1 LYS A 120     111.283  96.560  73.717  1.00  5.18              
ATOM   1957  HG2 LYS A 120     112.286  95.183  74.119  1.00  5.18              
ATOM   1958  CD  LYS A 120     112.656  96.977  75.302  1.00  5.18              
ATOM   1959  HD1 LYS A 120     112.054  97.690  75.868  1.00  5.18              
ATOM   1960  HD2 LYS A 120     113.229  97.544  74.567  1.00  5.18              
ATOM   1961  CE  LYS A 120     113.635  96.281  76.254  1.00  5.18              
ATOM   1962  HE1 LYS A 120     113.073  95.781  77.046  1.00  5.18              
ATOM   1963  HE2 LYS A 120     114.258  97.041  76.734  1.00  5.18              
ATOM   1964  NZ  LYS A 120     114.476  95.299  75.534  1.00  5.18              
ATOM   1965  HZ1 LYS A 120     115.036  94.749  76.184  1.00  5.18              
ATOM   1966  HZ2 LYS A 120     113.908  94.644  75.004  1.00  5.18              
ATOM   1967  HZ3 LYS A 120     115.121  95.748  74.903  1.00  5.18              
ATOM   1968  C   LYS A 120     109.579  94.418  77.392  1.00  5.18              
ATOM   1969  O   LYS A 120     109.177  95.263  78.182  1.00  5.18              
ATOM   1970  N   ASN A 121     108.907  93.313  77.081  1.00  5.11              
ATOM   1971  H   ASN A 121     109.303  92.682  76.402  1.00  5.11              
ATOM   1972  CA  ASN A 121     107.600  92.990  77.627  1.00  5.11              
ATOM   1973  HA  ASN A 121     107.052  93.922  77.731  1.00  5.11              
ATOM   1974  CB  ASN A 121     106.844  92.123  76.588  1.00  5.11              
ATOM   1975  HB1 ASN A 121     107.175  91.088  76.646  1.00  5.11              
ATOM   1976  HB2 ASN A 121     107.062  92.480  75.582  1.00  5.11              
ATOM   1977  CG  ASN A 121     105.333  92.195  76.747  1.00  5.11              
ATOM   1978  OD1 ASN A 121     104.778  93.271  76.920  1.00  5.11              
ATOM   1979  ND2 ASN A 121     104.613  91.100  76.737  1.00  5.11              
ATOM   1980 1HD2 ASN A 121     105.026  90.176  76.660  1.00  5.11              
ATOM   1981 2HD2 ASN A 121     103.615  91.187  76.803  1.00  5.11              
ATOM   1982  C   ASN A 121     107.666  92.344  79.018  1.00  5.11              
ATOM   1983  O   ASN A 121     106.630  92.307  79.691  1.00  5.11              
ATOM   1984  N   LEU A 122     108.864  91.904  79.442  1.00  5.10              
ATOM   1985  H   LEU A 122     109.675  92.092  78.870  1.00  5.10              
ATOM   1986  CA  LEU A 122     109.112  91.233  80.712  1.00  5.10              
ATOM   1987  HA  LEU A 122     108.562  90.291  80.684  1.00  5.10              
ATOM   1988  CB  LEU A 122     110.604  90.889  80.867  1.00  5.10              
ATOM   1989  HB1 LEU A 122     111.182  91.805  80.743  1.00  5.10              
ATOM   1990  HB2 LEU A 122     110.875  90.193  80.077  1.00  5.10              
ATOM   1991  CG  LEU A 122     111.013  90.271  82.217  1.00  5.10              
ATOM   1992  HG  LEU A 122     110.864  91.018  82.986  1.00  5.10              
ATOM   1993  CD1 LEU A 122     110.225  89.017  82.609  1.00  5.10              
ATOM   1994 1HD1 LEU A 122     110.520  88.684  83.603  1.00  5.10              
ATOM   1995 2HD1 LEU A 122     109.158  89.221  82.633  1.00  5.10              
ATOM   1996 3HD1 LEU A 122     110.409  88.215  81.895  1.00  5.10              
ATOM   1997  CD2 LEU A 122     112.500  89.912  82.201  1.00  5.10              
ATOM   1998 1HD2 LEU A 122     112.818  89.633  83.203  1.00  5.10              
ATOM   1999 2HD2 LEU A 122     112.674  89.079  81.519  1.00  5.10              
ATOM   2000 3HD2 LEU A 122     113.083  90.772  81.874  1.00  5.10              
ATOM   2001  C   LEU A 122     108.555  92.077  81.864  1.00  5.10              
ATOM   2002  O   LEU A 122     108.966  93.217  82.082  1.00  5.10              
ATOM   2003  N   GLN A 123     107.583  91.496  82.565  1.00  5.06              
ATOM   2004  H   GLN A 123     107.284  90.573  82.272  1.00  5.06              
ATOM   2005  CA  GLN A 123     106.804  92.154  83.605  1.00  5.06              
ATOM   2006  HA  GLN A 123     107.320  93.067  83.868  1.00  5.06              
ATOM   2007  CB  GLN A 123     105.422  92.588  83.082  1.00  5.06              
ATOM   2008  HB1 GLN A 123     105.566  93.301  82.273  1.00  5.06              
ATOM   2009  HB2 GLN A 123     104.888  93.096  83.886  1.00  5.06              
ATOM   2010  CG  GLN A 123     104.553  91.439  82.560  1.00  5.06              
ATOM   2011  HG1 GLN A 123     104.465  90.673  83.332  1.00  5.06              
ATOM   2012  HG2 GLN A 123     105.035  91.009  81.686  1.00  5.06              
ATOM   2013  CD  GLN A 123     103.161  91.888  82.136  1.00  5.06              
ATOM   2014  OE1 GLN A 123     102.972  92.837  81.392  1.00  5.06              
ATOM   2015  NE2 GLN A 123     102.121  91.218  82.571  1.00  5.06              
ATOM   2016 1HE2 GLN A 123     102.249  90.380  83.110  1.00  5.06              
ATOM   2017 2HE2 GLN A 123     101.231  91.461  82.170  1.00  5.06              
ATOM   2018  C   GLN A 123     106.703  91.374  84.928  1.00  5.06              
ATOM   2019  O   GLN A 123     106.529  92.029  85.965  1.00  5.06              
ATOM   2020  N   TYR A 124     106.907  90.046  84.942  1.00  4.64              
ATOM   2021  H   TYR A 124     106.970  89.517  84.076  1.00  4.64              
ATOM   2022  CA  TYR A 124     107.194  89.356  86.195  1.00  4.64              
ATOM   2023  HA  TYR A 124     107.495  90.074  86.959  1.00  4.64              
ATOM   2024  CB  TYR A 124     105.940  88.621  86.731  1.00  4.64              
ATOM   2025  HB1 TYR A 124     105.715  87.792  86.069  1.00  4.64              
ATOM   2026  HB2 TYR A 124     105.099  89.314  86.692  1.00  4.64              
ATOM   2027  CG  TYR A 124     106.021  88.046  88.145  1.00  4.64              
ATOM   2028  CD1 TYR A 124     107.042  87.139  88.488  1.00  4.64              
ATOM   2029  HD1 TYR A 124     107.753  86.793  87.757  1.00  4.64              
ATOM   2030  CE1 TYR A 124     107.151  86.649  89.797  1.00  4.64              
ATOM   2031  HE1 TYR A 124     107.964  86.003  90.052  1.00  4.64              
ATOM   2032  CZ  TYR A 124     106.199  86.975  90.773  1.00  4.64              
ATOM   2033  OH  TYR A 124     106.343  86.456  92.023  1.00  4.64              
ATOM   2034  HH  TYR A 124     107.119  85.876  92.045  1.00  4.64              
ATOM   2035  CE2 TYR A 124     105.129  87.830  90.425  1.00  4.64              
ATOM   2036  HE2 TYR A 124     104.396  88.080  91.177  1.00  4.64              
ATOM   2037  CD2 TYR A 124     105.047  88.368  89.119  1.00  4.64              
ATOM   2038  HD2 TYR A 124     104.237  89.038  88.874  1.00  4.64              
ATOM   2039  C   TYR A 124     108.371  88.416  85.964  1.00  4.64              
ATOM   2040  O   TYR A 124     108.237  87.388  85.286  1.00  4.64              
ATOM   2041  N   LEU A 125     109.527  88.765  86.531  1.00  4.68              
ATOM   2042  H   LEU A 125     109.566  89.571  87.151  1.00  4.68              
ATOM   2043  CA  LEU A 125     110.617  87.787  86.573  1.00  4.68              
ATOM   2044  HA  LEU A 125     110.477  87.025  85.807  1.00  4.68              
ATOM   2045  CB  LEU A 125     111.955  88.511  86.311  1.00  4.68              
ATOM   2046  HB1 LEU A 125     112.237  89.025  87.222  1.00  4.68              
ATOM   2047  HB2 LEU A 125     111.783  89.271  85.549  1.00  4.68              
ATOM   2048  CG  LEU A 125     113.184  87.707  85.842  1.00  4.68              
ATOM   2049  HG  LEU A 125     113.928  88.439  85.526  1.00  4.68              
ATOM   2050  CD1 LEU A 125     113.832  86.869  86.934  1.00  4.68              
ATOM   2051 1HD1 LEU A 125     114.808  86.526  86.593  1.00  4.68              
ATOM   2052 2HD1 LEU A 125     113.953  87.462  87.842  1.00  4.68              
ATOM   2053 3HD1 LEU A 125     113.220  85.998  87.157  1.00  4.68              
ATOM   2054  CD2 LEU A 125     112.907  86.795  84.652  1.00  4.68              
ATOM   2055 1HD2 LEU A 125     113.840  86.369  84.285  1.00  4.68              
ATOM   2056 2HD2 LEU A 125     112.248  85.981  84.958  1.00  4.68              
ATOM   2057 3HD2 LEU A 125     112.437  87.362  83.852  1.00  4.68              
ATOM   2058  C   LEU A 125     110.536  87.116  87.959  1.00  4.68              
ATOM   2059  O   LEU A 125     110.343  87.786  88.996  1.00  4.68              
ATOM   2060  N   ASP A 126     110.704  85.790  87.960  1.00  4.66              
ATOM   2061  H   ASP A 126     110.749  85.275  87.084  1.00  4.66              
ATOM   2062  CA  ASP A 126     110.922  85.042  89.192  1.00  4.66              
ATOM   2063  HA  ASP A 126     110.911  85.756  90.015  1.00  4.66              
ATOM   2064  CB  ASP A 126     109.814  84.032  89.505  1.00  4.66              
ATOM   2065  HB1 ASP A 126     110.039  83.070  89.041  1.00  4.66              
ATOM   2066  HB2 ASP A 126     108.856  84.368  89.114  1.00  4.66              
ATOM   2067  CG  ASP A 126     109.759  83.888  91.029  1.00  4.66              
ATOM   2068  OD1 ASP A 126     110.490  83.021  91.556  1.00  4.66              
ATOM   2069  OD2 ASP A 126     109.105  84.725  91.698  1.00  4.66              
ATOM   2070  C   ASP A 126     112.290  84.366  89.239  1.00  4.66              
ATOM   2071  O   ASP A 126     112.650  83.609  88.342  1.00  4.66              
ATOM   2072  N   LEU A 127     113.044  84.641  90.303  1.00  5.21              
ATOM   2073  H   LEU A 127     112.691  85.315  90.969  1.00  5.21              
ATOM   2074  CA  LEU A 127     114.273  83.959  90.679  1.00  5.21              
ATOM   2075  HA  LEU A 127     114.468  83.125  90.004  1.00  5.21              
ATOM   2076  CB  LEU A 127     115.473  84.931  90.692  1.00  5.21              
ATOM   2077  HB1 LEU A 127     116.282  84.483  91.272  1.00  5.21              
ATOM   2078  HB2 LEU A 127     115.173  85.839  91.215  1.00  5.21              
ATOM   2079  CG  LEU A 127     116.033  85.311  89.323  1.00  5.21              
ATOM   2080  HG  LEU A 127     115.212  85.565  88.666  1.00  5.21              
ATOM   2081  CD1 LEU A 127     116.959  86.525  89.457  1.00  5.21              
ATOM   2082 1HD1 LEU A 127     117.370  86.788  88.483  1.00  5.21              
ATOM   2083 2HD1 LEU A 127     116.393  87.374  89.843  1.00  5.21              
ATOM   2084 3HD1 LEU A 127     117.773  86.299  90.148  1.00  5.21              
ATOM   2085  CD2 LEU A 127     116.833  84.169  88.696  1.00  5.21              
ATOM   2086 1HD2 LEU A 127     117.195  84.473  87.718  1.00  5.21              
ATOM   2087 2HD2 LEU A 127     117.676  83.908  89.338  1.00  5.21              
ATOM   2088 3HD2 LEU A 127     116.192  83.296  88.576  1.00  5.21              
ATOM   2089  C   LEU A 127     114.099  83.411  92.109  1.00  5.21              
ATOM   2090  O   LEU A 127     114.198  84.127  93.131  1.00  5.21              
ATOM   2091  N   SER A 128     113.863  82.103  92.195  1.00  5.18              
ATOM   2092  H   SER A 128     113.743  81.543  91.357  1.00  5.18              
ATOM   2093  CA  SER A 128     113.628  81.502  93.513  1.00  5.18              
ATOM   2094  HA  SER A 128     114.034  82.145  94.283  1.00  5.18              
ATOM   2095  CB  SER A 128     112.125  81.365  93.787  1.00  5.18              
ATOM   2096  HB1 SER A 128     111.701  82.359  93.933  1.00  5.18              
ATOM   2097  HB2 SER A 128     111.975  80.789  94.701  1.00  5.18              
ATOM   2098  OG  SER A 128     111.442  80.736  92.721  1.00  5.18              
ATOM   2099  HG  SER A 128     111.061  81.468  92.187  1.00  5.18              
ATOM   2100  C   SER A 128     114.326  80.164  93.662  1.00  5.18              
ATOM   2101  O   SER A 128     114.453  79.427  92.699  1.00  5.18              
ATOM   2102  N   SER A 129     114.822  79.839  94.857  1.00  5.16              
ATOM   2103  H   SER A 129     114.759  80.534  95.595  1.00  5.16              
ATOM   2104  CA  SER A 129     115.743  78.725  95.078  1.00  5.16              
ATOM   2105  HA  SER A 129     116.176  78.835  96.071  1.00  5.16              
ATOM   2106  CB  SER A 129     114.961  77.401  95.090  1.00  5.16              
ATOM   2107  HB1 SER A 129     114.439  77.270  94.142  1.00  5.16              
ATOM   2108  HB2 SER A 129     114.222  77.430  95.891  1.00  5.16              
ATOM   2109  OG  SER A 129     115.825  76.301  95.302  1.00  5.16              
ATOM   2110  HG  SER A 129     116.382  76.222  94.514  1.00  5.16              
ATOM   2111  C   SER A 129     116.917  78.732  94.095  1.00  5.16              
ATOM   2112  O   SER A 129     117.115  77.782  93.344  1.00  5.16              
ATOM   2113  N   ASN A 130     117.657  79.835  94.023  1.00  5.19              
ATOM   2114  H   ASN A 130     117.545  80.538  94.751  1.00  5.19              
ATOM   2115  CA  ASN A 130     118.830  79.960  93.147  1.00  5.19              
ATOM   2116  HA  ASN A 130     119.007  79.041  92.584  1.00  5.19              
ATOM   2117  CB  ASN A 130     118.596  81.115  92.137  1.00  5.19              
ATOM   2118  HB1 ASN A 130     119.562  81.387  91.716  1.00  5.19              
ATOM   2119  HB2 ASN A 130     118.223  81.992  92.661  1.00  5.19              
ATOM   2120  CG  ASN A 130     117.659  80.875  90.950  1.00  5.19              
ATOM   2121  OD1 ASN A 130     117.903  81.341  89.850  1.00  5.19              
ATOM   2122  ND2 ASN A 130     116.534  80.216  91.081  1.00  5.19              
ATOM   2123 1HD2 ASN A 130     116.252  79.871  91.984  1.00  5.19              
ATOM   2124 2HD2 ASN A 130     115.833  80.331  90.360  1.00  5.19              
ATOM   2125  C   ASN A 130     120.057  80.191  94.053  1.00  5.19              
ATOM   2126  O   ASN A 130     119.902  80.588  95.202  1.00  5.19              
ATOM   2127  N   SER A 131     121.284  80.020  93.580  1.00  5.12              
ATOM   2128  H   SER A 131     121.422  79.623  92.664  1.00  5.12              
ATOM   2129  CA  SER A 131     122.401  80.797  94.149  1.00  5.12              
ATOM   2130  HA  SER A 131     122.294  80.938  95.226  1.00  5.12              
ATOM   2131  CB  SER A 131     123.768  80.130  93.877  1.00  5.12              
ATOM   2132  HB1 SER A 131     124.381  80.223  94.774  1.00  5.12              
ATOM   2133  HB2 SER A 131     124.282  80.652  93.068  1.00  5.12              
ATOM   2134  OG  SER A 131     123.675  78.754  93.526  1.00  5.12              
ATOM   2135  HG  SER A 131     123.764  78.692  92.561  1.00  5.12              
ATOM   2136  C   SER A 131     122.364  82.145  93.430  1.00  5.12              
ATOM   2137  O   SER A 131     122.156  82.216  92.213  1.00  5.12              
ATOM   2138  N   PHE A 132     122.499  83.211  94.199  1.00  5.15              
ATOM   2139  H   PHE A 132     122.820  83.029  95.148  1.00  5.15              
ATOM   2140  CA  PHE A 132     122.620  84.581  93.731  1.00  5.15              
ATOM   2141  HA  PHE A 132     123.309  84.577  92.894  1.00  5.15              
ATOM   2142  CB  PHE A 132     121.253  85.123  93.254  1.00  5.15              
ATOM   2143  HB1 PHE A 132     120.839  85.815  93.988  1.00  5.15              
ATOM   2144  HB2 PHE A 132     120.540  84.303  93.168  1.00  5.15              
ATOM   2145  CG  PHE A 132     121.309  85.816  91.908  1.00  5.15              
ATOM   2146  CD1 PHE A 132     120.874  85.144  90.751  1.00  5.15              
ATOM   2147  HD1 PHE A 132     120.502  84.133  90.826  1.00  5.15              
ATOM   2148  CE1 PHE A 132     120.935  85.778  89.497  1.00  5.15              
ATOM   2149  HE1 PHE A 132     120.601  85.254  88.614  1.00  5.15              
ATOM   2150  CZ  PHE A 132     121.448  87.085  89.397  1.00  5.15              
ATOM   2151  HZ  PHE A 132     121.522  87.572  88.434  1.00  5.15              
ATOM   2152  CE2 PHE A 132     121.889  87.755  90.551  1.00  5.15              
ATOM   2153  HE2 PHE A 132     122.296  88.756  90.474  1.00  5.15              
ATOM   2154  CD2 PHE A 132     121.813  87.125  91.805  1.00  5.15              
ATOM   2155  HD2 PHE A 132     122.152  87.643  92.690  1.00  5.15              
ATOM   2156  C   PHE A 132     123.220  85.386  94.895  1.00  5.15              
ATOM   2157  O   PHE A 132     122.540  85.788  95.846  1.00  5.15              
ATOM   2158  N   GLU A 133     124.543  85.520  94.863  1.00  5.22              
ATOM   2159  H   GLU A 133     125.013  84.949  94.172  1.00  5.22              
ATOM   2160  CA  GLU A 133     125.369  85.970  95.990  1.00  5.22              
ATOM   2161  HA  GLU A 133     124.784  85.882  96.907  1.00  5.22              
ATOM   2162  CB  GLU A 133     126.585  85.035  96.150  1.00  5.22              
ATOM   2163  HB1 GLU A 133     127.327  85.513  96.790  1.00  5.22              
ATOM   2164  HB2 GLU A 133     127.047  84.864  95.177  1.00  5.22              
ATOM   2165  CG  GLU A 133     126.217  83.689  96.803  1.00  5.22              
ATOM   2166  HG1 GLU A 133     125.901  83.880  97.832  1.00  5.22              
ATOM   2167  HG2 GLU A 133     127.109  83.060  96.840  1.00  5.22              
ATOM   2168  CD  GLU A 133     125.103  82.956  96.047  1.00  5.22              
ATOM   2169  OE1 GLU A 133     123.979  82.844  96.596  1.00  5.22              
ATOM   2170  OE2 GLU A 133     125.311  82.636  94.857  1.00  5.22              
ATOM   2171  C   GLU A 133     125.753  87.451  95.900  1.00  5.22              
ATOM   2172  O   GLU A 133     126.461  87.974  96.758  1.00  5.22              
ATOM   2173  N   VAL A 134     125.205  88.147  94.901  1.00  5.23              
ATOM   2174  H   VAL A 134     124.652  87.620  94.239  1.00  5.23              
ATOM   2175  CA  VAL A 134     125.214  89.606  94.752  1.00  5.23              
ATOM   2176  HA  VAL A 134     125.460  90.067  95.702  1.00  5.23              
ATOM   2177  CB  VAL A 134     126.278  90.109  93.743  1.00  5.23              
ATOM   2178  HB  VAL A 134     125.975  91.102  93.407  1.00  5.23              
ATOM   2179  CG1 VAL A 134     127.640  90.281  94.420  1.00  5.23              
ATOM   2180 1HG1 VAL A 134     128.359  90.689  93.708  1.00  5.23              
ATOM   2181 2HG1 VAL A 134     127.554  90.965  95.264  1.00  5.23              
ATOM   2182 3HG1 VAL A 134     128.000  89.315  94.778  1.00  5.23              
ATOM   2183  CG2 VAL A 134     126.464  89.229  92.498  1.00  5.23              
ATOM   2184 1HG2 VAL A 134     127.157  89.709  91.807  1.00  5.23              
ATOM   2185 2HG2 VAL A 134     126.864  88.258  92.778  1.00  5.23              
ATOM   2186 3HG2 VAL A 134     125.511  89.093  91.987  1.00  5.23              
ATOM   2187  C   VAL A 134     123.836  90.101  94.333  1.00  5.23              
ATOM   2188  O   VAL A 134     123.383  89.826  93.231  1.00  5.23              
ATOM   2189  N   MET A 135     123.183  90.908  95.173  1.00  5.19              
ATOM   2190  H   MET A 135     123.576  91.074  96.086  1.00  5.19              
ATOM   2191  CA  MET A 135     122.012  91.697  94.753  1.00  5.19              
ATOM   2192  HA  MET A 135     121.428  91.086  94.060  1.00  5.19              
ATOM   2193  CB  MET A 135     121.111  91.989  95.970  1.00  5.19              
ATOM   2194  HB1 MET A 135     121.610  92.698  96.633  1.00  5.19              
ATOM   2195  HB2 MET A 135     120.963  91.053  96.503  1.00  5.19              
ATOM   2196  CG  MET A 135     119.702  92.507  95.641  1.00  5.19              
ATOM   2197  HG1 MET A 135     119.193  91.778  95.009  1.00  5.19              
ATOM   2198  HG2 MET A 135     119.766  93.443  95.089  1.00  5.19              
ATOM   2199  SD  MET A 135     118.684  92.817  97.111  1.00  5.19              
ATOM   2200  CE  MET A 135     117.302  93.695  96.330  1.00  5.19              
ATOM   2201  HE1 MET A 135     116.593  94.016  97.093  1.00  5.19              
ATOM   2202  HE2 MET A 135     117.674  94.575  95.802  1.00  5.19              
ATOM   2203  HE3 MET A 135     116.796  93.036  95.623  1.00  5.19              
ATOM   2204  C   MET A 135     122.430  92.960  93.969  1.00  5.19              
ATOM   2205  O   MET A 135     121.776  93.996  94.037  1.00  5.19              
ATOM   2206  N   ALA A 136     123.571  92.917  93.276  1.00  5.24              
ATOM   2207  H   ALA A 136     123.995  92.012  93.132  1.00  5.24              
ATOM   2208  CA  ALA A 136     123.967  93.977  92.367  1.00  5.24              
ATOM   2209  HA  ALA A 136     123.815  94.947  92.838  1.00  5.24              
ATOM   2210  CB  ALA A 136     125.457  93.828  92.036  1.00  5.24              
ATOM   2211  HB1 ALA A 136     125.752  94.615  91.341  1.00  5.24              
ATOM   2212  HB2 ALA A 136     126.051  93.914  92.946  1.00  5.24              
ATOM   2213  HB3 ALA A 136     125.643  92.860  91.567  1.00  5.24              
ATOM   2214  C   ALA A 136     123.080  93.901  91.114  1.00  5.24              
ATOM   2215  O   ALA A 136     123.141  92.934  90.351  1.00  5.24              
ATOM   2216  N   LEU A 137     122.233  94.910  90.926  1.00  5.76              
ATOM   2217  H   LEU A 137     122.217  95.664  91.602  1.00  5.76              
ATOM   2218  CA  LEU A 137     121.521  95.115  89.674  1.00  5.76              
ATOM   2219  HA  LEU A 137     120.957  94.209  89.447  1.00  5.76              
ATOM   2220  CB  LEU A 137     120.528  96.288  89.806  1.00  5.76              
ATOM   2221  HB1 LEU A 137     120.287  96.621  88.799  1.00  5.76              
ATOM   2222  HB2 LEU A 137     121.012  97.120  90.319  1.00  5.76              
ATOM   2223  CG  LEU A 137     119.183  95.956  90.487  1.00  5.76              
ATOM   2224  HG  LEU A 137     118.686  95.177  89.908  1.00  5.76              
ATOM   2225  CD1 LEU A 137     119.301  95.474  91.936  1.00  5.76              
ATOM   2226 1HD1 LEU A 137     118.309  95.320  92.359  1.00  5.76              
ATOM   2227 2HD1 LEU A 137     119.832  94.525  91.976  1.00  5.76              
ATOM   2228 3HD1 LEU A 137     119.836  96.210  92.536  1.00  5.76              
ATOM   2229  CD2 LEU A 137     118.283  97.193  90.497  1.00  5.76              
ATOM   2230 1HD2 LEU A 137     117.323  96.951  90.952  1.00  5.76              
ATOM   2231 2HD2 LEU A 137     118.757  97.998  91.058  1.00  5.76              
ATOM   2232 3HD2 LEU A 137     118.106  97.520  89.475  1.00  5.76              
ATOM   2233  C   LEU A 137     122.525  95.310  88.519  1.00  5.76              
ATOM   2234  O   LEU A 137     123.687  95.663  88.730  1.00  5.76              
ATOM   2235  N   GLY A 138     122.084  95.031  87.289  1.00  5.26              
ATOM   2236  H   GLY A 138     121.097  94.868  87.162  1.00  5.26              
ATOM   2237  CA  GLY A 138     123.002  94.671  86.203  1.00  5.26              
ATOM   2238  HA1 GLY A 138     122.740  93.675  85.846  1.00  5.26              
ATOM   2239  HA2 GLY A 138     124.021  94.630  86.588  1.00  5.26              
ATOM   2240  C   GLY A 138     123.018  95.614  85.003  1.00  5.26              
ATOM   2241  O   GLY A 138     123.554  95.247  83.955  1.00  5.26              
ATOM   2242  N   GLY A 139     122.401  96.788  85.096  1.00  5.42              
ATOM   2243  H   GLY A 139     121.920  97.023  85.962  1.00  5.42              
ATOM   2244  CA  GLY A 139     122.292  97.763  84.011  1.00  5.42              
ATOM   2245  HA1 GLY A 139     123.269  97.886  83.544  1.00  5.42              
ATOM   2246  HA2 GLY A 139     121.985  98.721  84.430  1.00  5.42              
ATOM   2247  C   GLY A 139     121.276  97.357  82.926  1.00  5.42              
ATOM   2248  O   GLY A 139     120.546  98.212  82.407  1.00  5.42              
ATOM   2249  N   GLU A 140     121.173  96.058  82.600  1.00  5.25              
ATOM   2250  H   GLU A 140     121.850  95.425  83.012  1.00  5.25              
ATOM   2251  CA  GLU A 140     120.108  95.484  81.765  1.00  5.25              
ATOM   2252  HA  GLU A 140     120.226  95.828  80.738  1.00  5.25              
ATOM   2253  CB  GLU A 140     120.136  93.922  81.762  1.00  5.25              
ATOM   2254  HB1 GLU A 140     119.265  93.603  81.188  1.00  5.25              
ATOM   2255  HB2 GLU A 140     119.991  93.566  82.783  1.00  5.25              
ATOM   2256  CG  GLU A 140     121.373  93.197  81.176  1.00  5.25              
ATOM   2257  HG1 GLU A 140     122.189  93.274  81.898  1.00  5.25              
ATOM   2258  HG2 GLU A 140     121.689  93.727  80.276  1.00  5.25              
ATOM   2259  CD  GLU A 140     121.117  91.702  80.814  1.00  5.25              
ATOM   2260  OE1 GLU A 140     120.126  91.410  80.102  1.00  5.25              
ATOM   2261  OE2 GLU A 140     121.914  90.811  81.189  1.00  5.25              
ATOM   2262  C   GLU A 140     118.722  95.917  82.239  1.00  5.25              
ATOM   2263  O   GLU A 140     117.865  96.272  81.430  1.00  5.25              
ATOM   2264  N   PHE A 141     118.545  95.971  83.559  1.00  5.16              
ATOM   2265  H   PHE A 141     119.336  95.746  84.145  1.00  5.16              
ATOM   2266  CA  PHE A 141     117.317  96.387  84.225  1.00  5.16              
ATOM   2267  HA  PHE A 141     116.542  95.670  83.962  1.00  5.16              
ATOM   2268  CB  PHE A 141     117.543  96.317  85.733  1.00  5.16              
ATOM   2269  HB1 PHE A 141     118.178  97.148  86.012  1.00  5.16              
ATOM   2270  HB2 PHE A 141     118.065  95.392  85.981  1.00  5.16              
ATOM   2271  CG  PHE A 141     116.288  96.372  86.568  1.00  5.16              
ATOM   2272  CD1 PHE A 141     115.296  95.387  86.413  1.00  5.16              
ATOM   2273  HD1 PHE A 141     115.416  94.603  85.684  1.00  5.16              
ATOM   2274  CE1 PHE A 141     114.142  95.422  87.210  1.00  5.16              
ATOM   2275  HE1 PHE A 141     113.365  94.685  87.082  1.00  5.16              
ATOM   2276  CZ  PHE A 141     114.014  96.409  88.197  1.00  5.16              
ATOM   2277  HZ  PHE A 141     113.139  96.423  88.816  1.00  5.16              
ATOM   2278  CE2 PHE A 141     115.015  97.375  88.378  1.00  5.16              
ATOM   2279  HE2 PHE A 141     114.919  98.111  89.160  1.00  5.16              
ATOM   2280  CD2 PHE A 141     116.138  97.382  87.536  1.00  5.16              
ATOM   2281  HD2 PHE A 141     116.895  98.146  87.648  1.00  5.16              
ATOM   2282  C   PHE A 141     116.812  97.758  83.781  1.00  5.16              
ATOM   2283  O   PHE A 141     115.606  97.940  83.660  1.00  5.16              
ATOM   2284  N   LEU A 142     117.697  98.686  83.395  1.00  5.31              
ATOM   2285  H   LEU A 142     118.686  98.503  83.531  1.00  5.31              
ATOM   2286  CA  LEU A 142     117.271 100.008  82.920  1.00  5.31              
ATOM   2287  HA  LEU A 142     116.390 100.266  83.509  1.00  5.31              
ATOM   2288  CB  LEU A 142     118.362 101.021  83.318  1.00  5.31              
ATOM   2289  HB1 LEU A 142     119.268 100.829  82.750  1.00  5.31              
ATOM   2290  HB2 LEU A 142     118.593 100.827  84.366  1.00  5.31              
ATOM   2291  CG  LEU A 142     118.007 102.517  83.221  1.00  5.31              
ATOM   2292  HG  LEU A 142     117.997 102.826  82.177  1.00  5.31              
ATOM   2293  CD1 LEU A 142     116.661 102.862  83.859  1.00  5.31              
ATOM   2294 1HD1 LEU A 142     116.524 103.942  83.874  1.00  5.31              
ATOM   2295 2HD1 LEU A 142     115.854 102.429  83.269  1.00  5.31              
ATOM   2296 3HD1 LEU A 142     116.625 102.467  84.876  1.00  5.31              
ATOM   2297  CD2 LEU A 142     119.078 103.335  83.944  1.00  5.31              
ATOM   2298 1HD2 LEU A 142     118.879 104.399  83.828  1.00  5.31              
ATOM   2299 2HD2 LEU A 142     119.089 103.073  85.005  1.00  5.31              
ATOM   2300 3HD2 LEU A 142     120.059 103.111  83.527  1.00  5.31              
ATOM   2301  C   LEU A 142     116.791 100.039  81.455  1.00  5.31              
ATOM   2302  O   LEU A 142     116.673 101.096  80.840  1.00  5.31              
ATOM   2303  N   LYS A 143     116.511  98.867  80.875  1.00  5.28              
ATOM   2304  H   LYS A 143     116.784  98.031  81.387  1.00  5.28              
ATOM   2305  CA  LYS A 143     115.758  98.667  79.625  1.00  5.28              
ATOM   2306  HA  LYS A 143     115.495  99.640  79.205  1.00  5.28              
ATOM   2307  CB  LYS A 143     116.632  97.912  78.602  1.00  5.28              
ATOM   2308  HB1 LYS A 143     116.012  97.700  77.732  1.00  5.28              
ATOM   2309  HB2 LYS A 143     116.947  96.953  79.016  1.00  5.28              
ATOM   2310  CG  LYS A 143     117.866  98.695  78.099  1.00  5.28              
ATOM   2311  HG1 LYS A 143     117.556  99.710  77.845  1.00  5.28              
ATOM   2312  HG2 LYS A 143     118.196  98.224  77.172  1.00  5.28              
ATOM   2313  CD  LYS A 143     119.080  98.733  79.054  1.00  5.28              
ATOM   2314  HD1 LYS A 143     119.927  98.247  78.567  1.00  5.28              
ATOM   2315  HD2 LYS A 143     118.863  98.170  79.960  1.00  5.28              
ATOM   2316  CE  LYS A 143     119.474 100.173  79.416  1.00  5.28              
ATOM   2317  HE1 LYS A 143     118.581 100.700  79.761  1.00  5.28              
ATOM   2318  HE2 LYS A 143     119.826 100.685  78.516  1.00  5.28              
ATOM   2319  NZ  LYS A 143     120.514 100.211  80.475  1.00  5.28              
ATOM   2320  HZ1 LYS A 143     120.655 101.154  80.812  1.00  5.28              
ATOM   2321  HZ2 LYS A 143     120.236  99.637  81.271  1.00  5.28              
ATOM   2322  HZ3 LYS A 143     121.393  99.833  80.151  1.00  5.28              
ATOM   2323  C   LYS A 143     114.418  97.957  79.890  1.00  5.28              
ATOM   2324  O   LYS A 143     113.541  97.900  79.025  1.00  5.28              
ATOM   2325  N   LEU A 144     114.208  97.457  81.104  1.00  5.15              
ATOM   2326  H   LEU A 144     114.892  97.632  81.833  1.00  5.15              
ATOM   2327  CA  LEU A 144     113.086  96.602  81.462  1.00  5.15              
ATOM   2328  HA  LEU A 144     112.687  96.160  80.549  1.00  5.15              
ATOM   2329  CB  LEU A 144     113.588  95.415  82.317  1.00  5.15              
ATOM   2330  HB1 LEU A 144     112.748  94.750  82.500  1.00  5.15              
ATOM   2331  HB2 LEU A 144     113.944  95.789  83.278  1.00  5.15              
ATOM   2332  CG  LEU A 144     114.709  94.582  81.649  1.00  5.15              
ATOM   2333  HG  LEU A 144     115.583  95.213  81.522  1.00  5.15              
ATOM   2334  CD1 LEU A 144     115.123  93.394  82.516  1.00  5.15              
ATOM   2335 1HD1 LEU A 144     115.983  92.895  82.068  1.00  5.15              
ATOM   2336 2HD1 LEU A 144     115.394  93.734  83.512  1.00  5.15              
ATOM   2337 3HD1 LEU A 144     114.301  92.685  82.595  1.00  5.15              
ATOM   2338  CD2 LEU A 144     114.314  94.031  80.273  1.00  5.15              
ATOM   2339 1HD2 LEU A 144     115.106  93.385  79.895  1.00  5.15              
ATOM   2340 2HD2 LEU A 144     113.396  93.447  80.355  1.00  5.15              
ATOM   2341 3HD2 LEU A 144     114.172  94.842  79.563  1.00  5.15              
ATOM   2342  C   LEU A 144     111.910  97.402  82.028  1.00  5.15              
ATOM   2343  O   LEU A 144     111.423  97.137  83.118  1.00  5.15              
ATOM   2344  N   THR A 145     111.444  98.410  81.272  1.00  5.12              
ATOM   2345  H   THR A 145     111.904  98.586  80.388  1.00  5.12              
ATOM   2346  CA  THR A 145     110.400  99.354  81.765  1.00  5.12              
ATOM   2347  HA  THR A 145     110.827  99.854  82.635  1.00  5.12              
ATOM   2348  CB  THR A 145     110.092 100.473  80.750  1.00  5.12              
ATOM   2349  HB  THR A 145     111.040 100.932  80.466  1.00  5.12              
ATOM   2350  CG2 THR A 145     109.386 100.006  79.476  1.00  5.12              
ATOM   2351 1HG2 THR A 145     109.316 100.837  78.773  1.00  5.12              
ATOM   2352 2HG2 THR A 145     109.950  99.201  79.007  1.00  5.12              
ATOM   2353 3HG2 THR A 145     108.380  99.656  79.708  1.00  5.12              
ATOM   2354  OG1 THR A 145     109.276 101.476  81.321  1.00  5.12              
ATOM   2355  HG1 THR A 145     109.453 102.287  80.831  1.00  5.12              
ATOM   2356  C   THR A 145     109.113  98.695  82.282  1.00  5.12              
ATOM   2357  O   THR A 145     108.524  99.126  83.277  1.00  5.12              
ATOM   2358  N   LYS A 146     108.707  97.598  81.635  1.00  5.06              
ATOM   2359  H   LYS A 146     109.285  97.272  80.874  1.00  5.06              
ATOM   2360  CA  LYS A 146     107.560  96.766  82.010  1.00  5.06              
ATOM   2361  HA  LYS A 146     106.687  97.402  82.152  1.00  5.06              
ATOM   2362  CB  LYS A 146     107.309  95.764  80.866  1.00  5.06              
ATOM   2363  HB1 LYS A 146     106.745  94.909  81.231  1.00  5.06              
ATOM   2364  HB2 LYS A 146     108.271  95.365  80.544  1.00  5.06              
ATOM   2365  CG  LYS A 146     106.578  96.356  79.648  1.00  5.06              
ATOM   2366  HG1 LYS A 146     106.702  95.677  78.811  1.00  5.06              
ATOM   2367  HG2 LYS A 146     107.046  97.300  79.368  1.00  5.06              
ATOM   2368  CD  LYS A 146     105.069  96.576  79.833  1.00  5.06              
ATOM   2369  HD1 LYS A 146     104.650  96.901  78.879  1.00  5.06              
ATOM   2370  HD2 LYS A 146     104.920  97.386  80.548  1.00  5.06              
ATOM   2371  CE  LYS A 146     104.282  95.351  80.327  1.00  5.06              
ATOM   2372  HE1 LYS A 146     103.222  95.617  80.372  1.00  5.06              
ATOM   2373  HE2 LYS A 146     104.599  95.111  81.346  1.00  5.06              
ATOM   2374  NZ  LYS A 146     104.433  94.142  79.478  1.00  5.06              
ATOM   2375  HZ1 LYS A 146     103.771  93.432  79.785  1.00  5.06              
ATOM   2376  HZ2 LYS A 146     104.270  94.308  78.488  1.00  5.06              
ATOM   2377  HZ3 LYS A 146     105.350  93.712  79.567  1.00  5.06              
ATOM   2378  C   LYS A 146     107.733  95.990  83.317  1.00  5.06              
ATOM   2379  O   LYS A 146     106.740  95.405  83.746  1.00  5.06              
ATOM   2380  N   LEU A 147     108.925  95.939  83.921  1.00  5.07              
ATOM   2381  H   LEU A 147     109.684  96.495  83.545  1.00  5.07              
ATOM   2382  CA  LEU A 147     109.286  94.915  84.905  1.00  5.07              
ATOM   2383  HA  LEU A 147     108.802  94.015  84.550  1.00  5.07              
ATOM   2384  CB  LEU A 147     110.782  94.594  84.846  1.00  5.07              
ATOM   2385  HB1 LEU A 147     111.359  95.443  85.218  1.00  5.07              
ATOM   2386  HB2 LEU A 147     111.015  94.453  83.793  1.00  5.07              
ATOM   2387  CG  LEU A 147     111.211  93.320  85.606  1.00  5.07              
ATOM   2388  HG  LEU A 147     111.398  93.573  86.649  1.00  5.07              
ATOM   2389  CD1 LEU A 147     110.192  92.177  85.579  1.00  5.07              
ATOM   2390 1HD1 LEU A 147     110.641  91.272  85.980  1.00  5.07              
ATOM   2391 2HD1 LEU A 147     109.346  92.430  86.214  1.00  5.07              
ATOM   2392 3HD1 LEU A 147     109.840  91.999  84.569  1.00  5.07              
ATOM   2393  CD2 LEU A 147     112.507  92.801  84.977  1.00  5.07              
ATOM   2394 1HD2 LEU A 147     112.871  91.932  85.520  1.00  5.07              
ATOM   2395 2HD2 LEU A 147     112.324  92.517  83.942  1.00  5.07              
ATOM   2396 3HD2 LEU A 147     113.263  93.584  84.999  1.00  5.07              
ATOM   2397  C   LEU A 147     108.709  95.149  86.305  1.00  5.07              
ATOM   2398  O   LEU A 147     109.379  95.646  87.205  1.00  5.07              
ATOM   2399  N   LYS A 148     107.418  94.839  86.453  1.00  5.02              
ATOM   2400  H   LYS A 148     106.948  94.419  85.662  1.00  5.02              
ATOM   2401  CA  LYS A 148     106.624  95.210  87.621  1.00  5.02              
ATOM   2402  HA  LYS A 148     106.923  96.217  87.885  1.00  5.02              
ATOM   2403  CB  LYS A 148     105.113  95.248  87.312  1.00  5.02              
ATOM   2404  HB1 LYS A 148     104.616  95.758  88.140  1.00  5.02              
ATOM   2405  HB2 LYS A 148     104.725  94.229  87.267  1.00  5.02              
ATOM   2406  CG  LYS A 148     104.779  95.963  85.987  1.00  5.02              
ATOM   2407  HG1 LYS A 148     104.738  95.198  85.213  1.00  5.02              
ATOM   2408  HG2 LYS A 148     105.577  96.660  85.734  1.00  5.02              
ATOM   2409  CD  LYS A 148     103.443  96.722  85.948  1.00  5.02              
ATOM   2410  HD1 LYS A 148     102.658  96.080  86.351  1.00  5.02              
ATOM   2411  HD2 LYS A 148     103.197  96.939  84.907  1.00  5.02              
ATOM   2412  CE  LYS A 148     103.467  98.041  86.731  1.00  5.02              
ATOM   2413  HE1 LYS A 148     103.688  97.814  87.778  1.00  5.02              
ATOM   2414  HE2 LYS A 148     102.469  98.488  86.697  1.00  5.02              
ATOM   2415  NZ  LYS A 148     104.466  99.011  86.210  1.00  5.02              
ATOM   2416  HZ1 LYS A 148     104.504  99.816  86.830  1.00  5.02              
ATOM   2417  HZ2 LYS A 148     105.387  98.597  86.177  1.00  5.02              
ATOM   2418  HZ3 LYS A 148     104.254  99.359  85.276  1.00  5.02              
ATOM   2419  C   LYS A 148     106.910  94.384  88.864  1.00  5.02              
ATOM   2420  O   LYS A 148     106.785  94.933  89.954  1.00  5.02              
ATOM   2421  N   TRP A 149     107.307  93.118  88.749  1.00  4.58              
ATOM   2422  H   TRP A 149     107.376  92.711  87.826  1.00  4.58              
ATOM   2423  CA  TRP A 149     107.652  92.284  89.919  1.00  4.58              
ATOM   2424  HA  TRP A 149     107.863  92.913  90.782  1.00  4.58              
ATOM   2425  CB  TRP A 149     106.441  91.375  90.235  1.00  4.58              
ATOM   2426  HB1 TRP A 149     106.396  90.606  89.466  1.00  4.58              
ATOM   2427  HB2 TRP A 149     105.536  91.975  90.137  1.00  4.58              
ATOM   2428  CG  TRP A 149     106.368  90.706  91.586  1.00  4.58              
ATOM   2429  CD1 TRP A 149     107.218  89.769  92.064  1.00  4.58              
ATOM   2430  HD1 TRP A 149     108.038  89.330  91.517  1.00  4.58              
ATOM   2431  NE1 TRP A 149     106.878  89.429  93.355  1.00  4.58              
ATOM   2432  HE1 TRP A 149     107.442  88.832  93.949  1.00  4.58              
ATOM   2433  CE2 TRP A 149     105.684  89.991  93.723  1.00  4.58              
ATOM   2434  CZ2 TRP A 149     104.896  89.873  94.876  1.00  4.58              
ATOM   2435  HZ2 TRP A 149     105.229  89.256  95.697  1.00  4.58              
ATOM   2436  CH2 TRP A 149     103.666  90.547  94.931  1.00  4.58              
ATOM   2437  HH2 TRP A 149     103.038  90.461  95.807  1.00  4.58              
ATOM   2438  CZ3 TRP A 149     103.252  91.329  93.838  1.00  4.58              
ATOM   2439  HZ3 TRP A 149     102.308  91.855  93.884  1.00  4.58              
ATOM   2440  CE3 TRP A 149     104.071  91.462  92.698  1.00  4.58              
ATOM   2441  HE3 TRP A 149     103.747  92.086  91.881  1.00  4.58              
ATOM   2442  CD2 TRP A 149     105.316  90.800  92.606  1.00  4.58              
ATOM   2443  C   TRP A 149     108.922  91.461  89.630  1.00  4.58              
ATOM   2444  O   TRP A 149     109.274  91.236  88.476  1.00  4.58              
ATOM   2445  N   LEU A 150     109.587  91.017  90.694  1.00  4.68              
ATOM   2446  H   LEU A 150     109.194  91.258  91.595  1.00  4.68              
ATOM   2447  CA  LEU A 150     110.823  90.264  90.786  1.00  4.68              
ATOM   2448  HA  LEU A 150     110.986  89.634  89.932  1.00  4.68              
ATOM   2449  CB  LEU A 150     112.034  91.231  90.908  1.00  4.68              
ATOM   2450  HB1 LEU A 150     112.904  90.625  91.171  1.00  4.68              
ATOM   2451  HB2 LEU A 150     111.848  91.903  91.748  1.00  4.68              
ATOM   2452  CG  LEU A 150     112.441  92.118  89.725  1.00  4.68              
ATOM   2453  HG  LEU A 150     111.633  92.807  89.491  1.00  4.68              
ATOM   2454  CD1 LEU A 150     113.702  92.911  90.100  1.00  4.68              
ATOM   2455 1HD1 LEU A 150     113.944  93.623  89.312  1.00  4.68              
ATOM   2456 2HD1 LEU A 150     113.530  93.463  91.024  1.00  4.68              
ATOM   2457 3HD1 LEU A 150     114.546  92.237  90.244  1.00  4.68              
ATOM   2458  CD2 LEU A 150     112.780  91.323  88.476  1.00  4.68              
ATOM   2459 1HD2 LEU A 150     111.846  90.945  88.067  1.00  4.68              
ATOM   2460 2HD2 LEU A 150     113.247  91.973  87.741  1.00  4.68              
ATOM   2461 3HD2 LEU A 150     113.449  90.498  88.721  1.00  4.68              
ATOM   2462  C   LEU A 150     110.790  89.489  92.111  1.00  4.68              
ATOM   2463  O   LEU A 150     110.992  90.056  93.202  1.00  4.68              
ATOM   2464  N   GLY A 151     110.588  88.181  92.042  1.00  4.63              
ATOM   2465  H   GLY A 151     110.446  87.737  91.138  1.00  4.63              
ATOM   2466  CA  GLY A 151     110.929  87.379  93.217  1.00  4.63              
ATOM   2467  HA1 GLY A 151     110.468  86.395  93.124  1.00  4.63              
ATOM   2468  HA2 GLY A 151     110.548  87.853  94.107  1.00  4.63              
ATOM   2469  C   GLY A 151     112.444  87.196  93.287  1.00  4.63              
ATOM   2470  O   GLY A 151     113.087  86.913  92.279  1.00  4.63              
ATOM   2471  N   LEU A 152     112.993  87.339  94.495  1.00  5.16              
ATOM   2472  H   LEU A 152     112.379  87.622  95.239  1.00  5.16              
ATOM   2473  CA  LEU A 152     114.359  86.970  94.859  1.00  5.16              
ATOM   2474  HA  LEU A 152     114.709  86.244  94.126  1.00  5.16              
ATOM   2475  CB  LEU A 152     115.324  88.167  94.794  1.00  5.16              
ATOM   2476  HB1 LEU A 152     114.995  88.929  95.500  1.00  5.16              
ATOM   2477  HB2 LEU A 152     115.282  88.594  93.790  1.00  5.16              
ATOM   2478  CG  LEU A 152     116.786  87.775  95.105  1.00  5.16              
ATOM   2479  HG  LEU A 152     116.840  87.347  96.106  1.00  5.16              
ATOM   2480  CD1 LEU A 152     117.376  86.769  94.111  1.00  5.16              
ATOM   2481 1HD1 LEU A 152     118.435  86.617  94.321  1.00  5.16              
ATOM   2482 2HD1 LEU A 152     116.879  85.803  94.198  1.00  5.16              
ATOM   2483 3HD1 LEU A 152     117.268  87.138  93.090  1.00  5.16              
ATOM   2484  CD2 LEU A 152     117.661  89.029  95.088  1.00  5.16              
ATOM   2485 1HD2 LEU A 152     118.686  88.763  95.348  1.00  5.16              
ATOM   2486 2HD2 LEU A 152     117.653  89.472  94.091  1.00  5.16              
ATOM   2487 3HD2 LEU A 152     117.292  89.754  95.813  1.00  5.16              
ATOM   2488  C   LEU A 152     114.306  86.279  96.204  1.00  5.16              
ATOM   2489  O   LEU A 152     114.234  86.951  97.234  1.00  5.16              
ATOM   2490  N   SER A 153     114.211  84.951  96.187  1.00  5.13              
ATOM   2491  H   SER A 153     114.293  84.450  95.303  1.00  5.13              
ATOM   2492  CA  SER A 153     113.934  84.214  97.441  1.00  5.13              
ATOM   2493  HA  SER A 153     114.219  84.807  98.309  1.00  5.13              
ATOM   2494  CB  SER A 153     112.441  83.850  97.540  1.00  5.13              
ATOM   2495  HB1 SER A 153     112.219  83.524  98.557  1.00  5.13              
ATOM   2496  HB2 SER A 153     112.233  83.016  96.867  1.00  5.13              
ATOM   2497  OG  SER A 153     111.592  84.931  97.179  1.00  5.13              
ATOM   2498  HG  SER A 153     111.660  84.959  96.215  1.00  5.13              
ATOM   2499  C   SER A 153     114.745  82.928  97.474  1.00  5.13              
ATOM   2500  O   SER A 153     114.849  82.271  96.451  1.00  5.13              
ATOM   2501  N   ALA A 154     115.267  82.527  98.630  1.00  5.11              
ATOM   2502  H   ALA A 154     115.072  83.074  99.463  1.00  5.11              
ATOM   2503  CA  ALA A 154     116.214  81.425  98.761  1.00  5.11              
ATOM   2504  HA  ALA A 154     116.643  81.510  99.761  1.00  5.11              
ATOM   2505  CB  ALA A 154     115.467  80.080  98.743  1.00  5.11              
ATOM   2506  HB1 ALA A 154     116.179  79.269  98.907  1.00  5.11              
ATOM   2507  HB2 ALA A 154     114.721  80.060  99.539  1.00  5.11              
ATOM   2508  HB3 ALA A 154     114.974  79.931  97.784  1.00  5.11              
ATOM   2509  C   ALA A 154     117.418  81.539  97.796  1.00  5.11              
ATOM   2510  O   ALA A 154     117.609  80.677  96.940  1.00  5.11              
ATOM   2511  N   SER A 155     118.201  82.626  97.929  1.00  5.15              
ATOM   2512  H   SER A 155     117.943  83.311  98.622  1.00  5.15              
ATOM   2513  CA  SER A 155     119.440  82.901  97.163  1.00  5.15              
ATOM   2514  HA  SER A 155     120.018  81.985  97.063  1.00  5.15              
ATOM   2515  CB  SER A 155     119.096  83.466  95.772  1.00  5.15              
ATOM   2516  HB1 SER A 155     120.013  83.515  95.189  1.00  5.15              
ATOM   2517  HB2 SER A 155     118.692  84.473  95.874  1.00  5.15              
ATOM   2518  OG  SER A 155     118.151  82.673  95.082  1.00  5.15              
ATOM   2519  HG  SER A 155     118.412  81.747  95.240  1.00  5.15              
ATOM   2520  C   SER A 155     120.335  83.955  97.851  1.00  5.15              
ATOM   2521  O   SER A 155     119.805  84.951  98.331  1.00  5.15              
ATOM   2522  N   LEU A 156     121.652  83.761  98.014  1.00  5.10              
ATOM   2523  H   LEU A 156     122.173  83.188  97.351  1.00  5.10              
ATOM   2524  CA  LEU A 156     122.242  83.820  99.375  1.00  5.10              
ATOM   2525  HA  LEU A 156     121.416  83.743 100.079  1.00  5.10              
ATOM   2526  CB  LEU A 156     123.136  82.585  99.635  1.00  5.10              
ATOM   2527  HB1 LEU A 156     123.355  82.544 100.703  1.00  5.10              
ATOM   2528  HB2 LEU A 156     124.085  82.736  99.122  1.00  5.10              
ATOM   2529  CG  LEU A 156     122.566  81.218  99.205  1.00  5.10              
ATOM   2530  HG  LEU A 156     122.406  81.211  98.127  1.00  5.10              
ATOM   2531  CD1 LEU A 156     123.569  80.113  99.540  1.00  5.10              
ATOM   2532 1HD1 LEU A 156     123.187  79.152  99.195  1.00  5.10              
ATOM   2533 2HD1 LEU A 156     124.507  80.319  99.024  1.00  5.10              
ATOM   2534 3HD1 LEU A 156     123.752  80.076 100.613  1.00  5.10              
ATOM   2535  CD2 LEU A 156     121.232  80.877  99.883  1.00  5.10              
ATOM   2536 1HD2 LEU A 156     120.484  81.633  99.655  1.00  5.10              
ATOM   2537 2HD2 LEU A 156     120.879  79.914  99.513  1.00  5.10              
ATOM   2538 3HD2 LEU A 156     121.369  80.823 100.963  1.00  5.10              
ATOM   2539  C   LEU A 156     122.942  85.135  99.774  1.00  5.10              
ATOM   2540  O   LEU A 156     123.718  85.165 100.726  1.00  5.10              
ATOM   2541  N   ILE A 157     122.651  86.236  99.078  1.00  5.15              
ATOM   2542  H   ILE A 157     122.044  86.107  98.275  1.00  5.15              
ATOM   2543  CA  ILE A 157     123.215  87.578  99.306  1.00  5.15              
ATOM   2544  HA  ILE A 157     124.221  87.534  98.886  1.00  5.15              
ATOM   2545  CB  ILE A 157     122.457  88.638  98.463  1.00  5.15              
ATOM   2546  HB  ILE A 157     122.648  88.402  97.413  1.00  5.15              
ATOM   2547  CG2 ILE A 157     120.926  88.620  98.641  1.00  5.15              
ATOM   2548 1HG2 ILE A 157     120.459  89.279  97.909  1.00  5.15              
ATOM   2549 2HG2 ILE A 157     120.530  87.617  98.484  1.00  5.15              
ATOM   2550 3HG2 ILE A 157     120.664  88.972  99.634  1.00  5.15              
ATOM   2551  CG1 ILE A 157     122.951  90.084  98.717  1.00  5.15              
ATOM   2552 1HG1 ILE A 157     122.752  90.392  99.744  1.00  5.15              
ATOM   2553 2HG1 ILE A 157     122.396  90.760  98.079  1.00  5.15              
ATOM   2554  CD1 ILE A 157     124.434  90.278  98.408  1.00  5.15              
ATOM   2555  HD1 ILE A 157     125.053  89.961  99.243  1.00  5.15              
ATOM   2556  HD2 ILE A 157     124.693  89.679  97.546  1.00  5.15              
ATOM   2557  HD3 ILE A 157     124.629  91.327  98.191  1.00  5.15              
ATOM   2558  C   ILE A 157     123.398  88.018 100.764  1.00  5.15              
ATOM   2559  O   ILE A 157     122.421  88.312 101.448  1.00  5.15              
ATOM   2560  N   GLN A 158     124.654  88.198 101.190  1.00  5.18              
ATOM   2561  H   GLN A 158     125.402  87.872 100.597  1.00  5.18              
ATOM   2562  CA  GLN A 158     124.996  88.597 102.559  1.00  5.18              
ATOM   2563  HA  GLN A 158     124.207  88.242 103.217  1.00  5.18              
ATOM   2564  CB  GLN A 158     126.288  87.884 102.998  1.00  5.18              
ATOM   2565  HB1 GLN A 158     126.581  88.259 103.980  1.00  5.18              
ATOM   2566  HB2 GLN A 158     127.090  88.108 102.292  1.00  5.18              
ATOM   2567  CG  GLN A 158     126.109  86.361 103.108  1.00  5.18              
ATOM   2568  HG1 GLN A 158     125.872  85.943 102.131  1.00  5.18              
ATOM   2569  HG2 GLN A 158     125.281  86.141 103.783  1.00  5.18              
ATOM   2570  CD  GLN A 158     127.373  85.675 103.618  1.00  5.18              
ATOM   2571  OE1 GLN A 158     128.361  85.531 102.916  1.00  5.18              
ATOM   2572  NE2 GLN A 158     127.402  85.228 104.850  1.00  5.18              
ATOM   2573 1HE2 GLN A 158     126.623  85.427 105.483  1.00  5.18              
ATOM   2574 2HE2 GLN A 158     128.240  84.782 105.163  1.00  5.18              
ATOM   2575  C   GLN A 158     125.117  90.097 102.821  1.00  5.18              
ATOM   2576  O   GLN A 158     124.905  90.512 103.955  1.00  5.18              
ATOM   2577  N   ASN A 159     125.434  90.900 101.797  1.00  5.17              
ATOM   2578  H   ASN A 159     125.586  90.480 100.895  1.00  5.17              
ATOM   2579  CA  ASN A 159     125.754  92.323 101.941  1.00  5.17              
ATOM   2580  HA  ASN A 159     125.306  92.683 102.869  1.00  5.17              
ATOM   2581  CB  ASN A 159     127.276  92.477 102.066  1.00  5.17              
ATOM   2582  HB1 ASN A 159     127.758  92.258 101.113  1.00  5.17              
ATOM   2583  HB2 ASN A 159     127.651  91.785 102.820  1.00  5.17              
ATOM   2584  CG  ASN A 159     127.638  93.881 102.497  1.00  5.17              
ATOM   2585  OD1 ASN A 159     128.108  94.702 101.728  1.00  5.17              
ATOM   2586  ND2 ASN A 159     127.394  94.203 103.744  1.00  5.17              
ATOM   2587 1HD2 ASN A 159     126.910  93.548 104.353  1.00  5.17              
ATOM   2588 2HD2 ASN A 159     127.663  95.114 104.062  1.00  5.17              
ATOM   2589  C   ASN A 159     125.177  93.163 100.796  1.00  5.17              
ATOM   2590  O   ASN A 159     125.668  93.163  99.664  1.00  5.17              
ATOM   2591  N   ASN A 160     124.106  93.892 101.101  1.00  5.17              
ATOM   2592  H   ASN A 160     123.754  93.833 102.043  1.00  5.17              
ATOM   2593  CA  ASN A 160     123.677  95.002 100.260  1.00  5.17              
ATOM   2594  HA  ASN A 160     123.743  94.703  99.213  1.00  5.17              
ATOM   2595  CB  ASN A 160     122.222  95.388 100.571  1.00  5.17              
ATOM   2596  HB1 ASN A 160     122.026  96.371 100.140  1.00  5.17              
ATOM   2597  HB2 ASN A 160     122.073  95.465 101.646  1.00  5.17              
ATOM   2598  CG  ASN A 160     121.226  94.409  99.975  1.00  5.17              
ATOM   2599  OD1 ASN A 160     121.511  93.249  99.743  1.00  5.17              
ATOM   2600  ND2 ASN A 160     120.033  94.859  99.659  1.00  5.17              
ATOM   2601 1HD2 ASN A 160     119.800  95.836  99.743  1.00  5.17              
ATOM   2602 2HD2 ASN A 160     119.439  94.218  99.152  1.00  5.17              
ATOM   2603  C   ASN A 160     124.633  96.177 100.490  1.00  5.17              
ATOM   2604  O   ASN A 160     124.922  96.521 101.633  1.00  5.17              
ATOM   2605  N   ASN A 161     125.050  96.820  99.409  1.00  5.21              
ATOM   2606  H   ASN A 161     124.776  96.478  98.497  1.00  5.21              
ATOM   2607  CA  ASN A 161     125.840  98.041  99.418  1.00  5.21              
ATOM   2608  HA  ASN A 161     125.823  98.490 100.413  1.00  5.21              
ATOM   2609  CB  ASN A 161     127.287  97.664  99.056  1.00  5.21              
ATOM   2610  HB1 ASN A 161     127.361  97.409  98.001  1.00  5.21              
ATOM   2611  HB2 ASN A 161     127.571  96.783  99.635  1.00  5.21              
ATOM   2612  CG  ASN A 161     128.287  98.765  99.352  1.00  5.21              
ATOM   2613  OD1 ASN A 161     128.101  99.924  99.022  1.00  5.21              
ATOM   2614  ND2 ASN A 161     129.365  98.435 100.021  1.00  5.21              
ATOM   2615 1HD2 ASN A 161     129.500  97.483 100.322  1.00  5.21              
ATOM   2616 2HD2 ASN A 161     130.023  99.165 100.233  1.00  5.21              
ATOM   2617  C   ASN A 161     125.175  99.021  98.440  1.00  5.21              
ATOM   2618  O   ASN A 161     124.493  98.583  97.512  1.00  5.21              
ATOM   2619  N   PHE A 162     125.305 100.332  98.628  1.00  5.24              
ATOM   2620  H   PHE A 162     125.937 100.660  99.346  1.00  5.24              
ATOM   2621  CA  PHE A 162     124.524 101.295  97.849  1.00  5.24              
ATOM   2622  HA  PHE A 162     123.472 101.054  98.007  1.00  5.24              
ATOM   2623  CB  PHE A 162     124.737 102.714  98.386  1.00  5.24              
ATOM   2624  HB1 PHE A 162     124.660 102.699  99.474  1.00  5.24              
ATOM   2625  HB2 PHE A 162     123.919 103.332  98.012  1.00  5.24              
ATOM   2626  CG  PHE A 162     126.046 103.364  97.986  1.00  5.24              
ATOM   2627  CD1 PHE A 162     126.078 104.247  96.890  1.00  5.24              
ATOM   2628  HD1 PHE A 162     125.171 104.480  96.348  1.00  5.24              
ATOM   2629  CE1 PHE A 162     127.292 104.827  96.489  1.00  5.24              
ATOM   2630  HE1 PHE A 162     127.311 105.510  95.651  1.00  5.24              
ATOM   2631  CZ  PHE A 162     128.479 104.524  97.178  1.00  5.24              
ATOM   2632  HZ  PHE A 162     129.412 104.969  96.865  1.00  5.24              
ATOM   2633  CE2 PHE A 162     128.450 103.647  98.275  1.00  5.24              
ATOM   2634  HE2 PHE A 162     129.363 103.412  98.805  1.00  5.24              
ATOM   2635  CD2 PHE A 162     127.234 103.071  98.683  1.00  5.24              
ATOM   2636  HD2 PHE A 162     127.224 102.397  99.527  1.00  5.24              
ATOM   2637  C   PHE A 162     124.744 101.203  96.330  1.00  5.24              
ATOM   2638  O   PHE A 162     123.779 101.282  95.565  1.00  5.24              
ATOM   2639  N   ALA A 163     125.983 100.918  95.908  1.00  5.30              
ATOM   2640  H   ALA A 163     126.719 100.869  96.598  1.00  5.30              
ATOM   2641  CA  ALA A 163     126.339 100.675  94.511  1.00  5.30              
ATOM   2642  HA  ALA A 163     126.243 101.617  93.968  1.00  5.30              
ATOM   2643  CB  ALA A 163     127.808 100.240  94.451  1.00  5.30              
ATOM   2644  HB1 ALA A 163     128.103 100.103  93.410  1.00  5.30              
ATOM   2645  HB2 ALA A 163     128.440 101.006  94.900  1.00  5.30              
ATOM   2646  HB3 ALA A 163     127.945  99.298  94.984  1.00  5.30              
ATOM   2647  C   ALA A 163     125.408  99.656  93.832  1.00  5.30              
ATOM   2648  O   ALA A 163     124.944  99.871  92.708  1.00  5.30              
ATOM   2649  N   ASN A 164     125.051  98.600  94.566  1.00  5.23              
ATOM   2650  H   ASN A 164     125.444  98.512  95.494  1.00  5.23              
ATOM   2651  CA  ASN A 164     124.176  97.522  94.124  1.00  5.23              
ATOM   2652  HA  ASN A 164     124.700  96.980  93.336  1.00  5.23              
ATOM   2653  CB  ASN A 164     123.898  96.548  95.292  1.00  5.23              
ATOM   2654  HB1 ASN A 164     123.316  95.721  94.902  1.00  5.23              
ATOM   2655  HB2 ASN A 164     123.263  97.043  96.022  1.00  5.23              
ATOM   2656  CG  ASN A 164     125.095  95.954  96.026  1.00  5.23              
ATOM   2657  OD1 ASN A 164     126.227  96.397  95.953  1.00  5.23              
ATOM   2658  ND2 ASN A 164     124.861  94.933  96.817  1.00  5.23              
ATOM   2659 1HD2 ASN A 164     123.947  94.526  96.835  1.00  5.23              
ATOM   2660 2HD2 ASN A 164     125.654  94.523  97.293  1.00  5.23              
ATOM   2661  C   ASN A 164     122.846  97.987  93.535  1.00  5.23              
ATOM   2662  O   ASN A 164     122.275  97.279  92.712  1.00  5.23              
ATOM   2663  N   ILE A 165     122.358  99.157  93.950  1.00  5.28              
ATOM   2664  H   ILE A 165     122.931  99.716  94.574  1.00  5.28              
ATOM   2665  CA  ILE A 165     121.029  99.662  93.604  1.00  5.28              
ATOM   2666  HA  ILE A 165     120.600  98.965  92.883  1.00  5.28              
ATOM   2667  CB  ILE A 165     120.078  99.667  94.832  1.00  5.28              
ATOM   2668  HB  ILE A 165     120.133 100.641  95.322  1.00  5.28              
ATOM   2669  CG2 ILE A 165     118.653  99.445  94.303  1.00  5.28              
ATOM   2670 1HG2 ILE A 165     117.922  99.564  95.102  1.00  5.28              
ATOM   2671 2HG2 ILE A 165     118.436 100.183  93.536  1.00  5.28              
ATOM   2672 3HG2 ILE A 165     118.552  98.444  93.878  1.00  5.28              
ATOM   2673  CG1 ILE A 165     120.422  98.581  95.887  1.00  5.28              
ATOM   2674 1HG1 ILE A 165     121.404  98.801  96.308  1.00  5.28              
ATOM   2675 2HG1 ILE A 165     120.466  97.606  95.400  1.00  5.28              
ATOM   2676  CD1 ILE A 165     119.452  98.485  97.070  1.00  5.28              
ATOM   2677  HD1 ILE A 165     119.863  97.800  97.810  1.00  5.28              
ATOM   2678  HD2 ILE A 165     119.320  99.469  97.522  1.00  5.28              
ATOM   2679  HD3 ILE A 165     118.487  98.098  96.745  1.00  5.28              
ATOM   2680  C   ILE A 165     121.159 100.987  92.843  1.00  5.28              
ATOM   2681  O   ILE A 165     120.330 101.885  92.972  1.00  5.28              
ATOM   2682  N   SER A 166     122.201 101.090  92.005  1.00  5.43              
ATOM   2683  H   SER A 166     122.895 100.352  92.011  1.00  5.43              
ATOM   2684  CA  SER A 166     122.397 102.225  91.082  1.00  5.43              
ATOM   2685  HA  SER A 166     122.255 103.140  91.656  1.00  5.43              
ATOM   2686  CB  SER A 166     123.841 102.256  90.565  1.00  5.43              
ATOM   2687  HB1 SER A 166     123.956 103.078  89.856  1.00  5.43              
ATOM   2688  HB2 SER A 166     124.079 101.318  90.061  1.00  5.43              
ATOM   2689  OG  SER A 166     124.731 102.472  91.643  1.00  5.43              
ATOM   2690  HG  SER A 166     124.851 101.622  92.089  1.00  5.43              
ATOM   2691  C   SER A 166     121.410 102.314  89.908  1.00  5.43              
ATOM   2692  O   SER A 166     121.547 103.182  89.051  1.00  5.43              
ATOM   2693  N   ASP A 167     120.417 101.428  89.851  1.00  5.41              
ATOM   2694  H   ASP A 167     120.352 100.794  90.630  1.00  5.41              
ATOM   2695  CA  ASP A 167     119.793 101.011  88.587  1.00  5.41              
ATOM   2696  HA  ASP A 167     120.123 101.673  87.783  1.00  5.41              
ATOM   2697  CB  ASP A 167     120.353  99.611  88.292  1.00  5.41              
ATOM   2698  HB1 ASP A 167     119.813  98.899  88.908  1.00  5.41              
ATOM   2699  HB2 ASP A 167     121.401  99.574  88.597  1.00  5.41              
ATOM   2700  CG  ASP A 167     120.315  99.159  86.832  1.00  5.41              
ATOM   2701  OD1 ASP A 167     120.364  99.998  85.909  1.00  5.41              
ATOM   2702  OD2 ASP A 167     120.326  97.925  86.626  1.00  5.41              
ATOM   2703  C   ASP A 167     118.244 101.068  88.603  1.00  5.41              
ATOM   2704  O   ASP A 167     117.583 101.018  87.568  1.00  5.41              
ATOM   2705  N   LEU A 168     117.633 101.251  89.780  1.00  6.08              
ATOM   2706  H   LEU A 168     118.229 101.390  90.585  1.00  6.08              
ATOM   2707  CA  LEU A 168     116.213 100.958  90.052  1.00  6.08              
ATOM   2708  HA  LEU A 168     115.999 100.007  89.567  1.00  6.08              
ATOM   2709  CB  LEU A 168     116.046 100.745  91.588  1.00  6.08              
ATOM   2710  HB1 LEU A 168     116.894 100.170  91.955  1.00  6.08              
ATOM   2711  HB2 LEU A 168     115.170 100.111  91.728  1.00  6.08              
ATOM   2712  CG  LEU A 168     115.840 101.996  92.495  1.00  6.08              
ATOM   2713  HG  LEU A 168     114.921 102.506  92.225  1.00  6.08              
ATOM   2714  CD1 LEU A 168     115.663 101.626  93.966  1.00  6.08              
ATOM   2715 1HD1 LEU A 168     115.328 102.499  94.524  1.00  6.08              
ATOM   2716 2HD1 LEU A 168     114.918 100.836  94.068  1.00  6.08              
ATOM   2717 3HD1 LEU A 168     116.600 101.286  94.394  1.00  6.08              
ATOM   2718  CD2 LEU A 168     116.961 103.031  92.394  1.00  6.08              
ATOM   2719 1HD2 LEU A 168     116.756 103.862  93.068  1.00  6.08              
ATOM   2720 2HD2 LEU A 168     117.907 102.574  92.679  1.00  6.08              
ATOM   2721 3HD2 LEU A 168     117.029 103.413  91.378  1.00  6.08              
ATOM   2722  C   LEU A 168     115.139 101.943  89.545  1.00  6.08              
ATOM   2723  O   LEU A 168     114.042 102.006  90.097  1.00  6.08              
ATOM   2724  N   ARG A 169     115.433 102.769  88.544  1.00  5.96              
ATOM   2725  H   ARG A 169     116.293 102.555  88.047  1.00  5.96              
ATOM   2726  CA  ARG A 169     114.667 103.987  88.186  1.00  5.96              
ATOM   2727  HA  ARG A 169     114.648 104.655  89.043  1.00  5.96              
ATOM   2728  CB  ARG A 169     115.395 104.663  87.005  1.00  5.96              
ATOM   2729  HB1 ARG A 169     114.914 105.619  86.792  1.00  5.96              
ATOM   2730  HB2 ARG A 169     115.262 104.038  86.121  1.00  5.96              
ATOM   2731  CG  ARG A 169     116.907 104.895  87.193  1.00  5.96              
ATOM   2732  HG1 ARG A 169     117.297 105.359  86.288  1.00  5.96              
ATOM   2733  HG2 ARG A 169     117.420 103.940  87.306  1.00  5.96              
ATOM   2734  CD  ARG A 169     117.237 105.782  88.404  1.00  5.96              
ATOM   2735  HD1 ARG A 169     118.321 105.888  88.482  1.00  5.96              
ATOM   2736  HD2 ARG A 169     116.896 105.282  89.312  1.00  5.96              
ATOM   2737  NE  ARG A 169     116.601 107.115  88.307  1.00  5.96              
ATOM   2738  HE  ARG A 169     115.792 107.272  88.885  1.00  5.96              
ATOM   2739  CZ  ARG A 169     116.974 108.105  87.514  1.00  5.96              
ATOM   2740  NH1 ARG A 169     118.007 108.008  86.724  1.00  5.96              
ATOM   2741 1HH1 ARG A 169     118.542 107.157  86.727  1.00  5.96              
ATOM   2742 2HH1 ARG A 169     118.267 108.764  86.119  1.00  5.96              
ATOM   2743  NH2 ARG A 169     116.314 109.230  87.504  1.00  5.96              
ATOM   2744 1HH2 ARG A 169     115.523 109.359  88.109  1.00  5.96              
ATOM   2745 2HH2 ARG A 169     116.612 109.984  86.913  1.00  5.96              
ATOM   2746  C   ARG A 169     113.195 103.791  87.781  1.00  5.96              
ATOM   2747  O   ARG A 169     112.477 104.774  87.616  1.00  5.96              
ATOM   2748  N   LEU A 170     112.794 102.550  87.528  1.00  5.81              
ATOM   2749  H   LEU A 170     113.418 101.824  87.840  1.00  5.81              
ATOM   2750  CA  LEU A 170     111.602 102.140  86.810  1.00  5.81              
ATOM   2751  HA  LEU A 170     111.590 102.786  85.930  1.00  5.81              
ATOM   2752  CB  LEU A 170     111.812 100.716  86.235  1.00  5.81              
ATOM   2753  HB1 LEU A 170     112.796 100.696  85.763  1.00  5.81              
ATOM   2754  HB2 LEU A 170     111.100 100.557  85.424  1.00  5.81              
ATOM   2755  CG  LEU A 170     111.741  99.489  87.163  1.00  5.81              
ATOM   2756  HG  LEU A 170     112.141  98.638  86.613  1.00  5.81              
ATOM   2757  CD1 LEU A 170     112.552  99.655  88.442  1.00  5.81              
ATOM   2758 1HD1 LEU A 170     112.510  98.723  88.996  1.00  5.81              
ATOM   2759 2HD1 LEU A 170     113.589  99.865  88.184  1.00  5.81              
ATOM   2760 3HD1 LEU A 170     112.143 100.445  89.070  1.00  5.81              
ATOM   2761  CD2 LEU A 170     110.309  99.147  87.557  1.00  5.81              
ATOM   2762 1HD2 LEU A 170     109.925  99.861  88.280  1.00  5.81              
ATOM   2763 2HD2 LEU A 170     109.676  99.102  86.671  1.00  5.81              
ATOM   2764 3HD2 LEU A 170     110.296  98.156  88.014  1.00  5.81              
ATOM   2765  C   LEU A 170     110.244 102.399  87.448  1.00  5.81              
ATOM   2766  O   LEU A 170     110.144 102.760  88.618  1.00  5.81              
ATOM   2767  N   GLN A 171     109.196 102.204  86.639  1.00  5.59              
ATOM   2768  H   GLN A 171     109.392 101.860  85.710  1.00  5.59              
ATOM   2769  CA  GLN A 171     107.805 102.548  86.942  1.00  5.59              
ATOM   2770  HA  GLN A 171     107.677 103.630  86.886  1.00  5.59              
ATOM   2771  CB  GLN A 171     106.870 101.868  85.918  1.00  5.59              
ATOM   2772  HB1 GLN A 171     105.844 102.144  86.170  1.00  5.59              
ATOM   2773  HB2 GLN A 171     106.962 100.786  86.023  1.00  5.59              
ATOM   2774  CG  GLN A 171     107.090 102.165  84.433  1.00  5.59              
ATOM   2775  HG1 GLN A 171     108.117 101.926  84.156  1.00  5.59              
ATOM   2776  HG2 GLN A 171     106.911 103.221  84.234  1.00  5.59              
ATOM   2777  CD  GLN A 171     106.150 101.323  83.565  1.00  5.59              
ATOM   2778  OE1 GLN A 171     105.196 100.697  84.028  1.00  5.59              
ATOM   2779  NE2 GLN A 171     106.408 101.265  82.280  1.00  5.59              
ATOM   2780 1HE2 GLN A 171     107.307 101.590  81.941  1.00  5.59              
ATOM   2781 2HE2 GLN A 171     105.777 100.749  81.701  1.00  5.59              
ATOM   2782  C   GLN A 171     107.363 102.083  88.338  1.00  5.59              
ATOM   2783  O   GLN A 171     107.073 102.878  89.236  1.00  5.59              
ATOM   2784  N   THR A 172     107.350 100.761  88.511  1.00  4.71              
ATOM   2785  H   THR A 172     107.743 100.187  87.776  1.00  4.71              
ATOM   2786  CA  THR A 172     106.782 100.052  89.654  1.00  4.71              
ATOM   2787  HA  THR A 172     106.843 100.691  90.533  1.00  4.71              
ATOM   2788  CB  THR A 172     105.316  99.633  89.439  1.00  4.71              
ATOM   2789  HB  THR A 172     105.289  98.676  88.919  1.00  4.71              
ATOM   2790  CG2 THR A 172     104.567  99.489  90.762  1.00  4.71              
ATOM   2791 1HG2 THR A 172     103.529  99.215  90.567  1.00  4.71              
ATOM   2792 2HG2 THR A 172     105.024  98.702  91.365  1.00  4.71              
ATOM   2793 3HG2 THR A 172     104.592 100.427  91.317  1.00  4.71              
ATOM   2794  OG1 THR A 172     104.608 100.567  88.646  1.00  4.71              
ATOM   2795  HG1 THR A 172     104.537 101.381  89.163  1.00  4.71              
ATOM   2796  C   THR A 172     107.605  98.807  89.898  1.00  4.71              
ATOM   2797  O   THR A 172     107.783  98.062  88.946  1.00  4.71              
ATOM   2798  N   LEU A 173     108.095  98.586  91.121  1.00  4.66              
ATOM   2799  H   LEU A 173     107.875  99.205  91.882  1.00  4.66              
ATOM   2800  CA  LEU A 173     108.905  97.413  91.432  1.00  4.66              
ATOM   2801  HA  LEU A 173     108.743  96.695  90.626  1.00  4.66              
ATOM   2802  CB  LEU A 173     110.407  97.734  91.439  1.00  4.66              
ATOM   2803  HB1 LEU A 173     110.642  98.321  92.319  1.00  4.66              
ATOM   2804  HB2 LEU A 173     110.656  98.318  90.553  1.00  4.66              
ATOM   2805  CG  LEU A 173     111.286  96.472  91.479  1.00  4.66              
ATOM   2806  HG  LEU A 173     111.041  95.878  92.358  1.00  4.66              
ATOM   2807  CD1 LEU A 173     111.071  95.606  90.237  1.00  4.66              
ATOM   2808 1HD1 LEU A 173     111.001  96.226  89.344  1.00  4.66              
ATOM   2809 2HD1 LEU A 173     111.897  94.916  90.129  1.00  4.66              
ATOM   2810 3HD1 LEU A 173     110.155  95.025  90.331  1.00  4.66              
ATOM   2811  CD2 LEU A 173     112.751  96.891  91.599  1.00  4.66              
ATOM   2812 1HD2 LEU A 173     113.389  96.009  91.585  1.00  4.66              
ATOM   2813 2HD2 LEU A 173     113.036  97.556  90.791  1.00  4.66              
ATOM   2814 3HD2 LEU A 173     112.905  97.410  92.545  1.00  4.66              
ATOM   2815  C   LEU A 173     108.472  96.713  92.710  1.00  4.66              
ATOM   2816  O   LEU A 173     108.533  97.313  93.787  1.00  4.66              
ATOM   2817  N   TYR A 174     108.096  95.437  92.575  1.00  4.57              
ATOM   2818  H   TYR A 174     108.020  95.025  91.648  1.00  4.57              
ATOM   2819  CA  TYR A 174     107.955  94.582  93.751  1.00  4.57              
ATOM   2820  HA  TYR A 174     107.811  95.165  94.658  1.00  4.57              
ATOM   2821  CB  TYR A 174     106.764  93.630  93.600  1.00  4.57              
ATOM   2822  HB1 TYR A 174     106.913  92.786  94.275  1.00  4.57              
ATOM   2823  HB2 TYR A 174     106.751  93.233  92.590  1.00  4.57              
ATOM   2824  CG  TYR A 174     105.406  94.235  93.889  1.00  4.57              
ATOM   2825  CD1 TYR A 174     104.802  95.107  92.961  1.00  4.57              
ATOM   2826  HD1 TYR A 174     105.326  95.367  92.053  1.00  4.57              
ATOM   2827  CE1 TYR A 174     103.516  95.625  93.210  1.00  4.57              
ATOM   2828  HE1 TYR A 174     103.047  96.303  92.514  1.00  4.57              
ATOM   2829  CZ  TYR A 174     102.841  95.284  94.401  1.00  4.57              
ATOM   2830  OH  TYR A 174     101.653  95.864  94.705  1.00  4.57              
ATOM   2831  HH  TYR A 174     101.431  95.724  95.643  1.00  4.57              
ATOM   2832  CE2 TYR A 174     103.434  94.389  95.314  1.00  4.57              
ATOM   2833  HE2 TYR A 174     102.875  94.096  96.187  1.00  4.57              
ATOM   2834  CD2 TYR A 174     104.714  93.864  95.059  1.00  4.57              
ATOM   2835  HD2 TYR A 174     105.148  93.137  95.730  1.00  4.57              
ATOM   2836  C   TYR A 174     109.261  93.815  93.872  1.00  4.57              
ATOM   2837  O   TYR A 174     109.513  92.862  93.124  1.00  4.57              
ATOM   2838  N   ILE A 175     110.109  94.297  94.779  1.00  5.11              
ATOM   2839  H   ILE A 175     109.831  95.106  95.327  1.00  5.11              
ATOM   2840  CA  ILE A 175     111.236  93.549  95.302  1.00  5.11              
ATOM   2841  HA  ILE A 175     111.703  93.001  94.482  1.00  5.11              
ATOM   2842  CB  ILE A 175     112.308  94.468  95.936  1.00  5.11              
ATOM   2843  HB  ILE A 175     111.871  95.025  96.764  1.00  5.11              
ATOM   2844  CG2 ILE A 175     113.447  93.610  96.509  1.00  5.11              
ATOM   2845 1HG2 ILE A 175     114.164  94.246  97.027  1.00  5.11              
ATOM   2846 2HG2 ILE A 175     113.047  92.923  97.250  1.00  5.11              
ATOM   2847 3HG2 ILE A 175     113.945  93.061  95.709  1.00  5.11              
ATOM   2848  CG1 ILE A 175     112.830  95.477  94.889  1.00  5.11              
ATOM   2849 1HG1 ILE A 175     112.021  96.167  94.645  1.00  5.11              
ATOM   2850 2HG1 ILE A 175     113.112  94.945  93.980  1.00  5.11              
ATOM   2851  CD1 ILE A 175     114.026  96.320  95.346  1.00  5.11              
ATOM   2852  HD1 ILE A 175     114.191  97.135  94.642  1.00  5.11              
ATOM   2853  HD2 ILE A 175     113.826  96.737  96.333  1.00  5.11              
ATOM   2854  HD3 ILE A 175     114.929  95.710  95.385  1.00  5.11              
ATOM   2855  C   ILE A 175     110.658  92.526  96.290  1.00  5.11              
ATOM   2856  O   ILE A 175     110.127  92.898  97.338  1.00  5.11              
ATOM   2857  N   ASN A 176     110.776  91.224  96.012  1.00  5.01              
ATOM   2858  H   ASN A 176     111.006  90.920  95.071  1.00  5.01              
ATOM   2859  CA  ASN A 176     110.681  90.287  97.137  1.00  5.01              
ATOM   2860  HA  ASN A 176     109.745  90.455  97.662  1.00  5.01              
ATOM   2861  CB  ASN A 176     110.714  88.812  96.682  1.00  5.01              
ATOM   2862  HB1 ASN A 176     111.085  88.202  97.506  1.00  5.01              
ATOM   2863  HB2 ASN A 176     111.414  88.728  95.864  1.00  5.01              
ATOM   2864  CG  ASN A 176     109.385  88.212  96.250  1.00  5.01              
ATOM   2865  OD1 ASN A 176     108.487  88.867  95.761  1.00  5.01              
ATOM   2866  ND2 ASN A 176     109.238  86.910  96.353  1.00  5.01              
ATOM   2867 1HD2 ASN A 176     109.938  86.328  96.779  1.00  5.01              
ATOM   2868 2HD2 ASN A 176     108.402  86.531  95.935  1.00  5.01              
ATOM   2869  C   ASN A 176     111.818  90.562  98.138  1.00  5.01              
ATOM   2870  O   ASN A 176     111.598  91.173  99.183  1.00  5.01              
ATOM   2871  N   ALA A 177     113.015  90.136  97.711  1.00  5.06              
ATOM   2872  H   ALA A 177     113.007  89.805  96.763  1.00  5.06              
ATOM   2873  CA  ALA A 177     114.300  89.973  98.391  1.00  5.06              
ATOM   2874  HA  ALA A 177     114.816  89.167  97.876  1.00  5.06              
ATOM   2875  CB  ALA A 177     115.145  91.230  98.144  1.00  5.06              
ATOM   2876  HB1 ALA A 177     116.166  91.077  98.494  1.00  5.06              
ATOM   2877  HB2 ALA A 177     115.185  91.445  97.077  1.00  5.06              
ATOM   2878  HB3 ALA A 177     114.712  92.076  98.680  1.00  5.06              
ATOM   2879  C   ALA A 177     114.308  89.584  99.873  1.00  5.06              
ATOM   2880  O   ALA A 177     113.312  89.617 100.588  1.00  5.06              
ATOM   2881  N   GLN A 178     115.502  89.197 100.326  1.00  5.06              
ATOM   2882  H   GLN A 178     116.262  89.240  99.667  1.00  5.06              
ATOM   2883  CA  GLN A 178     115.835  88.731 101.672  1.00  5.06              
ATOM   2884  HA  GLN A 178     116.874  88.423 101.634  1.00  5.06              
ATOM   2885  CB  GLN A 178     115.772  89.899 102.679  1.00  5.06              
ATOM   2886  HB1 GLN A 178     115.584  89.501 103.677  1.00  5.06              
ATOM   2887  HB2 GLN A 178     114.939  90.559 102.436  1.00  5.06              
ATOM   2888  CG  GLN A 178     117.067  90.729 102.753  1.00  5.06              
ATOM   2889  HG1 GLN A 178     117.808  90.180 103.334  1.00  5.06              
ATOM   2890  HG2 GLN A 178     116.844  91.657 103.272  1.00  5.06              
ATOM   2891  CD  GLN A 178     117.676  91.083 101.406  1.00  5.06              
ATOM   2892  OE1 GLN A 178     118.424  90.314 100.818  1.00  5.06              
ATOM   2893  NE2 GLN A 178     117.367  92.228 100.850  1.00  5.06              
ATOM   2894 1HE2 GLN A 178     116.711  92.840 101.316  1.00  5.06              
ATOM   2895 2HE2 GLN A 178     117.762  92.428  99.948  1.00  5.06              
ATOM   2896  C   GLN A 178     115.118  87.472 102.184  1.00  5.06              
ATOM   2897  O   GLN A 178     115.688  86.751 102.999  1.00  5.06              
ATOM   2898  N   ASN A 179     113.949  87.172 101.632  1.00  5.01              
ATOM   2899  H   ASN A 179     113.516  87.914 101.097  1.00  5.01              
ATOM   2900  CA  ASN A 179     113.189  85.944 101.740  1.00  5.01              
ATOM   2901  HA  ASN A 179     112.514  86.017 102.586  1.00  5.01              
ATOM   2902  CB  ASN A 179     112.309  85.820 100.479  1.00  5.01              
ATOM   2903  HB1 ASN A 179     111.952  84.793 100.422  1.00  5.01              
ATOM   2904  HB2 ASN A 179     112.914  86.020  99.597  1.00  5.01              
ATOM   2905  CG  ASN A 179     111.079  86.706 100.416  1.00  5.01              
ATOM   2906  OD1 ASN A 179     110.840  87.598 101.215  1.00  5.01              
ATOM   2907  ND2 ASN A 179     110.229  86.437  99.452  1.00  5.01              
ATOM   2908 1HD2 ASN A 179     110.459  85.697  98.805  1.00  5.01              
ATOM   2909 2HD2 ASN A 179     109.388  86.981  99.406  1.00  5.01              
ATOM   2910  C   ASN A 179     114.032  84.688 101.947  1.00  5.01              
ATOM   2911  O   ASN A 179     114.519  84.120 100.970  1.00  5.01              
ATOM   2912  N   LEU A 180     114.110  84.216 103.195  1.00  5.03              
ATOM   2913  H   LEU A 180     113.856  84.833 103.960  1.00  5.03              
ATOM   2914  CA  LEU A 180     114.666  82.910 103.542  1.00  5.03              
ATOM   2915  HA  LEU A 180     114.667  82.852 104.632  1.00  5.03              
ATOM   2916  CB  LEU A 180     113.765  81.755 103.027  1.00  5.03              
ATOM   2917  HB1 LEU A 180     114.220  80.832 103.389  1.00  5.03              
ATOM   2918  HB2 LEU A 180     113.805  81.714 101.937  1.00  5.03              
ATOM   2919  CG  LEU A 180     112.288  81.752 103.475  1.00  5.03              
ATOM   2920  HG  LEU A 180     112.222  82.113 104.496  1.00  5.03              
ATOM   2921  CD1 LEU A 180     111.356  82.593 102.596  1.00  5.03              
ATOM   2922 1HD1 LEU A 180     110.322  82.448 102.912  1.00  5.03              
ATOM   2923 2HD1 LEU A 180     111.585  83.648 102.707  1.00  5.03              
ATOM   2924 3HD1 LEU A 180     111.457  82.296 101.553  1.00  5.03              
ATOM   2925  CD2 LEU A 180     111.742  80.325 103.451  1.00  5.03              
ATOM   2926 1HD2 LEU A 180     110.718  80.311 103.824  1.00  5.03              
ATOM   2927 2HD2 LEU A 180     111.757  79.936 102.433  1.00  5.03              
ATOM   2928 3HD2 LEU A 180     112.350  79.681 104.086  1.00  5.03              
ATOM   2929  C   LEU A 180     116.126  82.753 103.129  1.00  5.03              
ATOM   2930  O   LEU A 180     116.509  81.740 102.541  1.00  5.03              
ATOM   2931  N   LYS A 181     116.944  83.769 103.409  1.00  5.06              
ATOM   2932  H   LYS A 181     116.561  84.593 103.866  1.00  5.06              
ATOM   2933  CA  LYS A 181     118.388  83.686 103.188  1.00  5.06              
ATOM   2934  HA  LYS A 181     118.638  82.635 103.342  1.00  5.06              
ATOM   2935  CB  LYS A 181     118.770  83.945 101.712  1.00  5.06              
ATOM   2936  HB1 LYS A 181     118.628  82.997 101.192  1.00  5.06              
ATOM   2937  HB2 LYS A 181     119.836  84.169 101.646  1.00  5.06              
ATOM   2938  CG  LYS A 181     117.953  84.987 100.919  1.00  5.06              
ATOM   2939  HG1 LYS A 181     116.967  85.143 101.345  1.00  5.06              
ATOM   2940  HG2 LYS A 181     117.793  84.606  99.912  1.00  5.06              
ATOM   2941  CD  LYS A 181     118.663  86.328 100.805  1.00  5.06              
ATOM   2942  HD1 LYS A 181     118.047  87.016 100.225  1.00  5.06              
ATOM   2943  HD2 LYS A 181     119.617  86.196 100.303  1.00  5.06              
ATOM   2944  CE  LYS A 181     118.963  86.903 102.171  1.00  5.06              
ATOM   2945  HE1 LYS A 181     119.567  86.186 102.728  1.00  5.06              
ATOM   2946  HE2 LYS A 181     118.039  87.079 102.730  1.00  5.06              
ATOM   2947  NZ  LYS A 181     119.750  88.121 102.005  1.00  5.06              
ATOM   2948  HZ1 LYS A 181     119.974  88.499 102.914  1.00  5.06              
ATOM   2949  HZ2 LYS A 181     120.651  87.893 101.584  1.00  5.06              
ATOM   2950  HZ3 LYS A 181     119.274  88.808 101.431  1.00  5.06              
ATOM   2951  C   LYS A 181     119.196  84.375 104.266  1.00  5.06              
ATOM   2952  O   LYS A 181     118.788  85.428 104.744  1.00  5.06              
ATOM   2953  N   GLY A 182     120.314  83.750 104.655  1.00  5.07              
ATOM   2954  H   GLY A 182     120.558  82.890 104.194  1.00  5.07              
ATOM   2955  CA  GLY A 182     121.322  84.371 105.518  1.00  5.07              
ATOM   2956  HA1 GLY A 182     122.223  83.758 105.569  1.00  5.07              
ATOM   2957  HA2 GLY A 182     120.924  84.497 106.525  1.00  5.07              
ATOM   2958  C   GLY A 182     121.702  85.751 104.954  1.00  5.07              
ATOM   2959  O   GLY A 182     121.673  85.980 103.740  1.00  5.07              
ATOM   2960  N   TYR A 183     121.963  86.689 105.845  1.00  5.05              
ATOM   2961  H   TYR A 183     122.136  86.381 106.801  1.00  5.05              
ATOM   2962  CA  TYR A 183     122.226  88.090 105.565  1.00  5.05              
ATOM   2963  HA  TYR A 183     123.017  88.192 104.830  1.00  5.05              
ATOM   2964  CB  TYR A 183     120.965  88.845 105.111  1.00  5.05              
ATOM   2965  HB1 TYR A 183     120.190  88.730 105.868  1.00  5.05              
ATOM   2966  HB2 TYR A 183     120.589  88.339 104.240  1.00  5.05              
ATOM   2967  CG  TYR A 183     121.119  90.339 104.799  1.00  5.05              
ATOM   2968  CD1 TYR A 183     121.158  91.302 105.834  1.00  5.05              
ATOM   2969  HD1 TYR A 183     121.154  91.000 106.874  1.00  5.05              
ATOM   2970  CE1 TYR A 183     121.192  92.675 105.530  1.00  5.05              
ATOM   2971  HE1 TYR A 183     121.254  93.411 106.314  1.00  5.05              
ATOM   2972  CZ  TYR A 183     121.140  93.112 104.195  1.00  5.05              
ATOM   2973  OH  TYR A 183     121.071  94.441 103.926  1.00  5.05              
ATOM   2974  HH  TYR A 183     120.901  94.610 103.001  1.00  5.05              
ATOM   2975  CE2 TYR A 183     121.129  92.161 103.155  1.00  5.05              
ATOM   2976  HE2 TYR A 183     121.117  92.470 102.123  1.00  5.05              
ATOM   2977  CD2 TYR A 183     121.152  90.788 103.462  1.00  5.05              
ATOM   2978  HD2 TYR A 183     121.206  90.085 102.653  1.00  5.05              
ATOM   2979  C   TYR A 183     122.664  88.698 106.890  1.00  5.05              
ATOM   2980  O   TYR A 183     121.832  88.907 107.775  1.00  5.05              
ATOM   2981  N   GLU A 184     123.955  88.938 107.069  1.00  5.24              
ATOM   2982  H   GLU A 184     124.607  88.640 106.358  1.00  5.24              
ATOM   2983  CA  GLU A 184     124.457  89.221 108.414  1.00  5.24              
ATOM   2984  HA  GLU A 184     123.728  88.915 109.167  1.00  5.24              
ATOM   2985  CB  GLU A 184     125.725  88.383 108.671  1.00  5.24              
ATOM   2986  HB1 GLU A 184     126.224  88.773 109.559  1.00  5.24              
ATOM   2987  HB2 GLU A 184     126.414  88.493 107.832  1.00  5.24              
ATOM   2988  CG  GLU A 184     125.447  86.887 108.927  1.00  5.24              
ATOM   2989  HG1 GLU A 184     124.798  86.799 109.802  1.00  5.24              
ATOM   2990  HG2 GLU A 184     126.393  86.399 109.174  1.00  5.24              
ATOM   2991  CD  GLU A 184     124.813  86.162 107.731  1.00  5.24              
ATOM   2992  OE1 GLU A 184     125.423  86.170 106.635  1.00  5.24              
ATOM   2993  OE2 GLU A 184     123.685  85.639 107.873  1.00  5.24              
ATOM   2994  C   GLU A 184     124.712  90.705 108.681  1.00  5.24              
ATOM   2995  O   GLU A 184     124.714  91.115 109.837  1.00  5.24              
ATOM   2996  N   ASN A 185     124.871  91.506 107.624  1.00  5.70              
ATOM   2997  H   ASN A 185     124.902  91.069 106.713  1.00  5.70              
ATOM   2998  CA  ASN A 185     124.721  92.958 107.653  1.00  5.70              
ATOM   2999  HA  ASN A 185     123.805  93.213 108.193  1.00  5.70              
ATOM   3000  CB  ASN A 185     125.931  93.606 108.359  1.00  5.70              
ATOM   3001  HB1 ASN A 185     126.854  93.329 107.851  1.00  5.70              
ATOM   3002  HB2 ASN A 185     125.979  93.279 109.397  1.00  5.70              
ATOM   3003  CG  ASN A 185     125.788  95.114 108.337  1.00  5.70              
ATOM   3004  OD1 ASN A 185     126.373  95.816 107.525  1.00  5.70              
ATOM   3005  ND2 ASN A 185     124.882  95.627 109.125  1.00  5.70              
ATOM   3006 1HD2 ASN A 185     124.451  95.029 109.840  1.00  5.70              
ATOM   3007 2HD2 ASN A 185     124.724  96.618 109.101  1.00  5.70              
ATOM   3008  C   ASN A 185     124.643  93.505 106.225  1.00  5.70              
ATOM   3009  O   ASN A 185     125.317  93.013 105.319  1.00  5.70              
ATOM   3010  N   GLY A 186     123.980  94.642 106.046  1.00  5.71              
ATOM   3011  H   GLY A 186     123.485  95.049 106.832  1.00  5.71              
ATOM   3012  CA  GLY A 186     124.345  95.534 104.957  1.00  5.71              
ATOM   3013  HA1 GLY A 186     123.910  95.165 104.029  1.00  5.71              
ATOM   3014  HA2 GLY A 186     125.429  95.555 104.851  1.00  5.71              
ATOM   3015  C   GLY A 186     123.887  96.954 105.185  1.00  5.71              
ATOM   3016  O   GLY A 186     123.365  97.317 106.234  1.00  5.71              
ATOM   3017  N   SER A 187     124.154  97.774 104.179  1.00  6.82              
ATOM   3018  H   SER A 187     124.563  97.368 103.343  1.00  6.82              
ATOM   3019  CA  SER A 187     124.226  99.216 104.312  1.00  6.82              
ATOM   3020  HA  SER A 187     123.788  99.518 105.267  1.00  6.82              
ATOM   3021  CB  SER A 187     125.694  99.657 104.347  1.00  6.82              
ATOM   3022  HB1 SER A 187     125.749 100.743 104.255  1.00  6.82              
ATOM   3023  HB2 SER A 187     126.233  99.208 103.512  1.00  6.82              
ATOM   3024  OG  SER A 187     126.304  99.282 105.569  1.00  6.82              
ATOM   3025  HG  SER A 187     125.972  98.422 105.857  1.00  6.82              
ATOM   3026  C   SER A 187     123.477  99.953 103.223  1.00  6.82              
ATOM   3027  O   SER A 187     123.987 100.191 102.124  1.00  6.82              
ATOM   3028  N   LEU A 188     122.261 100.351 103.585  1.00  8.70              
ATOM   3029  H   LEU A 188     121.923 100.078 104.500  1.00  8.70              
ATOM   3030  CA  LEU A 188     121.513 101.394 102.909  1.00  8.70              
ATOM   3031  HA  LEU A 188     122.138 101.740 102.087  1.00  8.70              
ATOM   3032  CB  LEU A 188     120.245 100.837 102.221  1.00  8.70              
ATOM   3033  HB1 LEU A 188     119.714 101.647 101.721  1.00  8.70              
ATOM   3034  HB2 LEU A 188     119.583 100.434 102.978  1.00  8.70              
ATOM   3035  CG  LEU A 188     120.530  99.721 101.187  1.00  8.70              
ATOM   3036  HG  LEU A 188     121.100  98.923 101.663  1.00  8.70              
ATOM   3037  CD1 LEU A 188     119.233  99.103 100.671  1.00  8.70              
ATOM   3038 1HD1 LEU A 188     118.576  98.860 101.507  1.00  8.70              
ATOM   3039 2HD1 LEU A 188     118.726  99.793  99.998  1.00  8.70              
ATOM   3040 3HD1 LEU A 188     119.456  98.187 100.131  1.00  8.70              
ATOM   3041  CD2 LEU A 188     121.305 100.215  99.960  1.00  8.70              
ATOM   3042 1HD2 LEU A 188     121.423  99.401  99.246  1.00  8.70              
ATOM   3043 2HD2 LEU A 188     120.766 101.033  99.481  1.00  8.70              
ATOM   3044 3HD2 LEU A 188     122.296 100.555 100.246  1.00  8.70              
ATOM   3045  C   LEU A 188     121.380 102.647 103.769  1.00  8.70              
ATOM   3046  O   LEU A 188     121.799 102.673 104.918  1.00  8.70              
ATOM   3047  N   THR A 189     121.025 103.721 103.073  1.00  9.20              
ATOM   3048  H   THR A 189     120.548 103.526 102.207  1.00  9.20              
ATOM   3049  CA  THR A 189     121.439 105.121 103.271  1.00  9.20              
ATOM   3050  HA  THR A 189     120.617 105.640 103.763  1.00  9.20              
ATOM   3051  CB  THR A 189     122.678 105.338 104.172  1.00  9.20              
ATOM   3052  HB  THR A 189     122.452 104.997 105.182  1.00  9.20              
ATOM   3053  CG2 THR A 189     124.000 104.715 103.706  1.00  9.20              
ATOM   3054 1HG2 THR A 189     124.742 104.827 104.498  1.00  9.20              
ATOM   3055 2HG2 THR A 189     123.880 103.651 103.512  1.00  9.20              
ATOM   3056 3HG2 THR A 189     124.371 105.213 102.811  1.00  9.20              
ATOM   3057  OG1 THR A 189     122.924 106.717 104.226  1.00  9.20              
ATOM   3058  HG1 THR A 189     123.420 106.880 105.033  1.00  9.20              
ATOM   3059  C   THR A 189     121.627 105.773 101.905  1.00  9.20              
ATOM   3060  O   THR A 189     121.081 106.841 101.622  1.00  9.20              
ATOM   3061  N   GLY A 190     122.324 105.049 101.024  1.00  9.96              
ATOM   3062  H   GLY A 190     122.627 104.147 101.356  1.00  9.96              
ATOM   3063  CA  GLY A 190     123.170 105.655 100.002  1.00  9.96              
ATOM   3064  HA1 GLY A 190     123.917 104.931  99.689  1.00  9.96              
ATOM   3065  HA2 GLY A 190     123.712 106.481 100.464  1.00  9.96              
ATOM   3066  C   GLY A 190     122.523 106.216  98.752  1.00  9.96              
ATOM   3067  O   GLY A 190     123.213 106.712  97.867  1.00  9.96              
ATOM   3068  N   THR A 191     121.208 106.130  98.684  1.00 10.81              
ATOM   3069  H   THR A 191     120.722 105.745  99.479  1.00 10.81              
ATOM   3070  CA  THR A 191     120.393 106.684  97.619  1.00 10.81              
ATOM   3071  HA  THR A 191     120.870 107.576  97.215  1.00 10.81              
ATOM   3072  CB  THR A 191     120.208 105.653  96.471  1.00 10.81              
ATOM   3073  HB  THR A 191     119.632 106.128  95.676  1.00 10.81              
ATOM   3074  CG2 THR A 191     121.480 105.107  95.825  1.00 10.81              
ATOM   3075 1HG2 THR A 191     122.035 104.492  96.534  1.00 10.81              
ATOM   3076 2HG2 THR A 191     121.224 104.500  94.956  1.00 10.81              
ATOM   3077 3HG2 THR A 191     122.112 105.934  95.499  1.00 10.81              
ATOM   3078  OG1 THR A 191     119.481 104.540  96.928  1.00 10.81              
ATOM   3079  HG1 THR A 191     119.498 103.871  96.233  1.00 10.81              
ATOM   3080  C   THR A 191     119.027 107.055  98.138  1.00 10.81              
ATOM   3081  O   THR A 191     118.741 106.884  99.325  1.00 10.81              
ATOM   3082  N   LYS A 192     118.167 107.572  97.257  1.00 10.56              
ATOM   3083  H   LYS A 192     118.457 107.687  96.296  1.00 10.56              
ATOM   3084  CA  LYS A 192     116.849 108.050  97.651  1.00 10.56              
ATOM   3085  HA  LYS A 192     116.632 107.624  98.626  1.00 10.56              
ATOM   3086  CB  LYS A 192     116.861 109.579  97.871  1.00 10.56              
ATOM   3087  HB1 LYS A 192     115.839 109.946  97.979  1.00 10.56              
ATOM   3088  HB2 LYS A 192     117.285 110.054  96.985  1.00 10.56              
ATOM   3089  CG  LYS A 192     117.658 110.036  99.117  1.00 10.56              
ATOM   3090  HG1 LYS A 192     117.857 111.101  98.987  1.00 10.56              
ATOM   3091  HG2 LYS A 192     118.629 109.545  99.159  1.00 10.56              
ATOM   3092  CD  LYS A 192     116.934 109.885 100.473  1.00 10.56              
ATOM   3093  HD1 LYS A 192     115.965 110.379 100.379  1.00 10.56              
ATOM   3094  HD2 LYS A 192     117.491 110.445 101.225  1.00 10.56              
ATOM   3095  CE  LYS A 192     116.672 108.466 101.013  1.00 10.56              
ATOM   3096  HE1 LYS A 192     116.319 107.819 100.206  1.00 10.56              
ATOM   3097  HE2 LYS A 192     115.849 108.542 101.721  1.00 10.56              
ATOM   3098  NZ  LYS A 192     117.836 107.845 101.701  1.00 10.56              
ATOM   3099  HZ1 LYS A 192     117.534 107.055 102.266  1.00 10.56              
ATOM   3100  HZ2 LYS A 192     118.493 107.486 101.010  1.00 10.56              
ATOM   3101  HZ3 LYS A 192     118.328 108.504 102.284  1.00 10.56              
ATOM   3102  C   LYS A 192     115.672 107.494  96.877  1.00 10.56              
ATOM   3103  O   LYS A 192     114.815 108.243  96.420  1.00 10.56              
ATOM   3104  N   ALA A 193     115.619 106.168  96.819  1.00 10.78              
ATOM   3105  H   ALA A 193     116.387 105.623  97.185  1.00 10.78              
ATOM   3106  CA  ALA A 193     114.368 105.460  96.621  1.00 10.78              
ATOM   3107  HA  ALA A 193     113.588 105.925  97.226  1.00 10.78              
ATOM   3108  CB  ALA A 193     113.978 105.559  95.130  1.00 10.78              
ATOM   3109  HB1 ALA A 193     113.043 105.026  94.951  1.00 10.78              
ATOM   3110  HB2 ALA A 193     113.832 106.596  94.832  1.00 10.78              
ATOM   3111  HB3 ALA A 193     114.761 105.113  94.515  1.00 10.78              
ATOM   3112  C   ALA A 193     114.451 103.983  96.993  1.00 10.78              
ATOM   3113  O   ALA A 193     115.529 103.394  97.038  1.00 10.78              
ATOM   3114  N   ASP A 194     113.259 103.416  97.122  1.00  9.28              
ATOM   3115  H   ASP A 194     112.459 104.028  97.064  1.00  9.28              
ATOM   3116  CA  ASP A 194     112.935 102.049  96.738  1.00  9.28              
ATOM   3117  HA  ASP A 194     113.525 101.788  95.860  1.00  9.28              
ATOM   3118  CB  ASP A 194     113.305 101.055  97.857  1.00  9.28              
ATOM   3119  HB1 ASP A 194     112.521 101.067  98.614  1.00  9.28              
ATOM   3120  HB2 ASP A 194     114.239 101.382  98.311  1.00  9.28              
ATOM   3121  CG  ASP A 194     113.517  99.617  97.359  1.00  9.28              
ATOM   3122  OD1 ASP A 194     113.132  99.347  96.194  1.00  9.28              
ATOM   3123  OD2 ASP A 194     114.018  98.784  98.145  1.00  9.28              
ATOM   3124  C   ASP A 194     111.455 102.016  96.325  1.00  9.28              
ATOM   3125  O   ASP A 194     110.881 103.073  96.021  1.00  9.28              
ATOM   3126  N   LYS A 195     110.829 100.836  96.265  1.00  9.60              
ATOM   3127  H   LYS A 195     111.402 100.011  96.437  1.00  9.60              
ATOM   3128  CA  LYS A 195     109.504 100.663  95.672  1.00  9.60              
ATOM   3129  HA  LYS A 195     109.029 101.641  95.597  1.00  9.60              
ATOM   3130  CB  LYS A 195     109.663 100.116  94.246  1.00  9.60              
ATOM   3131  HB1 LYS A 195     108.676  99.880  93.850  1.00  9.60              
ATOM   3132  HB2 LYS A 195     110.241  99.194  94.313  1.00  9.60              
ATOM   3133  CG  LYS A 195     110.374 101.048  93.244  1.00  9.60              
ATOM   3134  HG1 LYS A 195     110.568 100.478  92.338  1.00  9.60              
ATOM   3135  HG2 LYS A 195     111.341 101.361  93.638  1.00  9.60              
ATOM   3136  CD  LYS A 195     109.555 102.281  92.838  1.00  9.60              
ATOM   3137  HD1 LYS A 195     109.499 102.986  93.669  1.00  9.60              
ATOM   3138  HD2 LYS A 195     108.551 101.966  92.552  1.00  9.60              
ATOM   3139  CE  LYS A 195     110.258 102.924  91.636  1.00  9.60              
ATOM   3140  HE1 LYS A 195     110.483 102.132  90.914  1.00  9.60              
ATOM   3141  HE2 LYS A 195     111.216 103.345  91.957  1.00  9.60              
ATOM   3142  NZ  LYS A 195     109.428 103.952  90.959  1.00  9.60              
ATOM   3143  HZ1 LYS A 195     109.833 104.118  90.039  1.00  9.60              
ATOM   3144  HZ2 LYS A 195     108.500 103.595  90.759  1.00  9.60              
ATOM   3145  HZ3 LYS A 195     109.375 104.812  91.485  1.00  9.60              
ATOM   3146  C   LYS A 195     108.535  99.867  96.519  1.00  9.60              
ATOM   3147  O   LYS A 195     107.609 100.431  97.099  1.00  9.60              
ATOM   3148  N   ILE A 196     108.726  98.564  96.591  1.00  7.76              
ATOM   3149  H   ILE A 196     109.446  98.141  96.019  1.00  7.76              
ATOM   3150  CA  ILE A 196     107.980  97.690  97.486  1.00  7.76              
ATOM   3151  HA  ILE A 196     107.674  98.240  98.378  1.00  7.76              
ATOM   3152  CB  ILE A 196     106.712  97.146  96.762  1.00  7.76              
ATOM   3153  HB  ILE A 196     106.999  96.780  95.780  1.00  7.76              
ATOM   3154  CG2 ILE A 196     106.112  95.958  97.526  1.00  7.76              
ATOM   3155 1HG2 ILE A 196     105.945  96.261  98.556  1.00  7.76              
ATOM   3156 2HG2 ILE A 196     105.172  95.650  97.079  1.00  7.76              
ATOM   3157 3HG2 ILE A 196     106.795  95.110  97.480  1.00  7.76              
ATOM   3158  CG1 ILE A 196     105.659  98.261  96.546  1.00  7.76              
ATOM   3159 1HG1 ILE A 196     106.083  99.004  95.876  1.00  7.76              
ATOM   3160 2HG1 ILE A 196     105.432  98.732  97.502  1.00  7.76              
ATOM   3161  CD1 ILE A 196     104.351  97.845  95.875  1.00  7.76              
ATOM   3162  HD1 ILE A 196     103.781  98.734  95.605  1.00  7.76              
ATOM   3163  HD2 ILE A 196     104.586  97.297  94.968  1.00  7.76              
ATOM   3164  HD3 ILE A 196     103.744  97.238  96.546  1.00  7.76              
ATOM   3165  C   ILE A 196     108.898  96.588  97.920  1.00  7.76              
ATOM   3166  O   ILE A 196     109.648  96.095  97.081  1.00  7.76              
ATOM   3167  N   VAL A 197     108.805  96.175  99.186  1.00  5.75              
ATOM   3168  H   VAL A 197     108.132  96.581  99.830  1.00  5.75              
ATOM   3169  CA  VAL A 197     109.665  95.079  99.636  1.00  5.75              
ATOM   3170  HA  VAL A 197     110.051  94.584  98.763  1.00  5.75              
ATOM   3171  CB  VAL A 197     110.920  95.613 100.352  1.00  5.75              
ATOM   3172  HB  VAL A 197     111.281  96.479  99.796  1.00  5.75              
ATOM   3173  CG1 VAL A 197     110.642  96.067 101.783  1.00  5.75              
ATOM   3174 1HG1 VAL A 197     110.350  95.211 102.386  1.00  5.75              
ATOM   3175 2HG1 VAL A 197     111.540  96.522 102.204  1.00  5.75              
ATOM   3176 3HG1 VAL A 197     109.842  96.808 101.785  1.00  5.75              
ATOM   3177  CG2 VAL A 197     112.050  94.574 100.333  1.00  5.75              
ATOM   3178 1HG2 VAL A 197     112.943  95.005 100.786  1.00  5.75              
ATOM   3179 2HG2 VAL A 197     111.770  93.673 100.873  1.00  5.75              
ATOM   3180 3HG2 VAL A 197     112.285  94.316  99.301  1.00  5.75              
ATOM   3181  C   VAL A 197     108.891  94.033 100.407  1.00  5.75              
ATOM   3182  O   VAL A 197     107.900  94.340 101.081  1.00  5.75              
ATOM   3183  N   VAL A 198     109.311  92.771 100.310  1.00  6.09              
ATOM   3184  H   VAL A 198     110.065  92.529  99.666  1.00  6.09              
ATOM   3185  CA  VAL A 198     108.743  91.755 101.204  1.00  6.09              
ATOM   3186  HA  VAL A 198     107.715  92.038 101.417  1.00  6.09              
ATOM   3187  CB  VAL A 198     108.605  90.379 100.527  1.00  6.09              
ATOM   3188  HB  VAL A 198     109.574  90.023 100.186  1.00  6.09              
ATOM   3189  CG1 VAL A 198     107.997  89.331 101.467  1.00  6.09              
ATOM   3190 1HG1 VAL A 198     108.646  89.177 102.322  1.00  6.09              
ATOM   3191 2HG1 VAL A 198     107.020  89.654 101.817  1.00  6.09              
ATOM   3192 3HG1 VAL A 198     107.896  88.379 100.948  1.00  6.09              
ATOM   3193  CG2 VAL A 198     107.638  90.488  99.335  1.00  6.09              
ATOM   3194 1HG2 VAL A 198     107.582  89.534  98.811  1.00  6.09              
ATOM   3195 2HG2 VAL A 198     106.641  90.764  99.679  1.00  6.09              
ATOM   3196 3HG2 VAL A 198     107.978  91.246  98.631  1.00  6.09              
ATOM   3197  C   VAL A 198     109.424  91.766 102.569  1.00  6.09              
ATOM   3198  O   VAL A 198     108.790  92.208 103.538  1.00  6.09              
ATOM   3199  N   GLN A 199     110.689  91.337 102.623  1.00  5.94              
ATOM   3200  H   GLN A 199     111.134  91.104 101.742  1.00  5.94              
ATOM   3201  CA  GLN A 199     111.413  90.942 103.843  1.00  5.94              
ATOM   3202  HA  GLN A 199     112.280  90.380 103.490  1.00  5.94              
ATOM   3203  CB  GLN A 199     112.022  92.156 104.584  1.00  5.94              
ATOM   3204  HB1 GLN A 199     112.752  91.787 105.307  1.00  5.94              
ATOM   3205  HB2 GLN A 199     111.243  92.703 105.117  1.00  5.94              
ATOM   3206  CG  GLN A 199     112.722  93.103 103.580  1.00  5.94              
ATOM   3207  HG1 GLN A 199     111.986  93.813 103.212  1.00  5.94              
ATOM   3208  HG2 GLN A 199     113.087  92.522 102.731  1.00  5.94              
ATOM   3209  CD  GLN A 199     113.921  93.889 104.103  1.00  5.94              
ATOM   3210  OE1 GLN A 199     115.039  93.719 103.645  1.00  5.94              
ATOM   3211  NE2 GLN A 199     113.760  94.809 105.030  1.00  5.94              
ATOM   3212 1HE2 GLN A 199     112.860  94.994 105.432  1.00  5.94              
ATOM   3213 2HE2 GLN A 199     114.598  95.292 105.309  1.00  5.94              
ATOM   3214  C   GLN A 199     110.603  89.915 104.661  1.00  5.94              
ATOM   3215  O   GLN A 199     110.050  90.187 105.732  1.00  5.94              
ATOM   3216  N   MET A 200     110.508  88.708 104.085  1.00  6.03              
ATOM   3217  H   MET A 200     110.880  88.596 103.148  1.00  6.03              
ATOM   3218  CA  MET A 200     110.250  87.473 104.825  1.00  6.03              
ATOM   3219  HA  MET A 200     109.615  87.710 105.678  1.00  6.03              
ATOM   3220  CB  MET A 200     109.519  86.434 103.959  1.00  6.03              
ATOM   3221  HB1 MET A 200     110.163  86.100 103.148  1.00  6.03              
ATOM   3222  HB2 MET A 200     108.629  86.894 103.533  1.00  6.03              
ATOM   3223  CG  MET A 200     109.103  85.209 104.785  1.00  6.03              
ATOM   3224  HG1 MET A 200     108.670  85.549 105.724  1.00  6.03              
ATOM   3225  HG2 MET A 200     109.991  84.621 105.018  1.00  6.03              
ATOM   3226  SD  MET A 200     107.910  84.116 103.972  1.00  6.03              
ATOM   3227  CE  MET A 200     107.583  82.958 105.332  1.00  6.03              
ATOM   3228  HE1 MET A 200     106.921  82.166 104.981  1.00  6.03              
ATOM   3229  HE2 MET A 200     108.518  82.516 105.675  1.00  6.03              
ATOM   3230  HE3 MET A 200     107.102  83.481 106.159  1.00  6.03              
ATOM   3231  C   MET A 200     111.559  86.897 105.369  1.00  6.03              
ATOM   3232  O   MET A 200     112.576  86.952 104.686  1.00  6.03              
ATOM   3233  N   TYR A 201     111.505  86.294 106.562  1.00  6.24              
ATOM   3234  H   TYR A 201     110.635  86.373 107.073  1.00  6.24              
ATOM   3235  CA  TYR A 201     112.562  85.486 107.191  1.00  6.24              
ATOM   3236  HA  TYR A 201     112.500  85.716 108.253  1.00  6.24              
ATOM   3237  CB  TYR A 201     112.254  83.981 107.055  1.00  6.24              
ATOM   3238  HB1 TYR A 201     112.359  83.724 106.003  1.00  6.24              
ATOM   3239  HB2 TYR A 201     111.214  83.806 107.312  1.00  6.24              
ATOM   3240  CG  TYR A 201     113.102  83.007 107.880  1.00  6.24              
ATOM   3241  CD1 TYR A 201     113.695  83.369 109.112  1.00  6.24              
ATOM   3242  HD1 TYR A 201     113.551  84.353 109.528  1.00  6.24              
ATOM   3243  CE1 TYR A 201     114.485  82.442 109.827  1.00  6.24              
ATOM   3244  HE1 TYR A 201     114.951  82.722 110.762  1.00  6.24              
ATOM   3245  CZ  TYR A 201     114.686  81.142 109.321  1.00  6.24              
ATOM   3246  OH  TYR A 201     115.475  80.254 109.986  1.00  6.24              
ATOM   3247  HH  TYR A 201     115.552  79.419 109.519  1.00  6.24              
ATOM   3248  CE2 TYR A 201     114.063  80.764 108.115  1.00  6.24              
ATOM   3249  HE2 TYR A 201     114.189  79.764 107.731  1.00  6.24              
ATOM   3250  CD2 TYR A 201     113.271  81.689 107.410  1.00  6.24              
ATOM   3251  HD2 TYR A 201     112.776  81.374 106.505  1.00  6.24              
ATOM   3252  C   TYR A 201     113.989  85.817 106.766  1.00  6.24              
ATOM   3253  O   TYR A 201     114.666  85.064 106.064  1.00  6.24              
ATOM   3254  N   HIS A 202     114.380  87.014 107.185  1.00  6.30              
ATOM   3255  H   HIS A 202     113.700  87.564 107.685  1.00  6.30              
ATOM   3256  CA  HIS A 202     115.661  87.649 106.917  1.00  6.30              
ATOM   3257  HA  HIS A 202     115.961  87.449 105.886  1.00  6.30              
ATOM   3258  CB  HIS A 202     115.360  89.144 107.070  1.00  6.30              
ATOM   3259  HB1 HIS A 202     115.189  89.339 108.119  1.00  6.30              
ATOM   3260  HB2 HIS A 202     114.415  89.347 106.562  1.00  6.30              
ATOM   3261  CG  HIS A 202     116.317  90.170 106.526  1.00  6.30              
ATOM   3262  ND1 HIS A 202     115.896  91.403 106.028  1.00  6.30              
ATOM   3263  CE1 HIS A 202     117.013  92.103 105.786  1.00  6.30              
ATOM   3264  HE1 HIS A 202     117.029  93.101 105.369  1.00  6.30              
ATOM   3265  NE2 HIS A 202     118.099  91.375 106.088  1.00  6.30              
ATOM   3266  HE2 HIS A 202     119.062  91.684 106.017  1.00  6.30              
ATOM   3267  CD2 HIS A 202     117.680  90.151 106.556  1.00  6.30              
ATOM   3268  HD2 HIS A 202     118.304  89.368 106.959  1.00  6.30              
ATOM   3269  C   HIS A 202     116.771  87.092 107.834  1.00  6.30              
ATOM   3270  O   HIS A 202     117.925  87.104 107.427  1.00  6.30              
ATOM   3271  N   SER A 203     116.412  86.494 108.987  1.00  6.36              
ATOM   3272  H   SER A 203     115.493  86.722 109.328  1.00  6.36              
ATOM   3273  CA  SER A 203     117.018  85.288 109.609  1.00  6.36              
ATOM   3274  HA  SER A 203     116.222  84.550 109.677  1.00  6.36              
ATOM   3275  CB  SER A 203     118.089  84.634 108.702  1.00  6.36              
ATOM   3276  HB1 SER A 203     118.981  85.262 108.668  1.00  6.36              
ATOM   3277  HB2 SER A 203     117.687  84.531 107.693  1.00  6.36              
ATOM   3278  OG  SER A 203     118.453  83.347 109.163  1.00  6.36              
ATOM   3279  HG  SER A 203     118.991  82.924 108.486  1.00  6.36              
ATOM   3280  C   SER A 203     117.475  85.493 111.053  1.00  6.36              
ATOM   3281  O   SER A 203     116.741  86.082 111.831  1.00  6.36              
ATOM   3282  N   VAL A 204     118.662  85.014 111.430  1.00  7.10              
ATOM   3283  H   VAL A 204     119.141  84.419 110.766  1.00  7.10              
ATOM   3284  CA  VAL A 204     119.360  85.358 112.680  1.00  7.10              
ATOM   3285  HA  VAL A 204     118.601  85.495 113.451  1.00  7.10              
ATOM   3286  CB  VAL A 204     120.236  84.156 113.109  1.00  7.10              
ATOM   3287  HB  VAL A 204     119.640  83.257 112.947  1.00  7.10              
ATOM   3288  CG1 VAL A 204     121.513  83.996 112.272  1.00  7.10              
ATOM   3289 1HG1 VAL A 204     122.031  83.083 112.564  1.00  7.10              
ATOM   3290 2HG1 VAL A 204     121.263  83.933 111.214  1.00  7.10              
ATOM   3291 3HG1 VAL A 204     122.183  84.843 112.429  1.00  7.10              
ATOM   3292  CG2 VAL A 204     120.583  84.154 114.603  1.00  7.10              
ATOM   3293 1HG2 VAL A 204     121.059  83.210 114.864  1.00  7.10              
ATOM   3294 2HG2 VAL A 204     121.265  84.969 114.843  1.00  7.10              
ATOM   3295 3HG2 VAL A 204     119.672  84.262 115.191  1.00  7.10              
ATOM   3296  C   VAL A 204     120.128  86.696 112.603  1.00  7.10              
ATOM   3297  O   VAL A 204     120.990  87.003 113.423  1.00  7.10              
ATOM   3298  N   PHE A 205     119.815  87.471 111.565  1.00  6.46              
ATOM   3299  H   PHE A 205     119.083  87.132 110.968  1.00  6.46              
ATOM   3300  CA  PHE A 205     120.312  88.806 111.256  1.00  6.46              
ATOM   3301  HA  PHE A 205     121.350  88.694 110.937  1.00  6.46              
ATOM   3302  CB  PHE A 205     119.517  89.376 110.060  1.00  6.46              
ATOM   3303  HB1 PHE A 205     119.540  88.639 109.256  1.00  6.46              
ATOM   3304  HB2 PHE A 205     120.068  90.244 109.695  1.00  6.46              
ATOM   3305  CG  PHE A 205     118.055  89.797 110.258  1.00  6.46              
ATOM   3306  CD1 PHE A 205     117.167  89.094 111.098  1.00  6.46              
ATOM   3307  HD1 PHE A 205     117.520  88.311 111.739  1.00  6.46              
ATOM   3308  CE1 PHE A 205     115.798  89.408 111.140  1.00  6.46              
ATOM   3309  HE1 PHE A 205     115.141  88.834 111.778  1.00  6.46              
ATOM   3310  CZ  PHE A 205     115.299  90.476 110.381  1.00  6.46              
ATOM   3311  HZ  PHE A 205     114.250  90.731 110.432  1.00  6.46              
ATOM   3312  CE2 PHE A 205     116.178  91.224 109.579  1.00  6.46              
ATOM   3313  HE2 PHE A 205     115.800  92.054 109.001  1.00  6.46              
ATOM   3314  CD2 PHE A 205     117.547  90.888 109.526  1.00  6.46              
ATOM   3315  HD2 PHE A 205     118.213  91.459 108.899  1.00  6.46              
ATOM   3316  C   PHE A 205     120.301  89.809 112.424  1.00  6.46              
ATOM   3317  O   PHE A 205     119.494  89.758 113.350  1.00  6.46              
ATOM   3318  N   ASP A 206     121.169  90.804 112.321  1.00  5.87              
ATOM   3319  H   ASP A 206     121.682  90.873 111.450  1.00  5.87              
ATOM   3320  CA  ASP A 206     121.464  91.878 113.269  1.00  5.87              
ATOM   3321  HA  ASP A 206     121.574  91.452 114.266  1.00  5.87              
ATOM   3322  CB  ASP A 206     122.827  92.474 112.809  1.00  5.87              
ATOM   3323  HB1 ASP A 206     123.554  91.664 112.721  1.00  5.87              
ATOM   3324  HB2 ASP A 206     123.191  93.141 113.593  1.00  5.87              
ATOM   3325  CG  ASP A 206     122.794  93.259 111.469  1.00  5.87              
ATOM   3326  OD1 ASP A 206     123.732  94.057 111.219  1.00  5.87              
ATOM   3327  OD2 ASP A 206     121.822  93.097 110.694  1.00  5.87              
ATOM   3328  C   ASP A 206     120.421  93.023 113.336  1.00  5.87              
ATOM   3329  O   ASP A 206     120.749  94.206 113.489  1.00  5.87              
ATOM   3330  N   MET A 207     119.148  92.683 113.155  1.00  5.19              
ATOM   3331  H   MET A 207     118.974  91.682 113.154  1.00  5.19              
ATOM   3332  CA  MET A 207     118.255  93.480 112.308  1.00  5.19              
ATOM   3333  HA  MET A 207     118.693  93.433 111.312  1.00  5.19              
ATOM   3334  CB  MET A 207     116.902  92.760 112.217  1.00  5.19              
ATOM   3335  HB1 MET A 207     117.100  91.706 112.054  1.00  5.19              
ATOM   3336  HB2 MET A 207     116.369  93.164 111.356  1.00  5.19              
ATOM   3337  CG  MET A 207     115.962  92.855 113.422  1.00  5.19              
ATOM   3338  HG1 MET A 207     115.762  93.905 113.631  1.00  5.19              
ATOM   3339  HG2 MET A 207     116.448  92.408 114.289  1.00  5.19              
ATOM   3340  SD  MET A 207     114.362  92.038 113.157  1.00  5.19              
ATOM   3341  CE  MET A 207     114.581  90.539 114.157  1.00  5.19              
ATOM   3342  HE1 MET A 207     114.670  90.809 115.209  1.00  5.19              
ATOM   3343  HE2 MET A 207     113.717  89.885 114.031  1.00  5.19              
ATOM   3344  HE3 MET A 207     115.481  90.010 113.843  1.00  5.19              
ATOM   3345  C   MET A 207     118.012  94.937 112.581  1.00  5.19              
ATOM   3346  O   MET A 207     117.724  95.622 111.598  1.00  5.19              
ATOM   3347  N   PRO A 208     118.104  95.465 113.812  1.00  5.22              
ATOM   3348  CD  PRO A 208     118.199  94.835 115.126  1.00  5.22              
ATOM   3349  HD1 PRO A 208     119.204  94.458 115.300  1.00  5.22              
ATOM   3350  HD2 PRO A 208     117.476  94.034 115.252  1.00  5.22              
ATOM   3351  CG  PRO A 208     117.922  95.951 116.129  1.00  5.22              
ATOM   3352  HG1 PRO A 208     118.435  95.785 117.076  1.00  5.22              
ATOM   3353  HG2 PRO A 208     116.847  96.040 116.280  1.00  5.22              
ATOM   3354  CB  PRO A 208     118.446  97.188 115.403  1.00  5.22              
ATOM   3355  HB1 PRO A 208     119.529  97.251 115.523  1.00  5.22              
ATOM   3356  HB2 PRO A 208     117.965  98.100 115.758  1.00  5.22              
ATOM   3357  CA  PRO A 208     118.091  96.895 113.942  1.00  5.22              
ATOM   3358  HA  PRO A 208     117.070  97.236 113.767  1.00  5.22              
ATOM   3359  C   PRO A 208     119.004  97.640 112.958  1.00  5.22              
ATOM   3360  O   PRO A 208     118.607  98.687 112.450  1.00  5.22              
ATOM   3361  N   VAL A 209     120.167  97.063 112.613  1.00  5.18              
ATOM   3362  H   VAL A 209     120.434  96.173 113.026  1.00  5.18              
ATOM   3363  CA  VAL A 209     121.043  97.659 111.592  1.00  5.18              
ATOM   3364  HA  VAL A 209     121.173  98.703 111.880  1.00  5.18              
ATOM   3365  CB  VAL A 209     122.452  97.053 111.547  1.00  5.18              
ATOM   3366  HB  VAL A 209     122.400  96.101 111.029  1.00  5.18              
ATOM   3367  CG1 VAL A 209     123.398  97.996 110.787  1.00  5.18              
ATOM   3368 1HG1 VAL A 209     124.419  97.624 110.840  1.00  5.18              
ATOM   3369 2HG1 VAL A 209     123.097  98.064 109.741  1.00  5.18              
ATOM   3370 3HG1 VAL A 209     123.371  98.994 111.226  1.00  5.18              
ATOM   3371  CG2 VAL A 209     123.065  96.859 112.942  1.00  5.18              
ATOM   3372 1HG2 VAL A 209     124.078  96.467 112.843  1.00  5.18              
ATOM   3373 2HG2 VAL A 209     123.086  97.807 113.480  1.00  5.18              
ATOM   3374 3HG2 VAL A 209     122.489  96.127 113.504  1.00  5.18              
ATOM   3375  C   VAL A 209     120.396  97.699 110.194  1.00  5.18              
ATOM   3376  O   VAL A 209     120.408  98.733 109.519  1.00  5.18              
ATOM   3377  N   ILE A 210     119.750  96.609 109.766  1.00  5.16              
ATOM   3378  H   ILE A 210     119.714  95.797 110.367  1.00  5.16              
ATOM   3379  CA  ILE A 210     119.061  96.580 108.462  1.00  5.16              
ATOM   3380  HA  ILE A 210     119.785  96.963 107.742  1.00  5.16              
ATOM   3381  CB  ILE A 210     118.705  95.156 107.966  1.00  5.16              
ATOM   3382  HB  ILE A 210     118.758  95.184 106.876  1.00  5.16              
ATOM   3383  CG2 ILE A 210     119.771  94.147 108.423  1.00  5.16              
ATOM   3384 1HG2 ILE A 210     120.772  94.521 108.203  1.00  5.16              
ATOM   3385 2HG2 ILE A 210     119.708  93.982 109.496  1.00  5.16              
ATOM   3386 3HG2 ILE A 210     119.629  93.187 107.932  1.00  5.16              
ATOM   3387  CG1 ILE A 210     117.311  94.595 108.330  1.00  5.16              
ATOM   3388 1HG1 ILE A 210     117.074  94.804 109.369  1.00  5.16              
ATOM   3389 2HG1 ILE A 210     117.346  93.515 108.217  1.00  5.16              
ATOM   3390  CD1 ILE A 210     116.156  95.074 107.438  1.00  5.16              
ATOM   3391  HD1 ILE A 210     115.279  94.455 107.630  1.00  5.16              
ATOM   3392  HD2 ILE A 210     115.895  96.107 107.649  1.00  5.16              
ATOM   3393  HD3 ILE A 210     116.431  94.986 106.388  1.00  5.16              
ATOM   3394  C   ILE A 210     117.884  97.564 108.410  1.00  5.16              
ATOM   3395  O   ILE A 210     117.592  98.168 107.368  1.00  5.16              
ATOM   3396  N   ILE A 211     117.210  97.756 109.546  1.00  5.17              
ATOM   3397  H   ILE A 211     117.489  97.241 110.374  1.00  5.17              
ATOM   3398  CA  ILE A 211     116.139  98.744 109.642  1.00  5.17              
ATOM   3399  HA  ILE A 211     115.493  98.603 108.775  1.00  5.17              
ATOM   3400  CB  ILE A 211     115.250  98.536 110.897  1.00  5.17              
ATOM   3401  HB  ILE A 211     115.857  98.753 111.777  1.00  5.17              
ATOM   3402  CG2 ILE A 211     114.047  99.501 110.893  1.00  5.17              
ATOM   3403 1HG2 ILE A 211     113.485  99.399 111.822  1.00  5.17              
ATOM   3404 2HG2 ILE A 211     114.387 100.526 110.789  1.00  5.17              
ATOM   3405 3HG2 ILE A 211     113.397  99.304 110.041  1.00  5.17              
ATOM   3406  CG1 ILE A 211     114.695  97.096 111.049  1.00  5.17              
ATOM   3407 1HG1 ILE A 211     114.201  97.015 112.017  1.00  5.17              
ATOM   3408 2HG1 ILE A 211     115.521  96.396 111.066  1.00  5.17              
ATOM   3409  CD1 ILE A 211     113.710  96.610 109.974  1.00  5.17              
ATOM   3410  HD1 ILE A 211     113.535  95.542 110.107  1.00  5.17              
ATOM   3411  HD2 ILE A 211     112.756  97.128 110.069  1.00  5.17              
ATOM   3412  HD3 ILE A 211     114.117  96.778 108.978  1.00  5.17              
ATOM   3413  C   ILE A 211     116.674 100.180 109.516  1.00  5.17              
ATOM   3414  O   ILE A 211     116.109 100.957 108.740  1.00  5.17              
ATOM   3415  N   ASP A 212     117.799 100.493 110.173  1.00  5.22              
ATOM   3416  H   ASP A 212     118.205  99.805 110.802  1.00  5.22              
ATOM   3417  CA  ASP A 212     118.556 101.747 109.975  1.00  5.22              
ATOM   3418  HA  ASP A 212     117.937 102.575 110.323  1.00  5.22              
ATOM   3419  CB  ASP A 212     119.836 101.709 110.843  1.00  5.22              
ATOM   3420  HB1 ASP A 212     120.657 101.275 110.270  1.00  5.22              
ATOM   3421  HB2 ASP A 212     119.665 101.061 111.704  1.00  5.22              
ATOM   3422  CG  ASP A 212     120.255 103.082 111.383  1.00  5.22              
ATOM   3423  OD1 ASP A 212     121.160 103.710 110.794  1.00  5.22              
ATOM   3424  OD2 ASP A 212     119.665 103.501 112.409  1.00  5.22              
ATOM   3425  C   ASP A 212     118.863 101.995 108.496  1.00  5.22              
ATOM   3426  O   ASP A 212     118.712 103.100 107.979  1.00  5.22              
ATOM   3427  N   CYS A 213     119.166 100.926 107.765  1.00  5.21              
ATOM   3428  H   CYS A 213     119.314 100.053 108.255  1.00  5.21              
ATOM   3429  CA  CYS A 213     119.424 100.987 106.332  1.00  5.21              
ATOM   3430  HA  CYS A 213     120.086 101.835 106.194  1.00  5.21              
ATOM   3431  CB  CYS A 213     120.210  99.688 106.030  1.00  5.21              
ATOM   3432  HB1 CYS A 213     120.408  99.152 106.961  1.00  5.21              
ATOM   3433  HB2 CYS A 213     121.189  99.961 105.663  1.00  5.21              
ATOM   3434  SG  CYS A 213     119.399  98.518 104.899  1.00  5.21              
ATOM   3435  HG  CYS A 213     118.331  98.312 105.692  1.00  5.21              
ATOM   3436  C   CYS A 213     118.193 101.265 105.454  1.00  5.21              
ATOM   3437  O   CYS A 213     118.328 101.954 104.440  1.00  5.21              
ATOM   3438  N   LEU A 214     116.989 100.804 105.824  1.00  5.28              
ATOM   3439  H   LEU A 214     116.914 100.281 106.690  1.00  5.28              
ATOM   3440  CA  LEU A 214     115.768 101.122 105.041  1.00  5.28              
ATOM   3441  HA  LEU A 214     115.989 100.972 103.985  1.00  5.28              
ATOM   3442  CB  LEU A 214     114.657 100.127 105.466  1.00  5.28              
ATOM   3443  HB1 LEU A 214     114.181 100.522 106.365  1.00  5.28              
ATOM   3444  HB2 LEU A 214     115.106  99.170 105.734  1.00  5.28              
ATOM   3445  CG  LEU A 214     113.581  99.869 104.385  1.00  5.28              
ATOM   3446  HG  LEU A 214     113.364 100.786 103.844  1.00  5.28              
ATOM   3447  CD1 LEU A 214     114.035  98.799 103.390  1.00  5.28              
ATOM   3448 1HD1 LEU A 214     113.306  98.718 102.583  1.00  5.28              
ATOM   3449 2HD1 LEU A 214     114.994  99.078 102.959  1.00  5.28              
ATOM   3450 3HD1 LEU A 214     114.140  97.835 103.886  1.00  5.28              
ATOM   3451  CD2 LEU A 214     112.271  99.363 104.995  1.00  5.28              
ATOM   3452 1HD2 LEU A 214     111.534  99.222 104.202  1.00  5.28              
ATOM   3453 2HD2 LEU A 214     112.433  98.424 105.521  1.00  5.28              
ATOM   3454 3HD2 LEU A 214     111.892 100.105 105.692  1.00  5.28              
ATOM   3455  C   LEU A 214     115.291 102.589 105.212  1.00  5.28              
ATOM   3456  O   LEU A 214     114.158 102.934 104.869  1.00  5.28              
ATOM   3457  N   ALA A 215     116.095 103.467 105.812  1.00  5.26              
ATOM   3458  H   ALA A 215     117.029 103.166 106.054  1.00  5.26              
ATOM   3459  CA  ALA A 215     115.682 104.813 106.193  1.00  5.26              
ATOM   3460  HA  ALA A 215     114.774 104.743 106.782  1.00  5.26              
ATOM   3461  CB  ALA A 215     116.749 105.400 107.123  1.00  5.26              
ATOM   3462  HB1 ALA A 215     116.489 106.423 107.396  1.00  5.26              
ATOM   3463  HB2 ALA A 215     116.802 104.806 108.037  1.00  5.26              
ATOM   3464  HB3 ALA A 215     117.725 105.391 106.633  1.00  5.26              
ATOM   3465  C   ALA A 215     115.433 105.762 105.010  1.00  5.26              
ATOM   3466  O   ALA A 215     116.186 105.837 104.029  1.00  5.26              
ATOM   3467  N   SER A 216     114.402 106.601 105.158  1.00  5.25              
ATOM   3468  H   SER A 216     113.866 106.549 106.015  1.00  5.25              
ATOM   3469  CA  SER A 216     113.972 107.555 104.129  1.00  5.25              
ATOM   3470  HA  SER A 216     113.043 107.990 104.502  1.00  5.25              
ATOM   3471  CB  SER A 216     114.973 108.718 104.049  1.00  5.25              
ATOM   3472  HB1 SER A 216     115.945 108.341 103.739  1.00  5.25              
ATOM   3473  HB2 SER A 216     115.084 109.158 105.042  1.00  5.25              
ATOM   3474  OG  SER A 216     114.551 109.726 103.153  1.00  5.25              
ATOM   3475  HG  SER A 216     114.006 109.300 102.473  1.00  5.25              
ATOM   3476  C   SER A 216     113.582 106.903 102.790  1.00  5.25              
ATOM   3477  O   SER A 216     113.749 107.510 101.727  1.00  5.25              
ATOM   3478  N   PHE A 217     113.070 105.668 102.837  1.00  5.18              
ATOM   3479  H   PHE A 217     113.024 105.191 103.727  1.00  5.18              
ATOM   3480  CA  PHE A 217     112.402 104.995 101.719  1.00  5.18              
ATOM   3481  HA  PHE A 217     112.947 105.211 100.800  1.00  5.18              
ATOM   3482  CB  PHE A 217     112.447 103.470 101.937  1.00  5.18              
ATOM   3483  HB1 PHE A 217     111.701 103.013 101.285  1.00  5.18              
ATOM   3484  HB2 PHE A 217     112.144 103.244 102.959  1.00  5.18              
ATOM   3485  CG  PHE A 217     113.776 102.771 101.654  1.00  5.18              
ATOM   3486  CD1 PHE A 217     115.023 103.359 101.955  1.00  5.18              
ATOM   3487  HD1 PHE A 217     115.081 104.329 102.407  1.00  5.18              
ATOM   3488  CE1 PHE A 217     116.221 102.668 101.726  1.00  5.18              
ATOM   3489  HE1 PHE A 217     117.165 103.113 102.004  1.00  5.18              
ATOM   3490  CZ  PHE A 217     116.191 101.388 101.158  1.00  5.18              
ATOM   3491  HZ  PHE A 217     117.108 100.858 100.978  1.00  5.18              
ATOM   3492  CE2 PHE A 217     114.961 100.795 100.838  1.00  5.18              
ATOM   3493  HE2 PHE A 217     114.930  99.813 100.383  1.00  5.18              
ATOM   3494  CD2 PHE A 217     113.760 101.477 101.104  1.00  5.18              
ATOM   3495  HD2 PHE A 217     112.819 100.996 100.881  1.00  5.18              
ATOM   3496  C   PHE A 217     110.972 105.516 101.523  1.00  5.18              
ATOM   3497  O   PHE A 217     110.452 106.242 102.380  1.00  5.18              
ATOM   3498  N   LYS A 218     110.330 105.163 100.395  1.00  5.12              
ATOM   3499  H   LYS A 218     110.799 104.550  99.744  1.00  5.12              
ATOM   3500  CA  LYS A 218     108.891 105.410 100.225  1.00  5.12              
ATOM   3501  HA  LYS A 218     108.557 105.352 101.248  1.00  5.12              
ATOM   3502  CB  LYS A 218     108.563 106.838  99.732  1.00  5.12              
ATOM   3503  HB1 LYS A 218     108.212 106.801  98.700  1.00  5.12              
ATOM   3504  HB2 LYS A 218     109.474 107.440  99.726  1.00  5.12              
ATOM   3505  CG  LYS A 218     107.517 107.591 100.594  1.00  5.12              
ATOM   3506  HG1 LYS A 218     107.114 108.399  99.983  1.00  5.12              
ATOM   3507  HG2 LYS A 218     108.033 108.057 101.436  1.00  5.12              
ATOM   3508  CD  LYS A 218     106.329 106.771 101.148  1.00  5.12              
ATOM   3509  HD1 LYS A 218     106.019 106.038 100.403  1.00  5.12              
ATOM   3510  HD2 LYS A 218     105.486 107.440 101.330  1.00  5.12              
ATOM   3511  CE  LYS A 218     106.695 106.093 102.480  1.00  5.12              
ATOM   3512  HE1 LYS A 218     106.479 106.774 103.307  1.00  5.12              
ATOM   3513  HE2 LYS A 218     107.772 105.902 102.486  1.00  5.12              
ATOM   3514  NZ  LYS A 218     105.998 104.803 102.682  1.00  5.12              
ATOM   3515  HZ1 LYS A 218     105.900 104.263 101.830  1.00  5.12              
ATOM   3516  HZ2 LYS A 218     106.534 104.200 103.313  1.00  5.12              
ATOM   3517  HZ3 LYS A 218     105.072 104.949 103.075  1.00  5.12              
ATOM   3518  C   LYS A 218     108.078 104.290  99.591  1.00  5.12              
ATOM   3519  O   LYS A 218     107.307 104.487  98.658  1.00  5.12              
ATOM   3520  N   GLU A 219     108.229 103.116 100.179  1.00  4.98              
ATOM   3521  H   GLU A 219     108.892 103.062 100.949  1.00  4.98              
ATOM   3522  CA  GLU A 219     107.446 101.922  99.901  1.00  4.98              
ATOM   3523  HA  GLU A 219     107.679 101.703  98.876  1.00  4.98              
ATOM   3524  CB  GLU A 219     107.961 100.741 100.752  1.00  4.98              
ATOM   3525  HB1 GLU A 219     109.038 100.645 100.600  1.00  4.98              
ATOM   3526  HB2 GLU A 219     107.503  99.827 100.372  1.00  4.98              
ATOM   3527  CG  GLU A 219     107.678 100.815 102.266  1.00  4.98              
ATOM   3528  HG1 GLU A 219     108.119  99.937 102.743  1.00  4.98              
ATOM   3529  HG2 GLU A 219     106.597 100.757 102.407  1.00  4.98              
ATOM   3530  CD  GLU A 219     108.221 102.082 102.948  1.00  4.98              
ATOM   3531  OE1 GLU A 219     107.440 102.721 103.691  1.00  4.98              
ATOM   3532  OE2 GLU A 219     109.354 102.507 102.627  1.00  4.98              
ATOM   3533  C   GLU A 219     105.924 102.091  99.975  1.00  4.98              
ATOM   3534  O   GLU A 219     105.402 102.876 100.770  1.00  4.98              
ATOM   3535  N   VAL A 220     105.204 101.319  99.156  1.00  4.94              
ATOM   3536  H   VAL A 220     105.696 100.772  98.464  1.00  4.94              
ATOM   3537  CA  VAL A 220     103.760 101.108  99.347  1.00  4.94              
ATOM   3538  HA  VAL A 220     103.322 102.023  99.741  1.00  4.94              
ATOM   3539  CB  VAL A 220     103.017 100.784  98.035  1.00  4.94              
ATOM   3540  HB  VAL A 220     103.351  99.816  97.670  1.00  4.94              
ATOM   3541  CG1 VAL A 220     101.495 100.725  98.232  1.00  4.94              
ATOM   3542 1HG1 VAL A 220     101.011 100.485  97.284  1.00  4.94              
ATOM   3543 2HG1 VAL A 220     101.231  99.945  98.946  1.00  4.94              
ATOM   3544 3HG1 VAL A 220     101.122 101.682  98.595  1.00  4.94              
ATOM   3545  CG2 VAL A 220     103.301 101.838  96.955  1.00  4.94              
ATOM   3546 1HG2 VAL A 220     102.733 101.607  96.053  1.00  4.94              
ATOM   3547 2HG2 VAL A 220     103.018 102.828  97.314  1.00  4.94              
ATOM   3548 3HG2 VAL A 220     104.360 101.839  96.696  1.00  4.94              
ATOM   3549  C   VAL A 220     103.512 100.018 100.378  1.00  4.94              
ATOM   3550  O   VAL A 220     102.688 100.202 101.263  1.00  4.94              
ATOM   3551  N   GLU A 221     104.261  98.916 100.307  1.00  5.03              
ATOM   3552  H   GLU A 221     104.976  98.858  99.600  1.00  5.03              
ATOM   3553  CA  GLU A 221     104.050  97.745 101.155  1.00  5.03              
ATOM   3554  HA  GLU A 221     103.425  98.013 102.003  1.00  5.03              
ATOM   3555  CB  GLU A 221     103.342  96.621 100.368  1.00  5.03              
ATOM   3556  HB1 GLU A 221     103.091  95.834 101.081  1.00  5.03              
ATOM   3557  HB2 GLU A 221     104.054  96.203  99.663  1.00  5.03              
ATOM   3558  CG  GLU A 221     102.077  96.978  99.561  1.00  5.03              
ATOM   3559  HG1 GLU A 221     102.317  97.760  98.840  1.00  5.03              
ATOM   3560  HG2 GLU A 221     101.299  97.347 100.226  1.00  5.03              
ATOM   3561  CD  GLU A 221     101.559  95.740  98.814  1.00  5.03              
ATOM   3562  OE1 GLU A 221     101.583  95.725  97.564  1.00  5.03              
ATOM   3563  OE2 GLU A 221     101.290  94.721  99.493  1.00  5.03              
ATOM   3564  C   GLU A 221     105.393  97.219 101.695  1.00  5.03              
ATOM   3565  O   GLU A 221     106.372  97.026 100.950  1.00  5.03              
ATOM   3566  N   LEU A 222     105.364  96.902 102.994  1.00  5.06              
ATOM   3567  H   LEU A 222     104.521  97.143 103.513  1.00  5.06              
ATOM   3568  CA  LEU A 222     106.365  96.139 103.732  1.00  5.06              
ATOM   3569  HA  LEU A 222     107.059  95.698 103.017  1.00  5.06              
ATOM   3570  CB  LEU A 222     107.172  97.063 104.672  1.00  5.06              
ATOM   3571  HB1 LEU A 222     106.460  97.591 105.301  1.00  5.06              
ATOM   3572  HB2 LEU A 222     107.707  97.800 104.070  1.00  5.06              
ATOM   3573  CG  LEU A 222     108.171  96.358 105.621  1.00  5.06              
ATOM   3574  HG  LEU A 222     107.632  95.632 106.231  1.00  5.06              
ATOM   3575  CD1 LEU A 222     109.302  95.630 104.904  1.00  5.06              
ATOM   3576 1HD1 LEU A 222     109.922  95.102 105.629  1.00  5.06              
ATOM   3577 2HD1 LEU A 222     108.900  94.905 104.198  1.00  5.06              
ATOM   3578 3HD1 LEU A 222     109.917  96.356 104.377  1.00  5.06              
ATOM   3579  CD2 LEU A 222     108.801  97.375 106.570  1.00  5.06              
ATOM   3580 1HD2 LEU A 222     109.472  96.869 107.264  1.00  5.06              
ATOM   3581 2HD2 LEU A 222     109.359  98.124 106.006  1.00  5.06              
ATOM   3582 3HD2 LEU A 222     108.019  97.870 107.145  1.00  5.06              
ATOM   3583  C   LEU A 222     105.705  95.003 104.519  1.00  5.06              
ATOM   3584  O   LEU A 222     104.656  95.204 105.146  1.00  5.06              
ATOM   3585  N   ARG A 223     106.275  93.781 104.483  1.00  4.97              
ATOM   3586  H   ARG A 223     107.142  93.617 103.976  1.00  4.97              
ATOM   3587  CA  ARG A 223     105.492  92.650 105.004  1.00  4.97              
ATOM   3588  HA  ARG A 223     104.442  92.930 104.959  1.00  4.97              
ATOM   3589  CB  ARG A 223     105.589  91.379 104.131  1.00  4.97              
ATOM   3590  HB1 ARG A 223     105.285  90.518 104.726  1.00  4.97              
ATOM   3591  HB2 ARG A 223     106.615  91.210 103.821  1.00  4.97              
ATOM   3592  CG  ARG A 223     104.672  91.411 102.890  1.00  4.97              
ATOM   3593  HG1 ARG A 223     103.649  91.202 103.195  1.00  4.97              
ATOM   3594  HG2 ARG A 223     104.976  90.622 102.203  1.00  4.97              
ATOM   3595  CD  ARG A 223     104.701  92.758 102.162  1.00  4.97              
ATOM   3596  HD1 ARG A 223     105.740  93.007 101.951  1.00  4.97              
ATOM   3597  HD2 ARG A 223     104.286  93.530 102.807  1.00  4.97              
ATOM   3598  NE  ARG A 223     103.906  92.761 100.931  1.00  4.97              
ATOM   3599  HE  ARG A 223     102.944  92.459 100.986  1.00  4.97              
ATOM   3600  CZ  ARG A 223     104.303  93.261  99.782  1.00  4.97              
ATOM   3601  NH1 ARG A 223     105.477  93.795  99.619  1.00  4.97              
ATOM   3602 1HH1 ARG A 223     106.111  93.938 100.398  1.00  4.97              
ATOM   3603 2HH1 ARG A 223     105.669  94.286  98.769  1.00  4.97              
ATOM   3604  NH2 ARG A 223     103.505  93.278  98.762  1.00  4.97              
ATOM   3605 1HH2 ARG A 223     102.503  93.338  98.960  1.00  4.97              
ATOM   3606 2HH2 ARG A 223     103.801  93.687  97.899  1.00  4.97              
ATOM   3607  C   ARG A 223     105.698  92.411 106.489  1.00  4.97              
ATOM   3608  O   ARG A 223     104.748  92.618 107.250  1.00  4.97              
ATOM   3609  N   GLY A 224     106.926  92.009 106.842  1.00  4.99              
ATOM   3610  H   GLY A 224     107.597  91.924 106.089  1.00  4.99              
ATOM   3611  CA  GLY A 224     107.367  91.640 108.190  1.00  4.99              
ATOM   3612  HA1 GLY A 224     107.089  92.426 108.892  1.00  4.99              
ATOM   3613  HA2 GLY A 224     108.454  91.540 108.198  1.00  4.99              
ATOM   3614  C   GLY A 224     106.741  90.328 108.659  1.00  4.99              
ATOM   3615  O   GLY A 224     105.726  90.299 109.361  1.00  4.99              
ATOM   3616  N   LEU A 225     107.343  89.239 108.196  1.00  5.05              
ATOM   3617  H   LEU A 225     108.249  89.371 107.760  1.00  5.05              
ATOM   3618  CA  LEU A 225     106.717  87.941 107.941  1.00  5.05              
ATOM   3619  HA  LEU A 225     105.776  87.848 108.468  1.00  5.05              
ATOM   3620  CB  LEU A 225     106.452  87.966 106.421  1.00  5.05              
ATOM   3621  HB1 LEU A 225     107.392  88.154 105.900  1.00  5.05              
ATOM   3622  HB2 LEU A 225     105.791  88.809 106.214  1.00  5.05              
ATOM   3623  CG  LEU A 225     105.818  86.719 105.802  1.00  5.05              
ATOM   3624  HG  LEU A 225     106.498  85.876 105.884  1.00  5.05              
ATOM   3625  CD1 LEU A 225     104.523  86.379 106.512  1.00  5.05              
ATOM   3626 1HD1 LEU A 225     103.901  87.267 106.537  1.00  5.05              
ATOM   3627 2HD1 LEU A 225     104.020  85.577 105.970  1.00  5.05              
ATOM   3628 3HD1 LEU A 225     104.713  86.027 107.520  1.00  5.05              
ATOM   3629  CD2 LEU A 225     105.497  86.993 104.333  1.00  5.05              
ATOM   3630 1HD2 LEU A 225     105.133  86.075 103.868  1.00  5.05              
ATOM   3631 2HD2 LEU A 225     104.729  87.762 104.246  1.00  5.05              
ATOM   3632 3HD2 LEU A 225     106.392  87.315 103.804  1.00  5.05              
ATOM   3633  C   LEU A 225     107.707  86.836 108.349  1.00  5.05              
ATOM   3634  O   LEU A 225     108.916  87.027 108.211  1.00  5.05              
ATOM   3635  N   HIS A 226     107.197  85.714 108.865  1.00  5.01              
ATOM   3636  H   HIS A 226     106.191  85.586 108.834  1.00  5.01              
ATOM   3637  CA  HIS A 226     107.896  84.720 109.699  1.00  5.01              
ATOM   3638  HA  HIS A 226     107.253  83.838 109.740  1.00  5.01              
ATOM   3639  CB  HIS A 226     109.210  84.236 109.058  1.00  5.01              
ATOM   3640  HB1 HIS A 226     109.962  85.022 109.092  1.00  5.01              
ATOM   3641  HB2 HIS A 226     109.012  83.999 108.012  1.00  5.01              
ATOM   3642  CG  HIS A 226     109.819  83.018 109.698  1.00  5.01              
ATOM   3643  ND1 HIS A 226     109.695  81.714 109.220  1.00  5.01              
ATOM   3644  CE1 HIS A 226     110.443  80.954 110.034  1.00  5.01              
ATOM   3645  HE1 HIS A 226     110.563  79.883 109.937  1.00  5.01              
ATOM   3646  NE2 HIS A 226     111.025  81.709 110.982  1.00  5.01              
ATOM   3647  HE2 HIS A 226     111.638  81.370 111.712  1.00  5.01              
ATOM   3648  CD2 HIS A 226     110.644  83.017 110.785  1.00  5.01              
ATOM   3649  HD2 HIS A 226     110.954  83.874 111.365  1.00  5.01              
ATOM   3650  C   HIS A 226     108.043  85.170 111.167  1.00  5.01              
ATOM   3651  O   HIS A 226     107.270  84.731 112.011  1.00  5.01              
ATOM   3652  N   ASP A 227     109.011  86.043 111.473  1.00  4.99              
ATOM   3653  H   ASP A 227     109.542  86.437 110.709  1.00  4.99              
ATOM   3654  CA  ASP A 227     109.614  86.130 112.825  1.00  4.99              
ATOM   3655  HA  ASP A 227     109.868  85.110 113.122  1.00  4.99              
ATOM   3656  CB  ASP A 227     110.967  86.869 112.718  1.00  4.99              
ATOM   3657  HB1 ASP A 227     110.840  87.816 112.194  1.00  4.99              
ATOM   3658  HB2 ASP A 227     111.634  86.266 112.099  1.00  4.99              
ATOM   3659  CG  ASP A 227     111.648  87.110 114.077  1.00  4.99              
ATOM   3660  OD1 ASP A 227     111.620  88.272 114.551  1.00  4.99              
ATOM   3661  OD2 ASP A 227     112.213  86.126 114.601  1.00  4.99              
ATOM   3662  C   ASP A 227     108.731  86.651 113.969  1.00  4.99              
ATOM   3663  O   ASP A 227     108.532  85.865 114.896  1.00  4.99              
ATOM   3664  N   PRO A 228     108.183  87.890 113.951  1.00  4.97              
ATOM   3665  CD  PRO A 228     108.557  89.000 113.087  1.00  4.97              
ATOM   3666  HD1 PRO A 228     108.349  88.774 112.042  1.00  4.97              
ATOM   3667  HD2 PRO A 228     109.615  89.219 113.218  1.00  4.97              
ATOM   3668  CG  PRO A 228     107.773  90.236 113.547  1.00  4.97              
ATOM   3669  HG1 PRO A 228     107.051  90.536 112.791  1.00  4.97              
ATOM   3670  HG2 PRO A 228     108.460  91.063 113.726  1.00  4.97              
ATOM   3671  CB  PRO A 228     107.060  89.847 114.844  1.00  4.97              
ATOM   3672  HB1 PRO A 228     105.985  89.940 114.749  1.00  4.97              
ATOM   3673  HB2 PRO A 228     107.391  90.481 115.667  1.00  4.97              
ATOM   3674  CA  PRO A 228     107.463  88.400 115.108  1.00  4.97              
ATOM   3675  HA  PRO A 228     108.222  88.462 115.891  1.00  4.97              
ATOM   3676  C   PRO A 228     106.362  87.490 115.655  1.00  4.97              
ATOM   3677  O   PRO A 228     105.336  87.263 115.013  1.00  4.97              
ATOM   3678  N   GLN A 229     106.622  86.965 116.852  1.00  4.95              
ATOM   3679  H   GLN A 229     107.539  87.132 117.240  1.00  4.95              
ATOM   3680  CA  GLN A 229     105.757  86.037 117.580  1.00  4.95              
ATOM   3681  HA  GLN A 229     104.994  85.665 116.893  1.00  4.95              
ATOM   3682  CB  GLN A 229     106.579  84.823 118.038  1.00  4.95              
ATOM   3683  HB1 GLN A 229     106.077  84.317 118.864  1.00  4.95              
ATOM   3684  HB2 GLN A 229     107.557  85.160 118.388  1.00  4.95              
ATOM   3685  CG  GLN A 229     106.734  83.822 116.882  1.00  4.95              
ATOM   3686  HG1 GLN A 229     106.769  84.345 115.927  1.00  4.95              
ATOM   3687  HG2 GLN A 229     105.868  83.161 116.861  1.00  4.95              
ATOM   3688  CD  GLN A 229     107.998  82.987 117.019  1.00  4.95              
ATOM   3689  OE1 GLN A 229     108.014  81.937 117.638  1.00  4.95              
ATOM   3690  NE2 GLN A 229     109.096  83.420 116.444  1.00  4.95              
ATOM   3691 1HE2 GLN A 229     109.093  84.295 115.927  1.00  4.95              
ATOM   3692 2HE2 GLN A 229     109.913  82.845 116.524  1.00  4.95              
ATOM   3693  C   GLN A 229     104.958  86.682 118.718  1.00  4.95              
ATOM   3694  O   GLN A 229     104.033  86.072 119.261  1.00  4.95              
ATOM   3695  N   ASP A 230     105.230  87.960 118.950  1.00  5.03              
ATOM   3696  H   ASP A 230     105.999  88.365 118.440  1.00  5.03              
ATOM   3697  CA  ASP A 230     104.434  88.904 119.712  1.00  5.03              
ATOM   3698  HA  ASP A 230     103.470  88.458 119.956  1.00  5.03              
ATOM   3699  CB  ASP A 230     105.172  89.199 121.035  1.00  5.03              
ATOM   3700  HB1 ASP A 230     105.416  88.256 121.528  1.00  5.03              
ATOM   3701  HB2 ASP A 230     104.493  89.741 121.695  1.00  5.03              
ATOM   3702  CG  ASP A 230     106.451  90.029 120.855  1.00  5.03              
ATOM   3703  OD1 ASP A 230     106.303  91.267 120.818  1.00  5.03              
ATOM   3704  OD2 ASP A 230     107.566  89.459 120.761  1.00  5.03              
ATOM   3705  C   ASP A 230     104.169  90.153 118.849  1.00  5.03              
ATOM   3706  O   ASP A 230     104.641  90.262 117.707  1.00  5.03              
ATOM   3707  N   PHE A 231     103.408  91.096 119.399  1.00  5.03              
ATOM   3708  H   PHE A 231     102.943  90.874 120.273  1.00  5.03              
ATOM   3709  CA  PHE A 231     103.578  92.525 119.128  1.00  5.03              
ATOM   3710  HA  PHE A 231     104.635  92.702 118.933  1.00  5.03              
ATOM   3711  CB  PHE A 231     102.743  92.978 117.912  1.00  5.03              
ATOM   3712  HB1 PHE A 231     102.230  93.898 118.194  1.00  5.03              
ATOM   3713  HB2 PHE A 231     101.975  92.225 117.733  1.00  5.03              
ATOM   3714  CG  PHE A 231     103.430  93.266 116.571  1.00  5.03              
ATOM   3715  CD1 PHE A 231     104.796  93.009 116.311  1.00  5.03              
ATOM   3716  HD1 PHE A 231     105.436  92.564 117.061  1.00  5.03              
ATOM   3717  CE1 PHE A 231     105.364  93.342 115.067  1.00  5.03              
ATOM   3718  HE1 PHE A 231     106.416  93.158 114.902  1.00  5.03              
ATOM   3719  CZ  PHE A 231     104.580  93.936 114.064  1.00  5.03              
ATOM   3720  HZ  PHE A 231     105.030  94.225 113.125  1.00  5.03              
ATOM   3721  CE2 PHE A 231     103.218  94.183 114.306  1.00  5.03              
ATOM   3722  HE2 PHE A 231     102.606  94.672 113.557  1.00  5.03              
ATOM   3723  CD2 PHE A 231     102.652  93.848 115.550  1.00  5.03              
ATOM   3724  HD2 PHE A 231     101.609  94.070 115.736  1.00  5.03              
ATOM   3725  C   PHE A 231     103.286  93.317 120.407  1.00  5.03              
ATOM   3726  O   PHE A 231     102.542  92.855 121.270  1.00  5.03              
ATOM   3727  N   LEU A 232     103.901  94.500 120.506  1.00  5.12              
ATOM   3728  H   LEU A 232     104.520  94.750 119.747  1.00  5.12              
ATOM   3729  CA  LEU A 232     103.619  95.568 121.470  1.00  5.12              
ATOM   3730  HA  LEU A 232     102.557  95.770 121.425  1.00  5.12              
ATOM   3731  CB  LEU A 232     103.923  95.141 122.928  1.00  5.12              
ATOM   3732  HB1 LEU A 232     103.306  94.277 123.111  1.00  5.12              
ATOM   3733  HB2 LEU A 232     103.560  95.904 123.616  1.00  5.12              
ATOM   3734  CG  LEU A 232     105.356  94.744 123.311  1.00  5.12              
ATOM   3735  HG  LEU A 232     105.920  94.582 122.400  1.00  5.12              
ATOM   3736  CD1 LEU A 232     106.082  95.797 124.155  1.00  5.12              
ATOM   3737 1HD1 LEU A 232     107.040  95.403 124.494  1.00  5.12              
ATOM   3738 2HD1 LEU A 232     106.273  96.690 123.574  1.00  5.12              
ATOM   3739 3HD1 LEU A 232     105.483  96.045 125.032  1.00  5.12              
ATOM   3740  CD2 LEU A 232     105.325  93.462 124.148  1.00  5.12              
ATOM   3741 1HD2 LEU A 232     106.328  93.190 124.469  1.00  5.12              
ATOM   3742 2HD2 LEU A 232     104.687  93.594 125.022  1.00  5.12              
ATOM   3743 3HD2 LEU A 232     104.928  92.647 123.538  1.00  5.12              
ATOM   3744  C   LEU A 232     104.307  96.872 121.036  1.00  5.12              
ATOM   3745  O   LEU A 232     104.685  97.042 119.868  1.00  5.12              
ATOM   3746  N   GLU A 233     104.519  97.761 122.014  1.00  5.14              
ATOM   3747  H   GLU A 233     104.074  97.550 122.894  1.00  5.14              
ATOM   3748  CA  GLU A 233     105.200  99.056 121.932  1.00  5.14              
ATOM   3749  HA  GLU A 233     104.497  99.758 121.505  1.00  5.14              
ATOM   3750  CB  GLU A 233     105.597  99.566 123.335  1.00  5.14              
ATOM   3751  HB1 GLU A 233     105.803 100.635 123.268  1.00  5.14              
ATOM   3752  HB2 GLU A 233     106.536  99.084 123.614  1.00  5.14              
ATOM   3753  CG  GLU A 233     104.616  99.314 124.495  1.00  5.14              
ATOM   3754  HG1 GLU A 233     105.089  99.675 125.411  1.00  5.14              
ATOM   3755  HG2 GLU A 233     104.473  98.239 124.616  1.00  5.14              
ATOM   3756  CD  GLU A 233     103.254  99.998 124.358  1.00  5.14              
ATOM   3757  OE1 GLU A 233     102.306  99.564 125.043  1.00  5.14              
ATOM   3758  OE2 GLU A 233     103.121 101.003 123.624  1.00  5.14              
ATOM   3759  C   GLU A 233     106.452  99.052 121.050  1.00  5.14              
ATOM   3760  O   GLU A 233     106.790 100.056 120.417  1.00  5.14              
ATOM   3761  N   ASN A 234     107.134  97.905 120.989  1.00  5.11              
ATOM   3762  H   ASN A 234     106.782  97.129 121.529  1.00  5.11              
ATOM   3763  CA  ASN A 234     108.105  97.615 119.947  1.00  5.11              
ATOM   3764  HA  ASN A 234     107.726  97.998 118.998  1.00  5.11              
ATOM   3765  CB  ASN A 234     109.425  98.342 120.305  1.00  5.11              
ATOM   3766  HB1 ASN A 234     110.118  97.656 120.794  1.00  5.11              
ATOM   3767  HB2 ASN A 234     109.242  99.161 121.001  1.00  5.11              
ATOM   3768  CG  ASN A 234     110.102  98.925 119.081  1.00  5.11              
ATOM   3769  OD1 ASN A 234     110.978  98.342 118.460  1.00  5.11              
ATOM   3770  ND2 ASN A 234     109.694 100.109 118.691  1.00  5.11              
ATOM   3771 1HD2 ASN A 234     108.942 100.560 119.187  1.00  5.11              
ATOM   3772 2HD2 ASN A 234     110.153 100.543 117.899  1.00  5.11              
ATOM   3773  C   ASN A 234     108.408  96.123 119.763  1.00  5.11              
ATOM   3774  O   ASN A 234     109.129  95.790 118.823  1.00  5.11              
ATOM   3775  N   LEU A 235     107.993  95.270 120.711  1.00  5.08              
ATOM   3776  H   LEU A 235     107.382  95.592 121.441  1.00  5.08              
ATOM   3777  CA  LEU A 235     108.616  93.956 120.857  1.00  5.08              
ATOM   3778  HA  LEU A 235     109.685  94.168 120.876  1.00  5.08              
ATOM   3779  CB  LEU A 235     108.295  93.309 122.222  1.00  5.08              
ATOM   3780  HB1 LEU A 235     107.277  92.943 122.189  1.00  5.08              
ATOM   3781  HB2 LEU A 235     108.350  94.079 122.990  1.00  5.08              
ATOM   3782  CG  LEU A 235     109.202  92.140 122.668  1.00  5.08              
ATOM   3783  HG  LEU A 235     109.239  91.369 121.903  1.00  5.08              
ATOM   3784  CD1 LEU A 235     110.633  92.605 122.965  1.00  5.08              
ATOM   3785 1HD1 LEU A 235     111.231  91.759 123.308  1.00  5.08              
ATOM   3786 2HD1 LEU A 235     111.103  93.018 122.076  1.00  5.08              
ATOM   3787 3HD1 LEU A 235     110.622  93.364 123.748  1.00  5.08              
ATOM   3788  CD2 LEU A 235     108.653  91.502 123.941  1.00  5.08              
ATOM   3789 1HD2 LEU A 235     109.291  90.672 124.244  1.00  5.08              
ATOM   3790 2HD2 LEU A 235     108.601  92.236 124.744  1.00  5.08              
ATOM   3791 3HD2 LEU A 235     107.656  91.108 123.738  1.00  5.08              
ATOM   3792  C   LEU A 235     108.412  93.049 119.630  1.00  5.08              
ATOM   3793  O   LEU A 235     107.513  93.239 118.804  1.00  5.08              
ATOM   3794  N   SER A 236     109.406  92.176 119.493  1.00  5.07              
ATOM   3795  H   SER A 236     109.980  92.056 120.310  1.00  5.07              
ATOM   3796  CA  SER A 236     109.773  91.368 118.339  1.00  5.07              
ATOM   3797  HA  SER A 236     109.005  90.605 118.206  1.00  5.07              
ATOM   3798  CB  SER A 236     109.844  92.203 117.051  1.00  5.07              
ATOM   3799  HB1 SER A 236     110.652  92.927 117.129  1.00  5.07              
ATOM   3800  HB2 SER A 236     108.912  92.746 116.907  1.00  5.07              
ATOM   3801  OG  SER A 236     110.033  91.381 115.916  1.00  5.07              
ATOM   3802  HG  SER A 236     110.864  90.886 115.992  1.00  5.07              
ATOM   3803  C   SER A 236     111.093  90.674 118.660  1.00  5.07              
ATOM   3804  O   SER A 236     112.142  91.004 118.105  1.00  5.07              
ATOM   3805  N   THR A 237     111.063  89.851 119.714  1.00  5.16              
ATOM   3806  H   THR A 237     110.134  89.619 120.064  1.00  5.16              
ATOM   3807  CA  THR A 237     112.206  89.347 120.516  1.00  5.16              
ATOM   3808  HA  THR A 237     111.777  88.704 121.284  1.00  5.16              
ATOM   3809  CB  THR A 237     113.186  88.452 119.719  1.00  5.16              
ATOM   3810  HB  THR A 237     113.772  87.885 120.444  1.00  5.16              
ATOM   3811  CG2 THR A 237     112.511  87.456 118.777  1.00  5.16              
ATOM   3812 1HG2 THR A 237     113.260  86.787 118.354  1.00  5.16              
ATOM   3813 2HG2 THR A 237     111.778  86.863 119.324  1.00  5.16              
ATOM   3814 3HG2 THR A 237     112.011  87.972 117.955  1.00  5.16              
ATOM   3815  OG1 THR A 237     114.089  89.218 118.954  1.00  5.16              
ATOM   3816  HG1 THR A 237     113.578  89.592 118.220  1.00  5.16              
ATOM   3817  C   THR A 237     112.991  90.429 121.274  1.00  5.16              
ATOM   3818  O   THR A 237     113.353  90.209 122.429  1.00  5.16              
ATOM   3819  N   ARG A 238     113.271  91.591 120.653  1.00  6.08              
ATOM   3820  H   ARG A 238     112.973  91.650 119.687  1.00  6.08              
ATOM   3821  CA  ARG A 238     114.213  92.600 121.181  1.00  6.08              
ATOM   3822  HA  ARG A 238     114.182  92.560 122.272  1.00  6.08              
ATOM   3823  CB  ARG A 238     115.645  92.238 120.722  1.00  6.08              
ATOM   3824  HB1 ARG A 238     116.297  93.079 120.947  1.00  6.08              
ATOM   3825  HB2 ARG A 238     115.652  92.084 119.641  1.00  6.08              
ATOM   3826  CG  ARG A 238     116.237  90.995 121.406  1.00  6.08              
ATOM   3827  HG1 ARG A 238     115.640  90.120 121.160  1.00  6.08              
ATOM   3828  HG2 ARG A 238     116.227  91.133 122.488  1.00  6.08              
ATOM   3829  CD  ARG A 238     117.669  90.708 120.941  1.00  6.08              
ATOM   3830  HD1 ARG A 238     117.664  90.552 119.860  1.00  6.08              
ATOM   3831  HD2 ARG A 238     117.989  89.779 121.418  1.00  6.08              
ATOM   3832  NE  ARG A 238     118.607  91.796 121.286  1.00  6.08              
ATOM   3833  HE  ARG A 238     118.221  92.695 121.551  1.00  6.08              
ATOM   3834  CZ  ARG A 238     119.925  91.715 121.312  1.00  6.08              
ATOM   3835  NH1 ARG A 238     120.567  90.617 121.026  1.00  6.08              
ATOM   3836 1HH1 ARG A 238     120.039  89.801 120.778  1.00  6.08              
ATOM   3837 2HH1 ARG A 238     121.567  90.579 121.075  1.00  6.08              
ATOM   3838  NH2 ARG A 238     120.626  92.762 121.630  1.00  6.08              
ATOM   3839 1HH2 ARG A 238     120.125  93.631 121.793  1.00  6.08              
ATOM   3840 2HH2 ARG A 238     121.626  92.739 121.646  1.00  6.08              
ATOM   3841  C   ARG A 238     113.904  94.069 120.838  1.00  6.08              
ATOM   3842  O   ARG A 238     113.509  94.816 121.723  1.00  6.08              
ATOM   3843  N   GLN A 239     114.232  94.517 119.616  1.00  6.01              
ATOM   3844  H   GLN A 239     114.492  93.821 118.934  1.00  6.01              
ATOM   3845  CA  GLN A 239     114.742  95.895 119.400  1.00  6.01              
ATOM   3846  HA  GLN A 239     114.278  96.556 120.134  1.00  6.01              
ATOM   3847  CB  GLN A 239     116.271  95.897 119.651  1.00  6.01              
ATOM   3848  HB1 GLN A 239     116.739  96.751 119.163  1.00  6.01              
ATOM   3849  HB2 GLN A 239     116.712  94.994 119.224  1.00  6.01              
ATOM   3850  CG  GLN A 239     116.634  96.002 121.141  1.00  6.01              
ATOM   3851  HG1 GLN A 239     116.160  95.212 121.717  1.00  6.01              
ATOM   3852  HG2 GLN A 239     116.278  96.957 121.530  1.00  6.01              
ATOM   3853  CD  GLN A 239     118.138  95.905 121.349  1.00  6.01              
ATOM   3854  OE1 GLN A 239     118.688  94.838 121.601  1.00  6.01              
ATOM   3855  NE2 GLN A 239     118.853  97.001 121.227  1.00  6.01              
ATOM   3856 1HE2 GLN A 239     118.398  97.868 120.990  1.00  6.01              
ATOM   3857 2HE2 GLN A 239     119.841  96.949 121.391  1.00  6.01              
ATOM   3858  C   GLN A 239     114.390  96.536 118.036  1.00  6.01              
ATOM   3859  O   GLN A 239     115.067  97.461 117.594  1.00  6.01              
ATOM   3860  N   VAL A 240     113.418  96.001 117.296  1.00  5.98              
ATOM   3861  H   VAL A 240     112.807  95.311 117.707  1.00  5.98              
ATOM   3862  CA  VAL A 240     113.488  96.093 115.828  1.00  5.98              
ATOM   3863  HA  VAL A 240     114.538  95.996 115.548  1.00  5.98              
ATOM   3864  CB  VAL A 240     112.773  94.903 115.151  1.00  5.98              
ATOM   3865  HB  VAL A 240     113.115  94.852 114.117  1.00  5.98              
ATOM   3866  CG1 VAL A 240     113.161  93.587 115.844  1.00  5.98              
ATOM   3867 1HG1 VAL A 240     112.722  92.749 115.303  1.00  5.98              
ATOM   3868 2HG1 VAL A 240     114.244  93.472 115.850  1.00  5.98              
ATOM   3869 3HG1 VAL A 240     112.786  93.544 116.864  1.00  5.98              
ATOM   3870  CG2 VAL A 240     111.244  94.993 115.126  1.00  5.98              
ATOM   3871 1HG2 VAL A 240     110.825  94.047 114.781  1.00  5.98              
ATOM   3872 2HG2 VAL A 240     110.855  95.213 116.122  1.00  5.98              
ATOM   3873 3HG2 VAL A 240     110.944  95.762 114.417  1.00  5.98              
ATOM   3874  C   VAL A 240     113.053  97.450 115.256  1.00  5.98              
ATOM   3875  O   VAL A 240     113.775  98.057 114.470  1.00  5.98              
ATOM   3876  N   ARG A 241     111.902  97.989 115.660  1.00  6.01              
ATOM   3877  H   ARG A 241     111.429  97.566 116.453  1.00  6.01              
ATOM   3878  CA  ARG A 241     111.310  99.182 115.034  1.00  6.01              
ATOM   3879  HA  ARG A 241     111.617  99.254 113.989  1.00  6.01              
ATOM   3880  CB  ARG A 241     109.749  99.110 115.102  1.00  6.01              
ATOM   3881  HB1 ARG A 241     109.365  99.997 114.595  1.00  6.01              
ATOM   3882  HB2 ARG A 241     109.441  99.172 116.146  1.00  6.01              
ATOM   3883  CG  ARG A 241     109.011  97.899 114.505  1.00  6.01              
ATOM   3884  HG1 ARG A 241     109.201  97.018 115.116  1.00  6.01              
ATOM   3885  HG2 ARG A 241     109.395  97.724 113.500  1.00  6.01              
ATOM   3886  CD  ARG A 241     107.479  98.123 114.411  1.00  6.01              
ATOM   3887  HD1 ARG A 241     107.073  97.357 113.747  1.00  6.01              
ATOM   3888  HD2 ARG A 241     107.295  99.089 113.938  1.00  6.01              
ATOM   3889  NE  ARG A 241     106.762  98.016 115.710  1.00  6.01              
ATOM   3890  HE  ARG A 241     106.930  97.178 116.247  1.00  6.01              
ATOM   3891  CZ  ARG A 241     105.901  98.875 116.250  1.00  6.01              
ATOM   3892  NH1 ARG A 241     105.587 100.008 115.680  1.00  6.01              
ATOM   3893 1HH1 ARG A 241     105.769 100.134 114.700  1.00  6.01              
ATOM   3894 2HH1 ARG A 241     104.909 100.621 116.120  1.00  6.01              
ATOM   3895  NH2 ARG A 241     105.328  98.604 117.392  1.00  6.01              
ATOM   3896 1HH2 ARG A 241     105.412  97.723 117.883  1.00  6.01              
ATOM   3897 2HH2 ARG A 241     104.795  99.337 117.845  1.00  6.01              
ATOM   3898  C   ARG A 241     111.756 100.466 115.741  1.00  6.01              
ATOM   3899  O   ARG A 241     110.927 101.241 116.222  1.00  6.01              
ATOM   3900  N   ILE A 242     113.061 100.702 115.813  1.00  6.11              
ATOM   3901  H   ILE A 242     113.701  99.984 115.490  1.00  6.11              
ATOM   3902  CA  ILE A 242     113.570 102.021 116.243  1.00  6.11              
ATOM   3903  HA  ILE A 242     112.984 102.378 117.092  1.00  6.11              
ATOM   3904  CB  ILE A 242     115.042 101.877 116.713  1.00  6.11              
ATOM   3905  HB  ILE A 242     115.623 101.446 115.896  1.00  6.11              
ATOM   3906  CG2 ILE A 242     115.669 103.235 117.087  1.00  6.11              
ATOM   3907 1HG2 ILE A 242     116.700 103.106 117.412  1.00  6.11              
ATOM   3908 2HG2 ILE A 242     115.694 103.902 116.226  1.00  6.11              
ATOM   3909 3HG2 ILE A 242     115.095 103.707 117.885  1.00  6.11              
ATOM   3910  CG1 ILE A 242     115.116 100.925 117.936  1.00  6.11              
ATOM   3911 1HG1 ILE A 242     114.558 100.014 117.727  1.00  6.11              
ATOM   3912 2HG1 ILE A 242     114.645 101.404 118.796  1.00  6.11              
ATOM   3913  CD1 ILE A 242     116.535 100.488 118.325  1.00  6.11              
ATOM   3914  HD1 ILE A 242     116.472  99.725 119.102  1.00  6.11              
ATOM   3915  HD2 ILE A 242     117.043 100.066 117.457  1.00  6.11              
ATOM   3916  HD3 ILE A 242     117.106 101.330 118.712  1.00  6.11              
ATOM   3917  C   ILE A 242     113.400 103.061 115.120  1.00  6.11              
ATOM   3918  O   ILE A 242     113.281 104.247 115.405  1.00  6.11              
ATOM   3919  N   GLN A 243     113.346 102.619 113.855  1.00  6.06              
ATOM   3920  H   GLN A 243     113.474 101.631 113.712  1.00  6.06              
ATOM   3921  CA  GLN A 243     113.631 103.499 112.718  1.00  6.06              
ATOM   3922  HA  GLN A 243     113.788 104.509 113.100  1.00  6.06              
ATOM   3923  CB  GLN A 243     114.966 103.068 112.074  1.00  6.06              
ATOM   3924  HB1 GLN A 243     114.983 103.346 111.018  1.00  6.06              
ATOM   3925  HB2 GLN A 243     115.054 101.987 112.140  1.00  6.06              
ATOM   3926  CG  GLN A 243     116.213 103.660 112.751  1.00  6.06              
ATOM   3927  HG1 GLN A 243     117.073 103.069 112.438  1.00  6.06              
ATOM   3928  HG2 GLN A 243     116.134 103.572 113.833  1.00  6.06              
ATOM   3929  CD  GLN A 243     116.478 105.121 112.387  1.00  6.06              
ATOM   3930  OE1 GLN A 243     115.575 105.910 112.156  1.00  6.06              
ATOM   3931  NE2 GLN A 243     117.720 105.542 112.333  1.00  6.06              
ATOM   3932 1HE2 GLN A 243     118.494 104.879 112.445  1.00  6.06              
ATOM   3933 2HE2 GLN A 243     117.882 106.489 112.063  1.00  6.06              
ATOM   3934  C   GLN A 243     112.527 103.694 111.665  1.00  6.06              
ATOM   3935  O   GLN A 243     112.514 104.701 110.956  1.00  6.06              
ATOM   3936  N   THR A 244     111.514 102.825 111.608  1.00  5.39              
ATOM   3937  H   THR A 244     111.553 101.987 112.169  1.00  5.39              
ATOM   3938  CA  THR A 244     110.373 102.995 110.677  1.00  5.39              
ATOM   3939  HA  THR A 244     110.774 103.124 109.677  1.00  5.39              
ATOM   3940  CB  THR A 244     109.491 101.736 110.662  1.00  5.39              
ATOM   3941  HB  THR A 244     108.863 101.728 111.553  1.00  5.39              
ATOM   3942  CG2 THR A 244     108.612 101.586 109.421  1.00  5.39              
ATOM   3943 1HG2 THR A 244     109.209 101.679 108.514  1.00  5.39              
ATOM   3944 2HG2 THR A 244     108.123 100.613 109.434  1.00  5.39              
ATOM   3945 3HG2 THR A 244     107.838 102.354 109.413  1.00  5.39              
ATOM   3946  OG1 THR A 244     110.320 100.591 110.696  1.00  5.39              
ATOM   3947  HG1 THR A 244     110.719 100.490 109.826  1.00  5.39              
ATOM   3948  C   THR A 244     109.532 104.249 110.960  1.00  5.39              
ATOM   3949  O   THR A 244     108.693 104.626 110.154  1.00  5.39              
ATOM   3950  N   VAL A 245     109.777 104.945 112.072  1.00  5.41              
ATOM   3951  H   VAL A 245     110.484 104.599 112.702  1.00  5.41              
ATOM   3952  CA  VAL A 245     109.163 106.243 112.382  1.00  5.41              
ATOM   3953  HA  VAL A 245     108.083 106.112 112.318  1.00  5.41              
ATOM   3954  CB  VAL A 245     109.492 106.667 113.836  1.00  5.41              
ATOM   3955  HB  VAL A 245     110.511 107.053 113.871  1.00  5.41              
ATOM   3956  CG1 VAL A 245     108.532 107.756 114.334  1.00  5.41              
ATOM   3957 1HG1 VAL A 245     108.780 108.030 115.359  1.00  5.41              
ATOM   3958 2HG1 VAL A 245     108.626 108.652 113.723  1.00  5.41              
ATOM   3959 3HG1 VAL A 245     107.503 107.397 114.294  1.00  5.41              
ATOM   3960  CG2 VAL A 245     109.389 105.499 114.837  1.00  5.41              
ATOM   3961 1HG2 VAL A 245     109.527 105.870 115.854  1.00  5.41              
ATOM   3962 2HG2 VAL A 245     108.410 105.027 114.757  1.00  5.41              
ATOM   3963 3HG2 VAL A 245     110.171 104.763 114.652  1.00  5.41              
ATOM   3964  C   VAL A 245     109.522 107.364 111.391  1.00  5.41              
ATOM   3965  O   VAL A 245     108.758 108.313 111.207  1.00  5.41              
ATOM   3966  N   ASN A 246     110.658 107.243 110.704  1.00  5.36              
ATOM   3967  H   ASN A 246     111.236 106.428 110.875  1.00  5.36              
ATOM   3968  CA  ASN A 246     111.173 108.252 109.773  1.00  5.36              
ATOM   3969  HA  ASN A 246     110.539 109.138 109.820  1.00  5.36              
ATOM   3970  CB  ASN A 246     112.589 108.645 110.251  1.00  5.36              
ATOM   3971  HB1 ASN A 246     113.332 107.981 109.809  1.00  5.36              
ATOM   3972  HB2 ASN A 246     112.657 108.542 111.335  1.00  5.36              
ATOM   3973  CG  ASN A 246     112.943 110.086 109.929  1.00  5.36              
ATOM   3974  OD1 ASN A 246     113.147 110.913 110.801  1.00  5.36              
ATOM   3975  ND2 ASN A 246     112.957 110.457 108.671  1.00  5.36              
ATOM   3976 1HD2 ASN A 246     112.726 109.784 107.951  1.00  5.36              
ATOM   3977 2HD2 ASN A 246     113.156 111.423 108.495  1.00  5.36              
ATOM   3978  C   ASN A 246     111.127 107.740 108.307  1.00  5.36              
ATOM   3979  O   ASN A 246     111.898 108.175 107.445  1.00  5.36              
ATOM   3980  N   LEU A 247     110.227 106.799 108.014  1.00  5.22              
ATOM   3981  H   LEU A 247     109.673 106.411 108.770  1.00  5.22              
ATOM   3982  CA  LEU A 247     109.783 106.472 106.660  1.00  5.22              
ATOM   3983  HA  LEU A 247     109.863 107.368 106.042  1.00  5.22              
ATOM   3984  CB  LEU A 247     110.647 105.367 106.010  1.00  5.22              
ATOM   3985  HB1 LEU A 247     111.638 105.771 105.810  1.00  5.22              
ATOM   3986  HB2 LEU A 247     110.205 105.143 105.037  1.00  5.22              
ATOM   3987  CG  LEU A 247     110.776 104.046 106.810  1.00  5.22              
ATOM   3988  HG  LEU A 247     110.006 103.969 107.570  1.00  5.22              
ATOM   3989  CD1 LEU A 247     110.673 102.819 105.905  1.00  5.22              
ATOM   3990 1HD1 LEU A 247     110.743 101.913 106.502  1.00  5.22              
ATOM   3991 2HD1 LEU A 247     109.708 102.821 105.395  1.00  5.22              
ATOM   3992 3HD1 LEU A 247     111.463 102.825 105.155  1.00  5.22              
ATOM   3993  CD2 LEU A 247     112.133 103.974 107.504  1.00  5.22              
ATOM   3994 1HD2 LEU A 247     112.232 103.040 108.055  1.00  5.22              
ATOM   3995 2HD2 LEU A 247     112.905 103.990 106.749  1.00  5.22              
ATOM   3996 3HD2 LEU A 247     112.256 104.811 108.191  1.00  5.22              
ATOM   3997  C   LEU A 247     108.310 106.048 106.673  1.00  5.22              
ATOM   3998  O   LEU A 247     107.884 105.196 107.448  1.00  5.22              
ATOM   3999  N   HIS A 248     107.490 106.691 105.846  1.00  5.09              
ATOM   4000  H   HIS A 248     107.892 107.430 105.287  1.00  5.09              
ATOM   4001  CA  HIS A 248     106.063 106.798 106.172  1.00  5.09              
ATOM   4002  HA  HIS A 248     105.963 106.601 107.241  1.00  5.09              
ATOM   4003  CB  HIS A 248     105.622 108.264 106.058  1.00  5.09              
ATOM   4004  HB1 HIS A 248     104.570 108.356 106.330  1.00  5.09              
ATOM   4005  HB2 HIS A 248     105.760 108.621 105.037  1.00  5.09              
ATOM   4006  CG  HIS A 248     106.461 109.090 107.016  1.00  5.09              
ATOM   4007  ND1 HIS A 248     107.627 109.779 106.673  1.00  5.09              
ATOM   4008  CE1 HIS A 248     108.244 110.072 107.829  1.00  5.09              
ATOM   4009  HE1 HIS A 248     109.199 110.577 107.903  1.00  5.09              
ATOM   4010  NE2 HIS A 248     107.549 109.585 108.871  1.00  5.09              
ATOM   4011  HE2 HIS A 248     107.873 109.544 109.839  1.00  5.09              
ATOM   4012  CD2 HIS A 248     106.423 108.965 108.377  1.00  5.09              
ATOM   4013  HD2 HIS A 248     105.719 108.370 108.943  1.00  5.09              
ATOM   4014  C   HIS A 248     105.180 105.714 105.579  1.00  5.09              
ATOM   4015  O   HIS A 248     104.435 105.933 104.627  1.00  5.09              
ATOM   4016  N   LEU A 249     105.364 104.518 106.142  1.00  5.06              
ATOM   4017  H   LEU A 249     106.062 104.485 106.877  1.00  5.06              
ATOM   4018  CA  LEU A 249     104.798 103.234 105.745  1.00  5.06              
ATOM   4019  HA  LEU A 249     105.261 102.982 104.793  1.00  5.06              
ATOM   4020  CB  LEU A 249     105.271 102.203 106.774  1.00  5.06              
ATOM   4021  HB1 LEU A 249     104.824 102.437 107.741  1.00  5.06              
ATOM   4022  HB2 LEU A 249     106.353 102.314 106.873  1.00  5.06              
ATOM   4023  CG  LEU A 249     104.973 100.736 106.434  1.00  5.06              
ATOM   4024  HG  LEU A 249     103.905 100.548 106.534  1.00  5.06              
ATOM   4025  CD1 LEU A 249     105.413 100.317 105.032  1.00  5.06              
ATOM   4026 1HD1 LEU A 249     105.149  99.277 104.867  1.00  5.06              
ATOM   4027 2HD1 LEU A 249     104.913 100.900 104.264  1.00  5.06              
ATOM   4028 3HD1 LEU A 249     106.490 100.443 104.927  1.00  5.06              
ATOM   4029  CD2 LEU A 249     105.755  99.881 107.433  1.00  5.06              
ATOM   4030 1HD2 LEU A 249     105.621  98.828 107.200  1.00  5.06              
ATOM   4031 2HD2 LEU A 249     106.818 100.119 107.376  1.00  5.06              
ATOM   4032 3HD2 LEU A 249     105.394 100.074 108.443  1.00  5.06              
ATOM   4033  C   LEU A 249     103.287 103.282 105.538  1.00  5.06              
ATOM   4034  O   LEU A 249     102.543 103.827 106.351  1.00  5.06              
ATOM   4035  N   SER A 250     102.868 102.716 104.410  1.00  5.08              
ATOM   4036  H   SER A 250     103.570 102.365 103.778  1.00  5.08              
ATOM   4037  CA  SER A 250     101.512 102.852 103.870  1.00  5.08              
ATOM   4038  HA  SER A 250     100.981 103.639 104.408  1.00  5.08              
ATOM   4039  CB  SER A 250     101.580 103.251 102.384  1.00  5.08              
ATOM   4040  HB1 SER A 250     100.670 103.787 102.114  1.00  5.08              
ATOM   4041  HB2 SER A 250     101.632 102.351 101.773  1.00  5.08              
ATOM   4042  OG  SER A 250     102.718 104.052 102.087  1.00  5.08              
ATOM   4043  HG  SER A 250     102.937 103.936 101.155  1.00  5.08              
ATOM   4044  C   SER A 250     100.720 101.557 103.996  1.00  5.08              
ATOM   4045  O   SER A 250      99.507 101.591 104.204  1.00  5.08              
ATOM   4046  N   SER A 251     101.426 100.430 103.922  1.00  5.08              
ATOM   4047  H   SER A 251     102.402 100.493 103.670  1.00  5.08              
ATOM   4048  CA  SER A 251     100.874  99.097 104.059  1.00  5.08              
ATOM   4049  HA  SER A 251      99.967  99.191 104.627  1.00  5.08              
ATOM   4050  CB  SER A 251     100.469  98.518 102.705  1.00  5.08              
ATOM   4051  HB1 SER A 251     101.358  98.307 102.122  1.00  5.08              
ATOM   4052  HB2 SER A 251      99.857  99.247 102.171  1.00  5.08              
ATOM   4053  OG  SER A 251      99.726  97.327 102.871  1.00  5.08              
ATOM   4054  HG  SER A 251      99.145  97.244 102.096  1.00  5.08              
ATOM   4055  C   SER A 251     101.818  98.184 104.816  1.00  5.08              
ATOM   4056  O   SER A 251     102.961  97.971 104.394  1.00  5.08              
ATOM   4057  N   ILE A 252     101.321  97.661 105.938  1.00  5.09              
ATOM   4058  H   ILE A 252     100.355  97.855 106.182  1.00  5.09              
ATOM   4059  CA  ILE A 252     102.050  96.639 106.723  1.00  5.09              
ATOM   4060  HA  ILE A 252     103.068  96.533 106.357  1.00  5.09              
ATOM   4061  CB  ILE A 252     102.099  96.986 108.237  1.00  5.09              
ATOM   4062  HB  ILE A 252     102.314  96.065 108.781  1.00  5.09              
ATOM   4063  CG2 ILE A 252     103.272  97.934 108.505  1.00  5.09              
ATOM   4064 1HG2 ILE A 252     103.163  98.822 107.890  1.00  5.09              
ATOM   4065 2HG2 ILE A 252     103.315  98.221 109.555  1.00  5.09              
ATOM   4066 3HG2 ILE A 252     104.200  97.427 108.249  1.00  5.09              
ATOM   4067  CG1 ILE A 252     100.766  97.548 108.783  1.00  5.09              
ATOM   4068 1HG1 ILE A 252      99.959  96.890 108.490  1.00  5.09              
ATOM   4069 2HG1 ILE A 252     100.561  98.510 108.325  1.00  5.09              
ATOM   4070  CD1 ILE A 252     100.701  97.703 110.307  1.00  5.09              
ATOM   4071  HD1 ILE A 252     100.991  96.771 110.793  1.00  5.09              
ATOM   4072  HD2 ILE A 252     101.354  98.511 110.636  1.00  5.09              
ATOM   4073  HD3 ILE A 252      99.681  97.950 110.602  1.00  5.09              
ATOM   4074  C   ILE A 252     101.341  95.296 106.556  1.00  5.09              
ATOM   4075  O   ILE A 252     100.104  95.289 106.532  1.00  5.09              
ATOM   4076  N   TRP A 253     102.069  94.161 106.510  1.00  5.03              
ATOM   4077  H   TRP A 253     103.081  94.190 106.498  1.00  5.03              
ATOM   4078  CA  TRP A 253     101.327  92.883 106.451  1.00  5.03              
ATOM   4079  HA  TRP A 253     100.287  93.093 106.208  1.00  5.03              
ATOM   4080  CB  TRP A 253     101.726  92.008 105.263  1.00  5.03              
ATOM   4081  HB1 TRP A 253     101.198  91.071 105.381  1.00  5.03              
ATOM   4082  HB2 TRP A 253     102.785  91.782 105.288  1.00  5.03              
ATOM   4083  CG  TRP A 253     101.299  92.482 103.908  1.00  5.03              
ATOM   4084  CD1 TRP A 253     101.653  93.638 103.297  1.00  5.03              
ATOM   4085  HD1 TRP A 253     102.292  94.404 103.723  1.00  5.03              
ATOM   4086  NE1 TRP A 253     101.062  93.691 102.048  1.00  5.03              
ATOM   4087  HE1 TRP A 253     101.195  94.442 101.364  1.00  5.03              
ATOM   4088  CE2 TRP A 253     100.237  92.613 101.823  1.00  5.03              
ATOM   4089  CZ2 TRP A 253      99.415  92.246 100.749  1.00  5.03              
ATOM   4090  HZ2 TRP A 253      99.362  92.882  99.874  1.00  5.03              
ATOM   4091  CH2 TRP A 253      98.674  91.054 100.829  1.00  5.03              
ATOM   4092  HH2 TRP A 253      98.047  90.751  99.999  1.00  5.03              
ATOM   4093  CZ3 TRP A 253      98.759  90.255 101.984  1.00  5.03              
ATOM   4094  HZ3 TRP A 253      98.193  89.334 102.041  1.00  5.03              
ATOM   4095  CE3 TRP A 253      99.593  90.634 103.055  1.00  5.03              
ATOM   4096  HE3 TRP A 253      99.647  90.010 103.935  1.00  5.03              
ATOM   4097  CD2 TRP A 253     100.364  91.819 102.998  1.00  5.03              
ATOM   4098  C   TRP A 253     101.180  92.190 107.785  1.00  5.03              
ATOM   4099  O   TRP A 253     100.471  92.759 108.614  1.00  5.03              
ATOM   4100  N   SER A 254     101.719  90.963 107.898  1.00  5.06              
ATOM   4101  H   SER A 254     102.076  90.612 107.023  1.00  5.06              
ATOM   4102  CA  SER A 254     101.982  90.056 109.041  1.00  5.06              
ATOM   4103  HA  SER A 254     103.048  89.840 109.058  1.00  5.06              
ATOM   4104  CB  SER A 254     101.605  90.677 110.405  1.00  5.06              
ATOM   4105  HB1 SER A 254     102.162  91.606 110.530  1.00  5.06              
ATOM   4106  HB2 SER A 254     101.904  89.983 111.189  1.00  5.06              
ATOM   4107  OG  SER A 254     100.230  90.958 110.588  1.00  5.06              
ATOM   4108  HG  SER A 254      99.961  91.597 109.905  1.00  5.06              
ATOM   4109  C   SER A 254     101.208  88.713 108.816  1.00  5.06              
ATOM   4110  O   SER A 254      99.997  88.636 109.002  1.00  5.06              
ATOM   4111  N   THR A 255     101.825  87.658 108.260  1.00  5.09              
ATOM   4112  H   THR A 255     102.818  87.715 108.115  1.00  5.09              
ATOM   4113  CA  THR A 255     101.087  86.787 107.295  1.00  5.09              
ATOM   4114  HA  THR A 255     100.026  86.850 107.500  1.00  5.09              
ATOM   4115  CB  THR A 255     101.290  87.353 105.853  1.00  5.09              
ATOM   4116  HB  THR A 255     102.125  86.855 105.366  1.00  5.09              
ATOM   4117  CG2 THR A 255     100.075  87.222 104.946  1.00  5.09              
ATOM   4118 1HG2 THR A 255      99.794  86.171 104.867  1.00  5.09              
ATOM   4119 2HG2 THR A 255      99.247  87.811 105.337  1.00  5.09              
ATOM   4120 3HG2 THR A 255     100.333  87.578 103.948  1.00  5.09              
ATOM   4121  OG1 THR A 255     101.591  88.731 105.856  1.00  5.09              
ATOM   4122  HG1 THR A 255     100.763  89.183 106.051  1.00  5.09              
ATOM   4123  C   THR A 255     101.433  85.277 107.283  1.00  5.09              
ATOM   4124  O   THR A 255     101.557  84.691 106.212  1.00  5.09              
ATOM   4125  N   TRP A 256     101.671  84.703 108.464  1.00  5.13              
ATOM   4126  H   TRP A 256     101.325  85.232 109.250  1.00  5.13              
ATOM   4127  CA  TRP A 256     102.393  83.456 108.810  1.00  5.13              
ATOM   4128  HA  TRP A 256     101.728  82.842 109.419  1.00  5.13              
ATOM   4129  CB  TRP A 256     102.887  82.563 107.653  1.00  5.13              
ATOM   4130  HB1 TRP A 256     103.637  81.885 108.061  1.00  5.13              
ATOM   4131  HB2 TRP A 256     103.405  83.164 106.905  1.00  5.13              
ATOM   4132  CG  TRP A 256     101.865  81.680 106.996  1.00  5.13              
ATOM   4133  CD1 TRP A 256     101.525  81.714 105.689  1.00  5.13              
ATOM   4134  HD1 TRP A 256     101.930  82.419 104.972  1.00  5.13              
ATOM   4135  NE1 TRP A 256     100.597  80.729 105.418  1.00  5.13              
ATOM   4136  HE1 TRP A 256     100.232  80.555 104.494  1.00  5.13              
ATOM   4137  CE2 TRP A 256     100.295  79.996 106.544  1.00  5.13              
ATOM   4138  CZ2 TRP A 256      99.446  78.904 106.773  1.00  5.13              
ATOM   4139  HZ2 TRP A 256      98.896  78.460 105.956  1.00  5.13              
ATOM   4140  CH2 TRP A 256      99.336  78.385 108.075  1.00  5.13              
ATOM   4141  HH2 TRP A 256      98.690  77.540 108.272  1.00  5.13              
ATOM   4142  CZ3 TRP A 256     100.082  78.957 109.121  1.00  5.13              
ATOM   4143  HZ3 TRP A 256     100.004  78.549 110.120  1.00  5.13              
ATOM   4144  CE3 TRP A 256     100.949  80.042 108.875  1.00  5.13              
ATOM   4145  HE3 TRP A 256     101.535  80.453 109.682  1.00  5.13              
ATOM   4146  CD2 TRP A 256     101.076  80.594 107.580  1.00  5.13              
ATOM   4147  C   TRP A 256     103.563  83.901 109.688  1.00  5.13              
ATOM   4148  O   TRP A 256     104.671  84.182 109.231  1.00  5.13              
ATOM   4149  N   ARG A 257     103.221  84.232 110.928  1.00  5.08              
ATOM   4150  H   ARG A 257     102.284  83.969 111.208  1.00  5.08              
ATOM   4151  CA  ARG A 257     103.873  85.279 111.737  1.00  5.08              
ATOM   4152  HA  ARG A 257     104.943  85.101 111.836  1.00  5.08              
ATOM   4153  CB  ARG A 257     103.563  86.635 111.032  1.00  5.08              
ATOM   4154  HB1 ARG A 257     102.769  87.209 111.505  1.00  5.08              
ATOM   4155  HB2 ARG A 257     103.192  86.432 110.033  1.00  5.08              
ATOM   4156  CG  ARG A 257     104.755  87.545 110.819  1.00  5.08              
ATOM   4157  HG1 ARG A 257     104.435  88.341 110.153  1.00  5.08              
ATOM   4158  HG2 ARG A 257     105.529  86.959 110.341  1.00  5.08              
ATOM   4159  CD  ARG A 257     105.371  88.168 112.055  1.00  5.08              
ATOM   4160  HD1 ARG A 257     106.166  88.833 111.726  1.00  5.08              
ATOM   4161  HD2 ARG A 257     105.829  87.368 112.637  1.00  5.08              
ATOM   4162  NE  ARG A 257     104.415  88.899 112.904  1.00  5.08              
ATOM   4163  HE  ARG A 257     104.190  88.407 113.766  1.00  5.08              
ATOM   4164  CZ  ARG A 257     104.128  90.188 112.874  1.00  5.08              
ATOM   4165  NH1 ARG A 257     104.386  90.945 111.841  1.00  5.08              
ATOM   4166 1HH1 ARG A 257     104.826  90.545 111.021  1.00  5.08              
ATOM   4167 2HH1 ARG A 257     104.166  91.920 111.887  1.00  5.08              
ATOM   4168  NH2 ARG A 257     103.576  90.746 113.909  1.00  5.08              
ATOM   4169 1HH2 ARG A 257     103.473  90.199 114.758  1.00  5.08              
ATOM   4170 2HH2 ARG A 257     103.432  91.743 113.967  1.00  5.08              
ATOM   4171  C   ARG A 257     103.198  85.166 113.089  1.00  5.08              
ATOM   4172  O   ARG A 257     102.291  85.940 113.367  1.00  5.08              
ATOM   4173  N   ILE A 258     103.377  84.009 113.729  1.00  5.15              
ATOM   4174  H   ILE A 258     104.179  83.455 113.471  1.00  5.15              
ATOM   4175  CA  ILE A 258     102.370  83.391 114.611  1.00  5.15              
ATOM   4176  HA  ILE A 258     101.409  83.463 114.098  1.00  5.15              
ATOM   4177  CB  ILE A 258     102.622  81.881 114.854  1.00  5.15              
ATOM   4178  HB  ILE A 258     103.503  81.763 115.487  1.00  5.15              
ATOM   4179  CG2 ILE A 258     101.397  81.273 115.574  1.00  5.15              
ATOM   4180 1HG2 ILE A 258     101.602  80.240 115.854  1.00  5.15              
ATOM   4181 2HG2 ILE A 258     101.184  81.811 116.499  1.00  5.15              
ATOM   4182 3HG2 ILE A 258     100.516  81.305 114.931  1.00  5.15              
ATOM   4183  CG1 ILE A 258     102.874  81.140 113.516  1.00  5.15              
ATOM   4184 1HG1 ILE A 258     103.746  81.570 113.024  1.00  5.15              
ATOM   4185 2HG1 ILE A 258     102.014  81.276 112.858  1.00  5.15              
ATOM   4186  CD1 ILE A 258     103.149  79.637 113.657  1.00  5.15              
ATOM   4187  HD1 ILE A 258     103.447  79.234 112.689  1.00  5.15              
ATOM   4188  HD2 ILE A 258     103.955  79.472 114.373  1.00  5.15              
ATOM   4189  HD3 ILE A 258     102.252  79.112 113.985  1.00  5.15              
ATOM   4190  C   ILE A 258     102.231  84.209 115.910  1.00  5.15              
ATOM   4191  O   ILE A 258     102.798  83.863 116.947  1.00  5.15              
ATOM   4192  N   ILE A 259     101.542  85.353 115.816  1.00  5.15              
ATOM   4193  H   ILE A 259     101.205  85.613 114.899  1.00  5.15              
ATOM   4194  CA  ILE A 259     101.567  86.410 116.818  1.00  5.15              
ATOM   4195  HA  ILE A 259     102.557  86.386 117.268  1.00  5.15              
ATOM   4196  CB  ILE A 259     101.370  87.862 116.308  1.00  5.15              
ATOM   4197  HB  ILE A 259     101.135  88.485 117.174  1.00  5.15              
ATOM   4198  CG2 ILE A 259     102.684  88.425 115.796  1.00  5.15              
ATOM   4199 1HG2 ILE A 259     102.608  89.508 115.806  1.00  5.15              
ATOM   4200 2HG2 ILE A 259     103.490  88.162 116.482  1.00  5.15              
ATOM   4201 3HG2 ILE A 259     102.884  88.025 114.808  1.00  5.15              
ATOM   4202  CG1 ILE A 259     100.227  88.050 115.293  1.00  5.15              
ATOM   4203 1HG1 ILE A 259      99.312  87.702 115.765  1.00  5.15              
ATOM   4204 2HG1 ILE A 259     100.416  87.447 114.407  1.00  5.15              
ATOM   4205  CD1 ILE A 259      99.990  89.499 114.849  1.00  5.15              
ATOM   4206  HD1 ILE A 259      99.098  89.540 114.224  1.00  5.15              
ATOM   4207  HD2 ILE A 259      99.842  90.136 115.723  1.00  5.15              
ATOM   4208  HD3 ILE A 259     100.835  89.863 114.267  1.00  5.15              
ATOM   4209  C   ILE A 259     100.622  86.144 117.981  1.00  5.15              
ATOM   4210  O   ILE A 259      99.609  86.817 118.147  1.00  5.15              
ATOM   4211  N   THR A 260     101.001  85.161 118.793  1.00  5.20              
ATOM   4212  H   THR A 260     101.860  84.677 118.552  1.00  5.20              
ATOM   4213  CA  THR A 260     100.259  84.659 119.952  1.00  5.20              
ATOM   4214  HA  THR A 260      99.485  83.978 119.604  1.00  5.20              
ATOM   4215  CB  THR A 260     101.225  83.856 120.840  1.00  5.20              
ATOM   4216  HB  THR A 260     101.952  84.536 121.285  1.00  5.20              
ATOM   4217  CG2 THR A 260     100.525  83.084 121.956  1.00  5.20              
ATOM   4218 1HG2 THR A 260     101.260  82.492 122.501  1.00  5.20              
ATOM   4219 2HG2 THR A 260     100.046  83.777 122.646  1.00  5.20              
ATOM   4220 3HG2 THR A 260      99.774  82.418 121.529  1.00  5.20              
ATOM   4221  OG1 THR A 260     101.922  82.911 120.062  1.00  5.20              
ATOM   4222  HG1 THR A 260     102.393  83.396 119.373  1.00  5.20              
ATOM   4223  C   THR A 260      99.572  85.741 120.800  1.00  5.20              
ATOM   4224  O   THR A 260      98.404  85.602 121.181  1.00  5.20              
ATOM   4225  N   ALA A 261     100.285  86.837 121.070  1.00  5.27              
ATOM   4226  H   ALA A 261     101.198  86.930 120.648  1.00  5.27              
ATOM   4227  CA  ALA A 261      99.802  87.979 121.838  1.00  5.27              
ATOM   4228  HA  ALA A 261      98.733  87.872 122.022  1.00  5.27              
ATOM   4229  CB  ALA A 261     100.517  88.002 123.194  1.00  5.27              
ATOM   4230  HB1 ALA A 261     100.155  88.845 123.785  1.00  5.27              
ATOM   4231  HB2 ALA A 261     100.319  87.076 123.734  1.00  5.27              
ATOM   4232  HB3 ALA A 261     101.593  88.113 123.045  1.00  5.27              
ATOM   4233  C   ALA A 261     100.009  89.287 121.051  1.00  5.27              
ATOM   4234  O   ALA A 261     101.099  89.507 120.511  1.00  5.27              
ATOM   4235  N   LEU A 262      98.986  90.156 121.020  1.00  5.27              
ATOM   4236  H   LEU A 262      98.106  89.939 121.472  1.00  5.27              
ATOM   4237  CA  LEU A 262      99.071  91.474 120.391  1.00  5.27              
ATOM   4238  HA  LEU A 262     100.097  91.637 120.062  1.00  5.27              
ATOM   4239  CB  LEU A 262      98.205  91.542 119.108  1.00  5.27              
ATOM   4240  HB1 LEU A 262      97.199  91.215 119.364  1.00  5.27              
ATOM   4241  HB2 LEU A 262      98.628  90.830 118.400  1.00  5.27              
ATOM   4242  CG  LEU A 262      98.071  92.917 118.396  1.00  5.27              
ATOM   4243  HG  LEU A 262      97.473  93.581 119.009  1.00  5.27              
ATOM   4244  CD1 LEU A 262      99.399  93.606 118.088  1.00  5.27              
ATOM   4245 1HD1 LEU A 262      99.985  93.698 119.000  1.00  5.27              
ATOM   4246 2HD1 LEU A 262      99.943  93.030 117.346  1.00  5.27              
ATOM   4247 3HD1 LEU A 262      99.202  94.609 117.707  1.00  5.27              
ATOM   4248  CD2 LEU A 262      97.367  92.781 117.044  1.00  5.27              
ATOM   4249 1HD2 LEU A 262      97.206  93.769 116.615  1.00  5.27              
ATOM   4250 2HD2 LEU A 262      97.959  92.185 116.355  1.00  5.27              
ATOM   4251 3HD2 LEU A 262      96.387  92.326 117.193  1.00  5.27              
ATOM   4252  C   LEU A 262      98.806  92.582 121.420  1.00  5.27              
ATOM   4253  O   LEU A 262      97.790  93.280 121.427  1.00  5.27              
ATOM   4254  N   THR A 263      99.778  92.748 122.313  1.00  5.21              
ATOM   4255  H   THR A 263     100.619  92.198 122.206  1.00  5.21              
ATOM   4256  CA  THR A 263      99.875  93.949 123.134  1.00  5.21              
ATOM   4257  HA  THR A 263      98.931  94.034 123.674  1.00  5.21              
ATOM   4258  CB  THR A 263     100.966  93.780 124.197  1.00  5.21              
ATOM   4259  HB  THR A 263     101.918  93.645 123.703  1.00  5.21              
ATOM   4260  CG2 THR A 263     101.070  94.932 125.197  1.00  5.21              
ATOM   4261 1HG2 THR A 263     101.794  94.674 125.970  1.00  5.21              
ATOM   4262 2HG2 THR A 263     101.409  95.838 124.697  1.00  5.21              
ATOM   4263 3HG2 THR A 263     100.099  95.111 125.661  1.00  5.21              
ATOM   4264  OG1 THR A 263     100.738  92.621 124.965  1.00  5.21              
ATOM   4265  HG1 THR A 263      99.792  92.393 124.904  1.00  5.21              
ATOM   4266  C   THR A 263      99.979  95.204 122.260  1.00  5.21              
ATOM   4267  O   THR A 263     100.347  95.113 121.090  1.00  5.21              
ATOM   4268  N   LYS A 264      99.578  96.367 122.793  1.00  5.70              
ATOM   4269  H   LYS A 264      99.186  96.319 123.728  1.00  5.70              
ATOM   4270  CA  LYS A 264      99.330  97.601 122.027  1.00  5.70              
ATOM   4271  HA  LYS A 264      98.342  97.522 121.576  1.00  5.70              
ATOM   4272  CB  LYS A 264      99.358  98.840 122.925  1.00  5.70              
ATOM   4273  HB1 LYS A 264      99.231  99.707 122.273  1.00  5.70              
ATOM   4274  HB2 LYS A 264     100.349  98.888 123.379  1.00  5.70              
ATOM   4275  CG  LYS A 264      98.308  98.945 124.034  1.00  5.70              
ATOM   4276  HG1 LYS A 264      98.563  98.252 124.836  1.00  5.70              
ATOM   4277  HG2 LYS A 264      97.329  98.679 123.632  1.00  5.70              
ATOM   4278  CD  LYS A 264      98.234 100.376 124.607  1.00  5.70              
ATOM   4279  HD1 LYS A 264      97.514 100.362 125.425  1.00  5.70              
ATOM   4280  HD2 LYS A 264      97.849 101.054 123.844  1.00  5.70              
ATOM   4281  CE  LYS A 264      99.570 100.922 125.144  1.00  5.70              
ATOM   4282  HE1 LYS A 264     100.082 100.121 125.691  1.00  5.70              
ATOM   4283  HE2 LYS A 264      99.369 101.734 125.845  1.00  5.70              
ATOM   4284  NZ  LYS A 264     100.464 101.416 124.066  1.00  5.70              
ATOM   4285  HZ1 LYS A 264     101.417 101.550 124.413  1.00  5.70              
ATOM   4286  HZ2 LYS A 264     100.636 100.679 123.395  1.00  5.70              
ATOM   4287  HZ3 LYS A 264     100.123 102.237 123.590  1.00  5.70              
ATOM   4288  C   LYS A 264     100.323  97.889 120.904  1.00  5.70              
ATOM   4289  O   LYS A 264     101.533  97.937 121.128  1.00  5.70              
ATOM   4290  N   GLU A 265      99.797  98.219 119.729  1.00  5.67              
ATOM   4291  H   GLU A 265      98.789  98.231 119.613  1.00  5.67              
ATOM   4292  CA  GLU A 265     100.612  98.746 118.641  1.00  5.67              
ATOM   4293  HA  GLU A 265     101.483  98.098 118.541  1.00  5.67              
ATOM   4294  CB  GLU A 265      99.799  98.685 117.338  1.00  5.67              
ATOM   4295  HB1 GLU A 265      99.299  99.644 117.200  1.00  5.67              
ATOM   4296  HB2 GLU A 265      99.037  97.907 117.400  1.00  5.67              
ATOM   4297  CG  GLU A 265     100.699  98.355 116.140  1.00  5.67              
ATOM   4298  HG1 GLU A 265     100.837  97.272 116.085  1.00  5.67              
ATOM   4299  HG2 GLU A 265     101.686  98.797 116.293  1.00  5.67              
ATOM   4300  CD  GLU A 265     100.144  98.876 114.814  1.00  5.67              
ATOM   4301  OE1 GLU A 265     100.977  99.059 113.904  1.00  5.67              
ATOM   4302  OE2 GLU A 265      98.941  99.197 114.720  1.00  5.67              
ATOM   4303  C   GLU A 265     101.104 100.169 118.937  1.00  5.67              
ATOM   4304  O   GLU A 265     100.707 100.800 119.920  1.00  5.67              
ATOM   4305  N   THR A 266     101.977 100.702 118.084  1.00  5.65              
ATOM   4306  H   THR A 266     102.223 100.184 117.255  1.00  5.65              
ATOM   4307  CA  THR A 266     102.576 102.025 118.276  1.00  5.65              
ATOM   4308  HA  THR A 266     101.825 102.697 118.694  1.00  5.65              
ATOM   4309  CB  THR A 266     103.800 101.993 119.220  1.00  5.65              
ATOM   4310  HB  THR A 266     104.359 102.914 119.091  1.00  5.65              
ATOM   4311  CG2 THR A 266     103.448 101.952 120.697  1.00  5.65              
ATOM   4312 1HG2 THR A 266     104.353 102.040 121.298  1.00  5.65              
ATOM   4313 2HG2 THR A 266     102.788 102.782 120.943  1.00  5.65              
ATOM   4314 3HG2 THR A 266     102.938 101.023 120.942  1.00  5.65              
ATOM   4315  OG1 THR A 266     104.675 100.941 118.881  1.00  5.65              
ATOM   4316  HG1 THR A 266     105.381 100.915 119.548  1.00  5.65              
ATOM   4317  C   THR A 266     103.108 102.646 117.012  1.00  5.65              
ATOM   4318  O   THR A 266     103.575 101.949 116.118  1.00  5.65              
ATOM   4319  N   LEU A 267     103.204 103.977 117.062  1.00  5.17              
ATOM   4320  H   LEU A 267     102.735 104.422 117.837  1.00  5.17              
ATOM   4321  CA  LEU A 267     104.156 104.824 116.338  1.00  5.17              
ATOM   4322  HA  LEU A 267     103.789 105.844 116.438  1.00  5.17              
ATOM   4323  CB  LEU A 267     105.538 104.745 117.052  1.00  5.17              
ATOM   4324  HB1 LEU A 267     106.331 104.828 116.309  1.00  5.17              
ATOM   4325  HB2 LEU A 267     105.670 103.756 117.492  1.00  5.17              
ATOM   4326  CG  LEU A 267     105.845 105.810 118.127  1.00  5.17              
ATOM   4327  HG  LEU A 267     106.835 105.593 118.530  1.00  5.17              
ATOM   4328  CD1 LEU A 267     105.888 107.213 117.522  1.00  5.17              
ATOM   4329 1HD1 LEU A 267     106.255 107.919 118.266  1.00  5.17              
ATOM   4330 2HD1 LEU A 267     106.567 107.224 116.669  1.00  5.17              
ATOM   4331 3HD1 LEU A 267     104.900 107.534 117.198  1.00  5.17              
ATOM   4332  CD2 LEU A 267     104.860 105.828 119.299  1.00  5.17              
ATOM   4333 1HD2 LEU A 267     105.168 106.593 120.014  1.00  5.17              
ATOM   4334 2HD2 LEU A 267     103.854 106.061 118.954  1.00  5.17              
ATOM   4335 3HD2 LEU A 267     104.872 104.870 119.812  1.00  5.17              
ATOM   4336  C   LEU A 267     104.272 104.644 114.816  1.00  5.17              
ATOM   4337  O   LEU A 267     105.121 105.291 114.212  1.00  5.17              
ATOM   4338  N   MET A 268     103.402 103.864 114.172  1.00  5.14              
ATOM   4339  H   MET A 268     102.797 103.268 114.721  1.00  5.14              
ATOM   4340  CA  MET A 268     103.305 103.779 112.722  1.00  5.14              
ATOM   4341  HA  MET A 268     104.019 104.496 112.314  1.00  5.14              
ATOM   4342  CB  MET A 268     103.839 102.451 112.151  1.00  5.14              
ATOM   4343  HB1 MET A 268     104.918 102.479 112.310  1.00  5.14              
ATOM   4344  HB2 MET A 268     103.686 102.447 111.072  1.00  5.14              
ATOM   4345  CG  MET A 268     103.351 101.108 112.714  1.00  5.14              
ATOM   4346  HG1 MET A 268     102.429 100.819 112.207  1.00  5.14              
ATOM   4347  HG2 MET A 268     103.136 101.200 113.776  1.00  5.14              
ATOM   4348  SD  MET A 268     104.621  99.812 112.484  1.00  5.14              
ATOM   4349  CE  MET A 268     103.720  98.336 113.021  1.00  5.14              
ATOM   4350  HE1 MET A 268     102.819  98.220 112.418  1.00  5.14              
ATOM   4351  HE2 MET A 268     104.346  97.453 112.900  1.00  5.14              
ATOM   4352  HE3 MET A 268     103.429  98.438 114.066  1.00  5.14              
ATOM   4353  C   MET A 268     101.964 104.300 112.207  1.00  5.14              
ATOM   4354  O   MET A 268     100.951 103.617 112.267  1.00  5.14              
ATOM   4355  N   SER A 269     101.956 105.573 111.794  1.00  5.14              
ATOM   4356  H   SER A 269     102.836 106.070 111.781  1.00  5.14              
ATOM   4357  CA  SER A 269     100.760 106.427 111.778  1.00  5.14              
ATOM   4358  HA  SER A 269      99.986 105.953 112.383  1.00  5.14              
ATOM   4359  CB  SER A 269     101.091 107.764 112.444  1.00  5.14              
ATOM   4360  HB1 SER A 269     101.259 107.601 113.510  1.00  5.14              
ATOM   4361  HB2 SER A 269     100.252 108.452 112.324  1.00  5.14              
ATOM   4362  OG  SER A 269     102.264 108.319 111.869  1.00  5.14              
ATOM   4363  HG  SER A 269     102.286 109.261 112.069  1.00  5.14              
ATOM   4364  C   SER A 269     100.113 106.704 110.419  1.00  5.14              
ATOM   4365  O   SER A 269      98.920 106.995 110.351  1.00  5.14              
ATOM   4366  N   SER A 270     100.876 106.588 109.338  1.00  5.05              
ATOM   4367  H   SER A 270     101.853 106.372 109.470  1.00  5.05              
ATOM   4368  CA  SER A 270     100.439 106.793 107.951  1.00  5.05              
ATOM   4369  HA  SER A 270      99.664 107.559 107.916  1.00  5.05              
ATOM   4370  CB  SER A 270     101.660 107.283 107.158  1.00  5.05              
ATOM   4371  HB1 SER A 270     101.914 108.290 107.492  1.00  5.05              
ATOM   4372  HB2 SER A 270     101.438 107.319 106.090  1.00  5.05              
ATOM   4373  OG  SER A 270     102.774 106.436 107.397  1.00  5.05              
ATOM   4374  HG  SER A 270     102.633 105.601 106.913  1.00  5.05              
ATOM   4375  C   SER A 270      99.889 105.530 107.280  1.00  5.05              
ATOM   4376  O   SER A 270      99.625 105.532 106.078  1.00  5.05              
ATOM   4377  N   ILE A 271      99.741 104.454 108.048  1.00  4.99              
ATOM   4378  H   ILE A 271      99.970 104.560 109.022  1.00  4.99              
ATOM   4379  CA  ILE A 271      99.271 103.138 107.631  1.00  4.99              
ATOM   4380  HA  ILE A 271      99.918 102.763 106.838  1.00  4.99              
ATOM   4381  CB  ILE A 271      99.361 102.173 108.843  1.00  4.99              
ATOM   4382  HB  ILE A 271      98.700 102.553 109.624  1.00  4.99              
ATOM   4383  CG2 ILE A 271      98.875 100.765 108.475  1.00  4.99              
ATOM   4384 1HG2 ILE A 271      98.989 100.104 109.335  1.00  4.99              
ATOM   4385 2HG2 ILE A 271      97.818 100.782 108.212  1.00  4.99              
ATOM   4386 3HG2 ILE A 271      99.451 100.382 107.635  1.00  4.99              
ATOM   4387  CG1 ILE A 271     100.779 102.098 109.462  1.00  4.99              
ATOM   4388 1HG1 ILE A 271     100.715 101.555 110.406  1.00  4.99              
ATOM   4389 2HG1 ILE A 271     101.129 103.101 109.696  1.00  4.99              
ATOM   4390  CD1 ILE A 271     101.848 101.418 108.602  1.00  4.99              
ATOM   4391  HD1 ILE A 271     101.688 100.347 108.618  1.00  4.99              
ATOM   4392  HD2 ILE A 271     101.802 101.766 107.575  1.00  4.99              
ATOM   4393  HD3 ILE A 271     102.836 101.624 109.012  1.00  4.99              
ATOM   4394  C   ILE A 271      97.835 103.244 107.090  1.00  4.99              
ATOM   4395  O   ILE A 271      96.848 103.256 107.824  1.00  4.99              
ATOM   4396  N   ARG A 272      97.742 103.371 105.767  1.00  4.95              
ATOM   4397  H   ARG A 272      98.615 103.386 105.260  1.00  4.95              
ATOM   4398  CA  ARG A 272      96.506 103.378 104.981  1.00  4.95              
ATOM   4399  HA  ARG A 272      95.775 103.999 105.495  1.00  4.95              
ATOM   4400  CB  ARG A 272      96.835 103.969 103.593  1.00  4.95              
ATOM   4401  HB1 ARG A 272      97.309 103.197 102.984  1.00  4.95              
ATOM   4402  HB2 ARG A 272      97.546 104.790 103.701  1.00  4.95              
ATOM   4403  CG  ARG A 272      95.603 104.503 102.848  1.00  4.95              
ATOM   4404  HG1 ARG A 272      94.827 103.738 102.843  1.00  4.95              
ATOM   4405  HG2 ARG A 272      95.870 104.708 101.811  1.00  4.95              
ATOM   4406  CD  ARG A 272      95.074 105.800 103.481  1.00  4.95              
ATOM   4407  HD1 ARG A 272      95.482 106.655 102.940  1.00  4.95              
ATOM   4408  HD2 ARG A 272      95.405 105.858 104.520  1.00  4.95              
ATOM   4409  NE  ARG A 272      93.607 105.834 103.448  1.00  4.95              
ATOM   4410  HE  ARG A 272      93.151 105.109 102.894  1.00  4.95              
ATOM   4411  CZ  ARG A 272      92.809 106.454 104.286  1.00  4.95              
ATOM   4412  NH1 ARG A 272      93.263 107.388 105.071  1.00  4.95              
ATOM   4413 1HH1 ARG A 272      94.251 107.543 105.074  1.00  4.95              
ATOM   4414 2HH1 ARG A 272      92.715 107.720 105.842  1.00  4.95              
ATOM   4415  NH2 ARG A 272      91.554 106.132 104.358  1.00  4.95              
ATOM   4416 1HH2 ARG A 272      91.217 105.341 103.800  1.00  4.95              
ATOM   4417 2HH2 ARG A 272      90.947 106.508 105.050  1.00  4.95              
ATOM   4418  C   ARG A 272      95.878 101.992 104.856  1.00  4.95              
ATOM   4419  O   ARG A 272      94.687 101.876 104.601  1.00  4.95              
ATOM   4420  N   GLN A 273      96.664 100.934 105.034  1.00  4.63              
ATOM   4421  H   GLN A 273      97.644 101.107 105.218  1.00  4.63              
ATOM   4422  CA  GLN A 273      96.237  99.542 104.905  1.00  4.63              
ATOM   4423  HA  GLN A 273      95.182  99.438 105.163  1.00  4.63              
ATOM   4424  CB  GLN A 273      96.472  99.103 103.442  1.00  4.63              
ATOM   4425  HB1 GLN A 273      97.497  99.354 103.165  1.00  4.63              
ATOM   4426  HB2 GLN A 273      95.796  99.661 102.792  1.00  4.63              
ATOM   4427  CG  GLN A 273      96.258  97.596 103.208  1.00  4.63              
ATOM   4428  HG1 GLN A 273      95.226  97.346 103.451  1.00  4.63              
ATOM   4429  HG2 GLN A 273      96.911  97.013 103.856  1.00  4.63              
ATOM   4430  CD  GLN A 273      96.572  97.140 101.788  1.00  4.63              
ATOM   4431  OE1 GLN A 273      97.518  97.561 101.142  1.00  4.63              
ATOM   4432  NE2 GLN A 273      95.829  96.185 101.273  1.00  4.63              
ATOM   4433 1HE2 GLN A 273      95.071  95.786 101.797  1.00  4.63              
ATOM   4434 2HE2 GLN A 273      96.093  95.879 100.352  1.00  4.63              
ATOM   4435  C   GLN A 273      97.092  98.655 105.851  1.00  4.63              
ATOM   4436  O   GLN A 273      98.311  98.804 106.019  1.00  4.63              
ATOM   4437  N   PHE A 274      96.446  97.632 106.391  1.00  4.64              
ATOM   4438  H   PHE A 274      95.462  97.516 106.170  1.00  4.64              
ATOM   4439  CA  PHE A 274      97.040  96.612 107.230  1.00  4.64              
ATOM   4440  HA  PHE A 274      98.122  96.625 107.110  1.00  4.64              
ATOM   4441  CB  PHE A 274      96.709  96.946 108.701  1.00  4.64              
ATOM   4442  HB1 PHE A 274      95.626  97.056 108.753  1.00  4.64              
ATOM   4443  HB2 PHE A 274      97.146  97.918 108.935  1.00  4.64              
ATOM   4444  CG  PHE A 274      97.104  95.988 109.829  1.00  4.64              
ATOM   4445  CD1 PHE A 274      98.216  95.121 109.759  1.00  4.64              
ATOM   4446  HD1 PHE A 274      98.853  95.106 108.890  1.00  4.64              
ATOM   4447  CE1 PHE A 274      98.533  94.271 110.835  1.00  4.64              
ATOM   4448  HE1 PHE A 274      99.391  93.620 110.776  1.00  4.64              
ATOM   4449  CZ  PHE A 274      97.767  94.302 112.011  1.00  4.64              
ATOM   4450  HZ  PHE A 274      98.030  93.681 112.856  1.00  4.64              
ATOM   4451  CE2 PHE A 274      96.685  95.190 112.109  1.00  4.64              
ATOM   4452  HE2 PHE A 274      96.123  95.253 113.035  1.00  4.64              
ATOM   4453  CD2 PHE A 274      96.357  96.023 111.024  1.00  4.64              
ATOM   4454  HD2 PHE A 274      95.536  96.717 111.129  1.00  4.64              
ATOM   4455  C   PHE A 274      96.536  95.207 106.829  1.00  4.64              
ATOM   4456  O   PHE A 274      95.399  95.052 106.337  1.00  4.64              
ATOM   4457  N   SER A 275      97.370  94.159 107.027  1.00  4.65              
ATOM   4458  H   SER A 275      98.308  94.338 107.373  1.00  4.65              
ATOM   4459  CA  SER A 275      97.005  92.821 106.551  1.00  4.65              
ATOM   4460  HA  SER A 275      95.924  92.712 106.624  1.00  4.65              
ATOM   4461  CB  SER A 275      97.353  92.698 105.063  1.00  4.65              
ATOM   4462  HB1 SER A 275      98.428  92.563 104.939  1.00  4.65              
ATOM   4463  HB2 SER A 275      97.061  93.612 104.542  1.00  4.65              
ATOM   4464  OG  SER A 275      96.648  91.613 104.489  1.00  4.65              
ATOM   4465  HG  SER A 275      96.992  91.516 103.591  1.00  4.65              
ATOM   4466  C   SER A 275      97.631  91.639 107.338  1.00  4.65              
ATOM   4467  O   SER A 275      98.683  91.059 107.015  1.00  4.65              
ATOM   4468  N   MET A 276      96.889  91.250 108.375  1.00  4.82              
ATOM   4469  H   MET A 276      96.133  91.856 108.640  1.00  4.82              
ATOM   4470  CA  MET A 276      97.067  90.040 109.171  1.00  4.82              
ATOM   4471  HA  MET A 276      98.128  89.867 109.301  1.00  4.82              
ATOM   4472  CB  MET A 276      96.469  90.334 110.561  1.00  4.82              
ATOM   4473  HB1 MET A 276      95.385  90.418 110.477  1.00  4.82              
ATOM   4474  HB2 MET A 276      96.854  91.290 110.920  1.00  4.82              
ATOM   4475  CG  MET A 276      96.806  89.271 111.612  1.00  4.82              
ATOM   4476  HG1 MET A 276      97.850  89.388 111.906  1.00  4.82              
ATOM   4477  HG2 MET A 276      96.689  88.281 111.170  1.00  4.82              
ATOM   4478  SD  MET A 276      95.760  89.327 113.098  1.00  4.82              
ATOM   4479  CE  MET A 276      96.135  90.976 113.768  1.00  4.82              
ATOM   4480  HE1 MET A 276      95.593  91.126 114.703  1.00  4.82              
ATOM   4481  HE2 MET A 276      97.204  91.067 113.962  1.00  4.82              
ATOM   4482  HE3 MET A 276      95.826  91.750 113.066  1.00  4.82              
ATOM   4483  C   MET A 276      96.389  88.811 108.543  1.00  4.82              
ATOM   4484  O   MET A 276      95.151  88.749 108.398  1.00  4.82              
ATOM   4485  N   SER A 277      97.202  87.809 108.200  1.00  4.99              
ATOM   4486  H   SER A 277      98.195  87.895 108.414  1.00  4.99              
ATOM   4487  CA  SER A 277      96.693  86.520 107.700  1.00  4.99              
ATOM   4488  HA  SER A 277      95.631  86.438 107.930  1.00  4.99              
ATOM   4489  CB  SER A 277      96.846  86.362 106.183  1.00  4.99              
ATOM   4490  HB1 SER A 277      96.300  85.473 105.867  1.00  4.99              
ATOM   4491  HB2 SER A 277      97.894  86.200 105.955  1.00  4.99              
ATOM   4492  OG  SER A 277      96.360  87.489 105.467  1.00  4.99              
ATOM   4493  HG  SER A 277      96.818  88.261 105.830  1.00  4.99              
ATOM   4494  C   SER A 277      97.386  85.357 108.394  1.00  4.99              
ATOM   4495  O   SER A 277      98.603  85.363 108.538  1.00  4.99              
ATOM   4496  N   ASN A 278      96.611  84.337 108.751  1.00  4.99              
ATOM   4497  H   ASN A 278      95.608  84.443 108.666  1.00  4.99              
ATOM   4498  CA  ASN A 278      97.109  83.036 109.187  1.00  4.99              
ATOM   4499  HA  ASN A 278      96.257  82.437 109.484  1.00  4.99              
ATOM   4500  CB  ASN A 278      97.776  82.304 108.001  1.00  4.99              
ATOM   4501  HB1 ASN A 278      98.141  81.344 108.367  1.00  4.99              
ATOM   4502  HB2 ASN A 278      98.646  82.860 107.650  1.00  4.99              
ATOM   4503  CG  ASN A 278      96.860  82.050 106.806  1.00  4.99              
ATOM   4504  OD1 ASN A 278      96.086  82.886 106.352  1.00  4.99              
ATOM   4505  ND2 ASN A 278      96.899  80.858 106.267  1.00  4.99              
ATOM   4506 1HD2 ASN A 278      97.459  80.146 106.708  1.00  4.99              
ATOM   4507 2HD2 ASN A 278      96.227  80.645 105.555  1.00  4.99              
ATOM   4508  C   ASN A 278      97.981  83.137 110.445  1.00  4.99              
ATOM   4509  O   ASN A 278      99.209  83.008 110.439  1.00  4.99              
ATOM   4510  N   VAL A 279      97.290  83.472 111.530  1.00  4.96              
ATOM   4511  H   VAL A 279      96.278  83.456 111.463  1.00  4.96              
ATOM   4512  CA  VAL A 279      97.842  83.947 112.801  1.00  4.96              
ATOM   4513  HA  VAL A 279      98.897  83.681 112.868  1.00  4.96              
ATOM   4514  CB  VAL A 279      97.725  85.490 112.799  1.00  4.96              
ATOM   4515  HB  VAL A 279      96.803  85.777 112.290  1.00  4.96              
ATOM   4516  CG1 VAL A 279      97.695  86.153 114.168  1.00  4.96              
ATOM   4517 1HG1 VAL A 279      97.689  87.236 114.055  1.00  4.96              
ATOM   4518 2HG1 VAL A 279      96.779  85.865 114.673  1.00  4.96              
ATOM   4519 3HG1 VAL A 279      98.559  85.848 114.757  1.00  4.96              
ATOM   4520  CG2 VAL A 279      98.907  86.102 112.035  1.00  4.96              
ATOM   4521 1HG2 VAL A 279      98.944  85.715 111.021  1.00  4.96              
ATOM   4522 2HG2 VAL A 279      98.807  87.185 111.984  1.00  4.96              
ATOM   4523 3HG2 VAL A 279      99.841  85.857 112.537  1.00  4.96              
ATOM   4524  C   VAL A 279      97.129  83.203 113.944  1.00  4.96              
ATOM   4525  O   VAL A 279      96.194  82.434 113.735  1.00  4.96              
ATOM   4526  N   THR A 280      97.545  83.402 115.189  1.00  4.93              
ATOM   4527  H   THR A 280      98.347  83.996 115.347  1.00  4.93              
ATOM   4528  CA  THR A 280      96.691  83.160 116.357  1.00  4.93              
ATOM   4529  HA  THR A 280      95.642  83.177 116.062  1.00  4.93              
ATOM   4530  CB  THR A 280      96.988  81.794 116.987  1.00  4.93              
ATOM   4531  HB  THR A 280      98.065  81.664 117.100  1.00  4.93              
ATOM   4532  CG2 THR A 280      96.306  81.573 118.337  1.00  4.93              
ATOM   4533 1HG2 THR A 280      96.459  80.542 118.656  1.00  4.93              
ATOM   4534 2HG2 THR A 280      96.738  82.234 119.090  1.00  4.93              
ATOM   4535 3HG2 THR A 280      95.238  81.769 118.250  1.00  4.93              
ATOM   4536  OG1 THR A 280      96.477  80.805 116.126  1.00  4.93              
ATOM   4537  HG1 THR A 280      96.430  81.179 115.233  1.00  4.93              
ATOM   4538  C   THR A 280      96.923  84.300 117.332  1.00  4.93              
ATOM   4539  O   THR A 280      98.056  84.513 117.736  1.00  4.93              
ATOM   4540  N   LEU A 281      95.852  85.034 117.628  1.00  4.93              
ATOM   4541  H   LEU A 281      94.959  84.726 117.256  1.00  4.93              
ATOM   4542  CA  LEU A 281      95.834  86.391 118.158  1.00  4.93              
ATOM   4543  HA  LEU A 281      96.842  86.708 118.434  1.00  4.93              
ATOM   4544  CB  LEU A 281      95.262  87.294 117.037  1.00  4.93              
ATOM   4545  HB1 LEU A 281      94.187  87.135 116.953  1.00  4.93              
ATOM   4546  HB2 LEU A 281      95.674  86.980 116.086  1.00  4.93              
ATOM   4547  CG  LEU A 281      95.503  88.802 117.146  1.00  4.93              
ATOM   4548  HG  LEU A 281      94.872  89.292 116.404  1.00  4.93              
ATOM   4549  CD1 LEU A 281      95.171  89.381 118.514  1.00  4.93              
ATOM   4550 1HD1 LEU A 281      95.889  89.054 119.266  1.00  4.93              
ATOM   4551 2HD1 LEU A 281      95.199  90.470 118.457  1.00  4.93              
ATOM   4552 3HD1 LEU A 281      94.167  89.073 118.800  1.00  4.93              
ATOM   4553  CD2 LEU A 281      96.954  89.098 116.795  1.00  4.93              
ATOM   4554 1HD2 LEU A 281      97.088  90.170 116.774  1.00  4.93              
ATOM   4555 2HD2 LEU A 281      97.630  88.658 117.528  1.00  4.93              
ATOM   4556 3HD2 LEU A 281      97.178  88.710 115.806  1.00  4.93              
ATOM   4557  C   LEU A 281      94.918  86.384 119.393  1.00  4.93              
ATOM   4558  O   LEU A 281      93.692  86.384 119.250  1.00  4.93              
ATOM   4559  N   HIS A 282      95.483  86.263 120.599  1.00  5.03              
ATOM   4560  H   HIS A 282      96.491  86.159 120.670  1.00  5.03              
ATOM   4561  CA  HIS A 282      94.649  86.140 121.807  1.00  5.03              
ATOM   4562  HA  HIS A 282      93.632  85.854 121.540  1.00  5.03              
ATOM   4563  CB  HIS A 282      95.214  85.043 122.730  1.00  5.03              
ATOM   4564  HB1 HIS A 282      94.768  85.165 123.718  1.00  5.03              
ATOM   4565  HB2 HIS A 282      96.290  85.177 122.843  1.00  5.03              
ATOM   4566  CG  HIS A 282      94.948  83.615 122.313  1.00  5.03              
ATOM   4567  ND1 HIS A 282      95.020  82.518 123.175  1.00  5.03              
ATOM   4568  CE1 HIS A 282      94.634  81.454 122.458  1.00  5.03              
ATOM   4569  HE1 HIS A 282      94.552  80.449 122.848  1.00  5.03              
ATOM   4570  NE2 HIS A 282      94.322  81.825 121.207  1.00  5.03              
ATOM   4571  HE2 HIS A 282      93.916  81.229 120.500  1.00  5.03              
ATOM   4572  CD2 HIS A 282      94.508  83.182 121.096  1.00  5.03              
ATOM   4573  HD2 HIS A 282      94.279  83.794 120.235  1.00  5.03              
ATOM   4574  C   HIS A 282      94.507  87.442 122.586  1.00  5.03              
ATOM   4575  O   HIS A 282      93.390  87.898 122.809  1.00  5.03              
ATOM   4576  N   ASP A 283      95.622  88.039 123.001  1.00  5.11              
ATOM   4577  H   ASP A 283      96.511  87.630 122.770  1.00  5.11              
ATOM   4578  CA  ASP A 283      95.591  89.351 123.644  1.00  5.11              
ATOM   4579  HA  ASP A 283      94.824  89.349 124.422  1.00  5.11              
ATOM   4580  CB  ASP A 283      96.941  89.650 124.319  1.00  5.11              
ATOM   4581  HB1 ASP A 283      97.735  89.638 123.573  1.00  5.11              
ATOM   4582  HB2 ASP A 283      97.152  88.874 125.057  1.00  5.11              
ATOM   4583  CG  ASP A 283      96.916  91.011 125.026  1.00  5.11              
ATOM   4584  OD1 ASP A 283      97.942  91.733 124.979  1.00  5.11              
ATOM   4585  OD2 ASP A 283      95.860  91.341 125.612  1.00  5.11              
ATOM   4586  C   ASP A 283      95.249  90.430 122.615  1.00  5.11              
ATOM   4587  O   ASP A 283      96.038  90.676 121.700  1.00  5.11              
ATOM   4588  N   MET A 284      94.075  91.034 122.820  1.00  5.11              
ATOM   4589  H   MET A 284      93.547  90.708 123.614  1.00  5.11              
ATOM   4590  CA  MET A 284      93.509  92.189 122.126  1.00  5.11              
ATOM   4591  HA  MET A 284      94.259  92.618 121.457  1.00  5.11              
ATOM   4592  CB  MET A 284      92.270  91.815 121.292  1.00  5.11              
ATOM   4593  HB1 MET A 284      91.862  92.726 120.852  1.00  5.11              
ATOM   4594  HB2 MET A 284      91.508  91.366 121.931  1.00  5.11              
ATOM   4595  CG  MET A 284      92.615  90.838 120.169  1.00  5.11              
ATOM   4596  HG1 MET A 284      92.888  89.883 120.619  1.00  5.11              
ATOM   4597  HG2 MET A 284      93.482  91.229 119.639  1.00  5.11              
ATOM   4598  SD  MET A 284      91.293  90.540 118.957  1.00  5.11              
ATOM   4599  CE  MET A 284      91.580  91.958 117.863  1.00  5.11              
ATOM   4600  HE1 MET A 284      92.546  91.837 117.373  1.00  5.11              
ATOM   4601  HE2 MET A 284      90.800  92.008 117.106  1.00  5.11              
ATOM   4602  HE3 MET A 284      91.588  92.887 118.436  1.00  5.11              
ATOM   4603  C   MET A 284      93.168  93.204 123.198  1.00  5.11              
ATOM   4604  O   MET A 284      92.186  93.051 123.924  1.00  5.11              
ATOM   4605  N   ASN A 285      94.032  94.195 123.374  1.00  5.10              
ATOM   4606  H   ASN A 285      94.828  94.250 122.756  1.00  5.10              
ATOM   4607  CA  ASN A 285      93.786  95.263 124.329  1.00  5.10              
ATOM   4608  HA  ASN A 285      93.530  94.822 125.293  1.00  5.10              
ATOM   4609  CB  ASN A 285      95.098  96.073 124.482  1.00  5.10              
ATOM   4610  HB1 ASN A 285      94.937  96.863 125.212  1.00  5.10              
ATOM   4611  HB2 ASN A 285      95.323  96.540 123.523  1.00  5.10              
ATOM   4612  CG  ASN A 285      96.364  95.323 124.908  1.00  5.10              
ATOM   4613  OD1 ASN A 285      97.458  95.854 124.786  1.00  5.10              
ATOM   4614  ND2 ASN A 285      96.288  94.126 125.436  1.00  5.10              
ATOM   4615 1HD2 ASN A 285      95.441  93.581 125.408  1.00  5.10              
ATOM   4616 2HD2 ASN A 285      97.136  93.571 125.528  1.00  5.10              
ATOM   4617  C   ASN A 285      92.582  96.119 123.879  1.00  5.10              
ATOM   4618  O   ASN A 285      92.194  96.117 122.712  1.00  5.10              
ATOM   4619  N   GLY A 286      92.054  96.951 124.781  1.00  5.20              
ATOM   4620  H   GLY A 286      92.282  96.811 125.752  1.00  5.20              
ATOM   4621  CA  GLY A 286      91.585  98.288 124.382  1.00  5.20              
ATOM   4622  HA1 GLY A 286      91.081  98.767 125.220  1.00  5.20              
ATOM   4623  HA2 GLY A 286      90.890  98.219 123.543  1.00  5.20              
ATOM   4624  C   GLY A 286      92.805  99.122 123.963  1.00  5.20              
ATOM   4625  O   GLY A 286      93.763  98.566 123.407  1.00  5.20              
ATOM   4626  N   GLY A 287      92.781 100.433 124.218  1.00  5.75              
ATOM   4627  H   GLY A 287      91.905 100.868 124.465  1.00  5.75              
ATOM   4628  CA  GLY A 287      93.839 101.338 123.811  1.00  5.75              
ATOM   4629  HA1 GLY A 287      94.655 101.359 124.556  1.00  5.75              
ATOM   4630  HA2 GLY A 287      93.451 102.353 123.698  1.00  5.75              
ATOM   4631  C   GLY A 287      94.514 100.923 122.412  1.00  5.75              
ATOM   4632  O   GLY A 287      95.716 101.042 122.391  1.00  5.75              
ATOM   4633  N   ASP A 288      93.981 100.317 121.297  1.00  7.15              
ATOM   4634  H   ASP A 288      94.722 100.179 120.670  1.00  7.15              
ATOM   4635  CA  ASP A 288      92.706  99.649 120.798  1.00  7.15              
ATOM   4636  HA  ASP A 288      92.072  99.416 121.640  1.00  7.15              
ATOM   4637  CB  ASP A 288      91.910 100.652 119.952  1.00  7.15              
ATOM   4638  HB1 ASP A 288      91.101 100.126 119.447  1.00  7.15              
ATOM   4639  HB2 ASP A 288      92.573 101.079 119.199  1.00  7.15              
ATOM   4640  CG  ASP A 288      91.304 101.771 120.791  1.00  7.15              
ATOM   4641  OD1 ASP A 288      91.432 101.781 122.040  1.00  7.15              
ATOM   4642  OD2 ASP A 288      90.700 102.648 120.138  1.00  7.15              
ATOM   4643  C   ASP A 288      92.989  98.267 120.162  1.00  7.15              
ATOM   4644  O   ASP A 288      92.431  97.954 119.110  1.00  7.15              
ATOM   4645  N   GLU A 289      94.070  97.603 120.644  1.00  5.94              
ATOM   4646  H   GLU A 289      94.172  97.746 121.643  1.00  5.94              
ATOM   4647  CA  GLU A 289      95.342  97.244 119.920  1.00  5.94              
ATOM   4648  HA  GLU A 289      96.106  97.106 120.681  1.00  5.94              
ATOM   4649  CB  GLU A 289      95.212  95.901 119.134  1.00  5.94              
ATOM   4650  HB1 GLU A 289      94.553  95.233 119.691  1.00  5.94              
ATOM   4651  HB2 GLU A 289      96.202  95.450 119.124  1.00  5.94              
ATOM   4652  CG  GLU A 289      94.736  96.008 117.664  1.00  5.94              
ATOM   4653  HG1 GLU A 289      95.452  96.608 117.099  1.00  5.94              
ATOM   4654  HG2 GLU A 289      93.781  96.521 117.642  1.00  5.94              
ATOM   4655  CD  GLU A 289      94.524  94.696 116.870  1.00  5.94              
ATOM   4656  OE1 GLU A 289      94.201  93.656 117.466  1.00  5.94              
ATOM   4657  OE2 GLU A 289      94.566  94.758 115.613  1.00  5.94              
ATOM   4658  C   GLU A 289      95.813  98.388 119.013  1.00  5.94              
ATOM   4659  O   GLU A 289      96.986  98.748 118.992  1.00  5.94              
ATOM   4660  N   VAL A 290      94.864  99.030 118.341  1.00  5.14              
ATOM   4661  H   VAL A 290      93.928  98.699 118.560  1.00  5.14              
ATOM   4662  CA  VAL A 290      95.002  99.621 117.004  1.00  5.14              
ATOM   4663  HA  VAL A 290      95.842  99.113 116.523  1.00  5.14              
ATOM   4664  CB  VAL A 290      93.739  99.332 116.152  1.00  5.14              
ATOM   4665  HB  VAL A 290      93.409  98.332 116.413  1.00  5.14              
ATOM   4666  CG1 VAL A 290      92.538 100.269 116.377  1.00  5.14              
ATOM   4667 1HG1 VAL A 290      91.789 100.124 115.601  1.00  5.14              
ATOM   4668 2HG1 VAL A 290      92.077 100.028 117.327  1.00  5.14              
ATOM   4669 3HG1 VAL A 290      92.827 101.317 116.361  1.00  5.14              
ATOM   4670  CG2 VAL A 290      94.035  99.264 114.656  1.00  5.14              
ATOM   4671 1HG2 VAL A 290      93.180  98.833 114.146  1.00  5.14              
ATOM   4672 2HG2 VAL A 290      94.197 100.258 114.261  1.00  5.14              
ATOM   4673 3HG2 VAL A 290      94.908  98.636 114.472  1.00  5.14              
ATOM   4674  C   VAL A 290      95.388 101.117 117.055  1.00  5.14              
ATOM   4675  O   VAL A 290      95.239 101.864 116.089  1.00  5.14              
ATOM   4676  N   ASN A 291      95.861 101.594 118.209  1.00  5.38              
ATOM   4677  H   ASN A 291      96.087 100.897 118.906  1.00  5.38              
ATOM   4678  CA  ASN A 291      95.679 102.976 118.676  1.00  5.38              
ATOM   4679  HA  ASN A 291      94.599 103.125 118.749  1.00  5.38              
ATOM   4680  CB  ASN A 291      96.242 103.178 120.093  1.00  5.38              
ATOM   4681  HB1 ASN A 291      95.638 102.584 120.743  1.00  5.38              
ATOM   4682  HB2 ASN A 291      96.062 104.209 120.399  1.00  5.38              
ATOM   4683  CG  ASN A 291      97.720 102.893 120.366  1.00  5.38              
ATOM   4684  OD1 ASN A 291      98.206 103.105 121.469  1.00  5.38              
ATOM   4685  ND2 ASN A 291      98.499 102.436 119.416  1.00  5.38              
ATOM   4686 1HD2 ASN A 291      98.174 102.188 118.498  1.00  5.38              
ATOM   4687 2HD2 ASN A 291      99.407 102.105 119.711  1.00  5.38              
ATOM   4688  C   ASN A 291      96.160 104.162 117.836  1.00  5.38              
ATOM   4689  O   ASN A 291      95.715 105.280 118.085  1.00  5.38              
ATOM   4690  N   GLN A 292      97.075 103.967 116.892  1.00  5.26              
ATOM   4691  H   GLN A 292      97.439 103.033 116.738  1.00  5.26              
ATOM   4692  CA  GLN A 292      97.647 105.067 116.118  1.00  5.26              
ATOM   4693  HA  GLN A 292      97.268 106.006 116.511  1.00  5.26              
ATOM   4694  CB  GLN A 292      99.178 105.124 116.299  1.00  5.26              
ATOM   4695  HB1 GLN A 292      99.432 104.876 117.331  1.00  5.26              
ATOM   4696  HB2 GLN A 292      99.492 106.155 116.130  1.00  5.26              
ATOM   4697  CG  GLN A 292      99.994 104.236 115.340  1.00  5.26              
ATOM   4698  HG1 GLN A 292     101.049 104.375 115.551  1.00  5.26              
ATOM   4699  HG2 GLN A 292      99.832 104.572 114.320  1.00  5.26              
ATOM   4700  CD  GLN A 292      99.677 102.748 115.433  1.00  5.26              
ATOM   4701  OE1 GLN A 292      99.332 102.249 116.494  1.00  5.26              
ATOM   4702  NE2 GLN A 292      99.776 102.016 114.354  1.00  5.26              
ATOM   4703 1HE2 GLN A 292     100.025 102.407 113.455  1.00  5.26              
ATOM   4704 2HE2 GLN A 292      99.569 101.017 114.421  1.00  5.26              
ATOM   4705  C   GLN A 292      97.235 105.049 114.642  1.00  5.26              
ATOM   4706  O   GLN A 292      97.684 105.865 113.836  1.00  5.26              
ATOM   4707  N   ASN A 293      96.387 104.091 114.282  1.00  5.20              
ATOM   4708  H   ASN A 293      96.050 103.460 114.999  1.00  5.20              
ATOM   4709  CA  ASN A 293      95.906 103.876 112.934  1.00  5.20              
ATOM   4710  HA  ASN A 293      96.737 104.023 112.239  1.00  5.20              
ATOM   4711  CB  ASN A 293      95.444 102.428 112.796  1.00  5.20              
ATOM   4712  HB1 ASN A 293      94.972 102.297 111.831  1.00  5.20              
ATOM   4713  HB2 ASN A 293      94.709 102.208 113.564  1.00  5.20              
ATOM   4714  CG  ASN A 293      96.614 101.473 112.842  1.00  5.20              
ATOM   4715  OD1 ASN A 293      97.371 101.356 111.899  1.00  5.20              
ATOM   4716  ND2 ASN A 293      96.806 100.801 113.944  1.00  5.20              
ATOM   4717 1HD2 ASN A 293      96.233 100.959 114.752  1.00  5.20              
ATOM   4718 2HD2 ASN A 293      97.602 100.160 113.974  1.00  5.20              
ATOM   4719  C   ASN A 293      94.826 104.890 112.538  1.00  5.20              
ATOM   4720  O   ASN A 293      93.684 104.531 112.260  1.00  5.20              
ATOM   4721  N   TYR A 294      95.177 106.174 112.503  1.00  5.24              
ATOM   4722  H   TYR A 294      96.134 106.398 112.764  1.00  5.24              
ATOM   4723  CA  TYR A 294      94.249 107.292 112.283  1.00  5.24              
ATOM   4724  HA  TYR A 294      93.401 107.150 112.954  1.00  5.24              
ATOM   4725  CB  TYR A 294      94.956 108.605 112.667  1.00  5.24              
ATOM   4726  HB1 TYR A 294      94.225 109.414 112.656  1.00  5.24              
ATOM   4727  HB2 TYR A 294      95.703 108.825 111.902  1.00  5.24              
ATOM   4728  CG  TYR A 294      95.630 108.619 114.029  1.00  5.24              
ATOM   4729  CD1 TYR A 294      96.922 109.166 114.165  1.00  5.24              
ATOM   4730  HD1 TYR A 294      97.425 109.578 113.301  1.00  5.24              
ATOM   4731  CE1 TYR A 294      97.558 109.174 115.421  1.00  5.24              
ATOM   4732  HE1 TYR A 294      98.547 109.588 115.537  1.00  5.24              
ATOM   4733  CZ  TYR A 294      96.905 108.626 116.542  1.00  5.24              
ATOM   4734  OH  TYR A 294      97.521 108.588 117.749  1.00  5.24              
ATOM   4735  HH  TYR A 294      96.969 108.118 118.380  1.00  5.24              
ATOM   4736  CE2 TYR A 294      95.612 108.085 116.409  1.00  5.24              
ATOM   4737  HE2 TYR A 294      95.119 107.645 117.262  1.00  5.24              
ATOM   4738  CD2 TYR A 294      94.973 108.089 115.157  1.00  5.24              
ATOM   4739  HD2 TYR A 294      93.980 107.668 115.073  1.00  5.24              
ATOM   4740  C   TYR A 294      93.648 107.390 110.864  1.00  5.24              
ATOM   4741  O   TYR A 294      93.208 108.465 110.447  1.00  5.24              
ATOM   4742  N   SER A 295      93.702 106.308 110.074  1.00  5.08              
ATOM   4743  H   SER A 295      93.990 105.438 110.501  1.00  5.08              
ATOM   4744  CA  SER A 295      93.484 106.329 108.626  1.00  5.08              
ATOM   4745  HA  SER A 295      92.499 106.767 108.460  1.00  5.08              
ATOM   4746  CB  SER A 295      94.540 107.261 107.990  1.00  5.08              
ATOM   4747  HB1 SER A 295      94.924 106.878 107.047  1.00  5.08              
ATOM   4748  HB2 SER A 295      95.394 107.383 108.659  1.00  5.08              
ATOM   4749  OG  SER A 295      93.927 108.516 107.759  1.00  5.08              
ATOM   4750  HG  SER A 295      93.672 108.856 108.635  1.00  5.08              
ATOM   4751  C   SER A 295      93.426 104.964 107.913  1.00  5.08              
ATOM   4752  O   SER A 295      93.827 104.864 106.755  1.00  5.08              
ATOM   4753  N   LEU A 296      92.943 103.911 108.575  1.00  5.05              
ATOM   4754  H   LEU A 296      92.578 104.037 109.507  1.00  5.05              
ATOM   4755  CA  LEU A 296      93.077 102.535 108.081  1.00  5.05              
ATOM   4756  HA  LEU A 296      93.963 102.504 107.441  1.00  5.05              
ATOM   4757  CB  LEU A 296      93.396 101.640 109.290  1.00  5.05              
ATOM   4758  HB1 LEU A 296      92.477 101.433 109.835  1.00  5.05              
ATOM   4759  HB2 LEU A 296      94.050 102.211 109.943  1.00  5.05              
ATOM   4760  CG  LEU A 296      94.130 100.320 108.990  1.00  5.05              
ATOM   4761  HG  LEU A 296      95.099 100.538 108.539  1.00  5.05              
ATOM   4762  CD1 LEU A 296      94.363  99.583 110.311  1.00  5.05              
ATOM   4763 1HD1 LEU A 296      94.740  98.583 110.127  1.00  5.05              
ATOM   4764 2HD1 LEU A 296      95.111 100.120 110.892  1.00  5.05              
ATOM   4765 3HD1 LEU A 296      93.439  99.520 110.882  1.00  5.05              
ATOM   4766  CD2 LEU A 296      93.364  99.394 108.047  1.00  5.05              
ATOM   4767 1HD2 LEU A 296      92.328  99.303 108.368  1.00  5.05              
ATOM   4768 2HD2 LEU A 296      93.402  99.800 107.040  1.00  5.05              
ATOM   4769 3HD2 LEU A 296      93.833  98.412 108.026  1.00  5.05              
ATOM   4770  C   LEU A 296      91.909 102.021 107.228  1.00  5.05              
ATOM   4771  O   LEU A 296      90.914 101.580 107.782  1.00  5.05              
ATOM   4772  N   ASP A 297      92.056 101.989 105.899  1.00  5.03              
ATOM   4773  H   ASP A 297      92.921 102.333 105.497  1.00  5.03              
ATOM   4774  CA  ASP A 297      91.017 101.499 104.987  1.00  5.03              
ATOM   4775  HA  ASP A 297      90.105 102.034 105.225  1.00  5.03              
ATOM   4776  CB  ASP A 297      91.371 101.784 103.513  1.00  5.03              
ATOM   4777  HB1 ASP A 297      90.710 101.196 102.873  1.00  5.03              
ATOM   4778  HB2 ASP A 297      92.393 101.458 103.310  1.00  5.03              
ATOM   4779  CG  ASP A 297      91.199 103.237 103.098  1.00  5.03              
ATOM   4780  OD1 ASP A 297      90.156 103.846 103.418  1.00  5.03              
ATOM   4781  OD2 ASP A 297      92.119 103.780 102.451  1.00  5.03              
ATOM   4782  C   ASP A 297      90.724  99.989 105.061  1.00  5.03              
ATOM   4783  O   ASP A 297      89.581  99.549 105.234  1.00  5.03              
ATOM   4784  N   SER A 298      91.765  99.181 104.848  1.00  5.03              
ATOM   4785  H   SER A 298      92.663  99.626 104.734  1.00  5.03              
ATOM   4786  CA  SER A 298      91.640  97.755 104.510  1.00  5.03              
ATOM   4787  HA  SER A 298      90.609  97.447 104.675  1.00  5.03              
ATOM   4788  CB  SER A 298      91.938  97.535 103.022  1.00  5.03              
ATOM   4789  HB1 SER A 298      92.967  97.828 102.810  1.00  5.03              
ATOM   4790  HB2 SER A 298      91.269  98.167 102.434  1.00  5.03              
ATOM   4791  OG  SER A 298      91.740  96.178 102.647  1.00  5.03              
ATOM   4792  HG  SER A 298      91.795  96.115 101.689  1.00  5.03              
ATOM   4793  C   SER A 298      92.523  96.872 105.387  1.00  5.03              
ATOM   4794  O   SER A 298      93.647  97.245 105.689  1.00  5.03              
ATOM   4795  N   PHE A 299      91.981  95.735 105.838  1.00  5.02              
ATOM   4796  H   PHE A 299      91.078  95.509 105.444  1.00  5.02              
ATOM   4797  CA  PHE A 299      92.279  95.098 107.121  1.00  5.02              
ATOM   4798  HA  PHE A 299      93.349  95.106 107.286  1.00  5.02              
ATOM   4799  CB  PHE A 299      91.652  95.962 108.225  1.00  5.02              
ATOM   4800  HB1 PHE A 299      90.592  95.753 108.248  1.00  5.02              
ATOM   4801  HB2 PHE A 299      91.745  97.009 107.936  1.00  5.02              
ATOM   4802  CG  PHE A 299      92.209  95.860 109.636  1.00  5.02              
ATOM   4803  CD1 PHE A 299      92.897  94.722 110.108  1.00  5.02              
ATOM   4804  HD1 PHE A 299      93.083  93.877 109.468  1.00  5.02              
ATOM   4805  CE1 PHE A 299      93.378  94.685 111.429  1.00  5.02              
ATOM   4806  HE1 PHE A 299      93.931  93.828 111.790  1.00  5.02              
ATOM   4807  CZ  PHE A 299      93.181  95.780 112.285  1.00  5.02              
ATOM   4808  HZ  PHE A 299      93.593  95.757 113.287  1.00  5.02              
ATOM   4809  CE2 PHE A 299      92.485  96.909 111.824  1.00  5.02              
ATOM   4810  HE2 PHE A 299      92.332  97.756 112.473  1.00  5.02              
ATOM   4811  CD2 PHE A 299      92.007  96.951 110.503  1.00  5.02              
ATOM   4812  HD2 PHE A 299      91.486  97.833 110.155  1.00  5.02              
ATOM   4813  C   PHE A 299      91.776  93.635 107.155  1.00  5.02              
ATOM   4814  O   PHE A 299      90.621  93.333 107.492  1.00  5.02              
ATOM   4815  N   SER A 300      92.634  92.698 106.739  1.00  4.91              
ATOM   4816  H   SER A 300      93.542  93.001 106.411  1.00  4.91              
ATOM   4817  CA  SER A 300      92.175  91.341 106.418  1.00  4.91              
ATOM   4818  HA  SER A 300      91.342  91.472 105.736  1.00  4.91              
ATOM   4819  CB  SER A 300      93.259  90.572 105.650  1.00  4.91              
ATOM   4820  HB1 SER A 300      93.930  90.060 106.340  1.00  4.91              
ATOM   4821  HB2 SER A 300      93.845  91.272 105.051  1.00  4.91              
ATOM   4822  OG  SER A 300      92.655  89.642 104.770  1.00  4.91              
ATOM   4823  HG  SER A 300      92.001  89.118 105.267  1.00  4.91              
ATOM   4824  C   SER A 300      91.658  90.552 107.631  1.00  4.91              
ATOM   4825  O   SER A 300      90.475  90.244 107.695  1.00  4.91              
ATOM   4826  N   ILE A 301      92.502  90.284 108.630  1.00  4.91              
ATOM   4827  H   ILE A 301      93.467  90.558 108.528  1.00  4.91              
ATOM   4828  CA  ILE A 301      92.168  89.438 109.788  1.00  4.91              
ATOM   4829  HA  ILE A 301      93.149  89.168 110.181  1.00  4.91              
ATOM   4830  CB  ILE A 301      91.561  90.250 110.965  1.00  4.91              
ATOM   4831  HB  ILE A 301      92.274  91.051 111.176  1.00  4.91              
ATOM   4832  CG2 ILE A 301      90.235  90.939 110.619  1.00  4.91              
ATOM   4833 1HG2 ILE A 301      90.404  91.721 109.882  1.00  4.91              
ATOM   4834 2HG2 ILE A 301      89.554  90.204 110.196  1.00  4.91              
ATOM   4835 3HG2 ILE A 301      89.785  91.381 111.505  1.00  4.91              
ATOM   4836  CG1 ILE A 301      91.477  89.402 112.254  1.00  4.91              
ATOM   4837 1HG1 ILE A 301      92.405  88.838 112.352  1.00  4.91              
ATOM   4838 2HG1 ILE A 301      90.650  88.696 112.186  1.00  4.91              
ATOM   4839  CD1 ILE A 301      91.313  90.225 113.540  1.00  4.91              
ATOM   4840  HD1 ILE A 301      91.370  89.558 114.401  1.00  4.91              
ATOM   4841  HD2 ILE A 301      92.112  90.963 113.615  1.00  4.91              
ATOM   4842  HD3 ILE A 301      90.347  90.728 113.559  1.00  4.91              
ATOM   4843  C   ILE A 301      91.602  88.052 109.442  1.00  4.91              
ATOM   4844  O   ILE A 301      90.504  87.666 109.838  1.00  4.91              
ATOM   4845  N   ARG A 302      92.387  87.290 108.665  1.00  5.07              
ATOM   4846  H   ARG A 302      93.283  87.678 108.391  1.00  5.07              
ATOM   4847  CA  ARG A 302      92.036  85.920 108.212  1.00  5.07              
ATOM   4848  HA  ARG A 302      90.952  85.820 108.182  1.00  5.07              
ATOM   4849  CB  ARG A 302      92.603  85.752 106.786  1.00  5.07              
ATOM   4850  HB1 ARG A 302      93.522  86.335 106.708  1.00  5.07              
ATOM   4851  HB2 ARG A 302      91.884  86.176 106.092  1.00  5.07              
ATOM   4852  CG  ARG A 302      92.933  84.323 106.313  1.00  5.07              
ATOM   4853  HG1 ARG A 302      92.126  83.643 106.589  1.00  5.07              
ATOM   4854  HG2 ARG A 302      93.838  83.995 106.820  1.00  5.07              
ATOM   4855  CD  ARG A 302      93.155  84.224 104.789  1.00  5.07              
ATOM   4856  HD1 ARG A 302      92.182  84.148 104.301  1.00  5.07              
ATOM   4857  HD2 ARG A 302      93.701  83.300 104.582  1.00  5.07              
ATOM   4858  NE  ARG A 302      93.916  85.370 104.245  1.00  5.07              
ATOM   4859  HE  ARG A 302      94.897  85.408 104.480  1.00  5.07              
ATOM   4860  CZ  ARG A 302      93.420  86.442 103.644  1.00  5.07              
ATOM   4861  NH1 ARG A 302      92.200  86.505 103.188  1.00  5.07              
ATOM   4862 1HH1 ARG A 302      91.620  85.688 103.230  1.00  5.07              
ATOM   4863 2HH1 ARG A 302      91.847  87.356 102.782  1.00  5.07              
ATOM   4864  NH2 ARG A 302      94.161  87.498 103.512  1.00  5.07              
ATOM   4865 1HH2 ARG A 302      95.052  87.524 104.000  1.00  5.07              
ATOM   4866 2HH2 ARG A 302      93.739  88.369 103.226  1.00  5.07              
ATOM   4867  C   ARG A 302      92.581  84.864 109.177  1.00  5.07              
ATOM   4868  O   ARG A 302      93.783  84.893 109.442  1.00  5.07              
ATOM   4869  N   GLN A 303      91.727  83.934 109.641  1.00  5.06              
ATOM   4870  H   GLN A 303      90.761  83.963 109.346  1.00  5.06              
ATOM   4871  CA  GLN A 303      92.049  82.867 110.602  1.00  5.06              
ATOM   4872  HA  GLN A 303      91.142  82.677 111.168  1.00  5.06              
ATOM   4873  CB  GLN A 303      92.385  81.528 109.903  1.00  5.06              
ATOM   4874  HB1 GLN A 303      91.524  81.200 109.325  1.00  5.06              
ATOM   4875  HB2 GLN A 303      92.532  80.777 110.680  1.00  5.06              
ATOM   4876  CG  GLN A 303      93.602  81.546 108.959  1.00  5.06              
ATOM   4877  HG1 GLN A 303      94.174  82.451 109.120  1.00  5.06              
ATOM   4878  HG2 GLN A 303      93.254  81.554 107.926  1.00  5.06              
ATOM   4879  CD  GLN A 303      94.542  80.360 109.161  1.00  5.06              
ATOM   4880  OE1 GLN A 303      94.785  79.568 108.269  1.00  5.06              
ATOM   4881  NE2 GLN A 303      95.144  80.218 110.323  1.00  5.06              
ATOM   4882 1HE2 GLN A 303      94.916  80.837 111.096  1.00  5.06              
ATOM   4883 2HE2 GLN A 303      95.720  79.403 110.433  1.00  5.06              
ATOM   4884  C   GLN A 303      93.035  83.261 111.705  1.00  5.06              
ATOM   4885  O   GLN A 303      94.121  82.694 111.810  1.00  5.06              
ATOM   4886  N   ALA A 304      92.624  84.245 112.508  1.00  5.01              
ATOM   4887  H   ALA A 304      91.763  84.716 112.279  1.00  5.01              
ATOM   4888  CA  ALA A 304      93.398  84.758 113.635  1.00  5.01              
ATOM   4889  HA  ALA A 304      94.343  84.217 113.703  1.00  5.01              
ATOM   4890  CB  ALA A 304      93.730  86.225 113.343  1.00  5.01              
ATOM   4891  HB1 ALA A 304      94.378  86.620 114.125  1.00  5.01              
ATOM   4892  HB2 ALA A 304      94.240  86.315 112.383  1.00  5.01              
ATOM   4893  HB3 ALA A 304      92.811  86.810 113.329  1.00  5.01              
ATOM   4894  C   ALA A 304      92.710  84.597 115.002  1.00  5.01              
ATOM   4895  O   ALA A 304      93.374  84.687 116.033  1.00  5.01              
ATOM   4896  N   SER A 305      91.402  84.318 115.018  1.00  5.05              
ATOM   4897  H   SER A 305      90.936  84.164 114.140  1.00  5.05              
ATOM   4898  CA  SER A 305      90.552  84.547 116.189  1.00  5.05              
ATOM   4899  HA  SER A 305      91.179  84.913 117.002  1.00  5.05              
ATOM   4900  CB  SER A 305      89.533  85.660 115.909  1.00  5.05              
ATOM   4901  HB1 SER A 305      88.850  85.762 116.752  1.00  5.05              
ATOM   4902  HB2 SER A 305      88.950  85.407 115.022  1.00  5.05              
ATOM   4903  OG  SER A 305      90.201  86.892 115.700  1.00  5.05              
ATOM   4904  HG  SER A 305      90.580  87.189 116.539  1.00  5.05              
ATOM   4905  C   SER A 305      89.854  83.284 116.695  1.00  5.05              
ATOM   4906  O   SER A 305      88.845  82.836 116.151  1.00  5.05              
ATOM   4907  N   VAL A 306      90.417  82.751 117.776  1.00  5.14              
ATOM   4908  H   VAL A 306      91.300  83.150 118.072  1.00  5.14              
ATOM   4909  CA  VAL A 306      89.835  81.806 118.744  1.00  5.14              
ATOM   4910  HA  VAL A 306      88.750  81.912 118.762  1.00  5.14              
ATOM   4911  CB  VAL A 306      90.207  80.326 118.422  1.00  5.14              
ATOM   4912  HB  VAL A 306      89.448  79.694 118.886  1.00  5.14              
ATOM   4913  CG1 VAL A 306      90.229  80.016 116.921  1.00  5.14              
ATOM   4914 1HG1 VAL A 306      90.316  78.940 116.765  1.00  5.14              
ATOM   4915 2HG1 VAL A 306      89.305  80.359 116.471  1.00  5.14              
ATOM   4916 3HG1 VAL A 306      91.069  80.510 116.434  1.00  5.14              
ATOM   4917  CG2 VAL A 306      91.575  79.850 118.946  1.00  5.14              
ATOM   4918 1HG2 VAL A 306      91.760  78.823 118.625  1.00  5.14              
ATOM   4919 2HG2 VAL A 306      92.370  80.491 118.562  1.00  5.14              
ATOM   4920 3HG2 VAL A 306      91.590  79.857 120.036  1.00  5.14              
ATOM   4921  C   VAL A 306      90.441  82.205 120.093  1.00  5.14              
ATOM   4922  O   VAL A 306      91.581  82.663 120.103  1.00  5.14              
ATOM   4923  N   THR A 307      89.719  82.030 121.197  1.00  5.16              
ATOM   4924  H   THR A 307      88.785  81.662 121.062  1.00  5.16              
ATOM   4925  CA  THR A 307      90.016  82.389 122.606  1.00  5.16              
ATOM   4926  HA  THR A 307      90.266  81.460 123.116  1.00  5.16              
ATOM   4927  CB  THR A 307      91.229  83.319 122.873  1.00  5.16              
ATOM   4928  HB  THR A 307      92.112  82.853 122.447  1.00  5.16              
ATOM   4929  CG2 THR A 307      91.160  84.766 122.369  1.00  5.16              
ATOM   4930 1HG2 THR A 307      91.581  84.819 121.369  1.00  5.16
[truncated: 658,215 more chars]
