# Supplementary material for: Variation in selection constraints on teleost TLRs with emphasis on their repertoire in the Walking catfish, Clarias batrachus
Source: Sci Rep. 2020 Dec 7;10:21394. doi: 10.1038/s41598-020-78347-6 (PMC7721727; doi:10.1038/s41598-020-78347-6)
Supplement: Supplementary file 25 — Supplementary Information 25. [file 41598_2020_78347_MOESM25_ESM.zip › T1/struct/S502869_results.tar/model3.pdb]

HEADER protein
METHOD
METHOD    The models are generated by I-TASSER which combines the
METHOD    methods of threading, ab initio modeling and structural
METHOD    refinement. The procedure is fully automated.
METHOD
METHOD    Please cite following articles when you use the I-TASSER server:
METHOD 1. Ambrish Roy, Alper Kucukural, Yang Zhang. I-TASSER: a unified
METHOD    platform for automated protein structure and function prediction.
METHOD    Nature Protocols, vol 5, 725-738 (2010). 
METHOD 2. Yang Zhang. I-TASSER server for protein 3D structure prediction. 
METHOD    BMC Bioinformatics, 9:40 (2008).
METHOD
MODEL  3
REMARK PARENT 3j0a_A 3j0a 3wpf_A 
ATOM      1  N   MET A   1      82.103  68.814  75.316  1.00 11.47              
ATOM      2  CA  MET A   1      82.479  67.409  75.534  1.00 11.47              
ATOM      3  HA  MET A   1      83.327  67.378  76.207  1.00 11.47              
ATOM      4  CB  MET A   1      81.340  66.672  76.252  1.00 11.47              
ATOM      5  HB1 MET A   1      81.581  65.613  76.329  1.00 11.47              
ATOM      6  HB2 MET A   1      80.404  66.778  75.705  1.00 11.47              
ATOM      7  CG  MET A   1      81.161  67.213  77.680  1.00 11.47              
ATOM      8  HG1 MET A   1      80.808  68.242  77.617  1.00 11.47              
ATOM      9  HG2 MET A   1      82.138  67.217  78.167  1.00 11.47              
ATOM     10  SD  MET A   1      80.020  66.249  78.698  1.00 11.47              
ATOM     11  CE  MET A   1      80.179  67.175  80.248  1.00 11.47              
ATOM     12  HE1 MET A   1      79.534  66.729  81.005  1.00 11.47              
ATOM     13  HE2 MET A   1      81.215  67.143  80.589  1.00 11.47              
ATOM     14  HE3 MET A   1      79.885  68.212  80.086  1.00 11.47              
ATOM     15  C   MET A   1      82.860  66.701  74.219  1.00 11.47              
ATOM     16  O   MET A   1      83.335  65.548  74.218  1.00 11.47              
ATOM     17  N   LYS A   2      82.783  67.408  73.079  1.00 11.26              
ATOM     18  H   LYS A   2      82.230  68.234  73.191  1.00 11.26              
ATOM     19  CA  LYS A   2      83.983  67.562  72.218  1.00 11.26              
ATOM     20  HA  LYS A   2      84.747  66.956  72.664  1.00 11.26              
ATOM     21  CB  LYS A   2      83.794  67.049  70.790  1.00 11.26              
ATOM     22  HB1 LYS A   2      84.618  67.381  70.159  1.00 11.26              
ATOM     23  HB2 LYS A   2      82.867  67.442  70.376  1.00 11.26              
ATOM     24  CG  LYS A   2      83.730  65.497  70.763  1.00 11.26              
ATOM     25  HG1 LYS A   2      83.213  65.215  69.844  1.00 11.26              
ATOM     26  HG2 LYS A   2      83.114  65.142  71.588  1.00 11.26              
ATOM     27  CD  LYS A   2      85.083  64.737  70.764  1.00 11.26              
ATOM     28  HD1 LYS A   2      85.591  65.008  69.838  1.00 11.26              
ATOM     29  HD2 LYS A   2      84.860  63.671  70.689  1.00 11.26              
ATOM     30  CE  LYS A   2      86.077  64.956  71.914  1.00 11.26              
ATOM     31  HE1 LYS A   2      86.259  66.025  72.043  1.00 11.26              
ATOM     32  HE2 LYS A   2      87.026  64.502  71.625  1.00 11.26              
ATOM     33  NZ  LYS A   2      85.686  64.346  73.215  1.00 11.26              
ATOM     34  HZ1 LYS A   2      86.437  64.462  73.903  1.00 11.26              
ATOM     35  HZ2 LYS A   2      84.856  64.779  73.616  1.00 11.26              
ATOM     36  HZ3 LYS A   2      85.534  63.355  73.122  1.00 11.26              
ATOM     37  C   LYS A   2      84.562  68.932  72.433  1.00 11.26              
ATOM     38  O   LYS A   2      85.776  68.998  72.363  1.00 11.26              
ATOM     39  N   ALA A   3      83.786  69.922  72.865  1.00 11.97              
ATOM     40  H   ALA A   3      82.820  69.695  73.024  1.00 11.97              
ATOM     41  CA  ALA A   3      84.245  71.247  73.281  1.00 11.97              
ATOM     42  HA  ALA A   3      84.730  71.742  72.447  1.00 11.97              
ATOM     43  CB  ALA A   3      82.988  72.080  73.583  1.00 11.97              
ATOM     44  HB1 ALA A   3      83.284  73.092  73.863  1.00 11.97              
ATOM     45  HB2 ALA A   3      82.354  72.134  72.697  1.00 11.97              
ATOM     46  HB3 ALA A   3      82.425  71.639  74.407  1.00 11.97              
ATOM     47  C   ALA A   3      85.184  71.281  74.461  1.00 11.97              
ATOM     48  O   ALA A   3      86.254  71.827  74.280  1.00 11.97              
ATOM     49  N   GLN A   4      84.854  70.619  75.568  1.00 12.37              
ATOM     50  H   GLN A   4      83.904  70.282  75.657  1.00 12.37              
ATOM     51  CA  GLN A   4      85.868  69.863  76.285  1.00 12.37              
ATOM     52  HA  GLN A   4      86.759  70.469  76.412  1.00 12.37              
ATOM     53  CB  GLN A   4      85.364  69.446  77.677  1.00 12.37              
ATOM     54  HB1 GLN A   4      85.947  68.589  78.013  1.00 12.37              
ATOM     55  HB2 GLN A   4      84.315  69.148  77.627  1.00 12.37              
ATOM     56  CG  GLN A   4      85.543  70.561  78.721  1.00 12.37              
ATOM     57  HG1 GLN A   4      86.602  70.809  78.801  1.00 12.37              
ATOM     58  HG2 GLN A   4      85.218  70.188  79.691  1.00 12.37              
ATOM     59  CD  GLN A   4      84.744  71.822  78.406  1.00 12.37              
ATOM     60  OE1 GLN A   4      83.529  71.855  78.523  1.00 12.37              
ATOM     61  NE2 GLN A   4      85.384  72.891  77.993  1.00 12.37              
ATOM     62 1HE2 GLN A   4      86.393  72.869  77.821  1.00 12.37              
ATOM     63 2HE2 GLN A   4      84.861  73.709  77.755  1.00 12.37              
ATOM     64  C   GLN A   4      86.146  68.664  75.385  1.00 12.37              
ATOM     65  O   GLN A   4      85.259  67.863  75.150  1.00 12.37              
ATOM     66  N   GLY A   5      87.347  68.494  74.834  1.00 10.86              
ATOM     67  H   GLY A   5      88.094  69.115  75.124  1.00 10.86              
ATOM     68  CA  GLY A   5      87.682  67.126  74.431  1.00 10.86              
ATOM     69  HA1 GLY A   5      88.651  67.073  73.945  1.00 10.86              
ATOM     70  HA2 GLY A   5      86.942  66.774  73.722  1.00 10.86              
ATOM     71  C   GLY A   5      87.625  66.247  75.672  1.00 10.86              
ATOM     72  O   GLY A   5      87.027  65.168  75.678  1.00 10.86              
ATOM     73  N   LEU A   6      88.130  66.873  76.732  1.00 11.83              
ATOM     74  H   LEU A   6      88.540  67.771  76.500  1.00 11.83              
ATOM     75  CA  LEU A   6      88.257  66.525  78.118  1.00 11.83              
ATOM     76  HA  LEU A   6      88.221  67.476  78.650  1.00 11.83              
ATOM     77  CB  LEU A   6      87.047  65.679  78.586  1.00 11.83              
ATOM     78  HB1 LEU A   6      87.080  64.691  78.129  1.00 11.83              
ATOM     79  HB2 LEU A   6      86.142  66.177  78.233  1.00 11.83              
ATOM     80  CG  LEU A   6      86.914  65.507  80.113  1.00 11.83              
ATOM     81  HG  LEU A   6      87.264  66.412  80.609  1.00 11.83              
ATOM     82  CD1 LEU A   6      85.452  65.289  80.499  1.00 11.83              
ATOM     83 1HD1 LEU A   6      85.053  64.413  79.988  1.00 11.83              
ATOM     84 2HD1 LEU A   6      85.369  65.146  81.576  1.00 11.83              
ATOM     85 3HD1 LEU A   6      84.862  66.162  80.222  1.00 11.83              
ATOM     86  CD2 LEU A   6      87.698  64.299  80.633  1.00 11.83              
ATOM     87 1HD2 LEU A   6      87.302  63.382  80.197  1.00 11.83              
ATOM     88 2HD2 LEU A   6      88.751  64.375  80.377  1.00 11.83              
ATOM     89 3HD2 LEU A   6      87.608  64.246  81.717  1.00 11.83              
ATOM     90  C   LEU A   6      89.561  65.866  78.282  1.00 11.83              
ATOM     91  O   LEU A   6      89.893  65.046  77.435  1.00 11.83              
ATOM     92  N   PRO A   7      90.366  66.306  79.259  1.00 12.68              
ATOM     93  CD  PRO A   7      90.027  67.114  80.426  1.00 12.68              
ATOM     94  HD1 PRO A   7      89.493  66.509  81.157  1.00 12.68              
ATOM     95  HD2 PRO A   7      89.441  67.997  80.175  1.00 12.68              
ATOM     96  CG  PRO A   7      91.358  67.566  81.037  1.00 12.68              
ATOM     97  HG1 PRO A   7      91.329  67.554  82.126  1.00 12.68              
ATOM     98  HG2 PRO A   7      91.615  68.552  80.666  1.00 12.68              
ATOM     99  CB  PRO A   7      92.341  66.552  80.477  1.00 12.68              
ATOM    100  HB1 PRO A   7      92.316  65.650  81.085  1.00 12.68              
ATOM    101  HB2 PRO A   7      93.347  66.953  80.433  1.00 12.68              
ATOM    102  CA  PRO A   7      91.785  66.280  79.080  1.00 12.68              
ATOM    103  HA  PRO A   7      92.060  67.080  78.450  1.00 12.68              
ATOM    104  C   PRO A   7      92.401  65.017  78.555  1.00 12.68              
ATOM    105  O   PRO A   7      91.928  63.916  78.815  1.00 12.68              
ATOM    106  N   CYS A   8      93.550  65.209  77.917  1.00 14.40              
ATOM    107  H   CYS A   8      93.904  66.146  77.811  1.00 14.40              
ATOM    108  CA  CYS A   8      94.468  64.133  77.644  1.00 14.40              
ATOM    109  HA  CYS A   8      93.978  63.357  77.081  1.00 14.40              
ATOM    110  CB  CYS A   8      95.719  64.664  76.859  1.00 14.40              
ATOM    111  HB1 CYS A   8      96.426  63.834  76.789  1.00 14.40              
ATOM    112  HB2 CYS A   8      96.201  65.413  77.481  1.00 14.40              
ATOM    113  SG  CYS A   8      95.562  65.367  75.202  1.00 14.40              
ATOM    114  HG  CYS A   8      94.959  64.308  74.634  1.00 14.40              
ATOM    115  C   CYS A   8      95.033  63.547  78.970  1.00 14.40              
ATOM    116  O   CYS A   8      96.240  63.549  79.203  1.00 14.40              
ATOM    117  N   LEU A   9      94.163  63.076  79.861  1.00 15.96              
ATOM    118  H   LEU A   9      93.194  63.081  79.568  1.00 15.96              
ATOM    119  CA  LEU A   9      94.392  62.757  81.250  1.00 15.96              
ATOM    120  HA  LEU A   9      94.464  63.707  81.782  1.00 15.96              
ATOM    121  CB  LEU A   9      93.159  62.005  81.793  1.00 15.96              
ATOM    122  HB1 LEU A   9      93.023  61.087  81.221  1.00 15.96              
ATOM    123  HB2 LEU A   9      92.276  62.627  81.633  1.00 15.96              
ATOM    124  CG  LEU A   9      93.225  61.631  83.289  1.00 15.96              
ATOM    125  HG  LEU A   9      94.070  60.966  83.460  1.00 15.96              
ATOM    126  CD1 LEU A   9      93.366  62.857  84.194  1.00 15.96              
ATOM    127 1HD1 LEU A   9      94.329  63.340  84.022  1.00 15.96              
ATOM    128 2HD1 LEU A   9      92.562  63.566  83.999  1.00 15.96              
ATOM    129 3HD1 LEU A   9      93.330  62.548  85.239  1.00 15.96              
ATOM    130  CD2 LEU A   9      91.946  60.892  83.688  1.00 15.96              
ATOM    131 1HD2 LEU A   9      92.006  60.595  84.736  1.00 15.96              
ATOM    132 2HD2 LEU A   9      91.076  61.535  83.550  1.00 15.96              
ATOM    133 3HD2 LEU A   9      91.834  59.994  83.081  1.00 15.96              
ATOM    134  C   LEU A   9      95.704  62.033  81.526  1.00 15.96              
ATOM    135  O   LEU A   9      96.489  62.477  82.357  1.00 15.96              
ATOM    136  N   SER A  10      95.909  60.950  80.781  1.00 18.11              
ATOM    137  H   SER A  10      95.186  60.726  80.120  1.00 18.11              
ATOM    138  CA  SER A  10      97.108  60.132  80.763  1.00 18.11              
ATOM    139  HA  SER A  10      97.924  60.741  80.368  1.00 18.11              
ATOM    140  CB  SER A  10      97.486  59.707  82.202  1.00 18.11              
ATOM    141  HB1 SER A  10      97.746  60.572  82.809  1.00 18.11              
ATOM    142  HB2 SER A  10      98.370  59.067  82.186  1.00 18.11              
ATOM    143  OG  SER A  10      96.406  59.009  82.804  1.00 18.11              
ATOM    144  HG  SER A  10      96.662  58.776  83.701  1.00 18.11              
ATOM    145  C   SER A  10      97.063  58.841  79.938  1.00 18.11              
ATOM    146  O   SER A  10      97.879  57.937  80.110  1.00 18.11              
ATOM    147  N   VAL A  11      96.112  58.711  79.026  1.00 18.29              
ATOM    148  H   VAL A  11      95.404  59.422  78.993  1.00 18.29              
ATOM    149  CA  VAL A  11      96.247  57.870  77.840  1.00 18.29              
ATOM    150  HA  VAL A  11      96.506  56.898  78.262  1.00 18.29              
ATOM    151  CB  VAL A  11      94.928  57.567  77.114  1.00 18.29              
ATOM    152  HB  VAL A  11      94.650  58.380  76.443  1.00 18.29              
ATOM    153  CG1 VAL A  11      95.101  56.263  76.335  1.00 18.29              
ATOM    154 1HG1 VAL A  11      94.208  56.078  75.737  1.00 18.29              
ATOM    155 2HG1 VAL A  11      95.978  56.329  75.693  1.00 18.29              
ATOM    156 3HG1 VAL A  11      95.241  55.422  77.014  1.00 18.29              
ATOM    157  CG2 VAL A  11      93.787  57.280  78.111  1.00 18.29              
ATOM    158 1HG2 VAL A  11      92.930  56.853  77.591  1.00 18.29              
ATOM    159 2HG2 VAL A  11      94.121  56.565  78.865  1.00 18.29              
ATOM    160 3HG2 VAL A  11      93.465  58.189  78.609  1.00 18.29              
ATOM    161  C   VAL A  11      97.451  58.228  76.993  1.00 18.29              
ATOM    162  O   VAL A  11      97.396  59.039  76.078  1.00 18.29              
ATOM    163  N   MET A  12      98.576  57.670  77.420  1.00 18.73              
ATOM    164  H   MET A  12      98.496  57.129  78.272  1.00 18.73              
ATOM    165  CA  MET A  12      99.925  58.029  77.023  1.00 18.73              
ATOM    166  HA  MET A  12     100.000  59.118  77.052  1.00 18.73              
ATOM    167  CB  MET A  12     100.940  57.483  78.059  1.00 18.73              
ATOM    168  HB1 MET A  12     101.946  57.475  77.638  1.00 18.73              
ATOM    169  HB2 MET A  12     100.677  56.454  78.305  1.00 18.73              
ATOM    170  CG  MET A  12     101.043  58.319  79.344  1.00 18.73              
ATOM    171  HG1 MET A  12     100.057  58.570  79.711  1.00 18.73              
ATOM    172  HG2 MET A  12     101.530  59.264  79.108  1.00 18.73              
ATOM    173  SD  MET A  12     101.974  57.515  80.680  1.00 18.73              
ATOM    174  CE  MET A  12     100.722  56.340  81.267  1.00 18.73              
ATOM    175  HE1 MET A  12     101.117  55.780  82.115  1.00 18.73              
ATOM    176  HE2 MET A  12      99.831  56.884  81.579  1.00 18.73              
ATOM    177  HE3 MET A  12     100.459  55.647  80.469  1.00 18.73              
ATOM    178  C   MET A  12     100.297  57.645  75.597  1.00 18.73              
ATOM    179  O   MET A  12     101.281  56.941  75.378  1.00 18.73              
ATOM    180  N   VAL A  13      99.530  58.115  74.610  1.00 18.38              
ATOM    181  H   VAL A  13      98.726  58.694  74.831  1.00 18.38              
ATOM    182  CA  VAL A  13     100.012  58.049  73.241  1.00 18.38              
ATOM    183  HA  VAL A  13     100.541  57.095  73.194  1.00 18.38              
ATOM    184  CB  VAL A  13      98.978  57.798  72.145  1.00 18.38              
ATOM    185  HB  VAL A  13      98.277  58.619  72.098  1.00 18.38              
ATOM    186  CG1 VAL A  13      99.643  57.578  70.778  1.00 18.38              
ATOM    187 1HG1 VAL A  13      98.877  57.465  70.011  1.00 18.38              
ATOM    188 2HG1 VAL A  13     100.259  58.432  70.525  1.00 18.38              
ATOM    189 3HG1 VAL A  13     100.280  56.693  70.792  1.00 18.38              
ATOM    190  CG2 VAL A  13      98.270  56.464  72.436  1.00 18.38              
ATOM    191 1HG2 VAL A  13      97.513  56.283  71.674  1.00 18.38              
ATOM    192 2HG2 VAL A  13      98.982  55.639  72.422  1.00 18.38              
ATOM    193 3HG2 VAL A  13      97.802  56.490  73.418  1.00 18.38              
ATOM    194  C   VAL A  13     101.089  59.064  72.971  1.00 18.38              
ATOM    195  O   VAL A  13     100.848  60.244  72.731  1.00 18.38              
ATOM    196  N   PHE A  14     102.288  58.495  73.037  1.00 19.18              
ATOM    197  H   PHE A  14     102.269  57.533  73.346  1.00 19.18              
ATOM    198  CA  PHE A  14     103.622  58.991  72.757  1.00 19.18              
ATOM    199  HA  PHE A  14     103.829  59.791  73.465  1.00 19.18              
ATOM    200  CB  PHE A  14     104.599  57.840  73.072  1.00 19.18              
ATOM    201  HB1 PHE A  14     104.526  57.608  74.135  1.00 19.18              
ATOM    202  HB2 PHE A  14     105.625  58.166  72.895  1.00 19.18              
ATOM    203  CG  PHE A  14     104.336  56.559  72.293  1.00 19.18              
ATOM    204  CD1 PHE A  14     104.876  56.380  71.005  1.00 19.18              
ATOM    205  HD1 PHE A  14     105.513  57.140  70.575  1.00 19.18              
ATOM    206  CE1 PHE A  14     104.585  55.217  70.270  1.00 19.18              
ATOM    207  HE1 PHE A  14     104.999  55.090  69.280  1.00 19.18              
ATOM    208  CZ  PHE A  14     103.759  54.224  70.824  1.00 19.18              
ATOM    209  HZ  PHE A  14     103.537  53.328  70.260  1.00 19.18              
ATOM    210  CE2 PHE A  14     103.231  54.390  72.117  1.00 19.18              
ATOM    211  HE2 PHE A  14     102.606  53.623  72.550  1.00 19.18              
ATOM    212  CD2 PHE A  14     103.523  55.552  72.852  1.00 19.18              
ATOM    213  HD2 PHE A  14     103.124  55.671  73.850  1.00 19.18              
ATOM    214  C   PHE A  14     103.860  59.592  71.383  1.00 19.18              
ATOM    215  O   PHE A  14     104.971  59.573  70.859  1.00 19.18              
ATOM    216  N   LEU A  15     102.795  60.113  70.802  1.00 17.82              
ATOM    217  H   LEU A  15     101.946  60.173  71.346  1.00 17.82              
ATOM    218  CA  LEU A  15     102.718  60.512  69.433  1.00 17.82              
ATOM    219  HA  LEU A  15     103.745  60.657  69.081  1.00 17.82              
ATOM    220  CB  LEU A  15     102.125  59.333  68.644  1.00 17.82              
ATOM    221  HB1 LEU A  15     101.048  59.437  68.591  1.00 17.82              
ATOM    222  HB2 LEU A  15     102.294  58.420  69.215  1.00 17.82              
ATOM    223  CG  LEU A  15     102.751  59.088  67.260  1.00 17.82              
ATOM    224  HG  LEU A  15     102.662  59.974  66.639  1.00 17.82              
ATOM    225  CD1 LEU A  15     104.228  58.693  67.335  1.00 17.82              
ATOM    226 1HD1 LEU A  15     104.360  57.865  68.028  1.00 17.82              
ATOM    227 2HD1 LEU A  15     104.592  58.405  66.353  1.00 17.82              
ATOM    228 3HD1 LEU A  15     104.831  59.537  67.674  1.00 17.82              
ATOM    229  CD2 LEU A  15     102.016  57.927  66.581  1.00 17.82              
ATOM    230 1HD2 LEU A  15     100.956  58.159  66.485  1.00 17.82              
ATOM    231 2HD2 LEU A  15     102.426  57.765  65.585  1.00 17.82              
ATOM    232 3HD2 LEU A  15     102.128  57.018  67.170  1.00 17.82              
ATOM    233  C   LEU A  15     102.141  61.932  69.323  1.00 17.82              
ATOM    234  O   LEU A  15     102.726  62.791  68.698  1.00 17.82              
ATOM    235  N   LEU A  16     101.171  62.222  70.186  1.00 15.71              
ATOM    236  H   LEU A  16     101.142  61.580  70.968  1.00 15.71              
ATOM    237  CA  LEU A  16      99.826  62.751  69.902  1.00 15.71              
ATOM    238  HA  LEU A  16      99.650  63.626  70.537  1.00 15.71              
ATOM    239  CB  LEU A  16      99.548  63.212  68.434  1.00 15.71              
ATOM    240  HB1 LEU A  16     100.011  64.185  68.320  1.00 15.71              
ATOM    241  HB2 LEU A  16      98.478  63.413  68.436  1.00 15.71              
ATOM    242  CG  LEU A  16      99.811  62.519  67.050  1.00 15.71              
ATOM    243  HG  LEU A  16      99.118  63.040  66.407  1.00 15.71              
ATOM    244  CD1 LEU A  16     101.138  62.743  66.353  1.00 15.71              
ATOM    245 1HD1 LEU A  16     101.893  62.026  66.640  1.00 15.71              
ATOM    246 2HD1 LEU A  16     101.021  62.634  65.283  1.00 15.71              
ATOM    247 3HD1 LEU A  16     101.507  63.736  66.581  1.00 15.71              
ATOM    248  CD2 LEU A  16      99.499  61.036  66.840  1.00 15.71              
ATOM    249 1HD2 LEU A  16      98.764  60.692  67.549  1.00 15.71              
ATOM    250 2HD2 LEU A  16      99.155  60.895  65.817  1.00 15.71              
ATOM    251 3HD2 LEU A  16     100.391  60.453  66.949  1.00 15.71              
ATOM    252  C   LEU A  16      99.023  61.585  70.413  1.00 15.71              
ATOM    253  O   LEU A  16      99.175  60.504  69.874  1.00 15.71              
ATOM    254  N   PHE A  17      98.145  61.769  71.404  1.00 14.22              
ATOM    255  H   PHE A  17      98.036  62.650  71.878  1.00 14.22              
ATOM    256  CA  PHE A  17      96.944  60.961  71.241  1.00 14.22              
ATOM    257  HA  PHE A  17      97.273  60.029  70.790  1.00 14.22              
ATOM    258  CB  PHE A  17      96.231  60.390  72.494  1.00 14.22              
ATOM    259  HB1 PHE A  17      95.447  61.085  72.794  1.00 14.22              
ATOM    260  HB2 PHE A  17      96.969  60.330  73.299  1.00 14.22              
ATOM    261  CG  PHE A  17      95.652  58.985  72.228  1.00 14.22              
ATOM    262  CD1 PHE A  17      95.227  58.579  70.946  1.00 14.22              
ATOM    263  HD1 PHE A  17      95.244  59.266  70.122  1.00 14.22              
ATOM    264  CE1 PHE A  17      94.745  57.290  70.680  1.00 14.22              
ATOM    265  HE1 PHE A  17      94.398  57.043  69.683  1.00 14.22              
ATOM    266  CZ  PHE A  17      94.707  56.343  71.705  1.00 14.22              
ATOM    267  HZ  PHE A  17      94.344  55.347  71.500  1.00 14.22              
ATOM    268  CE2 PHE A  17      95.144  56.708  72.986  1.00 14.22              
ATOM    269  HE2 PHE A  17      95.122  55.942  73.739  1.00 14.22              
ATOM    270  CD2 PHE A  17      95.604  58.021  73.257  1.00 14.22              
ATOM    271  HD2 PHE A  17      95.925  58.262  74.254  1.00 14.22              
ATOM    272  C   PHE A  17      96.076  61.586  70.192  1.00 14.22              
ATOM    273  O   PHE A  17      95.017  62.124  70.478  1.00 14.22              
ATOM    274  N   LEU A  18      96.572  61.487  68.950  1.00 13.59              
ATOM    275  H   LEU A  18      97.449  61.007  68.811  1.00 13.59              
ATOM    276  CA  LEU A  18      95.771  61.728  67.799  1.00 13.59              
ATOM    277  HA  LEU A  18      95.357  62.742  67.855  1.00 13.59              
ATOM    278  CB  LEU A  18      96.438  61.498  66.444  1.00 13.59              
ATOM    279  HB1 LEU A  18      96.914  60.523  66.464  1.00 13.59              
ATOM    280  HB2 LEU A  18      97.165  62.281  66.315  1.00 13.59              
ATOM    281  CG  LEU A  18      95.538  61.487  65.188  1.00 13.59              
ATOM    282  HG  LEU A  18      94.766  60.729  65.289  1.00 13.59              
ATOM    283  CD1 LEU A  18      94.862  62.837  64.944  1.00 13.59              
ATOM    284 1HD1 LEU A  18      94.258  63.117  65.804  1.00 13.59              
ATOM    285 2HD1 LEU A  18      95.611  63.609  64.790  1.00 13.59              
ATOM    286 3HD1 LEU A  18      94.221  62.777  64.065  1.00 13.59              
ATOM    287  CD2 LEU A  18      96.348  61.111  63.941  1.00 13.59              
ATOM    288 1HD2 LEU A  18      97.151  61.827  63.788  1.00 13.59              
ATOM    289 2HD2 LEU A  18      96.772  60.116  64.080  1.00 13.59              
ATOM    290 3HD2 LEU A  18      95.694  61.098  63.070  1.00 13.59              
ATOM    291  C   LEU A  18      94.548  60.699  67.878  1.00 13.59              
ATOM    292  O   LEU A  18      94.766  59.542  67.789  1.00 13.59              
ATOM    293  N   PRO A  19      93.252  61.191  67.882  1.00 12.30              
ATOM    294  CD  PRO A  19      92.409  60.870  66.754  1.00 12.30              
ATOM    295  HD1 PRO A  19      92.616  59.894  66.314  1.00 12.30              
ATOM    296  HD2 PRO A  19      92.487  61.633  65.983  1.00 12.30              
ATOM    297  CG  PRO A  19      90.950  60.872  67.246  1.00 12.30              
ATOM    298  HG1 PRO A  19      90.641  59.846  67.445  1.00 12.30              
ATOM    299  HG2 PRO A  19      90.289  61.339  66.516  1.00 12.30              
ATOM    300  CB  PRO A  19      91.027  61.665  68.538  1.00 12.30              
ATOM    301  HB1 PRO A  19      90.241  61.361  69.226  1.00 12.30              
ATOM    302  HB2 PRO A  19      90.950  62.728  68.314  1.00 12.30              
ATOM    303  CA  PRO A  19      92.409  61.367  69.083  1.00 12.30              
ATOM    304  HA  PRO A  19      92.782  62.228  69.652  1.00 12.30              
ATOM    305  C   PRO A  19      92.393  60.105  70.008  1.00 12.30              
ATOM    306  O   PRO A  19      91.851  59.091  69.632  1.00 12.30              
ATOM    307  N   HIS A  20      92.803  60.260  71.300  1.00 10.55              
ATOM    308  H   HIS A  20      93.454  61.015  71.468  1.00 10.55              
ATOM    309  CA  HIS A  20      91.892  59.800  72.395  1.00 10.55              
ATOM    310  HA  HIS A  20      91.253  59.046  71.868  1.00 10.55              
ATOM    311  CB  HIS A  20      92.491  58.984  73.504  1.00 10.55              
ATOM    312  HB1 HIS A  20      93.204  59.550  74.122  1.00 10.55              
ATOM    313  HB2 HIS A  20      93.040  58.160  73.033  1.00 10.55              
ATOM    314  CG  HIS A  20      91.459  58.291  74.378  1.00 10.55              
ATOM    315  ND1 HIS A  20      90.381  57.543  73.918  1.00 10.55              
ATOM    316  CE1 HIS A  20      89.748  57.085  75.006  1.00 10.55              
ATOM    317  HE1 HIS A  20      88.858  56.470  74.987  1.00 10.55              
ATOM    318  NE2 HIS A  20      90.385  57.494  76.118  1.00 10.55              
ATOM    319  HE2 HIS A  20      90.109  57.281  77.061  1.00 10.55              
ATOM    320  CD2 HIS A  20      91.473  58.245  75.739  1.00 10.55              
ATOM    321  HD2 HIS A  20      92.214  58.704  76.377  1.00 10.55              
ATOM    322  C   HIS A  20      90.805  60.876  72.630  1.00 10.55              
ATOM    323  O   HIS A  20      89.681  60.596  73.001  1.00 10.55              
ATOM    324  N   SER A  21      91.141  62.124  72.274  1.00  9.30              
ATOM    325  H   SER A  21      92.095  62.264  71.987  1.00  9.30              
ATOM    326  CA  SER A  21      90.296  63.309  72.347  1.00  9.30              
ATOM    327  HA  SER A  21      90.980  64.141  72.274  1.00  9.30              
ATOM    328  CB  SER A  21      89.337  63.398  71.188  1.00  9.30              
ATOM    329  HB1 SER A  21      89.859  63.289  70.240  1.00  9.30              
ATOM    330  HB2 SER A  21      88.843  64.372  71.144  1.00  9.30              
ATOM    331  OG  SER A  21      88.301  62.412  71.238  1.00  9.30              
ATOM    332  HG  SER A  21      88.673  61.639  71.699  1.00  9.30              
ATOM    333  C   SER A  21      89.591  63.531  73.790  1.00  9.30              
ATOM    334  O   SER A  21      88.516  64.107  73.709  1.00  9.30              
ATOM    335  N   PHE A  22      89.959  63.166  75.066  1.00  7.18              
ATOM    336  H   PHE A  22      89.166  63.323  75.662  1.00  7.18              
ATOM    337  CA  PHE A  22      91.249  63.008  75.869  1.00  7.18              
ATOM    338  HA  PHE A  22      91.048  63.144  76.901  1.00  7.18              
ATOM    339  CB  PHE A  22      91.698  61.581  75.633  1.00  7.18              
ATOM    340  HB1 PHE A  22      91.888  61.468  74.595  1.00  7.18              
ATOM    341  HB2 PHE A  22      90.924  60.886  75.964  1.00  7.18              
ATOM    342  CG  PHE A  22      93.004  61.236  76.251  1.00  7.18              
ATOM    343  CD1 PHE A  22      94.194  61.358  75.514  1.00  7.18              
ATOM    344  HD1 PHE A  22      94.155  61.611  74.470  1.00  7.18              
ATOM    345  CE1 PHE A  22      95.425  61.275  76.155  1.00  7.18              
ATOM    346  HE1 PHE A  22      96.341  61.446  75.606  1.00  7.18              
ATOM    347  CZ  PHE A  22      95.446  61.001  77.522  1.00  7.18              
ATOM    348  HZ  PHE A  22      96.407  61.005  78.021  1.00  7.18              
ATOM    349  CE2 PHE A  22      94.242  60.721  78.209  1.00  7.18              
ATOM    350  HE2 PHE A  22      94.217  60.430  79.239  1.00  7.18              
ATOM    351  CD2 PHE A  22      93.013  60.880  77.593  1.00  7.18              
ATOM    352  HD2 PHE A  22      92.092  60.768  78.151  1.00  7.18              
ATOM    353  C   PHE A  22      92.175  64.086  75.282  1.00  7.18              
ATOM    354  O   PHE A  22      93.168  63.797  74.639  1.00  7.18              
ATOM    355  N   MET A  23      91.738  65.340  75.355  1.00  5.89              
ATOM    356  H   MET A  23      90.832  65.466  75.802  1.00  5.89              
ATOM    357  CA  MET A  23      92.458  66.567  75.024  1.00  5.89              
ATOM    358  HA  MET A  23      93.382  66.600  75.585  1.00  5.89              
ATOM    359  CB  MET A  23      92.780  66.650  73.516  1.00  5.89              
ATOM    360  HB1 MET A  23      93.295  65.744  73.208  1.00  5.89              
ATOM    361  HB2 MET A  23      93.484  67.453  73.339  1.00  5.89              
ATOM    362  CG  MET A  23      91.601  66.860  72.564  1.00  5.89              
ATOM    363  HG1 MET A  23      91.340  67.919  72.559  1.00  5.89              
ATOM    364  HG2 MET A  23      90.737  66.291  72.907  1.00  5.89              
ATOM    365  SD  MET A  23      92.030  66.328  70.884  1.00  5.89              
ATOM    366  CE  MET A  23      90.930  67.373  69.912  1.00  5.89              
ATOM    367  HE1 MET A  23      91.199  68.417  70.071  1.00  5.89              
ATOM    368  HE2 MET A  23      91.041  67.139  68.853  1.00  5.89              
ATOM    369  HE3 MET A  23      89.895  67.213  70.213  1.00  5.89              
ATOM    370  C   MET A  23      91.595  67.725  75.516  1.00  5.89              
ATOM    371  O   MET A  23      90.403  67.666  75.272  1.00  5.89              
ATOM    372  N   LEU A  24      92.098  68.669  76.322  1.00  4.27              
ATOM    373  H   LEU A  24      93.099  68.768  76.446  1.00  4.27              
ATOM    374  CA  LEU A  24      91.223  69.420  77.239  1.00  4.27              
ATOM    375  HA  LEU A  24      90.843  68.742  77.961  1.00  4.27              
ATOM    376  CB  LEU A  24      92.058  70.453  78.037  1.00  4.27              
ATOM    377  HB1 LEU A  24      92.709  70.964  77.336  1.00  4.27              
ATOM    378  HB2 LEU A  24      92.696  69.905  78.730  1.00  4.27              
ATOM    379  CG  LEU A  24      91.277  71.541  78.808  1.00  4.27              
ATOM    380  HG  LEU A  24      90.739  72.157  78.094  1.00  4.27              
ATOM    381  CD1 LEU A  24      90.284  71.027  79.854  1.00  4.27              
ATOM    382 1HD1 LEU A  24      89.681  71.868  80.204  1.00  4.27              
ATOM    383 2HD1 LEU A  24      89.600  70.308  79.412  1.00  4.27              
ATOM    384 3HD1 LEU A  24      90.802  70.594  80.703  1.00  4.27              
ATOM    385  CD2 LEU A  24      92.264  72.449  79.552  1.00  4.27              
ATOM    386 1HD2 LEU A  24      91.718  73.253  80.046  1.00  4.27              
ATOM    387 2HD2 LEU A  24      92.815  71.874  80.296  1.00  4.27              
ATOM    388 3HD2 LEU A  24      92.967  72.893  78.849  1.00  4.27              
ATOM    389  C   LEU A  24      89.980  70.025  76.607  1.00  4.27              
ATOM    390  O   LEU A  24      88.896  69.692  77.067  1.00  4.27              
ATOM    391  N   ASP A  25      90.114  70.725  75.490  1.00  4.31              
ATOM    392  H   ASP A  25      91.033  70.802  75.073  1.00  4.31              
ATOM    393  CA  ASP A  25      89.001  71.349  74.793  1.00  4.31              
ATOM    394  HA  ASP A  25      88.092  70.865  75.097  1.00  4.31              
ATOM    395  CB  ASP A  25      88.912  72.856  75.122  1.00  4.31              
ATOM    396  HB1 ASP A  25      88.386  73.355  74.306  1.00  4.31              
ATOM    397  HB2 ASP A  25      89.911  73.283  75.133  1.00  4.31              
ATOM    398  CG  ASP A  25      88.171  73.216  76.413  1.00  4.31              
ATOM    399  OD1 ASP A  25      88.188  72.432  77.384  1.00  4.31              
ATOM    400  OD2 ASP A  25      87.598  74.323  76.453  1.00  4.31              
ATOM    401  C   ASP A  25      89.192  71.211  73.275  1.00  4.31              
ATOM    402  O   ASP A  25      90.073  71.853  72.699  1.00  4.31              
ATOM    403  N   MET A  26      88.321  70.420  72.644  1.00  4.21              
ATOM    404  H   MET A  26      87.616  70.027  73.255  1.00  4.21              
ATOM    405  CA  MET A  26      88.015  70.192  71.222  1.00  4.21              
ATOM    406  HA  MET A  26      87.696  69.157  71.120  1.00  4.21              
ATOM    407  CB  MET A  26      86.847  71.138  70.840  1.00  4.21              
ATOM    408  HB1 MET A  26      87.200  72.152  70.664  1.00  4.21              
ATOM    409  HB2 MET A  26      86.191  71.236  71.681  1.00  4.21              
ATOM    410  CG  MET A  26      86.026  70.661  69.633  1.00  4.21              
ATOM    411  HG1 MET A  26      85.878  69.585  69.719  1.00  4.21              
ATOM    412  HG2 MET A  26      86.593  70.843  68.720  1.00  4.21              
ATOM    413  SD  MET A  26      84.383  71.424  69.466  1.00  4.21              
ATOM    414  CE  MET A  26      84.802  73.186  69.386  1.00  4.21              
ATOM    415  HE1 MET A  26      83.889  73.766  69.245  1.00  4.21              
ATOM    416  HE2 MET A  26      85.279  73.497  70.316  1.00  4.21              
ATOM    417  HE3 MET A  26      85.476  73.366  68.549  1.00  4.21              
ATOM    418  C   MET A  26      89.024  70.398  70.105  1.00  4.21              
ATOM    419  O   MET A  26      89.120  69.614  69.166  1.00  4.21              
ATOM    420  N   LYS A  27      89.591  71.584  70.101  1.00  3.96              
ATOM    421  H   LYS A  27      89.542  72.071  70.989  1.00  3.96              
ATOM    422  CA  LYS A  27      90.072  72.314  68.950  1.00  3.96              
ATOM    423  HA  LYS A  27      90.606  71.630  68.287  1.00  3.96              
ATOM    424  CB  LYS A  27      88.858  72.911  68.187  1.00  3.96              
ATOM    425  HB1 LYS A  27      88.154  73.341  68.900  1.00  3.96              
ATOM    426  HB2 LYS A  27      88.347  72.078  67.701  1.00  3.96              
ATOM    427  CG  LYS A  27      89.163  73.964  67.099  1.00  3.96              
ATOM    428  HG1 LYS A  27      88.444  73.839  66.288  1.00  3.96              
ATOM    429  HG2 LYS A  27      90.149  73.784  66.670  1.00  3.96              
ATOM    430  CD  LYS A  27      89.031  75.416  67.614  1.00  3.96              
ATOM    431  HD1 LYS A  27      89.171  75.452  68.696  1.00  3.96              
ATOM    432  HD2 LYS A  27      88.011  75.749  67.415  1.00  3.96              
ATOM    433  CE  LYS A  27      90.007  76.399  66.944  1.00  3.96              
ATOM    434  HE1 LYS A  27      89.513  77.370  66.855  1.00  3.96              
ATOM    435  HE2 LYS A  27      90.246  76.033  65.941  1.00  3.96              
ATOM    436  NZ  LYS A  27      91.239  76.549  67.757  1.00  3.96              
ATOM    437  HZ1 LYS A  27      91.036  76.950  68.670  1.00  3.96              
ATOM    438  HZ2 LYS A  27      91.621  75.631  67.972  1.00  3.96              
ATOM    439  HZ3 LYS A  27      91.996  77.063  67.330  1.00  3.96              
ATOM    440  C   LYS A  27      91.073  73.377  69.411  1.00  3.96              
ATOM    441  O   LYS A  27      91.715  74.022  68.590  1.00  3.96              
ATOM    442  N   THR A  28      91.192  73.594  70.720  1.00  3.91              
ATOM    443  H   THR A  28      90.700  72.956  71.334  1.00  3.91              
ATOM    444  CA  THR A  28      91.839  74.764  71.323  1.00  3.91              
ATOM    445  HA  THR A  28      92.539  75.180  70.599  1.00  3.91              
ATOM    446  CB  THR A  28      90.786  75.860  71.613  1.00  3.91              
ATOM    447  HB  THR A  28      89.802  75.391  71.655  1.00  3.91              
ATOM    448  CG2 THR A  28      90.940  76.687  72.887  1.00  3.91              
ATOM    449 1HG2 THR A  28      90.183  77.470  72.913  1.00  3.91              
ATOM    450 2HG2 THR A  28      90.788  76.053  73.763  1.00  3.91              
ATOM    451 3HG2 THR A  28      91.924  77.144  72.944  1.00  3.91              
ATOM    452  OG1 THR A  28      90.794  76.765  70.531  1.00  3.91              
ATOM    453  HG1 THR A  28      91.101  77.626  70.877  1.00  3.91              
ATOM    454  C   THR A  28      92.703  74.455  72.542  1.00  3.91              
ATOM    455  O   THR A  28      93.795  75.022  72.654  1.00  3.91              
ATOM    456  N   PHE A  29      92.321  73.493  73.380  1.00  4.01              
ATOM    457  H   PHE A  29      91.438  73.010  73.250  1.00  4.01              
ATOM    458  CA  PHE A  29      93.219  72.994  74.408  1.00  4.01              
ATOM    459  HA  PHE A  29      94.171  73.490  74.313  1.00  4.01              
ATOM    460  CB  PHE A  29      92.719  73.330  75.824  1.00  4.01              
ATOM    461  HB1 PHE A  29      93.508  73.062  76.526  1.00  4.01              
ATOM    462  HB2 PHE A  29      91.866  72.694  76.038  1.00  4.01              
ATOM    463  CG  PHE A  29      92.326  74.778  76.106  1.00  4.01              
ATOM    464  CD1 PHE A  29      93.135  75.857  75.692  1.00  4.01              
ATOM    465  HD1 PHE A  29      94.059  75.684  75.175  1.00  4.01              
ATOM    466  CE1 PHE A  29      92.739  77.184  75.935  1.00  4.01              
ATOM    467  HE1 PHE A  29      93.359  78.006  75.603  1.00  4.01              
ATOM    468  CZ  PHE A  29      91.533  77.447  76.603  1.00  4.01              
ATOM    469  HZ  PHE A  29      91.224  78.467  76.780  1.00  4.01              
ATOM    470  CE2 PHE A  29      90.736  76.381  77.048  1.00  4.01              
ATOM    471  HE2 PHE A  29      89.805  76.571  77.566  1.00  4.01              
ATOM    472  CD2 PHE A  29      91.140  75.056  76.814  1.00  4.01              
ATOM    473  HD2 PHE A  29      90.516  74.254  77.180  1.00  4.01              
ATOM    474  C   PHE A  29      93.515  71.516  74.193  1.00  4.01              
ATOM    475  O   PHE A  29      92.609  70.739  73.907  1.00  4.01              
ATOM    476  N   ILE A  30      94.785  71.123  74.326  1.00  3.57              
ATOM    477  H   ILE A  30      95.479  71.797  74.615  1.00  3.57              
ATOM    478  CA  ILE A  30      95.154  69.703  74.326  1.00  3.57              
ATOM    479  HA  ILE A  30      94.254  69.142  74.119  1.00  3.57              
ATOM    480  CB  ILE A  30      96.113  69.284  73.189  1.00  3.57              
ATOM    481  HB  ILE A  30      96.166  68.195  73.241  1.00  3.57              
ATOM    482  CG2 ILE A  30      95.496  69.628  71.820  1.00  3.57              
ATOM    483 1HG2 ILE A  30      94.487  69.222  71.746  1.00  3.57              
ATOM    484 2HG2 ILE A  30      95.446  70.708  71.678  1.00  3.57              
ATOM    485 3HG2 ILE A  30      96.092  69.200  71.013  1.00  3.57              
ATOM    486  CG1 ILE A  30      97.547  69.835  73.283  1.00  3.57              
ATOM    487 1HG1 ILE A  30      97.836  69.950  74.324  1.00  3.57              
ATOM    488 2HG1 ILE A  30      97.610  70.817  72.812  1.00  3.57              
ATOM    489  CD1 ILE A  30      98.527  68.864  72.602  1.00  3.57              
ATOM    490  HD1 ILE A  30      99.552  69.175  72.781  1.00  3.57              
ATOM    491  HD2 ILE A  30      98.414  67.861  73.016  1.00  3.57              
ATOM    492  HD3 ILE A  30      98.351  68.835  71.527  1.00  3.57              
ATOM    493  C   ILE A  30      95.488  69.254  75.769  1.00  3.57              
ATOM    494  O   ILE A  30      94.853  69.747  76.698  1.00  3.57              
ATOM    495  N   LEU A  31      96.422  68.329  76.008  1.00  3.58              
ATOM    496  H   LEU A  31      96.738  67.774  75.225  1.00  3.58              
ATOM    497  CA  LEU A  31      97.490  68.660  76.960  1.00  3.58              
ATOM    498  HA  LEU A  31      97.669  69.716  76.745  1.00  3.58              
ATOM    499  CB  LEU A  31      97.104  68.765  78.457  1.00  3.58              
ATOM    500  HB1 LEU A  31      96.562  69.707  78.552  1.00  3.58              
ATOM    501  HB2 LEU A  31      98.024  68.926  79.006  1.00  3.58              
ATOM    502  CG  LEU A  31      96.305  67.711  79.235  1.00  3.58              
ATOM    503  HG  LEU A  31      95.503  67.299  78.622  1.00  3.58              
ATOM    504  CD1 LEU A  31      97.199  66.592  79.770  1.00  3.58              
ATOM    505 1HD1 LEU A  31      96.629  65.931  80.423  1.00  3.58              
ATOM    506 2HD1 LEU A  31      97.601  66.002  78.957  1.00  3.58              
ATOM    507 3HD1 LEU A  31      98.021  67.028  80.343  1.00  3.58              
ATOM    508  CD2 LEU A  31      95.695  68.406  80.458  1.00  3.58              
ATOM    509 1HD2 LEU A  31      95.280  67.678  81.152  1.00  3.58              
ATOM    510 2HD2 LEU A  31      96.477  68.957  80.986  1.00  3.58              
ATOM    511 3HD2 LEU A  31      94.922  69.107  80.144  1.00  3.58              
ATOM    512  C   LEU A  31      98.888  68.117  76.603  1.00  3.58              
ATOM    513  O   LEU A  31      99.552  68.754  75.772  1.00  3.58              
ATOM    514  N   ASP A  32      99.221  66.977  77.216  1.00  3.67              
ATOM    515  H   ASP A  32      98.709  66.851  78.073  1.00  3.67              
ATOM    516  CA  ASP A  32     100.172  65.875  76.925  1.00  3.67              
ATOM    517  HA  ASP A  32      99.566  64.993  76.718  1.00  3.67              
ATOM    518  CB  ASP A  32     101.090  66.052  75.687  1.00  3.67              
ATOM    519  HB1 ASP A  32     101.733  66.921  75.826  1.00  3.67              
ATOM    520  HB2 ASP A  32     100.469  66.218  74.805  1.00  3.67              
ATOM    521  CG  ASP A  32     101.961  64.792  75.451  1.00  3.67              
ATOM    522  OD1 ASP A  32     101.412  63.669  75.504  1.00  3.67              
ATOM    523  OD2 ASP A  32     103.192  64.892  75.231  1.00  3.67              
ATOM    524  C   ASP A  32     100.980  65.539  78.192  1.00  3.67              
ATOM    525  O   ASP A  32     102.206  65.660  78.255  1.00  3.67              
ATOM    526  N   TYR A  33     100.264  65.142  79.247  1.00  4.05              
ATOM    527  H   TYR A  33      99.269  65.030  79.158  1.00  4.05              
ATOM    528  CA  TYR A  33     100.873  64.751  80.506  1.00  4.05              
ATOM    529  HA  TYR A  33     101.540  65.553  80.823  1.00  4.05              
ATOM    530  CB  TYR A  33      99.783  64.591  81.576  1.00  4.05              
ATOM    531  HB1 TYR A  33      99.125  63.762  81.308  1.00  4.05              
ATOM    532  HB2 TYR A  33      99.176  65.495  81.596  1.00  4.05              
ATOM    533  CG  TYR A  33     100.326  64.384  82.975  1.00  4.05              
ATOM    534  CD1 TYR A  33     100.848  65.480  83.691  1.00  4.05              
ATOM    535  HD1 TYR A  33     100.851  66.465  83.243  1.00  4.05              
ATOM    536  CE1 TYR A  33     101.377  65.291  84.983  1.00  4.05              
ATOM    537  HE1 TYR A  33     101.776  66.123  85.540  1.00  4.05              
ATOM    538  CZ  TYR A  33     101.391  64.003  85.553  1.00  4.05              
ATOM    539  OH  TYR A  33     101.935  63.818  86.785  1.00  4.05              
ATOM    540  HH  TYR A  33     101.851  62.902  87.049  1.00  4.05              
ATOM    541  CE2 TYR A  33     100.855  62.907  84.841  1.00  4.05              
ATOM    542  HE2 TYR A  33     100.870  61.920  85.271  1.00  4.05              
ATOM    543  CD2 TYR A  33     100.321  63.101  83.552  1.00  4.05              
ATOM    544  HD2 TYR A  33      99.925  62.267  82.987  1.00  4.05              
ATOM    545  C   TYR A  33     101.712  63.479  80.316  1.00  4.05              
ATOM    546  O   TYR A  33     101.165  62.387  80.145  1.00  4.05              
ATOM    547  N   SER A  34     103.043  63.597  80.375  1.00  3.94              
ATOM    548  H   SER A  34     103.448  64.524  80.415  1.00  3.94              
ATOM    549  CA  SER A  34     103.909  62.459  80.704  1.00  3.94              
ATOM    550  HA  SER A  34     104.927  62.843  80.684  1.00  3.94              
ATOM    551  CB  SER A  34     103.620  61.971  82.135  1.00  3.94              
ATOM    552  HB1 SER A  34     104.445  61.346  82.479  1.00  3.94              
ATOM    553  HB2 SER A  34     102.701  61.383  82.146  1.00  3.94              
ATOM    554  OG  SER A  34     103.468  63.066  83.005  1.00  3.94              
ATOM    555  HG  SER A  34     103.849  62.848  83.866  1.00  3.94              
ATOM    556  C   SER A  34     103.860  61.287  79.711  1.00  3.94              
ATOM    557  O   SER A  34     104.035  60.144  80.135  1.00  3.94              
ATOM    558  N   SER A  35     103.687  61.513  78.410  1.00  4.05              
ATOM    559  H   SER A  35     103.520  62.464  78.097  1.00  4.05              
ATOM    560  CA  SER A  35     103.679  60.445  77.389  1.00  4.05              
ATOM    561  HA  SER A  35     103.039  59.639  77.736  1.00  4.05              
ATOM    562  CB  SER A  35     103.035  61.010  76.116  1.00  4.05              
ATOM    563  HB1 SER A  35     102.037  61.376  76.359  1.00  4.05              
ATOM    564  HB2 SER A  35     102.933  60.214  75.380  1.00  4.05              
ATOM    565  OG  SER A  35     103.808  62.069  75.574  1.00  4.05              
ATOM    566  HG  SER A  35     103.205  62.840  75.443  1.00  4.05              
ATOM    567  C   SER A  35     105.036  59.798  77.058  1.00  4.05              
ATOM    568  O   SER A  35     105.071  58.718  76.473  1.00  4.05              
ATOM    569  N   ARG A  36     106.152  60.428  77.467  1.00  4.07              
ATOM    570  H   ARG A  36     106.001  61.358  77.848  1.00  4.07              
ATOM    571  CA  ARG A  36     107.571  60.014  77.316  1.00  4.07              
ATOM    572  HA  ARG A  36     108.127  60.705  77.941  1.00  4.07              
ATOM    573  CB  ARG A  36     107.813  58.584  77.852  1.00  4.07              
ATOM    574  HB1 ARG A  36     107.807  57.890  77.009  1.00  4.07              
ATOM    575  HB2 ARG A  36     106.993  58.280  78.500  1.00  4.07              
ATOM    576  CG  ARG A  36     109.147  58.421  78.616  1.00  4.07              
ATOM    577  HG1 ARG A  36     109.966  58.760  77.980  1.00  4.07              
ATOM    578  HG2 ARG A  36     109.301  57.357  78.802  1.00  4.07              
ATOM    579  CD  ARG A  36     109.239  59.161  79.968  1.00  4.07              
ATOM    580  HD1 ARG A  36     109.166  60.237  79.803  1.00  4.07              
ATOM    581  HD2 ARG A  36     110.219  58.963  80.403  1.00  4.07              
ATOM    582  NE  ARG A  36     108.199  58.700  80.910  1.00  4.07              
ATOM    583  HE  ARG A  36     108.319  57.781  81.301  1.00  4.07              
ATOM    584  CZ  ARG A  36     106.989  59.225  81.000  1.00  4.07              
ATOM    585  NH1 ARG A  36     106.739  60.466  80.697  1.00  4.07              
ATOM    586 1HH1 ARG A  36     107.468  61.156  80.570  1.00  4.07              
ATOM    587 2HH1 ARG A  36     105.775  60.743  80.683  1.00  4.07              
ATOM    588  NH2 ARG A  36     105.963  58.496  81.342  1.00  4.07              
ATOM    589 1HH2 ARG A  36     106.058  57.518  81.521  1.00  4.07              
ATOM    590 2HH2 ARG A  36     105.035  58.879  81.184  1.00  4.07              
ATOM    591  C   ARG A  36     108.166  60.230  75.916  1.00  4.07              
ATOM    592  O   ARG A  36     109.275  59.770  75.649  1.00  4.07              
ATOM    593  N   ASN A  37     107.451  60.956  75.055  1.00  4.07              
ATOM    594  H   ASN A  37     106.565  61.313  75.382  1.00  4.07              
ATOM    595  CA  ASN A  37     107.838  61.257  73.674  1.00  4.07              
ATOM    596  HA  ASN A  37     107.885  60.310  73.131  1.00  4.07              
ATOM    597  CB  ASN A  37     106.691  62.099  73.065  1.00  4.07              
ATOM    598  HB1 ASN A  37     106.692  63.090  73.517  1.00  4.07              
ATOM    599  HB2 ASN A  37     105.742  61.625  73.316  1.00  4.07              
ATOM    600  CG  ASN A  37     106.712  62.271  71.551  1.00  4.07              
ATOM    601  OD1 ASN A  37     107.683  62.010  70.862  1.00  4.07              
ATOM    602  ND2 ASN A  37     105.639  62.765  70.988  1.00  4.07              
ATOM    603 1HD2 ASN A  37     104.813  62.947  71.529  1.00  4.07              
ATOM    604 2HD2 ASN A  37     105.667  62.915  69.990  1.00  4.07              
ATOM    605  C   ASN A  37     109.228  61.926  73.564  1.00  4.07              
ATOM    606  O   ASN A  37     109.685  62.630  74.477  1.00  4.07              
ATOM    607  N   LEU A  38     109.864  61.717  72.405  1.00  4.08              
ATOM    608  H   LEU A  38     109.327  61.242  71.687  1.00  4.08              
ATOM    609  CA  LEU A  38     111.219  62.132  72.040  1.00  4.08              
ATOM    610  HA  LEU A  38     111.663  62.620  72.907  1.00  4.08              
ATOM    611  CB  LEU A  38     112.073  60.892  71.720  1.00  4.08              
ATOM    612  HB1 LEU A  38     113.087  61.226  71.493  1.00  4.08              
ATOM    613  HB2 LEU A  38     111.671  60.418  70.823  1.00  4.08              
ATOM    614  CG  LEU A  38     112.147  59.834  72.843  1.00  4.08              
ATOM    615  HG  LEU A  38     111.159  59.407  73.007  1.00  4.08              
ATOM    616  CD1 LEU A  38     113.084  58.713  72.395  1.00  4.08              
ATOM    617 1HD1 LEU A  38     113.115  57.930  73.153  1.00  4.08              
ATOM    618 2HD1 LEU A  38     112.718  58.280  71.463  1.00  4.08              
ATOM    619 3HD1 LEU A  38     114.088  59.104  72.238  1.00  4.08              
ATOM    620  CD2 LEU A  38     112.673  60.389  74.171  1.00  4.08              
ATOM    621 1HD2 LEU A  38     112.778  59.575  74.888  1.00  4.08              
ATOM    622 2HD2 LEU A  38     113.637  60.873  74.018  1.00  4.08              
ATOM    623 3HD2 LEU A  38     111.960  61.104  74.579  1.00  4.08              
ATOM    624  C   LEU A  38     111.288  63.194  70.925  1.00  4.08              
ATOM    625  O   LEU A  38     112.353  63.752  70.663  1.00  4.08              
ATOM    626  N   SER A  39     110.148  63.526  70.320  1.00  4.07              
ATOM    627  H   SER A  39     109.313  63.002  70.561  1.00  4.07              
ATOM    628  CA  SER A  39     109.973  64.614  69.348  1.00  4.07              
ATOM    629  HA  SER A  39     110.924  65.120  69.188  1.00  4.07              
ATOM    630  CB  SER A  39     109.539  64.013  68.000  1.00  4.07              
ATOM    631  HB1 SER A  39     110.340  63.365  67.642  1.00  4.07              
ATOM    632  HB2 SER A  39     109.400  64.803  67.262  1.00  4.07              
ATOM    633  OG  SER A  39     108.357  63.237  68.093  1.00  4.07              
ATOM    634  HG  SER A  39     107.593  63.753  68.398  1.00  4.07              
ATOM    635  C   SER A  39     108.993  65.663  69.893  1.00  4.07              
ATOM    636  O   SER A  39     108.841  65.816  71.102  1.00  4.07              
ATOM    637  N   ALA A  40     108.342  66.429  69.016  1.00  3.65              
ATOM    638  H   ALA A  40     108.541  66.293  68.039  1.00  3.65              
ATOM    639  CA  ALA A  40     107.073  67.073  69.346  1.00  3.65              
ATOM    640  HA  ALA A  40     107.037  67.311  70.412  1.00  3.65              
ATOM    641  CB  ALA A  40     107.017  68.394  68.558  1.00  3.65              
ATOM    642  HB1 ALA A  40     106.106  68.944  68.795  1.00  3.65              
ATOM    643  HB2 ALA A  40     107.869  69.018  68.834  1.00  3.65              
ATOM    644  HB3 ALA A  40     107.058  68.197  67.487  1.00  3.65              
ATOM    645  C   ALA A  40     105.908  66.113  69.050  1.00  3.65              
ATOM    646  O   ALA A  40     106.106  64.927  68.788  1.00  3.65              
ATOM    647  N   VAL A  41     104.702  66.678  69.024  1.00  3.98              
ATOM    648  H   VAL A  41     104.649  67.660  69.239  1.00  3.98              
ATOM    649  CA  VAL A  41     103.416  65.972  68.976  1.00  3.98              
ATOM    650  HA  VAL A  41     103.599  64.913  69.136  1.00  3.98              
ATOM    651  CB  VAL A  41     102.602  66.524  70.202  1.00  3.98              
ATOM    652  HB  VAL A  41     102.267  67.534  69.960  1.00  3.98              
ATOM    653  CG1 VAL A  41     101.382  65.707  70.630  1.00  3.98              
ATOM    654 1HG1 VAL A  41     100.923  66.138  71.521  1.00  3.98              
ATOM    655 2HG1 VAL A  41     100.622  65.712  69.855  1.00  3.98              
ATOM    656 3HG1 VAL A  41     101.696  64.691  70.848  1.00  3.98              
ATOM    657  CG2 VAL A  41     103.439  66.617  71.502  1.00  3.98              
ATOM    658 1HG2 VAL A  41     102.814  66.934  72.340  1.00  3.98              
ATOM    659 2HG2 VAL A  41     103.871  65.644  71.740  1.00  3.98              
ATOM    660 3HG2 VAL A  41     104.234  67.353  71.408  1.00  3.98              
ATOM    661  C   VAL A  41     102.656  66.134  67.634  1.00  3.98              
ATOM    662  O   VAL A  41     101.431  66.115  67.643  1.00  3.98              
ATOM    663  N   PRO A  42     103.285  66.394  66.465  1.00  3.99              
ATOM    664  CD  PRO A  42     104.702  66.402  66.123  1.00  3.99              
ATOM    665  HD1 PRO A  42     105.171  65.445  66.355  1.00  3.99              
ATOM    666  HD2 PRO A  42     105.199  67.214  66.646  1.00  3.99              
ATOM    667  CG  PRO A  42     104.809  66.693  64.626  1.00  3.99              
ATOM    668  HG1 PRO A  42     104.872  65.757  64.070  1.00  3.99              
ATOM    669  HG2 PRO A  42     105.667  67.325  64.401  1.00  3.99              
ATOM    670  CB  PRO A  42     103.496  67.409  64.324  1.00  3.99              
ATOM    671  HB1 PRO A  42     103.185  67.287  63.285  1.00  3.99              
ATOM    672  HB2 PRO A  42     103.582  68.468  64.578  1.00  3.99              
ATOM    673  CA  PRO A  42     102.494  66.743  65.285  1.00  3.99              
ATOM    674  HA  PRO A  42     101.746  67.470  65.552  1.00  3.99              
ATOM    675  C   PRO A  42     101.787  65.501  64.616  1.00  3.99              
ATOM    676  O   PRO A  42     102.586  64.655  64.211  1.00  3.99              
ATOM    677  N   PRO A  43     100.427  65.268  64.303  1.00  4.07              
ATOM    678  CD  PRO A  43     100.221  64.371  63.156  1.00  4.07              
ATOM    679  HD1 PRO A  43     100.450  63.344  63.423  1.00  4.07              
ATOM    680  HD2 PRO A  43     100.850  64.654  62.312  1.00  4.07              
ATOM    681  CG  PRO A  43      98.759  64.436  62.723  1.00  4.07              
ATOM    682  HG1 PRO A  43      98.424  63.497  62.280  1.00  4.07              
ATOM    683  HG2 PRO A  43      98.612  65.274  62.037  1.00  4.07              
ATOM    684  CB  PRO A  43      98.053  64.722  64.032  1.00  4.07              
ATOM    685  HB1 PRO A  43      97.977  63.815  64.620  1.00  4.07              
ATOM    686  HB2 PRO A  43      97.074  65.178  63.872  1.00  4.07              
ATOM    687  CA  PRO A  43      99.035  65.701  64.696  1.00  4.07              
ATOM    688  HA  PRO A  43      98.871  66.616  64.149  1.00  4.07              
ATOM    689  C   PRO A  43      98.623  66.077  66.121  1.00  4.07              
ATOM    690  O   PRO A  43      97.923  65.304  66.767  1.00  4.07              
ATOM    691  N   ASP A  44      98.873  67.327  66.548  1.00  4.94              
ATOM    692  H   ASP A  44      99.565  67.907  66.089  1.00  4.94              
ATOM    693  CA  ASP A  44      97.939  68.011  67.459  1.00  4.94              
ATOM    694  HA  ASP A  44      97.562  67.286  68.182  1.00  4.94              
ATOM    695  CB  ASP A  44      98.653  69.126  68.281  1.00  4.94              
ATOM    696  HB1 ASP A  44      99.409  68.649  68.906  1.00  4.94              
ATOM    697  HB2 ASP A  44      97.917  69.568  68.955  1.00  4.94              
ATOM    698  CG  ASP A  44      99.348  70.266  67.496  1.00  4.94              
ATOM    699  OD1 ASP A  44      99.042  71.458  67.780  1.00  4.94              
ATOM    700  OD2 ASP A  44     100.189  69.919  66.634  1.00  4.94              
ATOM    701  C   ASP A  44      96.723  68.521  66.693  1.00  4.94              
ATOM    702  O   ASP A  44      95.594  68.065  66.868  1.00  4.94              
ATOM    703  N   LEU A  45      97.022  69.424  65.775  1.00  5.10              
ATOM    704  H   LEU A  45      98.002  69.687  65.701  1.00  5.10              
ATOM    705  CA  LEU A  45      96.158  70.106  64.839  1.00  5.10              
ATOM    706  HA  LEU A  45      95.466  69.410  64.366  1.00  5.10              
ATOM    707  CB  LEU A  45      95.419  71.249  65.588  1.00  5.10              
ATOM    708  HB1 LEU A  45      95.056  71.979  64.870  1.00  5.10              
ATOM    709  HB2 LEU A  45      96.147  71.771  66.213  1.00  5.10              
ATOM    710  CG  LEU A  45      94.217  70.863  66.462  1.00  5.10              
ATOM    711  HG  LEU A  45      94.530  70.226  67.283  1.00  5.10              
ATOM    712  CD1 LEU A  45      93.618  72.124  67.077  1.00  5.10              
ATOM    713 1HD1 LEU A  45      92.829  71.824  67.758  1.00  5.10              
ATOM    714 2HD1 LEU A  45      94.383  72.644  67.650  1.00  5.10              
ATOM    715 3HD1 LEU A  45      93.221  72.779  66.305  1.00  5.10              
ATOM    716  CD2 LEU A  45      93.102  70.183  65.663  1.00  5.10              
ATOM    717 1HD2 LEU A  45      92.256  69.977  66.317  1.00  5.10              
ATOM    718 2HD2 LEU A  45      92.786  70.813  64.834  1.00  5.10              
ATOM    719 3HD2 LEU A  45      93.463  69.229  65.282  1.00  5.10              
ATOM    720  C   LEU A  45      97.088  70.723  63.789  1.00  5.10              
ATOM    721  O   LEU A  45      98.315  70.646  63.893  1.00  5.10              
ATOM    722  N   PRO A  46      96.536  71.394  62.779  1.00  5.20              
ATOM    723  CD  PRO A  46      95.214  71.177  62.221  1.00  5.20              
ATOM    724  HD1 PRO A  46      94.474  71.766  62.763  1.00  5.20              
ATOM    725  HD2 PRO A  46      94.942  70.121  62.225  1.00  5.20              
ATOM    726  CG  PRO A  46      95.331  71.689  60.796  1.00  5.20              
ATOM    727  HG1 PRO A  46      94.368  72.014  60.400  1.00  5.20              
ATOM    728  HG2 PRO A  46      95.770  70.915  60.165  1.00  5.20              
ATOM    729  CB  PRO A  46      96.311  72.851  60.946  1.00  5.20              
ATOM    730  HB1 PRO A  46      95.743  73.759  61.154  1.00  5.20              
ATOM    731  HB2 PRO A  46      96.888  72.971  60.029  1.00  5.20              
ATOM    732  CA  PRO A  46      97.225  72.505  62.146  1.00  5.20              
ATOM    733  HA  PRO A  46      98.191  72.157  61.779  1.00  5.20              
ATOM    734  C   PRO A  46      97.440  73.727  63.049  1.00  5.20              
ATOM    735  O   PRO A  46      97.023  73.700  64.204  1.00  5.20              
ATOM    736  N   PRO A  47      97.989  74.836  62.503  1.00  4.47              
ATOM    737  CD  PRO A  47      98.646  74.898  61.199  1.00  4.47              
ATOM    738  HD1 PRO A  47      97.897  74.910  60.409  1.00  4.47              
ATOM    739  HD2 PRO A  47      99.336  74.065  61.059  1.00  4.47              
ATOM    740  CG  PRO A  47      99.405  76.220  61.153  1.00  4.47              
ATOM    741  HG1 PRO A  47      99.482  76.605  60.135  1.00  4.47              
ATOM    742  HG2 PRO A  47     100.394  76.088  61.588  1.00  4.47              
ATOM    743  CB  PRO A  47      98.545  77.117  62.035  1.00  4.47              
ATOM    744  HB1 PRO A  47      97.706  77.485  61.443  1.00  4.47              
ATOM    745  HB2 PRO A  47      99.114  77.950  62.447  1.00  4.47              
ATOM    746  CA  PRO A  47      98.058  76.157  63.130  1.00  4.47              
ATOM    747  HA  PRO A  47      98.842  76.107  63.882  1.00  4.47              
ATOM    748  C   PRO A  47      96.780  76.648  63.845  1.00  4.47              
ATOM    749  O   PRO A  47      95.979  77.407  63.280  1.00  4.47              
ATOM    750  N   SER A  48      96.511  76.156  65.061  1.00  3.89              
ATOM    751  H   SER A  48      97.165  75.477  65.436  1.00  3.89              
ATOM    752  CA  SER A  48      95.195  76.271  65.694  1.00  3.89              
ATOM    753  HA  SER A  48      94.903  77.315  65.628  1.00  3.89              
ATOM    754  CB  SER A  48      94.149  75.420  64.948  1.00  3.89              
ATOM    755  HB1 SER A  48      93.347  75.125  65.625  1.00  3.89              
ATOM    756  HB2 SER A  48      94.608  74.515  64.548  1.00  3.89              
ATOM    757  OG  SER A  48      93.574  76.185  63.907  1.00  3.89              
ATOM    758  HG  SER A  48      94.305  76.367  63.292  1.00  3.89              
ATOM    759  C   SER A  48      95.019  75.935  67.173  1.00  3.89              
ATOM    760  O   SER A  48      94.061  76.461  67.753  1.00  3.89              
ATOM    761  N   THR A  49      95.849  75.091  67.782  1.00  3.85              
ATOM    762  H   THR A  49      96.583  74.637  67.253  1.00  3.85              
ATOM    763  CA  THR A  49      95.886  74.941  69.246  1.00  3.85              
ATOM    764  HA  THR A  49      94.920  74.595  69.609  1.00  3.85              
ATOM    765  CB  THR A  49      96.970  73.900  69.597  1.00  3.85              
ATOM    766  HB  THR A  49      97.941  74.261  69.259  1.00  3.85              
ATOM    767  CG2 THR A  49      97.053  73.586  71.091  1.00  3.85              
ATOM    768 1HG2 THR A  49      97.743  72.756  71.240  1.00  3.85              
ATOM    769 2HG2 THR A  49      97.432  74.453  71.629  1.00  3.85              
ATOM    770 3HG2 THR A  49      96.068  73.306  71.465  1.00  3.85              
ATOM    771  OG1 THR A  49      96.679  72.687  68.940  1.00  3.85              
ATOM    772  HG1 THR A  49      97.513  72.306  68.602  1.00  3.85              
ATOM    773  C   THR A  49      96.233  76.302  69.876  1.00  3.85              
ATOM    774  O   THR A  49      96.991  77.079  69.302  1.00  3.85              
ATOM    775  N   GLN A  50      95.691  76.586  71.061  1.00  3.86              
ATOM    776  H   GLN A  50      95.052  75.915  71.464  1.00  3.86              
ATOM    777  CA  GLN A  50      95.960  77.798  71.849  1.00  3.86              
ATOM    778  HA  GLN A  50      96.667  78.435  71.316  1.00  3.86              
ATOM    779  CB  GLN A  50      94.674  78.609  72.039  1.00  3.86              
ATOM    780  HB1 GLN A  50      94.829  79.354  72.821  1.00  3.86              
ATOM    781  HB2 GLN A  50      93.879  77.941  72.360  1.00  3.86              
ATOM    782  CG  GLN A  50      94.256  79.344  70.760  1.00  3.86              
ATOM    783  HG1 GLN A  50      94.233  78.652  69.919  1.00  3.86              
ATOM    784  HG2 GLN A  50      94.976  80.131  70.545  1.00  3.86              
ATOM    785  CD  GLN A  50      92.878  79.961  70.921  1.00  3.86              
ATOM    786  OE1 GLN A  50      91.866  79.321  70.645  1.00  3.86              
ATOM    787  NE2 GLN A  50      92.781  81.194  71.355  1.00  3.86              
ATOM    788 1HE2 GLN A  50      93.629  81.712  71.632  1.00  3.86              
ATOM    789 2HE2 GLN A  50      91.887  81.562  71.599  1.00  3.86              
ATOM    790  C   GLN A  50      96.612  77.508  73.211  1.00  3.86              
ATOM    791  O   GLN A  50      97.303  78.354  73.785  1.00  3.86              
ATOM    792  N   CYS A  51      96.405  76.275  73.684  1.00  3.45              
ATOM    793  H   CYS A  51      95.719  75.724  73.184  1.00  3.45              
ATOM    794  CA  CYS A  51      97.046  75.668  74.856  1.00  3.45              
ATOM    795  HA  CYS A  51      96.727  76.191  75.755  1.00  3.45              
ATOM    796  CB  CYS A  51      96.525  74.221  74.882  1.00  3.45              
ATOM    797  HB1 CYS A  51      97.054  73.624  74.139  1.00  3.45              
ATOM    798  HB2 CYS A  51      95.481  74.231  74.605  1.00  3.45              
ATOM    799  SG  CYS A  51      96.642  73.430  76.514  1.00  3.45              
ATOM    800  HG  CYS A  51      97.932  73.708  76.764  1.00  3.45              
ATOM    801  C   CYS A  51      98.629  75.660  74.857  1.00  3.45              
ATOM    802  O   CYS A  51      99.243  76.665  74.521  1.00  3.45              
ATOM    803  N   LEU A  52      99.341  74.620  75.357  1.00  3.47              
ATOM    804  H   LEU A  52     100.047  75.008  75.984  1.00  3.47              
ATOM    805  CA  LEU A  52      99.905  73.385  74.685  1.00  3.47              
ATOM    806  HA  LEU A  52      99.137  72.629  74.511  1.00  3.47              
ATOM    807  CB  LEU A  52     100.542  73.853  73.363  1.00  3.47              
ATOM    808  HB1 LEU A  52     101.117  74.756  73.572  1.00  3.47              
ATOM    809  HB2 LEU A  52      99.741  74.121  72.674  1.00  3.47              
ATOM    810  CG  LEU A  52     101.495  72.876  72.669  1.00  3.47              
ATOM    811  HG  LEU A  52     102.375  72.711  73.289  1.00  3.47              
ATOM    812  CD1 LEU A  52     100.838  71.534  72.377  1.00  3.47              
ATOM    813 1HD1 LEU A  52     101.508  70.916  71.779  1.00  3.47              
ATOM    814 2HD1 LEU A  52     100.656  71.013  73.316  1.00  3.47              
ATOM    815 3HD1 LEU A  52      99.906  71.670  71.830  1.00  3.47              
ATOM    816  CD2 LEU A  52     101.942  73.490  71.348  1.00  3.47              
ATOM    817 1HD2 LEU A  52     101.063  73.677  70.730  1.00  3.47              
ATOM    818 2HD2 LEU A  52     102.459  74.431  71.534  1.00  3.47              
ATOM    819 3HD2 LEU A  52     102.619  72.811  70.831  1.00  3.47              
ATOM    820  C   LEU A  52     100.949  72.867  75.707  1.00  3.47              
ATOM    821  O   LEU A  52     101.832  73.633  76.139  1.00  3.47              
ATOM    822  N   ASP A  53     100.795  71.618  76.167  1.00  3.59              
ATOM    823  H   ASP A  53     100.155  70.968  75.731  1.00  3.59              
ATOM    824  CA  ASP A  53     101.243  71.252  77.516  1.00  3.59              
ATOM    825  HA  ASP A  53     101.890  72.025  77.924  1.00  3.59              
ATOM    826  CB  ASP A  53     100.032  71.168  78.460  1.00  3.59              
ATOM    827  HB1 ASP A  53      99.303  70.489  78.033  1.00  3.59              
ATOM    828  HB2 ASP A  53      99.569  72.153  78.530  1.00  3.59              
ATOM    829  CG  ASP A  53     100.415  70.698  79.871  1.00  3.59              
ATOM    830  OD1 ASP A  53     101.462  71.184  80.352  1.00  3.59              
ATOM    831  OD2 ASP A  53      99.644  69.916  80.471  1.00  3.59              
ATOM    832  C   ASP A  53     102.070  69.956  77.499  1.00  3.59              
ATOM    833  O   ASP A  53     101.624  68.852  77.826  1.00  3.59              
ATOM    834  N   LEU A  54     103.306  70.146  77.033  1.00  3.99              
ATOM    835  H   LEU A  54     103.551  71.084  76.766  1.00  3.99              
ATOM    836  CA  LEU A  54     104.356  69.143  77.073  1.00  3.99              
ATOM    837  HA  LEU A  54     103.912  68.150  76.955  1.00  3.99              
ATOM    838  CB  LEU A  54     105.366  69.385  75.932  1.00  3.99              
ATOM    839  HB1 LEU A  54     106.248  68.783  76.152  1.00  3.99              
ATOM    840  HB2 LEU A  54     105.676  70.431  75.944  1.00  3.99              
ATOM    841  CG  LEU A  54     104.889  69.004  74.515  1.00  3.99              
ATOM    842  HG  LEU A  54     104.578  67.960  74.511  1.00  3.99              
ATOM    843  CD1 LEU A  54     103.740  69.863  73.983  1.00  3.99              
ATOM    844 1HD1 LEU A  54     103.554  69.631  72.935  1.00  3.99              
ATOM    845 2HD1 LEU A  54     102.827  69.630  74.531  1.00  3.99              
ATOM    846 3HD1 LEU A  54     103.974  70.922  74.088  1.00  3.99              
ATOM    847  CD2 LEU A  54     106.070  69.155  73.550  1.00  3.99              
ATOM    848 1HD2 LEU A  54     105.762  68.864  72.547  1.00  3.99              
ATOM    849 2HD2 LEU A  54     106.410  70.190  73.539  1.00  3.99              
ATOM    850 3HD2 LEU A  54     106.888  68.504  73.857  1.00  3.99              
ATOM    851  C   LEU A  54     105.052  69.210  78.433  1.00  3.99              
ATOM    852  O   LEU A  54     105.623  70.242  78.774  1.00  3.99              
ATOM    853  N   SER A  55     105.048  68.109  79.185  1.00  4.09              
ATOM    854  H   SER A  55     104.474  67.321  78.895  1.00  4.09              
ATOM    855  CA  SER A  55     105.677  68.046  80.504  1.00  4.09              
ATOM    856  HA  SER A  55     106.601  68.626  80.495  1.00  4.09              
ATOM    857  CB  SER A  55     104.698  68.651  81.522  1.00  4.09              
ATOM    858  HB1 SER A  55     104.525  67.946  82.335  1.00  4.09              
ATOM    859  HB2 SER A  55     103.733  68.875  81.058  1.00  4.09              
ATOM    860  OG  SER A  55     105.259  69.835  82.044  1.00  4.09              
ATOM    861  HG  SER A  55     104.967  70.598  81.504  1.00  4.09              
ATOM    862  C   SER A  55     105.995  66.597  80.893  1.00  4.09              
ATOM    863  O   SER A  55     105.332  65.650  80.464  1.00  4.09              
ATOM    864  N   GLN A  56     107.037  66.423  81.715  1.00  4.06              
ATOM    865  H   GLN A  56     107.461  67.256  82.095  1.00  4.06              
ATOM    866  CA  GLN A  56     107.648  65.115  82.029  1.00  4.06              
ATOM    867  HA  GLN A  56     108.578  65.326  82.557  1.00  4.06              
ATOM    868  CB  GLN A  56     106.767  64.302  82.999  1.00  4.06              
ATOM    869  HB1 GLN A  56     107.318  63.403  83.282  1.00  4.06              
ATOM    870  HB2 GLN A  56     105.866  63.991  82.475  1.00  4.06              
ATOM    871  CG  GLN A  56     106.359  65.033  84.290  1.00  4.06              
ATOM    872  HG1 GLN A  56     105.697  65.863  84.044  1.00  4.06              
ATOM    873  HG2 GLN A  56     107.250  65.432  84.774  1.00  4.06              
ATOM    874  CD  GLN A  56     105.635  64.117  85.280  1.00  4.06              
ATOM    875  OE1 GLN A  56     105.320  62.965  85.019  1.00  4.06              
ATOM    876  NE2 GLN A  56     105.355  64.577  86.477  1.00  4.06              
ATOM    877 1HE2 GLN A  56     105.563  65.535  86.713  1.00  4.06              
ATOM    878 2HE2 GLN A  56     104.786  63.985  87.057  1.00  4.06              
ATOM    879  C   GLN A  56     108.062  64.276  80.790  1.00  4.06              
ATOM    880  O   GLN A  56     108.060  63.037  80.802  1.00  4.06              
ATOM    881  N   ASN A  57     108.482  64.964  79.725  1.00  4.07              
ATOM    882  H   ASN A  57     108.460  65.967  79.798  1.00  4.07              
ATOM    883  CA  ASN A  57     109.071  64.389  78.509  1.00  4.07              
ATOM    884  HA  ASN A  57     109.031  63.299  78.561  1.00  4.07              
ATOM    885  CB  ASN A  57     108.211  64.822  77.298  1.00  4.07              
ATOM    886  HB1 ASN A  57     108.693  64.530  76.366  1.00  4.07              
ATOM    887  HB2 ASN A  57     108.100  65.906  77.299  1.00  4.07              
ATOM    888  CG  ASN A  57     106.823  64.190  77.265  1.00  4.07              
ATOM    889  OD1 ASN A  57     106.552  63.197  77.926  1.00  4.07              
ATOM    890  ND2 ASN A  57     105.948  64.726  76.445  1.00  4.07              
ATOM    891 1HD2 ASN A  57     106.166  65.539  75.904  1.00  4.07              
ATOM    892 2HD2 ASN A  57     104.993  64.369  76.384  1.00  4.07              
ATOM    893  C   ASN A  57     110.566  64.753  78.389  1.00  4.07              
ATOM    894  O   ASN A  57     111.190  65.085  79.394  1.00  4.07              
ATOM    895  N   ARG A  58     111.196  64.591  77.211  1.00  4.05              
ATOM    896  H   ARG A  58     110.649  64.269  76.419  1.00  4.05              
ATOM    897  CA  ARG A  58     112.653  64.350  77.177  1.00  4.05              
ATOM    898  HA  ARG A  58     113.105  64.881  78.019  1.00  4.05              
ATOM    899  CB  ARG A  58     112.862  62.823  77.375  1.00  4.05              
ATOM    900  HB1 ARG A  58     113.318  62.377  76.489  1.00  4.05              
ATOM    901  HB2 ARG A  58     111.897  62.325  77.490  1.00  4.05              
ATOM    902  CG  ARG A  58     113.702  62.459  78.609  1.00  4.05              
ATOM    903  HG1 ARG A  58     113.694  61.371  78.700  1.00  4.05              
ATOM    904  HG2 ARG A  58     113.232  62.878  79.500  1.00  4.05              
ATOM    905  CD  ARG A  58     115.162  62.930  78.537  1.00  4.05              
ATOM    906  HD1 ARG A  58     115.194  64.019  78.620  1.00  4.05              
ATOM    907  HD2 ARG A  58     115.575  62.639  77.568  1.00  4.05              
ATOM    908  NE  ARG A  58     115.963  62.313  79.615  1.00  4.05              
ATOM    909  HE  ARG A  58     115.475  61.675  80.219  1.00  4.05              
ATOM    910  CZ  ARG A  58     117.263  62.439  79.808  1.00  4.05              
ATOM    911  NH1 ARG A  58     117.986  63.261  79.106  1.00  4.05              
ATOM    912 1HH1 ARG A  58     117.535  63.798  78.382  1.00  4.05              
ATOM    913 2HH1 ARG A  58     118.976  63.339  79.253  1.00  4.05              
ATOM    914  NH2 ARG A  58     117.871  61.726  80.715  1.00  4.05              
ATOM    915 1HH2 ARG A  58     117.340  61.105  81.300  1.00  4.05              
ATOM    916 2HH2 ARG A  58     118.867  61.778  80.836  1.00  4.05              
ATOM    917  C   ARG A  58     113.469  64.850  75.977  1.00  4.05              
ATOM    918  O   ARG A  58     114.621  64.438  75.843  1.00  4.05              
ATOM    919  N   ILE A  59     112.918  65.707  75.119  1.00  4.08              
ATOM    920  H   ILE A  59     111.972  66.006  75.292  1.00  4.08              
ATOM    921  CA  ILE A  59     113.639  66.291  73.969  1.00  4.08              
ATOM    922  HA  ILE A  59     114.153  65.461  73.481  1.00  4.08              
ATOM    923  CB  ILE A  59     112.624  66.790  72.903  1.00  4.08              
ATOM    924  HB  ILE A  59     111.920  65.964  72.783  1.00  4.08              
ATOM    925  CG2 ILE A  59     111.752  67.990  73.316  1.00  4.08              
ATOM    926 1HG2 ILE A  59     111.004  68.176  72.544  1.00  4.08              
ATOM    927 2HG2 ILE A  59     111.243  67.775  74.254  1.00  4.08              
ATOM    928 3HG2 ILE A  59     112.358  68.885  73.440  1.00  4.08              
ATOM    929  CG1 ILE A  59     113.240  66.956  71.496  1.00  4.08              
ATOM    930 1HG1 ILE A  59     112.422  67.015  70.777  1.00  4.08              
ATOM    931 2HG1 ILE A  59     113.810  66.058  71.255  1.00  4.08              
ATOM    932  CD1 ILE A  59     114.144  68.171  71.267  1.00  4.08              
ATOM    933  HD1 ILE A  59     114.475  68.177  70.228  1.00  4.08              
ATOM    934  HD2 ILE A  59     113.590  69.088  71.454  1.00  4.08              
ATOM    935  HD3 ILE A  59     115.020  68.125  71.909  1.00  4.08              
ATOM    936  C   ILE A  59     114.748  67.248  74.429  1.00  4.08              
ATOM    937  O   ILE A  59     114.556  68.457  74.535  1.00  4.08              
ATOM    938  N   LEU A  60     115.905  66.639  74.725  1.00  4.13              
ATOM    939  H   LEU A  60     115.886  65.627  74.719  1.00  4.13              
ATOM    940  CA  LEU A  60     117.165  67.279  75.111  1.00  4.13              
ATOM    941  HA  LEU A  60     117.065  67.729  76.097  1.00  4.13              
ATOM    942  CB  LEU A  60     118.294  66.221  75.120  1.00  4.13              
ATOM    943  HB1 LEU A  60     119.250  66.720  74.943  1.00  4.13              
ATOM    944  HB2 LEU A  60     118.132  65.546  74.276  1.00  4.13              
ATOM    945  CG  LEU A  60     118.448  65.395  76.403  1.00  4.13              
ATOM    946  HG  LEU A  60     117.470  65.124  76.803  1.00  4.13              
ATOM    947  CD1 LEU A  60     119.211  64.115  76.052  1.00  4.13              
ATOM    948 1HD1 LEU A  60     119.454  63.543  76.942  1.00  4.13              
ATOM    949 2HD1 LEU A  60     118.605  63.494  75.390  1.00  4.13              
ATOM    950 3HD1 LEU A  60     120.142  64.369  75.541  1.00  4.13              
ATOM    951  CD2 LEU A  60     119.255  66.143  77.467  1.00  4.13              
ATOM    952 1HD2 LEU A  60     119.340  65.556  78.377  1.00  4.13              
ATOM    953 2HD2 LEU A  60     120.255  66.364  77.091  1.00  4.13              
ATOM    954 3HD2 LEU A  60     118.768  67.088  77.702  1.00  4.13              
ATOM    955  C   LEU A  60     117.511  68.394  74.138  1.00  4.13              
ATOM    956  O   LEU A  60     117.378  69.562  74.470  1.00  4.13              
ATOM    957  N   THR A  61     117.966  68.023  72.943  1.00  4.19              
ATOM    958  H   THR A  61     118.023  67.038  72.725  1.00  4.19              
ATOM    959  CA  THR A  61     118.536  68.951  71.970  1.00  4.19              
ATOM    960  HA  THR A  61     118.994  69.784  72.508  1.00  4.19              
ATOM    961  CB  THR A  61     119.645  68.299  71.136  1.00  4.19              
ATOM    962  HB  THR A  61     119.924  68.965  70.318  1.00  4.19              
ATOM    963  CG2 THR A  61     120.885  68.008  71.978  1.00  4.19              
ATOM    964 1HG2 THR A  61     121.662  67.587  71.340  1.00  4.19              
ATOM    965 2HG2 THR A  61     121.254  68.933  72.421  1.00  4.19              
ATOM    966 3HG2 THR A  61     120.649  67.295  72.768  1.00  4.19              
ATOM    967  OG1 THR A  61     119.178  67.079  70.613  1.00  4.19              
ATOM    968  HG1 THR A  61     118.400  67.304  70.086  1.00  4.19              
ATOM    969  C   THR A  61     117.463  69.543  71.082  1.00  4.19              
ATOM    970  O   THR A  61     117.146  68.978  70.026  1.00  4.19              
ATOM    971  N   THR A  62     116.899  70.677  71.507  1.00  4.10              
ATOM    972  H   THR A  62     117.203  71.099  72.381  1.00  4.10              
ATOM    973  CA  THR A  62     116.105  71.482  70.571  1.00  4.10              
ATOM    974  HA  THR A  62     115.366  70.808  70.137  1.00  4.10              
ATOM    975  CB  THR A  62     115.272  72.559  71.287  1.00  4.10              
ATOM    976  HB  THR A  62     115.060  73.388  70.623  1.00  4.10              
ATOM    977  CG2 THR A  62     113.934  71.994  71.745  1.00  4.10              
ATOM    978 1HG2 THR A  62     113.396  72.751  72.317  1.00  4.10              
ATOM    979 2HG2 THR A  62     113.336  71.722  70.875  1.00  4.10              
ATOM    980 3HG2 THR A  62     114.103  71.117  72.364  1.00  4.10              
ATOM    981  OG1 THR A  62     115.907  73.035  72.446  1.00  4.10              
ATOM    982  HG1 THR A  62     116.506  72.344  72.772  1.00  4.10              
ATOM    983  C   THR A  62     116.948  71.898  69.369  1.00  4.10              
ATOM    984  O   THR A  62     118.171  71.986  69.479  1.00  4.10              
ATOM    985  N   ASN A  63     116.338  72.061  68.195  1.00  4.09              
ATOM    986  H   ASN A  63     115.320  72.124  68.183  1.00  4.09              
ATOM    987  CA  ASN A  63     117.046  72.386  66.955  1.00  4.09              
ATOM    988  HA  ASN A  63     117.798  73.136  67.167  1.00  4.09              
ATOM    989  CB  ASN A  63     117.827  71.154  66.432  1.00  4.09              
ATOM    990  HB1 ASN A  63     118.537  70.830  67.192  1.00  4.09              
ATOM    991  HB2 ASN A  63     118.415  71.465  65.570  1.00  4.09              
ATOM    992  CG  ASN A  63     116.996  69.953  66.011  1.00  4.09              
ATOM    993  OD1 ASN A  63     116.668  69.793  64.841  1.00  4.09              
ATOM    994  ND2 ASN A  63     116.713  69.040  66.914  1.00  4.09              
ATOM    995 1HD2 ASN A  63     116.955  69.185  67.888  1.00  4.09              
ATOM    996 2HD2 ASN A  63     116.141  68.272  66.617  1.00  4.09              
ATOM    997  C   ASN A  63     116.090  72.960  65.901  1.00  4.09              
ATOM    998  O   ASN A  63     115.148  72.284  65.499  1.00  4.09              
ATOM    999  N   LYS A  64     116.449  74.157  65.415  1.00  4.06              
ATOM   1000  H   LYS A  64     117.223  74.571  65.925  1.00  4.06              
ATOM   1001  CA  LYS A  64     115.710  75.167  64.635  1.00  4.06              
ATOM   1002  HA  LYS A  64     115.441  75.963  65.325  1.00  4.06              
ATOM   1003  CB  LYS A  64     116.673  75.817  63.620  1.00  4.06              
ATOM   1004  HB1 LYS A  64     117.332  76.481  64.182  1.00  4.06              
ATOM   1005  HB2 LYS A  64     116.099  76.464  62.959  1.00  4.06              
ATOM   1006  CG  LYS A  64     117.588  74.912  62.762  1.00  4.06              
ATOM   1007  HG1 LYS A  64     118.383  74.515  63.394  1.00  4.06              
ATOM   1008  HG2 LYS A  64     118.075  75.566  62.037  1.00  4.06              
ATOM   1009  CD  LYS A  64     116.944  73.752  61.972  1.00  4.06              
ATOM   1010  HD1 LYS A  64     117.445  73.687  61.005  1.00  4.06              
ATOM   1011  HD2 LYS A  64     115.900  73.974  61.761  1.00  4.06              
ATOM   1012  CE  LYS A  64     117.124  72.392  62.675  1.00  4.06              
ATOM   1013  HE1 LYS A  64     117.550  72.569  63.664  1.00  4.06              
ATOM   1014  HE2 LYS A  64     117.845  71.799  62.107  1.00  4.06              
ATOM   1015  NZ  LYS A  64     115.863  71.629  62.836  1.00  4.06              
ATOM   1016  HZ1 LYS A  64     115.371  71.500  61.967  1.00  4.06              
ATOM   1017  HZ2 LYS A  64     116.027  70.742  63.308  1.00  4.06              
ATOM   1018  HZ3 LYS A  64     115.232  72.145  63.459  1.00  4.06              
ATOM   1019  C   LYS A  64     114.362  74.764  63.997  1.00  4.06              
ATOM   1020  O   LYS A  64     114.172  73.667  63.472  1.00  4.06              
ATOM   1021  N   HIS A  65     113.447  75.728  63.937  1.00  4.00              
ATOM   1022  H   HIS A  65     113.690  76.622  64.337  1.00  4.00              
ATOM   1023  CA  HIS A  65     112.110  75.566  63.350  1.00  4.00              
ATOM   1024  HA  HIS A  65     111.632  76.539  63.447  1.00  4.00              
ATOM   1025  CB  HIS A  65     112.189  75.294  61.833  1.00  4.00              
ATOM   1026  HB1 HIS A  65     111.185  75.349  61.418  1.00  4.00              
ATOM   1027  HB2 HIS A  65     112.554  74.284  61.651  1.00  4.00              
ATOM   1028  CG  HIS A  65     113.072  76.266  61.085  1.00  4.00              
ATOM   1029  ND1 HIS A  65     114.457  76.159  60.946  1.00  4.00              
ATOM   1030  CE1 HIS A  65     114.850  77.241  60.259  1.00  4.00              
ATOM   1031  HE1 HIS A  65     115.877  77.466  60.002  1.00  4.00              
ATOM   1032  NE2 HIS A  65     113.792  78.010  59.951  1.00  4.00              
ATOM   1033  HE2 HIS A  65     113.834  78.880  59.439  1.00  4.00              
ATOM   1034  CD2 HIS A  65     112.663  77.413  60.470  1.00  4.00              
ATOM   1035  HD2 HIS A  65     111.644  77.769  60.407  1.00  4.00              
ATOM   1036  C   HIS A  65     111.171  74.611  64.115  1.00  4.00              
ATOM   1037  O   HIS A  65     110.232  74.019  63.568  1.00  4.00              
ATOM   1038  N   ASP A  66     111.427  74.483  65.412  1.00  4.00              
ATOM   1039  H   ASP A  66     112.216  75.023  65.757  1.00  4.00              
ATOM   1040  CA  ASP A  66     110.982  73.426  66.318  1.00  4.00              
ATOM   1041  HA  ASP A  66     111.437  72.494  65.981  1.00  4.00              
ATOM   1042  CB  ASP A  66     111.519  73.694  67.735  1.00  4.00              
ATOM   1043  HB1 ASP A  66     111.244  72.856  68.378  1.00  4.00              
ATOM   1044  HB2 ASP A  66     111.051  74.594  68.132  1.00  4.00              
ATOM   1045  CG  ASP A  66     113.042  73.886  67.770  1.00  4.00              
ATOM   1046  OD1 ASP A  66     113.728  73.236  68.587  1.00  4.00              
ATOM   1047  OD2 ASP A  66     113.549  74.749  67.022  1.00  4.00              
ATOM   1048  C   ASP A  66     109.460  73.232  66.262  1.00  4.00              
ATOM   1049  O   ASP A  66     108.981  72.118  66.031  1.00  4.00              
ATOM   1050  N   PHE A  67     108.694  74.328  66.297  1.00  3.94              
ATOM   1051  H   PHE A  67     109.169  75.210  66.451  1.00  3.94              
ATOM   1052  CA  PHE A  67     107.225  74.316  66.322  1.00  3.94              
ATOM   1053  HA  PHE A  67     106.884  73.297  66.142  1.00  3.94              
ATOM   1054  CB  PHE A  67     106.746  74.689  67.738  1.00  3.94              
ATOM   1055  HB1 PHE A  67     105.672  74.876  67.724  1.00  3.94              
ATOM   1056  HB2 PHE A  67     107.232  75.616  68.045  1.00  3.94              
ATOM   1057  CG  PHE A  67     107.006  73.607  68.773  1.00  3.94              
ATOM   1058  CD1 PHE A  67     108.278  73.472  69.357  1.00  3.94              
ATOM   1059  HD1 PHE A  67     109.063  74.172  69.109  1.00  3.94              
ATOM   1060  CE1 PHE A  67     108.533  72.445  70.281  1.00  3.94              
ATOM   1061  HE1 PHE A  67     109.517  72.350  70.722  1.00  3.94              
ATOM   1062  CZ  PHE A  67     107.504  71.557  70.641  1.00  3.94              
ATOM   1063  HZ  PHE A  67     107.695  70.769  71.354  1.00  3.94              
ATOM   1064  CE2 PHE A  67     106.224  71.701  70.078  1.00  3.94              
ATOM   1065  HE2 PHE A  67     105.427  71.031  70.369  1.00  3.94              
ATOM   1066  CD2 PHE A  67     105.975  72.720  69.141  1.00  3.94              
ATOM   1067  HD2 PHE A  67     104.989  72.822  68.710  1.00  3.94              
ATOM   1068  C   PHE A  67     106.568  75.154  65.209  1.00  3.94              
ATOM   1069  O   PHE A  67     105.509  75.760  65.396  1.00  3.94              
ATOM   1070  N   GLN A  68     107.148  75.125  64.008  1.00  3.95              
ATOM   1071  H   GLN A  68     108.062  74.686  63.953  1.00  3.95              
ATOM   1072  CA  GLN A  68     106.564  75.613  62.739  1.00  3.95              
ATOM   1073  HA  GLN A  68     106.291  76.658  62.877  1.00  3.95              
ATOM   1074  CB  GLN A  68     107.694  75.547  61.682  1.00  3.95              
ATOM   1075  HB1 GLN A  68     107.825  74.509  61.372  1.00  3.95              
ATOM   1076  HB2 GLN A  68     108.627  75.870  62.148  1.00  3.95              
ATOM   1077  CG  GLN A  68     107.494  76.426  60.432  1.00  3.95              
ATOM   1078  HG1 GLN A  68     107.554  77.477  60.718  1.00  3.95              
ATOM   1079  HG2 GLN A  68     106.517  76.259  59.986  1.00  3.95              
ATOM   1080  CD  GLN A  68     108.566  76.145  59.380  1.00  3.95              
ATOM   1081  OE1 GLN A  68     109.741  76.383  59.587  1.00  3.95              
ATOM   1082  NE2 GLN A  68     108.223  75.617  58.225  1.00  3.95              
ATOM   1083 1HE2 GLN A  68     107.262  75.416  58.011  1.00  3.95              
ATOM   1084 2HE2 GLN A  68     108.970  75.468  57.567  1.00  3.95              
ATOM   1085  C   GLN A  68     105.288  74.863  62.285  1.00  3.95              
ATOM   1086  O   GLN A  68     105.083  74.633  61.096  1.00  3.95              
ATOM   1087  N   ARG A  69     104.448  74.410  63.221  1.00  3.90              
ATOM   1088  H   ARG A  69     104.641  74.694  64.173  1.00  3.90              
ATOM   1089  CA  ARG A  69     103.166  73.732  62.965  1.00  3.90              
ATOM   1090  HA  ARG A  69     102.846  73.956  61.945  1.00  3.90              
ATOM   1091  CB  ARG A  69     103.290  72.196  63.087  1.00  3.90              
ATOM   1092  HB1 ARG A  69     102.285  71.795  63.240  1.00  3.90              
ATOM   1093  HB2 ARG A  69     103.865  71.934  63.977  1.00  3.90              
ATOM   1094  CG  ARG A  69     103.846  71.479  61.836  1.00  3.90              
ATOM   1095  HG1 ARG A  69     103.460  71.971  60.942  1.00  3.90              
ATOM   1096  HG2 ARG A  69     103.452  70.461  61.835  1.00  3.90              
ATOM   1097  CD  ARG A  69     105.376  71.379  61.725  1.00  3.90              
ATOM   1098  HD1 ARG A  69     105.801  72.377  61.662  1.00  3.90              
ATOM   1099  HD2 ARG A  69     105.622  70.853  60.800  1.00  3.90              
ATOM   1100  NE  ARG A  69     105.948  70.641  62.865  1.00  3.90              
ATOM   1101  HE  ARG A  69     105.401  69.867  63.201  1.00  3.90              
ATOM   1102  CZ  ARG A  69     107.005  70.979  63.581  1.00  3.90              
ATOM   1103  NH1 ARG A  69     107.871  71.875  63.204  1.00  3.90              
ATOM   1104 1HH1 ARG A  69     107.823  72.264  62.282  1.00  3.90              
ATOM   1105 2HH1 ARG A  69     108.649  72.110  63.807  1.00  3.90              
ATOM   1106  NH2 ARG A  69     107.195  70.427  64.738  1.00  3.90              
ATOM   1107 1HH2 ARG A  69     106.522  69.802  65.131  1.00  3.90              
ATOM   1108 2HH2 ARG A  69     107.950  70.786  65.314  1.00  3.90              
ATOM   1109  C   ARG A  69     102.014  74.240  63.819  1.00  3.90              
ATOM   1110  O   ARG A  69     100.877  74.062  63.406  1.00  3.90              
ATOM   1111  N   THR A  70     102.294  74.944  64.922  1.00  3.88              
ATOM   1112  H   THR A  70     103.255  75.106  65.181  1.00  3.88              
ATOM   1113  CA  THR A  70     101.224  75.453  65.793  1.00  3.88              
ATOM   1114  HA  THR A  70     100.312  75.439  65.200  1.00  3.88              
ATOM   1115  CB  THR A  70     100.918  74.380  66.863  1.00  3.88              
ATOM   1116  HB  THR A  70     101.134  73.417  66.398  1.00  3.88              
ATOM   1117  CG2 THR A  70     101.796  74.448  68.105  1.00  3.88              
ATOM   1118 1HG2 THR A  70     101.409  75.197  68.796  1.00  3.88              
ATOM   1119 2HG2 THR A  70     101.782  73.468  68.576  1.00  3.88              
ATOM   1120 3HG2 THR A  70     102.820  74.697  67.830  1.00  3.88              
ATOM   1121  OG1 THR A  70      99.551  74.311  67.199  1.00  3.88              
ATOM   1122  HG1 THR A  70      99.370  73.357  67.325  1.00  3.88              
ATOM   1123  C   THR A  70     101.285  76.943  66.186  1.00  3.88              
ATOM   1124  O   THR A  70     101.077  77.308  67.342  1.00  3.88              
ATOM   1125  N   PRO A  71     101.525  77.867  65.224  1.00  3.87              
ATOM   1126  CD  PRO A  71     101.970  77.647  63.854  1.00  3.87              
ATOM   1127  HD1 PRO A  71     101.170  77.172  63.293  1.00  3.87              
ATOM   1128  HD2 PRO A  71     102.877  77.047  63.816  1.00  3.87              
ATOM   1129  CG  PRO A  71     102.290  79.009  63.256  1.00  3.87              
ATOM   1130  HG1 PRO A  71     102.032  79.049  62.197  1.00  3.87              
ATOM   1131  HG2 PRO A  71     103.350  79.216  63.391  1.00  3.87              
ATOM   1132  CB  PRO A  71     101.457  79.988  64.073  1.00  3.87              
ATOM   1133  HB1 PRO A  71     100.539  80.203  63.525  1.00  3.87              
ATOM   1134  HB2 PRO A  71     101.996  80.920  64.245  1.00  3.87              
ATOM   1135  CA  PRO A  71     101.152  79.269  65.399  1.00  3.87              
ATOM   1136  HA  PRO A  71     101.779  79.694  66.184  1.00  3.87              
ATOM   1137  C   PRO A  71      99.673  79.448  65.746  1.00  3.87              
ATOM   1138  O   PRO A  71      98.802  79.025  64.984  1.00  3.87              
ATOM   1139  N   ARG A  72      99.457  80.119  66.885  1.00  3.84              
ATOM   1140  H   ARG A  72     100.306  80.359  67.377  1.00  3.84              
ATOM   1141  CA  ARG A  72      98.217  80.542  67.591  1.00  3.84              
ATOM   1142  HA  ARG A  72      98.291  81.623  67.708  1.00  3.84              
ATOM   1143  CB  ARG A  72      96.909  80.296  66.828  1.00  3.84              
ATOM   1144  HB1 ARG A  72      96.063  80.443  67.501  1.00  3.84              
ATOM   1145  HB2 ARG A  72      96.863  79.273  66.455  1.00  3.84              
ATOM   1146  CG  ARG A  72      96.820  81.337  65.694  1.00  3.84              
ATOM   1147  HG1 ARG A  72      97.776  81.429  65.180  1.00  3.84              
ATOM   1148  HG2 ARG A  72      96.576  82.312  66.119  1.00  3.84              
ATOM   1149  CD  ARG A  72      95.775  80.963  64.653  1.00  3.84              
ATOM   1150  HD1 ARG A  72      96.071  80.009  64.210  1.00  3.84              
ATOM   1151  HD2 ARG A  72      95.775  81.719  63.866  1.00  3.84              
ATOM   1152  NE  ARG A  72      94.433  80.887  65.257  1.00  3.84              
ATOM   1153  HE  ARG A  72      94.226  81.559  65.979  1.00  3.84              
ATOM   1154  CZ  ARG A  72      93.518  79.988  64.966  1.00  3.84              
ATOM   1155  NH1 ARG A  72      93.742  79.021  64.126  1.00  3.84              
ATOM   1156 1HH1 ARG A  72      94.679  78.895  63.752  1.00  3.84              
ATOM   1157 2HH1 ARG A  72      93.111  78.247  64.005  1.00  3.84              
ATOM   1158  NH2 ARG A  72      92.343  80.038  65.523  1.00  3.84              
ATOM   1159 1HH2 ARG A  72      92.156  80.754  66.205  1.00  3.84              
ATOM   1160 2HH2 ARG A  72      91.614  79.462  65.154  1.00  3.84              
ATOM   1161  C   ARG A  72      98.185  80.088  69.055  1.00  3.84              
ATOM   1162  O   ARG A  72      97.357  80.552  69.823  1.00  3.84              
ATOM   1163  N   LEU A  73      99.201  79.316  69.425  1.00  3.86              
ATOM   1164  H   LEU A  73      99.703  78.862  68.678  1.00  3.86              
ATOM   1165  CA  LEU A  73      99.793  79.196  70.746  1.00  3.86              
ATOM   1166  HA  LEU A  73      99.248  78.429  71.296  1.00  3.86              
ATOM   1167  CB  LEU A  73     101.220  78.689  70.450  1.00  3.86              
ATOM   1168  HB1 LEU A  73     101.694  79.383  69.756  1.00  3.86              
ATOM   1169  HB2 LEU A  73     101.131  77.727  69.942  1.00  3.86              
ATOM   1170  CG  LEU A  73     102.167  78.505  71.642  1.00  3.86              
ATOM   1171  HG  LEU A  73     102.386  79.467  72.107  1.00  3.86              
ATOM   1172  CD1 LEU A  73     101.528  77.569  72.657  1.00  3.86              
ATOM   1173 1HD1 LEU A  73     100.752  78.110  73.193  1.00  3.86              
ATOM   1174 2HD1 LEU A  73     101.086  76.711  72.152  1.00  3.86              
ATOM   1175 3HD1 LEU A  73     102.246  77.213  73.383  1.00  3.86              
ATOM   1176  CD2 LEU A  73     103.471  77.887  71.133  1.00  3.86              
ATOM   1177 1HD2 LEU A  73     104.198  77.849  71.943  1.00  3.86              
ATOM   1178 2HD2 LEU A  73     103.285  76.876  70.767  1.00  3.86              
ATOM   1179 3HD2 LEU A  73     103.885  78.487  70.325  1.00  3.86              
ATOM   1180  C   LEU A  73      99.793  80.487  71.572  1.00  3.86              
ATOM   1181  O   LEU A  73     100.391  81.488  71.180  1.00  3.86              
ATOM   1182  N   GLU A  74      99.225  80.386  72.770  1.00  3.87              
ATOM   1183  H   GLU A  74      98.690  79.548  72.965  1.00  3.87              
ATOM   1184  CA  GLU A  74      99.209  81.416  73.816  1.00  3.87              
ATOM   1185  HA  GLU A  74      99.757  82.297  73.482  1.00  3.87              
ATOM   1186  CB  GLU A  74      97.740  81.832  74.062  1.00  3.87              
ATOM   1187  HB1 GLU A  74      97.685  82.439  74.967  1.00  3.87              
ATOM   1188  HB2 GLU A  74      97.155  80.928  74.220  1.00  3.87              
ATOM   1189  CG  GLU A  74      97.136  82.642  72.892  1.00  3.87              
ATOM   1190  HG1 GLU A  74      97.611  82.334  71.961  1.00  3.87              
ATOM   1191  HG2 GLU A  74      97.383  83.696  73.042  1.00  3.87              
ATOM   1192  CD  GLU A  74      95.610  82.494  72.707  1.00  3.87              
ATOM   1193  OE1 GLU A  74      94.892  81.996  73.604  1.00  3.87              
ATOM   1194  OE2 GLU A  74      95.109  82.861  71.617  1.00  3.87              
ATOM   1195  C   GLU A  74      99.885  80.884  75.089  1.00  3.87              
ATOM   1196  O   GLU A  74     100.711  81.609  75.665  1.00  3.87              
ATOM   1197  N   PHE A  75      99.628  79.608  75.448  1.00  3.48              
ATOM   1198  H   PHE A  75      98.987  79.062  74.881  1.00  3.48              
ATOM   1199  CA  PHE A  75      99.953  79.079  76.787  1.00  3.48              
ATOM   1200  HA  PHE A  75     100.432  79.868  77.365  1.00  3.48              
ATOM   1201  CB  PHE A  75      98.646  78.734  77.521  1.00  3.48              
ATOM   1202  HB1 PHE A  75      98.888  78.421  78.539  1.00  3.48              
ATOM   1203  HB2 PHE A  75      98.168  77.892  77.020  1.00  3.48              
ATOM   1204  CG  PHE A  75      97.669  79.894  77.590  1.00  3.48              
ATOM   1205  CD1 PHE A  75      96.505  79.888  76.798  1.00  3.48              
ATOM   1206  HD1 PHE A  75      96.289  79.050  76.152  1.00  3.48              
ATOM   1207  CE1 PHE A  75      95.647  81.002  76.794  1.00  3.48              
ATOM   1208  HE1 PHE A  75      94.784  81.021  76.138  1.00  3.48              
ATOM   1209  CZ  PHE A  75      95.946  82.121  77.590  1.00  3.48              
ATOM   1210  HZ  PHE A  75      95.297  82.984  77.558  1.00  3.48              
ATOM   1211  CE2 PHE A  75      97.103  82.129  78.389  1.00  3.48              
ATOM   1212  HE2 PHE A  75      97.346  82.998  78.984  1.00  3.48              
ATOM   1213  CD2 PHE A  75      97.965  81.018  78.387  1.00  3.48              
ATOM   1214  HD2 PHE A  75      98.873  81.043  78.974  1.00  3.48              
ATOM   1215  C   PHE A  75     100.963  77.930  76.737  1.00  3.48              
ATOM   1216  O   PHE A  75     100.624  76.779  77.040  1.00  3.48              
ATOM   1217  N   LEU A  76     102.200  78.226  76.299  1.00  3.47              
ATOM   1218  H   LEU A  76     102.502  79.188  76.212  1.00  3.47              
ATOM   1219  CA  LEU A  76     103.171  77.143  76.156  1.00  3.47              
ATOM   1220  HA  LEU A  76     102.648  76.274  75.759  1.00  3.47              
ATOM   1221  CB  LEU A  76     104.338  77.517  75.217  1.00  3.47              
ATOM   1222  HB1 LEU A  76     104.989  78.232  75.726  1.00  3.47              
ATOM   1223  HB2 LEU A  76     103.974  78.008  74.321  1.00  3.47              
ATOM   1224  CG  LEU A  76     105.160  76.266  74.836  1.00  3.47              
ATOM   1225  HG  LEU A  76     105.459  75.751  75.746  1.00  3.47              
ATOM   1226  CD1 LEU A  76     104.410  75.263  73.952  1.00  3.47              
ATOM   1227 1HD1 LEU A  76     105.051  74.405  73.753  1.00  3.47              
ATOM   1228 2HD1 LEU A  76     103.521  74.894  74.457  1.00  3.47              
ATOM   1229 3HD1 LEU A  76     104.131  75.725  73.008  1.00  3.47              
ATOM   1230  CD2 LEU A  76     106.423  76.646  74.076  1.00  3.47              
ATOM   1231 1HD2 LEU A  76     107.045  77.250  74.730  1.00  3.47              
ATOM   1232 2HD2 LEU A  76     106.987  75.755  73.807  1.00  3.47              
ATOM   1233 3HD2 LEU A  76     106.187  77.214  73.178  1.00  3.47              
ATOM   1234  C   LEU A  76     103.719  76.799  77.546  1.00  3.47              
ATOM   1235  O   LEU A  76     104.379  77.632  78.185  1.00  3.47              
ATOM   1236  N   ASN A  77     103.502  75.553  77.979  1.00  3.55              
ATOM   1237  H   ASN A  77     102.881  74.929  77.481  1.00  3.55              
ATOM   1238  CA  ASN A  77     104.260  75.086  79.143  1.00  3.55              
ATOM   1239  HA  ASN A  77     104.137  75.795  79.963  1.00  3.55              
ATOM   1240  CB  ASN A  77     103.700  73.711  79.584  1.00  3.55              
ATOM   1241  HB1 ASN A  77     103.639  73.050  78.724  1.00  3.55              
ATOM   1242  HB2 ASN A  77     102.687  73.867  79.956  1.00  3.55              
ATOM   1243  CG  ASN A  77     104.479  72.948  80.661  1.00  3.55              
ATOM   1244  OD1 ASN A  77     105.693  72.971  80.796  1.00  3.55              
ATOM   1245  ND2 ASN A  77     103.824  72.076  81.388  1.00  3.55              
ATOM   1246 1HD2 ASN A  77     102.824  71.931  81.218  1.00  3.55              
ATOM   1247 2HD2 ASN A  77     104.363  71.491  82.001  1.00  3.55              
ATOM   1248  C   ASN A  77     105.761  75.044  78.797  1.00  3.55              
ATOM   1249  O   ASN A  77     106.537  75.911  79.158  1.00  3.55              
ATOM   1250  N   LEU A  78     106.148  74.082  77.969  1.00  4.07              
ATOM   1251  H   LEU A  78     105.441  73.408  77.734  1.00  4.07              
ATOM   1252  CA  LEU A  78     107.525  73.727  77.667  1.00  4.07              
ATOM   1253  HA  LEU A  78     107.367  72.893  76.986  1.00  4.07              
ATOM   1254  CB  LEU A  78     108.285  74.750  76.801  1.00  4.07              
ATOM   1255  HB1 LEU A  78     108.548  75.607  77.420  1.00  4.07              
ATOM   1256  HB2 LEU A  78     107.619  75.096  76.018  1.00  4.07              
ATOM   1257  CG  LEU A  78     109.571  74.195  76.137  1.00  4.07              
ATOM   1258  HG  LEU A  78     110.313  73.981  76.903  1.00  4.07              
ATOM   1259  CD1 LEU A  78     109.358  72.923  75.301  1.00  4.07              
ATOM   1260 1HD1 LEU A  78     110.283  72.675  74.779  1.00  4.07              
ATOM   1261 2HD1 LEU A  78     109.102  72.085  75.949  1.00  4.07              
ATOM   1262 3HD1 LEU A  78     108.561  73.088  74.577  1.00  4.07              
ATOM   1263  CD2 LEU A  78     110.146  75.250  75.200  1.00  4.07              
ATOM   1264 1HD2 LEU A  78     111.095  74.895  74.795  1.00  4.07              
ATOM   1265 2HD2 LEU A  78     109.447  75.451  74.391  1.00  4.07              
ATOM   1266 3HD2 LEU A  78     110.334  76.165  75.759  1.00  4.07              
ATOM   1267  C   LEU A  78     108.337  73.059  78.764  1.00  4.07              
ATOM   1268  O   LEU A  78     108.245  71.841  78.919  1.00  4.07              
ATOM   1269  N   SER A  79     109.276  73.755  79.401  1.00  3.88              
ATOM   1270  H   SER A  79     109.317  74.761  79.291  1.00  3.88              
ATOM   1271  CA  SER A  79     110.352  73.040  80.090  1.00  3.88              
ATOM   1272  HA  SER A  79     110.362  72.024  79.702  1.00  3.88              
ATOM   1273  CB  SER A  79     111.775  73.490  79.710  1.00  3.88              
ATOM   1274  HB1 SER A  79     111.793  73.824  78.672  1.00  3.88              
ATOM   1275  HB2 SER A  79     112.434  72.623  79.789  1.00  3.88              
ATOM   1276  OG  SER A  79     112.302  74.493  80.537  1.00  3.88              
ATOM   1277  HG  SER A  79     112.103  74.229  81.449  1.00  3.88              
ATOM   1278  C   SER A  79     110.040  72.827  81.558  1.00  3.88              
ATOM   1279  O   SER A  79     110.764  73.319  82.407  1.00  3.88              
ATOM   1280  N   TRP A  80     109.021  72.019  81.891  1.00  4.03              
ATOM   1281  H   TRP A  80     108.381  71.724  81.160  1.00  4.03              
ATOM   1282  CA  TRP A  80     109.090  71.273  83.160  1.00  4.03              
ATOM   1283  HA  TRP A  80     109.262  72.020  83.925  1.00  4.03              
ATOM   1284  CB  TRP A  80     107.784  70.583  83.585  1.00  4.03              
ATOM   1285  HB1 TRP A  80     107.625  69.730  82.927  1.00  4.03              
ATOM   1286  HB2 TRP A  80     106.966  71.291  83.444  1.00  4.03              
ATOM   1287  CG  TRP A  80     107.724  70.096  85.022  1.00  4.03              
ATOM   1288  CD1 TRP A  80     108.609  70.400  86.005  1.00  4.03              
ATOM   1289  HD1 TRP A  80     109.464  71.056  85.905  1.00  4.03              
ATOM   1290  NE1 TRP A  80     108.336  69.663  87.135  1.00  4.03              
ATOM   1291  HE1 TRP A  80     108.978  69.606  87.916  1.00  4.03              
ATOM   1292  CE2 TRP A  80     107.165  68.957  87.009  1.00  4.03              
ATOM   1293  CZ2 TRP A  80     106.442  68.146  87.899  1.00  4.03              
ATOM   1294  HZ2 TRP A  80     106.808  67.982  88.902  1.00  4.03              
ATOM   1295  CH2 TRP A  80     105.216  67.603  87.481  1.00  4.03              
ATOM   1296  HH2 TRP A  80     104.615  67.022  88.168  1.00  4.03              
ATOM   1297  CZ3 TRP A  80     104.760  67.845  86.173  1.00  4.03              
ATOM   1298  HZ3 TRP A  80     103.806  67.448  85.851  1.00  4.03              
ATOM   1299  CE3 TRP A  80     105.515  68.634  85.284  1.00  4.03              
ATOM   1300  HE3 TRP A  80     105.124  68.842  84.304  1.00  4.03              
ATOM   1301  CD2 TRP A  80     106.738  69.222  85.672  1.00  4.03              
ATOM   1302  C   TRP A  80     110.367  70.403  83.218  1.00  4.03              
ATOM   1303  O   TRP A  80     111.375  70.691  82.577  1.00  4.03              
ATOM   1304  N   ASN A  81     110.374  69.280  83.927  1.00  4.08              
ATOM   1305  H   ASN A  81     109.567  69.063  84.497  1.00  4.08              
ATOM   1306  CA  ASN A  81     111.504  68.354  83.917  1.00  4.08              
ATOM   1307  HA  ASN A  81     112.410  68.926  84.096  1.00  4.08              
ATOM   1308  CB  ASN A  81     111.332  67.350  85.074  1.00  4.08              
ATOM   1309  HB1 ASN A  81     111.971  66.483  84.912  1.00  4.08              
ATOM   1310  HB2 ASN A  81     110.300  67.001  85.130  1.00  4.08              
ATOM   1311  CG  ASN A  81     111.736  67.934  86.414  1.00  4.08              
ATOM   1312  OD1 ASN A  81     110.920  68.179  87.286  1.00  4.08              
ATOM   1313  ND2 ASN A  81     113.010  68.158  86.630  1.00  4.08              
ATOM   1314 1HD2 ASN A  81     113.653  68.127  85.862  1.00  4.08              
ATOM   1315 2HD2 ASN A  81     113.246  68.577  87.510  1.00  4.08              
ATOM   1316  C   ASN A  81     111.767  67.662  82.546  1.00  4.08              
ATOM   1317  O   ASN A  81     112.393  66.604  82.479  1.00  4.08              
ATOM   1318  N   ILE A  82     111.331  68.268  81.437  1.00  3.68              
ATOM   1319  H   ILE A  82     110.859  69.146  81.594  1.00  3.68              
ATOM   1320  CA  ILE A  82     112.030  68.210  80.157  1.00  3.68              
ATOM   1321  HA  ILE A  82     112.159  67.162  79.907  1.00  3.68              
ATOM   1322  CB  ILE A  82     111.218  68.856  79.002  1.00  3.68              
ATOM   1323  HB  ILE A  82     111.242  69.942  79.111  1.00  3.68              
ATOM   1324  CG2 ILE A  82     111.877  68.490  77.656  1.00  3.68              
ATOM   1325 1HG2 ILE A  82     111.416  69.056  76.845  1.00  3.68              
ATOM   1326 2HG2 ILE A  82     112.935  68.753  77.662  1.00  3.68              
ATOM   1327 3HG2 ILE A  82     111.777  67.424  77.466  1.00  3.68              
ATOM   1328  CG1 ILE A  82     109.733  68.416  79.042  1.00  3.68              
ATOM   1329 1HG1 ILE A  82     109.250  68.904  79.889  1.00  3.68              
ATOM   1330 2HG1 ILE A  82     109.686  67.343  79.203  1.00  3.68              
ATOM   1331  CD1 ILE A  82     108.908  68.743  77.791  1.00  3.68              
ATOM   1332  HD1 ILE A  82     107.859  68.534  77.992  1.00  3.68              
ATOM   1333  HD2 ILE A  82     109.019  69.796  77.532  1.00  3.68              
ATOM   1334  HD3 ILE A  82     109.230  68.129  76.950  1.00  3.68              
ATOM   1335  C   ILE A  82     113.431  68.804  80.292  1.00  3.68              
ATOM   1336  O   ILE A  82     113.653  69.990  80.076  1.00  3.68              
ATOM   1337  N   LEU A  83     114.377  67.950  80.688  1.00  4.00              
ATOM   1338  H   LEU A  83     114.066  67.021  80.942  1.00  4.00              
ATOM   1339  CA  LEU A  83     115.809  68.236  80.737  1.00  4.00              
ATOM   1340  HA  LEU A  83     115.984  69.015  81.480  1.00  4.00              
ATOM   1341  CB  LEU A  83     116.575  66.963  81.167  1.00  4.00              
ATOM   1342  HB1 LEU A  83     117.568  66.992  80.715  1.00  4.00              
ATOM   1343  HB2 LEU A  83     116.062  66.086  80.767  1.00  4.00              
ATOM   1344  CG  LEU A  83     116.792  66.796  82.682  1.00  4.00              
ATOM   1345  HG  LEU A  83     117.478  67.571  83.022  1.00  4.00              
ATOM   1346  CD1 LEU A  83     115.517  66.878  83.522  1.00  4.00              
ATOM   1347 1HD1 LEU A  83     115.757  66.725  84.573  1.00  4.00              
ATOM   1348 2HD1 LEU A  83     115.057  67.861  83.417  1.00  4.00              
ATOM   1349 3HD1 LEU A  83     114.812  66.112  83.203  1.00  4.00              
ATOM   1350  CD2 LEU A  83     117.426  65.426  82.944  1.00  4.00              
ATOM   1351 1HD2 LEU A  83     117.655  65.330  84.006  1.00  4.00              
ATOM   1352 2HD2 LEU A  83     116.739  64.631  82.653  1.00  4.00              
ATOM   1353 3HD2 LEU A  83     118.354  65.334  82.381  1.00  4.00              
ATOM   1354  C   LEU A  83     116.311  68.769  79.394  1.00  4.00              
ATOM   1355  O   LEU A  83     116.542  67.969  78.491  1.00  4.00              
ATOM   1356  N   GLN A  84     116.460  70.093  79.272  1.00  4.28              
ATOM   1357  H   GLN A  84     116.127  70.681  80.019  1.00  4.28              
ATOM   1358  CA  GLN A  84     116.658  70.739  77.976  1.00  4.28              
ATOM   1359  HA  GLN A  84     116.590  69.957  77.218  1.00  4.28              
ATOM   1360  CB  GLN A  84     115.468  71.677  77.674  1.00  4.28              
ATOM   1361  HB1 GLN A  84     115.538  72.583  78.278  1.00  4.28              
ATOM   1362  HB2 GLN A  84     114.551  71.157  77.954  1.00  4.28              
ATOM   1363  CG  GLN A  84     115.349  72.050  76.182  1.00  4.28              
ATOM   1364  HG1 GLN A  84     115.865  71.311  75.573  1.00  4.28              
ATOM   1365  HG2 GLN A  84     115.821  73.017  76.006  1.00  4.28              
ATOM   1366  CD  GLN A  84     113.906  72.101  75.691  1.00  4.28              
ATOM   1367  OE1 GLN A  84     113.136  72.994  76.000  1.00  4.28              
ATOM   1368  NE2 GLN A  84     113.470  71.137  74.912  1.00  4.28              
ATOM   1369 1HE2 GLN A  84     114.070  70.356  74.658  1.00  4.28              
ATOM   1370 2HE2 GLN A  84     112.544  71.259  74.549  1.00  4.28              
ATOM   1371  C   GLN A  84     118.033  71.375  77.744  1.00  4.28              
ATOM   1372  O   GLN A  84     118.729  71.731  78.696  1.00  4.28              
ATOM   1373  N   ASP A  85     118.381  71.510  76.459  1.00  4.19              
ATOM   1374  H   ASP A  85     117.801  71.038  75.770  1.00  4.19              
ATOM   1375  CA  ASP A  85     119.421  72.361  75.877  1.00  4.19              
ATOM   1376  HA  ASP A  85     119.585  73.201  76.552  1.00  4.19              
ATOM   1377  CB  ASP A  85     120.738  71.564  75.791  1.00  4.19              
ATOM   1378  HB1 ASP A  85     120.687  70.888  74.935  1.00  4.19              
ATOM   1379  HB2 ASP A  85     120.837  70.951  76.688  1.00  4.19              
ATOM   1380  CG  ASP A  85     122.006  72.429  75.700  1.00  4.19              
ATOM   1381  OD1 ASP A  85     122.083  73.478  76.388  1.00  4.19              
ATOM   1382  OD2 ASP A  85     122.942  71.994  74.984  1.00  4.19              
ATOM   1383  C   ASP A  85     118.954  72.915  74.511  1.00  4.19              
ATOM   1384  O   ASP A  85     118.248  72.242  73.745  1.00  4.19              
ATOM   1385  N   LEU A  86     119.270  74.188  74.249  1.00  4.30              
ATOM   1386  H   LEU A  86     119.940  74.627  74.870  1.00  4.30              
ATOM   1387  CA  LEU A  86     118.373  75.096  73.508  1.00  4.30              
ATOM   1388  HA  LEU A  86     117.651  74.507  72.956  1.00  4.30              
ATOM   1389  CB  LEU A  86     117.608  75.913  74.577  1.00  4.30              
ATOM   1390  HB1 LEU A  86     118.194  76.789  74.852  1.00  4.30              
ATOM   1391  HB2 LEU A  86     117.520  75.297  75.467  1.00  4.30              
ATOM   1392  CG  LEU A  86     116.164  76.322  74.251  1.00  4.30              
ATOM   1393  HG  LEU A  86     115.529  75.435  74.264  1.00  4.30              
ATOM   1394  CD1 LEU A  86     115.652  77.301  75.313  1.00  4.30              
ATOM   1395 1HD1 LEU A  86     114.616  77.565  75.104  1.00  4.30              
ATOM   1396 2HD1 LEU A  86     115.684  76.823  76.293  1.00  4.30              
ATOM   1397 3HD1 LEU A  86     116.264  78.201  75.323  1.00  4.30              
ATOM   1398  CD2 LEU A  86     116.043  76.979  72.892  1.00  4.30              
ATOM   1399 1HD2 LEU A  86     115.062  77.442  72.801  1.00  4.30              
ATOM   1400 2HD2 LEU A  86     116.819  77.725  72.759  1.00  4.30              
ATOM   1401 3HD2 LEU A  86     116.150  76.223  72.117  1.00  4.30              
ATOM   1402  C   LEU A  86     119.160  75.932  72.491  1.00  4.30              
ATOM   1403  O   LEU A  86     119.689  77.001  72.780  1.00  4.30              
ATOM   1404  N   HIS A  87     119.260  75.364  71.294  1.00  4.32              
ATOM   1405  H   HIS A  87     118.850  74.444  71.220  1.00  4.32              
ATOM   1406  CA  HIS A  87     119.702  75.947  70.019  1.00  4.32              
ATOM   1407  HA  HIS A  87     120.778  76.100  70.070  1.00  4.32              
ATOM   1408  CB  HIS A  87     119.397  74.888  68.978  1.00  4.32              
ATOM   1409  HB1 HIS A  87     119.662  73.898  69.340  1.00  4.32              
ATOM   1410  HB2 HIS A  87     119.962  75.072  68.066  1.00  4.32              
ATOM   1411  CG  HIS A  87     117.938  75.007  68.684  1.00  4.32              
ATOM   1412  ND1 HIS A  87     117.463  75.660  67.575  1.00  4.32              
ATOM   1413  CE1 HIS A  87     116.150  75.821  67.777  1.00  4.32              
ATOM   1414  HE1 HIS A  87     115.469  76.263  67.064  1.00  4.32              
ATOM   1415  NE2 HIS A  87     115.771  75.214  68.897  1.00  4.32              
ATOM   1416  HE2 HIS A  87     114.821  74.856  69.028  1.00  4.32              
ATOM   1417  CD2 HIS A  87     116.904  74.799  69.543  1.00  4.32              
ATOM   1418  HD2 HIS A  87     116.973  74.381  70.533  1.00  4.32              
ATOM   1419  C   HIS A  87     119.011  77.295  69.622  1.00  4.32              
ATOM   1420  O   HIS A  87     118.073  77.736  70.293  1.00  4.32              
ATOM   1421  N   PRO A  88     119.422  77.923  68.498  1.00  4.26              
ATOM   1422  CD  PRO A  88     120.665  77.671  67.783  1.00  4.26              
ATOM   1423  HD1 PRO A  88     120.461  77.032  66.922  1.00  4.26              
ATOM   1424  HD2 PRO A  88     121.434  77.227  68.414  1.00  4.26              
ATOM   1425  CG  PRO A  88     121.130  79.040  67.305  1.00  4.26              
ATOM   1426  HG1 PRO A  88     121.790  78.966  66.440  1.00  4.26              
ATOM   1427  HG2 PRO A  88     121.613  79.574  68.123  1.00  4.26              
ATOM   1428  CB  PRO A  88     119.810  79.713  66.956  1.00  4.26              
ATOM   1429  HB1 PRO A  88     119.544  79.455  65.929  1.00  4.26              
ATOM   1430  HB2 PRO A  88     119.880  80.795  67.056  1.00  4.26              
ATOM   1431  CA  PRO A  88     118.787  79.123  67.941  1.00  4.26              
ATOM   1432  HA  PRO A  88     118.668  79.827  68.763  1.00  4.26              
ATOM   1433  C   PRO A  88     117.434  79.036  67.201  1.00  4.26              
ATOM   1434  O   PRO A  88     117.165  78.138  66.415  1.00  4.26              
ATOM   1435  N   ASP A  89     116.630  80.097  67.324  1.00  4.24              
ATOM   1436  H   ASP A  89     117.021  80.892  67.805  1.00  4.24              
ATOM   1437  CA  ASP A  89     115.434  80.355  66.489  1.00  4.24              
ATOM   1438  HA  ASP A  89     115.077  81.339  66.793  1.00  4.24              
ATOM   1439  CB  ASP A  89     115.802  80.522  64.996  1.00  4.24              
ATOM   1440  HB1 ASP A  89     114.881  80.650  64.427  1.00  4.24              
ATOM   1441  HB2 ASP A  89     116.291  79.627  64.612  1.00  4.24              
ATOM   1442  CG  ASP A  89     116.694  81.745  64.737  1.00  4.24              
ATOM   1443  OD1 ASP A  89     117.779  81.854  65.359  1.00  4.24              
ATOM   1444  OD2 ASP A  89     116.267  82.602  63.934  1.00  4.24              
ATOM   1445  C   ASP A  89     114.224  79.436  66.754  1.00  4.24              
ATOM   1446  O   ASP A  89     113.246  79.389  66.006  1.00  4.24              
ATOM   1447  N   THR A  90     114.271  78.764  67.900  1.00  4.38              
ATOM   1448  H   THR A  90     115.114  78.899  68.442  1.00  4.38              
ATOM   1449  CA  THR A  90     113.326  77.789  68.468  1.00  4.38              
ATOM   1450  HA  THR A  90     113.524  76.817  68.038  1.00  4.38              
ATOM   1451  CB  THR A  90     113.575  77.731  69.991  1.00  4.38              
ATOM   1452  HB  THR A  90     112.966  78.510  70.446  1.00  4.38              
ATOM   1453  CG2 THR A  90     113.201  76.408  70.665  1.00  4.38              
ATOM   1454 1HG2 THR A  90     112.994  76.585  71.719  1.00  4.38              
ATOM   1455 2HG2 THR A  90     112.314  75.984  70.194  1.00  4.38              
ATOM   1456 3HG2 THR A  90     114.006  75.685  70.598  1.00  4.38              
ATOM   1457  OG1 THR A  90     114.904  78.078  70.331  1.00  4.38              
ATOM   1458  HG1 THR A  90     115.489  77.334  70.127  1.00  4.38              
ATOM   1459  C   THR A  90     111.854  78.102  68.260  1.00  4.38              
ATOM   1460  O   THR A  90     111.060  77.227  67.917  1.00  4.38              
ATOM   1461  N   PHE A  91     111.495  79.368  68.471  1.00  3.95              
ATOM   1462  H   PHE A  91     112.223  80.038  68.665  1.00  3.95              
ATOM   1463  CA  PHE A  91     110.117  79.827  68.485  1.00  3.95              
ATOM   1464  HA  PHE A  91     109.520  79.061  67.990  1.00  3.95              
ATOM   1465  CB  PHE A  91     109.585  79.871  69.927  1.00  3.95              
ATOM   1466  HB1 PHE A  91     108.711  80.515  69.988  1.00  3.95              
ATOM   1467  HB2 PHE A  91     110.339  80.300  70.589  1.00  3.95              
ATOM   1468  CG  PHE A  91     109.191  78.480  70.420  1.00  3.95              
ATOM   1469  CD1 PHE A  91     107.919  77.938  70.142  1.00  3.95              
ATOM   1470  HD1 PHE A  91     107.205  78.493  69.568  1.00  3.95              
ATOM   1471  CE1 PHE A  91     107.559  76.666  70.621  1.00  3.95              
ATOM   1472  HE1 PHE A  91     106.568  76.275  70.443  1.00  3.95              
ATOM   1473  CZ  PHE A  91     108.489  75.902  71.342  1.00  3.95              
ATOM   1474  HZ  PHE A  91     108.212  74.931  71.728  1.00  3.95              
ATOM   1475  CE2 PHE A  91     109.783  76.398  71.558  1.00  3.95              
ATOM   1476  HE2 PHE A  91     110.505  75.802  72.097  1.00  3.95              
ATOM   1477  CD2 PHE A  91     110.121  77.689  71.114  1.00  3.95              
ATOM   1478  HD2 PHE A  91     111.091  78.093  71.343  1.00  3.95              
ATOM   1479  C   PHE A  91     109.889  81.039  67.580  1.00  3.95              
ATOM   1480  O   PHE A  91     109.059  81.905  67.851  1.00  3.95              
ATOM   1481  N   LEU A  92     110.566  81.055  66.426  1.00  3.93              
ATOM   1482  H   LEU A  92     111.254  80.325  66.254  1.00  3.93              
ATOM   1483  CA  LEU A  92     110.349  82.056  65.379  1.00  3.93              
ATOM   1484  HA  LEU A  92     110.607  83.016  65.822  1.00  3.93              
ATOM   1485  CB  LEU A  92     111.347  81.819  64.222  1.00  3.93              
ATOM   1486  HB1 LEU A  92     112.324  81.571  64.641  1.00  3.93              
ATOM   1487  HB2 LEU A  92     111.463  82.774  63.710  1.00  3.93              
ATOM   1488  CG  LEU A  92     110.985  80.774  63.143  1.00  3.93              
ATOM   1489  HG  LEU A  92     110.053  81.073  62.661  1.00  3.93              
ATOM   1490  CD1 LEU A  92     112.084  80.765  62.081  1.00  3.93              
ATOM   1491 1HD1 LEU A  92     111.811  80.091  61.270  1.00  3.93              
ATOM   1492 2HD1 LEU A  92     112.217  81.767  61.673  1.00  3.93              
ATOM   1493 3HD1 LEU A  92     113.027  80.436  62.522  1.00  3.93              
ATOM   1494  CD2 LEU A  92     110.832  79.334  63.638  1.00  3.93              
ATOM   1495 1HD2 LEU A  92     110.077  79.259  64.415  1.00  3.93              
ATOM   1496 2HD2 LEU A  92     110.532  78.695  62.807  1.00  3.93              
ATOM   1497 3HD2 LEU A  92     111.782  78.976  64.029  1.00  3.93              
ATOM   1498  C   LEU A  92     108.894  82.189  64.894  1.00  3.93              
ATOM   1499  O   LEU A  92     108.432  83.277  64.555  1.00  3.93              
ATOM   1500  N   SER A  93     108.164  81.075  64.878  1.00  3.91              
ATOM   1501  H   SER A  93     108.621  80.218  65.158  1.00  3.91              
ATOM   1502  CA  SER A  93     106.827  80.940  64.290  1.00  3.91              
ATOM   1503  HA  SER A  93     106.693  81.719  63.538  1.00  3.91              
ATOM   1504  CB  SER A  93     106.755  79.585  63.573  1.00  3.91              
ATOM   1505  HB1 SER A  93     107.443  79.605  62.726  1.00  3.91              
ATOM   1506  HB2 SER A  93     105.750  79.406  63.191  1.00  3.91              
ATOM   1507  OG  SER A  93     107.147  78.532  64.441  1.00  3.91              
ATOM   1508  HG  SER A  93     106.383  78.254  64.959  1.00  3.91              
ATOM   1509  C   SER A  93     105.697  81.101  65.293  1.00  3.91              
ATOM   1510  O   SER A  93     104.562  80.749  64.989  1.00  3.91              
ATOM   1511  N   THR A  94     105.976  81.645  66.478  1.00  3.90              
ATOM   1512  H   THR A  94     106.934  81.905  66.697  1.00  3.90              
ATOM   1513  CA  THR A  94     104.921  81.980  67.434  1.00  3.90              
ATOM   1514  HA  THR A  94     103.971  81.884  66.917  1.00  3.90              
ATOM   1515  CB  THR A  94     104.757  80.928  68.520  1.00  3.90              
ATOM   1516  HB  THR A  94     104.611  79.962  68.037  1.00  3.90              
ATOM   1517  CG2 THR A  94     105.947  80.796  69.455  1.00  3.90              
ATOM   1518 1HG2 THR A  94     105.734  80.061  70.231  1.00  3.90              
ATOM   1519 2HG2 THR A  94     106.804  80.487  68.863  1.00  3.90              
ATOM   1520 3HG2 THR A  94     106.190  81.741  69.923  1.00  3.90              
ATOM   1521  OG1 THR A  94     103.578  81.234  69.210  1.00  3.90              
ATOM   1522  HG1 THR A  94     103.504  80.642  69.965  1.00  3.90              
ATOM   1523  C   THR A  94     104.978  83.444  67.870  1.00  3.90              
ATOM   1524  O   THR A  94     105.650  83.803  68.835  1.00  3.90              
ATOM   1525  N   PRO A  95     104.296  84.343  67.129  1.00  3.88              
ATOM   1526  CD  PRO A  95     103.639  84.130  65.841  1.00  3.88              
ATOM   1527  HD1 PRO A  95     102.891  83.338  65.892  1.00  3.88              
ATOM   1528  HD2 PRO A  95     104.391  83.888  65.087  1.00  3.88              
ATOM   1529  CG  PRO A  95     102.958  85.451  65.483  1.00  3.88              
ATOM   1530  HG1 PRO A  95     101.930  85.446  65.848  1.00  3.88              
ATOM   1531  HG2 PRO A  95     102.979  85.636  64.408  1.00  3.88              
ATOM   1532  CB  PRO A  95     103.774  86.489  66.253  1.00  3.88              
ATOM   1533  HB1 PRO A  95     103.188  87.381  66.478  1.00  3.88              
ATOM   1534  HB2 PRO A  95     104.658  86.755  65.672  1.00  3.88              
ATOM   1535  CA  PRO A  95     104.209  85.743  67.519  1.00  3.88              
ATOM   1536  HA  PRO A  95     105.193  86.107  67.819  1.00  3.88              
ATOM   1537  C   PRO A  95     103.244  85.989  68.688  1.00  3.88              
ATOM   1538  O   PRO A  95     103.492  86.870  69.517  1.00  3.88              
ATOM   1539  N   LEU A  96     102.144  85.220  68.716  1.00  3.86              
ATOM   1540  H   LEU A  96     102.052  84.516  68.002  1.00  3.86              
ATOM   1541  CA  LEU A  96     101.041  85.349  69.672  1.00  3.86              
ATOM   1542  HA  LEU A  96     100.842  86.413  69.791  1.00  3.86              
ATOM   1543  CB  LEU A  96      99.777  84.681  69.091  1.00  3.86              
ATOM   1544  HB1 LEU A  96      99.957  83.607  69.010  1.00  3.86              
ATOM   1545  HB2 LEU A  96      99.608  85.072  68.086  1.00  3.86              
ATOM   1546  CG  LEU A  96      98.486  84.892  69.919  1.00  3.86              
ATOM   1547  HG  LEU A  96      98.595  84.429  70.898  1.00  3.86              
ATOM   1548  CD1 LEU A  96      98.132  86.375  70.100  1.00  3.86              
ATOM   1549 1HD1 LEU A  96      97.182  86.450  70.630  1.00  3.86              
ATOM   1550 2HD1 LEU A  96      98.891  86.874  70.699  1.00  3.86              
ATOM   1551 3HD1 LEU A  96      98.041  86.861  69.130  1.00  3.86              
ATOM   1552  CD2 LEU A  96      97.316  84.227  69.201  1.00  3.86              
ATOM   1553 1HD2 LEU A  96      96.404  84.367  69.786  1.00  3.86              
ATOM   1554 2HD2 LEU A  96      97.180  84.647  68.205  1.00  3.86              
ATOM   1555 3HD2 LEU A  96      97.489  83.155  69.145  1.00  3.86              
ATOM   1556  C   LEU A  96     101.359  84.805  71.068  1.00  3.86              
ATOM   1557  O   LEU A  96     100.768  85.290  72.033  1.00  3.86              
ATOM   1558  N   LEU A  97     102.329  83.887  71.152  1.00  3.89              
ATOM   1559  H   LEU A  97     102.701  83.555  70.278  1.00  3.89              
ATOM   1560  CA  LEU A  97     102.997  83.379  72.353  1.00  3.89              
ATOM   1561  HA  LEU A  97     102.527  82.439  72.649  1.00  3.89              
ATOM   1562  CB  LEU A  97     104.453  83.109  71.945  1.00  3.89              
ATOM   1563  HB1 LEU A  97     104.793  83.970  71.366  1.00  3.89              
ATOM   1564  HB2 LEU A  97     104.458  82.241  71.299  1.00  3.89              
ATOM   1565  CG  LEU A  97     105.483  82.871  73.058  1.00  3.89              
ATOM   1566  HG  LEU A  97     105.516  83.733  73.720  1.00  3.89              
ATOM   1567  CD1 LEU A  97     105.157  81.624  73.885  1.00  3.89              
ATOM   1568 1HD1 LEU A  97     105.131  80.743  73.245  1.00  3.89              
ATOM   1569 2HD1 LEU A  97     105.904  81.489  74.668  1.00  3.89              
ATOM   1570 3HD1 LEU A  97     104.186  81.739  74.369  1.00  3.89              
ATOM   1571  CD2 LEU A  97     106.864  82.751  72.408  1.00  3.89              
ATOM   1572 1HD2 LEU A  97     107.619  83.101  73.100  1.00  3.89              
ATOM   1573 2HD2 LEU A  97     107.067  81.725  72.106  1.00  3.89              
ATOM   1574 3HD2 LEU A  97     106.933  83.393  71.529  1.00  3.89              
ATOM   1575  C   LEU A  97     102.916  84.358  73.532  1.00  3.89              
ATOM   1576  O   LEU A  97     103.627  85.368  73.543  1.00  3.89              
ATOM   1577  N   ALA A  98     102.041  84.067  74.497  1.00  3.90              
ATOM   1578  H   ALA A  98     101.499  83.213  74.457  1.00  3.90              
ATOM   1579  CA  ALA A  98     101.784  84.980  75.596  1.00  3.90              
ATOM   1580  HA  ALA A  98     102.062  85.991  75.297  1.00  3.90              
ATOM   1581  CB  ALA A  98     100.279  84.996  75.895  1.00  3.90              
ATOM   1582  HB1 ALA A  98     100.066  85.751  76.651  1.00  3.90              
ATOM   1583  HB2 ALA A  98      99.723  85.235  74.987  1.00  3.90              
ATOM   1584  HB3 ALA A  98      99.952  84.026  76.270  1.00  3.90              
ATOM   1585  C   ALA A  98     102.599  84.638  76.830  1.00  3.90              
ATOM   1586  O   ALA A  98     103.089  85.554  77.499  1.00  3.90              
ATOM   1587  N   THR A  99     102.794  83.348  77.097  1.00  3.51              
ATOM   1588  H   THR A  99     102.278  82.648  76.568  1.00  3.51              
ATOM   1589  CA  THR A  99     103.532  82.885  78.276  1.00  3.51              
ATOM   1590  HA  THR A  99     104.211  83.657  78.621  1.00  3.51              
ATOM   1591  CB  THR A  99     102.527  82.541  79.404  1.00  3.51              
ATOM   1592  HB  THR A  99     103.086  82.263  80.298  1.00  3.51              
ATOM   1593  CG2 THR A  99     101.552  83.671  79.749  1.00  3.51              
ATOM   1594 1HG2 THR A  99     101.083  83.455  80.709  1.00  3.51              
ATOM   1595 2HG2 THR A  99     102.072  84.622  79.805  1.00  3.51              
ATOM   1596 3HG2 THR A  99     100.775  83.748  78.988  1.00  3.51              
ATOM   1597  OG1 THR A  99     101.683  81.475  79.026  1.00  3.51              
ATOM   1598  HG1 THR A  99     102.242  80.726  78.783  1.00  3.51              
ATOM   1599  C   THR A  99     104.313  81.626  77.944  1.00  3.51              
ATOM   1600  O   THR A  99     103.835  80.746  77.201  1.00  3.51              
ATOM   1601  N   LEU A 100     105.470  81.533  78.597  1.00  3.52              
ATOM   1602  H   LEU A 100     105.737  82.264  79.250  1.00  3.52              
ATOM   1603  CA  LEU A 100     106.327  80.340  78.535  1.00  3.52              
ATOM   1604  HA  LEU A 100     105.842  79.522  78.007  1.00  3.52              
ATOM   1605  CB  LEU A 100     107.593  80.788  77.779  1.00  3.52              
ATOM   1606  HB1 LEU A 100     107.956  81.714  78.229  1.00  3.52              
ATOM   1607  HB2 LEU A 100     107.338  80.987  76.738  1.00  3.52              
ATOM   1608  CG  LEU A 100     108.724  79.764  77.843  1.00  3.52              
ATOM   1609  HG  LEU A 100     108.936  79.591  78.885  1.00  3.52              
ATOM   1610  CD1 LEU A 100     108.328  78.476  77.124  1.00  3.52              
ATOM   1611 1HD1 LEU A 100     107.506  77.990  77.651  1.00  3.52              
ATOM   1612 2HD1 LEU A 100     108.022  78.695  76.109  1.00  3.52              
ATOM   1613 3HD1 LEU A 100     109.172  77.790  77.128  1.00  3.52              
ATOM   1614  CD2 LEU A 100     110.024  80.309  77.268  1.00  3.52              
ATOM   1615 1HD2 LEU A 100     110.489  79.586  76.602  1.00  3.52              
ATOM   1616 2HD2 LEU A 100     109.847  81.254  76.766  1.00  3.52              
ATOM   1617 3HD2 LEU A 100     110.719  80.484  78.083  1.00  3.52              
ATOM   1618  C   LEU A 100     106.615  79.920  79.977  1.00  3.52              
ATOM   1619  O   LEU A 100     107.086  80.777  80.729  1.00  3.52              
ATOM   1620  N   ASP A 101     106.392  78.654  80.351  1.00  3.58              
ATOM   1621  H   ASP A 101     106.012  77.985  79.688  1.00  3.58              
ATOM   1622  CA  ASP A 101     107.153  78.121  81.507  1.00  3.58              
ATOM   1623  HA  ASP A 101     107.221  78.896  82.264  1.00  3.58              
ATOM   1624  CB  ASP A 101     106.486  76.896  82.183  1.00  3.58              
ATOM   1625  HB1 ASP A 101     107.041  76.685  83.099  1.00  3.58              
ATOM   1626  HB2 ASP A 101     106.598  76.013  81.560  1.00  3.58              
ATOM   1627  CG  ASP A 101     105.011  77.063  82.567  1.00  3.58              
ATOM   1628  OD1 ASP A 101     104.226  76.124  82.292  1.00  3.58              
ATOM   1629  OD2 ASP A 101     104.691  78.100  83.192  1.00  3.58              
ATOM   1630  C   ASP A 101     108.567  77.748  81.047  1.00  3.58              
ATOM   1631  O   ASP A 101     108.814  77.521  79.882  1.00  3.58              
ATOM   1632  N   LEU A 102     109.532  77.638  81.937  1.00  4.05              
ATOM   1633  H   LEU A 102     109.373  78.063  82.838  1.00  4.05              
ATOM   1634  CA  LEU A 102     110.764  76.857  81.784  1.00  4.05              
ATOM   1635  HA  LEU A 102     110.546  75.937  81.252  1.00  4.05              
ATOM   1636  CB  LEU A 102     111.927  77.645  81.113  1.00  4.05              
ATOM   1637  HB1 LEU A 102     112.831  77.052  81.232  1.00  4.05              
ATOM   1638  HB2 LEU A 102     112.077  78.557  81.688  1.00  4.05              
ATOM   1639  CG  LEU A 102     111.843  78.055  79.629  1.00  4.05              
ATOM   1640  HG  LEU A 102     110.982  78.698  79.492  1.00  4.05              
ATOM   1641  CD1 LEU A 102     113.088  78.874  79.263  1.00  4.05              
ATOM   1642 1HD1 LEU A 102     113.049  79.158  78.212  1.00  4.05              
ATOM   1643 2HD1 LEU A 102     113.097  79.777  79.868  1.00  4.05              
ATOM   1644 3HD1 LEU A 102     113.989  78.294  79.454  1.00  4.05              
ATOM   1645  CD2 LEU A 102     111.785  76.906  78.620  1.00  4.05              
ATOM   1646 1HD2 LEU A 102     111.686  77.308  77.613  1.00  4.05              
ATOM   1647 2HD2 LEU A 102     112.685  76.294  78.689  1.00  4.05              
ATOM   1648 3HD2 LEU A 102     110.908  76.297  78.831  1.00  4.05              
ATOM   1649  C   LEU A 102     111.105  76.568  83.263  1.00  4.05              
ATOM   1650  O   LEU A 102     112.019  77.123  83.895  1.00  4.05              
ATOM   1651  N   SER A 103     110.211  75.766  83.834  1.00  4.02              
ATOM   1652  H   SER A 103     109.497  75.423  83.212  1.00  4.02              
ATOM   1653  CA  SER A 103     110.378  75.025  85.076  1.00  4.02              
ATOM   1654  HA  SER A 103     110.471  75.765  85.871  1.00  4.02              
ATOM   1655  CB  SER A 103     109.068  74.268  85.334  1.00  4.02              
ATOM   1656  HB1 SER A 103     108.942  73.499  84.580  1.00  4.02              
ATOM   1657  HB2 SER A 103     108.234  74.966  85.234  1.00  4.02              
ATOM   1658  OG  SER A 103     109.005  73.689  86.624  1.00  4.02              
ATOM   1659  HG  SER A 103     108.581  74.346  87.189  1.00  4.02              
ATOM   1660  C   SER A 103     111.672  74.183  85.131  1.00  4.02              
ATOM   1661  O   SER A 103     112.632  74.436  84.405  1.00  4.02              
ATOM   1662  N   HIS A 104     111.755  73.234  86.064  1.00  4.11              
ATOM   1663  H   HIS A 104     110.932  73.122  86.641  1.00  4.11              
ATOM   1664  CA  HIS A 104     113.001  72.589  86.484  1.00  4.11              
ATOM   1665  HA  HIS A 104     113.661  73.394  86.797  1.00  4.11              
ATOM   1666  CB  HIS A 104     112.721  71.707  87.716  1.00  4.11              
ATOM   1667  HB1 HIS A 104     112.259  70.771  87.407  1.00  4.11              
ATOM   1668  HB2 HIS A 104     112.007  72.226  88.357  1.00  4.11              
ATOM   1669  CG  HIS A 104     113.939  71.416  88.561  1.00  4.11              
ATOM   1670  ND1 HIS A 104     114.079  71.775  89.906  1.00  4.11              
ATOM   1671  CE1 HIS A 104     115.319  71.409  90.259  1.00  4.11              
ATOM   1672  HE1 HIS A 104     115.753  71.579  91.237  1.00  4.11              
ATOM   1673  NE2 HIS A 104     115.959  70.853  89.215  1.00  4.11              
ATOM   1674  HE2 HIS A 104     116.924  70.552  89.215  1.00  4.11              
ATOM   1675  CD2 HIS A 104     115.102  70.839  88.137  1.00  4.11              
ATOM   1676  HD2 HIS A 104     115.321  70.488  87.138  1.00  4.11              
ATOM   1677  C   HIS A 104     113.742  71.860  85.359  1.00  4.11              
ATOM   1678  O   HIS A 104     113.552  70.668  85.110  1.00  4.11              
ATOM   1679  N   ASN A 105     114.639  72.588  84.706  1.00  4.19              
ATOM   1680  H   ASN A 105     114.856  73.512  85.065  1.00  4.19              
ATOM   1681  CA  ASN A 105     115.259  72.216  83.446  1.00  4.19              
ATOM   1682  HA  ASN A 105     115.191  71.133  83.346  1.00  4.19              
ATOM   1683  CB  ASN A 105     114.476  72.836  82.278  1.00  4.19              
ATOM   1684  HB1 ASN A 105     113.416  72.889  82.519  1.00  4.19              
ATOM   1685  HB2 ASN A 105     114.567  72.191  81.406  1.00  4.19              
ATOM   1686  CG  ASN A 105     114.999  74.199  81.883  1.00  4.19              
ATOM   1687  OD1 ASN A 105     115.870  74.293  81.041  1.00  4.19              
ATOM   1688  ND2 ASN A 105     114.561  75.283  82.488  1.00  4.19              
ATOM   1689 1HD2 ASN A 105     113.821  75.213  83.189  1.00  4.19              
ATOM   1690 2HD2 ASN A 105     114.934  76.163  82.164  1.00  4.19              
ATOM   1691  C   ASN A 105     116.740  72.576  83.504  1.00  4.19              
ATOM   1692  O   ASN A 105     117.125  73.458  84.260  1.00  4.19              
ATOM   1693  N   ARG A 106     117.607  71.888  82.762  1.00  4.12              
ATOM   1694  H   ARG A 106     117.279  71.216  82.088  1.00  4.12              
ATOM   1695  CA  ARG A 106     119.031  72.222  82.839  1.00  4.12              
ATOM   1696  HA  ARG A 106     119.297  72.359  83.883  1.00  4.12              
ATOM   1697  CB  ARG A 106     119.873  71.050  82.301  1.00  4.12              
ATOM   1698  HB1 ARG A 106     119.611  70.836  81.263  1.00  4.12              
ATOM   1699  HB2 ARG A 106     119.639  70.168  82.899  1.00  4.12              
ATOM   1700  CG  ARG A 106     121.382  71.327  82.396  1.00  4.12              
ATOM   1701  HG1 ARG A 106     121.606  71.807  83.349  1.00  4.12              
ATOM   1702  HG2 ARG A 106     121.681  71.993  81.588  1.00  4.12              
ATOM   1703  CD  ARG A 106     122.178  70.022  82.284  1.00  4.12              
ATOM   1704  HD1 ARG A 106     121.867  69.500  81.378  1.00  4.12              
ATOM   1705  HD2 ARG A 106     121.961  69.384  83.143  1.00  4.12              
ATOM   1706  NE  ARG A 106     123.626  70.261  82.202  1.00  4.12              
ATOM   1707  HE  ARG A 106     124.088  70.079  81.312  1.00  4.12              
ATOM   1708  CZ  ARG A 106     124.450  70.718  83.126  1.00  4.12              
ATOM   1709  NH1 ARG A 106     124.064  71.015  84.332  1.00  4.12              
ATOM   1710 1HH1 ARG A 106     123.096  71.143  84.523  1.00  4.12              
ATOM   1711 2HH1 ARG A 106     124.763  71.442  84.945  1.00  4.12              
ATOM   1712  NH2 ARG A 106     125.697  70.876  82.828  1.00  4.12              
ATOM   1713 1HH2 ARG A 106     125.955  70.716  81.858  1.00  4.12              
ATOM   1714 2HH2 ARG A 106     126.200  71.590  83.357  1.00  4.12              
ATOM   1715  C   ARG A 106     119.299  73.566  82.142  1.00  4.12              
ATOM   1716  O   ARG A 106     119.374  74.594  82.797  1.00  4.12              
ATOM   1717  N   LEU A 107     119.376  73.567  80.818  1.00  4.14              
ATOM   1718  H   LEU A 107     119.115  72.715  80.338  1.00  4.14              
ATOM   1719  CA  LEU A 107     120.212  74.478  80.044  1.00  4.14              
ATOM   1720  HA  LEU A 107     120.255  74.047  79.043  1.00  4.14              
ATOM   1721  CB  LEU A 107     119.616  75.892  79.870  1.00  4.14              
ATOM   1722  HB1 LEU A 107     120.284  76.437  79.202  1.00  4.14              
ATOM   1723  HB2 LEU A 107     119.633  76.405  80.833  1.00  4.14              
ATOM   1724  CG  LEU A 107     118.191  75.989  79.296  1.00  4.14              
ATOM   1725  HG  LEU A 107     117.499  75.765  80.091  1.00  4.14              
ATOM   1726  CD1 LEU A 107     117.907  77.413  78.814  1.00  4.14              
ATOM   1727 1HD1 LEU A 107     116.854  77.510  78.552  1.00  4.14              
ATOM   1728 2HD1 LEU A 107     118.149  78.127  79.601  1.00  4.14              
ATOM   1729 3HD1 LEU A 107     118.517  77.634  77.939  1.00  4.14              
ATOM   1730  CD2 LEU A 107     117.912  75.042  78.133  1.00  4.14              
ATOM   1731 1HD2 LEU A 107     116.934  75.260  77.706  1.00  4.14              
ATOM   1732 2HD2 LEU A 107     118.700  75.140  77.389  1.00  4.14              
ATOM   1733 3HD2 LEU A 107     117.879  74.029  78.515  1.00  4.14              
ATOM   1734  C   LEU A 107     121.674  74.547  80.516  1.00  4.14              
ATOM   1735  O   LEU A 107     121.974  74.730  81.694  1.00  4.14              
ATOM   1736  N   GLU A 108     122.597  74.410  79.565  1.00  4.20              
ATOM   1737  H   GLU A 108     122.302  74.228  78.611  1.00  4.20              
ATOM   1738  CA  GLU A 108     124.035  74.558  79.829  1.00  4.20              
ATOM   1739  HA  GLU A 108     124.175  75.127  80.751  1.00  4.20              
ATOM   1740  CB  GLU A 108     124.706  73.192  80.058  1.00  4.20              
ATOM   1741  HB1 GLU A 108     124.363  72.798  81.015  1.00  4.20              
ATOM   1742  HB2 GLU A 108     125.783  73.345  80.128  1.00  4.20              
ATOM   1743  CG  GLU A 108     124.416  72.147  78.971  1.00  4.20              
ATOM   1744  HG1 GLU A 108     124.464  72.619  77.992  1.00  4.20              
ATOM   1745  HG2 GLU A 108     123.403  71.761  79.103  1.00  4.20              
ATOM   1746  CD  GLU A 108     125.418  70.988  79.032  1.00  4.20              
ATOM   1747  OE1 GLU A 108     126.129  70.778  78.021  1.00  4.20              
ATOM   1748  OE2 GLU A 108     125.443  70.295  80.075  1.00  4.20              
ATOM   1749  C   GLU A 108     124.756  75.377  78.745  1.00  4.20              
ATOM   1750  O   GLU A 108     125.846  75.899  78.974  1.00  4.20              
ATOM   1751  N   LYS A 109     124.111  75.598  77.593  1.00  4.17              
ATOM   1752  H   LYS A 109     123.268  75.061  77.399  1.00  4.17              
ATOM   1753  CA  LYS A 109     124.436  76.696  76.674  1.00  4.17              
ATOM   1754  HA  LYS A 109     125.262  77.282  77.079  1.00  4.17              
ATOM   1755  CB  LYS A 109     124.821  76.176  75.272  1.00  4.17              
ATOM   1756  HB1 LYS A 109     125.064  77.042  74.654  1.00  4.17              
ATOM   1757  HB2 LYS A 109     123.945  75.702  74.822  1.00  4.17              
ATOM   1758  CG  LYS A 109     126.009  75.196  75.173  1.00  4.17              
ATOM   1759  HG1 LYS A 109     126.888  75.624  75.656  1.00  4.17              
ATOM   1760  HG2 LYS A 109     126.233  75.060  74.114  1.00  4.17              
ATOM   1761  CD  LYS A 109     125.694  73.825  75.789  1.00  4.17              
ATOM   1762  HD1 LYS A 109     124.614  73.701  75.796  1.00  4.17              
ATOM   1763  HD2 LYS A 109     126.054  73.805  76.818  1.00  4.17              
ATOM   1764  CE  LYS A 109     126.286  72.635  75.037  1.00  4.17              
ATOM   1765  HE1 LYS A 109     127.356  72.570  75.249  1.00  4.17              
ATOM   1766  HE2 LYS A 109     126.133  72.787  73.966  1.00  4.17              
ATOM   1767  NZ  LYS A 109     125.594  71.398  75.459  1.00  4.17              
ATOM   1768  HZ1 LYS A 109     124.587  71.495  75.317  1.00  4.17              
ATOM   1769  HZ2 LYS A 109     125.922  70.580  74.981  1.00  4.17              
ATOM   1770  HZ3 LYS A 109     125.734  71.233  76.458  1.00  4.17              
ATOM   1771  C   LYS A 109     123.203  77.599  76.568  1.00  4.17              
ATOM   1772  O   LYS A 109     122.076  77.122  76.668  1.00  4.17              
ATOM   1773  N   LEU A 110     123.404  78.899  76.347  1.00  4.06              
ATOM   1774  H   LEU A 110     124.348  79.243  76.370  1.00  4.06              
ATOM   1775  CA  LEU A 110     122.309  79.859  76.163  1.00  4.06              
ATOM   1776  HA  LEU A 110     121.408  79.302  75.906  1.00  4.06              
ATOM   1777  CB  LEU A 110     121.973  80.602  77.484  1.00  4.06              
ATOM   1778  HB1 LEU A 110     121.314  81.433  77.229  1.00  4.06              
ATOM   1779  HB2 LEU A 110     122.877  81.036  77.913  1.00  4.06              
ATOM   1780  CG  LEU A 110     121.242  79.738  78.543  1.00  4.06              
ATOM   1781  HG  LEU A 110     120.662  78.966  78.039  1.00  4.06              
ATOM   1782  CD1 LEU A 110     122.191  79.084  79.547  1.00  4.06              
ATOM   1783 1HD1 LEU A 110     121.634  78.400  80.188  1.00  4.06              
ATOM   1784 2HD1 LEU A 110     122.968  78.517  79.044  1.00  4.06              
ATOM   1785 3HD1 LEU A 110     122.651  79.849  80.167  1.00  4.06              
ATOM   1786  CD2 LEU A 110     120.268  80.569  79.378  1.00  4.06              
ATOM   1787 1HD2 LEU A 110     119.786  79.942  80.130  1.00  4.06              
ATOM   1788 2HD2 LEU A 110     120.798  81.381  79.876  1.00  4.06              
ATOM   1789 3HD2 LEU A 110     119.496  81.001  78.742  1.00  4.06              
ATOM   1790  C   LEU A 110     122.540  80.803  74.967  1.00  4.06              
ATOM   1791  O   LEU A 110     122.897  81.961  75.154  1.00  4.06              
ATOM   1792  N   PRO A 111     122.350  80.330  73.718  1.00  4.09              
ATOM   1793  CD  PRO A 111     122.144  78.933  73.358  1.00  4.09              
ATOM   1794  HD1 PRO A 111     121.170  78.611  73.717  1.00  4.09              
ATOM   1795  HD2 PRO A 111     122.919  78.293  73.778  1.00  4.09              
ATOM   1796  CG  PRO A 111     122.205  78.867  71.829  1.00  4.09              
ATOM   1797  HG1 PRO A 111     121.544  78.106  71.418  1.00  4.09              
ATOM   1798  HG2 PRO A 111     123.233  78.681  71.516  1.00  4.09              
ATOM   1799  CB  PRO A 111     121.788  80.268  71.394  1.00  4.09              
ATOM   1800  HB1 PRO A 111     120.700  80.347  71.394  1.00  4.09              
ATOM   1801  HB2 PRO A 111     122.187  80.520  70.412  1.00  4.09              
ATOM   1802  CA  PRO A 111     122.397  81.140  72.496  1.00  4.09              
ATOM   1803  HA  PRO A 111     123.451  81.287  72.258  1.00  4.09              
ATOM   1804  C   PRO A 111     121.737  82.529  72.554  1.00  4.09              
ATOM   1805  O   PRO A 111     120.623  82.672  73.044  1.00  4.09              
ATOM   1806  N   HIS A 112     122.390  83.560  72.010  1.00  4.21              
ATOM   1807  H   HIS A 112     123.330  83.403  71.683  1.00  4.21              
ATOM   1808  CA  HIS A 112     121.936  84.962  72.139  1.00  4.21              
ATOM   1809  HA  HIS A 112     121.740  85.162  73.195  1.00  4.21              
ATOM   1810  CB  HIS A 112     123.068  85.897  71.686  1.00  4.21              
ATOM   1811  HB1 HIS A 112     122.744  86.931  71.809  1.00  4.21              
ATOM   1812  HB2 HIS A 112     123.270  85.731  70.626  1.00  4.21              
ATOM   1813  CG  HIS A 112     124.345  85.718  72.465  1.00  4.21              
ATOM   1814  ND1 HIS A 112     124.458  85.826  73.849  1.00  4.21              
ATOM   1815  CE1 HIS A 112     125.747  85.589  74.132  1.00  4.21              
ATOM   1816  HE1 HIS A 112     126.167  85.608  75.130  1.00  4.21              
ATOM   1817  NE2 HIS A 112     126.438  85.341  73.005  1.00  4.21              
ATOM   1818  HE2 HIS A 112     127.433  85.171  72.952  1.00  4.21              
ATOM   1819  CD2 HIS A 112     125.567  85.416  71.940  1.00  4.21              
ATOM   1820  HD2 HIS A 112     125.802  85.290  70.892  1.00  4.21              
ATOM   1821  C   HIS A 112     120.648  85.333  71.371  1.00  4.21              
ATOM   1822  O   HIS A 112     119.935  86.285  71.725  1.00  4.21              
ATOM   1823  N   GLN A 113     120.340  84.562  70.326  1.00  4.40              
ATOM   1824  H   GLN A 113     120.951  83.784  70.125  1.00  4.40              
ATOM   1825  CA  GLN A 113     119.090  84.611  69.566  1.00  4.40              
ATOM   1826  HA  GLN A 113     118.448  85.387  69.981  1.00  4.40              
ATOM   1827  CB  GLN A 113     119.350  84.981  68.092  1.00  4.40              
ATOM   1828  HB1 GLN A 113     119.978  85.873  68.066  1.00  4.40              
ATOM   1829  HB2 GLN A 113     118.398  85.233  67.625  1.00  4.40              
ATOM   1830  CG  GLN A 113     120.011  83.871  67.258  1.00  4.40              
ATOM   1831  HG1 GLN A 113     119.312  83.043  67.152  1.00  4.40              
ATOM   1832  HG2 GLN A 113     120.908  83.508  67.759  1.00  4.40              
ATOM   1833  CD  GLN A 113     120.404  84.343  65.868  1.00  4.40              
ATOM   1834  OE1 GLN A 113     121.225  85.235  65.713  1.00  4.40              
ATOM   1835  NE2 GLN A 113     119.863  83.762  64.823  1.00  4.40              
ATOM   1836 1HE2 GLN A 113     119.146  83.038  64.939  1.00  4.40              
ATOM   1837 2HE2 GLN A 113     120.139  84.083  63.917  1.00  4.40              
ATOM   1838  C   GLN A 113     118.384  83.272  69.750  1.00  4.40              
ATOM   1839  O   GLN A 113     119.003  82.230  69.520  1.00  4.40              
ATOM   1840  N   LYS A 114     117.169  83.262  70.323  1.00  4.62              
ATOM   1841  H   LYS A 114     116.654  84.123  70.471  1.00  4.62              
ATOM   1842  CA  LYS A 114     116.715  82.003  70.953  1.00  4.62              
ATOM   1843  HA  LYS A 114     116.891  81.166  70.273  1.00  4.62              
ATOM   1844  CB  LYS A 114     117.567  81.783  72.245  1.00  4.62              
ATOM   1845  HB1 LYS A 114     117.261  82.482  73.025  1.00  4.62              
ATOM   1846  HB2 LYS A 114     118.598  82.004  72.001  1.00  4.62              
ATOM   1847  CG  LYS A 114     117.580  80.343  72.790  1.00  4.62              
ATOM   1848  HG1 LYS A 114     117.795  79.682  71.952  1.00  4.62              
ATOM   1849  HG2 LYS A 114     116.609  80.067  73.193  1.00  4.62              
ATOM   1850  CD  LYS A 114     118.624  80.056  73.878  1.00  4.62              
ATOM   1851  HD1 LYS A 114     119.614  80.254  73.477  1.00  4.62              
ATOM   1852  HD2 LYS A 114     118.578  78.988  74.084  1.00  4.62              
ATOM   1853  CE  LYS A 114     118.459  80.779  75.225  1.00  4.62              
ATOM   1854  HE1 LYS A 114     118.907  80.141  75.991  1.00  4.62              
ATOM   1855  HE2 LYS A 114     117.402  80.894  75.477  1.00  4.62              
ATOM   1856  NZ  LYS A 114     119.156  82.084  75.261  1.00  4.62              
ATOM   1857  HZ1 LYS A 114     119.870  82.192  74.550  1.00  4.62              
ATOM   1858  HZ2 LYS A 114     118.551  82.900  75.189  1.00  4.62              
ATOM   1859  HZ3 LYS A 114     119.569  82.275  76.176  1.00  4.62              
ATOM   1860  C   LYS A 114     115.226  82.051  71.207  1.00  4.62              
ATOM   1861  O   LYS A 114     114.480  82.594  70.401  1.00  4.62              
ATOM   1862  N   TYR A 115     114.813  81.548  72.365  1.00  5.19              
ATOM   1863  H   TYR A 115     115.488  81.080  72.943  1.00  5.19              
ATOM   1864  CA  TYR A 115     113.442  81.571  72.796  1.00  5.19              
ATOM   1865  HA  TYR A 115     112.908  80.915  72.105  1.00  5.19              
ATOM   1866  CB  TYR A 115     113.260  80.965  74.194  1.00  5.19              
ATOM   1867  HB1 TYR A 115     113.464  81.709  74.965  1.00  5.19              
ATOM   1868  HB2 TYR A 115     113.943  80.124  74.325  1.00  5.19              
ATOM   1869  CG  TYR A 115     111.838  80.467  74.306  1.00  5.19              
ATOM   1870  CD1 TYR A 115     111.544  79.101  74.122  1.00  5.19              
ATOM   1871  HD1 TYR A 115     112.340  78.370  74.064  1.00  5.19              
ATOM   1872  CE1 TYR A 115     110.206  78.696  73.950  1.00  5.19              
ATOM   1873  HE1 TYR A 115     109.957  77.661  73.793  1.00  5.19              
ATOM   1874  CZ  TYR A 115     109.181  79.661  73.889  1.00  5.19              
ATOM   1875  OH  TYR A 115     107.914  79.336  73.535  1.00  5.19              
ATOM   1876  HH  TYR A 115     107.351  80.111  73.509  1.00  5.19              
ATOM   1877  CE2 TYR A 115     109.470  81.004  74.169  1.00  5.19              
ATOM   1878  HE2 TYR A 115     108.678  81.724  74.221  1.00  5.19              
ATOM   1879  CD2 TYR A 115     110.794  81.405  74.392  1.00  5.19              
ATOM   1880  HD2 TYR A 115     111.003  82.449  74.576  1.00  5.19              
ATOM   1881  C   TYR A 115     112.774  82.946  72.630  1.00  5.19              
ATOM   1882  O   TYR A 115     111.662  83.083  72.124  1.00  5.19              
ATOM   1883  N   LEU A 116     113.529  83.986  72.966  1.00  5.76              
ATOM   1884  H   LEU A 116     114.427  83.799  73.377  1.00  5.76              
ATOM   1885  CA  LEU A 116     113.257  85.338  72.534  1.00  5.76              
ATOM   1886  HA  LEU A 116     112.186  85.404  72.332  1.00  5.76              
ATOM   1887  CB  LEU A 116     113.483  86.319  73.694  1.00  5.76              
ATOM   1888  HB1 LEU A 116     112.816  85.993  74.493  1.00  5.76              
ATOM   1889  HB2 LEU A 116     113.132  87.298  73.370  1.00  5.76              
ATOM   1890  CG  LEU A 116     114.888  86.513  74.291  1.00  5.76              
ATOM   1891  HG  LEU A 116     115.456  87.158  73.625  1.00  5.76              
ATOM   1892  CD1 LEU A 116     114.718  87.225  75.631  1.00  5.76              
ATOM   1893 1HD1 LEU A 116     115.689  87.360  76.098  1.00  5.76              
ATOM   1894 2HD1 LEU A 116     114.250  88.196  75.476  1.00  5.76              
ATOM   1895 3HD1 LEU A 116     114.104  86.630  76.309  1.00  5.76              
ATOM   1896  CD2 LEU A 116     115.707  85.245  74.535  1.00  5.76              
ATOM   1897 1HD2 LEU A 116     116.638  85.516  75.032  1.00  5.76              
ATOM   1898 2HD2 LEU A 116     115.161  84.561  75.186  1.00  5.76              
ATOM   1899 3HD2 LEU A 116     115.971  84.766  73.594  1.00  5.76              
ATOM   1900  C   LEU A 116     113.972  85.640  71.210  1.00  5.76              
ATOM   1901  O   LEU A 116     115.216  85.644  71.113  1.00  5.76              
ATOM   1902  N   LEU A 117     113.112  85.871  70.206  1.00  4.63              
ATOM   1903  H   LEU A 117     112.145  85.669  70.404  1.00  4.63              
ATOM   1904  CA  LEU A 117     113.432  86.380  68.873  1.00  4.63              
ATOM   1905  HA  LEU A 117     114.195  87.147  69.011  1.00  4.63              
ATOM   1906  CB  LEU A 117     114.087  85.252  68.036  1.00  4.63              
ATOM   1907  HB1 LEU A 117     113.338  84.639  67.536  1.00  4.63              
ATOM   1908  HB2 LEU A 117     114.617  84.583  68.713  1.00  4.63              
ATOM   1909  CG  LEU A 117     115.138  85.746  67.024  1.00  4.63              
ATOM   1910  HG  LEU A 117     115.931  86.263  67.565  1.00  4.63              
ATOM   1911  CD1 LEU A 117     115.733  84.525  66.338  1.00  4.63              
ATOM   1912 1HD1 LEU A 117     114.968  83.987  65.777  1.00  4.63              
ATOM   1913 2HD1 LEU A 117     116.513  84.823  65.635  1.00  4.63              
ATOM   1914 3HD1 LEU A 117     116.178  83.848  67.066  1.00  4.63              
ATOM   1915  CD2 LEU A 117     114.599  86.681  65.939  1.00  4.63              
ATOM   1916 1HD2 LEU A 117     115.406  86.922  65.243  1.00  4.63              
ATOM   1917 2HD2 LEU A 117     113.805  86.189  65.383  1.00  4.63              
ATOM   1918 3HD2 LEU A 117     114.239  87.611  66.374  1.00  4.63              
ATOM   1919  C   LEU A 117     112.260  87.091  68.184  1.00  4.63              
ATOM   1920  O   LEU A 117     112.008  88.258  68.464  1.00  4.63              
ATOM   1921  N   GLN A 118     111.505  86.394  67.332  1.00  3.98              
ATOM   1922  H   GLN A 118     111.765  85.438  67.140  1.00  3.98              
ATOM   1923  CA  GLN A 118     110.288  86.918  66.707  1.00  3.98              
ATOM   1924  HA  GLN A 118     110.505  87.894  66.273  1.00  3.98              
ATOM   1925  CB  GLN A 118     109.819  85.947  65.611  1.00  3.98              
ATOM   1926  HB1 GLN A 118     108.848  86.270  65.231  1.00  3.98              
ATOM   1927  HB2 GLN A 118     109.674  84.971  66.070  1.00  3.98              
ATOM   1928  CG  GLN A 118     110.774  85.806  64.413  1.00  3.98              
ATOM   1929  HG1 GLN A 118     110.379  85.043  63.743  1.00  3.98              
ATOM   1930  HG2 GLN A 118     111.749  85.466  64.756  1.00  3.98              
ATOM   1931  CD  GLN A 118     110.931  87.094  63.608  1.00  3.98              
ATOM   1932  OE1 GLN A 118     110.194  88.063  63.760  1.00  3.98              
ATOM   1933  NE2 GLN A 118     111.886  87.166  62.711  1.00  3.98              
ATOM   1934 1HE2 GLN A 118     112.508  86.391  62.551  1.00  3.98              
ATOM   1935 2HE2 GLN A 118     111.952  88.014  62.173  1.00  3.98              
ATOM   1936  C   GLN A 118     109.130  87.097  67.732  1.00  3.98              
ATOM   1937  O   GLN A 118     108.079  87.623  67.361  1.00  3.98              
ATOM   1938  N   ALA A 119     109.314  86.654  68.986  1.00  3.97              
ATOM   1939  H   ALA A 119     110.226  86.276  69.173  1.00  3.97              
ATOM   1940  CA  ALA A 119     108.346  86.479  70.083  1.00  3.97              
ATOM   1941  HA  ALA A 119     107.535  85.853  69.704  1.00  3.97              
ATOM   1942  CB  ALA A 119     109.064  85.669  71.175  1.00  3.97              
ATOM   1943  HB1 ALA A 119     108.367  85.448  71.984  1.00  3.97              
ATOM   1944  HB2 ALA A 119     109.428  84.723  70.768  1.00  3.97              
ATOM   1945  HB3 ALA A 119     109.898  86.241  71.584  1.00  3.97              
ATOM   1946  C   ALA A 119     107.673  87.761  70.644  1.00  3.97              
ATOM   1947  O   ALA A 119     107.840  88.131  71.806  1.00  3.97              
ATOM   1948  N   LYS A 120     106.915  88.482  69.816  1.00  3.93              
ATOM   1949  H   LYS A 120     106.834  88.137  68.866  1.00  3.93              
ATOM   1950  CA  LYS A 120     106.448  89.852  70.114  1.00  3.93              
ATOM   1951  HA  LYS A 120     107.236  90.357  70.674  1.00  3.93              
ATOM   1952  CB  LYS A 120     106.272  90.604  68.777  1.00  3.93              
ATOM   1953  HB1 LYS A 120     105.799  91.572  68.951  1.00  3.93              
ATOM   1954  HB2 LYS A 120     105.615  90.017  68.130  1.00  3.93              
ATOM   1955  CG  LYS A 120     107.615  90.861  68.067  1.00  3.93              
ATOM   1956  HG1 LYS A 120     108.194  89.945  68.033  1.00  3.93              
ATOM   1957  HG2 LYS A 120     108.196  91.581  68.646  1.00  3.93              
ATOM   1958  CD  LYS A 120     107.425  91.400  66.639  1.00  3.93              
ATOM   1959  HD1 LYS A 120     107.407  92.490  66.683  1.00  3.93              
ATOM   1960  HD2 LYS A 120     106.470  91.067  66.227  1.00  3.93              
ATOM   1961  CE  LYS A 120     108.561  90.954  65.704  1.00  3.93              
ATOM   1962  HE1 LYS A 120     109.513  91.035  66.237  1.00  3.93              
ATOM   1963  HE2 LYS A 120     108.597  91.641  64.853  1.00  3.93              
ATOM   1964  NZ  LYS A 120     108.353  89.568  65.211  1.00  3.93              
ATOM   1965  HZ1 LYS A 120     109.124  89.261  64.616  1.00  3.93              
ATOM   1966  HZ2 LYS A 120     108.280  88.903  65.976  1.00  3.93              
ATOM   1967  HZ3 LYS A 120     107.510  89.507  64.660  1.00  3.93              
ATOM   1968  C   LYS A 120     105.183  89.991  70.989  1.00  3.93              
ATOM   1969  O   LYS A 120     104.725  91.118  71.215  1.00  3.93              
ATOM   1970  N   ASN A 121     104.616  88.917  71.542  1.00  3.90              
ATOM   1971  H   ASN A 121     104.905  87.995  71.248  1.00  3.90              
ATOM   1972  CA  ASN A 121     103.569  89.028  72.572  1.00  3.90              
ATOM   1973  HA  ASN A 121     103.364  90.070  72.770  1.00  3.90              
ATOM   1974  CB  ASN A 121     102.278  88.390  72.013  1.00  3.90              
ATOM   1975  HB1 ASN A 121     102.376  87.307  72.078  1.00  3.90              
ATOM   1976  HB2 ASN A 121     102.157  88.649  70.962  1.00  3.90              
ATOM   1977  CG  ASN A 121     101.001  88.826  72.721  1.00  3.90              
ATOM   1978  OD1 ASN A 121     100.782  90.015  72.938  1.00  3.90              
ATOM   1979  ND2 ASN A 121     100.095  87.921  73.007  1.00  3.90              
ATOM   1980 1HD2 ASN A 121     100.281  86.940  72.809  1.00  3.90              
ATOM   1981 2HD2 ASN A 121      99.223  88.210  73.408  1.00  3.90              
ATOM   1982  C   ASN A 121     103.952  88.445  73.946  1.00  3.90              
ATOM   1983  O   ASN A 121     103.102  88.402  74.838  1.00  3.90              
ATOM   1984  N   LEU A 122     105.213  88.038  74.130  1.00  3.92              
ATOM   1985  H   LEU A 122     105.880  88.118  73.377  1.00  3.92              
ATOM   1986  CA  LEU A 122     105.643  87.351  75.343  1.00  3.92              
ATOM   1987  HA  LEU A 122     104.881  86.596  75.546  1.00  3.92              
ATOM   1988  CB  LEU A 122     106.943  86.580  75.068  1.00  3.92              
ATOM   1989  HB1 LEU A 122     107.713  87.307  74.830  1.00  3.92              
ATOM   1990  HB2 LEU A 122     106.785  85.951  74.190  1.00  3.92              
ATOM   1991  CG  LEU A 122     107.446  85.684  76.221  1.00  3.92              
ATOM   1992  HG  LEU A 122     107.779  86.320  77.041  1.00  3.92              
ATOM   1993  CD1 LEU A 122     106.405  84.702  76.766  1.00  3.92              
ATOM   1994 1HD1 LEU A 122     106.869  84.027  77.484  1.00  3.92              
ATOM   1995 2HD1 LEU A 122     105.620  85.245  77.284  1.00  3.92              
ATOM   1996 3HD1 LEU A 122     105.969  84.118  75.957  1.00  3.92              
ATOM   1997  CD2 LEU A 122     108.632  84.840  75.747  1.00  3.92              
ATOM   1998 1HD2 LEU A 122     109.097  84.352  76.604  1.00  3.92              
ATOM   1999 2HD2 LEU A 122     108.287  84.081  75.049  1.00  3.92              
ATOM   2000 3HD2 LEU A 122     109.370  85.460  75.244  1.00  3.92              
ATOM   2001  C   LEU A 122     105.697  88.274  76.557  1.00  3.92              
ATOM   2002  O   LEU A 122     106.532  89.176  76.631  1.00  3.92              
ATOM   2003  N   GLN A 123     104.791  88.019  77.502  1.00  3.95              
ATOM   2004  H   GLN A 123     104.131  87.265  77.335  1.00  3.95              
ATOM   2005  CA  GLN A 123     104.541  88.908  78.630  1.00  3.95              
ATOM   2006  HA  GLN A 123     105.274  89.707  78.578  1.00  3.95              
ATOM   2007  CB  GLN A 123     103.191  89.619  78.474  1.00  3.95              
ATOM   2008  HB1 GLN A 123     103.190  90.145  77.519  1.00  3.95              
ATOM   2009  HB2 GLN A 123     103.110  90.367  79.261  1.00  3.95              
ATOM   2010  CG  GLN A 123     101.958  88.712  78.519  1.00  3.95              
ATOM   2011  HG1 GLN A 123     101.974  88.104  79.422  1.00  3.95              
ATOM   2012  HG2 GLN A 123     101.960  88.053  77.650  1.00  3.95              
ATOM   2013  CD  GLN A 123     100.687  89.556  78.525  1.00  3.95              
ATOM   2014  OE1 GLN A 123     100.469  90.380  79.400  1.00  3.95              
ATOM   2015  NE2 GLN A 123      99.797  89.387  77.567  1.00  3.95              
ATOM   2016 1HE2 GLN A 123      99.959  88.712  76.837  1.00  3.95              
ATOM   2017 2HE2 GLN A 123      98.957  89.937  77.632  1.00  3.95              
ATOM   2018  C   GLN A 123     104.778  88.294  80.010  1.00  3.95              
ATOM   2019  O   GLN A 123     104.825  89.026  80.993  1.00  3.95              
ATOM   2020  N   TYR A 124     105.026  86.991  80.084  1.00  3.57              
ATOM   2021  H   TYR A 124     104.992  86.446  79.234  1.00  3.57              
ATOM   2022  CA  TYR A 124     105.250  86.249  81.326  1.00  3.57              
ATOM   2023  HA  TYR A 124     105.652  86.897  82.102  1.00  3.57              
ATOM   2024  CB  TYR A 124     103.879  85.688  81.759  1.00  3.57              
ATOM   2025  HB1 TYR A 124     103.699  84.763  81.218  1.00  3.57              
ATOM   2026  HB2 TYR A 124     103.098  86.385  81.451  1.00  3.57              
ATOM   2027  CG  TYR A 124     103.658  85.392  83.227  1.00  3.57              
ATOM   2028  CD1 TYR A 124     104.076  84.169  83.786  1.00  3.57              
ATOM   2029  HD1 TYR A 124     104.621  83.448  83.189  1.00  3.57              
ATOM   2030  CE1 TYR A 124     103.758  83.862  85.124  1.00  3.57              
ATOM   2031  HE1 TYR A 124     104.082  82.928  85.560  1.00  3.57              
ATOM   2032  CZ  TYR A 124     103.014  84.772  85.903  1.00  3.57              
ATOM   2033  OH  TYR A 124     102.665  84.476  87.184  1.00  3.57              
ATOM   2034  HH  TYR A 124     102.117  85.156  87.571  1.00  3.57              
ATOM   2035  CE2 TYR A 124     102.590  85.994  85.338  1.00  3.57              
ATOM   2036  HE2 TYR A 124     102.023  86.691  85.932  1.00  3.57              
ATOM   2037  CD2 TYR A 124     102.907  86.297  84.003  1.00  3.57              
ATOM   2038  HD2 TYR A 124     102.564  87.222  83.562  1.00  3.57              
ATOM   2039  C   TYR A 124     106.213  85.109  81.015  1.00  3.57              
ATOM   2040  O   TYR A 124     105.940  84.338  80.096  1.00  3.57              
ATOM   2041  N   LEU A 125     107.327  85.017  81.733  1.00  3.60              
ATOM   2042  H   LEU A 125     107.512  85.711  82.446  1.00  3.60              
ATOM   2043  CA  LEU A 125     108.343  83.984  81.473  1.00  3.60              
ATOM   2044  HA  LEU A 125     107.949  83.189  80.838  1.00  3.60              
ATOM   2045  CB  LEU A 125     109.518  84.682  80.753  1.00  3.60              
ATOM   2046  HB1 LEU A 125     109.786  85.569  81.329  1.00  3.60              
ATOM   2047  HB2 LEU A 125     109.179  85.013  79.771  1.00  3.60              
ATOM   2048  CG  LEU A 125     110.792  83.831  80.589  1.00  3.60              
ATOM   2049  HG  LEU A 125     111.118  83.445  81.553  1.00  3.60              
ATOM   2050  CD1 LEU A 125     110.587  82.666  79.630  1.00  3.60              
ATOM   2051 1HD1 LEU A 125     111.522  82.118  79.524  1.00  3.60              
ATOM   2052 2HD1 LEU A 125     109.843  81.981  80.041  1.00  3.60              
ATOM   2053 3HD1 LEU A 125     110.254  83.029  78.659  1.00  3.60              
ATOM   2054  CD2 LEU A 125     111.916  84.706  80.035  1.00  3.60              
ATOM   2055 1HD2 LEU A 125     112.819  84.108  79.915  1.00  3.60              
ATOM   2056 2HD2 LEU A 125     111.631  85.126  79.071  1.00  3.60              
ATOM   2057 3HD2 LEU A 125     112.119  85.513  80.739  1.00  3.60              
ATOM   2058  C   LEU A 125     108.787  83.365  82.792  1.00  3.60              
ATOM   2059  O   LEU A 125     109.441  84.065  83.578  1.00  3.60              
ATOM   2060  N   ASP A 126     108.455  82.087  83.023  1.00  3.61              
ATOM   2061  H   ASP A 126     107.999  81.519  82.310  1.00  3.61              
ATOM   2062  CA  ASP A 126     108.982  81.436  84.219  1.00  3.61              
ATOM   2063  HA  ASP A 126     109.168  82.178  84.994  1.00  3.61              
ATOM   2064  CB  ASP A 126     108.018  80.417  84.838  1.00  3.61              
ATOM   2065  HB1 ASP A 126     107.854  79.596  84.143  1.00  3.61              
ATOM   2066  HB2 ASP A 126     107.062  80.900  85.048  1.00  3.61              
ATOM   2067  CG  ASP A 126     108.610  79.871  86.144  1.00  3.61              
ATOM   2068  OD1 ASP A 126     108.736  80.647  87.119  1.00  3.61              
ATOM   2069  OD2 ASP A 126     109.047  78.701  86.151  1.00  3.61              
ATOM   2070  C   ASP A 126     110.328  80.808  83.870  1.00  3.61              
ATOM   2071  O   ASP A 126     110.551  80.281  82.783  1.00  3.61              
ATOM   2072  N   LEU A 127     111.244  80.907  84.813  1.00  4.16              
ATOM   2073  H   LEU A 127     110.984  81.407  85.660  1.00  4.16              
ATOM   2074  CA  LEU A 127     112.592  80.379  84.767  1.00  4.16              
ATOM   2075  HA  LEU A 127     112.656  79.556  84.057  1.00  4.16              
ATOM   2076  CB  LEU A 127     113.573  81.508  84.381  1.00  4.16              
ATOM   2077  HB1 LEU A 127     114.563  81.281  84.780  1.00  4.16              
ATOM   2078  HB2 LEU A 127     113.234  82.424  84.863  1.00  4.16              
ATOM   2079  CG  LEU A 127     113.722  81.755  82.871  1.00  4.16              
ATOM   2080  HG  LEU A 127     112.748  81.746  82.387  1.00  4.16              
ATOM   2081  CD1 LEU A 127     114.363  83.126  82.637  1.00  4.16              
ATOM   2082 1HD1 LEU A 127     114.461  83.302  81.567  1.00  4.16              
ATOM   2083 2HD1 LEU A 127     113.726  83.900  83.069  1.00  4.16              
ATOM   2084 3HD1 LEU A 127     115.348  83.160  83.102  1.00  4.16              
ATOM   2085  CD2 LEU A 127     114.624  80.689  82.235  1.00  4.16              
ATOM   2086 1HD2 LEU A 127     114.725  80.887  81.170  1.00  4.16              
ATOM   2087 2HD2 LEU A 127     115.612  80.704  82.697  1.00  4.16              
ATOM   2088 3HD2 LEU A 127     114.173  79.706  82.364  1.00  4.16              
ATOM   2089  C   LEU A 127     112.883  79.831  86.186  1.00  4.16              
ATOM   2090  O   LEU A 127     113.676  80.374  86.983  1.00  4.16              
ATOM   2091  N   SER A 128     112.151  78.771  86.535  1.00  4.10              
ATOM   2092  H   SER A 128     111.464  78.413  85.877  1.00  4.10              
ATOM   2093  CA  SER A 128     112.206  78.201  87.882  1.00  4.10              
ATOM   2094  HA  SER A 128     112.666  78.916  88.552  1.00  4.10              
ATOM   2095  CB  SER A 128     110.824  77.854  88.455  1.00  4.10              
ATOM   2096  HB1 SER A 128     110.962  77.171  89.294  1.00  4.10              
ATOM   2097  HB2 SER A 128     110.217  77.340  87.711  1.00  4.10              
ATOM   2098  OG  SER A 128     110.167  79.002  88.957  1.00  4.10              
ATOM   2099  HG  SER A 128     109.719  79.448  88.202  1.00  4.10              
ATOM   2100  C   SER A 128     113.061  76.942  87.895  1.00  4.10              
ATOM   2101  O   SER A 128     112.640  75.898  87.403  1.00  4.10              
ATOM   2102  N   SER A 129     114.266  77.023  88.467  1.00  4.15              
ATOM   2103  H   SER A 129     114.584  77.901  88.862  1.00  4.15              
ATOM   2104  CA  SER A 129     115.259  75.944  88.388  1.00  4.15              
ATOM   2105  HA  SER A 129     116.171  76.297  88.867  1.00  4.15              
ATOM   2106  CB  SER A 129     114.810  74.674  89.125  1.00  4.15              
ATOM   2107  HB1 SER A 129     115.663  73.999  89.196  1.00  4.15              
ATOM   2108  HB2 SER A 129     114.042  74.187  88.535  1.00  4.15              
ATOM   2109  OG  SER A 129     114.269  74.849  90.412  1.00  4.15              
ATOM   2110  HG  SER A 129     113.980  73.965  90.677  1.00  4.15              
ATOM   2111  C   SER A 129     115.641  75.560  86.953  1.00  4.15              
ATOM   2112  O   SER A 129     116.009  74.418  86.677  1.00  4.15              
ATOM   2113  N   ASN A 130     115.538  76.513  86.028  1.00  4.19              
ATOM   2114  H   ASN A 130     115.127  77.381  86.333  1.00  4.19              
ATOM   2115  CA  ASN A 130     116.456  76.605  84.902  1.00  4.19              
ATOM   2116  HA  ASN A 130     116.380  75.718  84.279  1.00  4.19              
ATOM   2117  CB  ASN A 130     116.030  77.851  84.114  1.00  4.19              
ATOM   2118  HB1 ASN A 130     116.195  78.744  84.717  1.00  4.19              
ATOM   2119  HB2 ASN A 130     114.966  77.795  83.879  1.00  4.19              
ATOM   2120  CG  ASN A 130     116.808  78.002  82.831  1.00  4.19              
ATOM   2121  OD1 ASN A 130     117.822  78.671  82.768  1.00  4.19              
ATOM   2122  ND2 ASN A 130     116.355  77.380  81.766  1.00  4.19              
ATOM   2123 1HD2 ASN A 130     115.597  76.706  81.844  1.00  4.19              
ATOM   2124 2HD2 ASN A 130     116.928  77.453  80.943  1.00  4.19              
ATOM   2125  C   ASN A 130     117.879  76.708  85.495  1.00  4.19              
ATOM   2126  O   ASN A 130     118.154  77.600  86.299  1.00  4.19              
ATOM   2127  N   SER A 131     118.747  75.748  85.185  1.00  4.07              
ATOM   2128  H   SER A 131     118.459  75.078  84.477  1.00  4.07              
ATOM   2129  CA  SER A 131     119.912  75.365  85.990  1.00  4.07              
ATOM   2130  HA  SER A 131     119.536  75.131  86.987  1.00  4.07              
ATOM   2131  CB  SER A 131     120.569  74.097  85.454  1.00  4.07              
ATOM   2132  HB1 SER A 131     121.125  74.322  84.542  1.00  4.07              
ATOM   2133  HB2 SER A 131     119.789  73.370  85.247  1.00  4.07              
ATOM   2134  OG  SER A 131     121.440  73.535  86.411  1.00  4.07              
ATOM   2135  HG  SER A 131     121.958  74.260  86.799  1.00  4.07              
ATOM   2136  C   SER A 131     120.985  76.437  86.184  1.00  4.07              
ATOM   2137  O   SER A 131     121.825  76.291  87.070  1.00  4.07              
ATOM   2138  N   PHE A 132     120.958  77.493  85.373  1.00  4.13              
ATOM   2139  H   PHE A 132     120.200  77.517  84.705  1.00  4.13              
ATOM   2140  CA  PHE A 132     121.727  78.731  85.526  1.00  4.13              
ATOM   2141  HA  PHE A 132     121.738  79.157  84.523  1.00  4.13              
ATOM   2142  CB  PHE A 132     120.935  79.734  86.400  1.00  4.13              
ATOM   2143  HB1 PHE A 132     121.573  80.188  87.156  1.00  4.13              
ATOM   2144  HB2 PHE A 132     120.151  79.213  86.949  1.00  4.13              
ATOM   2145  CG  PHE A 132     120.319  80.851  85.576  1.00  4.13              
ATOM   2146  CD1 PHE A 132     121.152  81.829  84.997  1.00  4.13              
ATOM   2147  HD1 PHE A 132     122.219  81.793  85.162  1.00  4.13              
ATOM   2148  CE1 PHE A 132     120.603  82.832  84.176  1.00  4.13              
ATOM   2149  HE1 PHE A 132     121.252  83.569  83.722  1.00  4.13              
ATOM   2150  CZ  PHE A 132     119.216  82.857  83.931  1.00  4.13              
ATOM   2151  HZ  PHE A 132     118.791  83.612  83.285  1.00  4.13              
ATOM   2152  CE2 PHE A 132     118.383  81.884  84.513  1.00  4.13              
ATOM   2153  HE2 PHE A 132     117.319  81.886  84.319  1.00  4.13              
ATOM   2154  CD2 PHE A 132     118.933  80.883  85.332  1.00  4.13              
ATOM   2155  HD2 PHE A 132     118.289  80.125  85.755  1.00  4.13              
ATOM   2156  C   PHE A 132     123.224  78.627  85.853  1.00  4.13              
ATOM   2157  O   PHE A 132     123.788  79.504  86.508  1.00  4.13              
ATOM   2158  N   GLU A 133     123.899  77.606  85.314  1.00  4.30              
ATOM   2159  H   GLU A 133     123.378  76.897  84.819  1.00  4.30              
ATOM   2160  CA  GLU A 133     125.355  77.410  85.462  1.00  4.30              
ATOM   2161  HA  GLU A 133     125.572  77.286  86.524  1.00  4.30              
ATOM   2162  CB  GLU A 133     125.809  76.136  84.742  1.00  4.30              
ATOM   2163  HB1 GLU A 133     126.882  76.016  84.898  1.00  4.30              
ATOM   2164  HB2 GLU A 133     125.612  76.223  83.672  1.00  4.30              
ATOM   2165  CG  GLU A 133     125.082  74.910  85.307  1.00  4.30              
ATOM   2166  HG1 GLU A 133     124.047  74.909  84.958  1.00  4.30              
ATOM   2167  HG2 GLU A 133     125.070  74.978  86.398  1.00  4.30              
ATOM   2168  CD  GLU A 133     125.753  73.600  84.897  1.00  4.30              
ATOM   2169  OE1 GLU A 133     126.180  73.455  83.732  1.00  4.30              
ATOM   2170  OE2 GLU A 133     125.776  72.667  85.729  1.00  4.30              
ATOM   2171  C   GLU A 133     126.185  78.625  84.997  1.00  4.30              
ATOM   2172  O   GLU A 133     127.263  78.899  85.523  1.00  4.30              
ATOM   2173  N   VAL A 134     125.627  79.423  84.081  1.00  4.36              
ATOM   2174  H   VAL A 134     124.738  79.132  83.705  1.00  4.36              
ATOM   2175  CA  VAL A 134     126.135  80.744  83.686  1.00  4.36              
ATOM   2176  HA  VAL A 134     127.162  80.821  84.043  1.00  4.36              
ATOM   2177  CB  VAL A 134     126.234  80.904  82.156  1.00  4.36              
ATOM   2178  HB  VAL A 134     126.482  81.943  81.932  1.00  4.36              
ATOM   2179  CG1 VAL A 134     127.370  80.030  81.606  1.00  4.36              
ATOM   2180 1HG1 VAL A 134     127.478  80.197  80.534  1.00  4.36              
ATOM   2181 2HG1 VAL A 134     128.309  80.287  82.096  1.00  4.36              
ATOM   2182 3HG1 VAL A 134     127.154  78.975  81.779  1.00  4.36              
ATOM   2183  CG2 VAL A 134     124.950  80.536  81.404  1.00  4.36              
ATOM   2184 1HG2 VAL A 134     125.071  80.764  80.346  1.00  4.36              
ATOM   2185 2HG2 VAL A 134     124.737  79.472  81.513  1.00  4.36              
ATOM   2186 3HG2 VAL A 134     124.110  81.114  81.789  1.00  4.36              
ATOM   2187  C   VAL A 134     125.396  81.893  84.382  1.00  4.36              
ATOM   2188  O   VAL A 134     124.620  82.649  83.799  1.00  4.36              
ATOM   2189  N   MET A 135     125.653  82.002  85.683  1.00  4.83              
ATOM   2190  H   MET A 135     126.256  81.284  86.066  1.00  4.83              
ATOM   2191  CA  MET A 135     124.930  82.825  86.664  1.00  4.83              
ATOM   2192  HA  MET A 135     123.871  82.619  86.513  1.00  4.83              
ATOM   2193  CB  MET A 135     125.277  82.286  88.064  1.00  4.83              
ATOM   2194  HB1 MET A 135     124.932  81.254  88.124  1.00  4.83              
ATOM   2195  HB2 MET A 135     124.718  82.851  88.798  1.00  4.83              
ATOM   2196  CG  MET A 135     126.758  82.302  88.471  1.00  4.83              
ATOM   2197  HG1 MET A 135     127.330  81.713  87.754  1.00  4.83              
ATOM   2198  HG2 MET A 135     126.834  81.803  89.438  1.00  4.83              
ATOM   2199  SD  MET A 135     127.537  83.933  88.635  1.00  4.83              
ATOM   2200  CE  MET A 135     129.187  83.410  89.163  1.00  4.83              
ATOM   2201  HE1 MET A 135     129.834  84.282  89.239  1.00  4.83              
ATOM   2202  HE2 MET A 135     129.123  82.922  90.137  1.00  4.83              
ATOM   2203  HE3 MET A 135     129.605  82.715  88.435  1.00  4.83              
ATOM   2204  C   MET A 135     125.054  84.361  86.591  1.00  4.83              
ATOM   2205  O   MET A 135     124.716  85.057  87.548  1.00  4.83              
ATOM   2206  N   ALA A 136     125.488  84.948  85.479  1.00  4.52              
ATOM   2207  H   ALA A 136     125.640  84.374  84.662  1.00  4.52              
ATOM   2208  CA  ALA A 136     125.592  86.403  85.338  1.00  4.52              
ATOM   2209  HA  ALA A 136     125.243  86.900  86.242  1.00  4.52              
ATOM   2210  CB  ALA A 136     127.067  86.783  85.156  1.00  4.52              
ATOM   2211  HB1 ALA A 136     127.161  87.867  85.079  1.00  4.52              
ATOM   2212  HB2 ALA A 136     127.646  86.434  86.013  1.00  4.52              
ATOM   2213  HB3 ALA A 136     127.463  86.324  84.249  1.00  4.52              
ATOM   2214  C   ALA A 136     124.702  86.869  84.188  1.00  4.52              
ATOM   2215  O   ALA A 136     124.931  86.513  83.037  1.00  4.52              
ATOM   2216  N   LEU A 137     123.658  87.636  84.517  1.00  4.99              
ATOM   2217  H   LEU A 137     123.579  87.911  85.483  1.00  4.99              
ATOM   2218  CA  LEU A 137     122.484  87.892  83.675  1.00  4.99              
ATOM   2219  HA  LEU A 137     122.230  86.942  83.202  1.00  4.99              
ATOM   2220  CB  LEU A 137     121.327  88.301  84.620  1.00  4.99              
ATOM   2221  HB1 LEU A 137     121.457  89.352  84.884  1.00  4.99              
ATOM   2222  HB2 LEU A 137     121.391  87.724  85.543  1.00  4.99              
ATOM   2223  CG  LEU A 137     119.911  88.097  84.044  1.00  4.99              
ATOM   2224  HG  LEU A 137     119.832  88.577  83.072  1.00  4.99              
ATOM   2225  CD1 LEU A 137     119.560  86.611  83.893  1.00  4.99              
ATOM   2226 1HD1 LEU A 137     118.516  86.504  83.599  1.00  4.99              
ATOM   2227 2HD1 LEU A 137     120.180  86.149  83.126  1.00  4.99              
ATOM   2228 3HD1 LEU A 137     119.707  86.095  84.842  1.00  4.99              
ATOM   2229  CD2 LEU A 137     118.877  88.738  84.970  1.00  4.99              
ATOM   2230 1HD2 LEU A 137     117.879  88.616  84.545  1.00  4.99              
ATOM   2231 2HD2 LEU A 137     118.908  88.273  85.956  1.00  4.99              
ATOM   2232 3HD2 LEU A 137     119.083  89.805  85.066  1.00  4.99              
ATOM   2233  C   LEU A 137     122.718  88.905  82.522  1.00  4.99              
ATOM   2234  O   LEU A 137     121.882  89.763  82.251  1.00  4.99              
ATOM   2235  N   GLY A 138     123.875  88.854  81.861  1.00  4.74              
ATOM   2236  H   GLY A 138     124.485  88.065  82.058  1.00  4.74              
ATOM   2237  CA  GLY A 138     124.403  89.951  81.035  1.00  4.74              
ATOM   2238  HA1 GLY A 138     125.465  89.772  80.871  1.00  4.74              
ATOM   2239  HA2 GLY A 138     124.306  90.881  81.597  1.00  4.74              
ATOM   2240  C   GLY A 138     123.765  90.188  79.658  1.00  4.74              
ATOM   2241  O   GLY A 138     124.223  91.081  78.948  1.00  4.74              
ATOM   2242  N   GLY A 139     122.749  89.418  79.253  1.00  4.87              
ATOM   2243  H   GLY A 139     122.344  88.785  79.928  1.00  4.87              
ATOM   2244  CA  GLY A 139     122.327  89.315  77.847  1.00  4.87              
ATOM   2245  HA1 GLY A 139     122.801  88.432  77.418  1.00  4.87              
ATOM   2246  HA2 GLY A 139     122.676  90.180  77.281  1.00  4.87              
ATOM   2247  C   GLY A 139     120.811  89.212  77.635  1.00  4.87              
ATOM   2248  O   GLY A 139     120.032  89.828  78.358  1.00  4.87              
ATOM   2249  N   GLU A 140     120.421  88.410  76.632  1.00  4.48              
ATOM   2250  H   GLU A 140     121.168  87.968  76.117  1.00  4.48              
ATOM   2251  CA  GLU A 140     119.067  87.870  76.365  1.00  4.48              
ATOM   2252  HA  GLU A 140     119.128  87.214  75.497  1.00  4.48              
ATOM   2253  CB  GLU A 140     118.625  86.992  77.567  1.00  4.48              
ATOM   2254  HB1 GLU A 140     117.607  86.639  77.401  1.00  4.48              
ATOM   2255  HB2 GLU A 140     118.601  87.613  78.460  1.00  4.48              
ATOM   2256  CG  GLU A 140     119.515  85.786  77.893  1.00  4.48              
ATOM   2257  HG1 GLU A 140     119.357  85.531  78.944  1.00  4.48              
ATOM   2258  HG2 GLU A 140     120.569  86.043  77.773  1.00  4.48              
ATOM   2259  CD  GLU A 140     119.178  84.565  77.040  1.00  4.48              
ATOM   2260  OE1 GLU A 140     119.290  83.427  77.551  1.00  4.48              
ATOM   2261  OE2 GLU A 140     118.834  84.719  75.842  1.00  4.48              
ATOM   2262  C   GLU A 140     117.960  88.894  76.064  1.00  4.48              
ATOM   2263  O   GLU A 140     117.472  88.976  74.928  1.00  4.48              
ATOM   2264  N   PHE A 141     117.515  89.610  77.100  1.00  4.33              
ATOM   2265  H   PHE A 141     118.082  89.550  77.943  1.00  4.33              
ATOM   2266  CA  PHE A 141     116.151  90.121  77.274  1.00  4.33              
ATOM   2267  HA  PHE A 141     115.455  89.316  77.065  1.00  4.33              
ATOM   2268  CB  PHE A 141     115.939  90.511  78.743  1.00  4.33              
ATOM   2269  HB1 PHE A 141     114.944  90.943  78.859  1.00  4.33              
ATOM   2270  HB2 PHE A 141     116.669  91.271  79.029  1.00  4.33              
ATOM   2271  CG  PHE A 141     116.049  89.315  79.666  1.00  4.33              
ATOM   2272  CD1 PHE A 141     117.237  89.086  80.383  1.00  4.33              
ATOM   2273  HD1 PHE A 141     118.056  89.790  80.324  1.00  4.33              
ATOM   2274  CE1 PHE A 141     117.373  87.921  81.156  1.00  4.33              
ATOM   2275  HE1 PHE A 141     118.293  87.735  81.682  1.00  4.33              
ATOM   2276  CZ  PHE A 141     116.320  86.994  81.237  1.00  4.33              
ATOM   2277  HZ  PHE A 141     116.429  86.101  81.838  1.00  4.33              
ATOM   2278  CE2 PHE A 141     115.129  87.227  80.531  1.00  4.33              
ATOM   2279  HE2 PHE A 141     114.319  86.515  80.597  1.00  4.33              
ATOM   2280  CD2 PHE A 141     114.994  88.383  79.740  1.00  4.33              
ATOM   2281  HD2 PHE A 141     114.083  88.547  79.183  1.00  4.33              
ATOM   2282  C   PHE A 141     115.749  91.270  76.342  1.00  4.33              
ATOM   2283  O   PHE A 141     114.559  91.511  76.141  1.00  4.33              
ATOM   2284  N   LEU A 142     116.744  91.919  75.732  1.00  4.33              
ATOM   2285  H   LEU A 142     117.655  91.512  75.892  1.00  4.33              
ATOM   2286  CA  LEU A 142     116.755  93.256  75.117  1.00  4.33              
ATOM   2287  HA  LEU A 142     116.719  93.998  75.916  1.00  4.33              
ATOM   2288  CB  LEU A 142     118.091  93.414  74.342  1.00  4.33              
ATOM   2289  HB1 LEU A 142     118.032  94.335  73.759  1.00  4.33              
ATOM   2290  HB2 LEU A 142     118.163  92.600  73.618  1.00  4.33              
ATOM   2291  CG  LEU A 142     119.427  93.488  75.107  1.00  4.33              
ATOM   2292  HG  LEU A 142     120.212  93.624  74.363  1.00  4.33              
ATOM   2293  CD1 LEU A 142     119.476  94.697  76.036  1.00  4.33              
ATOM   2294 1HD1 LEU A 142     120.443  94.737  76.537  1.00  4.33              
ATOM   2295 2HD1 LEU A 142     119.346  95.609  75.453  1.00  4.33              
ATOM   2296 3HD1 LEU A 142     118.677  94.641  76.772  1.00  4.33              
ATOM   2297  CD2 LEU A 142     119.777  92.219  75.887  1.00  4.33              
ATOM   2298 1HD2 LEU A 142     120.796  92.296  76.269  1.00  4.33              
ATOM   2299 2HD2 LEU A 142     119.108  92.077  76.731  1.00  4.33              
ATOM   2300 3HD2 LEU A 142     119.729  91.354  75.225  1.00  4.33              
ATOM   2301  C   LEU A 142     115.629  93.637  74.154  1.00  4.33              
ATOM   2302  O   LEU A 142     115.471  94.799  73.797  1.00  4.33              
ATOM   2303  N   LYS A 143     114.916  92.635  73.667  1.00  4.45              
ATOM   2304  H   LYS A 143     115.075  91.740  74.110  1.00  4.45              
ATOM   2305  CA  LYS A 143     114.047  92.678  72.497  1.00  4.45              
ATOM   2306  HA  LYS A 143     114.028  93.687  72.078  1.00  4.45              
ATOM   2307  CB  LYS A 143     114.676  91.708  71.463  1.00  4.45              
ATOM   2308  HB1 LYS A 143     115.676  92.068  71.215  1.00  4.45              
ATOM   2309  HB2 LYS A 143     114.080  91.738  70.549  1.00  4.45              
ATOM   2310  CG  LYS A 143     114.780  90.235  71.947  1.00  4.45              
ATOM   2311  HG1 LYS A 143     113.767  89.859  72.097  1.00  4.45              
ATOM   2312  HG2 LYS A 143     115.300  90.176  72.903  1.00  4.45              
ATOM   2313  CD  LYS A 143     115.487  89.296  70.947  1.00  4.45              
ATOM   2314  HD1 LYS A 143     115.300  89.667  69.937  1.00  4.45              
ATOM   2315  HD2 LYS A 143     115.023  88.313  71.008  1.00  4.45              
ATOM   2316  CE  LYS A 143     117.011  89.135  71.137  1.00  4.45              
ATOM   2317  HE1 LYS A 143     117.449  90.100  71.408  1.00  4.45              
ATOM   2318  HE2 LYS A 143     117.430  88.842  70.169  1.00  4.45              
ATOM   2319  NZ  LYS A 143     117.378  88.093  72.139  1.00  4.45              
ATOM   2320  HZ1 LYS A 143     118.351  87.806  72.039  1.00  4.45              
ATOM   2321  HZ2 LYS A 143     117.256  88.431  73.095  1.00  4.45              
ATOM   2322  HZ3 LYS A 143     116.817  87.257  72.012  1.00  4.45              
ATOM   2323  C   LYS A 143     112.607  92.297  72.820  1.00  4.45              
ATOM   2324  O   LYS A 143     111.747  92.304  71.943  1.00  4.45              
ATOM   2325  N   LEU A 144     112.343  91.926  74.073  1.00  3.95              
ATOM   2326  H   LEU A 144     113.102  91.964  74.744  1.00  3.95              
ATOM   2327  CA  LEU A 144     111.091  91.330  74.522  1.00  3.95              
ATOM   2328  HA  LEU A 144     110.585  90.954  73.635  1.00  3.95              
ATOM   2329  CB  LEU A 144     111.424  90.140  75.443  1.00  3.95              
ATOM   2330  HB1 LEU A 144     111.586  90.499  76.461  1.00  3.95              
ATOM   2331  HB2 LEU A 144     112.355  89.678  75.111  1.00  3.95              
ATOM   2332  CG  LEU A 144     110.333  89.058  75.430  1.00  3.95              
ATOM   2333  HG  LEU A 144     109.384  89.478  75.762  1.00  3.95              
ATOM   2334  CD1 LEU A 144     110.166  88.475  74.022  1.00  3.95              
ATOM   2335 1HD1 LEU A 144     109.726  87.483  74.063  1.00  3.95              
ATOM   2336 2HD1 LEU A 144     109.502  89.112  73.442  1.00  3.95              
ATOM   2337 3HD1 LEU A 144     111.127  88.405  73.519  1.00  3.95              
ATOM   2338  CD2 LEU A 144     110.737  87.938  76.385  1.00  3.95              
ATOM   2339 1HD2 LEU A 144     110.934  88.350  77.368  1.00  3.95              
ATOM   2340 2HD2 LEU A 144     109.917  87.235  76.481  1.00  3.95              
ATOM   2341 3HD2 LEU A 144     111.627  87.427  76.025  1.00  3.95              
ATOM   2342  C   LEU A 144     110.159  92.381  75.118  1.00  3.95              
ATOM   2343  O   LEU A 144     109.772  92.296  76.271  1.00  3.95              
ATOM   2344  N   THR A 145     109.858  93.450  74.375  1.00  3.97              
ATOM   2345  H   THR A 145     110.240  93.492  73.440  1.00  3.97              
ATOM   2346  CA  THR A 145     109.320  94.692  74.975  1.00  3.97              
ATOM   2347  HA  THR A 145     109.872  94.807  75.910  1.00  3.97              
ATOM   2348  CB  THR A 145     109.704  95.962  74.187  1.00  3.97              
ATOM   2349  HB  THR A 145     109.527  96.820  74.834  1.00  3.97              
ATOM   2350  CG2 THR A 145     111.172  96.011  73.760  1.00  3.97              
ATOM   2351 1HG2 THR A 145     111.396  96.991  73.337  1.00  3.97              
ATOM   2352 2HG2 THR A 145     111.811  95.871  74.633  1.00  3.97              
ATOM   2353 3HG2 THR A 145     111.399  95.241  73.022  1.00  3.97              
ATOM   2354  OG1 THR A 145     108.940  96.120  73.014  1.00  3.97              
ATOM   2355  HG1 THR A 145     109.549  95.994  72.275  1.00  3.97              
ATOM   2356  C   THR A 145     107.855  94.691  75.448  1.00  3.97              
ATOM   2357  O   THR A 145     107.320  95.739  75.818  1.00  3.97              
ATOM   2358  N   LYS A 146     107.229  93.509  75.506  1.00  3.94              
ATOM   2359  H   LYS A 146     107.747  92.712  75.162  1.00  3.94              
ATOM   2360  CA  LYS A 146     105.983  93.231  76.248  1.00  3.94              
ATOM   2361  HA  LYS A 146     105.572  94.178  76.599  1.00  3.94              
ATOM   2362  CB  LYS A 146     104.964  92.586  75.294  1.00  3.94              
ATOM   2363  HB1 LYS A 146     105.172  91.516  75.212  1.00  3.94              
ATOM   2364  HB2 LYS A 146     105.086  93.031  74.306  1.00  3.94              
ATOM   2365  CG  LYS A 146     103.507  92.799  75.751  1.00  3.94              
ATOM   2366  HG1 LYS A 146     103.315  93.864  75.890  1.00  3.94              
ATOM   2367  HG2 LYS A 146     103.343  92.297  76.702  1.00  3.94              
ATOM   2368  CD  LYS A 146     102.509  92.231  74.737  1.00  3.94              
ATOM   2369  HD1 LYS A 146     101.518  92.182  75.194  1.00  3.94              
ATOM   2370  HD2 LYS A 146     102.810  91.214  74.495  1.00  3.94              
ATOM   2371  CE  LYS A 146     102.431  93.113  73.481  1.00  3.94              
ATOM   2372  HE1 LYS A 146     103.357  93.683  73.380  1.00  3.94              
ATOM   2373  HE2 LYS A 146     101.613  93.826  73.620  1.00  3.94              
ATOM   2374  NZ  LYS A 146     102.217  92.314  72.253  1.00  3.94              
ATOM   2375  HZ1 LYS A 146     101.987  92.904  71.469  1.00  3.94              
ATOM   2376  HZ2 LYS A 146     103.061  91.797  72.019  1.00  3.94              
ATOM   2377  HZ3 LYS A 146     101.467  91.637  72.399  1.00  3.94              
ATOM   2378  C   LYS A 146     106.219  92.395  77.522  1.00  3.94              
ATOM   2379  O   LYS A 146     105.278  92.189  78.283  1.00  3.94              
ATOM   2380  N   LEU A 147     107.462  91.967  77.779  1.00  3.98              
ATOM   2381  H   LEU A 147     108.203  92.212  77.139  1.00  3.98              
ATOM   2382  CA  LEU A 147     107.860  91.245  78.982  1.00  3.98              
ATOM   2383  HA  LEU A 147     107.292  90.317  78.995  1.00  3.98              
ATOM   2384  CB  LEU A 147     109.353  90.875  78.948  1.00  3.98              
ATOM   2385  HB1 LEU A 147     109.939  91.794  78.916  1.00  3.98              
ATOM   2386  HB2 LEU A 147     109.548  90.313  78.037  1.00  3.98              
ATOM   2387  CG  LEU A 147     109.821  90.033  80.152  1.00  3.98              
ATOM   2388  HG  LEU A 147     109.623  90.576  81.075  1.00  3.98              
ATOM   2389  CD1 LEU A 147     109.115  88.675  80.236  1.00  3.98              
ATOM   2390 1HD1 LEU A 147     109.547  88.085  81.045  1.00  3.98              
ATOM   2391 2HD1 LEU A 147     108.058  88.807  80.466  1.00  3.98              
ATOM   2392 3HD1 LEU A 147     109.217  88.129  79.298  1.00  3.98              
ATOM   2393  CD2 LEU A 147     111.333  89.806  80.068  1.00  3.98              
ATOM   2394 1HD2 LEU A 147     111.604  89.364  79.115  1.00  3.98              
ATOM   2395 2HD2 LEU A 147     111.851  90.760  80.172  1.00  3.98              
ATOM   2396 3HD2 LEU A 147     111.649  89.136  80.862  1.00  3.98              
ATOM   2397  C   LEU A 147     107.502  92.058  80.228  1.00  3.98              
ATOM   2398  O   LEU A 147     108.067  93.124  80.483  1.00  3.98              
ATOM   2399  N   LYS A 148     106.538  91.529  80.976  1.00  3.99              
ATOM   2400  H   LYS A 148     106.125  90.667  80.645  1.00  3.99              
ATOM   2401  CA  LYS A 148     105.827  92.224  82.042  1.00  3.99              
ATOM   2402  HA  LYS A 148     106.214  93.235  82.174  1.00  3.99              
ATOM   2403  CB  LYS A 148     104.363  92.322  81.576  1.00  3.99              
ATOM   2404  HB1 LYS A 148     104.094  91.379  81.106  1.00  3.99              
ATOM   2405  HB2 LYS A 148     104.303  93.089  80.801  1.00  3.99              
ATOM   2406  CG  LYS A 148     103.296  92.615  82.639  1.00  3.99              
ATOM   2407  HG1 LYS A 148     103.396  93.644  82.987  1.00  3.99              
ATOM   2408  HG2 LYS A 148     103.406  91.932  83.482  1.00  3.99              
ATOM   2409  CD  LYS A 148     101.914  92.384  82.003  1.00  3.99              
ATOM   2410  HD1 LYS A 148     101.874  91.365  81.614  1.00  3.99              
ATOM   2411  HD2 LYS A 148     101.772  93.065  81.162  1.00  3.99              
ATOM   2412  CE  LYS A 148     100.765  92.539  83.000  1.00  3.99              
ATOM   2413  HE1 LYS A 148     100.952  91.883  83.856  1.00  3.99              
ATOM   2414  HE2 LYS A 148      99.848  92.200  82.508  1.00  3.99              
ATOM   2415  NZ  LYS A 148     100.610  93.943  83.443  1.00  3.99              
ATOM   2416  HZ1 LYS A 148      99.805  94.059  84.042  1.00  3.99              
ATOM   2417  HZ2 LYS A 148     101.416  94.252  83.988  1.00  3.99              
ATOM   2418  HZ3 LYS A 148     100.533  94.565  82.652  1.00  3.99              
ATOM   2419  C   LYS A 148     106.011  91.482  83.362  1.00  3.99              
ATOM   2420  O   LYS A 148     106.097  92.135  84.401  1.00  3.99              
ATOM   2421  N   TRP A 149     106.182  90.157  83.342  1.00  3.59              
ATOM   2422  H   TRP A 149     106.016  89.637  82.484  1.00  3.59              
ATOM   2423  CA  TRP A 149     106.543  89.409  84.541  1.00  3.59              
ATOM   2424  HA  TRP A 149     106.821  90.065  85.366  1.00  3.59              
ATOM   2425  CB  TRP A 149     105.310  88.583  84.947  1.00  3.59              
ATOM   2426  HB1 TRP A 149     105.054  87.928  84.115  1.00  3.59              
ATOM   2427  HB2 TRP A 149     104.472  89.269  85.077  1.00  3.59              
ATOM   2428  CG  TRP A 149     105.395  87.731  86.180  1.00  3.59              
ATOM   2429  CD1 TRP A 149     104.799  88.016  87.358  1.00  3.59              
ATOM   2430  HD1 TRP A 149     104.221  88.911  87.557  1.00  3.59              
ATOM   2431  NE1 TRP A 149     105.046  87.009  88.267  1.00  3.59              
ATOM   2432  HE1 TRP A 149     104.701  87.008  89.215  1.00  3.59              
ATOM   2433  CE2 TRP A 149     105.768  85.981  87.704  1.00  3.59              
ATOM   2434  CZ2 TRP A 149     106.208  84.744  88.200  1.00  3.59              
ATOM   2435  HZ2 TRP A 149     106.013  84.459  89.222  1.00  3.59              
ATOM   2436  CH2 TRP A 149     106.868  83.859  87.332  1.00  3.59              
ATOM   2437  HH2 TRP A 149     107.197  82.883  87.674  1.00  3.59              
ATOM   2438  CZ3 TRP A 149     107.073  84.231  85.995  1.00  3.59              
ATOM   2439  HZ3 TRP A 149     107.531  83.529  85.318  1.00  3.59              
ATOM   2440  CE3 TRP A 149     106.658  85.487  85.517  1.00  3.59              
ATOM   2441  HE3 TRP A 149     106.808  85.727  84.481  1.00  3.59              
ATOM   2442  CD2 TRP A 149     105.992  86.403  86.358  1.00  3.59              
ATOM   2443  C   TRP A 149     107.733  88.534  84.193  1.00  3.59              
ATOM   2444  O   TRP A 149     107.613  87.724  83.281  1.00  3.59              
ATOM   2445  N   LEU A 150     108.877  88.708  84.848  1.00  3.68              
ATOM   2446  H   LEU A 150     108.945  89.408  85.580  1.00  3.68              
ATOM   2447  CA  LEU A 150     110.065  87.896  84.541  1.00  3.68              
ATOM   2448  HA  LEU A 150     109.876  87.168  83.749  1.00  3.68              
ATOM   2449  CB  LEU A 150     111.188  88.868  84.100  1.00  3.68              
ATOM   2450  HB1 LEU A 150     111.425  89.519  84.943  1.00  3.68              
ATOM   2451  HB2 LEU A 150     110.771  89.503  83.316  1.00  3.68              
ATOM   2452  CG  LEU A 150     112.510  88.287  83.546  1.00  3.68              
ATOM   2453  HG  LEU A 150     112.288  87.713  82.645  1.00  3.68              
ATOM   2454  CD1 LEU A 150     113.444  89.447  83.170  1.00  3.68              
ATOM   2455 1HD1 LEU A 150     114.322  89.062  82.650  1.00  3.68              
ATOM   2456 2HD1 LEU A 150     112.936  90.155  82.516  1.00  3.68              
ATOM   2457 3HD1 LEU A 150     113.767  89.971  84.070  1.00  3.68              
ATOM   2458  CD2 LEU A 150     113.295  87.391  84.504  1.00  3.68              
ATOM   2459 1HD2 LEU A 150     114.275  87.163  84.082  1.00  3.68              
ATOM   2460 2HD2 LEU A 150     113.431  87.892  85.463  1.00  3.68              
ATOM   2461 3HD2 LEU A 150     112.774  86.447  84.653  1.00  3.68              
ATOM   2462  C   LEU A 150     110.419  87.152  85.848  1.00  3.68              
ATOM   2463  O   LEU A 150     110.655  87.762  86.898  1.00  3.68              
ATOM   2464  N   GLY A 151     110.396  85.827  85.828  1.00  3.67              
ATOM   2465  H   GLY A 151     110.151  85.329  84.975  1.00  3.67              
ATOM   2466  CA  GLY A 151     110.407  85.071  87.070  1.00  3.67              
ATOM   2467  HA1 GLY A 151     109.533  84.420  87.083  1.00  3.67              
ATOM   2468  HA2 GLY A 151     110.335  85.713  87.944  1.00  3.67              
ATOM   2469  C   GLY A 151     111.627  84.178  87.221  1.00  3.67              
ATOM   2470  O   GLY A 151     111.535  82.995  86.905  1.00  3.67              
ATOM   2471  N   LEU A 152     112.759  84.716  87.691  1.00  4.21              
ATOM   2472  H   LEU A 152     112.744  85.663  88.048  1.00  4.21              
ATOM   2473  CA  LEU A 152     113.831  83.833  88.158  1.00  4.21              
ATOM   2474  HA  LEU A 152     113.969  83.024  87.439  1.00  4.21              
ATOM   2475  CB  LEU A 152     115.167  84.587  88.322  1.00  4.21              
ATOM   2476  HB1 LEU A 152     115.893  83.886  88.735  1.00  4.21              
ATOM   2477  HB2 LEU A 152     115.036  85.383  89.056  1.00  4.21              
ATOM   2478  CG  LEU A 152     115.765  85.194  87.038  1.00  4.21              
ATOM   2479  HG  LEU A 152     115.125  86.005  86.691  1.00  4.21              
ATOM   2480  CD1 LEU A 152     117.153  85.762  87.337  1.00  4.21              
ATOM   2481 1HD1 LEU A 152     117.554  86.254  86.451  1.00  4.21              
ATOM   2482 2HD1 LEU A 152     117.082  86.489  88.143  1.00  4.21              
ATOM   2483 3HD1 LEU A 152     117.823  84.959  87.643  1.00  4.21              
ATOM   2484  CD2 LEU A 152     115.931  84.178  85.909  1.00  4.21              
ATOM   2485 1HD2 LEU A 152     116.440  84.640  85.063  1.00  4.21              
ATOM   2486 2HD2 LEU A 152     116.502  83.319  86.260  1.00  4.21              
ATOM   2487 3HD2 LEU A 152     114.948  83.847  85.579  1.00  4.21              
ATOM   2488  C   LEU A 152     113.415  83.201  89.483  1.00  4.21              
ATOM   2489  O   LEU A 152     112.770  83.860  90.303  1.00  4.21              
ATOM   2490  N   SER A 153     113.798  81.941  89.714  1.00  4.14              
ATOM   2491  H   SER A 153     114.214  81.403  88.964  1.00  4.14              
ATOM   2492  CA  SER A 153     113.472  81.302  91.000  1.00  4.14              
ATOM   2493  HA  SER A 153     113.088  82.058  91.674  1.00  4.14              
ATOM   2494  CB  SER A 153     112.290  80.358  90.774  1.00  4.14              
ATOM   2495  HB1 SER A 153     112.632  79.487  90.225  1.00  4.14              
ATOM   2496  HB2 SER A 153     111.538  80.881  90.179  1.00  4.14              
ATOM   2497  OG  SER A 153     111.689  79.929  91.980  1.00  4.14              
ATOM   2498  HG  SER A 153     110.852  79.527  91.707  1.00  4.14              
ATOM   2499  C   SER A 153     114.661  80.693  91.722  1.00  4.14              
ATOM   2500  O   SER A 153     115.585  81.424  92.062  1.00  4.14              
ATOM   2501  N   ALA A 154     114.659  79.385  91.991  1.00  4.19              
ATOM   2502  H   ALA A 154     113.852  78.836  91.742  1.00  4.19              
ATOM   2503  CA  ALA A 154     115.913  78.688  92.202  1.00  4.19              
ATOM   2504  HA  ALA A 154     116.403  79.104  93.082  1.00  4.19              
ATOM   2505  CB  ALA A 154     115.648  77.207  92.459  1.00  4.19              
ATOM   2506  HB1 ALA A 154     116.592  76.694  92.647  1.00  4.19              
ATOM   2507  HB2 ALA A 154     114.993  77.088  93.321  1.00  4.19              
ATOM   2508  HB3 ALA A 154     115.175  76.779  91.582  1.00  4.19              
ATOM   2509  C   ALA A 154     116.791  78.956  90.983  1.00  4.19              
ATOM   2510  O   ALA A 154     116.410  78.616  89.860  1.00  4.19              
ATOM   2511  N   SER A 155     117.901  79.646  91.199  1.00  4.19              
ATOM   2512  H   SER A 155     118.136  79.931  92.150  1.00  4.19              
ATOM   2513  CA  SER A 155     118.879  79.893  90.146  1.00  4.19              
ATOM   2514  HA  SER A 155     118.844  79.070  89.431  1.00  4.19              
ATOM   2515  CB  SER A 155     118.538  81.177  89.366  1.00  4.19              
ATOM   2516  HB1 SER A 155     117.455  81.272  89.262  1.00  4.19              
ATOM   2517  HB2 SER A 155     118.966  81.095  88.366  1.00  4.19              
ATOM   2518  OG  SER A 155     119.068  82.334  89.973  1.00  4.19              
ATOM   2519  HG  SER A 155     118.350  82.939  90.244  1.00  4.19              
ATOM   2520  C   SER A 155     120.267  79.840  90.795  1.00  4.19              
ATOM   2521  O   SER A 155     120.446  79.148  91.798  1.00  4.19              
ATOM   2522  N   LEU A 156     121.255  80.568  90.282  1.00  4.18              
ATOM   2523  H   LEU A 156     121.047  81.146  89.482  1.00  4.18              
ATOM   2524  CA  LEU A 156     122.479  80.791  91.052  1.00  4.18              
ATOM   2525  HA  LEU A 156     122.226  80.713  92.111  1.00  4.18              
ATOM   2526  CB  LEU A 156     123.492  79.666  90.715  1.00  4.18              
ATOM   2527  HB1 LEU A 156     124.294  80.056  90.089  1.00  4.18              
ATOM   2528  HB2 LEU A 156     122.988  78.893  90.130  1.00  4.18              
ATOM   2529  CG  LEU A 156     124.097  78.974  91.955  1.00  4.18              
ATOM   2530  HG  LEU A 156     123.289  78.556  92.555  1.00  4.18              
ATOM   2531  CD1 LEU A 156     124.999  77.826  91.502  1.00  4.18              
ATOM   2532 1HD1 LEU A 156     125.389  77.295  92.370  1.00  4.18              
ATOM   2533 2HD1 LEU A 156     124.421  77.125  90.897  1.00  4.18              
ATOM   2534 3HD1 LEU A 156     125.828  78.209  90.906  1.00  4.18              
ATOM   2535  CD2 LEU A 156     124.935  79.896  92.848  1.00  4.18              
ATOM   2536 1HD2 LEU A 156     125.360  79.329  93.677  1.00  4.18              
ATOM   2537 2HD2 LEU A 156     125.740  80.345  92.265  1.00  4.18              
ATOM   2538 3HD2 LEU A 156     124.309  80.686  93.255  1.00  4.18              
ATOM   2539  C   LEU A 156     123.071  82.194  90.891  1.00  4.18              
ATOM   2540  O   LEU A 156     124.246  82.394  91.191  1.00  4.18              
ATOM   2541  N   ILE A 157     122.276  83.169  90.426  1.00  4.23              
ATOM   2542  H   ILE A 157     121.299  82.967  90.256  1.00  4.23              
ATOM   2543  CA  ILE A 157     122.746  84.544  90.232  1.00  4.23              
ATOM   2544  HA  ILE A 157     123.481  84.502  89.439  1.00  4.23              
ATOM   2545  CB  ILE A 157     121.654  85.519  89.761  1.00  4.23              
ATOM   2546  HB  ILE A 157     120.994  85.644  90.606  1.00  4.23              
ATOM   2547  CG2 ILE A 157     122.255  86.903  89.452  1.00  4.23              
ATOM   2548 1HG2 ILE A 157     121.487  87.567  89.055  1.00  4.23              
ATOM   2549 2HG2 ILE A 157     122.633  87.357  90.366  1.00  4.23              
ATOM   2550 3HG2 ILE A 157     123.065  86.817  88.728  1.00  4.23              
ATOM   2551  CG1 ILE A 157     120.797  85.055  88.562  1.00  4.23              
ATOM   2552 1HG1 ILE A 157     120.058  85.827  88.345  1.00  4.23              
ATOM   2553 2HG1 ILE A 157     120.246  84.167  88.845  1.00  4.23              
ATOM   2554  CD1 ILE A 157     121.548  84.737  87.267  1.00  4.23              
ATOM   2555  HD1 ILE A 157     120.826  84.453  86.502  1.00  4.23              
ATOM   2556  HD2 ILE A 157     122.101  85.608  86.918  1.00  4.23              
ATOM   2557  HD3 ILE A 157     122.226  83.902  87.433  1.00  4.23              
ATOM   2558  C   ILE A 157     123.464  85.068  91.475  1.00  4.23              
ATOM   2559  O   ILE A 157     122.875  85.200  92.547  1.00  4.23              
ATOM   2560  N   GLN A 158     124.746  85.384  91.301  1.00  4.30              
ATOM   2561  H   GLN A 158     125.162  85.171  90.404  1.00  4.30              
ATOM   2562  CA  GLN A 158     125.631  85.854  92.366  1.00  4.30              
ATOM   2563  HA  GLN A 158     125.283  85.456  93.321  1.00  4.30              
ATOM   2564  CB  GLN A 158     127.028  85.272  92.090  1.00  4.30              
ATOM   2565  HB1 GLN A 158     127.371  85.644  91.126  1.00  4.30              
ATOM   2566  HB2 GLN A 158     126.945  84.185  92.018  1.00  4.30              
ATOM   2567  CG  GLN A 158     128.077  85.603  93.162  1.00  4.30              
ATOM   2568  HG1 GLN A 158     127.766  85.184  94.119  1.00  4.30              
ATOM   2569  HG2 GLN A 158     128.180  86.681  93.267  1.00  4.30              
ATOM   2570  CD  GLN A 158     129.455  85.069  92.800  1.00  4.30              
ATOM   2571  OE1 GLN A 158     130.042  84.257  93.491  1.00  4.30              
ATOM   2572  NE2 GLN A 158     130.032  85.512  91.705  1.00  4.30              
ATOM   2573 1HE2 GLN A 158     129.557  86.150  91.083  1.00  4.30              
ATOM   2574 2HE2 GLN A 158     130.962  85.172  91.543  1.00  4.30              
ATOM   2575  C   GLN A 158     125.655  87.385  92.487  1.00  4.30              
ATOM   2576  O   GLN A 158     126.065  87.940  93.502  1.00  4.30              
ATOM   2577  N   ASN A 159     125.181  88.083  91.457  1.00  4.26              
ATOM   2578  H   ASN A 159     124.791  87.558  90.688  1.00  4.26              
ATOM   2579  CA  ASN A 159     125.462  89.497  91.229  1.00  4.26              
ATOM   2580  HA  ASN A 159     125.606  90.004  92.186  1.00  4.26              
ATOM   2581  CB  ASN A 159     126.799  89.581  90.457  1.00  4.26              
ATOM   2582  HB1 ASN A 159     127.612  89.513  91.179  1.00  4.26              
ATOM   2583  HB2 ASN A 159     126.898  90.534  89.952  1.00  4.26              
ATOM   2584  CG  ASN A 159     127.014  88.484  89.430  1.00  4.26              
ATOM   2585  OD1 ASN A 159     127.865  87.629  89.593  1.00  4.26              
ATOM   2586  ND2 ASN A 159     126.227  88.430  88.380  1.00  4.26              
ATOM   2587 1HD2 ASN A 159     125.432  89.054  88.336  1.00  4.26              
ATOM   2588 2HD2 ASN A 159     126.365  87.640  87.773  1.00  4.26              
ATOM   2589  C   ASN A 159     124.295  90.179  90.517  1.00  4.26              
ATOM   2590  O   ASN A 159     123.954  89.837  89.379  1.00  4.26              
ATOM   2591  N   ASN A 160     123.656  91.121  91.217  1.00  4.11              
ATOM   2592  H   ASN A 160     124.069  91.442  92.080  1.00  4.11              
ATOM   2593  CA  ASN A 160     122.371  91.691  90.823  1.00  4.11              
ATOM   2594  HA  ASN A 160     121.890  90.932  90.200  1.00  4.11              
ATOM   2595  CB  ASN A 160     121.478  91.863  92.058  1.00  4.11              
ATOM   2596  HB1 ASN A 160     121.438  92.899  92.364  1.00  4.11              
ATOM   2597  HB2 ASN A 160     121.857  91.288  92.897  1.00  4.11              
ATOM   2598  CG  ASN A 160     120.093  91.340  91.755  1.00  4.11              
ATOM   2599  OD1 ASN A 160     119.894  90.178  91.445  1.00  4.11              
ATOM   2600  ND2 ASN A 160     119.085  92.167  91.792  1.00  4.11              
ATOM   2601 1HD2 ASN A 160     119.232  93.156  91.914  1.00  4.11              
ATOM   2602 2HD2 ASN A 160     118.203  91.796  91.478  1.00  4.11              
ATOM   2603  C   ASN A 160     122.534  92.885  89.875  1.00  4.11              
ATOM   2604  O   ASN A 160     122.073  93.987  90.162  1.00  4.11              
ATOM   2605  N   ASN A 161     123.265  92.650  88.777  1.00  4.07              
ATOM   2606  H   ASN A 161     123.592  91.702  88.644  1.00  4.07              
ATOM   2607  CA  ASN A 161     123.911  93.693  87.989  1.00  4.07              
ATOM   2608  HA  ASN A 161     123.908  94.589  88.618  1.00  4.07              
ATOM   2609  CB  ASN A 161     125.404  93.393  87.801  1.00  4.07              
ATOM   2610  HB1 ASN A 161     125.829  94.088  87.078  1.00  4.07              
ATOM   2611  HB2 ASN A 161     125.548  92.376  87.438  1.00  4.07              
ATOM   2612  CG  ASN A 161     126.114  93.565  89.139  1.00  4.07              
ATOM   2613  OD1 ASN A 161     126.016  92.731  90.023  1.00  4.07              
ATOM   2614  ND2 ASN A 161     126.774  94.673  89.364  1.00  4.07              
ATOM   2615 1HD2 ASN A 161     126.814  95.418  88.697  1.00  4.07              
ATOM   2616 2HD2 ASN A 161     127.027  94.835  90.329  1.00  4.07              
ATOM   2617  C   ASN A 161     123.106  94.121  86.766  1.00  4.07              
ATOM   2618  O   ASN A 161     123.260  93.600  85.663  1.00  4.07              
ATOM   2619  N   PHE A 162     122.203  95.068  87.022  1.00  4.37              
ATOM   2620  H   PHE A 162     122.139  95.403  87.979  1.00  4.37              
ATOM   2621  CA  PHE A 162     121.166  95.526  86.110  1.00  4.37              
ATOM   2622  HA  PHE A 162     120.694  94.642  85.683  1.00  4.37              
ATOM   2623  CB  PHE A 162     120.093  96.288  86.915  1.00  4.37              
ATOM   2624  HB1 PHE A 162     119.384  96.716  86.209  1.00  4.37              
ATOM   2625  HB2 PHE A 162     120.574  97.123  87.429  1.00  4.37              
ATOM   2626  CG  PHE A 162     119.279  95.485  87.920  1.00  4.37              
ATOM   2627  CD1 PHE A 162     118.999  96.028  89.191  1.00  4.37              
ATOM   2628  HD1 PHE A 162     119.393  96.996  89.462  1.00  4.37              
ATOM   2629  CE1 PHE A 162     118.177  95.335  90.098  1.00  4.37              
ATOM   2630  HE1 PHE A 162     117.951  95.764  91.065  1.00  4.37              
ATOM   2631  CZ  PHE A 162     117.611  94.105  89.728  1.00  4.37              
ATOM   2632  HZ  PHE A 162     116.947  93.591  90.407  1.00  4.37              
ATOM   2633  CE2 PHE A 162     117.891  93.552  88.466  1.00  4.37              
ATOM   2634  HE2 PHE A 162     117.455  92.607  88.177  1.00  4.37              
ATOM   2635  CD2 PHE A 162     118.716  94.243  87.562  1.00  4.37              
ATOM   2636  HD2 PHE A 162     118.890  93.820  86.584  1.00  4.37              
ATOM   2637  C   PHE A 162     121.635  96.361  84.905  1.00  4.37              
ATOM   2638  O   PHE A 162     121.477  97.581  84.857  1.00  4.37              
ATOM   2639  N   ALA A 163     122.109  95.672  83.870  1.00  4.94              
ATOM   2640  H   ALA A 163     122.291  94.688  84.025  1.00  4.94              
ATOM   2641  CA  ALA A 163     121.941  96.108  82.480  1.00  4.94              
ATOM   2642  HA  ALA A 163     121.734  97.179  82.443  1.00  4.94              
ATOM   2643  CB  ALA A 163     123.273  95.851  81.755  1.00  4.94              
ATOM   2644  HB1 ALA A 163     123.240  96.255  80.743  1.00  4.94              
ATOM   2645  HB2 ALA A 163     124.083  96.345  82.295  1.00  4.94              
ATOM   2646  HB3 ALA A 163     123.476  94.780  81.713  1.00  4.94              
ATOM   2647  C   ALA A 163     120.749  95.375  81.842  1.00  4.94              
ATOM   2648  O   ALA A 163     119.964  94.755  82.554  1.00  4.94              
ATOM   2649  N   ASN A 164     120.621  95.478  80.515  1.00  4.64              
ATOM   2650  H   ASN A 164     121.363  95.973  80.048  1.00  4.64              
ATOM   2651  CA  ASN A 164     119.522  95.018  79.650  1.00  4.64              
ATOM   2652  HA  ASN A 164     119.707  95.504  78.693  1.00  4.64              
ATOM   2653  CB  ASN A 164     119.618  93.501  79.362  1.00  4.64              
ATOM   2654  HB1 ASN A 164     120.606  93.275  78.963  1.00  4.64              
ATOM   2655  HB2 ASN A 164     118.883  93.251  78.603  1.00  4.64              
ATOM   2656  CG  ASN A 164     119.323  92.586  80.539  1.00  4.64              
ATOM   2657  OD1 ASN A 164     118.311  92.680  81.213  1.00  4.64              
ATOM   2658  ND2 ASN A 164     120.194  91.638  80.780  1.00  4.64              
ATOM   2659 1HD2 ASN A 164     120.915  91.422  80.117  1.00  4.64              
ATOM   2660 2HD2 ASN A 164     120.060  91.050  81.587  1.00  4.64              
ATOM   2661  C   ASN A 164     118.085  95.453  79.986  1.00  4.64              
ATOM   2662  O   ASN A 164     117.303  95.614  79.052  1.00  4.64              
ATOM   2663  N   ILE A 165     117.744  95.709  81.250  1.00  4.61              
ATOM   2664  H   ILE A 165     118.388  95.410  81.973  1.00  4.61              
ATOM   2665  CA  ILE A 165     116.386  96.064  81.665  1.00  4.61              
ATOM   2666  HA  ILE A 165     115.734  95.313  81.224  1.00  4.61              
ATOM   2667  CB  ILE A 165     116.201  95.968  83.197  1.00  4.61              
ATOM   2668  HB  ILE A 165     115.154  96.195  83.405  1.00  4.61              
ATOM   2669  CG2 ILE A 165     116.453  94.519  83.663  1.00  4.61              
ATOM   2670 1HG2 ILE A 165     116.082  94.379  84.678  1.00  4.61              
ATOM   2671 2HG2 ILE A 165     115.933  93.822  83.007  1.00  4.61              
ATOM   2672 3HG2 ILE A 165     117.518  94.284  83.636  1.00  4.61              
ATOM   2673  CG1 ILE A 165     117.065  96.979  83.982  1.00  4.61              
ATOM   2674 1HG1 ILE A 165     116.939  97.973  83.552  1.00  4.61              
ATOM   2675 2HG1 ILE A 165     118.119  96.707  83.904  1.00  4.61              
ATOM   2676  CD1 ILE A 165     116.676  97.065  85.465  1.00  4.61              
ATOM   2677  HD1 ILE A 165     117.266  97.841  85.951  1.00  4.61              
ATOM   2678  HD2 ILE A 165     115.619  97.319  85.557  1.00  4.61              
ATOM   2679  HD3 ILE A 165     116.867  96.118  85.968  1.00  4.61              
ATOM   2680  C   ILE A 165     115.884  97.398  81.110  1.00  4.61              
ATOM   2681  O   ILE A 165     114.683  97.650  81.140  1.00  4.61              
ATOM   2682  N   SER A 166     116.797  98.231  80.593  1.00  4.75              
ATOM   2683  H   SER A 166     117.739  97.883  80.562  1.00  4.75              
ATOM   2684  CA  SER A 166     116.576  99.636  80.231  1.00  4.75              
ATOM   2685  HA  SER A 166     116.579 100.225  81.148  1.00  4.75              
ATOM   2686  CB  SER A 166     117.705 100.161  79.336  1.00  4.75              
ATOM   2687  HB1 SER A 166     117.708  99.629  78.382  1.00  4.75              
ATOM   2688  HB2 SER A 166     118.660  99.993  79.836  1.00  4.75              
ATOM   2689  OG  SER A 166     117.558 101.548  79.103  1.00  4.75              
ATOM   2690  HG  SER A 166     116.850 101.703  78.442  1.00  4.75              
ATOM   2691  C   SER A 166     115.255  99.894  79.540  1.00  4.75              
ATOM   2692  O   SER A 166     114.500 100.734  80.004  1.00  4.75              
ATOM   2693  N   ASP A 167     114.942  99.176  78.467  1.00  4.99              
ATOM   2694  H   ASP A 167     115.567  98.451  78.150  1.00  4.99              
ATOM   2695  CA  ASP A 167     113.746  99.467  77.680  1.00  4.99              
ATOM   2696  HA  ASP A 167     113.167 100.226  78.202  1.00  4.99              
ATOM   2697  CB  ASP A 167     114.114 100.130  76.347  1.00  4.99              
ATOM   2698  HB1 ASP A 167     113.288 100.038  75.640  1.00  4.99              
ATOM   2699  HB2 ASP A 167     115.006  99.670  75.917  1.00  4.99              
ATOM   2700  CG  ASP A 167     114.349 101.613  76.653  1.00  4.99              
ATOM   2701  OD1 ASP A 167     115.423 101.936  77.213  1.00  4.99              
ATOM   2702  OD2 ASP A 167     113.362 102.382  76.555  1.00  4.99              
ATOM   2703  C   ASP A 167     112.739  98.327  77.704  1.00  4.99              
ATOM   2704  O   ASP A 167     112.065  97.986  76.726  1.00  4.99              
ATOM   2705  N   LEU A 168     112.612  97.761  78.904  1.00  4.66              
ATOM   2706  H   LEU A 168     113.214  98.078  79.660  1.00  4.66              
ATOM   2707  CA  LEU A 168     111.492  96.914  79.242  1.00  4.66              
ATOM   2708  HA  LEU A 168     111.290  96.285  78.376  1.00  4.66              
ATOM   2709  CB  LEU A 168     111.887  95.981  80.401  1.00  4.66              
ATOM   2710  HB1 LEU A 168     111.010  95.418  80.712  1.00  4.66              
ATOM   2711  HB2 LEU A 168     112.217  96.595  81.239  1.00  4.66              
ATOM   2712  CG  LEU A 168     112.998  94.965  80.064  1.00  4.66              
ATOM   2713  HG  LEU A 168     113.903  95.489  79.761  1.00  4.66              
ATOM   2714  CD1 LEU A 168     113.305  94.145  81.319  1.00  4.66              
ATOM   2715 1HD1 LEU A 168     114.138  93.470  81.123  1.00  4.66              
ATOM   2716 2HD1 LEU A 168     113.574  94.813  82.138  1.00  4.66              
ATOM   2717 3HD1 LEU A 168     112.432  93.559  81.603  1.00  4.66              
ATOM   2718  CD2 LEU A 168     112.609  93.987  78.950  1.00  4.66              
ATOM   2719 1HD2 LEU A 168     113.391  93.236  78.835  1.00  4.66              
ATOM   2720 2HD2 LEU A 168     111.667  93.495  79.186  1.00  4.66              
ATOM   2721 3HD2 LEU A 168     112.520  94.519  78.004  1.00  4.66              
ATOM   2722  C   LEU A 168     110.184  97.672  79.495  1.00  4.66              
ATOM   2723  O   LEU A 168     110.120  98.883  79.696  1.00  4.66              
ATOM   2724  N   ARG A 169     109.089  96.914  79.553  1.00  4.28              
ATOM   2725  H   ARG A 169     109.186  95.925  79.359  1.00  4.28              
ATOM   2726  CA  ARG A 169     107.814  97.387  80.117  1.00  4.28              
ATOM   2727  HA  ARG A 169     107.970  98.379  80.499  1.00  4.28              
ATOM   2728  CB  ARG A 169     106.748  97.496  79.006  1.00  4.28              
ATOM   2729  HB1 ARG A 169     105.812  97.839  79.451  1.00  4.28              
ATOM   2730  HB2 ARG A 169     106.580  96.517  78.554  1.00  4.28              
ATOM   2731  CG  ARG A 169     107.180  98.505  77.919  1.00  4.28              
ATOM   2732  HG1 ARG A 169     108.033  98.100  77.373  1.00  4.28              
ATOM   2733  HG2 ARG A 169     107.489  99.436  78.398  1.00  4.28              
ATOM   2734  CD  ARG A 169     106.058  98.824  76.920  1.00  4.28              
ATOM   2735  HD1 ARG A 169     105.227  99.278  77.464  1.00  4.28              
ATOM   2736  HD2 ARG A 169     105.695  97.894  76.478  1.00  4.28              
ATOM   2737  NE  ARG A 169     106.508  99.762  75.861  1.00  4.28              
ATOM   2738  HE  ARG A 169     106.371 100.743  76.035  1.00  4.28              
ATOM   2739  CZ  ARG A 169     107.101  99.435  74.721  1.00  4.28              
ATOM   2740  NH1 ARG A 169     107.324  98.192  74.401  1.00  4.28              
ATOM   2741 1HH1 ARG A 169     107.147  97.474  75.094  1.00  4.28              
ATOM   2742 2HH1 ARG A 169     107.854  97.914  73.591  1.00  4.28              
ATOM   2743  NH2 ARG A 169     107.483 100.354  73.876  1.00  4.28              
ATOM   2744 1HH2 ARG A 169     107.372 101.330  74.089  1.00  4.28              
ATOM   2745 2HH2 ARG A 169     107.978 100.074  73.049  1.00  4.28              
ATOM   2746  C   ARG A 169     107.439  96.520  81.325  1.00  4.28              
ATOM   2747  O   ARG A 169     106.271  96.222  81.557  1.00  4.28              
ATOM   2748  N   LEU A 170     108.490  96.128  82.055  1.00  3.98              
ATOM   2749  H   LEU A 170     109.388  96.509  81.804  1.00  3.98              
ATOM   2750  CA  LEU A 170     108.459  95.224  83.197  1.00  3.98              
ATOM   2751  HA  LEU A 170     107.963  94.322  82.840  1.00  3.98              
ATOM   2752  CB  LEU A 170     109.885  94.777  83.586  1.00  3.98              
ATOM   2753  HB1 LEU A 170     110.400  94.500  82.668  1.00  3.98              
ATOM   2754  HB2 LEU A 170     109.803  93.851  84.156  1.00  3.98              
ATOM   2755  CG  LEU A 170     110.811  95.732  84.366  1.00  3.98              
ATOM   2756  HG  LEU A 170     111.834  95.399  84.191  1.00  3.98              
ATOM   2757  CD1 LEU A 170     110.726  97.202  83.964  1.00  3.98              
ATOM   2758 1HD1 LEU A 170     111.503  97.770  84.475  1.00  3.98              
ATOM   2759 2HD1 LEU A 170     110.895  97.315  82.898  1.00  3.98              
ATOM   2760 3HD1 LEU A 170     109.761  97.631  84.226  1.00  3.98              
ATOM   2761  CD2 LEU A 170     110.571  95.659  85.868  1.00  3.98              
ATOM   2762 1HD2 LEU A 170     109.601  96.082  86.127  1.00  3.98              
ATOM   2763 2HD2 LEU A 170     110.622  94.624  86.205  1.00  3.98              
ATOM   2764 3HD2 LEU A 170     111.356  96.226  86.366  1.00  3.98              
ATOM   2765  C   LEU A 170     107.602  95.740  84.343  1.00  3.98              
ATOM   2766  O   LEU A 170     107.321  96.934  84.466  1.00  3.98              
ATOM   2767  N   GLN A 171     107.168  94.793  85.163  1.00  4.05              
ATOM   2768  H   GLN A 171     107.351  93.827  84.925  1.00  4.05              
ATOM   2769  CA  GLN A 171     106.264  95.074  86.257  1.00  4.05              
ATOM   2770  HA  GLN A 171     106.498  96.074  86.630  1.00  4.05              
ATOM   2771  CB  GLN A 171     104.825  95.091  85.717  1.00  4.05              
ATOM   2772  HB1 GLN A 171     104.483  94.074  85.520  1.00  4.05              
ATOM   2773  HB2 GLN A 171     104.809  95.648  84.778  1.00  4.05              
ATOM   2774  CG  GLN A 171     103.866  95.784  86.692  1.00  4.05              
ATOM   2775  HG1 GLN A 171     104.345  96.687  87.068  1.00  4.05              
ATOM   2776  HG2 GLN A 171     103.654  95.129  87.537  1.00  4.05              
ATOM   2777  CD  GLN A 171     102.557  96.180  86.021  1.00  4.05              
ATOM   2778  OE1 GLN A 171     101.999  95.479  85.187  1.00  4.05              
ATOM   2779  NE2 GLN A 171     102.016  97.333  86.348  1.00  4.05              
ATOM   2780 1HE2 GLN A 171     102.471  97.923  87.022  1.00  4.05              
ATOM   2781 2HE2 GLN A 171     101.160  97.594  85.894  1.00  4.05              
ATOM   2782  C   GLN A 171     106.417  94.130  87.447  1.00  4.05              
ATOM   2783  O   GLN A 171     106.307  94.593  88.583  1.00  4.05              
ATOM   2784  N   THR A 172     106.765  92.855  87.231  1.00  3.69              
ATOM   2785  H   THR A 172     106.805  92.486  86.284  1.00  3.69              
ATOM   2786  CA  THR A 172     107.143  91.977  88.346  1.00  3.69              
ATOM   2787  HA  THR A 172     107.285  92.527  89.271  1.00  3.69              
ATOM   2788  CB  THR A 172     106.086  90.875  88.531  1.00  3.69              
ATOM   2789  HB  THR A 172     105.980  90.359  87.578  1.00  3.69              
ATOM   2790  CG2 THR A 172     106.399  89.826  89.602  1.00  3.69              
ATOM   2791 1HG2 THR A 172     106.847  90.277  90.481  1.00  3.69              
ATOM   2792 2HG2 THR A 172     105.488  89.307  89.898  1.00  3.69              
ATOM   2793 3HG2 THR A 172     107.095  89.090  89.197  1.00  3.69              
ATOM   2794  OG1 THR A 172     104.834  91.436  88.843  1.00  3.69              
ATOM   2795  HG1 THR A 172     104.968  92.037  89.583  1.00  3.69              
ATOM   2796  C   THR A 172     108.454  91.325  88.005  1.00  3.69              
ATOM   2797  O   THR A 172     108.741  91.120  86.827  1.00  3.69              
ATOM   2798  N   LEU A 173     109.229  90.986  89.027  1.00  3.67              
ATOM   2799  H   LEU A 173     108.994  91.289  89.969  1.00  3.67              
ATOM   2800  CA  LEU A 173     110.477  90.272  88.843  1.00  3.67              
ATOM   2801  HA  LEU A 173     110.422  89.634  87.982  1.00  3.67              
ATOM   2802  CB  LEU A 173     111.536  91.378  88.599  1.00  3.67              
ATOM   2803  HB1 LEU A 173     111.418  92.134  89.379  1.00  3.67              
ATOM   2804  HB2 LEU A 173     111.328  91.859  87.642  1.00  3.67              
ATOM   2805  CG  LEU A 173     113.009  90.943  88.612  1.00  3.67              
ATOM   2806  HG  LEU A 173     113.217  90.435  89.545  1.00  3.67              
ATOM   2807  CD1 LEU A 173     113.346  90.011  87.454  1.00  3.67              
ATOM   2808 1HD1 LEU A 173     114.403  89.748  87.485  1.00  3.67              
ATOM   2809 2HD1 LEU A 173     112.769  89.092  87.546  1.00  3.67              
ATOM   2810 3HD1 LEU A 173     113.120  90.496  86.505  1.00  3.67              
ATOM   2811  CD2 LEU A 173     113.915  92.175  88.544  1.00  3.67              
ATOM   2812 1HD2 LEU A 173     113.740  92.722  87.617  1.00  3.67              
ATOM   2813 2HD2 LEU A 173     113.717  92.831  89.394  1.00  3.67              
ATOM   2814 3HD2 LEU A 173     114.959  91.866  88.583  1.00  3.67              
ATOM   2815  C   LEU A 173     110.758  89.487  90.121  1.00  3.67              
ATOM   2816  O   LEU A 173     111.058  90.069  91.177  1.00  3.67              
ATOM   2817  N   TYR A 174     110.610  88.171  90.016  1.00  3.72              
ATOM   2818  H   TYR A 174     110.447  87.767  89.099  1.00  3.72              
ATOM   2819  CA  TYR A 174     110.952  87.280  91.134  1.00  3.72              
ATOM   2820  HA  TYR A 174     110.742  87.764  92.086  1.00  3.72              
ATOM   2821  CB  TYR A 174     110.070  86.024  90.979  1.00  3.72              
ATOM   2822  HB1 TYR A 174     110.459  85.435  90.149  1.00  3.72              
ATOM   2823  HB2 TYR A 174     109.068  86.346  90.690  1.00  3.72              
ATOM   2824  CG  TYR A 174     109.879  85.112  92.180  1.00  3.72              
ATOM   2825  CD1 TYR A 174     109.311  85.600  93.375  1.00  3.72              
ATOM   2826  HD1 TYR A 174     109.079  86.649  93.482  1.00  3.72              
ATOM   2827  CE1 TYR A 174     109.004  84.715  94.430  1.00  3.72              
ATOM   2828  HE1 TYR A 174     108.558  85.077  95.342  1.00  3.72              
ATOM   2829  CZ  TYR A 174     109.271  83.339  94.298  1.00  3.72              
ATOM   2830  OH  TYR A 174     108.962  82.476  95.302  1.00  3.72              
ATOM   2831  HH  TYR A 174     109.259  81.592  95.083  1.00  3.72              
ATOM   2832  CE2 TYR A 174     109.832  82.849  93.102  1.00  3.72              
ATOM   2833  HE2 TYR A 174     110.022  81.796  92.984  1.00  3.72              
ATOM   2834  CD2 TYR A 174     110.123  83.731  92.047  1.00  3.72              
ATOM   2835  HD2 TYR A 174     110.515  83.336  91.118  1.00  3.72              
ATOM   2836  C   TYR A 174     112.456  86.971  91.015  1.00  3.72              
ATOM   2837  O   TYR A 174     112.982  86.823  89.903  1.00  3.72              
ATOM   2838  N   ILE A 175     113.141  86.965  92.162  1.00  4.20              
ATOM   2839  H   ILE A 175     112.616  87.198  92.997  1.00  4.20              
ATOM   2840  CA  ILE A 175     114.608  86.895  92.300  1.00  4.20              
ATOM   2841  HA  ILE A 175     115.017  86.565  91.345  1.00  4.20              
ATOM   2842  CB  ILE A 175     115.181  88.308  92.598  1.00  4.20              
ATOM   2843  HB  ILE A 175     114.482  88.799  93.262  1.00  4.20              
ATOM   2844  CG2 ILE A 175     116.542  88.332  93.315  1.00  4.20              
ATOM   2845 1HG2 ILE A 175     116.866  89.361  93.465  1.00  4.20              
ATOM   2846 2HG2 ILE A 175     116.480  87.832  94.281  1.00  4.20              
ATOM   2847 3HG2 ILE A 175     117.278  87.808  92.724  1.00  4.20              
ATOM   2848  CG1 ILE A 175     115.210  89.202  91.342  1.00  4.20              
ATOM   2849 1HG1 ILE A 175     115.349  90.238  91.653  1.00  4.20              
ATOM   2850 2HG1 ILE A 175     114.237  89.133  90.867  1.00  4.20              
ATOM   2851  CD1 ILE A 175     116.278  88.875  90.289  1.00  4.20              
ATOM   2852  HD1 ILE A 175     116.204  87.831  89.987  1.00  4.20              
ATOM   2853  HD2 ILE A 175     116.122  89.505  89.414  1.00  4.20              
ATOM   2854  HD3 ILE A 175     117.271  89.079  90.687  1.00  4.20              
ATOM   2855  C   ILE A 175     115.049  85.796  93.289  1.00  4.20              
ATOM   2856  O   ILE A 175     116.099  85.205  93.090  1.00  4.20              
ATOM   2857  N   ASN A 176     114.215  85.433  94.267  1.00  4.21              
ATOM   2858  H   ASN A 176     113.397  86.008  94.389  1.00  4.21              
ATOM   2859  CA  ASN A 176     114.208  84.144  94.985  1.00  4.21              
ATOM   2860  HA  ASN A 176     113.741  84.381  95.942  1.00  4.21              
ATOM   2861  CB  ASN A 176     113.211  83.228  94.263  1.00  4.21              
ATOM   2862  HB1 ASN A 176     113.756  82.716  93.482  1.00  4.21              
ATOM   2863  HB2 ASN A 176     112.423  83.821  93.799  1.00  4.21              
ATOM   2864  CG  ASN A 176     112.532  82.225  95.180  1.00  4.21              
ATOM   2865  OD1 ASN A 176     112.188  82.486  96.320  1.00  4.21              
ATOM   2866  ND2 ASN A 176     112.323  81.020  94.703  1.00  4.21              
ATOM   2867 1HD2 ASN A 176     112.456  80.810  93.720  1.00  4.21              
ATOM   2868 2HD2 ASN A 176     111.976  80.343  95.353  1.00  4.21              
ATOM   2869  C   ASN A 176     115.551  83.523  95.432  1.00  4.21              
ATOM   2870  O   ASN A 176     116.451  84.245  95.867  1.00  4.21              
ATOM   2871  N   ALA A 177     115.643  82.187  95.450  1.00  4.26              
ATOM   2872  H   ALA A 177     114.855  81.656  95.124  1.00  4.26              
ATOM   2873  CA  ALA A 177     116.816  81.430  95.881  1.00  4.26              
ATOM   2874  HA  ALA A 177     117.182  81.868  96.812  1.00  4.26              
ATOM   2875  CB  ALA A 177     116.379  79.992  96.194  1.00  4.26              
ATOM   2876  HB1 ALA A 177     117.241  79.419  96.538  1.00  4.26              
ATOM   2877  HB2 ALA A 177     115.628  80.006  96.986  1.00  4.26              
ATOM   2878  HB3 ALA A 177     115.962  79.522  95.304  1.00  4.26              
ATOM   2879  C   ALA A 177     117.957  81.516  94.853  1.00  4.26              
ATOM   2880  O   ALA A 177     118.189  80.596  94.063  1.00  4.26              
ATOM   2881  N   GLN A 178     118.683  82.633  94.874  1.00  4.27              
ATOM   2882  H   GLN A 178     118.366  83.389  95.473  1.00  4.27              
ATOM   2883  CA  GLN A 178     119.886  82.860  94.078  1.00  4.27              
ATOM   2884  HA  GLN A 178     120.361  81.900  93.865  1.00  4.27              
ATOM   2885  CB  GLN A 178     119.482  83.519  92.751  1.00  4.27              
ATOM   2886  HB1 GLN A 178     118.603  82.992  92.380  1.00  4.27              
ATOM   2887  HB2 GLN A 178     120.295  83.369  92.050  1.00  4.27              
ATOM   2888  CG  GLN A 178     119.171  85.029  92.787  1.00  4.27              
ATOM   2889  HG1 GLN A 178     120.095  85.568  92.994  1.00  4.27              
ATOM   2890  HG2 GLN A 178     118.478  85.247  93.596  1.00  4.27              
ATOM   2891  CD  GLN A 178     118.603  85.550  91.460  1.00  4.27              
ATOM   2892  OE1 GLN A 178     118.056  84.841  90.632  1.00  4.27              
ATOM   2893  NE2 GLN A 178     118.825  86.802  91.120  1.00  4.27              
ATOM   2894 1HE2 GLN A 178     119.280  87.441  91.747  1.00  4.27              
ATOM   2895 2HE2 GLN A 178     118.508  87.059  90.205  1.00  4.27              
ATOM   2896  C   GLN A 178     120.843  83.745  94.896  1.00  4.27              
ATOM   2897  O   GLN A 178     120.442  84.640  95.645  1.00  4.27              
ATOM   2898  N   ASN A 179     122.133  83.467  94.813  1.00  4.29              
ATOM   2899  H   ASN A 179     122.447  82.881  94.055  1.00  4.29              
ATOM   2900  CA  ASN A 179     123.023  83.587  95.965  1.00  4.29              
ATOM   2901  HA  ASN A 179     122.405  83.591  96.867  1.00  4.29              
ATOM   2902  CB  ASN A 179     123.859  82.288  95.968  1.00  4.29              
ATOM   2903  HB1 ASN A 179     124.827  82.450  95.494  1.00  4.29              
ATOM   2904  HB2 ASN A 179     123.351  81.491  95.424  1.00  4.29              
ATOM   2905  CG  ASN A 179     124.067  81.804  97.381  1.00  4.29              
ATOM   2906  OD1 ASN A 179     124.910  82.312  98.094  1.00  4.29              
ATOM   2907  ND2 ASN A 179     123.265  80.874  97.838  1.00  4.29              
ATOM   2908 1HD2 ASN A 179     122.525  80.489  97.285  1.00  4.29              
ATOM   2909 2HD2 ASN A 179     123.231  80.768  98.857  1.00  4.29              
ATOM   2910  C   ASN A 179     123.834  84.888  96.016  1.00  4.29              
ATOM   2911  O   ASN A 179     125.023  84.900  96.343  1.00  4.29              
ATOM   2912  N   LEU A 180     123.159  86.000  95.722  1.00  4.29              
ATOM   2913  H   LEU A 180     122.188  85.880  95.463  1.00  4.29              
ATOM   2914  CA  LEU A 180     123.648  87.360  95.956  1.00  4.29              
ATOM   2915  HA  LEU A 180     124.401  87.588  95.205  1.00  4.29              
ATOM   2916  CB  LEU A 180     122.470  88.343  95.801  1.00  4.29              
ATOM   2917  HB1 LEU A 180     122.856  89.363  95.847  1.00  4.29              
ATOM   2918  HB2 LEU A 180     121.805  88.201  96.644  1.00  4.29              
ATOM   2919  CG  LEU A 180     121.605  88.185  94.538  1.00  4.29              
ATOM   2920  HG  LEU A 180     121.191  87.179  94.491  1.00  4.29              
ATOM   2921  CD1 LEU A 180     120.427  89.152  94.615  1.00  4.29              
ATOM   2922 1HD1 LEU A 180     119.801  89.035  93.732  1.00  4.29              
ATOM   2923 2HD1 LEU A 180     119.825  88.908  95.487  1.00  4.29              
ATOM   2924 3HD1 LEU A 180     120.779  90.180  94.686  1.00  4.29              
ATOM   2925  CD2 LEU A 180     122.414  88.438  93.276  1.00  4.29              
ATOM   2926 1HD2 LEU A 180     121.751  88.481  92.412  1.00  4.29              
ATOM   2927 2HD2 LEU A 180     122.981  89.363  93.365  1.00  4.29              
ATOM   2928 3HD2 LEU A 180     123.099  87.609  93.144  1.00  4.29              
ATOM   2929  C   LEU A 180     124.298  87.479  97.338  1.00  4.29              
ATOM   2930  O   LEU A 180     123.912  86.819  98.306  1.00  4.29              
ATOM   2931  N   LYS A 181     125.271  88.366  97.427  1.00  4.34              
ATOM   2932  H   LYS A 181     125.566  88.821  96.573  1.00  4.34              
ATOM   2933  CA  LYS A 181     125.736  88.926  98.695  1.00  4.34              
ATOM   2934  HA  LYS A 181     125.201  88.484  99.530  1.00  4.34              
ATOM   2935  CB  LYS A 181     127.255  88.672  98.834  1.00  4.34              
ATOM   2936  HB1 LYS A 181     127.610  89.081  99.782  1.00  4.34              
ATOM   2937  HB2 LYS A 181     127.769  89.201  98.029  1.00  4.34              
ATOM   2938  CG  LYS A 181     127.658  87.187  98.759  1.00  4.34              
ATOM   2939  HG1 LYS A 181     128.739  87.122  98.643  1.00  4.34              
ATOM   2940  HG2 LYS A 181     127.216  86.726  97.876  1.00  4.34              
ATOM   2941  CD  LYS A 181     127.264  86.400 100.019  1.00  4.34              
ATOM   2942  HD1 LYS A 181     126.376  86.833 100.474  1.00  4.34              
ATOM   2943  HD2 LYS A 181     128.073  86.481 100.745  1.00  4.34              
ATOM   2944  CE  LYS A 181     127.000  84.920  99.717  1.00  4.34              
ATOM   2945  HE1 LYS A 181     127.083  84.360 100.653  1.00  4.34              
ATOM   2946  HE2 LYS A 181     127.751  84.546  99.018  1.00  4.34              
ATOM   2947  NZ  LYS A 181     125.636  84.720  99.176  1.00  4.34              
ATOM   2948  HZ1 LYS A 181     125.443  83.736  99.005  1.00  4.34              
ATOM   2949  HZ2 LYS A 181     124.950  85.062  99.843  1.00  4.34              
ATOM   2950  HZ3 LYS A 181     125.485  85.202  98.296  1.00  4.34              
ATOM   2951  C   LYS A 181     125.355  90.434  98.632  1.00  4.34              
ATOM   2952  O   LYS A 181     124.417  90.800  97.918  1.00  4.34              
ATOM   2953  N   GLY A 182     126.097  91.326  99.283  1.00  4.32              
ATOM   2954  H   GLY A 182     126.566  90.994 100.117  1.00  4.32              
ATOM   2955  CA  GLY A 182     126.724  92.500  98.640  1.00  4.32              
ATOM   2956  HA1 GLY A 182     127.710  92.185  98.299  1.00  4.32              
ATOM   2957  HA2 GLY A 182     126.902  93.243  99.419  1.00  4.32              
ATOM   2958  C   GLY A 182     126.081  93.247  97.471  1.00  4.32              
ATOM   2959  O   GLY A 182     126.770  93.523  96.499  1.00  4.32              
ATOM   2960  N   TYR A 183     124.811  93.656  97.570  1.00  4.27              
ATOM   2961  H   TYR A 183     124.269  93.326  98.352  1.00  4.27              
ATOM   2962  CA  TYR A 183     124.331  94.800  96.792  1.00  4.27              
ATOM   2963  HA  TYR A 183     124.458  94.497  95.752  1.00  4.27              
ATOM   2964  CB  TYR A 183     122.834  95.051  96.999  1.00  4.27              
ATOM   2965  HB1 TYR A 183     122.683  95.681  97.875  1.00  4.27              
ATOM   2966  HB2 TYR A 183     122.336  94.099  97.187  1.00  4.27              
ATOM   2967  CG  TYR A 183     122.171  95.671  95.779  1.00  4.27              
ATOM   2968  CD1 TYR A 183     121.638  96.972  95.838  1.00  4.27              
ATOM   2969  HD1 TYR A 183     121.694  97.544  96.748  1.00  4.27              
ATOM   2970  CE1 TYR A 183     121.004  97.533  94.715  1.00  4.27              
ATOM   2971  HE1 TYR A 183     120.601  98.532  94.769  1.00  4.27              
ATOM   2972  CZ  TYR A 183     120.908  96.795  93.519  1.00  4.27              
ATOM   2973  OH  TYR A 183     120.261  97.296  92.438  1.00  4.27              
ATOM   2974  HH  TYR A 183     120.507  96.834  91.627  1.00  4.27              
ATOM   2975  CE2 TYR A 183     121.479  95.514  93.444  1.00  4.27              
ATOM   2976  HE2 TYR A 183     121.439  94.989  92.505  1.00  4.27              
ATOM   2977  CD2 TYR A 183     122.103  94.946  94.571  1.00  4.27              
ATOM   2978  HD2 TYR A 183     122.537  93.957  94.508  1.00  4.27              
ATOM   2979  C   TYR A 183     125.220  96.034  96.969  1.00  4.27              
ATOM   2980  O   TYR A 183     125.668  96.341  98.077  1.00  4.27              
ATOM   2981  N   GLU A 184     125.436  96.765  95.879  1.00  4.35              
ATOM   2982  H   GLU A 184     124.983  96.496  95.015  1.00  4.35              
ATOM   2983  CA  GLU A 184     126.197  98.011  95.819  1.00  4.35              
ATOM   2984  HA  GLU A 184     126.162  98.469  96.801  1.00  4.35              
ATOM   2985  CB  GLU A 184     127.686  97.741  95.525  1.00  4.35              
ATOM   2986  HB1 GLU A 184     128.046  97.040  96.280  1.00  4.35              
ATOM   2987  HB2 GLU A 184     128.246  98.664  95.675  1.00  4.35              
ATOM   2988  CG  GLU A 184     128.024  97.150  94.145  1.00  4.35              
ATOM   2989  HG1 GLU A 184     127.410  96.263  93.976  1.00  4.35              
ATOM   2990  HG2 GLU A 184     129.070  96.834  94.154  1.00  4.35              
ATOM   2991  CD  GLU A 184     127.830  98.150  93.003  1.00  4.35              
ATOM   2992  OE1 GLU A 184     127.437  97.712  91.899  1.00  4.35              
ATOM   2993  OE2 GLU A 184     127.984  99.365  93.250  1.00  4.35              
ATOM   2994  C   GLU A 184     125.483  98.997  94.882  1.00  4.35              
ATOM   2995  O   GLU A 184     124.642  98.584  94.084  1.00  4.35              
ATOM   2996  N   ASN A 185     125.685 100.306  95.052  1.00  4.33              
ATOM   2997  H   ASN A 185     126.455 100.626  95.618  1.00  4.33              
ATOM   2998  CA  ASN A 185     124.756 101.281  94.475  1.00  4.33              
ATOM   2999  HA  ASN A 185     123.745 100.920  94.669  1.00  4.33              
ATOM   3000  CB  ASN A 185     124.912 102.641  95.173  1.00  4.33              
ATOM   3001  HB1 ASN A 185     125.852 103.105  94.877  1.00  4.33              
ATOM   3002  HB2 ASN A 185     124.918 102.505  96.254  1.00  4.33              
ATOM   3003  CG  ASN A 185     123.773 103.594  94.846  1.00  4.33              
ATOM   3004  OD1 ASN A 185     123.973 104.717  94.417  1.00  4.33              
ATOM   3005  ND2 ASN A 185     122.536 103.201  95.061  1.00  4.33              
ATOM   3006 1HD2 ASN A 185     122.296 102.246  95.292  1.00  4.33              
ATOM   3007 2HD2 ASN A 185     121.828 103.873  94.841  1.00  4.33              
ATOM   3008  C   ASN A 185     124.844 101.375  92.941  1.00  4.33              
ATOM   3009  O   ASN A 185     123.831 101.586  92.271  1.00  4.33              
ATOM   3010  N   GLY A 186     126.023 101.098  92.386  1.00  4.31              
ATOM   3011  H   GLY A 186     126.784 100.807  92.994  1.00  4.31              
ATOM   3012  CA  GLY A 186     126.232 100.841  90.969  1.00  4.31              
ATOM   3013  HA1 GLY A 186     127.238 100.442  90.836  1.00  4.31              
ATOM   3014  HA2 GLY A 186     126.142 101.774  90.415  1.00  4.31              
ATOM   3015  C   GLY A 186     125.246  99.828  90.387  1.00  4.31              
ATOM   3016  O   GLY A 186     124.649 100.070  89.337  1.00  4.31              
ATOM   3017  N   SER A 187     124.982  98.744  91.120  1.00  4.29              
ATOM   3018  H   SER A 187     125.545  98.610  91.955  1.00  4.29              
ATOM   3019  CA  SER A 187     124.043  97.684  90.751  1.00  4.29              
ATOM   3020  HA  SER A 187     124.360  97.294  89.785  1.00  4.29              
ATOM   3021  CB  SER A 187     124.083  96.510  91.735  1.00  4.29              
ATOM   3022  HB1 SER A 187     123.358  95.764  91.417  1.00  4.29              
ATOM   3023  HB2 SER A 187     123.806  96.845  92.731  1.00  4.29              
ATOM   3024  OG  SER A 187     125.349  95.886  91.768  1.00  4.29              
ATOM   3025  HG  SER A 187     126.038  96.573  91.834  1.00  4.29              
ATOM   3026  C   SER A 187     122.599  98.150  90.559  1.00  4.29              
ATOM   3027  O   SER A 187     121.799  97.385  90.019  1.00  4.29              
ATOM   3028  N   LEU A 188     122.255  99.379  90.957  1.00  4.25              
ATOM   3029  H   LEU A 188     122.963  99.954  91.406  1.00  4.25              
ATOM   3030  CA  LEU A 188     120.920  99.962  90.812  1.00  4.25              
ATOM   3031  HA  LEU A 188     120.215  99.171  90.559  1.00  4.25              
ATOM   3032  CB  LEU A 188     120.525 100.560  92.179  1.00  4.25              
ATOM   3033  HB1 LEU A 188     121.179 101.408  92.390  1.00  4.25              
ATOM   3034  HB2 LEU A 188     120.724  99.814  92.942  1.00  4.25              
ATOM   3035  CG  LEU A 188     119.068 101.038  92.336  1.00  4.25              
ATOM   3036  HG  LEU A 188     118.928 101.971  91.794  1.00  4.25              
ATOM   3037  CD1 LEU A 188     118.021 100.028  91.852  1.00  4.25              
ATOM   3038 1HD1 LEU A 188     118.220  99.053  92.288  1.00  4.25              
ATOM   3039 2HD1 LEU A 188     117.025 100.361  92.139  1.00  4.25              
ATOM   3040 3HD1 LEU A 188     118.060  99.944  90.767  1.00  4.25              
ATOM   3041  CD2 LEU A 188     118.800 101.322  93.809  1.00  4.25              
ATOM   3042 1HD2 LEU A 188     117.778 101.674  93.940  1.00  4.25              
ATOM   3043 2HD2 LEU A 188     118.959 100.427  94.406  1.00  4.25              
ATOM   3044 3HD2 LEU A 188     119.493 102.090  94.151  1.00  4.25              
ATOM   3045  C   LEU A 188     120.833 101.015  89.705  1.00  4.25              
ATOM   3046  O   LEU A 188     119.746 101.521  89.433  1.00  4.25              
ATOM   3047  N   THR A 189     121.933 101.326  89.016  1.00  4.34              
ATOM   3048  H   THR A 189     122.810 100.867  89.251  1.00  4.34              
ATOM   3049  CA  THR A 189     121.933 102.355  87.968  1.00  4.34              
ATOM   3050  HA  THR A 189     121.576 103.276  88.429  1.00  4.34              
ATOM   3051  CB  THR A 189     123.363 102.628  87.478  1.00  4.34              
ATOM   3052  HB  THR A 189     124.025 102.671  88.344  1.00  4.34              
ATOM   3053  CG2 THR A 189     123.909 101.586  86.501  1.00  4.34              
ATOM   3054 1HG2 THR A 189     124.970 101.774  86.339  1.00  4.34              
ATOM   3055 2HG2 THR A 189     123.791 100.585  86.915  1.00  4.34              
ATOM   3056 3HG2 THR A 189     123.390 101.646  85.544  1.00  4.34              
ATOM   3057  OG1 THR A 189     123.404 103.879  86.839  1.00  4.34              
ATOM   3058  HG1 THR A 189     122.609 103.958  86.297  1.00  4.34              
ATOM   3059  C   THR A 189     120.985 102.060  86.802  1.00  4.34              
ATOM   3060  O   THR A 189     120.692 102.961  86.019  1.00  4.34              
ATOM   3061  N   GLY A 190     120.464 100.834  86.690  1.00  4.25              
ATOM   3062  H   GLY A 190     120.773 100.140  87.352  1.00  4.25              
ATOM   3063  CA  GLY A 190     119.418 100.466  85.736  1.00  4.25              
ATOM   3064  HA1 GLY A 190     119.483  99.395  85.547  1.00  4.25              
ATOM   3065  HA2 GLY A 190     119.600 100.977  84.790  1.00  4.25              
ATOM   3066  C   GLY A 190     117.984 100.770  86.156  1.00  4.25              
ATOM   3067  O   GLY A 190     117.073 100.529  85.364  1.00  4.25              
ATOM   3068  N   THR A 191     117.754 101.334  87.353  1.00  4.37              
ATOM   3069  H   THR A 191     118.542 101.495  87.972  1.00  4.37              
ATOM   3070  CA  THR A 191     116.496 102.039  87.632  1.00  4.37              
ATOM   3071  HA  THR A 191     115.717 101.390  87.228  1.00  4.37              
ATOM   3072  CB  THR A 191     116.087 102.186  89.105  1.00  4.37              
ATOM   3073  HB  THR A 191     116.167 101.205  89.573  1.00  4.37              
ATOM   3074  CG2 THR A 191     116.837 103.188  89.980  1.00  4.37              
ATOM   3075 1HG2 THR A 191     116.691 102.932  91.028  1.00  4.37              
ATOM   3076 2HG2 THR A 191     117.900 103.154  89.757  1.00  4.37              
ATOM   3077 3HG2 THR A 191     116.485 104.205  89.813  1.00  4.37              
ATOM   3078  OG1 THR A 191     114.721 102.576  89.108  1.00  4.37              
ATOM   3079  HG1 THR A 191     114.586 103.118  88.313  1.00  4.37              
ATOM   3080  C   THR A 191     116.389 103.331  86.820  1.00  4.37              
ATOM   3081  O   THR A 191     116.411 104.448  87.331  1.00  4.37              
ATOM   3082  N   LYS A 192     116.126 103.150  85.528  1.00  4.99              
ATOM   3083  H   LYS A 192     116.207 102.203  85.170  1.00  4.99              
ATOM   3084  CA  LYS A 192     115.409 104.121  84.714  1.00  4.99              
ATOM   3085  HA  LYS A 192     116.070 104.977  84.579  1.00  4.99              
ATOM   3086  CB  LYS A 192     115.195 103.487  83.337  1.00  4.99              
ATOM   3087  HB1 LYS A 192     114.726 102.516  83.482  1.00  4.99              
ATOM   3088  HB2 LYS A 192     116.182 103.286  82.912  1.00  4.99              
ATOM   3089  CG  LYS A 192     114.402 104.309  82.305  1.00  4.99              
ATOM   3090  HG1 LYS A 192     114.949 105.210  82.027  1.00  4.99              
ATOM   3091  HG2 LYS A 192     113.415 104.564  82.686  1.00  4.99              
ATOM   3092  CD  LYS A 192     114.221 103.396  81.101  1.00  4.99              
ATOM   3093  HD1 LYS A 192     113.738 102.496  81.479  1.00  4.99              
ATOM   3094  HD2 LYS A 192     115.200 103.120  80.702  1.00  4.99              
ATOM   3095  CE  LYS A 192     113.367 103.935  79.955  1.00  4.99              
ATOM   3096  HE1 LYS A 192     113.998 104.541  79.298  1.00  4.99              
ATOM   3097  HE2 LYS A 192     112.550 104.545  80.347  1.00  4.99              
ATOM   3098  NZ  LYS A 192     112.823 102.778  79.216  1.00  4.99              
ATOM   3099  HZ1 LYS A 192     112.591 102.978  78.244  1.00  4.99              
ATOM   3100  HZ2 LYS A 192     113.550 102.069  79.150  1.00  4.99              
ATOM   3101  HZ3 LYS A 192     112.068 102.333  79.742  1.00  4.99              
ATOM   3102  C   LYS A 192     114.172 104.650  85.445  1.00  4.99              
ATOM   3103  O   LYS A 192     113.677 104.050  86.409  1.00  4.99              
ATOM   3104  N   ALA A 193     113.653 105.771  84.963  1.00  4.73              
ATOM   3105  H   ALA A 193     114.135 106.216  84.201  1.00  4.73              
ATOM   3106  CA  ALA A 193     112.320 106.265  85.288  1.00  4.73              
ATOM   3107  HA  ALA A 193     112.235 106.321  86.374  1.00  4.73              
ATOM   3108  CB  ALA A 193     112.210 107.693  84.732  1.00  4.73              
ATOM   3109  HB1 ALA A 193     111.257 108.130  85.031  1.00  4.73              
ATOM   3110  HB2 ALA A 193     113.016 108.313  85.128  1.00  4.73              
ATOM   3111  HB3 ALA A 193     112.263 107.676  83.642  1.00  4.73              
ATOM   3112  C   ALA A 193     111.183 105.335  84.799  1.00  4.73              
ATOM   3113  O   ALA A 193     110.159 105.804  84.314  1.00  4.73              
ATOM   3114  N   ASP A 194     111.399 104.019  84.826  1.00  4.54              
ATOM   3115  H   ASP A 194     112.194 103.677  85.349  1.00  4.54              
ATOM   3116  CA  ASP A 194     110.771 103.113  83.877  1.00  4.54              
ATOM   3117  HA  ASP A 194     110.755 103.623  82.912  1.00  4.54              
ATOM   3118  CB  ASP A 194     111.627 101.856  83.716  1.00  4.54              
ATOM   3119  HB1 ASP A 194     111.492 101.209  84.585  1.00  4.54              
ATOM   3120  HB2 ASP A 194     112.671 102.139  83.670  1.00  4.54              
ATOM   3121  CG  ASP A 194     111.272 101.112  82.430  1.00  4.54              
ATOM   3122  OD1 ASP A 194     110.902  99.929  82.565  1.00  4.54              
ATOM   3123  OD2 ASP A 194     111.244 101.751  81.351  1.00  4.54              
ATOM   3124  C   ASP A 194     109.323 102.787  84.205  1.00  4.54              
ATOM   3125  O   ASP A 194     108.536 102.650  83.270  1.00  4.54              
ATOM   3126  N   LYS A 195     109.005 102.697  85.510  1.00  4.11              
ATOM   3127  H   LYS A 195     109.789 102.807  86.138  1.00  4.11              
ATOM   3128  CA  LYS A 195     107.691 102.561  86.175  1.00  4.11              
ATOM   3129  HA  LYS A 195     107.433 103.558  86.533  1.00  4.11              
ATOM   3130  CB  LYS A 195     106.535 102.164  85.212  1.00  4.11              
ATOM   3131  HB1 LYS A 195     106.474 102.903  84.414  1.00  4.11              
ATOM   3132  HB2 LYS A 195     105.571 102.239  85.718  1.00  4.11              
ATOM   3133  CG  LYS A 195     106.695 100.731  84.655  1.00  4.11              
ATOM   3134  HG1 LYS A 195     106.184 100.020  85.305  1.00  4.11              
ATOM   3135  HG2 LYS A 195     107.750 100.458  84.666  1.00  4.11              
ATOM   3136  CD  LYS A 195     106.134 100.590  83.232  1.00  4.11              
ATOM   3137  HD1 LYS A 195     106.123 101.553  82.720  1.00  4.11              
ATOM   3138  HD2 LYS A 195     105.108 100.226  83.289  1.00  4.11              
ATOM   3139  CE  LYS A 195     106.974  99.620  82.399  1.00  4.11              
ATOM   3140  HE1 LYS A 195     106.456  99.463  81.451  1.00  4.11              
ATOM   3141  HE2 LYS A 195     107.037  98.662  82.924  1.00  4.11              
ATOM   3142  NZ  LYS A 195     108.337 100.156  82.143  1.00  4.11              
ATOM   3143  HZ1 LYS A 195     108.828  99.802  81.325  1.00  4.11              
ATOM   3144  HZ2 LYS A 195     108.360 101.172  82.114  1.00  4.11              
ATOM   3145  HZ3 LYS A 195     108.993  99.920  82.886  1.00  4.11              
ATOM   3146  C   LYS A 195     107.739 101.699  87.444  1.00  4.11              
ATOM   3147  O   LYS A 195     108.751 101.618  88.139  1.00  4.11              
ATOM   3148  N   ILE A 196     106.583 101.117  87.757  1.00  4.07              
ATOM   3149  H   ILE A 196     105.825 101.308  87.124  1.00  4.07              
ATOM   3150  CA  ILE A 196     106.368 100.046  88.722  1.00  4.07              
ATOM   3151  HA  ILE A 196     106.522 100.455  89.722  1.00  4.07              
ATOM   3152  CB  ILE A 196     104.908  99.528  88.628  1.00  4.07              
ATOM   3153  HB  ILE A 196     104.721  99.230  87.595  1.00  4.07              
ATOM   3154  CG2 ILE A 196     104.684  98.292  89.527  1.00  4.07              
ATOM   3155 1HG2 ILE A 196     103.654  97.947  89.470  1.00  4.07              
ATOM   3156 2HG2 ILE A 196     105.317  97.462  89.213  1.00  4.07              
ATOM   3157 3HG2 ILE A 196     104.910  98.535  90.567  1.00  4.07              
ATOM   3158  CG1 ILE A 196     103.909 100.650  89.004  1.00  4.07              
ATOM   3159 1HG1 ILE A 196     104.149 101.558  88.450  1.00  4.07              
ATOM   3160 2HG1 ILE A 196     104.004 100.878  90.067  1.00  4.07              
ATOM   3161  CD1 ILE A 196     102.442 100.321  88.694  1.00  4.07              
ATOM   3162  HD1 ILE A 196     101.830 101.203  88.889  1.00  4.07              
ATOM   3163  HD2 ILE A 196     102.337 100.045  87.645  1.00  4.07              
ATOM   3164  HD3 ILE A 196     102.084  99.511  89.327  1.00  4.07              
ATOM   3165  C   ILE A 196     107.370  98.913  88.516  1.00  4.07              
ATOM   3166  O   ILE A 196     107.518  98.404  87.411  1.00  4.07              
ATOM   3167  N   VAL A 197     107.994  98.480  89.607  1.00  4.13              
ATOM   3168  H   VAL A 197     107.796  98.928  90.489  1.00  4.13              
ATOM   3169  CA  VAL A 197     108.855  97.302  89.638  1.00  4.13              
ATOM   3170  HA  VAL A 197     108.576  96.629  88.826  1.00  4.13              
ATOM   3171  CB  VAL A 197     110.352  97.658  89.478  1.00  4.13              
ATOM   3172  HB  VAL A 197     110.692  98.228  90.344  1.00  4.13              
ATOM   3173  CG1 VAL A 197     111.177  96.367  89.400  1.00  4.13              
ATOM   3174 1HG1 VAL A 197     112.235  96.599  89.271  1.00  4.13              
ATOM   3175 2HG1 VAL A 197     111.052  95.789  90.313  1.00  4.13              
ATOM   3176 3HG1 VAL A 197     110.839  95.755  88.567  1.00  4.13              
ATOM   3177  CG2 VAL A 197     110.655  98.504  88.239  1.00  4.13              
ATOM   3178 1HG2 VAL A 197     111.730  98.604  88.097  1.00  4.13              
ATOM   3179 2HG2 VAL A 197     110.212  98.051  87.354  1.00  4.13              
ATOM   3180 3HG2 VAL A 197     110.236  99.501  88.363  1.00  4.13              
ATOM   3181  C   VAL A 197     108.630  96.596  90.952  1.00  4.13              
ATOM   3182  O   VAL A 197     109.068  97.133  91.973  1.00  4.13              
ATOM   3183  N   VAL A 198     107.982  95.418  90.942  1.00  4.21              
ATOM   3184  H   VAL A 198     107.613  95.018  90.082  1.00  4.21              
ATOM   3185  CA  VAL A 198     107.937  94.661  92.203  1.00  4.21              
ATOM   3186  HA  VAL A 198     108.083  95.340  93.036  1.00  4.21              
ATOM   3187  CB  VAL A 198     106.579  94.001  92.544  1.00  4.21              
ATOM   3188  HB  VAL A 198     106.664  93.595  93.552  1.00  4.21              
ATOM   3189  CG1 VAL A 198     105.468  95.063  92.557  1.00  4.21              
ATOM   3190 1HG1 VAL A 198     105.740  95.884  93.215  1.00  4.21              
ATOM   3191 2HG1 VAL A 198     105.300  95.456  91.554  1.00  4.21              
ATOM   3192 3HG1 VAL A 198     104.540  94.627  92.928  1.00  4.21              
ATOM   3193  CG2 VAL A 198     106.076  92.879  91.641  1.00  4.21              
ATOM   3194 1HG2 VAL A 198     105.160  92.460  92.060  1.00  4.21              
ATOM   3195 2HG2 VAL A 198     105.865  93.272  90.653  1.00  4.21              
ATOM   3196 3HG2 VAL A 198     106.824  92.095  91.605  1.00  4.21              
ATOM   3197  C   VAL A 198     109.176  93.790  92.204  1.00  4.21              
ATOM   3198  O   VAL A 198     109.211  92.736  91.554  1.00  4.21              
ATOM   3199  N   GLN A 199     110.245  94.331  92.812  1.00  4.30              
ATOM   3200  H   GLN A 199     110.145  95.203  93.321  1.00  4.30              
ATOM   3201  CA  GLN A 199     111.397  93.510  93.138  1.00  4.30              
ATOM   3202  HA  GLN A 199     111.612  92.901  92.257  1.00  4.30              
ATOM   3203  CB  GLN A 199     112.682  94.322  93.397  1.00  4.30              
ATOM   3204  HB1 GLN A 199     113.494  93.614  93.554  1.00  4.30              
ATOM   3205  HB2 GLN A 199     112.579  94.952  94.278  1.00  4.30              
ATOM   3206  CG  GLN A 199     113.047  95.189  92.176  1.00  4.30              
ATOM   3207  HG1 GLN A 199     112.429  96.087  92.195  1.00  4.30              
ATOM   3208  HG2 GLN A 199     112.821  94.634  91.266  1.00  4.30              
ATOM   3209  CD  GLN A 199     114.521  95.586  92.083  1.00  4.30              
ATOM   3210  OE1 GLN A 199     115.421  94.761  92.164  1.00  4.30              
ATOM   3211  NE2 GLN A 199     114.815  96.842  91.804  1.00  4.30              
ATOM   3212 1HE2 GLN A 199     114.082  97.514  91.691  1.00  4.30              
ATOM   3213 2HE2 GLN A 199     115.792  97.083  91.780  1.00  4.30              
ATOM   3214  C   GLN A 199     110.940  92.533  94.216  1.00  4.30              
ATOM   3215  O   GLN A 199     110.301  92.932  95.186  1.00  4.30              
ATOM   3216  N   MET A 200     111.223  91.244  94.023  1.00  4.32              
ATOM   3217  H   MET A 200     111.574  90.933  93.122  1.00  4.32              
ATOM   3218  CA  MET A 200     111.015  90.249  95.076  1.00  4.32              
ATOM   3219  HA  MET A 200     110.846  90.756  96.026  1.00  4.32              
ATOM   3220  CB  MET A 200     109.746  89.431  94.785  1.00  4.32              
ATOM   3221  HB1 MET A 200     109.914  88.765  93.941  1.00  4.32              
ATOM   3222  HB2 MET A 200     108.949  90.125  94.513  1.00  4.32              
ATOM   3223  CG  MET A 200     109.258  88.633  96.001  1.00  4.32              
ATOM   3224  HG1 MET A 200     108.241  88.301  95.794  1.00  4.32              
ATOM   3225  HG2 MET A 200     109.222  89.295  96.866  1.00  4.32              
ATOM   3226  SD  MET A 200     110.240  87.170  96.420  1.00  4.32              
ATOM   3227  CE  MET A 200     109.320  86.558  97.853  1.00  4.32              
ATOM   3228  HE1 MET A 200     109.428  87.256  98.682  1.00  4.32              
ATOM   3229  HE2 MET A 200     108.265  86.452  97.601  1.00  4.32              
ATOM   3230  HE3 MET A 200     109.724  85.592  98.154  1.00  4.32              
ATOM   3231  C   MET A 200     112.302  89.450  95.230  1.00  4.32              
ATOM   3232  O   MET A 200     112.505  88.414  94.606  1.00  4.32              
ATOM   3233  N   TYR A 201     113.236  90.064  95.942  1.00  4.39              
ATOM   3234  H   TYR A 201     112.924  90.790  96.574  1.00  4.39              
ATOM   3235  CA  TYR A 201     114.668  89.786  95.970  1.00  4.39              
ATOM   3236  HA  TYR A 201     114.905  88.993  95.275  1.00  4.39              
ATOM   3237  CB  TYR A 201     115.446  91.069  95.595  1.00  4.39              
ATOM   3238  HB1 TYR A 201     115.246  91.288  94.545  1.00  4.39              
ATOM   3239  HB2 TYR A 201     116.516  90.873  95.673  1.00  4.39              
ATOM   3240  CG  TYR A 201     115.109  92.321  96.404  1.00  4.39              
ATOM   3241  CD1 TYR A 201     113.883  92.975  96.184  1.00  4.39              
ATOM   3242  HD1 TYR A 201     113.190  92.584  95.467  1.00  4.39              
ATOM   3243  CE1 TYR A 201     113.553  94.147  96.878  1.00  4.39              
ATOM   3244  HE1 TYR A 201     112.623  94.662  96.689  1.00  4.39              
ATOM   3245  CZ  TYR A 201     114.439  94.676  97.832  1.00  4.39              
ATOM   3246  OH  TYR A 201     114.069  95.803  98.493  1.00  4.39              
ATOM   3247  HH  TYR A 201     114.691  96.070  99.184  1.00  4.39              
ATOM   3248  CE2 TYR A 201     115.680  94.038  98.060  1.00  4.39              
ATOM   3249  HE2 TYR A 201     116.369  94.447  98.784  1.00  4.39              
ATOM   3250  CD2 TYR A 201     116.015  92.871  97.336  1.00  4.39              
ATOM   3251  HD2 TYR A 201     116.974  92.407  97.500  1.00  4.39              
ATOM   3252  C   TYR A 201     115.022  89.272  97.350  1.00  4.39              
ATOM   3253  O   TYR A 201     114.157  89.197  98.217  1.00  4.39              
ATOM   3254  N   HIS A 202     116.282  88.898  97.566  1.00  4.36              
ATOM   3255  H   HIS A 202     116.953  88.984  96.819  1.00  4.36              
ATOM   3256  CA  HIS A 202     116.744  88.558  98.907  1.00  4.36              
ATOM   3257  HA  HIS A 202     117.699  88.055  98.791  1.00  4.36              
ATOM   3258  CB  HIS A 202     116.990  89.880  99.664  1.00  4.36              
ATOM   3259  HB1 HIS A 202     117.188  89.678 100.714  1.00  4.36              
ATOM   3260  HB2 HIS A 202     116.081  90.476  99.635  1.00  4.36              
ATOM   3261  CG  HIS A 202     118.125  90.729  99.133  1.00  4.36              
ATOM   3262  ND1 HIS A 202     118.518  91.940  99.693  1.00  4.36              
ATOM   3263  CE1 HIS A 202     119.599  92.346  99.014  1.00  4.36              
ATOM   3264  HE1 HIS A 202     120.163  93.242  99.244  1.00  4.36              
ATOM   3265  NE2 HIS A 202     119.897  91.464  98.046  1.00  4.36              
ATOM   3266  HE2 HIS A 202     120.708  91.514  97.445  1.00  4.36              
ATOM   3267  CD2 HIS A 202     118.978  90.440  98.101  1.00  4.36              
ATOM   3268  HD2 HIS A 202     118.987  89.532  97.519  1.00  4.36              
ATOM   3269  C   HIS A 202     115.846  87.550  99.647  1.00  4.36              
ATOM   3270  O   HIS A 202     115.638  87.638 100.856  1.00  4.36              
ATOM   3271  N   SER A 203     115.284  86.605  98.888  1.00  4.39              
ATOM   3272  H   SER A 203     115.553  86.545  97.916  1.00  4.39              
ATOM   3273  CA  SER A 203     114.169  85.768  99.316  1.00  4.39              
ATOM   3274  HA  SER A 203     113.941  86.007 100.356  1.00  4.39              
ATOM   3275  CB  SER A 203     112.879  86.087  98.560  1.00  4.39              
ATOM   3276  HB1 SER A 203     112.186  85.252  98.664  1.00  4.39              
ATOM   3277  HB2 SER A 203     113.082  86.259  97.502  1.00  4.39              
ATOM   3278  OG  SER A 203     112.302  87.239  99.162  1.00  4.39              
ATOM   3279  HG  SER A 203     112.730  88.032  98.789  1.00  4.39              
ATOM   3280  C   SER A 203     114.585  84.309  99.338  1.00  4.39              
ATOM   3281  O   SER A 203     114.360  83.562  98.391  1.00  4.39              
ATOM   3282  N   VAL A 204     115.227  83.962 100.460  1.00  4.35              
ATOM   3283  H   VAL A 204     115.373  84.701 101.142  1.00  4.35              
ATOM   3284  CA  VAL A 204     115.855  82.678 100.801  1.00  4.35              
ATOM   3285  HA  VAL A 204     115.969  82.685 101.884  1.00  4.35              
ATOM   3286  CB  VAL A 204     115.002  81.423 100.482  1.00  4.35              
ATOM   3287  HB  VAL A 204     114.976  81.245  99.408  1.00  4.35              
ATOM   3288  CG1 VAL A 204     115.574  80.177 101.176  1.00  4.35              
ATOM   3289 1HG1 VAL A 204     114.972  79.303 100.923  1.00  4.35              
ATOM   3290 2HG1 VAL A 204     116.592  79.986 100.837  1.00  4.35              
ATOM   3291 3HG1 VAL A 204     115.580  80.312 102.258  1.00  4.35              
ATOM   3292  CG2 VAL A 204     113.561  81.556 101.001  1.00  4.35              
ATOM   3293 1HG2 VAL A 204     113.016  80.632 100.814  1.00  4.35              
ATOM   3294 2HG2 VAL A 204     113.565  81.772 102.070  1.00  4.35              
ATOM   3295 3HG2 VAL A 204     113.044  82.355 100.473  1.00  4.35              
ATOM   3296  C   VAL A 204     117.277  82.620 100.250  1.00  4.35              
ATOM   3297  O   VAL A 204     117.606  81.822  99.377  1.00  4.35              
ATOM   3298  N   PHE A 205     118.114  83.535 100.741  1.00  4.30              
ATOM   3299  H   PHE A 205     117.798  84.135 101.490  1.00  4.30              
ATOM   3300  CA  PHE A 205     119.498  83.692 100.300  1.00  4.30              
ATOM   3301  HA  PHE A 205     119.864  82.706 100.004  1.00  4.30              
ATOM   3302  CB  PHE A 205     119.545  84.593  99.058  1.00  4.30              
ATOM   3303  HB1 PHE A 205     118.640  84.471  98.460  1.00  4.30              
ATOM   3304  HB2 PHE A 205     120.383  84.261  98.444  1.00  4.30              
ATOM   3305  CG  PHE A 205     119.736  86.053  99.391  1.00  4.30              
ATOM   3306  CD1 PHE A 205     118.973  86.655 100.410  1.00  4.30              
ATOM   3307  HD1 PHE A 205     118.185  86.112 100.910  1.00  4.30              
ATOM   3308  CE1 PHE A 205     119.270  87.954 100.828  1.00  4.30              
ATOM   3309  HE1 PHE A 205     118.709  88.398 101.637  1.00  4.30              
ATOM   3310  CZ  PHE A 205     120.272  88.680 100.172  1.00  4.30              
ATOM   3311  HZ  PHE A 205     120.448  89.708 100.434  1.00  4.30              
ATOM   3312  CE2 PHE A 205     121.052  88.083  99.177  1.00  4.30              
ATOM   3313  HE2 PHE A 205     121.870  88.636  98.743  1.00  4.30              
ATOM   3314  CD2 PHE A 205     120.781  86.766  98.780  1.00  4.30              
ATOM   3315  HD2 PHE A 205     121.388  86.286  98.028  1.00  4.30              
ATOM   3316  C   PHE A 205     120.440  84.181 101.418  1.00  4.30              
ATOM   3317  O   PHE A 205     120.004  84.765 102.412  1.00  4.30              
ATOM   3318  N   ASP A 206     121.742  83.975 101.225  1.00  4.22              
ATOM   3319  H   ASP A 206     121.982  83.365 100.451  1.00  4.22              
ATOM   3320  CA  ASP A 206     122.769  84.043 102.268  1.00  4.22              
ATOM   3321  HA  ASP A 206     122.286  84.020 103.248  1.00  4.22              
ATOM   3322  CB  ASP A 206     123.658  82.776 102.155  1.00  4.22              
ATOM   3323  HB1 ASP A 206     124.172  82.619 103.105  1.00  4.22              
ATOM   3324  HB2 ASP A 206     124.421  82.929 101.390  1.00  4.22              
ATOM   3325  CG  ASP A 206     122.894  81.505 101.754  1.00  4.22              
ATOM   3326  OD1 ASP A 206     122.599  80.686 102.646  1.00  4.22              
ATOM   3327  OD2 ASP A 206     122.614  81.395 100.533  1.00  4.22              
ATOM   3328  C   ASP A 206     123.604  85.342 102.177  1.00  4.22              
ATOM   3329  O   ASP A 206     124.761  85.332 101.759  1.00  4.22              
ATOM   3330  N   MET A 207     123.011  86.498 102.472  1.00  4.43              
ATOM   3331  H   MET A 207     122.055  86.443 102.807  1.00  4.43              
ATOM   3332  CA  MET A 207     123.538  87.820 102.068  1.00  4.43              
ATOM   3333  HA  MET A 207     123.541  87.821 100.977  1.00  4.43              
ATOM   3334  CB  MET A 207     122.547  88.898 102.535  1.00  4.43              
ATOM   3335  HB1 MET A 207     122.684  89.085 103.598  1.00  4.43              
ATOM   3336  HB2 MET A 207     121.547  88.504 102.396  1.00  4.43              
ATOM   3337  CG  MET A 207     122.724  90.219 101.753  1.00  4.43              
ATOM   3338  HG1 MET A 207     122.636  89.997 100.690  1.00  4.43              
ATOM   3339  HG2 MET A 207     123.737  90.584 101.905  1.00  4.43              
ATOM   3340  SD  MET A 207     121.654  91.644 102.116  1.00  4.43              
ATOM   3341  CE  MET A 207     120.106  90.933 102.743  1.00  4.43              
ATOM   3342  HE1 MET A 207     119.267  91.363 102.198  1.00  4.43              
ATOM   3343  HE2 MET A 207     120.066  89.864 102.604  1.00  4.43              
ATOM   3344  HE3 MET A 207     120.009  91.145 103.808  1.00  4.43              
ATOM   3345  C   MET A 207     124.935  88.313 102.515  1.00  4.43              
ATOM   3346  O   MET A 207     125.546  89.042 101.734  1.00  4.43              
ATOM   3347  N   PRO A 208     125.389  88.110 103.764  1.00  4.75              
ATOM   3348  CD  PRO A 208     125.167  86.941 104.609  1.00  4.75              
ATOM   3349  HD1 PRO A 208     125.621  86.063 104.149  1.00  4.75              
ATOM   3350  HD2 PRO A 208     124.105  86.772 104.783  1.00  4.75              
ATOM   3351  CG  PRO A 208     125.855  87.231 105.949  1.00  4.75              
ATOM   3352  HG1 PRO A 208     126.448  86.381 106.286  1.00  4.75              
ATOM   3353  HG2 PRO A 208     125.100  87.484 106.695  1.00  4.75              
ATOM   3354  CB  PRO A 208     126.733  88.454 105.670  1.00  4.75              
ATOM   3355  HB1 PRO A 208     127.690  88.145 105.248  1.00  4.75              
ATOM   3356  HB2 PRO A 208     126.874  89.061 106.566  1.00  4.75              
ATOM   3357  CA  PRO A 208     125.902  89.178 104.616  1.00  4.75              
ATOM   3358  HA  PRO A 208     125.022  89.553 105.141  1.00  4.75              
ATOM   3359  C   PRO A 208     126.594  90.423 104.020  1.00  4.75              
ATOM   3360  O   PRO A 208     127.611  90.360 103.338  1.00  4.75              
ATOM   3361  N   VAL A 209     126.031  91.560 104.435  1.00  4.68              
ATOM   3362  H   VAL A 209     125.208  91.407 105.001  1.00  4.68              
ATOM   3363  CA  VAL A 209     126.379  92.978 104.231  1.00  4.68              
ATOM   3364  HA  VAL A 209     125.611  93.503 104.783  1.00  4.68              
ATOM   3365  CB  VAL A 209     127.677  93.439 104.942  1.00  4.68              
ATOM   3366  HB  VAL A 209     127.767  94.512 104.766  1.00  4.68              
ATOM   3367  CG1 VAL A 209     127.577  93.266 106.463  1.00  4.68              
ATOM   3368 1HG1 VAL A 209     128.475  93.663 106.938  1.00  4.68              
ATOM   3369 2HG1 VAL A 209     126.713  93.809 106.845  1.00  4.68              
ATOM   3370 3HG1 VAL A 209     127.487  92.209 106.715  1.00  4.68              
ATOM   3371  CG2 VAL A 209     128.984  92.808 104.461  1.00  4.68              
ATOM   3372 1HG2 VAL A 209     129.061  91.779 104.810  1.00  4.68              
ATOM   3373 2HG2 VAL A 209     129.026  92.820 103.371  1.00  4.68              
ATOM   3374 3HG2 VAL A 209     129.831  93.369 104.852  1.00  4.68              
ATOM   3375  C   VAL A 209     126.260  93.567 102.838  1.00  4.68              
ATOM   3376  O   VAL A 209     126.602  92.977 101.823  1.00  4.68              
ATOM   3377  N   ILE A 210     125.786  94.814 102.846  1.00  4.47              
ATOM   3378  H   ILE A 210     125.585  95.218 103.746  1.00  4.47              
ATOM   3379  CA  ILE A 210     125.542  95.698 101.708  1.00  4.47              
ATOM   3380  HA  ILE A 210     126.195  95.408 100.884  1.00  4.47              
ATOM   3381  CB  ILE A 210     124.072  95.565 101.244  1.00  4.47              
ATOM   3382  HB  ILE A 210     123.889  96.358 100.518  1.00  4.47              
ATOM   3383  CG2 ILE A 210     123.883  94.215 100.540  1.00  4.47              
ATOM   3384 1HG2 ILE A 210     123.013  94.238  99.884  1.00  4.47              
ATOM   3385 2HG2 ILE A 210     124.777  93.997  99.976  1.00  4.47              
ATOM   3386 3HG2 ILE A 210     123.774  93.405 101.260  1.00  4.47              
ATOM   3387  CG1 ILE A 210     123.020  95.640 102.371  1.00  4.47              
ATOM   3388 1HG1 ILE A 210     123.324  96.366 103.114  1.00  4.47              
ATOM   3389 2HG1 ILE A 210     122.946  94.686 102.894  1.00  4.47              
ATOM   3390  CD1 ILE A 210     121.641  96.008 101.812  1.00  4.47              
ATOM   3391  HD1 ILE A 210     120.936  96.142 102.627  1.00  4.47              
ATOM   3392  HD2 ILE A 210     121.703  96.936 101.244  1.00  4.47              
ATOM   3393  HD3 ILE A 210     121.277  95.212 101.164  1.00  4.47              
ATOM   3394  C   ILE A 210     125.950  97.124 102.112  1.00  4.47              
ATOM   3395  O   ILE A 210     126.061  97.420 103.310  1.00  4.47              
ATOM   3396  N   ILE A 211     126.205  98.000 101.135  1.00  4.59              
ATOM   3397  H   ILE A 211     126.076  97.691 100.178  1.00  4.59              
ATOM   3398  CA  ILE A 211     126.478  99.439 101.357  1.00  4.59              
ATOM   3399  HA  ILE A 211     126.811  99.565 102.388  1.00  4.59              
ATOM   3400  CB  ILE A 211     127.655  99.899 100.461  1.00  4.59              
ATOM   3401  HB  ILE A 211     128.395  99.095 100.481  1.00  4.59              
ATOM   3402  CG2 ILE A 211     127.237 100.090  98.997  1.00  4.59              
ATOM   3403 1HG2 ILE A 211     128.120 100.126  98.359  1.00  4.59              
ATOM   3404 2HG2 ILE A 211     126.623  99.249  98.690  1.00  4.59              
ATOM   3405 3HG2 ILE A 211     126.682 101.021  98.873  1.00  4.59              
ATOM   3406  CG1 ILE A 211     128.361 101.152 101.030  1.00  4.59              
ATOM   3407 1HG1 ILE A 211     128.570 100.988 102.088  1.00  4.59              
ATOM   3408 2HG1 ILE A 211     127.715 102.024 100.942  1.00  4.59              
ATOM   3409  CD1 ILE A 211     129.691 101.473 100.338  1.00  4.59              
ATOM   3410  HD1 ILE A 211     130.170 102.309 100.848  1.00  4.59              
ATOM   3411  HD2 ILE A 211     130.354 100.607 100.378  1.00  4.59              
ATOM   3412  HD3 ILE A 211     129.520 101.754  99.299  1.00  4.59              
ATOM   3413  C   ILE A 211     125.180 100.245 101.236  1.00  4.59              
ATOM   3414  O   ILE A 211     124.142  99.623 101.298  1.00  4.59              
ATOM   3415  N   ASP A 212     125.160 101.576 101.161  1.00  5.35              
ATOM   3416  H   ASP A 212     126.025 102.064 100.984  1.00  5.35              
ATOM   3417  CA  ASP A 212     123.965 102.434 101.315  1.00  5.35              
ATOM   3418  HA  ASP A 212     123.524 102.156 102.267  1.00  5.35              
ATOM   3419  CB  ASP A 212     124.385 103.898 101.464  1.00  5.35              
ATOM   3420  HB1 ASP A 212     125.384 103.960 101.893  1.00  5.35              
ATOM   3421  HB2 ASP A 212     123.700 104.374 102.166  1.00  5.35              
ATOM   3422  CG  ASP A 212     124.339 104.646 100.131  1.00  5.35              
ATOM   3423  OD1 ASP A 212     124.895 104.107  99.149  1.00  5.35              
ATOM   3424  OD2 ASP A 212     123.695 105.726 100.108  1.00  5.35              
ATOM   3425  C   ASP A 212     122.776 102.255 100.303  1.00  5.35              
ATOM   3426  O   ASP A 212     121.932 103.134 100.163  1.00  5.35              
ATOM   3427  N   CYS A 213     122.688 101.119  99.602  1.00  5.36              
ATOM   3428  H   CYS A 213     123.194 100.347 100.017  1.00  5.36              
ATOM   3429  CA  CYS A 213     122.644 101.057  98.142  1.00  5.36              
ATOM   3430  HA  CYS A 213     122.875 102.048  97.745  1.00  5.36              
ATOM   3431  CB  CYS A 213     123.752 100.094  97.719  1.00  5.36              
ATOM   3432  HB1 CYS A 213     124.717 100.518  97.984  1.00  5.36              
ATOM   3433  HB2 CYS A 213     123.696  99.956  96.643  1.00  5.36              
ATOM   3434  SG  CYS A 213     123.513  98.484  98.522  1.00  5.36              
ATOM   3435  HG  CYS A 213     124.609  97.869  98.053  1.00  5.36              
ATOM   3436  C   CYS A 213     121.354 100.610  97.475  1.00  5.36              
ATOM   3437  O   CYS A 213     121.186 100.831  96.280  1.00  5.36              
ATOM   3438  N   LEU A 214     120.458 100.010  98.257  1.00  5.37              
ATOM   3439  H   LEU A 214     120.675  99.906  99.238  1.00  5.37              
ATOM   3440  CA  LEU A 214     119.092  99.733  97.832  1.00  5.37              
ATOM   3441  HA  LEU A 214     119.096  99.328  96.819  1.00  5.37              
ATOM   3442  CB  LEU A 214     118.492  98.695  98.800  1.00  5.37              
ATOM   3443  HB1 LEU A 214     117.430  98.575  98.580  1.00  5.37              
ATOM   3444  HB2 LEU A 214     118.578  99.108  99.806  1.00  5.37              
ATOM   3445  CG  LEU A 214     119.142  97.297  98.779  1.00  5.37              
ATOM   3446  HG  LEU A 214     120.227  97.390  98.821  1.00  5.37              
ATOM   3447  CD1 LEU A 214     118.692  96.513 100.008  1.00  5.37              
ATOM   3448 1HD1 LEU A 214     119.136  95.519 100.001  1.00  5.37              
ATOM   3449 2HD1 LEU A 214     119.010  97.030 100.912  1.00  5.37              
ATOM   3450 3HD1 LEU A 214     117.607  96.415 100.009  1.00  5.37              
ATOM   3451  CD2 LEU A 214     118.759  96.476  97.552  1.00  5.37              
ATOM   3452 1HD2 LEU A 214     119.251  95.505  97.587  1.00  5.37              
ATOM   3453 2HD2 LEU A 214     117.677  96.336  97.518  1.00  5.37              
ATOM   3454 3HD2 LEU A 214     119.067  96.996  96.650  1.00  5.37              
ATOM   3455  C   LEU A 214     118.226 101.003  97.823  1.00  5.37              
ATOM   3456  O   LEU A 214     117.031 100.950  97.553  1.00  5.37              
ATOM   3457  N   ALA A 215     118.812 102.159  98.132  1.00  5.69              
ATOM   3458  H   ALA A 215     119.777 102.149  98.423  1.00  5.69              
ATOM   3459  CA  ALA A 215     118.150 103.442  98.064  1.00  5.69              
ATOM   3460  HA  ALA A 215     117.375 103.449  98.832  1.00  5.69              
ATOM   3461  CB  ALA A 215     119.163 104.528  98.427  1.00  5.69              
ATOM   3462  HB1 ALA A 215     118.673 105.501  98.412  1.00  5.69              
ATOM   3463  HB2 ALA A 215     119.554 104.337  99.427  1.00  5.69              
ATOM   3464  HB3 ALA A 215     119.989 104.526  97.714  1.00  5.69              
ATOM   3465  C   ALA A 215     117.487 103.703  96.713  1.00  5.69              
ATOM   3466  O   ALA A 215     118.103 103.603  95.657  1.00  5.69              
ATOM   3467  N   SER A 216     116.209 104.066  96.757  1.00  5.79              
ATOM   3468  H   SER A 216     115.795 104.169  97.672  1.00  5.79              
ATOM   3469  CA  SER A 216     115.324 104.148  95.596  1.00  5.79              
ATOM   3470  HA  SER A 216     114.402 104.574  95.989  1.00  5.79              
ATOM   3471  CB  SER A 216     115.803 105.167  94.538  1.00  5.79              
ATOM   3472  HB1 SER A 216     116.337 105.982  95.028  1.00  5.79              
ATOM   3473  HB2 SER A 216     114.924 105.586  94.047  1.00  5.79              
ATOM   3474  OG  SER A 216     116.625 104.590  93.538  1.00  5.79              
ATOM   3475  HG  SER A 216     117.410 104.226  93.984  1.00  5.79              
ATOM   3476  C   SER A 216     114.869 102.811  94.997  1.00  5.79              
ATOM   3477  O   SER A 216     114.339 102.807  93.884  1.00  5.79              
ATOM   3478  N   PHE A 217     114.981 101.687  95.713  1.00  6.16              
ATOM   3479  H   PHE A 217     115.493 101.679  96.588  1.00  6.16              
ATOM   3480  CA  PHE A 217     114.103 100.547  95.422  1.00  6.16              
ATOM   3481  HA  PHE A 217     114.291 100.248  94.390  1.00  6.16              
ATOM   3482  CB  PHE A 217     114.416  99.331  96.305  1.00  6.16              
ATOM   3483  HB1 PHE A 217     113.482  98.842  96.587  1.00  6.16              
ATOM   3484  HB2 PHE A 217     114.901  99.652  97.222  1.00  6.16              
ATOM   3485  CG  PHE A 217     115.310  98.300  95.646  1.00  6.16              
ATOM   3486  CD1 PHE A 217     116.583  98.664  95.177  1.00  6.16              
ATOM   3487  HD1 PHE A 217     116.925  99.682  95.280  1.00  6.16              
ATOM   3488  CE1 PHE A 217     117.422  97.702  94.595  1.00  6.16              
ATOM   3489  HE1 PHE A 217     118.399  97.983  94.246  1.00  6.16              
ATOM   3490  CZ  PHE A 217     117.010  96.364  94.506  1.00  6.16              
ATOM   3491  HZ  PHE A 217     117.667  95.616  94.084  1.00  6.16              
ATOM   3492  CE2 PHE A 217     115.740  95.997  94.975  1.00  6.16              
ATOM   3493  HE2 PHE A 217     115.424  94.966  94.904  1.00  6.16              
ATOM   3494  CD2 PHE A 217     114.881  96.967  95.522  1.00  6.16              
ATOM   3495  HD2 PHE A 217     113.902  96.678  95.875  1.00  6.16              
ATOM   3496  C   PHE A 217     112.626 100.966  95.488  1.00  6.16              
ATOM   3497  O   PHE A 217     112.282 101.981  96.099  1.00  6.16              
ATOM   3498  N   LYS A 218     111.767 100.218  94.790  1.00  6.05              
ATOM   3499  H   LYS A 218     112.101  99.358  94.383  1.00  6.05              
ATOM   3500  CA  LYS A 218     110.379 100.629  94.544  1.00  6.05              
ATOM   3501  HA  LYS A 218     110.212 101.637  94.930  1.00  6.05              
ATOM   3502  CB  LYS A 218     110.030 100.624  93.034  1.00  6.05              
ATOM   3503  HB1 LYS A 218     108.950 100.491  92.941  1.00  6.05              
ATOM   3504  HB2 LYS A 218     110.500  99.776  92.532  1.00  6.05              
ATOM   3505  CG  LYS A 218     110.362 101.935  92.301  1.00  6.05              
ATOM   3506  HG1 LYS A 218     110.074 102.773  92.938  1.00  6.05              
ATOM   3507  HG2 LYS A 218     109.765 101.988  91.390  1.00  6.05              
ATOM   3508  CD  LYS A 218     111.838 102.063  91.911  1.00  6.05              
ATOM   3509  HD1 LYS A 218     112.046 101.422  91.052  1.00  6.05              
ATOM   3510  HD2 LYS A 218     112.453 101.739  92.744  1.00  6.05              
ATOM   3511  CE  LYS A 218     112.172 103.521  91.572  1.00  6.05              
ATOM   3512  HE1 LYS A 218     111.812 104.154  92.389  1.00  6.05              
ATOM   3513  HE2 LYS A 218     111.646 103.801  90.654  1.00  6.05              
ATOM   3514  NZ  LYS A 218     113.633 103.707  91.411  1.00  6.05              
ATOM   3515  HZ1 LYS A 218     113.891 104.674  91.276  1.00  6.05              
ATOM   3516  HZ2 LYS A 218     114.123 103.369  92.239  1.00  6.05              
ATOM   3517  HZ3 LYS A 218     113.975 103.165  90.623  1.00  6.05              
ATOM   3518  C   LYS A 218     109.380  99.774  95.293  1.00  6.05              
ATOM   3519  O   LYS A 218     108.555 100.331  95.998  1.00  6.05              
ATOM   3520  N   GLU A 219     109.485  98.462  95.122  1.00  5.09              
ATOM   3521  H   GLU A 219     110.199  98.103  94.514  1.00  5.09              
ATOM   3522  CA  GLU A 219     108.668  97.463  95.799  1.00  5.09              
ATOM   3523  HA  GLU A 219     108.424  97.821  96.800  1.00  5.09              
ATOM   3524  CB  GLU A 219     107.360  97.213  95.014  1.00  5.09              
ATOM   3525  HB1 GLU A 219     106.923  96.268  95.339  1.00  5.09              
ATOM   3526  HB2 GLU A 219     107.613  97.114  93.967  1.00  5.09              
ATOM   3527  CG  GLU A 219     106.256  98.276  95.092  1.00  5.09              
ATOM   3528  HG1 GLU A 219     105.480  98.008  94.372  1.00  5.09              
ATOM   3529  HG2 GLU A 219     106.637  99.249  94.786  1.00  5.09              
ATOM   3530  CD  GLU A 219     105.638  98.343  96.489  1.00  5.09              
ATOM   3531  OE1 GLU A 219     104.474  97.906  96.658  1.00  5.09              
ATOM   3532  OE2 GLU A 219     106.326  98.786  97.432  1.00  5.09              
ATOM   3533  C   GLU A 219     109.443  96.149  95.968  1.00  5.09              
ATOM   3534  O   GLU A 219     110.505  95.972  95.363  1.00  5.09              
ATOM   3535  N   VAL A 220     108.921  95.249  96.805  1.00  3.89              
ATOM   3536  H   VAL A 220     107.963  95.361  97.103  1.00  3.89              
ATOM   3537  CA  VAL A 220     109.713  94.340  97.629  1.00  3.89              
ATOM   3538  HA  VAL A 220     110.605  94.052  97.090  1.00  3.89              
ATOM   3539  CB  VAL A 220     110.214  95.054  98.897  1.00  3.89              
ATOM   3540  HB  VAL A 220     110.678  95.990  98.582  1.00  3.89              
ATOM   3541  CG1 VAL A 220     109.090  95.384  99.871  1.00  3.89              
ATOM   3542 1HG1 VAL A 220     109.523  95.825 100.759  1.00  3.89              
ATOM   3543 2HG1 VAL A 220     108.394  96.083  99.410  1.00  3.89              
ATOM   3544 3HG1 VAL A 220     108.548  94.495 100.190  1.00  3.89              
ATOM   3545  CG2 VAL A 220     111.289  94.283  99.675  1.00  3.89              
ATOM   3546 1HG2 VAL A 220     110.842  93.532 100.317  1.00  3.89              
ATOM   3547 2HG2 VAL A 220     111.975  93.802  98.983  1.00  3.89              
ATOM   3548 3HG2 VAL A 220     111.848  94.981 100.299  1.00  3.89              
ATOM   3549  C   VAL A 220     108.935  93.064  98.005  1.00  3.89              
ATOM   3550  O   VAL A 220     107.725  93.122  98.215  1.00  3.89              
ATOM   3551  N   GLU A 221     109.650  91.959  98.242  1.00  3.79              
ATOM   3552  H   GLU A 221     110.583  91.940  97.855  1.00  3.79              
ATOM   3553  CA  GLU A 221     109.553  91.226  99.519  1.00  3.79              
ATOM   3554  HA  GLU A 221     109.317  91.968 100.281  1.00  3.79              
ATOM   3555  CB  GLU A 221     108.406  90.186  99.565  1.00  3.79              
ATOM   3556  HB1 GLU A 221     108.807  89.206  99.317  1.00  3.79              
ATOM   3557  HB2 GLU A 221     107.636  90.439  98.836  1.00  3.79              
ATOM   3558  CG  GLU A 221     107.759  90.160 100.973  1.00  3.79              
ATOM   3559  HG1 GLU A 221     107.271  91.123 101.142  1.00  3.79              
ATOM   3560  HG2 GLU A 221     108.544  90.064 101.724  1.00  3.79              
ATOM   3561  CD  GLU A 221     106.744  89.025 101.217  1.00  3.79              
ATOM   3562  OE1 GLU A 221     105.715  89.292 101.896  1.00  3.79              
ATOM   3563  OE2 GLU A 221     107.060  87.874 100.827  1.00  3.79              
ATOM   3564  C   GLU A 221     110.925  90.639  99.898  1.00  3.79              
ATOM   3565  O   GLU A 221     111.833  90.651  99.069  1.00  3.79              
ATOM   3566  N   LEU A 222     111.099  90.200 101.152  1.00  3.90              
ATOM   3567  H   LEU A 222     110.280  90.145 101.739  1.00  3.90              
ATOM   3568  CA  LEU A 222     112.402  90.044 101.826  1.00  3.90              
ATOM   3569  HA  LEU A 222     113.151  89.856 101.055  1.00  3.90              
ATOM   3570  CB  LEU A 222     112.725  91.388 102.522  1.00  3.90              
ATOM   3571  HB1 LEU A 222     112.617  91.279 103.601  1.00  3.90              
ATOM   3572  HB2 LEU A 222     112.010  92.154 102.213  1.00  3.90              
ATOM   3573  CG  LEU A 222     114.131  91.917 102.199  1.00  3.90              
ATOM   3574  HG  LEU A 222     114.869  91.152 102.435  1.00  3.90              
ATOM   3575  CD1 LEU A 222     114.312  92.351 100.742  1.00  3.90              
ATOM   3576 1HD1 LEU A 222     115.348  92.644 100.574  1.00  3.90              
ATOM   3577 2HD1 LEU A 222     114.071  91.540 100.056  1.00  3.90              
ATOM   3578 3HD1 LEU A 222     113.664  93.194 100.517  1.00  3.90              
ATOM   3579  CD2 LEU A 222     114.390  93.159 103.051  1.00  3.90              
ATOM   3580 1HD2 LEU A 222     115.407  93.505 102.879  1.00  3.90              
ATOM   3581 2HD2 LEU A 222     113.689  93.947 102.776  1.00  3.90              
ATOM   3582 3HD2 LEU A 222     114.269  92.924 104.107  1.00  3.90              
ATOM   3583  C   LEU A 222     112.414  88.792 102.721  1.00  3.90              
ATOM   3584  O   LEU A 222     112.689  88.834 103.922  1.00  3.90              
ATOM   3585  N   ARG A 223     111.982  87.677 102.117  1.00  4.41              
ATOM   3586  H   ARG A 223     111.916  87.735 101.102  1.00  4.41              
ATOM   3587  CA  ARG A 223     111.289  86.545 102.761  1.00  4.41              
ATOM   3588  HA  ARG A 223     110.504  86.990 103.372  1.00  4.41              
ATOM   3589  CB  ARG A 223     110.611  85.734 101.642  1.00  4.41              
ATOM   3590  HB1 ARG A 223     111.306  84.998 101.233  1.00  4.41              
ATOM   3591  HB2 ARG A 223     110.324  86.418 100.840  1.00  4.41              
ATOM   3592  CG  ARG A 223     109.331  85.050 102.126  1.00  4.41              
ATOM   3593  HG1 ARG A 223     108.742  85.757 102.714  1.00  4.41              
ATOM   3594  HG2 ARG A 223     109.587  84.192 102.748  1.00  4.41              
ATOM   3595  CD  ARG A 223     108.480  84.589 100.942  1.00  4.41              
ATOM   3596  HD1 ARG A 223     109.068  83.900 100.332  1.00  4.41              
ATOM   3597  HD2 ARG A 223     108.203  85.460 100.342  1.00  4.41              
ATOM   3598  NE  ARG A 223     107.260  83.939 101.438  1.00  4.41              
ATOM   3599  HE  ARG A 223     106.922  84.272 102.324  1.00  4.41              
ATOM   3600  CZ  ARG A 223     106.538  83.017 100.840  1.00  4.41              
ATOM   3601  NH1 ARG A 223     106.781  82.595  99.629  1.00  4.41              
ATOM   3602 1HH1 ARG A 223     107.520  83.040  99.112  1.00  4.41              
ATOM   3603 2HH1 ARG A 223     106.196  81.910  99.190  1.00  4.41              
ATOM   3604  NH2 ARG A 223     105.533  82.484 101.470  1.00  4.41              
ATOM   3605 1HH2 ARG A 223     105.368  82.713 102.447  1.00  4.41              
ATOM   3606 2HH2 ARG A 223     105.008  81.756 101.035  1.00  4.41              
ATOM   3607  C   ARG A 223     112.092  85.692 103.751  1.00  4.41              
ATOM   3608  O   ARG A 223     111.535  84.806 104.395  1.00  4.41              
ATOM   3609  N   GLY A 224     113.380  85.985 103.866  1.00  4.49              
ATOM   3610  H   GLY A 224     113.712  86.731 103.273  1.00  4.49              
ATOM   3611  CA  GLY A 224     114.349  85.422 104.796  1.00  4.49              
ATOM   3612  HA1 GLY A 224     114.162  84.357 104.941  1.00  4.49              
ATOM   3613  HA2 GLY A 224     114.287  85.937 105.754  1.00  4.49              
ATOM   3614  C   GLY A 224     115.740  85.605 104.175  1.00  4.49              
ATOM   3615  O   GLY A 224     115.963  85.193 103.033  1.00  4.49              
ATOM   3616  N   LEU A 225     116.622  86.324 104.879  1.00  4.42              
ATOM   3617  H   LEU A 225     116.389  86.533 105.839  1.00  4.42              
ATOM   3618  CA  LEU A 225     117.504  87.308 104.229  1.00  4.42              
ATOM   3619  HA  LEU A 225     117.689  86.963 103.212  1.00  4.42              
ATOM   3620  CB  LEU A 225     116.729  88.645 104.131  1.00  4.42              
ATOM   3621  HB1 LEU A 225     115.745  88.454 103.703  1.00  4.42              
ATOM   3622  HB2 LEU A 225     117.259  89.280 103.420  1.00  4.42              
ATOM   3623  CG  LEU A 225     116.563  89.444 105.445  1.00  4.42              
ATOM   3624  HG  LEU A 225     117.540  89.685 105.859  1.00  4.42              
ATOM   3625  CD1 LEU A 225     115.846  90.754 105.132  1.00  4.42              
ATOM   3626 1HD1 LEU A 225     114.849  90.537 104.751  1.00  4.42              
ATOM   3627 2HD1 LEU A 225     115.749  91.367 106.022  1.00  4.42              
ATOM   3628 3HD1 LEU A 225     116.413  91.314 104.389  1.00  4.42              
ATOM   3629  CD2 LEU A 225     115.738  88.722 106.517  1.00  4.42              
ATOM   3630 1HD2 LEU A 225     115.526  89.406 107.339  1.00  4.42              
ATOM   3631 2HD2 LEU A 225     114.797  88.375 106.092  1.00  4.42              
ATOM   3632 3HD2 LEU A 225     116.304  87.891 106.934  1.00  4.42              
ATOM   3633  C   LEU A 225     118.899  87.516 104.849  1.00  4.42              
ATOM   3634  O   LEU A 225     119.547  88.524 104.580  1.00  4.42              
ATOM   3635  N   HIS A 226     119.326  86.646 105.759  1.00  4.48              
ATOM   3636  H   HIS A 226     118.804  85.795 105.875  1.00  4.48              
ATOM   3637  CA  HIS A 226     120.353  86.978 106.755  1.00  4.48              
ATOM   3638  HA  HIS A 226     120.995  87.715 106.362  1.00  4.48              
ATOM   3639  CB  HIS A 226     119.661  87.561 108.008  1.00  4.48              
ATOM   3640  HB1 HIS A 226     119.309  88.552 107.731  1.00  4.48              
ATOM   3641  HB2 HIS A 226     120.418  87.715 108.773  1.00  4.48              
ATOM   3642  CG  HIS A 226     118.513  86.773 108.588  1.00  4.48              
ATOM   3643  ND1 HIS A 226     117.712  87.238 109.653  1.00  4.48              
ATOM   3644  CE1 HIS A 226     117.034  86.167 110.086  1.00  4.48              
ATOM   3645  HE1 HIS A 226     116.439  86.150 110.988  1.00  4.48              
ATOM   3646  NE2 HIS A 226     117.303  85.088 109.335  1.00  4.48              
ATOM   3647  HE2 HIS A 226     117.192  84.119 109.656  1.00  4.48              
ATOM   3648  CD2 HIS A 226     118.216  85.463 108.377  1.00  4.48              
ATOM   3649  HD2 HIS A 226     118.758  84.785 107.734  1.00  4.48              
ATOM   3650  C   HIS A 226     121.364  85.771 107.025  1.00  4.48              
ATOM   3651  O   HIS A 226     122.125  85.555 106.110  1.00  4.48              
ATOM   3652  N   ASP A 227     121.544  84.958 108.109  1.00  4.51              
ATOM   3653  H   ASP A 227     122.305  84.331 107.908  1.00  4.51              
ATOM   3654  CA  ASP A 227     121.130  84.758 109.560  1.00  4.51              
ATOM   3655  HA  ASP A 227     120.398  85.505 109.781  1.00  4.51              
ATOM   3656  CB  ASP A 227     120.580  83.356 109.794  1.00  4.51              
ATOM   3657  HB1 ASP A 227     121.339  82.686 110.196  1.00  4.51              
ATOM   3658  HB2 ASP A 227     120.219  82.918 108.863  1.00  4.51              
ATOM   3659  CG  ASP A 227     119.379  83.378 110.773  1.00  4.51              
ATOM   3660  OD1 ASP A 227     119.454  84.135 111.754  1.00  4.51              
ATOM   3661  OD2 ASP A 227     118.359  82.720 110.450  1.00  4.51              
ATOM   3662  C   ASP A 227     122.395  85.108 110.469  1.00  4.51              
ATOM   3663  O   ASP A 227     123.411  84.607 110.044  1.00  4.51              
ATOM   3664  N   PRO A 228     122.494  85.944 111.635  1.00  4.57              
ATOM   3665  CD  PRO A 228     123.866  86.044 112.141  1.00  4.57              
ATOM   3666  HD1 PRO A 228     124.514  86.602 111.463  1.00  4.57              
ATOM   3667  HD2 PRO A 228     124.295  85.054 112.310  1.00  4.57              
ATOM   3668  CG  PRO A 228     123.827  86.753 113.491  1.00  4.57              
ATOM   3669  HG1 PRO A 228     123.904  87.822 113.314  1.00  4.57              
ATOM   3670  HG2 PRO A 228     124.615  86.411 114.160  1.00  4.57              
ATOM   3671  CB  PRO A 228     122.441  86.393 113.992  1.00  4.57              
ATOM   3672  HB1 PRO A 228     122.132  87.045 114.808  1.00  4.57              
ATOM   3673  HB2 PRO A 228     122.410  85.351 114.309  1.00  4.57              
ATOM   3674  CA  PRO A 228     121.628  86.566 112.707  1.00  4.57              
ATOM   3675  HA  PRO A 228     120.711  86.003 112.802  1.00  4.57              
ATOM   3676  C   PRO A 228     121.224  88.048 112.554  1.00  4.57              
ATOM   3677  O   PRO A 228     121.703  88.800 111.684  1.00  4.57              
ATOM   3678  N   GLN A 229     120.354  88.468 113.480  1.00  4.62              
ATOM   3679  H   GLN A 229     120.038  87.765 114.126  1.00  4.62              
ATOM   3680  CA  GLN A 229     119.744  89.795 113.557  1.00  4.62              
ATOM   3681  HA  GLN A 229     119.109  89.881 112.676  1.00  4.62              
ATOM   3682  CB  GLN A 229     118.806  89.908 114.776  1.00  4.62              
ATOM   3683  HB1 GLN A 229     119.388  89.846 115.696  1.00  4.62              
ATOM   3684  HB2 GLN A 229     118.103  89.076 114.740  1.00  4.62              
ATOM   3685  CG  GLN A 229     118.030  91.235 114.738  1.00  4.62              
ATOM   3686  HG1 GLN A 229     117.607  91.388 113.746  1.00  4.62              
ATOM   3687  HG2 GLN A 229     118.731  92.046 114.924  1.00  4.62              
ATOM   3688  CD  GLN A 229     116.893  91.351 115.748  1.00  4.62              
ATOM   3689  OE1 GLN A 229     116.405  90.398 116.320  1.00  4.62              
ATOM   3690  NE2 GLN A 229     116.368  92.518 116.000  1.00  4.62              
ATOM   3691 1HE2 GLN A 229     116.761  93.318 115.492  1.00  4.62              
ATOM   3692 2HE2 GLN A 229     115.626  92.580 116.670  1.00  4.62              
ATOM   3693  C   GLN A 229     120.743  90.960 113.473  1.00  4.62              
ATOM   3694  O   GLN A 229     120.454  91.940 112.782  1.00  4.62              
ATOM   3695  N   ASP A 230     121.925  90.852 114.092  1.00  4.67              
ATOM   3696  H   ASP A 230     122.186  89.992 114.564  1.00  4.67              
ATOM   3697  CA  ASP A 230     122.941  91.903 113.985  1.00  4.67              
ATOM   3698  HA  ASP A 230     122.519  92.810 114.419  1.00  4.67              
ATOM   3699  CB  ASP A 230     124.197  91.568 114.798  1.00  4.67              
ATOM   3700  HB1 ASP A 230     123.977  91.724 115.856  1.00  4.67              
ATOM   3701  HB2 ASP A 230     125.004  92.249 114.522  1.00  4.67              
ATOM   3702  CG  ASP A 230     124.635  90.124 114.596  1.00  4.67              
ATOM   3703  OD1 ASP A 230     124.098  89.278 115.350  1.00  4.67              
ATOM   3704  OD2 ASP A 230     125.422  89.873 113.655  1.00  4.67              
ATOM   3705  C   ASP A 230     123.237  92.272 112.515  1.00  4.67              
ATOM   3706  O   ASP A 230     123.092  93.441 112.121  1.00  4.67              
ATOM   3707  N   PHE A 231     123.504  91.282 111.652  1.00  4.62              
ATOM   3708  H   PHE A 231     123.564  90.327 111.991  1.00  4.62              
ATOM   3709  CA  PHE A 231     123.706  91.578 110.237  1.00  4.62              
ATOM   3710  HA  PHE A 231     124.508  92.311 110.166  1.00  4.62              
ATOM   3711  CB  PHE A 231     124.162  90.324 109.451  1.00  4.62              
ATOM   3712  HB1 PHE A 231     123.605  89.457 109.811  1.00  4.62              
ATOM   3713  HB2 PHE A 231     125.222  90.147 109.636  1.00  4.62              
ATOM   3714  CG  PHE A 231     123.915  90.502 107.963  1.00  4.62              
ATOM   3715  CD1 PHE A 231     124.382  91.673 107.339  1.00  4.62              
ATOM   3716  HD1 PHE A 231     125.084  92.311 107.856  1.00  4.62              
ATOM   3717  CE1 PHE A 231     123.718  92.161 106.203  1.00  4.62              
ATOM   3718  HE1 PHE A 231     123.907  93.157 105.844  1.00  4.62              
ATOM   3719  CZ  PHE A 231     122.723  91.397 105.585  1.00  4.62              
ATOM   3720  HZ  PHE A 231     122.195  91.784 104.731  1.00  4.62              
ATOM   3721  CE2 PHE A 231     122.364  90.154 106.119  1.00  4.62              
ATOM   3722  HE2 PHE A 231     121.560  89.587 105.640  1.00  4.62              
ATOM   3723  CD2 PHE A 231     122.938  89.712 107.324  1.00  4.62              
ATOM   3724  HD2 PHE A 231     122.558  88.824 107.810  1.00  4.62              
ATOM   3725  C   PHE A 231     122.463  92.243 109.579  1.00  4.62              
ATOM   3726  O   PHE A 231     122.556  93.238 108.824  1.00  4.62              
ATOM   3727  N   LEU A 232     121.283  91.698 109.885  1.00  4.70              
ATOM   3728  H   LEU A 232     121.259  90.998 110.616  1.00  4.70              
ATOM   3729  CA  LEU A 232     120.027  92.209 109.354  1.00  4.70              
ATOM   3730  HA  LEU A 232     120.019  92.053 108.275  1.00  4.70              
ATOM   3731  CB  LEU A 232     118.861  91.401 109.971  1.00  4.70              
ATOM   3732  HB1 LEU A 232     119.001  91.349 111.041  1.00  4.70              
ATOM   3733  HB2 LEU A 232     118.910  90.380 109.589  1.00  4.70              
ATOM   3734  CG  LEU A 232     117.441  91.952 109.764  1.00  4.70              
ATOM   3735  HG  LEU A 232     117.360  92.953 110.181  1.00  4.70              
ATOM   3736  CD1 LEU A 232     117.072  92.010 108.287  1.00  4.70              
ATOM   3737 1HD1 LEU A 232     117.205  91.024 107.846  1.00  4.70              
ATOM   3738 2HD1 LEU A 232     116.040  92.340 108.183  1.00  4.70              
ATOM   3739 3HD1 LEU A 232     117.714  92.724 107.773  1.00  4.70              
ATOM   3740  CD2 LEU A 232     116.418  91.049 110.463  1.00  4.70              
ATOM   3741 1HD2 LEU A 232     115.413  91.436 110.309  1.00  4.70              
ATOM   3742 2HD2 LEU A 232     116.488  90.034 110.067  1.00  4.70              
ATOM   3743 3HD2 LEU A 232     116.631  91.030 111.532  1.00  4.70              
ATOM   3744  C   LEU A 232     119.920  93.721 109.587  1.00  4.70              
ATOM   3745  O   LEU A 232     119.484  94.427 108.667  1.00  4.70              
ATOM   3746  N   GLU A 233     120.409  94.250 110.719  1.00  4.57              
ATOM   3747  H   GLU A 233     120.757  93.654 111.466  1.00  4.57              
ATOM   3748  CA  GLU A 233     120.159  95.686 110.939  1.00  4.57              
ATOM   3749  HA  GLU A 233     119.107  95.850 110.710  1.00  4.57              
ATOM   3750  CB  GLU A 233     120.292  96.089 112.410  1.00  4.57              
ATOM   3751  HB1 GLU A 233     119.806  97.057 112.531  1.00  4.57              
ATOM   3752  HB2 GLU A 233     121.352  96.210 112.638  1.00  4.57              
ATOM   3753  CG  GLU A 233     119.693  95.121 113.453  1.00  4.57              
ATOM   3754  HG1 GLU A 233     119.769  95.623 114.420  1.00  4.57              
ATOM   3755  HG2 GLU A 233     120.344  94.254 113.523  1.00  4.57              
ATOM   3756  CD  GLU A 233     118.229  94.647 113.284  1.00  4.57              
ATOM   3757  OE1 GLU A 233     117.642  94.283 114.327  1.00  4.57              
ATOM   3758  OE2 GLU A 233     117.637  94.624 112.173  1.00  4.57              
ATOM   3759  C   GLU A 233     120.895  96.646 109.970  1.00  4.57              
ATOM   3760  O   GLU A 233     120.326  97.632 109.462  1.00  4.57              
ATOM   3761  N   ASN A 234     122.104  96.253 109.547  1.00  4.56              
ATOM   3762  H   ASN A 234     122.447  95.372 109.911  1.00  4.56              
ATOM   3763  CA  ASN A 234     122.846  96.934 108.479  1.00  4.56              
ATOM   3764  HA  ASN A 234     123.088  97.941 108.822  1.00  4.56              
ATOM   3765  CB  ASN A 234     124.143  96.155 108.187  1.00  4.56              
ATOM   3766  HB1 ASN A 234     124.492  96.415 107.190  1.00  4.56              
ATOM   3767  HB2 ASN A 234     123.960  95.085 108.188  1.00  4.56              
ATOM   3768  CG  ASN A 234     125.253  96.481 109.161  1.00  4.56              
ATOM   3769  OD1 ASN A 234     126.024  97.398 108.909  1.00  4.56              
ATOM   3770  ND2 ASN A 234     125.396  95.750 110.243  1.00  4.56              
ATOM   3771 1HD2 ASN A 234     124.713  95.044 110.483  1.00  4.56              
ATOM   3772 2HD2 ASN A 234     126.090  96.030 110.915  1.00  4.56              
ATOM   3773  C   ASN A 234     121.983  97.078 107.215  1.00  4.56              
ATOM   3774  O   ASN A 234     121.897  98.179 106.634  1.00  4.56              
ATOM   3775  N   LEU A 235     121.307  95.986 106.806  1.00  4.52              
ATOM   3776  H   LEU A 235     121.277  95.156 107.392  1.00  4.52              
ATOM   3777  CA  LEU A 235     120.442  96.110 105.614  1.00  4.52              
ATOM   3778  HA  LEU A 235     121.072  96.421 104.783  1.00  4.52              
ATOM   3779  CB  LEU A 235     119.787  94.770 105.207  1.00  4.52              
ATOM   3780  HB1 LEU A 235     119.375  94.276 106.086  1.00  4.52              
ATOM   3781  HB2 LEU A 235     120.572  94.126 104.808  1.00  4.52              
ATOM   3782  CG  LEU A 235     118.660  94.936 104.146  1.00  4.52              
ATOM   3783  HG  LEU A 235     118.812  95.841 103.564  1.00  4.52              
ATOM   3784  CD1 LEU A 235     118.656  93.796 103.143  1.00  4.52              
ATOM   3785 1HD1 LEU A 235     117.858  93.939 102.413  1.00  4.52              
ATOM   3786 2HD1 LEU A 235     119.606  93.772 102.611  1.00  4.52              
ATOM   3787 3HD1 LEU A 235     118.492  92.859 103.672  1.00  4.52              
ATOM   3788  CD2 LEU A 235     117.255  94.958 104.763  1.00  4.52              
ATOM   3789 1HD2 LEU A 235     117.174  95.733 105.518  1.00  4.52              
ATOM   3790 2HD2 LEU A 235     116.523  95.167 103.986  1.00  4.52              
ATOM   3791 3HD2 LEU A 235     117.033  93.996 105.226  1.00  4.52              
ATOM   3792  C   LEU A 235     119.380  97.204 105.767  1.00  4.52              
ATOM   3793  O   LEU A 235     119.143  97.963 104.817  1.00  4.52              
ATOM   3794  N   SER A 236     118.757  97.305 106.942  1.00  4.67              
ATOM   3795  H   SER A 236     119.053  96.731 107.727  1.00  4.67              
ATOM   3796  CA  SER A 236     117.765  98.352 107.153  1.00  4.67              
ATOM   3797  HA  SER A 236     116.992  98.251 106.392  1.00  4.67              
ATOM   3798  CB  SER A 236     117.076  98.219 108.516  1.00  4.67              
ATOM   3799  HB1 SER A 236     116.444  99.093 108.680  1.00  4.67              
ATOM   3800  HB2 SER A 236     117.816  98.169 109.316  1.00  4.67              
ATOM   3801  OG  SER A 236     116.257  97.056 108.524  1.00  4.67              
ATOM   3802  HG  SER A 236     116.758  96.361 108.975  1.00  4.67              
ATOM   3803  C   SER A 236     118.387  99.721 106.973  1.00  4.67              
ATOM   3804  O   SER A 236     117.800 100.504 106.222  1.00  4.67              
ATOM   3805  N   THR A 237     119.600  99.987 107.495  1.00  4.62              
ATOM   3806  H   THR A 237     120.098  99.288 108.040  1.00  4.62              
ATOM   3807  CA  THR A 237     120.215 101.304 107.184  1.00  4.62              
ATOM   3808  HA  THR A 237     119.496 102.054 107.516  1.00  4.62              
ATOM   3809  CB  THR A 237     121.517 101.612 107.953  1.00  4.62              
ATOM   3810  HB  THR A 237     122.124 102.299 107.362  1.00  4.62              
ATOM   3811  CG2 THR A 237     121.209 102.278 109.291  1.00  4.62              
ATOM   3812 1HG2 THR A 237     122.133 102.441 109.847  1.00  4.62              
ATOM   3813 2HG2 THR A 237     120.728 103.242 109.124  1.00  4.62              
ATOM   3814 3HG2 THR A 237     120.548 101.644 109.886  1.00  4.62              
ATOM   3815  OG1 THR A 237     122.290 100.479 108.269  1.00  4.62              
ATOM   3816  HG1 THR A 237     121.992 100.188 109.153  1.00  4.62              
ATOM   3817  C   THR A 237     120.336 101.569 105.688  1.00  4.62              
ATOM   3818  O   THR A 237     120.062 102.676 105.225  1.00  4.62              
ATOM   3819  N   ARG A 238     120.618 100.547 104.879  1.00  4.60              
ATOM   3820  H   ARG A 238     120.706  99.620 105.280  1.00  4.60              
ATOM   3821  CA  ARG A 238     120.749 100.734 103.416  1.00  4.60              
ATOM   3822  HA  ARG A 238     121.322 101.640 103.211  1.00  4.60              
ATOM   3823  CB  ARG A 238     121.500  99.521 102.867  1.00  4.60              
ATOM   3824  HB1 ARG A 238     121.834  99.771 101.865  1.00  4.60              
ATOM   3825  HB2 ARG A 238     120.791  98.700 102.751  1.00  4.60              
ATOM   3826  CG  ARG A 238     122.674  98.987 103.716  1.00  4.60              
ATOM   3827  HG1 ARG A 238     123.324  98.426 103.065  1.00  4.60              
ATOM   3828  HG2 ARG A 238     122.273  98.234 104.374  1.00  4.60              
ATOM   3829  CD  ARG A 238     123.548  99.967 104.530  1.00  4.60              
ATOM   3830  HD1 ARG A 238     123.012 100.314 105.412  1.00  4.60              
ATOM   3831  HD2 ARG A 238     123.793 100.828 103.910  1.00  4.60              
ATOM   3832  NE  ARG A 238     124.797  99.306 104.937  1.00  4.60              
ATOM   3833  HE  ARG A 238     125.296  98.840 104.192  1.00  4.60              
ATOM   3834  CZ  ARG A 238     125.278  99.057 106.141  1.00  4.60              
ATOM   3835  NH1 ARG A 238     124.777  99.494 107.258  1.00  4.60              
ATOM   3836 1HH1 ARG A 238     123.873  99.960 107.263  1.00  4.60              
ATOM   3837 2HH1 ARG A 238     125.164  99.182 108.137  1.00  4.60              
ATOM   3838  NH2 ARG A 238     126.318  98.283 106.227  1.00  4.60              
ATOM   3839 1HH2 ARG A 238     126.665  97.850 105.385  1.00  4.60              
ATOM   3840 2HH2 ARG A 238     126.639  98.017 107.150  1.00  4.60              
ATOM   3841  C   ARG A 238     119.438 100.877 102.648  1.00  4.60              
ATOM   3842  O   ARG A 238     119.465 101.382 101.531  1.00  4.60              
ATOM   3843  N   GLN A 239     118.306 100.457 103.214  1.00  4.63              
ATOM   3844  H   GLN A 239     118.351 100.020 104.128  1.00  4.63              
ATOM   3845  CA  GLN A 239     116.988 100.801 102.650  1.00  4.63              
ATOM   3846  HA  GLN A 239     117.075 101.022 101.585  1.00  4.63              
ATOM   3847  CB  GLN A 239     116.021  99.620 102.821  1.00  4.63              
ATOM   3848  HB1 GLN A 239     115.040  99.915 102.448  1.00  4.63              
ATOM   3849  HB2 GLN A 239     115.931  99.373 103.880  1.00  4.63              
ATOM   3850  CG  GLN A 239     116.458  98.378 102.034  1.00  4.63              
ATOM   3851  HG1 GLN A 239     117.317  97.919 102.523  1.00  4.63              
ATOM   3852  HG2 GLN A 239     116.733  98.686 101.028  1.00  4.63              
ATOM   3853  CD  GLN A 239     115.344  97.348 101.911  1.00  4.63              
ATOM   3854  OE1 GLN A 239     115.112  96.762 100.872  1.00  4.63              
ATOM   3855  NE2 GLN A 239     114.609  97.075 102.963  1.00  4.63              
ATOM   3856 1HE2 GLN A 239     114.804  97.501 103.851  1.00  4.63              
ATOM   3857 2HE2 GLN A 239     113.898  96.377 102.830  1.00  4.63              
ATOM   3858  C   GLN A 239     116.434 102.072 103.329  1.00  4.63              
ATOM   3859  O   GLN A 239     115.227 102.279 103.348  1.00  4.63              
ATOM   3860  N   VAL A 240     117.256 102.943 103.926  1.00  4.60              
ATOM   3861  H   VAL A 240     118.243 102.739 104.013  1.00  4.60              
ATOM   3862  CA  VAL A 240     116.762 104.276 104.314  1.00  4.60              
ATOM   3863  HA  VAL A 240     115.877 104.131 104.934  1.00  4.60              
ATOM   3864  CB  VAL A 240     117.829 104.978 105.192  1.00  4.60              
ATOM   3865  HB  VAL A 240     118.159 104.250 105.933  1.00  4.60              
ATOM   3866  CG1 VAL A 240     119.061 105.463 104.413  1.00  4.60              
ATOM   3867 1HG1 VAL A 240     119.870 105.659 105.118  1.00  4.60              
ATOM   3868 2HG1 VAL A 240     119.392 104.693 103.716  1.00  4.60              
ATOM   3869 3HG1 VAL A 240     118.837 106.380 103.877  1.00  4.60              
ATOM   3870  CG2 VAL A 240     117.283 106.170 105.989  1.00  4.60              
ATOM   3871 1HG2 VAL A 240     118.027 106.473 106.726  1.00  4.60              
ATOM   3872 2HG2 VAL A 240     117.072 107.022 105.345  1.00  4.60              
ATOM   3873 3HG2 VAL A 240     116.381 105.873 106.524  1.00  4.60              
ATOM   3874  C   VAL A 240     116.352 105.118 103.105  1.00  4.60              
ATOM   3875  O   VAL A 240     116.737 104.830 101.975  1.00  4.60              
ATOM   3876  N   ARG A 241     115.572 106.181 103.346  1.00  6.72              
ATOM   3877  H   ARG A 241     115.326 106.352 104.311  1.00  6.72              
ATOM   3878  CA  ARG A 241     114.955 107.054 102.325  1.00  6.72              
ATOM   3879  HA  ARG A 241     114.116 107.565 102.801  1.00  6.72              
ATOM   3880  CB  ARG A 241     115.948 108.167 101.876  1.00  6.72              
ATOM   3881  HB1 ARG A 241     116.414 108.607 102.759  1.00  6.72              
ATOM   3882  HB2 ARG A 241     115.324 108.953 101.445  1.00  6.72              
ATOM   3883  CG  ARG A 241     117.045 107.868 100.816  1.00  6.72              
ATOM   3884  HG1 ARG A 241     117.156 108.777 100.222  1.00  6.72              
ATOM   3885  HG2 ARG A 241     116.724 107.084 100.134  1.00  6.72              
ATOM   3886  CD  ARG A 241     118.447 107.501 101.334  1.00  6.72              
ATOM   3887  HD1 ARG A 241     118.418 106.495 101.743  1.00  6.72              
ATOM   3888  HD2 ARG A 241     118.730 108.199 102.124  1.00  6.72              
ATOM   3889  NE  ARG A 241     119.460 107.557 100.254  1.00  6.72              
ATOM   3890  HE  ARG A 241     119.221 108.097  99.442  1.00  6.72              
ATOM   3891  CZ  ARG A 241     120.640 106.957 100.217  1.00  6.72              
ATOM   3892  NH1 ARG A 241     121.062 106.158 101.144  1.00  6.72              
ATOM   3893 1HH1 ARG A 241     120.468 105.876 101.894  1.00  6.72              
ATOM   3894 2HH1 ARG A 241     121.966 105.714 100.985  1.00  6.72              
ATOM   3895  NH2 ARG A 241     121.456 107.133  99.223  1.00  6.72              
ATOM   3896 1HH2 ARG A 241     121.240 107.700  98.432  1.00  6.72              
ATOM   3897 2HH2 ARG A 241     122.372 106.678  99.291  1.00  6.72              
ATOM   3898  C   ARG A 241     114.303 106.306 101.153  1.00  6.72              
ATOM   3899  O   ARG A 241     114.301 106.755 100.006  1.00  6.72              
ATOM   3900  N   ILE A 242     113.795 105.115 101.447  1.00  8.32              
ATOM   3901  H   ILE A 242     113.809 104.797 102.401  1.00  8.32              
ATOM   3902  CA  ILE A 242     113.138 104.282 100.465  1.00  8.32              
ATOM   3903  HA  ILE A 242     113.543 104.532  99.485  1.00  8.32              
ATOM   3904  CB  ILE A 242     113.477 102.797 100.717  1.00  8.32              
ATOM   3905  HB  ILE A 242     114.545 102.743 100.934  1.00  8.32              
ATOM   3906  CG2 ILE A 242     112.707 102.220 101.916  1.00  8.32              
ATOM   3907 1HG2 ILE A 242     113.124 101.267 102.231  1.00  8.32              
ATOM   3908 2HG2 ILE A 242     112.758 102.898 102.766  1.00  8.32              
ATOM   3909 3HG2 ILE A 242     111.669 102.074 101.656  1.00  8.32              
ATOM   3910  CG1 ILE A 242     113.255 101.977  99.435  1.00  8.32              
ATOM   3911 1HG1 ILE A 242     113.802 102.437  98.611  1.00  8.32              
ATOM   3912 2HG1 ILE A 242     112.201 101.993  99.176  1.00  8.32              
ATOM   3913  CD1 ILE A 242     113.726 100.522  99.551  1.00  8.32              
ATOM   3914  HD1 ILE A 242     113.308  99.952  98.725  1.00  8.32              
ATOM   3915  HD2 ILE A 242     114.816 100.481  99.525  1.00  8.32              
ATOM   3916  HD3 ILE A 242     113.381 100.055 100.467  1.00  8.32              
ATOM   3917  C   ILE A 242     111.657 104.636 100.460  1.00  8.32              
ATOM   3918  O   ILE A 242     110.961 104.533 101.464  1.00  8.32              
ATOM   3919  N   GLN A 243     111.165 105.074  99.306  1.00  9.42              
ATOM   3920  H   GLN A 243     111.786 105.153  98.518  1.00  9.42              
ATOM   3921  CA  GLN A 243     109.791 105.569  99.160  1.00  9.42              
ATOM   3922  HA  GLN A 243     109.408 105.843 100.144  1.00  9.42              
ATOM   3923  CB  GLN A 243     109.812 106.846  98.295  1.00  9.42              
ATOM   3924  HB1 GLN A 243     108.809 107.275  98.288  1.00  9.42              
ATOM   3925  HB2 GLN A 243     110.066 106.578  97.268  1.00  9.42              
ATOM   3926  CG  GLN A 243     110.801 107.931  98.772  1.00  9.42              
ATOM   3927  HG1 GLN A 243     110.612 108.844  98.209  1.00  9.42              
ATOM   3928  HG2 GLN A 243     111.821 107.611  98.556  1.00  9.42              
ATOM   3929  CD  GLN A 243     110.701 108.251 100.261  1.00  9.42              
ATOM   3930  OE1 GLN A 243     111.679 108.295 100.987  1.00  9.42              
ATOM   3931  NE2 GLN A 243     109.518 108.476 100.789  1.00  9.42              
ATOM   3932 1HE2 GLN A 243     108.678 108.425 100.242  1.00  9.42              
ATOM   3933 2HE2 GLN A 243     109.514 108.617 101.782  1.00  9.42              
ATOM   3934  C   GLN A 243     108.820 104.525  98.621  1.00  9.42              
ATOM   3935  O   GLN A 243     107.905 104.784  97.842  1.00  9.42              
ATOM   3936  N   THR A 244     109.128 103.322  99.061  1.00  9.09              
ATOM   3937  H   THR A 244     109.888 103.305  99.722  1.00  9.09              
ATOM   3938  CA  THR A 244     108.424 102.068  98.914  1.00  9.09              
ATOM   3939  HA  THR A 244     108.456 101.792  97.864  1.00  9.09              
ATOM   3940  CB  THR A 244     109.260 101.080  99.689  1.00  9.09              
ATOM   3941  HB  THR A 244     110.295 101.249  99.408  1.00  9.09              
ATOM   3942  CG2 THR A 244     109.171 101.376 101.199  1.00  9.09              
ATOM   3943 1HG2 THR A 244     109.927 100.817 101.731  1.00  9.09              
ATOM   3944 2HG2 THR A 244     109.356 102.425 101.412  1.00  9.09              
ATOM   3945 3HG2 THR A 244     108.185 101.159 101.594  1.00  9.09              
ATOM   3946  OG1 THR A 244     108.995  99.784  99.227  1.00  9.09              
ATOM   3947  HG1 THR A 244     108.070  99.580  99.430  1.00  9.09              
ATOM   3948  C   THR A 244     106.959 102.153  99.320  1.00  9.09              
ATOM   3949  O   THR A 244     106.591 102.953 100.187  1.00  9.09              
ATOM   3950  N   VAL A 245     106.108 101.349  98.680  1.00  9.39              
ATOM   3951  H   VAL A 245     106.476 100.619  98.070  1.00  9.39              
ATOM   3952  CA  VAL A 245     104.658 101.434  98.861  1.00  9.39              
ATOM   3953  HA  VAL A 245     104.433 102.357  99.390  1.00  9.39              
ATOM   3954  CB  VAL A 245     103.915 101.512  97.513  1.00  9.39              
ATOM   3955  HB  VAL A 245     103.935 100.539  97.027  1.00  9.39              
ATOM   3956  CG1 VAL A 245     102.454 101.919  97.740  1.00  9.39              
ATOM   3957 1HG1 VAL A 245     101.929 101.950  96.785  1.00  9.39              
ATOM   3958 2HG1 VAL A 245     101.947 101.192  98.375  1.00  9.39              
ATOM   3959 3HG1 VAL A 245     102.402 102.903  98.203  1.00  9.39              
ATOM   3960  CG2 VAL A 245     104.551 102.534  96.556  1.00  9.39              
ATOM   3961 1HG2 VAL A 245     103.928 102.644  95.669  1.00  9.39              
ATOM   3962 2HG2 VAL A 245     104.658 103.499  97.053  1.00  9.39              
ATOM   3963 3HG2 VAL A 245     105.535 102.185  96.242  1.00  9.39              
ATOM   3964  C   VAL A 245     104.124 100.301  99.695  1.00  9.39              
ATOM   3965  O   VAL A 245     103.532 100.575 100.718  1.00  9.39              
ATOM   3966  N   ASN A 246     104.401  99.043  99.398  1.00  9.60              
ATOM   3967  H   ASN A 246     104.894  98.877  98.521  1.00  9.60              
ATOM   3968  CA  ASN A 246     104.746  98.130 100.502  1.00  9.60              
ATOM   3969  HA  ASN A 246     103.885  98.095 101.152  1.00  9.60              
ATOM   3970  CB  ASN A 246     105.008  96.723  99.924  1.00  9.60              
ATOM   3971  HB1 ASN A 246     105.551  96.140 100.665  1.00  9.60              
ATOM   3972  HB2 ASN A 246     105.630  96.783  99.031  1.00  9.60              
ATOM   3973  CG  ASN A 246     103.743  95.952  99.629  1.00  9.60              
ATOM   3974  OD1 ASN A 246     103.101  95.434 100.525  1.00  9.60              
ATOM   3975  ND2 ASN A 246     103.346  95.875  98.379  1.00  9.60              
ATOM   3976 1HD2 ASN A 246     103.837  96.407  97.657  1.00  9.60              
ATOM   3977 2HD2 ASN A 246     102.480  95.409  98.202  1.00  9.60              
ATOM   3978  C   ASN A 246     105.989  98.632 101.218  1.00  9.60              
ATOM   3979  O   ASN A 246     106.694  99.494 100.723  1.00  9.60              
ATOM   3980  N   LEU A 247     106.429  98.012 102.334  1.00  7.78              
ATOM   3981  H   LEU A 247     105.750  97.454 102.826  1.00  7.78              
ATOM   3982  CA  LEU A 247     107.810  97.453 102.324  1.00  7.78              
ATOM   3983  HA  LEU A 247     107.883  96.912 101.387  1.00  7.78              
ATOM   3984  CB  LEU A 247     109.009  98.456 102.281  1.00  7.78              
ATOM   3985  HB1 LEU A 247     108.885  99.214 103.043  1.00  7.78              
ATOM   3986  HB2 LEU A 247     108.923  98.906 101.317  1.00  7.78              
ATOM   3987  CG  LEU A 247     110.466  97.915 102.354  1.00  7.78              
ATOM   3988  HG  LEU A 247     110.485  96.847 102.559  1.00  7.78              
ATOM   3989  CD1 LEU A 247     111.227  98.150 101.044  1.00  7.78              
ATOM   3990 1HD1 LEU A 247     112.210  97.682 101.084  1.00  7.78              
ATOM   3991 2HD1 LEU A 247     110.669  97.724 100.213  1.00  7.78              
ATOM   3992 3HD1 LEU A 247     111.329  99.217 100.860  1.00  7.78              
ATOM   3993  CD2 LEU A 247     111.294  98.616 103.435  1.00  7.78              
ATOM   3994 1HD2 LEU A 247     112.317  98.256 103.428  1.00  7.78              
ATOM   3995 2HD2 LEU A 247     111.304  99.693 103.274  1.00  7.78              
ATOM   3996 3HD2 LEU A 247     110.874  98.415 104.406  1.00  7.78              
ATOM   3997  C   LEU A 247     108.050  96.484 103.407  1.00  7.78              
ATOM   3998  O   LEU A 247     108.028  95.271 103.236  1.00  7.78              
ATOM   3999  N   HIS A 248     108.440  97.074 104.532  1.00  8.17              
ATOM   4000  H   HIS A 248     108.374  98.067 104.621  1.00  8.17              
ATOM   4001  CA  HIS A 248     108.997  96.344 105.585  1.00  8.17              
ATOM   4002  HA  HIS A 248     109.735  95.604 105.235  1.00  8.17              
ATOM   4003  CB  HIS A 248     109.652  97.280 106.635  1.00  8.17              
ATOM   4004  HB1 HIS A 248     109.001  97.388 107.509  1.00  8.17              
ATOM   4005  HB2 HIS A 248     109.749  98.285 106.229  1.00  8.17              
ATOM   4006  CG  HIS A 248     111.004  96.825 107.141  1.00  8.17              
ATOM   4007  ND1 HIS A 248     111.256  95.589 107.735  1.00  8.17              
ATOM   4008  CE1 HIS A 248     112.549  95.612 108.103  1.00  8.17              
ATOM   4009  HE1 HIS A 248     113.066  94.806 108.603  1.00  8.17              
ATOM   4010  NE2 HIS A 248     113.111  96.792 107.789  1.00  8.17              
ATOM   4011  HE2 HIS A 248     114.072  97.055 108.013  1.00  8.17              
ATOM   4012  CD2 HIS A 248     112.153  97.571 107.172  1.00  8.17              
ATOM   4013  HD2 HIS A 248     112.267  98.584 106.814  1.00  8.17              
ATOM   4014  C   HIS A 248     107.873  95.563 106.258  1.00  8.17              
ATOM   4015  O   HIS A 248     106.690  95.886 106.150  1.00  8.17              
ATOM   4016  N   LEU A 249     108.313  94.604 107.017  1.00  7.08              
ATOM   4017  H   LEU A 249     109.313  94.485 107.151  1.00  7.08              
ATOM   4018  CA  LEU A 249     107.404  93.859 107.812  1.00  7.08              
ATOM   4019  HA  LEU A 249     106.549  93.597 107.203  1.00  7.08              
ATOM   4020  CB  LEU A 249     108.073  92.500 108.174  1.00  7.08              
ATOM   4021  HB1 LEU A 249     107.969  91.843 107.312  1.00  7.08              
ATOM   4022  HB2 LEU A 249     107.483  92.084 108.987  1.00  7.08              
ATOM   4023  CG  LEU A 249     109.559  92.507 108.591  1.00  7.08              
ATOM   4024  HG  LEU A 249     109.782  93.435 109.110  1.00  7.08              
ATOM   4025  CD1 LEU A 249     109.835  91.343 109.541  1.00  7.08              
ATOM   4026 1HD1 LEU A 249     109.222  91.435 110.437  1.00  7.08              
ATOM   4027 2HD1 LEU A 249     109.606  90.394 109.060  1.00  7.08              
ATOM   4028 3HD1 LEU A 249     110.885  91.331 109.830  1.00  7.08              
ATOM   4029  CD2 LEU A 249     110.537  92.344 107.422  1.00  7.08              
ATOM   4030 1HD2 LEU A 249     111.566  92.393 107.778  1.00  7.08              
ATOM   4031 2HD2 LEU A 249     110.384  91.383 106.931  1.00  7.08              
ATOM   4032 3HD2 LEU A 249     110.403  93.124 106.677  1.00  7.08              
ATOM   4033  C   LEU A 249     106.922  94.626 109.027  1.00  7.08              
ATOM   4034  O   LEU A 249     107.732  94.934 109.904  1.00  7.08              
ATOM   4035  N   SER A 250     105.617  94.946 109.056  1.00  7.96              
ATOM   4036  H   SER A 250     105.039  94.683 108.276  1.00  7.96              
ATOM   4037  CA  SER A 250     105.111  96.003 109.933  1.00  7.96              
ATOM   4038  HA  SER A 250     105.853  96.076 110.729  1.00  7.96              
ATOM   4039  CB  SER A 250     105.155  97.364 109.271  1.00  7.96              
ATOM   4040  HB1 SER A 250     104.271  97.515 108.652  1.00  7.96              
ATOM   4041  HB2 SER A 250     106.055  97.434 108.662  1.00  7.96              
ATOM   4042  OG  SER A 250     105.218  98.340 110.298  1.00  7.96              
ATOM   4043  HG  SER A 250     104.425  98.219 110.846  1.00  7.96              
ATOM   4044  C   SER A 250     103.827  95.803 110.744  1.00  7.96              
ATOM   4045  O   SER A 250     103.072  96.751 110.951  1.00  7.96              
ATOM   4046  N   SER A 251     103.691  94.635 111.359  1.00  7.96              
ATOM   4047  H   SER A 251     104.355  93.912 111.132  1.00  7.96              
ATOM   4048  CA  SER A 251     103.191  94.584 112.738  1.00  7.96              
ATOM   4049  HA  SER A 251     103.173  95.585 113.168  1.00  7.96              
ATOM   4050  CB  SER A 251     101.793  93.958 112.840  1.00  7.96              
ATOM   4051  HB1 SER A 251     101.813  93.154 113.574  1.00  7.96              
ATOM   4052  HB2 SER A 251     101.508  93.529 111.881  1.00  7.96              
ATOM   4053  OG  SER A 251     100.814  94.892 113.243  1.00  7.96              
ATOM   4054  HG  SER A 251     101.062  95.222 114.138  1.00  7.96              
ATOM   4055  C   SER A 251     104.185  93.731 113.518  1.00  7.96              
ATOM   4056  O   SER A 251     104.650  92.718 112.982  1.00  7.96              
ATOM   4057  N   ILE A 252     104.574  94.144 114.723  1.00  8.11              
ATOM   4058  H   ILE A 252     104.078  94.939 115.129  1.00  8.11              
ATOM   4059  CA  ILE A 252     105.602  93.454 115.511  1.00  8.11              
ATOM   4060  HA  ILE A 252     105.463  92.395 115.287  1.00  8.11              
ATOM   4061  CB  ILE A 252     107.064  93.805 115.083  1.00  8.11              
ATOM   4062  HB  ILE A 252     107.461  94.554 115.760  1.00  8.11              
ATOM   4063  CG2 ILE A 252     107.899  92.508 115.239  1.00  8.11              
ATOM   4064 1HG2 ILE A 252     108.962  92.717 115.157  1.00  8.11              
ATOM   4065 2HG2 ILE A 252     107.714  92.042 116.205  1.00  8.11              
ATOM   4066 3HG2 ILE A 252     107.607  91.798 114.461  1.00  8.11              
ATOM   4067  CG1 ILE A 252     107.281  94.397 113.671  1.00  8.11              
ATOM   4068 1HG1 ILE A 252     106.584  95.220 113.507  1.00  8.11              
ATOM   4069 2HG1 ILE A 252     107.106  93.634 112.913  1.00  8.11              
ATOM   4070  CD1 ILE A 252     108.688  94.976 113.486  1.00  8.11              
ATOM   4071  HD1 ILE A 252     109.447  94.218 113.657  1.00  8.11              
ATOM   4072  HD2 ILE A 252     108.786  95.349 112.468  1.00  8.11              
ATOM   4073  HD3 ILE A 252     108.845  95.799 114.184  1.00  8.11              
ATOM   4074  C   ILE A 252     105.343  93.529 117.023  1.00  8.11              
ATOM   4075  O   ILE A 252     104.211  93.354 117.452  1.00  8.11              
ATOM   4076  N   TRP A 253     106.384  93.717 117.843  1.00  9.28              
ATOM   4077  H   TRP A 253     107.276  93.788 117.385  1.00  9.28              
ATOM   4078  CA  TRP A 253     106.291  94.499 119.086  1.00  9.28              
ATOM   4079  HA  TRP A 253     105.242  94.656 119.343  1.00  9.28              
ATOM   4080  CB  TRP A 253     106.938  93.743 120.261  1.00  9.28              
ATOM   4081  HB1 TRP A 253     106.612  94.230 121.181  1.00  9.28              
ATOM   4082  HB2 TRP A 253     108.013  93.892 120.199  1.00  9.28              
ATOM   4083  CG  TRP A 253     106.663  92.259 120.413  1.00  9.28              
ATOM   4084  CD1 TRP A 253     105.692  91.531 119.804  1.00  9.28              
ATOM   4085  HD1 TRP A 253     104.969  91.921 119.105  1.00  9.28              
ATOM   4086  NE1 TRP A 253     105.743  90.212 120.204  1.00  9.28              
ATOM   4087  HE1 TRP A 253     105.117  89.488 119.847  1.00  9.28              
ATOM   4088  CE2 TRP A 253     106.744  90.012 121.125  1.00  9.28              
ATOM   4089  CZ2 TRP A 253     107.181  88.883 121.831  1.00  9.28              
ATOM   4090  HZ2 TRP A 253     106.702  87.926 121.685  1.00  9.28              
ATOM   4091  CH2 TRP A 253     108.243  89.017 122.740  1.00  9.28              
ATOM   4092  HH2 TRP A 253     108.588  88.155 123.296  1.00  9.28              
ATOM   4093  CZ3 TRP A 253     108.846  90.272 122.936  1.00  9.28              
ATOM   4094  HZ3 TRP A 253     109.656  90.364 123.645  1.00  9.28              
ATOM   4095  CE3 TRP A 253     108.395  91.401 122.224  1.00  9.28              
ATOM   4096  HE3 TRP A 253     108.863  92.359 122.388  1.00  9.28              
ATOM   4097  CD2 TRP A 253     107.339  91.301 121.292  1.00  9.28              
ATOM   4098  C   TRP A 253     106.919  95.876 118.768  1.00  9.28              
ATOM   4099  O   TRP A 253     107.181  96.118 117.593  1.00  9.28              
ATOM   4100  N   SER A 254     107.209  96.777 119.716  1.00  9.56              
ATOM   4101  H   SER A 254     106.930  96.610 120.673  1.00  9.56              
ATOM   4102  CA  SER A 254     107.668  98.149 119.366  1.00  9.56              
ATOM   4103  HA  SER A 254     106.811  98.659 118.920  1.00  9.56              
ATOM   4104  CB  SER A 254     108.050  98.951 120.608  1.00  9.56              
ATOM   4105  HB1 SER A 254     108.211  99.995 120.332  1.00  9.56              
ATOM   4106  HB2 SER A 254     108.968  98.547 121.036  1.00  9.56              
ATOM   4107  OG  SER A 254     107.024  98.872 121.566  1.00  9.56              
ATOM   4108  HG  SER A 254     106.227  99.296 121.197  1.00  9.56              
ATOM   4109  C   SER A 254     108.789  98.258 118.321  1.00  9.56              
ATOM   4110  O   SER A 254     108.810  99.151 117.479  1.00  9.56              
ATOM   4111  N   THR A 255     109.709  97.310 118.413  1.00 10.07              
ATOM   4112  H   THR A 255     109.740  96.873 119.321  1.00 10.07              
ATOM   4113  CA  THR A 255     110.163  96.360 117.378  1.00 10.07              
ATOM   4114  HA  THR A 255     109.368  96.154 116.665  1.00 10.07              
ATOM   4115  CB  THR A 255     111.381  96.869 116.616  1.00 10.07              
ATOM   4116  HB  THR A 255     111.762  96.064 115.988  1.00 10.07              
ATOM   4117  CG2 THR A 255     111.132  98.077 115.721  1.00 10.07              
ATOM   4118 1HG2 THR A 255     110.234  97.924 115.123  1.00 10.07              
ATOM   4119 2HG2 THR A 255     111.017  98.983 116.316  1.00 10.07              
ATOM   4120 3HG2 THR A 255     111.981  98.209 115.054  1.00 10.07              
ATOM   4121  OG1 THR A 255     112.347  97.239 117.557  1.00 10.07              
ATOM   4122  HG1 THR A 255     113.013  97.718 117.041  1.00 10.07              
ATOM   4123  C   THR A 255     110.468  95.098 118.210  1.00 10.07              
ATOM   4124  O   THR A 255     110.700  95.206 119.424  1.00 10.07              
ATOM   4125  N   TRP A 256     110.464  93.895 117.627  1.00  9.92              
ATOM   4126  H   TRP A 256     110.333  93.821 116.633  1.00  9.92              
ATOM   4127  CA  TRP A 256     110.846  92.705 118.412  1.00  9.92              
ATOM   4128  HA  TRP A 256     111.376  93.022 119.309  1.00  9.92              
ATOM   4129  CB  TRP A 256     109.601  91.962 118.909  1.00  9.92              
ATOM   4130  HB1 TRP A 256     108.735  92.276 118.329  1.00  9.92              
ATOM   4131  HB2 TRP A 256     109.455  92.287 119.932  1.00  9.92              
ATOM   4132  CG  TRP A 256     109.623  90.463 118.928  1.00  9.92              
ATOM   4133  CD1 TRP A 256     108.697  89.671 118.343  1.00  9.92              
ATOM   4134  HD1 TRP A 256     107.818  90.023 117.819  1.00  9.92              
ATOM   4135  NE1 TRP A 256     109.026  88.349 118.542  1.00  9.92              
ATOM   4136  HE1 TRP A 256     108.485  87.580 118.180  1.00  9.92              
ATOM   4137  CE2 TRP A 256     110.164  88.215 119.303  1.00  9.92              
ATOM   4138  CZ2 TRP A 256     110.879  87.099 119.757  1.00  9.92              
ATOM   4139  HZ2 TRP A 256     110.554  86.103 119.502  1.00  9.92              
ATOM   4140  CH2 TRP A 256     112.036  87.300 120.527  1.00  9.92              
ATOM   4141  HH2 TRP A 256     112.614  86.452 120.869  1.00  9.92              
ATOM   4142  CZ3 TRP A 256     112.450  88.606 120.842  1.00  9.92              
ATOM   4143  HZ3 TRP A 256     113.349  88.751 121.424  1.00  9.92              
ATOM   4144  CE3 TRP A 256     111.714  89.719 120.390  1.00  9.92              
ATOM   4145  HE3 TRP A 256     112.052  90.716 120.624  1.00  9.92              
ATOM   4146  CD2 TRP A 256     110.560  89.553 119.592  1.00  9.92              
ATOM   4147  C   TRP A 256     111.866  91.777 117.751  1.00  9.92              
ATOM   4148  O   TRP A 256     112.952  91.544 118.284  1.00  9.92              
ATOM   4149  N   ARG A 257     111.527  91.289 116.564  1.00  7.49              
ATOM   4150  H   ARG A 257     110.571  91.446 116.291  1.00  7.49              
ATOM   4151  CA  ARG A 257     112.301  90.341 115.762  1.00  7.49              
ATOM   4152  HA  ARG A 257     111.577  89.930 115.058  1.00  7.49              
ATOM   4153  CB  ARG A 257     113.326  91.059 114.860  1.00  7.49              
ATOM   4154  HB1 ARG A 257     113.764  90.327 114.180  1.00  7.49              
ATOM   4155  HB2 ARG A 257     114.110  91.471 115.484  1.00  7.49              
ATOM   4156  CG  ARG A 257     112.699  92.213 114.039  1.00  7.49              
ATOM   4157  HG1 ARG A 257     112.655  93.099 114.674  1.00  7.49              
ATOM   4158  HG2 ARG A 257     111.681  91.941 113.758  1.00  7.49              
ATOM   4159  CD  ARG A 257     113.475  92.552 112.752  1.00  7.49              
ATOM   4160  HD1 ARG A 257     113.312  91.768 112.010  1.00  7.49              
ATOM   4161  HD2 ARG A 257     114.543  92.563 112.986  1.00  7.49              
ATOM   4162  NE  ARG A 257     113.112  93.876 112.183  1.00  7.49              
ATOM   4163  HE  ARG A 257     113.852  94.577 112.158  1.00  7.49              
ATOM   4164  CZ  ARG A 257     111.966  94.311 111.700  1.00  7.49              
ATOM   4165  NH1 ARG A 257     110.909  93.566 111.561  1.00  7.49              
ATOM   4166 1HH1 ARG A 257     110.951  92.606 111.835  1.00  7.49              
ATOM   4167 2HH1 ARG A 257     110.074  93.981 111.173  1.00  7.49              
ATOM   4168  NH2 ARG A 257     111.861  95.551 111.345  1.00  7.49              
ATOM   4169 1HH2 ARG A 257     112.611  96.210 111.561  1.00  7.49              
ATOM   4170 2HH2 ARG A 257     110.986  95.936 111.037  1.00  7.49              
ATOM   4171  C   ARG A 257     112.753  89.060 116.469  1.00  7.49              
ATOM   4172  O   ARG A 257     111.940  88.143 116.527  1.00  7.49              
ATOM   4173  N   ILE A 258     114.001  88.954 116.932  1.00  7.98              
ATOM   4174  H   ILE A 258     114.623  89.746 116.822  1.00  7.98              
ATOM   4175  CA  ILE A 258     114.515  87.757 117.630  1.00  7.98              
ATOM   4176  HA  ILE A 258     113.658  87.305 118.133  1.00  7.98              
ATOM   4177  CB  ILE A 258     115.012  86.690 116.622  1.00  7.98              
ATOM   4178  HB  ILE A 258     114.186  86.507 115.932  1.00  7.98              
ATOM   4179  CG2 ILE A 258     116.203  87.165 115.777  1.00  7.98              
ATOM   4180 1HG2 ILE A 258     116.427  86.434 115.001  1.00  7.98              
ATOM   4181 2HG2 ILE A 258     115.961  88.104 115.283  1.00  7.98              
ATOM   4182 3HG2 ILE A 258     117.084  87.292 116.401  1.00  7.98              
ATOM   4183  CG1 ILE A 258     115.312  85.345 117.322  1.00  7.98              
ATOM   4184 1HG1 ILE A 258     114.490  85.114 118.002  1.00  7.98              
ATOM   4185 2HG1 ILE A 258     116.227  85.431 117.909  1.00  7.98              
ATOM   4186  CD1 ILE A 258     115.464  84.160 116.359  1.00  7.98              
ATOM   4187  HD1 ILE A 258     115.572  83.241 116.936  1.00  7.98              
ATOM   4188  HD2 ILE A 258     114.581  84.077 115.726  1.00  7.98              
ATOM   4189  HD3 ILE A 258     116.350  84.283 115.738  1.00  7.98              
ATOM   4190  C   ILE A 258     115.485  88.076 118.777  1.00  7.98              
ATOM   4191  O   ILE A 258     115.644  87.263 119.686  1.00  7.98              
ATOM   4192  N   ILE A 259     116.029  89.293 118.836  1.00  8.61              
ATOM   4193  H   ILE A 259     115.891  89.902 118.037  1.00  8.61              
ATOM   4194  CA  ILE A 259     116.898  89.765 119.918  1.00  8.61              
ATOM   4195  HA  ILE A 259     116.828  89.066 120.753  1.00  8.61              
ATOM   4196  CB  ILE A 259     118.388  89.825 119.486  1.00  8.61              
ATOM   4197  HB  ILE A 259     118.512  90.649 118.782  1.00  8.61              
ATOM   4198  CG2 ILE A 259     119.253  90.111 120.733  1.00  8.61              
ATOM   4199 1HG2 ILE A 259     120.296  90.243 120.450  1.00  8.61              
ATOM   4200 2HG2 ILE A 259     118.932  91.022 121.230  1.00  8.61              
ATOM   4201 3HG2 ILE A 259     119.186  89.275 121.431  1.00  8.61              
ATOM   4202  CG1 ILE A 259     118.865  88.535 118.779  1.00  8.61              
ATOM   4203 1HG1 ILE A 259     118.278  88.406 117.873  1.00  8.61              
ATOM   4204 2HG1 ILE A 259     118.689  87.675 119.427  1.00  8.61              
ATOM   4205  CD1 ILE A 259     120.337  88.543 118.345  1.00  8.61              
ATOM   4206  HD1 ILE A 259     120.525  87.688 117.695  1.00  8.61              
ATOM   4207  HD2 ILE A 259     120.563  89.459 117.798  1.00  8.61              
ATOM   4208  HD3 ILE A 259     120.992  88.465 119.213  1.00  8.61              
ATOM   4209  C   ILE A 259     116.423  91.141 120.387  1.00  8.61              
ATOM   4210  O   ILE A 259     116.466  92.154 119.671  1.00  8.61              
ATOM   4211  N   THR A 260     116.020  91.148 121.659  1.00  9.20              
ATOM   4212  H   THR A 260     116.070  90.271 122.157  1.00  9.20              
ATOM   4213  CA  THR A 260     115.476  92.286 122.406  1.00  9.20              
ATOM   4214  HA  THR A 260     114.521  92.556 121.955  1.00  9.20              
ATOM   4215  CB  THR A 260     115.223  91.898 123.877  1.00  9.20              
ATOM   4216  HB  THR A 260     114.884  92.779 124.424  1.00  9.20              
ATOM   4217  CG2 THR A 260     114.163  90.806 124.016  1.00  9.20              
ATOM   4218 1HG2 THR A 260     113.946  90.634 125.070  1.00  9.20              
ATOM   4219 2HG2 THR A 260     113.245  91.117 123.517  1.00  9.20              
ATOM   4220 3HG2 THR A 260     114.509  89.873 123.569  1.00  9.20              
ATOM   4221  OG1 THR A 260     116.409  91.412 124.470  1.00  9.20              
ATOM   4222  HG1 THR A 260     116.202  91.104 125.360  1.00  9.20              
ATOM   4223  C   THR A 260     116.348  93.537 122.376  1.00  9.20              
ATOM   4224  O   THR A 260     115.806  94.643 122.463  1.00  9.20              
ATOM   4225  N   ALA A 261     117.667  93.376 122.234  1.00  9.78              
ATOM   4226  H   ALA A 261     118.023  92.433 122.243  1.00  9.78              
ATOM   4227  CA  ALA A 261     118.610  94.468 122.036  1.00  9.78              
ATOM   4228  HA  ALA A 261     118.346  95.284 122.712  1.00  9.78              
ATOM   4229  CB  ALA A 261     120.013  93.976 122.429  1.00  9.78              
ATOM   4230  HB1 ALA A 261     120.734  94.785 122.298  1.00  9.78              
ATOM   4231  HB2 ALA A 261     120.016  93.672 123.476  1.00  9.78              
ATOM   4232  HB3 ALA A 261     120.315  93.127 121.814  1.00  9.78              
ATOM   4233  C   ALA A 261     118.572  95.036 120.615  1.00  9.78              
ATOM   4234  O   ALA A 261     118.056  96.140 120.430  1.00  9.78              
ATOM   4235  N   LEU A 262     119.056  94.269 119.623  1.00  9.49              
ATOM   4236  H   LEU A 262     119.435  93.365 119.858  1.00  9.49              
ATOM   4237  CA  LEU A 262     119.194  94.704 118.221  1.00  9.49              
ATOM   4238  HA  LEU A 262     119.944  95.494 118.172  1.00  9.49              
ATOM   4239  CB  LEU A 262     119.635  93.543 117.306  1.00  9.49              
ATOM   4240  HB1 LEU A 262     119.343  93.800 116.288  1.00  9.49              
ATOM   4241  HB2 LEU A 262     119.082  92.642 117.571  1.00  9.49              
ATOM   4242  CG  LEU A 262     121.135  93.217 117.234  1.00  9.49              
ATOM   4243  HG  LEU A 262     121.249  92.389 116.536  1.00  9.49              
ATOM   4244  CD1 LEU A 262     121.973  94.389 116.715  1.00  9.49              
ATOM   4245 1HD1 LEU A 262     122.998  94.061 116.550  1.00  9.49              
ATOM   4246 2HD1 LEU A 262     121.568  94.740 115.764  1.00  9.49              
ATOM   4247 3HD1 LEU A 262     121.979  95.216 117.423  1.00  9.49              
ATOM   4248  CD2 LEU A 262     121.681  92.758 118.586  1.00  9.49              
ATOM   4249 1HD2 LEU A 262     122.702  92.403 118.447  1.00  9.49              
ATOM   4250 2HD2 LEU A 262     121.691  93.581 119.300  1.00  9.49              
ATOM   4251 3HD2 LEU A 262     121.082  91.932 118.965  1.00  9.49              
ATOM   4252  C   LEU A 262     117.925  95.318 117.664  1.00  9.49              
ATOM   4253  O   LEU A 262     117.982  96.307 116.931  1.00  9.49              
ATOM   4254  N   THR A 263     116.784  94.766 118.093  1.00  7.17              
ATOM   4255  H   THR A 263     116.833  93.948 118.692  1.00  7.17              
ATOM   4256  CA  THR A 263     115.503  95.148 117.528  1.00  7.17              
ATOM   4257  HA  THR A 263     115.534  94.806 116.498  1.00  7.17              
ATOM   4258  CB  THR A 263     114.368  94.369 118.170  1.00  7.17              
ATOM   4259  HB  THR A 263     114.662  93.322 118.211  1.00  7.17              
ATOM   4260  CG2 THR A 263     113.974  94.826 119.567  1.00  7.17              
ATOM   4261 1HG2 THR A 263     113.381  94.042 120.037  1.00  7.17              
ATOM   4262 2HG2 THR A 263     114.874  94.995 120.151  1.00  7.17              
ATOM   4263 3HG2 THR A 263     113.383  95.737 119.510  1.00  7.17              
ATOM   4264  OG1 THR A 263     113.279  94.498 117.309  1.00  7.17              
ATOM   4265  HG1 THR A 263     113.047  95.437 117.308  1.00  7.17              
ATOM   4266  C   THR A 263     115.280  96.665 117.390  1.00  7.17              
ATOM   4267  O   THR A 263     114.691  97.131 116.416  1.00  7.17              
ATOM   4268  N   LYS A 264     115.798  97.486 118.302  1.00  7.19              
ATOM   4269  H   LYS A 264     116.470  97.103 118.957  1.00  7.19              
ATOM   4270  CA  LYS A 264     115.570  98.937 118.276  1.00  7.19              
ATOM   4271  HA  LYS A 264     114.499  99.135 118.236  1.00  7.19              
ATOM   4272  CB  LYS A 264     116.136  99.567 119.567  1.00  7.19              
ATOM   4273  HB1 LYS A 264     116.287 100.636 119.401  1.00  7.19              
ATOM   4274  HB2 LYS A 264     117.116  99.135 119.781  1.00  7.19              
ATOM   4275  CG  LYS A 264     115.238  99.436 120.815  1.00  7.19              
ATOM   4276  HG1 LYS A 264     114.343 100.041 120.670  1.00  7.19              
ATOM   4277  HG2 LYS A 264     115.785  99.836 121.670  1.00  7.19              
ATOM   4278  CD  LYS A 264     114.813  97.996 121.125  1.00  7.19              
ATOM   4279  HD1 LYS A 264     115.698  97.358 121.133  1.00  7.19              
ATOM   4280  HD2 LYS A 264     114.132  97.671 120.340  1.00  7.19              
ATOM   4281  CE  LYS A 264     114.090  97.869 122.466  1.00  7.19              
ATOM   4282  HE1 LYS A 264     113.222  98.535 122.468  1.00  7.19              
ATOM   4283  HE2 LYS A 264     114.772  98.189 123.260  1.00  7.19              
ATOM   4284  NZ  LYS A 264     113.666  96.465 122.686  1.00  7.19              
ATOM   4285  HZ1 LYS A 264     113.225  96.354 123.588  1.00  7.19              
ATOM   4286  HZ2 LYS A 264     113.021  96.166 121.966  1.00  7.19              
ATOM   4287  HZ3 LYS A 264     114.482  95.853 122.641  1.00  7.19              
ATOM   4288  C   LYS A 264     116.143  99.670 117.054  1.00  7.19              
ATOM   4289  O   LYS A 264     115.573 100.699 116.710  1.00  7.19              
ATOM   4290  N   GLU A 265     117.210  99.200 116.397  1.00  7.99              
ATOM   4291  H   GLU A 265     117.632  98.318 116.666  1.00  7.99              
ATOM   4292  CA  GLU A 265     117.678  99.875 115.163  1.00  7.99              
ATOM   4293  HA  GLU A 265     117.754 100.947 115.343  1.00  7.99              
ATOM   4294  CB  GLU A 265     119.080  99.373 114.731  1.00  7.99              
ATOM   4295  HB1 GLU A 265     119.022  98.301 114.535  1.00  7.99              
ATOM   4296  HB2 GLU A 265     119.767  99.534 115.563  1.00  7.99              
ATOM   4297  CG  GLU A 265     119.637 100.095 113.471  1.00  7.99              
ATOM   4298  HG1 GLU A 265     119.663 101.169 113.673  1.00  7.99              
ATOM   4299  HG2 GLU A 265     118.956  99.925 112.636  1.00  7.99              
ATOM   4300  CD  GLU A 265     121.040  99.639 113.014  1.00  7.99              
ATOM   4301  OE1 GLU A 265     121.484 100.076 111.918  1.00  7.99              
ATOM   4302  OE2 GLU A 265     121.652  98.840 113.759  1.00  7.99              
ATOM   4303  C   GLU A 265     116.694  99.681 114.015  1.00  7.99              
ATOM   4304  O   GLU A 265     116.527 100.550 113.162  1.00  7.99              
ATOM   4305  N   THR A 266     115.993  98.549 114.012  1.00  6.65              
ATOM   4306  H   THR A 266     116.103  97.920 114.798  1.00  6.65              
ATOM   4307  CA  THR A 266     115.249  98.076 112.842  1.00  6.65              
ATOM   4308  HA  THR A 266     115.697  98.526 111.955  1.00  6.65              
ATOM   4309  CB  THR A 266     115.496  96.579 112.713  1.00  6.65              
ATOM   4310  HB  THR A 266     116.577  96.537 112.738  1.00  6.65              
ATOM   4311  CG2 THR A 266     115.001  95.707 113.850  1.00  6.65              
ATOM   4312 1HG2 THR A 266     115.137  94.658 113.605  1.00  6.65              
ATOM   4313 2HG2 THR A 266     115.665  95.889 114.683  1.00  6.65              
ATOM   4314 3HG2 THR A 266     113.966  95.928 114.105  1.00  6.65              
ATOM   4315  OG1 THR A 266     115.125  95.969 111.505  1.00  6.65              
ATOM   4316  HG1 THR A 266     115.900  95.383 111.385  1.00  6.65              
ATOM   4317  C   THR A 266     113.808  98.574 112.859  1.00  6.65              
ATOM   4318  O   THR A 266     112.845  97.866 112.546  1.00  6.65              
ATOM   4319  N   LEU A 267     113.682  99.844 113.251  1.00  5.39              
ATOM   4320  H   LEU A 267     114.550 100.333 113.444  1.00  5.39              
ATOM   4321  CA  LEU A 267     112.512 100.676 113.115  1.00  5.39              
ATOM   4322  HA  LEU A 267     111.662 100.084 113.456  1.00  5.39              
ATOM   4323  CB  LEU A 267     112.584 101.882 114.077  1.00  5.39              
ATOM   4324  HB1 LEU A 267     112.850 101.487 115.059  1.00  5.39              
ATOM   4325  HB2 LEU A 267     111.580 102.298 114.178  1.00  5.39              
ATOM   4326  CG  LEU A 267     113.559 103.027 113.718  1.00  5.39              
ATOM   4327  HG  LEU A 267     114.352 102.660 113.067  1.00  5.39              
ATOM   4328  CD1 LEU A 267     112.837 104.211 113.061  1.00  5.39              
ATOM   4329 1HD1 LEU A 267     113.573 104.937 112.715  1.00  5.39              
ATOM   4330 2HD1 LEU A 267     112.256 103.884 112.203  1.00  5.39              
ATOM   4331 3HD1 LEU A 267     112.161 104.688 113.769  1.00  5.39              
ATOM   4332  CD2 LEU A 267     114.197 103.588 114.990  1.00  5.39              
ATOM   4333 1HD2 LEU A 267     114.854 104.418 114.733  1.00  5.39              
ATOM   4334 2HD2 LEU A 267     113.431 103.929 115.685  1.00  5.39              
ATOM   4335 3HD2 LEU A 267     114.802 102.814 115.462  1.00  5.39              
ATOM   4336  C   LEU A 267     112.250 101.012 111.639  1.00  5.39              
ATOM   4337  O   LEU A 267     112.878 101.854 111.000  1.00  5.39              
ATOM   4338  N   MET A 268     111.313 100.275 111.067  1.00  5.71              
ATOM   4339  H   MET A 268     110.886  99.548 111.624  1.00  5.71              
ATOM   4340  CA  MET A 268     110.713 100.595 109.782  1.00  5.71              
ATOM   4341  HA  MET A 268     111.509 100.731 109.049  1.00  5.71              
ATOM   4342  CB  MET A 268     109.841  99.398 109.351  1.00  5.71              
ATOM   4343  HB1 MET A 268     110.484  98.528 109.229  1.00  5.71              
ATOM   4344  HB2 MET A 268     109.399  99.633 108.383  1.00  5.71              
ATOM   4345  CG  MET A 268     108.701  99.011 110.312  1.00  5.71              
ATOM   4346  HG1 MET A 268     108.007  98.366 109.773  1.00  5.71              
ATOM   4347  HG2 MET A 268     108.154  99.911 110.581  1.00  5.71              
ATOM   4348  SD  MET A 268     109.184  98.142 111.837  1.00  5.71              
ATOM   4349  CE  MET A 268     107.653  98.339 112.802  1.00  5.71              
ATOM   4350  HE1 MET A 268     107.417  99.398 112.921  1.00  5.71              
ATOM   4351  HE2 MET A 268     106.826  97.846 112.292  1.00  5.71              
ATOM   4352  HE3 MET A 268     107.770  97.901 113.793  1.00  5.71              
ATOM   4353  C   MET A 268     109.874 101.885 109.825  1.00  5.71              
ATOM   4354  O   MET A 268     109.474 102.353 110.893  1.00  5.71              
ATOM   4355  N   SER A 269     109.618 102.465 108.652  1.00  5.95              
ATOM   4356  H   SER A 269     109.906 101.997 107.807  1.00  5.95              
ATOM   4357  CA  SER A 269     108.852 103.703 108.460  1.00  5.95              
ATOM   4358  HA  SER A 269     107.998 103.743 109.131  1.00  5.95              
ATOM   4359  CB  SER A 269     109.744 104.912 108.785  1.00  5.95              
ATOM   4360  HB1 SER A 269     109.316 105.825 108.369  1.00  5.95              
ATOM   4361  HB2 SER A 269     110.738 104.767 108.358  1.00  5.95              
ATOM   4362  OG  SER A 269     109.838 105.075 110.185  1.00  5.95              
ATOM   4363  HG  SER A 269     109.959 104.193 110.573  1.00  5.95              
ATOM   4364  C   SER A 269     108.351 103.821 107.019  1.00  5.95              
ATOM   4365  O   SER A 269     108.736 103.023 106.168  1.00  5.95              
ATOM   4366  N   SER A 270     107.511 104.831 106.754  1.00  5.20              
ATOM   4367  H   SER A 270     107.243 105.396 107.545  1.00  5.20              
ATOM   4368  CA  SER A 270     107.028 105.310 105.433  1.00  5.20              
ATOM   4369  HA  SER A 270     106.233 106.018 105.671  1.00  5.20              
ATOM   4370  CB  SER A 270     108.095 106.151 104.716  1.00  5.20              
ATOM   4371  HB1 SER A 270     108.278 107.053 105.302  1.00  5.20              
ATOM   4372  HB2 SER A 270     107.730 106.455 103.733  1.00  5.20              
ATOM   4373  OG  SER A 270     109.318 105.464 104.574  1.00  5.20              
ATOM   4374  HG  SER A 270     109.190 104.707 103.990  1.00  5.20              
ATOM   4375  C   SER A 270     106.334 104.346 104.471  1.00  5.20              
ATOM   4376  O   SER A 270     105.746 104.777 103.485  1.00  5.20              
ATOM   4377  N   ILE A 271     106.335 103.067 104.800  1.00  5.05              
ATOM   4378  H   ILE A 271     106.931 102.803 105.570  1.00  5.05              
ATOM   4379  CA  ILE A 271     105.466 102.036 104.270  1.00  5.05              
ATOM   4380  HA  ILE A 271     105.772 101.855 103.237  1.00  5.05              
ATOM   4381  CB  ILE A 271     105.684 100.745 105.061  1.00  5.05              
ATOM   4382  HB  ILE A 271     104.918 100.024 104.769  1.00  5.05              
ATOM   4383  CG2 ILE A 271     107.053 100.175 104.675  1.00  5.05              
ATOM   4384 1HG2 ILE A 271     107.090  99.148 105.020  1.00  5.05              
ATOM   4385 2HG2 ILE A 271     107.124 100.241 103.589  1.00  5.05              
ATOM   4386 3HG2 ILE A 271     107.857 100.750 105.135  1.00  5.05              
ATOM   4387  CG1 ILE A 271     105.624 100.968 106.581  1.00  5.05              
ATOM   4388 1HG1 ILE A 271     104.656 101.374 106.854  1.00  5.05              
ATOM   4389 2HG1 ILE A 271     106.387 101.673 106.905  1.00  5.05              
ATOM   4390  CD1 ILE A 271     105.851  99.680 107.352  1.00  5.05              
ATOM   4391  HD1 ILE A 271     106.901  99.391 107.317  1.00  5.05              
ATOM   4392  HD2 ILE A 271     105.575  99.873 108.382  1.00  5.05              
ATOM   4393  HD3 ILE A 271     105.233  98.884 106.939  1.00  5.05              
ATOM   4394  C   ILE A 271     104.015 102.489 104.229  1.00  5.05              
ATOM   4395  O   ILE A 271     103.477 102.997 105.213  1.00  5.05              
ATOM   4396  N   ARG A 272     103.389 102.293 103.068  1.00  4.74              
ATOM   4397  H   ARG A 272     103.909 101.876 102.303  1.00  4.74              
ATOM   4398  CA  ARG A 272     101.958 102.496 102.865  1.00  4.74              
ATOM   4399  HA  ARG A 272     101.609 103.201 103.617  1.00  4.74              
ATOM   4400  CB  ARG A 272     101.639 103.081 101.474  1.00  4.74              
ATOM   4401  HB1 ARG A 272     100.597 103.401 101.483  1.00  4.74              
ATOM   4402  HB2 ARG A 272     101.705 102.290 100.729  1.00  4.74              
ATOM   4403  CG  ARG A 272     102.502 104.257 100.979  1.00  4.74              
ATOM   4404  HG1 ARG A 272     102.036 104.653 100.076  1.00  4.74              
ATOM   4405  HG2 ARG A 272     103.481 103.875 100.691  1.00  4.74              
ATOM   4406  CD  ARG A 272     102.736 105.419 101.956  1.00  4.74              
ATOM   4407  HD1 ARG A 272     103.063 106.296 101.398  1.00  4.74              
ATOM   4408  HD2 ARG A 272     103.552 105.132 102.616  1.00  4.74              
ATOM   4409  NE  ARG A 272     101.590 105.763 102.814  1.00  4.74              
ATOM   4410  HE  ARG A 272     101.727 105.601 103.804  1.00  4.74              
ATOM   4411  CZ  ARG A 272     100.361 106.129 102.509  1.00  4.74              
ATOM   4412  NH1 ARG A 272      99.899 106.182 101.297  1.00  4.74              
ATOM   4413 1HH1 ARG A 272     100.474 105.880 100.542  1.00  4.74              
ATOM   4414 2HH1 ARG A 272      98.881 106.192 101.226  1.00  4.74              
ATOM   4415  NH2 ARG A 272      99.535 106.408 103.465  1.00  4.74              
ATOM   4416 1HH2 ARG A 272      99.776 106.119 104.399  1.00  4.74              
ATOM   4417 2HH2 ARG A 272      98.531 106.428 103.259  1.00  4.74              
ATOM   4418  C   ARG A 272     101.124 101.251 103.072  1.00  4.74              
ATOM   4419  O   ARG A 272      99.964 101.352 103.425  1.00  4.74              
ATOM   4420  N   GLN A 273     101.721 100.094 102.888  1.00  4.10              
ATOM   4421  H   GLN A 273     102.645 100.125 102.474  1.00  4.10              
ATOM   4422  CA  GLN A 273     101.173  98.789 103.144  1.00  4.10              
ATOM   4423  HA  GLN A 273     100.492  98.892 103.973  1.00  4.10              
ATOM   4424  CB  GLN A 273     100.359  98.275 101.944  1.00  4.10              
ATOM   4425  HB1 GLN A 273      99.500  98.931 101.821  1.00  4.10              
ATOM   4426  HB2 GLN A 273      99.994  97.273 102.170  1.00  4.10              
ATOM   4427  CG  GLN A 273     101.116  98.258 100.615  1.00  4.10              
ATOM   4428  HG1 GLN A 273     101.982  97.648 100.725  1.00  4.10              
ATOM   4429  HG2 GLN A 273     101.420  99.273 100.353  1.00  4.10              
ATOM   4430  CD  GLN A 273     100.304  97.713  99.451  1.00  4.10              
ATOM   4431  OE1 GLN A 273      99.216  97.184  99.600  1.00  4.10              
ATOM   4432  NE2 GLN A 273     100.798  97.828  98.236  1.00  4.10              
ATOM   4433 1HE2 GLN A 273     101.738  98.169  98.082  1.00  4.10              
ATOM   4434 2HE2 GLN A 273     100.216  97.491  97.490  1.00  4.10              
ATOM   4435  C   GLN A 273     102.313  97.885 103.602  1.00  4.10              
ATOM   4436  O   GLN A 273     103.512  98.146 103.404  1.00  4.10              
ATOM   4437  N   PHE A 274     101.917  96.815 104.268  1.00  4.21              
ATOM   4438  H   PHE A 274     100.933  96.656 104.426  1.00  4.21              
ATOM   4439  CA  PHE A 274     102.865  95.850 104.766  1.00  4.21              
ATOM   4440  HA  PHE A 274     103.743  95.840 104.119  1.00  4.21              
ATOM   4441  CB  PHE A 274     103.316  96.240 106.185  1.00  4.21              
ATOM   4442  HB1 PHE A 274     103.532  97.307 106.219  1.00  4.21              
ATOM   4443  HB2 PHE A 274     104.253  95.728 106.384  1.00  4.21              
ATOM   4444  CG  PHE A 274     102.368  95.870 107.313  1.00  4.21              
ATOM   4445  CD1 PHE A 274     101.466  96.805 107.828  1.00  4.21              
ATOM   4446  HD1 PHE A 274     101.385  97.777 107.383  1.00  4.21              
ATOM   4447  CE1 PHE A 274     100.708  96.498 108.967  1.00  4.21              
ATOM   4448  HE1 PHE A 274     100.101  97.269 109.416  1.00  4.21              
ATOM   4449  CZ  PHE A 274     100.792  95.223 109.553  1.00  4.21              
ATOM   4450  HZ  PHE A 274     100.275  95.008 110.475  1.00  4.21              
ATOM   4451  CE2 PHE A 274     101.632  94.253 108.996  1.00  4.21              
ATOM   4452  HE2 PHE A 274     101.731  93.284 109.462  1.00  4.21              
ATOM   4453  CD2 PHE A 274     102.442  94.602 107.911  1.00  4.21              
ATOM   4454  HD2 PHE A 274     103.161  93.902 107.565  1.00  4.21              
ATOM   4455  C   PHE A 274     102.294  94.441 104.780  1.00  4.21              
ATOM   4456  O   PHE A 274     101.081  94.203 104.743  1.00  4.21              
ATOM   4457  N   SER A 275     103.212  93.505 104.962  1.00  4.10              
ATOM   4458  H   SER A 275     104.175  93.803 105.048  1.00  4.10              
ATOM   4459  CA  SER A 275     102.942  92.087 105.121  1.00  4.10              
ATOM   4460  HA  SER A 275     101.873  91.887 105.107  1.00  4.10              
ATOM   4461  CB  SER A 275     103.604  91.378 103.906  1.00  4.10              
ATOM   4462  HB1 SER A 275     104.658  91.660 103.879  1.00  4.10              
ATOM   4463  HB2 SER A 275     103.145  91.758 102.991  1.00  4.10              
ATOM   4464  OG  SER A 275     103.539  89.952 103.871  1.00  4.10              
ATOM   4465  HG  SER A 275     104.204  89.680 103.193  1.00  4.10              
ATOM   4466  C   SER A 275     103.527  91.561 106.416  1.00  4.10              
ATOM   4467  O   SER A 275     104.447  92.160 106.944  1.00  4.10              
ATOM   4468  N   MET A 276     102.990  90.480 106.961  1.00  4.49              
ATOM   4469  H   MET A 276     102.105  90.157 106.585  1.00  4.49              
ATOM   4470  CA  MET A 276     103.661  89.602 107.920  1.00  4.49              
ATOM   4471  HA  MET A 276     104.664  89.416 107.563  1.00  4.49              
ATOM   4472  CB  MET A 276     103.710  90.176 109.356  1.00  4.49              
ATOM   4473  HB1 MET A 276     103.433  89.406 110.077  1.00  4.49              
ATOM   4474  HB2 MET A 276     102.991  90.989 109.434  1.00  4.49              
ATOM   4475  CG  MET A 276     105.069  90.738 109.790  1.00  4.49              
ATOM   4476  HG1 MET A 276     104.902  91.254 110.737  1.00  4.49              
ATOM   4477  HG2 MET A 276     105.388  91.493 109.077  1.00  4.49              
ATOM   4478  SD  MET A 276     106.438  89.567 110.077  1.00  4.49              
ATOM   4479  CE  MET A 276     106.976  89.150 108.395  1.00  4.49              
ATOM   4480  HE1 MET A 276     108.030  88.873 108.405  1.00  4.49              
ATOM   4481  HE2 MET A 276     106.399  88.303 108.026  1.00  4.49              
ATOM   4482  HE3 MET A 276     106.835  90.001 107.733  1.00  4.49              
ATOM   4483  C   MET A 276     102.873  88.298 107.827  1.00  4.49              
ATOM   4484  O   MET A 276     101.863  88.112 108.505  1.00  4.49              
ATOM   4485  N   SER A 277     103.246  87.486 106.831  1.00  4.32              
ATOM   4486  H   SER A 277     104.040  87.761 106.272  1.00  4.32              
ATOM   4487  CA  SER A 277     102.454  86.328 106.398  1.00  4.32              
ATOM   4488  HA  SER A 277     101.404  86.558 106.580  1.00  4.32              
ATOM   4489  CB  SER A 277     102.573  86.112 104.880  1.00  4.32              
ATOM   4490  HB1 SER A 277     101.956  85.257 104.598  1.00  4.32              
ATOM   4491  HB2 SER A 277     103.610  85.905 104.613  1.00  4.32              
ATOM   4492  OG  SER A 277     102.117  87.255 104.164  1.00  4.32              
ATOM   4493  HG  SER A 277     102.817  87.931 104.185  1.00  4.32              
ATOM   4494  C   SER A 277     102.731  85.085 107.252  1.00  4.32              
ATOM   4495  O   SER A 277     102.395  85.064 108.430  1.00  4.32              
ATOM   4496  N   ASN A 278     103.397  84.065 106.706  1.00  4.59              
ATOM   4497  H   ASN A 278     103.632  84.119 105.729  1.00  4.59              
ATOM   4498  CA  ASN A 278     103.800  82.848 107.422  1.00  4.59              
ATOM   4499  HA  ASN A 278     102.919  82.450 107.931  1.00  4.59              
ATOM   4500  CB  ASN A 278     104.264  81.823 106.352  1.00  4.59              
ATOM   4501  HB1 ASN A 278     103.434  81.626 105.674  1.00  4.59              
ATOM   4502  HB2 ASN A 278     104.506  80.881 106.844  1.00  4.59              
ATOM   4503  CG  ASN A 278     105.472  82.251 105.515  1.00  4.59              
ATOM   4504  OD1 ASN A 278     105.335  82.682 104.375  1.00  4.59              
ATOM   4505  ND2 ASN A 278     106.677  82.174 106.033  1.00  4.59              
ATOM   4506 1HD2 ASN A 278     106.784  81.869 106.994  1.00  4.59              
ATOM   4507 2HD2 ASN A 278     107.466  82.422 105.463  1.00  4.59              
ATOM   4508  C   ASN A 278     104.870  83.060 108.520  1.00  4.59              
ATOM   4509  O   ASN A 278     105.607  82.125 108.834  1.00  4.59              
ATOM   4510  N   VAL A 279     105.019  84.269 109.070  1.00  4.94              
ATOM   4511  H   VAL A 279     104.294  84.945 108.855  1.00  4.94              
ATOM   4512  CA  VAL A 279     105.767  84.476 110.317  1.00  4.94              
ATOM   4513  HA  VAL A 279     106.580  83.751 110.365  1.00  4.94              
ATOM   4514  CB  VAL A 279     106.422  85.868 110.398  1.00  4.94              
ATOM   4515  HB  VAL A 279     105.682  86.640 110.189  1.00  4.94              
ATOM   4516  CG1 VAL A 279     107.055  86.127 111.772  1.00  4.94              
ATOM   4517 1HG1 VAL A 279     107.577  87.084 111.764  1.00  4.94              
ATOM   4518 2HG1 VAL A 279     106.278  86.176 112.535  1.00  4.94              
ATOM   4519 3HG1 VAL A 279     107.759  85.332 112.022  1.00  4.94              
ATOM   4520  CG2 VAL A 279     107.557  85.938 109.362  1.00  4.94              
ATOM   4521 1HG2 VAL A 279     108.099  86.875 109.468  1.00  4.94              
ATOM   4522 2HG2 VAL A 279     108.258  85.117 109.515  1.00  4.94              
ATOM   4523 3HG2 VAL A 279     107.147  85.875 108.354  1.00  4.94              
ATOM   4524  C   VAL A 279     104.820  84.171 111.469  1.00  4.94              
ATOM   4525  O   VAL A 279     103.822  84.861 111.672  1.00  4.94              
ATOM   4526  N   THR A 280     105.119  83.094 112.201  1.00  4.64              
ATOM   4527  H   THR A 280     105.933  82.559 111.940  1.00  4.64              
ATOM   4528  CA  THR A 280     104.410  82.702 113.428  1.00  4.64              
ATOM   4529  HA  THR A 280     103.344  82.767 113.207  1.00  4.64              
ATOM   4530  CB  THR A 280     104.642  81.227 113.829  1.00  4.64              
ATOM   4531  HB  THR A 280     104.152  80.601 113.082  1.00  4.64              
ATOM   4532  CG2 THR A 280     106.112  80.803 113.880  1.00  4.64              
ATOM   4533 1HG2 THR A 280     106.173  79.764 114.209  1.00  4.64              
ATOM   4534 2HG2 THR A 280     106.562  80.880 112.892  1.00  4.64              
ATOM   4535 3HG2 THR A 280     106.661  81.426 114.585  1.00  4.64              
ATOM   4536  OG1 THR A 280     104.070  80.916 115.088  1.00  4.64              
ATOM   4537  HG1 THR A 280     103.108  81.015 115.068  1.00  4.64              
ATOM   4538  C   THR A 280     104.655  83.710 114.567  1.00  4.64              
ATOM   4539  O   THR A 280     105.393  83.484 115.529  1.00  4.64              
ATOM   4540  N   LEU A 281     104.019  84.879 114.446  1.00  4.60              
ATOM   4541  H   LEU A 281     103.551  85.071 113.565  1.00  4.60              
ATOM   4542  CA  LEU A 281     103.710  85.722 115.595  1.00  4.60              
ATOM   4543  HA  LEU A 281     104.634  85.988 116.110  1.00  4.60              
ATOM   4544  CB  LEU A 281     102.979  87.011 115.166  1.00  4.60              
ATOM   4545  HB1 LEU A 281     102.713  87.560 116.072  1.00  4.60              
ATOM   4546  HB2 LEU A 281     102.049  86.738 114.665  1.00  4.60              
ATOM   4547  CG  LEU A 281     103.756  87.960 114.240  1.00  4.60              
ATOM   4548  HG  LEU A 281     103.967  87.452 113.299  1.00  4.60              
ATOM   4549  CD1 LEU A 281     102.893  89.185 113.945  1.00  4.60              
ATOM   4550 1HD1 LEU A 281     103.400  89.835 113.232  1.00  4.60              
ATOM   4551 2HD1 LEU A 281     101.939  88.877 113.518  1.00  4.60              
ATOM   4552 3HD1 LEU A 281     102.712  89.739 114.865  1.00  4.60              
ATOM   4553  CD2 LEU A 281     105.078  88.430 114.853  1.00  4.60              
ATOM   4554 1HD2 LEU A 281     105.537  89.176 114.202  1.00  4.60              
ATOM   4555 2HD2 LEU A 281     104.893  88.872 115.834  1.00  4.60              
ATOM   4556 3HD2 LEU A 281     105.759  87.587 114.956  1.00  4.60              
ATOM   4557  C   LEU A 281     102.821  84.927 116.561  1.00  4.60              
ATOM   4558  O   LEU A 281     101.630  84.716 116.302  1.00  4.60              
ATOM   4559  N   HIS A 282     103.433  84.469 117.648  1.00  4.71              
ATOM   4560  H   HIS A 282     104.431  84.621 117.707  1.00  4.71              
ATOM   4561  CA  HIS A 282     102.768  83.984 118.850  1.00  4.71              
ATOM   4562  HA  HIS A 282     101.927  83.349 118.572  1.00  4.71              
ATOM   4563  CB  HIS A 282     103.752  83.132 119.680  1.00  4.71              
ATOM   4564  HB1 HIS A 282     103.753  82.122 119.268  1.00  4.71              
ATOM   4565  HB2 HIS A 282     103.400  83.064 120.711  1.00  4.71              
ATOM   4566  CG  HIS A 282     105.181  83.630 119.671  1.00  4.71              
ATOM   4567  ND1 HIS A 282     105.704  84.634 120.486  1.00  4.71              
ATOM   4568  CE1 HIS A 282     106.973  84.814 120.102  1.00  4.71              
ATOM   4569  HE1 HIS A 282     107.655  85.520 120.559  1.00  4.71              
ATOM   4570  NE2 HIS A 282     107.265  83.997 119.075  1.00  4.71              
ATOM   4571  HE2 HIS A 282     108.160  83.931 118.614  1.00  4.71              
ATOM   4572  CD2 HIS A 282     106.145  83.248 118.785  1.00  4.71              
ATOM   4573  HD2 HIS A 282     106.028  82.519 117.992  1.00  4.71              
ATOM   4574  C   HIS A 282     102.169  85.168 119.613  1.00  4.71              
ATOM   4575  O   HIS A 282     100.992  85.490 119.450  1.00  4.71              
ATOM   4576  N   ASP A 283     102.992  85.872 120.374  1.00  4.26              
ATOM   4577  H   ASP A 283     103.941  85.539 120.501  1.00  4.26              
ATOM   4578  CA  ASP A 283     102.633  87.108 121.050  1.00  4.26              
ATOM   4579  HA  ASP A 283     101.650  87.006 121.508  1.00  4.26              
ATOM   4580  CB  ASP A 283     103.684  87.393 122.140  1.00  4.26              
ATOM   4581  HB1 ASP A 283     103.862  88.466 122.170  1.00  4.26              
ATOM   4582  HB2 ASP A 283     104.633  86.920 121.883  1.00  4.26              
ATOM   4583  CG  ASP A 283     103.261  86.947 123.538  1.00  4.26              
ATOM   4584  OD1 ASP A 283     102.599  85.891 123.638  1.00  4.26              
ATOM   4585  OD2 ASP A 283     103.593  87.690 124.488  1.00  4.26              
ATOM   4586  C   ASP A 283     102.622  88.307 120.095  1.00  4.26              
ATOM   4587  O   ASP A 283     103.523  88.472 119.263  1.00  4.26              
ATOM   4588  N   MET A 284     101.674  89.224 120.308  1.00  4.60              
ATOM   4589  H   MET A 284     100.937  89.049 120.981  1.00  4.60              
ATOM   4590  CA  MET A 284     101.700  90.549 119.691  1.00  4.60              
ATOM   4591  HA  MET A 284     102.641  90.676 119.156  1.00  4.60              
ATOM   4592  CB  MET A 284     100.602  90.717 118.632  1.00  4.60              
ATOM   4593  HB1 MET A 284     100.667  91.740 118.278  1.00  4.60              
ATOM   4594  HB2 MET A 284      99.617  90.553 119.070  1.00  4.60              
ATOM   4595  CG  MET A 284     100.793  89.799 117.420  1.00  4.60              
ATOM   4596  HG1 MET A 284     100.606  88.771 117.733  1.00  4.60              
ATOM   4597  HG2 MET A 284     101.831  89.865 117.092  1.00  4.60              
ATOM   4598  SD  MET A 284      99.721  90.178 115.999  1.00  4.60              
ATOM   4599  CE  MET A 284     100.430  91.750 115.430  1.00  4.60              
ATOM   4600  HE1 MET A 284     101.499  91.638 115.259  1.00  4.60              
ATOM   4601  HE2 MET A 284      99.946  92.057 114.503  1.00  4.60              
ATOM   4602  HE3 MET A 284     100.273  92.532 116.170  1.00  4.60              
ATOM   4603  C   MET A 284     101.664  91.651 120.738  1.00  4.60              
ATOM   4604  O   MET A 284     100.609  92.011 121.270  1.00  4.60              
ATOM   4605  N   ASN A 285     102.855  92.135 121.095  1.00  4.79              
ATOM   4606  H   ASN A 285     103.687  91.822 120.620  1.00  4.79              
ATOM   4607  CA  ASN A 285     102.993  92.894 122.318  1.00  4.79              
ATOM   4608  HA  ASN A 285     102.197  92.511 122.960  1.00  4.79              
ATOM   4609  CB  ASN A 285     104.286  92.554 123.077  1.00  4.79              
ATOM   4610  HB1 ASN A 285     104.569  93.390 123.716  1.00  4.79              
ATOM   4611  HB2 ASN A 285     105.101  92.354 122.399  1.00  4.79              
ATOM   4612  CG  ASN A 285     104.032  91.361 123.981  1.00  4.79              
ATOM   4613  OD1 ASN A 285     103.161  91.419 124.834  1.00  4.79              
ATOM   4614  ND2 ASN A 285     104.719  90.258 123.812  1.00  4.79              
ATOM   4615 1HD2 ASN A 285     105.452  90.163 123.137  1.00  4.79              
ATOM   4616 2HD2 ASN A 285     104.392  89.440 124.334  1.00  4.79              
ATOM   4617  C   ASN A 285     102.662  94.376 122.245  1.00  4.79              
ATOM   4618  O   ASN A 285     103.011  95.105 121.315  1.00  4.79              
ATOM   4619  N   GLY A 286     101.988  94.774 123.329  1.00  5.68              
ATOM   4620  H   GLY A 286     101.812  94.080 124.036  1.00  5.68              
ATOM   4621  CA  GLY A 286     101.725  96.152 123.673  1.00  5.68              
ATOM   4622  HA1 GLY A 286     101.303  96.220 124.675  1.00  5.68              
ATOM   4623  HA2 GLY A 286     100.996  96.558 122.968  1.00  5.68              
ATOM   4624  C   GLY A 286     102.980  97.003 123.622  1.00  5.68              
ATOM   4625  O   GLY A 286     104.092  96.540 123.890  1.00  5.68              
ATOM   4626  N   GLY A 287     102.765  98.240 123.211  1.00  5.29              
ATOM   4627  H   GLY A 287     101.817  98.601 123.228  1.00  5.29              
ATOM   4628  CA  GLY A 287     103.790  99.070 122.628  1.00  5.29              
ATOM   4629  HA1 GLY A 287     104.762  98.588 122.716  1.00  5.29              
ATOM   4630  HA2 GLY A 287     103.826 100.006 123.186  1.00  5.29              
ATOM   4631  C   GLY A 287     103.557  99.424 121.185  1.00  5.29              
ATOM   4632  O   GLY A 287     104.514  99.557 120.417  1.00  5.29              
ATOM   4633  N   ASP A 288     102.275  99.570 120.852  1.00  5.42              
ATOM   4634  H   ASP A 288     101.591  99.393 121.575  1.00  5.42              
ATOM   4635  CA  ASP A 288     101.775 100.390 119.750  1.00  5.42              
ATOM   4636  HA  ASP A 288     100.697 100.332 119.858  1.00  5.42              
ATOM   4637  CB  ASP A 288     102.149 101.882 119.955  1.00  5.42              
ATOM   4638  HB1 ASP A 288     101.260 102.487 119.842  1.00  5.42              
ATOM   4639  HB2 ASP A 288     102.832 102.184 119.168  1.00  5.42              
ATOM   4640  CG  ASP A 288     102.750 102.257 121.319  1.00  5.42              
ATOM   4641  OD1 ASP A 288     102.099 102.026 122.365  1.00  5.42              
ATOM   4642  OD2 ASP A 288     103.895 102.761 121.305  1.00  5.42              
ATOM   4643  C   ASP A 288     102.054  99.812 118.371  1.00  5.42              
ATOM   4644  O   ASP A 288     101.653 100.407 117.374  1.00  5.42              
ATOM   4645  N   GLU A 289     102.663  98.621 118.395  1.00  5.20              
ATOM   4646  H   GLU A 289     102.597  98.223 119.318  1.00  5.20              
ATOM   4647  CA  GLU A 289     103.771  97.997 117.653  1.00  5.20              
ATOM   4648  HA  GLU A 289     104.680  98.288 118.175  1.00  5.20              
ATOM   4649  CB  GLU A 289     103.645  96.480 117.866  1.00  5.20              
ATOM   4650  HB1 GLU A 289     103.968  96.303 118.891  1.00  5.20              
ATOM   4651  HB2 GLU A 289     104.351  95.979 117.211  1.00  5.20              
ATOM   4652  CG  GLU A 289     102.243  95.827 117.748  1.00  5.20              
ATOM   4653  HG1 GLU A 289     101.512  96.379 118.337  1.00  5.20              
ATOM   4654  HG2 GLU A 289     102.295  94.837 118.205  1.00  5.20              
ATOM   4655  CD  GLU A 289     101.744  95.659 116.310  1.00  5.20              
ATOM   4656  OE1 GLU A 289     102.499  95.999 115.379  1.00  5.20              
ATOM   4657  OE2 GLU A 289     100.653  95.093 116.074  1.00  5.20              
ATOM   4658  C   GLU A 289     104.054  98.438 116.214  1.00  5.20              
ATOM   4659  O   GLU A 289     105.190  98.355 115.750  1.00  5.20              
ATOM   4660  N   VAL A 290     103.067  99.035 115.568  1.00  5.04              
ATOM   4661  H   VAL A 290     102.175  99.040 116.050  1.00  5.04              
ATOM   4662  CA  VAL A 290     103.197  99.894 114.403  1.00  5.04              
ATOM   4663  HA  VAL A 290     103.793  99.370 113.655  1.00  5.04              
ATOM   4664  CB  VAL A 290     101.772 100.124 113.833  1.00  5.04              
ATOM   4665  HB  VAL A 290     101.072 100.205 114.667  1.00  5.04              
ATOM   4666  CG1 VAL A 290     101.559 101.382 112.976  1.00  5.04              
ATOM   4667 1HG1 VAL A 290     100.526 101.427 112.641  1.00  5.04              
ATOM   4668 2HG1 VAL A 290     101.754 102.285 113.556  1.00  5.04              
ATOM   4669 3HG1 VAL A 290     102.203 101.353 112.107  1.00  5.04              
ATOM   4670  CG2 VAL A 290     101.366  98.910 112.989  1.00  5.04              
ATOM   4671 1HG2 VAL A 290     100.330  98.997 112.670  1.00  5.04              
ATOM   4672 2HG2 VAL A 290     102.005  98.834 112.111  1.00  5.04              
ATOM   4673 3HG2 VAL A 290     101.472  97.996 113.578  1.00  5.04              
ATOM   4674  C   VAL A 290     103.899 101.230 114.661  1.00  5.04              
ATOM   4675  O   VAL A 290     104.635 101.689 113.789  1.00  5.04              
ATOM   4676  N   ASN A 291     103.625 101.854 115.812  1.00  5.02              
ATOM   4677  H   ASN A 291     102.987 101.336 116.409  1.00  5.02              
ATOM   4678  CA  ASN A 291     103.999 103.178 116.331  1.00  5.02              
ATOM   4679  HA  ASN A 291     103.157 103.613 116.855  1.00  5.02              
ATOM   4680  CB  ASN A 291     105.069 102.950 117.429  1.00  5.02              
ATOM   4681  HB1 ASN A 291     105.973 102.527 116.995  1.00  5.02              
ATOM   4682  HB2 ASN A 291     104.712 102.227 118.158  1.00  5.02              
ATOM   4683  CG  ASN A 291     105.440 104.242 118.150  1.00  5.02              
ATOM   4684  OD1 ASN A 291     106.152 105.082 117.619  1.00  5.02              
ATOM   4685  ND2 ASN A 291     104.976 104.457 119.355  1.00  5.02              
ATOM   4686 1HD2 ASN A 291     104.471 103.743 119.887  1.00  5.02              
ATOM   4687 2HD2 ASN A 291     105.154 105.344 119.778  1.00  5.02              
ATOM   4688  C   ASN A 291     104.501 104.202 115.297  1.00  5.02              
ATOM   4689  O   ASN A 291     103.815 105.159 114.959  1.00  5.02              
ATOM   4690  N   GLN A 292     105.701 104.004 114.760  1.00  5.18              
ATOM   4691  H   GLN A 292     106.147 103.107 114.914  1.00  5.18              
ATOM   4692  CA  GLN A 292     106.349 104.961 113.876  1.00  5.18              
ATOM   4693  HA  GLN A 292     106.285 105.939 114.356  1.00  5.18              
ATOM   4694  CB  GLN A 292     107.848 104.637 113.675  1.00  5.18              
ATOM   4695  HB1 GLN A 292     108.333 105.551 113.329  1.00  5.18              
ATOM   4696  HB2 GLN A 292     107.959 103.906 112.873  1.00  5.18              
ATOM   4697  CG  GLN A 292     108.619 104.133 114.915  1.00  5.18              
ATOM   4698  HG1 GLN A 292     108.350 104.735 115.783  1.00  5.18              
ATOM   4699  HG2 GLN A 292     109.686 104.260 114.735  1.00  5.18              
ATOM   4700  CD  GLN A 292     108.375 102.655 115.224  1.00  5.18              
ATOM   4701  OE1 GLN A 292     107.692 101.948 114.506  1.00  5.18              
ATOM   4702  NE2 GLN A 292     108.879 102.124 116.313  1.00  5.18              
ATOM   4703 1HE2 GLN A 292     109.400 102.677 116.964  1.00  5.18              
ATOM   4704 2HE2 GLN A 292     108.644 101.152 116.491  1.00  5.18              
ATOM   4705  C   GLN A 292     105.665 105.090 112.506  1.00  5.18              
ATOM   4706  O   GLN A 292     105.856 106.061 111.777  1.00  5.18              
ATOM   4707  N   ASN A 293     104.837 104.110 112.151  1.00  5.27              
ATOM   4708  H   ASN A 293     104.713 103.366 112.830  1.00  5.27              
ATOM   4709  CA  ASN A 293     104.359 103.851 110.799  1.00  5.27              
ATOM   4710  HA  ASN A 293     104.966 104.423 110.095  1.00  5.27              
ATOM   4711  CB  ASN A 293     104.596 102.353 110.501  1.00  5.27              
ATOM   4712  HB1 ASN A 293     104.217 102.128 109.508  1.00  5.27              
ATOM   4713  HB2 ASN A 293     104.074 101.732 111.218  1.00  5.27              
ATOM   4714  CG  ASN A 293     106.061 101.953 110.517  1.00  5.27              
ATOM   4715  OD1 ASN A 293     106.693 101.863 109.484  1.00  5.27              
ATOM   4716  ND2 ASN A 293     106.671 101.739 111.655  1.00  5.27              
ATOM   4717 1HD2 ASN A 293     106.165 101.705 112.533  1.00  5.27              
ATOM   4718 2HD2 ASN A 293     107.680 101.683 111.626  1.00  5.27              
ATOM   4719  C   ASN A 293     102.908 104.334 110.616  1.00  5.27              
ATOM   4720  O   ASN A 293     102.091 103.698 109.959  1.00  5.27              
ATOM   4721  N   TYR A 294     102.584 105.506 111.164  1.00  4.64              
ATOM   4722  H   TYR A 294     103.302 105.970 111.704  1.00  4.64              
ATOM   4723  CA  TYR A 294     101.299 106.212 111.024  1.00  4.64              
ATOM   4724  HA  TYR A 294     100.502 105.490 111.199  1.00  4.64              
ATOM   4725  CB  TYR A 294     101.216 107.279 112.134  1.00  4.64              
ATOM   4726  HB1 TYR A 294     101.193 106.766 113.095  1.00  4.64              
ATOM   4727  HB2 TYR A 294     100.273 107.817 112.052  1.00  4.64              
ATOM   4728  CG  TYR A 294     102.359 108.281 112.170  1.00  4.64              
ATOM   4729  CD1 TYR A 294     102.298 109.473 111.421  1.00  4.64              
ATOM   4730  HD1 TYR A 294     101.429 109.687 110.812  1.00  4.64              
ATOM   4731  CE1 TYR A 294     103.367 110.391 111.468  1.00  4.64              
ATOM   4732  HE1 TYR A 294     103.329 111.311 110.904  1.00  4.64              
ATOM   4733  CZ  TYR A 294     104.498 110.117 112.264  1.00  4.64              
ATOM   4734  OH  TYR A 294     105.532 110.996 112.295  1.00  4.64              
ATOM   4735  HH  TYR A 294     106.232 110.682 112.869  1.00  4.64              
ATOM   4736  CE2 TYR A 294     104.554 108.929 113.024  1.00  4.64              
ATOM   4737  HE2 TYR A 294     105.414 108.711 113.638  1.00  4.64              
ATOM   4738  CD2 TYR A 294     103.483 108.020 112.975  1.00  4.64              
ATOM   4739  HD2 TYR A 294     103.526 107.117 113.565  1.00  4.64              
ATOM   4740  C   TYR A 294     101.039 106.796 109.624  1.00  4.64              
ATOM   4741  O   TYR A 294     100.406 107.833 109.453  1.00  4.64              
ATOM   4742  N   SER A 295     101.519 106.105 108.601  1.00  5.00              
ATOM   4743  H   SER A 295     101.988 105.238 108.825  1.00  5.00              
ATOM   4744  CA  SER A 295     101.144 106.286 107.203  1.00  5.00              
ATOM   4745  HA  SER A 295     100.215 106.856 107.157  1.00  5.00              
ATOM   4746  CB  SER A 295     102.221 107.085 106.460  1.00  5.00              
ATOM   4747  HB1 SER A 295     102.222 108.108 106.838  1.00  5.00              
ATOM   4748  HB2 SER A 295     101.990 107.114 105.395  1.00  5.00              
ATOM   4749  OG  SER A 295     103.507 106.527 106.652  1.00  5.00              
ATOM   4750  HG  SER A 295     103.779 106.718 107.553  1.00  5.00              
ATOM   4751  C   SER A 295     100.847 104.922 106.564  1.00  5.00              
ATOM   4752  O   SER A 295     100.753 104.829 105.345  1.00  5.00              
ATOM   4753  N   LEU A 296     100.656 103.874 107.373  1.00  4.90              
ATOM   4754  H   LEU A 296     100.803 103.998 108.367  1.00  4.90              
ATOM   4755  CA  LEU A 296     100.180 102.564 106.953  1.00  4.90              
ATOM   4756  HA  LEU A 296     100.700 102.315 106.030  1.00  4.90              
ATOM   4757  CB  LEU A 296     100.527 101.496 108.000  1.00  4.90              
ATOM   4758  HB1 LEU A 296      99.861 100.639 107.883  1.00  4.90              
ATOM   4759  HB2 LEU A 296     100.364 101.901 109.000  1.00  4.90              
ATOM   4760  CG  LEU A 296     101.964 100.988 107.852  1.00  4.90              
ATOM   4761  HG  LEU A 296     102.654 101.830 107.873  1.00  4.90              
ATOM   4762  CD1 LEU A 296     102.270 100.074 109.036  1.00  4.90              
ATOM   4763 1HD1 LEU A 296     103.275  99.671 108.942  1.00  4.90              
ATOM   4764 2HD1 LEU A 296     102.204 100.646 109.959  1.00  4.90              
ATOM   4765 3HD1 LEU A 296     101.551  99.261 109.091  1.00  4.90              
ATOM   4766  CD2 LEU A 296     102.153 100.213 106.536  1.00  4.90              
ATOM   4767 1HD2 LEU A 296     103.034  99.579 106.586  1.00  4.90              
ATOM   4768 2HD2 LEU A 296     101.274  99.610 106.335  1.00  4.90              
ATOM   4769 3HD2 LEU A 296     102.270 100.903 105.710  1.00  4.90              
ATOM   4770  C   LEU A 296      98.691 102.528 106.580  1.00  4.90              
ATOM   4771  O   LEU A 296      97.851 102.086 107.360  1.00  4.90              
ATOM   4772  N   ASP A 297      98.404 102.938 105.346  1.00  4.84              
ATOM   4773  H   ASP A 297      99.170 103.223 104.759  1.00  4.84              
ATOM   4774  CA  ASP A 297      97.096 102.772 104.720  1.00  4.84              
ATOM   4775  HA  ASP A 297      96.370 103.318 105.322  1.00  4.84              
ATOM   4776  CB  ASP A 297      97.054 103.360 103.289  1.00  4.84              
ATOM   4777  HB1 ASP A 297      96.147 103.008 102.796  1.00  4.84              
ATOM   4778  HB2 ASP A 297      97.901 102.971 102.722  1.00  4.84              
ATOM   4779  CG  ASP A 297      97.045 104.889 103.181  1.00  4.84              
ATOM   4780  OD1 ASP A 297      96.934 105.594 104.207  1.00  4.84              
ATOM   4781  OD2 ASP A 297      97.304 105.410 102.068  1.00  4.84              
ATOM   4782  C   ASP A 297      96.591 101.320 104.648  1.00  4.84              
ATOM   4783  O   ASP A 297      95.383 101.082 104.565  1.00  4.84              
ATOM   4784  N   SER A 298      97.470 100.321 104.617  1.00  4.55              
ATOM   4785  H   SER A 298      98.457 100.560 104.618  1.00  4.55              
ATOM   4786  CA  SER A 298      97.075  98.910 104.629  1.00  4.55              
ATOM   4787  HA  SER A 298      96.150  98.834 105.205  1.00  4.55              
ATOM   4788  CB  SER A 298      96.758  98.391 103.221  1.00  4.55              
ATOM   4789  HB1 SER A 298      96.714  97.302 103.216  1.00  4.55              
ATOM   4790  HB2 SER A 298      97.517  98.723 102.517  1.00  4.55              
ATOM   4791  OG  SER A 298      95.498  98.891 102.834  1.00  4.55              
ATOM   4792  HG  SER A 298      95.416  99.784 103.205  1.00  4.55              
ATOM   4793  C   SER A 298      98.068  98.030 105.384  1.00  4.55              
ATOM   4794  O   SER A 298      99.190  98.401 105.719  1.00  4.55              
ATOM   4795  N   PHE A 299      97.590  96.835 105.698  1.00  4.59              
ATOM   4796  H   PHE A 299      96.636  96.634 105.405  1.00  4.59              
ATOM   4797  CA  PHE A 299      98.124  95.936 106.713  1.00  4.59              
ATOM   4798  HA  PHE A 299      99.198  96.048 106.828  1.00  4.59              
ATOM   4799  CB  PHE A 299      97.371  96.305 108.022  1.00  4.59              
ATOM   4800  HB1 PHE A 299      96.326  96.505 107.777  1.00  4.59              
ATOM   4801  HB2 PHE A 299      97.795  97.251 108.352  1.00  4.59              
ATOM   4802  CG  PHE A 299      97.337  95.346 109.217  1.00  4.59              
ATOM   4803  CD1 PHE A 299      96.673  94.101 109.157  1.00  4.59              
ATOM   4804  HD1 PHE A 299      96.193  93.795 108.246  1.00  4.59              
ATOM   4805  CE1 PHE A 299      96.615  93.256 110.283  1.00  4.59              
ATOM   4806  HE1 PHE A 299      96.129  92.294 110.222  1.00  4.59              
ATOM   4807  CZ  PHE A 299      97.210  93.655 111.492  1.00  4.59              
ATOM   4808  HZ  PHE A 299      97.198  93.009 112.360  1.00  4.59              
ATOM   4809  CE2 PHE A 299      97.832  94.907 111.574  1.00  4.59              
ATOM   4810  HE2 PHE A 299      98.297  95.222 112.501  1.00  4.59              
ATOM   4811  CD2 PHE A 299      97.860  95.759 110.457  1.00  4.59              
ATOM   4812  HD2 PHE A 299      98.319  96.733 110.559  1.00  4.59              
ATOM   4813  C   PHE A 299      97.792  94.513 106.287  1.00  4.59              
ATOM   4814  O   PHE A 299      96.651  94.277 105.871  1.00  4.59              
ATOM   4815  N   SER A 300      98.692  93.517 106.414  1.00  4.62              
ATOM   4816  H   SER A 300      99.672  93.692 106.625  1.00  4.62              
ATOM   4817  CA  SER A 300      98.193  92.172 106.088  1.00  4.62              
ATOM   4818  HA  SER A 300      97.152  92.112 106.401  1.00  4.62              
ATOM   4819  CB  SER A 300      98.165  91.977 104.566  1.00  4.62              
ATOM   4820  HB1 SER A 300      97.611  92.794 104.102  1.00  4.62              
ATOM   4821  HB2 SER A 300      97.619  91.061 104.363  1.00  4.62              
ATOM   4822  OG  SER A 300      99.445  91.914 103.967  1.00  4.62              
ATOM   4823  HG  SER A 300      99.932  92.724 104.212  1.00  4.62              
ATOM   4824  C   SER A 300      98.881  91.018 106.821  1.00  4.62              
ATOM   4825  O   SER A 300     100.024  90.654 106.558  1.00  4.62              
ATOM   4826  N   ILE A 301      98.111  90.429 107.740  1.00  4.50              
ATOM   4827  H   ILE A 301      97.200  90.822 107.900  1.00  4.50              
ATOM   4828  CA  ILE A 301      98.457  89.266 108.561  1.00  4.50              
ATOM   4829  HA  ILE A 301      99.518  89.045 108.445  1.00  4.50              
ATOM   4830  CB  ILE A 301      98.177  89.582 110.049  1.00  4.50              
ATOM   4831  HB  ILE A 301      97.133  89.883 110.112  1.00  4.50              
ATOM   4832  CG2 ILE A 301      98.349  88.349 110.954  1.00  4.50              
ATOM   4833 1HG2 ILE A 301      98.244  88.640 112.000  1.00  4.50              
ATOM   4834 2HG2 ILE A 301      97.589  87.599 110.735  1.00  4.50              
ATOM   4835 3HG2 ILE A 301      99.338  87.910 110.813  1.00  4.50              
ATOM   4836  CG1 ILE A 301      99.011  90.760 110.600  1.00  4.50              
ATOM   4837 1HG1 ILE A 301      98.712  90.953 111.631  1.00  4.50              
ATOM   4838 2HG1 ILE A 301      98.793  91.658 110.024  1.00  4.50              
ATOM   4839  CD1 ILE A 301     100.525  90.551 110.568  1.00  4.50              
ATOM   4840  HD1 ILE A 301     101.016  91.422 111.001  1.00  4.50              
ATOM   4841  HD2 ILE A 301     100.811  89.671 111.143  1.00  4.50              
ATOM   4842  HD3 ILE A 301     100.848  90.440 109.536  1.00  4.50              
ATOM   4843  C   ILE A 301      97.668  88.047 108.103  1.00  4.50              
ATOM   4844  O   ILE A 301      96.462  88.142 107.862  1.00  4.50              
ATOM   4845  N   ARG A 302      98.372  86.930 107.914  1.00  4.45              
ATOM   4846  H   ARG A 302      99.351  86.948 108.177  1.00  4.45              
ATOM   4847  CA  ARG A 302      97.932  85.852 107.026  1.00  4.45              
ATOM   4848  HA  ARG A 302      96.869  85.692 107.166  1.00  4.45              
ATOM   4849  CB  ARG A 302      98.207  86.366 105.603  1.00  4.45              
ATOM   4850  HB1 ARG A 302      99.243  86.709 105.572  1.00  4.45              
ATOM   4851  HB2 ARG A 302      97.569  87.234 105.440  1.00  4.45              
ATOM   4852  CG  ARG A 302      97.997  85.398 104.432  1.00  4.45              
ATOM   4853  HG1 ARG A 302      97.036  84.895 104.528  1.00  4.45              
ATOM   4854  HG2 ARG A 302      98.790  84.650 104.432  1.00  4.45              
ATOM   4855  CD  ARG A 302      98.016  86.165 103.098  1.00  4.45              
ATOM   4856  HD1 ARG A 302      97.056  86.672 102.984  1.00  4.45              
ATOM   4857  HD2 ARG A 302      98.111  85.448 102.280  1.00  4.45              
ATOM   4858  NE  ARG A 302      99.128  87.139 103.032  1.00  4.45              
ATOM   4859  HE  ARG A 302     100.068  86.780 103.129  1.00  4.45              
ATOM   4860  CZ  ARG A 302      99.042  88.456 103.019  1.00  4.45              
ATOM   4861  NH1 ARG A 302      97.923  89.109 102.893  1.00  4.45              
ATOM   4862 1HH1 ARG A 302      97.040  88.621 102.980  1.00  4.45              
ATOM   4863 2HH1 ARG A 302      97.956  90.108 102.826  1.00  4.45              
ATOM   4864  NH2 ARG A 302     100.118  89.159 103.173  1.00  4.45              
ATOM   4865 1HH2 ARG A 302     100.992  88.687 103.364  1.00  4.45              
ATOM   4866 2HH2 ARG A 302     100.061  90.165 103.287  1.00  4.45              
ATOM   4867  C   ARG A 302      98.654  84.555 107.355  1.00  4.45              
ATOM   4868  O   ARG A 302      99.805  84.383 106.964  1.00  4.45              
ATOM   4869  N   GLN A 303      97.968  83.686 108.093  1.00  4.49              
ATOM   4870  H   GLN A 303      97.014  83.940 108.323  1.00  4.49              
ATOM   4871  CA  GLN A 303      98.483  82.425 108.638  1.00  4.49              
ATOM   4872  HA  GLN A 303      97.635  81.947 109.120  1.00  4.49              
ATOM   4873  CB  GLN A 303      98.930  81.444 107.523  1.00  4.49              
ATOM   4874  HB1 GLN A 303      99.565  80.686 107.981  1.00  4.49              
ATOM   4875  HB2 GLN A 303      99.535  81.940 106.766  1.00  4.49              
ATOM   4876  CG  GLN A 303      97.785  80.664 106.840  1.00  4.49              
ATOM   4877  HG1 GLN A 303      97.132  80.244 107.601  1.00  4.49              
ATOM   4878  HG2 GLN A 303      98.247  79.819 106.329  1.00  4.49              
ATOM   4879  CD  GLN A 303      96.917  81.394 105.806  1.00  4.49              
ATOM   4880  OE1 GLN A 303      96.709  82.601 105.786  1.00  4.49              
ATOM   4881  NE2 GLN A 303      96.316  80.657 104.896  1.00  4.49              
ATOM   4882 1HE2 GLN A 303      96.342  79.655 104.951  1.00  4.49              
ATOM   4883 2HE2 GLN A 303      95.693  81.131 104.267  1.00  4.49              
ATOM   4884  C   GLN A 303      99.461  82.629 109.817  1.00  4.49              
ATOM   4885  O   GLN A 303     100.405  81.865 110.008  1.00  4.49              
ATOM   4886  N   ALA A 304      99.199  83.648 110.641  1.00  4.14              
ATOM   4887  H   ALA A 304      98.383  84.201 110.445  1.00  4.14              
ATOM   4888  CA  ALA A 304      99.808  83.787 111.967  1.00  4.14              
ATOM   4889  HA  ALA A 304     100.824  83.392 111.914  1.00  4.14              
ATOM   4890  CB  ALA A 304      99.948  85.283 112.297  1.00  4.14              
ATOM   4891  HB1 ALA A 304     100.465  85.415 113.247  1.00  4.14              
ATOM   4892  HB2 ALA A 304     100.538  85.770 111.518  1.00  4.14              
ATOM   4893  HB3 ALA A 304      98.973  85.761 112.355  1.00  4.14              
ATOM   4894  C   ALA A 304      99.089  82.969 113.055  1.00  4.14              
ATOM   4895  O   ALA A 304      98.129  82.257 112.770  1.00  4.14              
ATOM   4896  N   SER A 305      99.557  83.072 114.303  1.00  4.80              
ATOM   4897  H   SER A 305     100.352  83.668 114.483  1.00  4.80              
ATOM   4898  CA  SER A 305      98.972  82.356 115.442  1.00  4.80              
ATOM   4899  HA  SER A 305      98.317  81.564 115.078  1.00  4.80              
ATOM   4900  CB  SER A 305     100.078  81.681 116.275  1.00  4.80              
ATOM   4901  HB1 SER A 305      99.618  80.991 116.983  1.00  4.80              
ATOM   4902  HB2 SER A 305     100.625  82.435 116.840  1.00  4.80              
ATOM   4903  OG  SER A 305     101.004  80.975 115.455  1.00  4.80              
ATOM   4904  HG  SER A 305     100.507  80.357 114.907  1.00  4.80              
ATOM   4905  C   SER A 305      98.104  83.281 116.288  1.00  4.80              
ATOM   4906  O   SER A 305      96.915  83.022 116.439  1.00  4.80              
ATOM   4907  N   VAL A 306      98.712  84.382 116.740  1.00  5.61              
ATOM   4908  H   VAL A 306      99.694  84.469 116.502  1.00  5.61              
ATOM   4909  CA  VAL A 306      98.215  85.439 117.634  1.00  5.61              
ATOM   4910  HA  VAL A 306      99.127  85.907 117.999  1.00  5.61              
ATOM   4911  CB  VAL A 306      97.514  86.605 116.908  1.00  5.61              
ATOM   4912  HB  VAL A 306      97.440  87.434 117.613  1.00  5.61              
ATOM   4913  CG1 VAL A 306      98.369  87.085 115.728  1.00  5.61              
ATOM   4914 1HG1 VAL A 306      97.928  87.983 115.300  1.00  5.61              
ATOM   4915 2HG1 VAL A 306      99.377  87.308 116.075  1.00  5.61              
ATOM   4916 3HG1 VAL A 306      98.433  86.321 114.957  1.00  5.61              
ATOM   4917  CG2 VAL A 306      96.101  86.303 116.413  1.00  5.61              
ATOM   4918 1HG2 VAL A 306      95.713  87.139 115.831  1.00  5.61              
ATOM   4919 2HG2 VAL A 306      96.127  85.410 115.798  1.00  5.61              
ATOM   4920 3HG2 VAL A 306      95.431  86.123 117.251  1.00  5.61              
ATOM   4921  C   VAL A 306      97.488  84.966 118.893  1.00  5.61              
ATOM   4922  O   VAL A 306      96.417  84.364 118.866  1.00  5.61              
ATOM   4923  N   THR A 307      98.087  85.285 120.041  1.00  5.09              
ATOM   4924  H   THR A 307      99.033  85.644 119.983  1.00  5.09              
ATOM   4925  CA  THR A 307      97.579  84.843 121.346  1.00  5.09              
ATOM   4926  HA  THR A 307      96.509  84.714 121.239  1.00  5.09              
ATOM   4927  CB  THR A 307      98.194  83.470 121.695  1.00  5.09              
ATOM   4928  HB  THR A 307      97.965  82.777 120.885  1.00  5.09              
ATOM   4929  CG2 THR A 307      99.710  83.475 121.892  1.00  5.09              
ATOM   4930 1HG2 THR A 307     100.028  82.519 122.308  1.00  5.09
[truncated: 658,215 more chars]
