# Supplementary material for: Variation in selection constraints on teleost TLRs with emphasis on their repertoire in the Walking catfish, Clarias batrachus
Source: Sci Rep. 2020 Dec 7;10:21394. doi: 10.1038/s41598-020-78347-6 (PMC7721727; doi:10.1038/s41598-020-78347-6)
Supplement: Supplementary file 25 — Supplementary Information 25. [file 41598_2020_78347_MOESM25_ESM.zip › T1/struct/S502869_results.tar/model4.pdb]

HEADER protein
METHOD
METHOD    The models are generated by I-TASSER which combines the
METHOD    methods of threading, ab initio modeling and structural
METHOD    refinement. The procedure is fully automated.
METHOD
METHOD    Please cite following articles when you use the I-TASSER server:
METHOD 1. Ambrish Roy, Alper Kucukural, Yang Zhang. I-TASSER: a unified
METHOD    platform for automated protein structure and function prediction.
METHOD    Nature Protocols, vol 5, 725-738 (2010). 
METHOD 2. Yang Zhang. I-TASSER server for protein 3D structure prediction. 
METHOD    BMC Bioinformatics, 9:40 (2008).
METHOD
MODEL  4
REMARK PARENT 3j0a_A 3j0a 3wpf_A 
ATOM      1  N   MET A   1      84.226  68.613  73.073  1.00 12.49              
ATOM      2  CA  MET A   1      83.852  67.202  73.302  1.00 12.49              
ATOM      3  HA  MET A   1      84.491  66.863  74.087  1.00 12.49              
ATOM      4  CB  MET A   1      82.399  67.117  73.772  1.00 12.49              
ATOM      5  HB1 MET A   1      82.383  67.335  74.832  1.00 12.49              
ATOM      6  HB2 MET A   1      82.064  66.097  73.656  1.00 12.49              
ATOM      7  CG  MET A   1      81.374  68.075  73.122  1.00 12.49              
ATOM      8  HG1 MET A   1      81.647  69.088  73.400  1.00 12.49              
ATOM      9  HG2 MET A   1      80.414  67.880  73.588  1.00 12.49              
ATOM     10  SD  MET A   1      81.147  68.023  71.320  1.00 12.49              
ATOM     11  CE  MET A   1      80.325  66.416  71.142  1.00 12.49              
ATOM     12  HE1 MET A   1      80.961  65.625  71.535  1.00 12.49              
ATOM     13  HE2 MET A   1      79.384  66.422  71.691  1.00 12.49              
ATOM     14  HE3 MET A   1      80.126  66.222  70.091  1.00 12.49              
ATOM     15  C   MET A   1      84.184  66.375  72.063  1.00 12.49              
ATOM     16  O   MET A   1      83.460  65.458  71.673  1.00 12.49              
ATOM     17  N   LYS A   2      85.269  66.756  71.379  1.00 13.36              
ATOM     18  H   LYS A   2      85.789  67.490  71.818  1.00 13.36              
ATOM     19  CA  LYS A   2      85.705  66.322  70.077  1.00 13.36              
ATOM     20  HA  LYS A   2      84.906  65.642  69.778  1.00 13.36              
ATOM     21  CB  LYS A   2      85.531  67.470  69.049  1.00 13.36              
ATOM     22  HB1 LYS A   2      85.967  67.187  68.092  1.00 13.36              
ATOM     23  HB2 LYS A   2      86.048  68.359  69.389  1.00 13.36              
ATOM     24  CG  LYS A   2      84.047  67.797  68.807  1.00 13.36              
ATOM     25  HG1 LYS A   2      83.467  67.644  69.711  1.00 13.36              
ATOM     26  HG2 LYS A   2      83.659  67.105  68.059  1.00 13.36              
ATOM     27  CD  LYS A   2      83.806  69.233  68.322  1.00 13.36              
ATOM     28  HD1 LYS A   2      82.754  69.343  68.059  1.00 13.36              
ATOM     29  HD2 LYS A   2      84.397  69.402  67.420  1.00 13.36              
ATOM     30  CE  LYS A   2      84.176  70.306  69.360  1.00 13.36              
ATOM     31  HE1 LYS A   2      84.001  71.286  68.904  1.00 13.36              
ATOM     32  HE2 LYS A   2      85.244  70.243  69.587  1.00 13.36              
ATOM     33  NZ  LYS A   2      83.385  70.203  70.615  1.00 13.36              
ATOM     34  HZ1 LYS A   2      83.657  69.394  71.164  1.00 13.36              
ATOM     35  HZ2 LYS A   2      83.537  71.021  71.187  1.00 13.36              
ATOM     36  HZ3 LYS A   2      82.396  70.124  70.419  1.00 13.36              
ATOM     37  C   LYS A   2      86.857  65.364  69.862  1.00 13.36              
ATOM     38  O   LYS A   2      87.405  65.310  68.756  1.00 13.36              
ATOM     39  N   ALA A   3      87.208  64.613  70.893  1.00 15.27              
ATOM     40  H   ALA A   3      86.531  64.609  71.631  1.00 15.27              
ATOM     41  CA  ALA A   3      88.506  64.030  71.237  1.00 15.27              
ATOM     42  HA  ALA A   3      88.740  64.227  72.268  1.00 15.27              
ATOM     43  CB  ALA A   3      88.384  62.539  70.949  1.00 15.27              
ATOM     44  HB1 ALA A   3      87.632  62.073  71.579  1.00 15.27              
ATOM     45  HB2 ALA A   3      88.101  62.373  69.909  1.00 15.27              
ATOM     46  HB3 ALA A   3      89.331  62.032  71.105  1.00 15.27              
ATOM     47  C   ALA A   3      89.643  64.720  70.348  1.00 15.27              
ATOM     48  O   ALA A   3      90.482  63.978  69.859  1.00 15.27              
ATOM     49  N   GLN A   4      89.812  66.030  69.947  1.00 14.97              
ATOM     50  H   GLN A   4      90.470  66.014  69.173  1.00 14.97              
ATOM     51  CA  GLN A   4      89.519  67.444  70.387  1.00 14.97              
ATOM     52  HA  GLN A   4      90.416  67.793  70.779  1.00 14.97              
ATOM     53  CB  GLN A   4      89.192  68.291  69.132  1.00 14.97              
ATOM     54  HB1 GLN A   4      89.088  69.324  69.476  1.00 14.97              
ATOM     55  HB2 GLN A   4      88.229  67.987  68.748  1.00 14.97              
ATOM     56  CG  GLN A   4      90.192  68.233  67.962  1.00 14.97              
ATOM     57  HG1 GLN A   4      89.891  67.434  67.286  1.00 14.97              
ATOM     58  HG2 GLN A   4      91.178  67.968  68.321  1.00 14.97              
ATOM     59  CD  GLN A   4      90.264  69.552  67.189  1.00 14.97              
ATOM     60  OE1 GLN A   4      89.974  70.636  67.677  1.00 14.97              
ATOM     61  NE2 GLN A   4      90.695  69.548  65.949  1.00 14.97              
ATOM     62 1HE2 GLN A   4      90.993  68.694  65.506  1.00 14.97              
ATOM     63 2HE2 GLN A   4      90.758  70.439  65.490  1.00 14.97              
ATOM     64  C   GLN A   4      88.400  67.632  71.371  1.00 14.97              
ATOM     65  O   GLN A   4      87.525  68.469  71.241  1.00 14.97              
ATOM     66  N   GLY A   5      88.398  66.738  72.350  1.00 14.61              
ATOM     67  H   GLY A   5      89.167  66.102  72.454  1.00 14.61              
ATOM     68  CA  GLY A   5      87.495  66.846  73.411  1.00 14.61              
ATOM     69  HA1 GLY A   5      86.646  67.390  73.004  1.00 14.61              
ATOM     70  HA2 GLY A   5      87.669  67.619  74.112  1.00 14.61              
ATOM     71  C   GLY A   5      86.810  65.673  74.067  1.00 14.61              
ATOM     72  O   GLY A   5      86.210  64.823  73.457  1.00 14.61              
ATOM     73  N   LEU A   6      86.690  65.774  75.389  1.00 14.30              
ATOM     74  H   LEU A   6      87.390  66.343  75.889  1.00 14.30              
ATOM     75  CA  LEU A   6      85.518  65.213  76.017  1.00 14.30              
ATOM     76  HA  LEU A   6      84.885  65.248  75.156  1.00 14.30              
ATOM     77  CB  LEU A   6      85.364  63.662  76.216  1.00 14.30              
ATOM     78  HB1 LEU A   6      86.044  63.182  75.537  1.00 14.30              
ATOM     79  HB2 LEU A   6      85.754  63.399  77.199  1.00 14.30              
ATOM     80  CG  LEU A   6      83.985  63.003  76.014  1.00 14.30              
ATOM     81  HG  LEU A   6      83.240  63.434  76.679  1.00 14.30              
ATOM     82  CD1 LEU A   6      83.465  63.076  74.574  1.00 14.30              
ATOM     83 1HD1 LEU A   6      82.542  62.506  74.475  1.00 14.30              
ATOM     84 2HD1 LEU A   6      83.233  64.106  74.319  1.00 14.30              
ATOM     85 3HD1 LEU A   6      84.223  62.692  73.894  1.00 14.30              
ATOM     86  CD2 LEU A   6      84.079  61.509  76.387  1.00 14.30              
ATOM     87 1HD2 LEU A   6      84.379  61.417  77.430  1.00 14.30              
ATOM     88 2HD2 LEU A   6      83.099  61.048  76.260  1.00 14.30              
ATOM     89 3HD2 LEU A   6      84.807  61.023  75.736  1.00 14.30              
ATOM     90  C   LEU A   6      84.556  66.322  76.621  1.00 14.30              
ATOM     91  O   LEU A   6      83.471  65.851  76.953  1.00 14.30              
ATOM     92  N   PRO A   7      84.677  67.741  76.683  1.00 15.22              
ATOM     93  CD  PRO A   7      83.553  68.356  77.409  1.00 15.22              
ATOM     94  HD1 PRO A   7      83.551  68.069  78.457  1.00 15.22              
ATOM     95  HD2 PRO A   7      82.597  68.071  76.978  1.00 15.22              
ATOM     96  CG  PRO A   7      83.648  69.862  77.312  1.00 15.22              
ATOM     97  HG1 PRO A   7      84.090  70.273  78.216  1.00 15.22              
ATOM     98  HG2 PRO A   7      82.677  70.325  77.148  1.00 15.22              
ATOM     99  CB  PRO A   7      84.547  70.069  76.128  1.00 15.22              
ATOM    100  HB1 PRO A   7      85.066  70.995  76.247  1.00 15.22              
ATOM    101  HB2 PRO A   7      83.950  70.048  75.221  1.00 15.22              
ATOM    102  CA  PRO A   7      85.539  68.842  76.095  1.00 15.22              
ATOM    103  HA  PRO A   7      85.747  68.649  75.061  1.00 15.22              
ATOM    104  C   PRO A   7      86.755  69.097  76.880  1.00 15.22              
ATOM    105  O   PRO A   7      87.780  68.557  76.536  1.00 15.22              
ATOM    106  N   CYS A   8      86.697  69.678  78.043  1.00 16.71              
ATOM    107  H   CYS A   8      85.802  70.152  78.243  1.00 16.71              
ATOM    108  CA  CYS A   8      87.539  69.287  79.129  1.00 16.71              
ATOM    109  HA  CYS A   8      88.532  69.218  78.847  1.00 16.71              
ATOM    110  CB  CYS A   8      87.339  70.477  80.131  1.00 16.71              
ATOM    111  HB1 CYS A   8      87.744  71.383  79.676  1.00 16.71              
ATOM    112  HB2 CYS A   8      87.872  70.248  81.042  1.00 16.71              
ATOM    113  SG  CYS A   8      85.595  70.747  80.566  1.00 16.71              
ATOM    114  HG  CYS A   8      85.448  69.604  81.250  1.00 16.71              
ATOM    115  C   CYS A   8      87.048  68.003  79.710  1.00 16.71              
ATOM    116  O   CYS A   8      87.006  67.948  80.957  1.00 16.71              
ATOM    117  N   LEU A   9      86.621  67.022  78.894  1.00 18.57              
ATOM    118  H   LEU A   9      86.986  66.991  77.953  1.00 18.57              
ATOM    119  CA  LEU A   9      86.288  65.802  79.587  1.00 18.57              
ATOM    120  HA  LEU A   9      86.032  66.086  80.605  1.00 18.57              
ATOM    121  CB  LEU A   9      84.901  65.143  79.388  1.00 18.57              
ATOM    122  HB1 LEU A   9      84.901  64.577  78.497  1.00 18.57              
ATOM    123  HB2 LEU A   9      84.152  65.932  79.339  1.00 18.57              
ATOM    124  CG  LEU A   9      84.393  64.155  80.475  1.00 18.57              
ATOM    125  HG  LEU A   9      85.068  63.299  80.507  1.00 18.57              
ATOM    126  CD1 LEU A   9      84.299  64.762  81.872  1.00 18.57              
ATOM    127 1HD1 LEU A   9      83.825  64.057  82.553  1.00 18.57              
ATOM    128 2HD1 LEU A   9      85.282  64.992  82.275  1.00 18.57              
ATOM    129 3HD1 LEU A   9      83.705  65.674  81.846  1.00 18.57              
ATOM    130  CD2 LEU A   9      83.006  63.650  80.086  1.00 18.57              
ATOM    131 1HD2 LEU A   9      82.655  62.916  80.810  1.00 18.57              
ATOM    132 2HD2 LEU A   9      82.300  64.479  80.048  1.00 18.57              
ATOM    133 3HD2 LEU A   9      83.035  63.179  79.104  1.00 18.57              
ATOM    134  C   LEU A   9      87.532  65.049  79.842  1.00 18.57              
ATOM    135  O   LEU A   9      88.533  65.456  79.378  1.00 18.57              
ATOM    136  N   SER A  10      87.573  64.136  80.769  1.00 20.14              
ATOM    137  H   SER A  10      86.795  63.614  81.102  1.00 20.14              
ATOM    138  CA  SER A  10      88.657  64.148  81.809  1.00 20.14              
ATOM    139  HA  SER A  10      88.026  64.520  82.636  1.00 20.14              
ATOM    140  CB  SER A  10      89.018  62.785  82.431  1.00 20.14              
ATOM    141  HB1 SER A  10      89.016  62.900  83.515  1.00 20.14              
ATOM    142  HB2 SER A  10      90.030  62.507  82.153  1.00 20.14              
ATOM    143  OG  SER A  10      88.099  61.780  82.067  1.00 20.14              
ATOM    144  HG  SER A  10      88.597  61.158  81.513  1.00 20.14              
ATOM    145  C   SER A  10      89.701  65.192  81.888  1.00 20.14              
ATOM    146  O   SER A  10      90.892  64.888  82.000  1.00 20.14              
ATOM    147  N   VAL A  11      89.311  66.427  81.654  1.00 19.89              
ATOM    148  H   VAL A  11      88.307  66.575  81.607  1.00 19.89              
ATOM    149  CA  VAL A  11      90.155  67.389  80.981  1.00 19.89              
ATOM    150  HA  VAL A  11      89.519  68.029  80.447  1.00 19.89              
ATOM    151  CB  VAL A  11      90.783  68.211  82.207  1.00 19.89              
ATOM    152  HB  VAL A  11      91.590  68.817  81.816  1.00 19.89              
ATOM    153  CG1 VAL A  11      89.762  69.110  82.935  1.00 19.89              
ATOM    154 1HG1 VAL A  11      88.879  68.555  83.221  1.00 19.89              
ATOM    155 2HG1 VAL A  11      90.196  69.526  83.840  1.00 19.89              
ATOM    156 3HG1 VAL A  11      89.460  69.952  82.347  1.00 19.89              
ATOM    157  CG2 VAL A  11      91.390  67.425  83.379  1.00 19.89              
ATOM    158 1HG2 VAL A  11      92.091  66.678  83.031  1.00 19.89              
ATOM    159 2HG2 VAL A  11      91.937  68.100  84.032  1.00 19.89              
ATOM    160 3HG2 VAL A  11      90.622  66.915  83.956  1.00 19.89              
ATOM    161  C   VAL A  11      91.173  66.871  80.020  1.00 19.89              
ATOM    162  O   VAL A  11      92.007  67.625  79.610  1.00 19.89              
ATOM    163  N   MET A  12      91.060  65.654  79.418  1.00 20.33              
ATOM    164  H   MET A  12      90.321  65.102  79.810  1.00 20.33              
ATOM    165  CA  MET A  12      91.267  65.479  78.003  1.00 20.33              
ATOM    166  HA  MET A  12      92.165  66.006  78.145  1.00 20.33              
ATOM    167  CB  MET A  12      92.180  64.397  77.388  1.00 20.33              
ATOM    168  HB1 MET A  12      92.527  64.950  76.598  1.00 20.33              
ATOM    169  HB2 MET A  12      92.992  64.404  78.030  1.00 20.33              
ATOM    170  CG  MET A  12      92.302  62.901  76.924  1.00 20.33              
ATOM    171  HG1 MET A  12      91.655  62.664  76.105  1.00 20.33              
ATOM    172  HG2 MET A  12      92.038  62.167  77.671  1.00 20.33              
ATOM    173  SD  MET A  12      93.923  62.327  76.371  1.00 20.33              
ATOM    174  CE  MET A  12      93.532  60.595  76.029  1.00 20.33              
ATOM    175  HE1 MET A  12      93.183  60.114  76.943  1.00 20.33              
ATOM    176  HE2 MET A  12      92.754  60.539  75.269  1.00 20.33              
ATOM    177  HE3 MET A  12      94.428  60.088  75.671  1.00 20.33              
ATOM    178  C   MET A  12      90.237  66.582  77.407  1.00 20.33              
ATOM    179  O   MET A  12      89.113  66.328  77.109  1.00 20.33              
ATOM    180  N   VAL A  13      90.090  67.840  77.834  1.00 20.63              
ATOM    181  H   VAL A  13      89.113  68.041  77.730  1.00 20.63              
ATOM    182  CA  VAL A  13      90.885  69.032  77.584  1.00 20.63              
ATOM    183  HA  VAL A  13      90.297  69.468  76.684  1.00 20.63              
ATOM    184  CB  VAL A  13      90.774  70.354  78.426  1.00 20.63              
ATOM    185  HB  VAL A  13      91.705  70.813  78.286  1.00 20.63              
ATOM    186  CG1 VAL A  13      89.783  71.360  77.841  1.00 20.63              
ATOM    187 1HG1 VAL A  13      90.110  71.507  76.825  1.00 20.63              
ATOM    188 2HG1 VAL A  13      88.787  70.963  77.904  1.00 20.63              
ATOM    189 3HG1 VAL A  13      89.828  72.306  78.373  1.00 20.63              
ATOM    190  CG2 VAL A  13      90.670  70.488  79.938  1.00 20.63              
ATOM    191 1HG2 VAL A  13      90.609  71.537  80.223  1.00 20.63              
ATOM    192 2HG2 VAL A  13      89.812  69.966  80.293  1.00 20.63              
ATOM    193 3HG2 VAL A  13      91.555  70.103  80.395  1.00 20.63              
ATOM    194  C   VAL A  13      92.235  68.711  76.850  1.00 20.63              
ATOM    195  O   VAL A  13      92.414  69.367  75.868  1.00 20.63              
ATOM    196  N   PHE A  14      93.032  67.655  77.162  1.00 21.12              
ATOM    197  H   PHE A  14      92.724  67.204  78.000  1.00 21.12              
ATOM    198  CA  PHE A  14      94.377  67.148  76.722  1.00 21.12              
ATOM    199  HA  PHE A  14      95.103  67.682  77.373  1.00 21.12              
ATOM    200  CB  PHE A  14      94.864  65.680  76.890  1.00 21.12              
ATOM    201  HB1 PHE A  14      94.226  65.055  76.289  1.00 21.12              
ATOM    202  HB2 PHE A  14      94.778  65.355  77.900  1.00 21.12              
ATOM    203  CG  PHE A  14      96.233  65.176  76.383  1.00 21.12              
ATOM    204  CD1 PHE A  14      97.436  65.458  77.061  1.00 21.12              
ATOM    205  HD1 PHE A  14      97.431  66.071  77.945  1.00 21.12              
ATOM    206  CE1 PHE A  14      98.663  64.943  76.602  1.00 21.12              
ATOM    207  HE1 PHE A  14      99.568  65.165  77.146  1.00 21.12              
ATOM    208  CZ  PHE A  14      98.705  64.142  75.452  1.00 21.12              
ATOM    209  HZ  PHE A  14      99.653  63.759  75.103  1.00 21.12              
ATOM    210  CE2 PHE A  14      97.517  63.849  74.767  1.00 21.12              
ATOM    211  HE2 PHE A  14      97.544  63.242  73.875  1.00 21.12              
ATOM    212  CD2 PHE A  14      96.292  64.364  75.232  1.00 21.12              
ATOM    213  HD2 PHE A  14      95.385  64.140  74.684  1.00 21.12              
ATOM    214  C   PHE A  14      94.971  67.568  75.395  1.00 21.12              
ATOM    215  O   PHE A  14      96.172  67.753  75.319  1.00 21.12              
ATOM    216  N   LEU A  15      94.138  67.814  74.453  1.00 20.49              
ATOM    217  H   LEU A  15      93.155  67.744  74.609  1.00 20.49              
ATOM    218  CA  LEU A  15      94.588  68.853  73.549  1.00 20.49              
ATOM    219  HA  LEU A  15      95.406  69.344  74.041  1.00 20.49              
ATOM    220  CB  LEU A  15      95.239  68.404  72.194  1.00 20.49              
ATOM    221  HB1 LEU A  15      95.201  69.295  71.592  1.00 20.49              
ATOM    222  HB2 LEU A  15      94.553  67.735  71.693  1.00 20.49              
ATOM    223  CG  LEU A  15      96.678  67.897  72.184  1.00 20.49              
ATOM    224  HG  LEU A  15      97.317  68.498  72.835  1.00 20.49              
ATOM    225  CD1 LEU A  15      96.862  66.423  72.559  1.00 20.49              
ATOM    226 1HD1 LEU A  15      96.547  65.780  71.737  1.00 20.49              
ATOM    227 2HD1 LEU A  15      97.913  66.234  72.783  1.00 20.49              
ATOM    228 3HD1 LEU A  15      96.266  66.220  73.439  1.00 20.49              
ATOM    229  CD2 LEU A  15      97.267  67.996  70.759  1.00 20.49              
ATOM    230 1HD2 LEU A  15      98.262  67.547  70.737  1.00 20.49              
ATOM    231 2HD2 LEU A  15      96.621  67.465  70.057  1.00 20.49              
ATOM    232 3HD2 LEU A  15      97.364  69.037  70.464  1.00 20.49              
ATOM    233  C   LEU A  15      93.660  70.024  73.462  1.00 20.49              
ATOM    234  O   LEU A  15      93.694  70.983  74.247  1.00 20.49              
ATOM    235  N   LEU A  16      92.824  69.909  72.465  1.00 18.20              
ATOM    236  H   LEU A  16      93.010  69.122  71.863  1.00 18.20              
ATOM    237  CA  LEU A  16      91.906  70.959  72.162  1.00 18.20              
ATOM    238  HA  LEU A  16      92.100  71.846  72.743  1.00 18.20              
ATOM    239  CB  LEU A  16      92.018  71.273  70.648  1.00 18.20              
ATOM    240  HB1 LEU A  16      91.938  72.353  70.628  1.00 18.20              
ATOM    241  HB2 LEU A  16      91.172  70.863  70.118  1.00 18.20              
ATOM    242  CG  LEU A  16      93.282  70.883  69.878  1.00 18.20              
ATOM    243  HG  LEU A  16      94.145  70.942  70.510  1.00 18.20              
ATOM    244  CD1 LEU A  16      93.251  69.459  69.316  1.00 18.20              
ATOM    245 1HD1 LEU A  16      92.720  68.814  70.007  1.00 18.20              
ATOM    246 2HD1 LEU A  16      92.767  69.463  68.345  1.00 18.20              
ATOM    247 3HD1 LEU A  16      94.276  69.110  69.170  1.00 18.20              
ATOM    248  CD2 LEU A  16      93.559  71.809  68.694  1.00 18.20              
ATOM    249 1HD2 LEU A  16      94.510  71.517  68.249  1.00 18.20              
ATOM    250 2HD2 LEU A  16      92.760  71.730  67.960  1.00 18.20              
ATOM    251 3HD2 LEU A  16      93.638  72.825  69.066  1.00 18.20              
ATOM    252  C   LEU A  16      90.630  70.416  72.588  1.00 18.20              
ATOM    253  O   LEU A  16      90.036  69.686  71.860  1.00 18.20              
ATOM    254  N   PHE A  17      90.286  70.600  73.867  1.00 16.50              
ATOM    255  H   PHE A  17      90.947  71.154  74.398  1.00 16.50              
ATOM    256  CA  PHE A  17      89.306  69.790  74.467  1.00 16.50              
ATOM    257  HA  PHE A  17      89.309  70.059  75.499  1.00 16.50              
ATOM    258  CB  PHE A  17      87.877  70.071  73.893  1.00 16.50              
ATOM    259  HB1 PHE A  17      87.294  69.198  74.058  1.00 16.50              
ATOM    260  HB2 PHE A  17      87.956  70.161  72.835  1.00 16.50              
ATOM    261  CG  PHE A  17      86.982  71.221  74.361  1.00 16.50              
ATOM    262  CD1 PHE A  17      87.221  72.031  75.474  1.00 16.50              
ATOM    263  HD1 PHE A  17      88.081  71.856  76.069  1.00 16.50              
ATOM    264  CE1 PHE A  17      86.397  73.117  75.803  1.00 16.50              
ATOM    265  HE1 PHE A  17      86.657  73.781  76.615  1.00 16.50              
ATOM    266  CZ  PHE A  17      85.250  73.373  75.049  1.00 16.50              
ATOM    267  HZ  PHE A  17      84.609  74.217  75.264  1.00 16.50              
ATOM    268  CE2 PHE A  17      84.917  72.518  73.988  1.00 16.50              
ATOM    269  HE2 PHE A  17      84.017  72.672  73.416  1.00 16.50              
ATOM    270  CD2 PHE A  17      85.778  71.456  73.642  1.00 16.50              
ATOM    271  HD2 PHE A  17      85.514  70.803  72.827  1.00 16.50              
ATOM    272  C   PHE A  17      89.974  68.332  74.440  1.00 16.50              
ATOM    273  O   PHE A  17      89.487  67.426  74.978  1.00 16.50              
ATOM    274  N   LEU A  18      91.165  67.968  73.934  1.00 16.64              
ATOM    275  H   LEU A  18      91.779  68.691  73.625  1.00 16.64              
ATOM    276  CA  LEU A  18      91.400  66.588  73.535  1.00 16.64              
ATOM    277  HA  LEU A  18      90.474  66.251  73.189  1.00 16.64              
ATOM    278  CB  LEU A  18      92.203  66.434  72.186  1.00 16.64              
ATOM    279  HB1 LEU A  18      92.393  67.441  71.843  1.00 16.64              
ATOM    280  HB2 LEU A  18      91.464  66.021  71.556  1.00 16.64              
ATOM    281  CG  LEU A  18      93.402  65.507  71.766  1.00 16.64              
ATOM    282  HG  LEU A  18      94.269  65.785  72.347  1.00 16.64              
ATOM    283  CD1 LEU A  18      93.328  63.971  71.810  1.00 16.64              
ATOM    284 1HD1 LEU A  18      93.438  63.585  72.815  1.00 16.64              
ATOM    285 2HD1 LEU A  18      92.421  63.604  71.346  1.00 16.64              
ATOM    286 3HD1 LEU A  18      94.172  63.542  71.269  1.00 16.64              
ATOM    287  CD2 LEU A  18      93.656  65.736  70.265  1.00 16.64              
ATOM    288 1HD2 LEU A  18      92.886  65.273  69.649  1.00 16.64              
ATOM    289 2HD2 LEU A  18      93.688  66.783  69.981  1.00 16.64              
ATOM    290 3HD2 LEU A  18      94.616  65.316  69.961  1.00 16.64              
ATOM    291  C   LEU A  18      91.613  65.318  74.410  1.00 16.64              
ATOM    292  O   LEU A  18      92.810  65.090  74.499  1.00 16.64              
ATOM    293  N   PRO A  19      90.703  64.304  74.654  1.00 15.20              
ATOM    294  CD  PRO A  19      90.919  63.141  73.801  1.00 15.20              
ATOM    295  HD1 PRO A  19      91.894  62.702  73.986  1.00 15.20              
ATOM    296  HD2 PRO A  19      90.844  63.460  72.769  1.00 15.20              
ATOM    297  CG  PRO A  19      89.849  62.113  74.081  1.00 15.20              
ATOM    298  HG1 PRO A  19      90.167  61.500  74.912  1.00 15.20              
ATOM    299  HG2 PRO A  19      89.654  61.473  73.228  1.00 15.20              
ATOM    300  CB  PRO A  19      88.666  62.969  74.458  1.00 15.20              
ATOM    301  HB1 PRO A  19      87.981  62.409  75.096  1.00 15.20              
ATOM    302  HB2 PRO A  19      88.127  63.289  73.586  1.00 15.20              
ATOM    303  CA  PRO A  19      89.263  64.206  75.216  1.00 15.20              
ATOM    304  HA  PRO A  19      88.861  65.068  74.909  1.00 15.20              
ATOM    305  C   PRO A  19      88.862  63.848  76.612  1.00 15.20              
ATOM    306  O   PRO A  19      87.829  64.231  77.184  1.00 15.20              
ATOM    307  N   HIS A  20      89.608  63.008  77.260  1.00 13.29              
ATOM    308  H   HIS A  20      90.329  62.486  76.765  1.00 13.29              
ATOM    309  CA  HIS A  20      89.120  62.524  78.466  1.00 13.29              
ATOM    310  HA  HIS A  20      88.495  63.206  78.948  1.00 13.29              
ATOM    311  CB  HIS A  20      88.207  61.305  78.147  1.00 13.29              
ATOM    312  HB1 HIS A  20      87.466  61.582  77.400  1.00 13.29              
ATOM    313  HB2 HIS A  20      87.648  61.046  79.046  1.00 13.29              
ATOM    314  CG  HIS A  20      88.922  60.060  77.665  1.00 13.29              
ATOM    315  ND1 HIS A  20      90.093  60.041  76.904  1.00 13.29              
ATOM    316  CE1 HIS A  20      90.410  58.751  76.745  1.00 13.29              
ATOM    317  HE1 HIS A  20      91.276  58.397  76.202  1.00 13.29              
ATOM    318  NE2 HIS A  20      89.509  57.966  77.357  1.00 13.29              
ATOM    319  HE2 HIS A  20      89.540  56.957  77.396  1.00 13.29              
ATOM    320  CD2 HIS A  20      88.562  58.776  77.945  1.00 13.29              
ATOM    321  HD2 HIS A  20      87.710  58.468  78.537  1.00 13.29              
ATOM    322  C   HIS A  20      90.138  62.105  79.522  1.00 13.29              
ATOM    323  O   HIS A  20      90.018  61.096  80.186  1.00 13.29              
ATOM    324  N   SER A  21      91.096  62.993  79.635  1.00 11.54              
ATOM    325  H   SER A  21      90.976  63.807  79.068  1.00 11.54              
ATOM    326  CA  SER A  21      92.351  62.870  80.321  1.00 11.54              
ATOM    327  HA  SER A  21      92.091  62.942  81.370  1.00 11.54              
ATOM    328  CB  SER A  21      92.979  61.467  80.174  1.00 11.54              
ATOM    329  HB1 SER A  21      93.279  61.279  79.141  1.00 11.54              
ATOM    330  HB2 SER A  21      92.267  60.705  80.455  1.00 11.54              
ATOM    331  OG  SER A  21      94.105  61.312  81.014  1.00 11.54              
ATOM    332  HG  SER A  21      94.797  61.898  80.658  1.00 11.54              
ATOM    333  C   SER A  21      93.528  63.900  80.204  1.00 11.54              
ATOM    334  O   SER A  21      94.585  63.626  79.640  1.00 11.54              
ATOM    335  N   PHE A  22      93.282  65.068  80.760  1.00  8.82              
ATOM    336  H   PHE A  22      92.390  65.013  81.219  1.00  8.82              
ATOM    337  CA  PHE A  22      93.926  66.355  80.886  1.00  8.82              
ATOM    338  HA  PHE A  22      93.261  67.126  81.260  1.00  8.82              
ATOM    339  CB  PHE A  22      94.769  66.212  82.195  1.00  8.82              
ATOM    340  HB1 PHE A  22      94.108  65.956  83.018  1.00  8.82              
ATOM    341  HB2 PHE A  22      95.189  67.184  82.458  1.00  8.82              
ATOM    342  CG  PHE A  22      95.911  65.192  82.251  1.00  8.82              
ATOM    343  CD1 PHE A  22      97.239  65.581  81.982  1.00  8.82              
ATOM    344  HD1 PHE A  22      97.455  66.602  81.701  1.00  8.82              
ATOM    345  CE1 PHE A  22      98.282  64.640  82.030  1.00  8.82              
ATOM    346  HE1 PHE A  22      99.293  64.941  81.790  1.00  8.82              
ATOM    347  CZ  PHE A  22      98.008  63.302  82.363  1.00  8.82              
ATOM    348  HZ  PHE A  22      98.809  62.576  82.377  1.00  8.82              
ATOM    349  CE2 PHE A  22      96.691  62.916  82.672  1.00  8.82              
ATOM    350  HE2 PHE A  22      96.478  61.887  82.929  1.00  8.82              
ATOM    351  CD2 PHE A  22      95.653  63.860  82.632  1.00  8.82              
ATOM    352  HD2 PHE A  22      94.647  63.551  82.873  1.00  8.82              
ATOM    353  C   PHE A  22      94.888  67.128  79.902  1.00  8.82              
ATOM    354  O   PHE A  22      95.885  66.546  79.568  1.00  8.82              
ATOM    355  N   MET A  23      94.873  68.447  79.548  1.00  7.43              
ATOM    356  H   MET A  23      95.768  68.598  79.082  1.00  7.43              
ATOM    357  CA  MET A  23      94.017  69.664  79.349  1.00  7.43              
ATOM    358  HA  MET A  23      92.958  69.390  79.271  1.00  7.43              
ATOM    359  CB  MET A  23      94.177  70.632  80.538  1.00  7.43              
ATOM    360  HB1 MET A  23      93.885  70.129  81.459  1.00  7.43              
ATOM    361  HB2 MET A  23      93.534  71.501  80.384  1.00  7.43              
ATOM    362  CG  MET A  23      95.618  71.142  80.701  1.00  7.43              
ATOM    363  HG1 MET A  23      95.943  71.550  79.746  1.00  7.43              
ATOM    364  HG2 MET A  23      96.255  70.295  80.957  1.00  7.43              
ATOM    365  SD  MET A  23      95.801  72.432  81.946  1.00  7.43              
ATOM    366  CE  MET A  23      97.576  72.751  81.746  1.00  7.43              
ATOM    367  HE1 MET A  23      97.890  73.524  82.448  1.00  7.43              
ATOM    368  HE2 MET A  23      98.142  71.839  81.941  1.00  7.43              
ATOM    369  HE3 MET A  23      97.780  73.087  80.729  1.00  7.43              
ATOM    370  C   MET A  23      94.433  70.385  77.967  1.00  7.43              
ATOM    371  O   MET A  23      95.532  70.051  77.524  1.00  7.43              
ATOM    372  N   LEU A  24      93.794  71.258  77.089  1.00  4.78              
ATOM    373  H   LEU A  24      94.151  71.191  76.145  1.00  4.78              
ATOM    374  CA  LEU A  24      92.994  72.491  77.303  1.00  4.78              
ATOM    375  HA  LEU A  24      92.448  72.312  78.221  1.00  4.78              
ATOM    376  CB  LEU A  24      94.071  73.493  77.796  1.00  4.78              
ATOM    377  HB1 LEU A  24      94.781  73.675  77.000  1.00  4.78              
ATOM    378  HB2 LEU A  24      94.669  72.985  78.551  1.00  4.78              
ATOM    379  CG  LEU A  24      93.667  74.830  78.462  1.00  4.78              
ATOM    380  HG  LEU A  24      93.103  75.442  77.764  1.00  4.78              
ATOM    381  CD1 LEU A  24      92.874  74.627  79.758  1.00  4.78              
ATOM    382 1HD1 LEU A  24      92.652  75.598  80.200  1.00  4.78              
ATOM    383 2HD1 LEU A  24      91.929  74.130  79.550  1.00  4.78              
ATOM    384 3HD1 LEU A  24      93.447  74.028  80.464  1.00  4.78              
ATOM    385  CD2 LEU A  24      94.936  75.586  78.849  1.00  4.78              
ATOM    386 1HD2 LEU A  24      95.517  75.025  79.581  1.00  4.78              
ATOM    387 2HD2 LEU A  24      95.551  75.752  77.968  1.00  4.78              
ATOM    388 3HD2 LEU A  24      94.669  76.551  79.277  1.00  4.78              
ATOM    389  C   LEU A  24      91.859  73.149  76.471  1.00  4.78              
ATOM    390  O   LEU A  24      91.207  73.949  77.145  1.00  4.78              
ATOM    391  N   ASP A  25      91.477  72.889  75.212  1.00  4.77              
ATOM    392  H   ASP A  25      92.098  72.291  74.677  1.00  4.77              
ATOM    393  CA  ASP A  25      90.132  73.332  74.663  1.00  4.77              
ATOM    394  HA  ASP A  25      89.362  72.784  75.107  1.00  4.77              
ATOM    395  CB  ASP A  25      89.804  74.852  74.983  1.00  4.77              
ATOM    396  HB1 ASP A  25      90.727  75.412  75.017  1.00  4.77              
ATOM    397  HB2 ASP A  25      89.299  74.899  75.947  1.00  4.77              
ATOM    398  CG  ASP A  25      88.863  75.536  73.966  1.00  4.77              
ATOM    399  OD1 ASP A  25      87.684  75.127  73.946  1.00  4.77              
ATOM    400  OD2 ASP A  25      89.364  76.371  73.186  1.00  4.77              
ATOM    401  C   ASP A  25      89.956  73.258  73.129  1.00  4.77              
ATOM    402  O   ASP A  25      90.878  73.589  72.409  1.00  4.77              
ATOM    403  N   MET A  26      88.820  72.776  72.596  1.00  4.77              
ATOM    404  H   MET A  26      87.990  72.768  73.177  1.00  4.77              
ATOM    405  CA  MET A  26      88.676  72.369  71.180  1.00  4.77              
ATOM    406  HA  MET A  26      89.166  71.453  70.923  1.00  4.77              
ATOM    407  CB  MET A  26      87.200  72.192  70.767  1.00  4.77              
ATOM    408  HB1 MET A  26      86.787  71.316  71.248  1.00  4.77              
ATOM    409  HB2 MET A  26      87.150  71.996  69.697  1.00  4.77              
ATOM    410  CG  MET A  26      86.310  73.425  71.059  1.00  4.77              
ATOM    411  HG1 MET A  26      86.685  74.255  70.463  1.00  4.77              
ATOM    412  HG2 MET A  26      86.436  73.698  72.107  1.00  4.77              
ATOM    413  SD  MET A  26      84.553  73.233  70.689  1.00  4.77              
ATOM    414  CE  MET A  26      84.010  74.881  71.223  1.00  4.77              
ATOM    415  HE1 MET A  26      84.480  75.643  70.601  1.00  4.77              
ATOM    416  HE2 MET A  26      82.927  74.962  71.134  1.00  4.77              
ATOM    417  HE3 MET A  26      84.301  75.046  72.262  1.00  4.77              
ATOM    418  C   MET A  26      89.232  73.455  70.238  1.00  4.77              
ATOM    419  O   MET A  26      89.039  74.648  70.435  1.00  4.77              
ATOM    420  N   LYS A  27      89.921  73.041  69.176  1.00  4.52              
ATOM    421  H   LYS A  27      89.971  72.041  69.016  1.00  4.52              
ATOM    422  CA  LYS A  27      90.622  73.903  68.211  1.00  4.52              
ATOM    423  HA  LYS A  27      91.073  73.229  67.485  1.00  4.52              
ATOM    424  CB  LYS A  27      89.564  74.751  67.450  1.00  4.52              
ATOM    425  HB1 LYS A  27      89.369  75.677  67.990  1.00  4.52              
ATOM    426  HB2 LYS A  27      88.623  74.195  67.463  1.00  4.52              
ATOM    427  CG  LYS A  27      89.814  75.070  65.960  1.00  4.52              
ATOM    428  HG1 LYS A  27      88.845  75.336  65.536  1.00  4.52              
ATOM    429  HG2 LYS A  27      90.124  74.148  65.466  1.00  4.52              
ATOM    430  CD  LYS A  27      90.791  76.189  65.546  1.00  4.52              
ATOM    431  HD1 LYS A  27      90.692  76.291  64.464  1.00  4.52              
ATOM    432  HD2 LYS A  27      91.820  75.881  65.714  1.00  4.52              
ATOM    433  CE  LYS A  27      90.544  77.588  66.142  1.00  4.52              
ATOM    434  HE1 LYS A  27      89.469  77.769  66.229  1.00  4.52              
ATOM    435  HE2 LYS A  27      90.948  78.322  65.439  1.00  4.52              
ATOM    436  NZ  LYS A  27      91.212  77.790  67.449  1.00  4.52              
ATOM    437  HZ1 LYS A  27      91.289  78.769  67.689  1.00  4.52              
ATOM    438  HZ2 LYS A  27      90.711  77.335  68.212  1.00  4.52              
ATOM    439  HZ3 LYS A  27      92.162  77.427  67.443  1.00  4.52              
ATOM    440  C   LYS A  27      91.777  74.782  68.719  1.00  4.52              
ATOM    441  O   LYS A  27      92.573  75.230  67.892  1.00  4.52              
ATOM    442  N   THR A  28      91.899  75.087  70.006  1.00  4.44              
ATOM    443  H   THR A  28      91.217  74.689  70.648  1.00  4.44              
ATOM    444  CA  THR A  28      92.565  76.344  70.425  1.00  4.44              
ATOM    445  HA  THR A  28      93.156  76.761  69.615  1.00  4.44              
ATOM    446  CB  THR A  28      91.491  77.377  70.834  1.00  4.44              
ATOM    447  HB  THR A  28      91.203  77.208  71.868  1.00  4.44              
ATOM    448  CG2 THR A  28      91.966  78.822  70.706  1.00  4.44              
ATOM    449 1HG2 THR A  28      92.677  79.032  71.501  1.00  4.44              
ATOM    450 2HG2 THR A  28      92.439  78.996  69.742  1.00  4.44              
ATOM    451 3HG2 THR A  28      91.119  79.497  70.830  1.00  4.44              
ATOM    452  OG1 THR A  28      90.329  77.251  70.045  1.00  4.44              
ATOM    453  HG1 THR A  28      89.706  76.762  70.621  1.00  4.44              
ATOM    454  C   THR A  28      93.458  76.205  71.613  1.00  4.44              
ATOM    455  O   THR A  28      94.438  76.919  71.711  1.00  4.44              
ATOM    456  N   PHE A  29      93.192  75.245  72.473  1.00  4.44              
ATOM    457  H   PHE A  29      92.351  74.691  72.362  1.00  4.44              
ATOM    458  CA  PHE A  29      94.177  74.772  73.401  1.00  4.44              
ATOM    459  HA  PHE A  29      95.077  75.335  73.183  1.00  4.44              
ATOM    460  CB  PHE A  29      93.922  75.275  74.827  1.00  4.44              
ATOM    461  HB1 PHE A  29      94.743  74.938  75.440  1.00  4.44              
ATOM    462  HB2 PHE A  29      92.997  74.881  75.192  1.00  4.44              
ATOM    463  CG  PHE A  29      93.841  76.799  74.975  1.00  4.44              
ATOM    464  CD1 PHE A  29      94.882  77.514  75.601  1.00  4.44              
ATOM    465  HD1 PHE A  29      95.713  76.994  76.044  1.00  4.44              
ATOM    466  CE1 PHE A  29      94.851  78.919  75.671  1.00  4.44              
ATOM    467  HE1 PHE A  29      95.661  79.459  76.140  1.00  4.44              
ATOM    468  CZ  PHE A  29      93.757  79.624  75.145  1.00  4.44              
ATOM    469  HZ  PHE A  29      93.731  80.705  75.205  1.00  4.44              
ATOM    470  CE2 PHE A  29      92.686  78.917  74.569  1.00  4.44              
ATOM    471  HE2 PHE A  29      91.825  79.454  74.196  1.00  4.44              
ATOM    472  CD2 PHE A  29      92.726  77.514  74.495  1.00  4.44              
ATOM    473  HD2 PHE A  29      91.890  76.993  74.058  1.00  4.44              
ATOM    474  C   PHE A  29      94.698  73.423  73.015  1.00  4.44              
ATOM    475  O   PHE A  29      94.203  72.799  72.087  1.00  4.44              
ATOM    476  N   ILE A  30      95.862  73.107  73.537  1.00  4.08              
ATOM    477  H   ILE A  30      96.244  73.691  74.268  1.00  4.08              
ATOM    478  CA  ILE A  30      96.587  71.883  73.286  1.00  4.08              
ATOM    479  HA  ILE A  30      95.907  71.093  73.112  1.00  4.08              
ATOM    480  CB  ILE A  30      97.537  71.934  72.052  1.00  4.08              
ATOM    481  HB  ILE A  30      98.246  71.107  72.141  1.00  4.08              
ATOM    482  CG2 ILE A  30      96.777  71.721  70.739  1.00  4.08              
ATOM    483 1HG2 ILE A  30      96.129  72.568  70.547  1.00  4.08              
ATOM    484 2HG2 ILE A  30      97.469  71.556  69.913  1.00  4.08              
ATOM    485 3HG2 ILE A  30      96.165  70.851  70.811  1.00  4.08              
ATOM    486  CG1 ILE A  30      98.334  73.238  71.949  1.00  4.08              
ATOM    487 1HG1 ILE A  30      98.923  73.314  72.856  1.00  4.08              
ATOM    488 2HG1 ILE A  30      97.652  74.084  71.889  1.00  4.08              
ATOM    489  CD1 ILE A  30      99.283  73.316  70.750  1.00  4.08              
ATOM    490  HD1 ILE A  30     100.049  72.543  70.825  1.00  4.08              
ATOM    491  HD2 ILE A  30      98.758  73.203  69.809  1.00  4.08              
ATOM    492  HD3 ILE A  30      99.732  74.301  70.740  1.00  4.08              
ATOM    493  C   ILE A  30      97.350  71.554  74.554  1.00  4.08              
ATOM    494  O   ILE A  30      97.682  72.537  75.275  1.00  4.08              
ATOM    495  N   LEU A  31      97.660  70.307  74.873  1.00  4.06              
ATOM    496  H   LEU A  31      97.254  69.536  74.368  1.00  4.06              
ATOM    497  CA  LEU A  31      98.772  70.031  75.781  1.00  4.06              
ATOM    498  HA  LEU A  31      98.858  70.927  76.390  1.00  4.06              
ATOM    499  CB  LEU A  31      98.540  68.932  76.843  1.00  4.06              
ATOM    500  HB1 LEU A  31      98.885  67.978  76.454  1.00  4.06              
ATOM    501  HB2 LEU A  31      97.485  68.829  77.052  1.00  4.06              
ATOM    502  CG  LEU A  31      99.225  69.222  78.208  1.00  4.06              
ATOM    503  HG  LEU A  31     100.303  69.217  78.087  1.00  4.06              
ATOM    504  CD1 LEU A  31      98.810  70.543  78.877  1.00  4.06              
ATOM    505 1HD1 LEU A  31      97.729  70.603  78.919  1.00  4.06              
ATOM    506 2HD1 LEU A  31      99.247  70.589  79.875  1.00  4.06              
ATOM    507 3HD1 LEU A  31      99.200  71.387  78.317  1.00  4.06              
ATOM    508  CD2 LEU A  31      98.820  68.137  79.204  1.00  4.06              
ATOM    509 1HD2 LEU A  31      99.169  67.171  78.848  1.00  4.06              
ATOM    510 2HD2 LEU A  31      99.277  68.339  80.171  1.00  4.06              
ATOM    511 3HD2 LEU A  31      97.742  68.132  79.316  1.00  4.06              
ATOM    512  C   LEU A  31     100.136  69.986  75.028  1.00  4.06              
ATOM    513  O   LEU A  31     100.341  70.988  74.305  1.00  4.06              
ATOM    514  N   ASP A  32     101.180  69.097  75.036  1.00  4.13              
ATOM    515  H   ASP A  32     101.989  69.546  74.613  1.00  4.13              
ATOM    516  CA  ASP A  32     101.567  67.717  75.514  1.00  4.13              
ATOM    517  HA  ASP A  32     100.733  67.026  75.487  1.00  4.13              
ATOM    518  CB  ASP A  32     102.663  67.212  74.500  1.00  4.13              
ATOM    519  HB1 ASP A  32     103.294  68.078  74.286  1.00  4.13              
ATOM    520  HB2 ASP A  32     102.136  66.985  73.573  1.00  4.13              
ATOM    521  CG  ASP A  32     103.577  66.042  74.873  1.00  4.13              
ATOM    522  OD1 ASP A  32     103.242  65.218  75.765  1.00  4.13              
ATOM    523  OD2 ASP A  32     104.653  65.894  74.239  1.00  4.13              
ATOM    524  C   ASP A  32     102.175  67.715  76.936  1.00  4.13              
ATOM    525  O   ASP A  32     102.982  68.586  77.255  1.00  4.13              
ATOM    526  N   TYR A  33     101.864  66.677  77.728  1.00  4.41              
ATOM    527  H   TYR A  33     101.315  65.942  77.314  1.00  4.41              
ATOM    528  CA  TYR A  33     102.614  66.353  78.941  1.00  4.41              
ATOM    529  HA  TYR A  33     103.364  67.134  79.076  1.00  4.41              
ATOM    530  CB  TYR A  33     101.754  66.416  80.205  1.00  4.41              
ATOM    531  HB1 TYR A  33     100.992  65.636  80.179  1.00  4.41              
ATOM    532  HB2 TYR A  33     101.271  67.389  80.240  1.00  4.41              
ATOM    533  CG  TYR A  33     102.605  66.284  81.455  1.00  4.41              
ATOM    534  CD1 TYR A  33     103.346  67.394  81.904  1.00  4.41              
ATOM    535  HD1 TYR A  33     103.248  68.349  81.397  1.00  4.41              
ATOM    536  CE1 TYR A  33     104.257  67.257  82.968  1.00  4.41              
ATOM    537  HE1 TYR A  33     104.853  68.102  83.282  1.00  4.41              
ATOM    538  CZ  TYR A  33     104.427  66.000  83.584  1.00  4.41              
ATOM    539  OH  TYR A  33     105.354  65.835  84.562  1.00  4.41              
ATOM    540  HH  TYR A  33     105.377  64.923  84.851  1.00  4.41              
ATOM    541  CE2 TYR A  33     103.658  64.893  83.159  1.00  4.41              
ATOM    542  HE2 TYR A  33     103.795  63.928  83.619  1.00  4.41              
ATOM    543  CD2 TYR A  33     102.749  65.037  82.093  1.00  4.41              
ATOM    544  HD2 TYR A  33     102.199  64.178  81.728  1.00  4.41              
ATOM    545  C   TYR A  33     103.409  65.032  78.829  1.00  4.41              
ATOM    546  O   TYR A  33     102.840  63.943  78.896  1.00  4.41              
ATOM    547  N   SER A  34     104.746  65.131  78.770  1.00  4.36              
ATOM    548  H   SER A  34     105.118  66.068  78.656  1.00  4.36              
ATOM    549  CA  SER A  34     105.731  64.040  78.954  1.00  4.36              
ATOM    550  HA  SER A  34     106.691  64.552  78.929  1.00  4.36              
ATOM    551  CB  SER A  34     105.648  63.431  80.368  1.00  4.36              
ATOM    552  HB1 SER A  34     105.566  64.242  81.093  1.00  4.36              
ATOM    553  HB2 SER A  34     106.574  62.893  80.574  1.00  4.36              
ATOM    554  OG  SER A  34     104.563  62.538  80.554  1.00  4.36              
ATOM    555  HG  SER A  34     103.822  62.860  80.015  1.00  4.36              
ATOM    556  C   SER A  34     105.882  62.971  77.859  1.00  4.36              
ATOM    557  O   SER A  34     106.619  62.003  78.059  1.00  4.36              
ATOM    558  N   SER A  35     105.261  63.121  76.683  1.00  4.50              
ATOM    559  H   SER A  35     104.659  63.936  76.550  1.00  4.50              
ATOM    560  CA  SER A  35     105.234  62.081  75.633  1.00  4.50              
ATOM    561  HA  SER A  35     104.938  61.159  76.135  1.00  4.50              
ATOM    562  CB  SER A  35     104.109  62.412  74.640  1.00  4.50              
ATOM    563  HB1 SER A  35     104.429  63.204  73.963  1.00  4.50              
ATOM    564  HB2 SER A  35     103.227  62.746  75.188  1.00  4.50              
ATOM    565  OG  SER A  35     103.762  61.248  73.911  1.00  4.50              
ATOM    566  HG  SER A  35     104.570  60.946  73.474  1.00  4.50              
ATOM    567  C   SER A  35     106.544  61.745  74.903  1.00  4.50              
ATOM    568  O   SER A  35     106.527  61.043  73.887  1.00  4.50              
ATOM    569  N   ARG A  36     107.679  62.223  75.416  1.00  4.48              
ATOM    570  H   ARG A  36     107.563  62.757  76.269  1.00  4.48              
ATOM    571  CA  ARG A  36     109.057  61.986  74.960  1.00  4.48              
ATOM    572  HA  ARG A  36     109.583  62.888  75.272  1.00  4.48              
ATOM    573  CB  ARG A  36     109.673  60.811  75.745  1.00  4.48              
ATOM    574  HB1 ARG A  36     109.614  59.902  75.148  1.00  4.48              
ATOM    575  HB2 ARG A  36     109.105  60.631  76.660  1.00  4.48              
ATOM    576  CG  ARG A  36     111.122  61.148  76.155  1.00  4.48              
ATOM    577  HG1 ARG A  36     111.101  61.600  77.149  1.00  4.48              
ATOM    578  HG2 ARG A  36     111.534  61.900  75.485  1.00  4.48              
ATOM    579  CD  ARG A  36     112.076  59.942  76.186  1.00  4.48              
ATOM    580  HD1 ARG A  36     111.753  59.274  76.987  1.00  4.48              
ATOM    581  HD2 ARG A  36     113.081  60.291  76.431  1.00  4.48              
ATOM    582  NE  ARG A  36     112.109  59.178  74.917  1.00  4.48              
ATOM    583  HE  ARG A  36     111.856  58.206  74.993  1.00  4.48              
ATOM    584  CZ  ARG A  36     112.261  59.637  73.684  1.00  4.48              
ATOM    585  NH1 ARG A  36     112.626  60.864  73.424  1.00  4.48              
ATOM    586 1HH1 ARG A  36     112.719  61.489  74.197  1.00  4.48              
ATOM    587 2HH1 ARG A  36     112.325  61.284  72.552  1.00  4.48              
ATOM    588  NH2 ARG A  36     112.025  58.852  72.673  1.00  4.48              
ATOM    589 1HH2 ARG A  36     111.658  57.930  72.820  1.00  4.48              
ATOM    590 2HH2 ARG A  36     111.976  59.268  71.763  1.00  4.48              
ATOM    591  C   ARG A  36     109.250  61.949  73.434  1.00  4.48              
ATOM    592  O   ARG A  36     109.825  61.016  72.868  1.00  4.48              
ATOM    593  N   ASN A  37     108.803  63.016  72.781  1.00  4.50              
ATOM    594  H   ASN A  37     108.332  63.705  73.357  1.00  4.50              
ATOM    595  CA  ASN A  37     109.159  63.399  71.414  1.00  4.50              
ATOM    596  HA  ASN A  37     108.850  62.585  70.757  1.00  4.50              
ATOM    597  CB  ASN A  37     108.317  64.644  71.047  1.00  4.50              
ATOM    598  HB1 ASN A  37     107.269  64.419  71.242  1.00  4.50              
ATOM    599  HB2 ASN A  37     108.398  64.848  69.982  1.00  4.50              
ATOM    600  CG  ASN A  37     108.684  65.923  71.796  1.00  4.50              
ATOM    601  OD1 ASN A  37     109.847  66.253  71.992  1.00  4.50              
ATOM    602  ND2 ASN A  37     107.709  66.669  72.269  1.00  4.50              
ATOM    603 1HD2 ASN A  37     106.755  66.332  72.295  1.00  4.50              
ATOM    604 2HD2 ASN A  37     107.978  67.464  72.817  1.00  4.50              
ATOM    605  C   ASN A  37     110.691  63.576  71.215  1.00  4.50              
ATOM    606  O   ASN A  37     111.509  63.283  72.096  1.00  4.50              
ATOM    607  N   LEU A  38     111.087  64.036  70.023  1.00  4.47              
ATOM    608  H   LEU A  38     110.356  64.312  69.385  1.00  4.47              
ATOM    609  CA  LEU A  38     112.445  64.529  69.741  1.00  4.47              
ATOM    610  HA  LEU A  38     112.916  64.840  70.677  1.00  4.47              
ATOM    611  CB  LEU A  38     113.327  63.453  69.073  1.00  4.47              
ATOM    612  HB1 LEU A  38     114.200  63.974  68.676  1.00  4.47              
ATOM    613  HB2 LEU A  38     112.805  63.019  68.218  1.00  4.47              
ATOM    614  CG  LEU A  38     113.831  62.336  70.011  1.00  4.47              
ATOM    615  HG  LEU A  38     113.880  62.706  71.035  1.00  4.47              
ATOM    616  CD1 LEU A  38     112.950  61.083  69.962  1.00  4.47              
ATOM    617 1HD1 LEU A  38     113.378  60.315  70.602  1.00  4.47              
ATOM    618 2HD1 LEU A  38     111.938  61.317  70.287  1.00  4.47              
ATOM    619 3HD1 LEU A  38     112.909  60.702  68.940  1.00  4.47              
ATOM    620  CD2 LEU A  38     115.244  61.906  69.611  1.00  4.47              
ATOM    621 1HD2 LEU A  38     115.593  61.120  70.280  1.00  4.47              
ATOM    622 2HD2 LEU A  38     115.244  61.533  68.586  1.00  4.47              
ATOM    623 3HD2 LEU A  38     115.922  62.755  69.684  1.00  4.47              
ATOM    624  C   LEU A  38     112.402  65.784  68.856  1.00  4.47              
ATOM    625  O   LEU A  38     113.172  66.720  69.060  1.00  4.47              
ATOM    626  N   SER A  39     111.476  65.811  67.900  1.00  4.49              
ATOM    627  H   SER A  39     110.917  64.988  67.741  1.00  4.49              
ATOM    628  CA  SER A  39     110.996  67.037  67.266  1.00  4.49              
ATOM    629  HA  SER A  39     111.808  67.761  67.193  1.00  4.49              
ATOM    630  CB  SER A  39     110.511  66.704  65.849  1.00  4.49              
ATOM    631  HB1 SER A  39     111.347  66.305  65.272  1.00  4.49              
ATOM    632  HB2 SER A  39     110.150  67.606  65.353  1.00  4.49              
ATOM    633  OG  SER A  39     109.476  65.738  65.885  1.00  4.49              
ATOM    634  HG  SER A  39     108.685  66.132  66.292  1.00  4.49              
ATOM    635  C   SER A  39     109.851  67.669  68.055  1.00  4.49              
ATOM    636  O   SER A  39     109.266  67.021  68.918  1.00  4.49              
ATOM    637  N   ALA A  40     109.443  68.881  67.671  1.00  4.09              
ATOM    638  H   ALA A  40     109.988  69.371  66.982  1.00  4.09              
ATOM    639  CA  ALA A  40     108.098  69.382  67.948  1.00  4.09              
ATOM    640  HA  ALA A  40     107.985  69.464  69.031  1.00  4.09              
ATOM    641  CB  ALA A  40     107.985  70.791  67.342  1.00  4.09              
ATOM    642  HB1 ALA A  40     107.035  71.250  67.620  1.00  4.09              
ATOM    643  HB2 ALA A  40     108.792  71.422  67.718  1.00  4.09              
ATOM    644  HB3 ALA A  40     108.051  70.739  66.255  1.00  4.09              
ATOM    645  C   ALA A  40     106.998  68.421  67.452  1.00  4.09              
ATOM    646  O   ALA A  40     107.268  67.383  66.840  1.00  4.09              
ATOM    647  N   VAL A  41     105.743  68.826  67.646  1.00  4.46              
ATOM    648  H   VAL A  41     105.592  69.684  68.154  1.00  4.46              
ATOM    649  CA  VAL A  41     104.545  68.103  67.206  1.00  4.46              
ATOM    650  HA  VAL A  41     104.839  67.106  66.882  1.00  4.46              
ATOM    651  CB  VAL A  41     103.593  67.844  68.400  1.00  4.46              
ATOM    652  HB  VAL A  41     104.143  67.211  69.098  1.00  4.46              
ATOM    653  CG1 VAL A  41     103.171  69.093  69.189  1.00  4.46              
ATOM    654 1HG1 VAL A  41     104.042  69.636  69.548  1.00  4.46              
ATOM    655 2HG1 VAL A  41     102.553  69.752  68.579  1.00  4.46              
ATOM    656 3HG1 VAL A  41     102.587  68.788  70.058  1.00  4.46              
ATOM    657  CG2 VAL A  41     102.345  67.058  67.988  1.00  4.46              
ATOM    658 1HG2 VAL A  41     101.778  66.776  68.875  1.00  4.46              
ATOM    659 2HG2 VAL A  41     101.696  67.661  67.352  1.00  4.46              
ATOM    660 3HG2 VAL A  41     102.623  66.145  67.463  1.00  4.46              
ATOM    661  C   VAL A  41     103.907  68.800  65.996  1.00  4.46              
ATOM    662  O   VAL A  41     102.992  69.606  66.139  1.00  4.46              
ATOM    663  N   PRO A  42     104.421  68.559  64.773  1.00  4.48              
ATOM    664  CD  PRO A  42     105.587  67.747  64.435  1.00  4.48              
ATOM    665  HD1 PRO A  42     105.571  66.773  64.926  1.00  4.48              
ATOM    666  HD2 PRO A  42     106.490  68.296  64.699  1.00  4.48              
ATOM    667  CG  PRO A  42     105.561  67.562  62.923  1.00  4.48              
ATOM    668  HG1 PRO A  42     104.927  66.715  62.658  1.00  4.48              
ATOM    669  HG2 PRO A  42     106.564  67.440  62.511  1.00  4.48              
ATOM    670  CB  PRO A  42     104.911  68.862  62.467  1.00  4.48              
ATOM    671  HB1 PRO A  42     104.462  68.755  61.479  1.00  4.48              
ATOM    672  HB2 PRO A  42     105.663  69.653  62.451  1.00  4.48              
ATOM    673  CA  PRO A  42     103.880  69.161  63.567  1.00  4.48              
ATOM    674  HA  PRO A  42     103.881  70.238  63.699  1.00  4.48              
ATOM    675  C   PRO A  42     102.471  68.735  63.107  1.00  4.48              
ATOM    676  O   PRO A  42     102.008  69.446  62.209  1.00  4.48              
ATOM    677  N   PRO A  43     101.794  67.650  63.566  1.00  5.01              
ATOM    678  CD  PRO A  43     102.263  66.499  64.331  1.00  5.01              
ATOM    679  HD1 PRO A  43     101.831  66.532  65.329  1.00  5.01              
ATOM    680  HD2 PRO A  43     103.341  66.414  64.390  1.00  5.01              
ATOM    681  CG  PRO A  43     101.737  65.273  63.598  1.00  5.01              
ATOM    682  HG1 PRO A  43     101.598  64.431  64.278  1.00  5.01              
ATOM    683  HG2 PRO A  43     102.424  65.007  62.794  1.00  5.01              
ATOM    684  CB  PRO A  43     100.414  65.745  63.008  1.00  5.01              
ATOM    685  HB1 PRO A  43      99.588  65.385  63.624  1.00  5.01              
ATOM    686  HB2 PRO A  43     100.294  65.362  61.994  1.00  5.01              
ATOM    687  CA  PRO A  43     100.495  67.285  63.000  1.00  5.01              
ATOM    688  HA  PRO A  43     100.456  67.596  61.956  1.00  5.01              
ATOM    689  C   PRO A  43      99.278  67.900  63.697  1.00  5.01              
ATOM    690  O   PRO A  43      98.550  68.679  63.082  1.00  5.01              
ATOM    691  N   ASP A  44      99.071  67.556  64.967  1.00  5.44              
ATOM    692  H   ASP A  44      99.744  66.905  65.365  1.00  5.44              
ATOM    693  CA  ASP A  44      97.820  67.633  65.741  1.00  5.44              
ATOM    694  HA  ASP A  44      97.014  67.202  65.150  1.00  5.44              
ATOM    695  CB  ASP A  44      98.005  66.778  67.008  1.00  5.44              
ATOM    696  HB1 ASP A  44      97.058  66.693  67.540  1.00  5.44              
ATOM    697  HB2 ASP A  44      98.721  67.265  67.670  1.00  5.44              
ATOM    698  CG  ASP A  44      98.524  65.372  66.682  1.00  5.44              
ATOM    699  OD1 ASP A  44      97.687  64.448  66.649  1.00  5.44              
ATOM    700  OD2 ASP A  44      99.741  65.275  66.394  1.00  5.44              
ATOM    701  C   ASP A  44      97.402  69.074  66.133  1.00  5.44              
ATOM    702  O   ASP A  44      96.660  69.293  67.093  1.00  5.44              
ATOM    703  N   LEU A  45      97.963  70.091  65.456  1.00  4.71              
ATOM    704  H   LEU A  45      98.420  69.827  64.593  1.00  4.71              
ATOM    705  CA  LEU A  45      98.519  71.256  66.152  1.00  4.71              
ATOM    706  HA  LEU A  45      98.432  71.024  67.215  1.00  4.71              
ATOM    707  CB  LEU A  45     100.048  71.333  65.887  1.00  4.71              
ATOM    708  HB1 LEU A  45     100.429  70.337  65.651  1.00  4.71              
ATOM    709  HB2 LEU A  45     100.518  71.629  66.826  1.00  4.71              
ATOM    710  CG  LEU A  45     100.529  72.331  64.807  1.00  4.71              
ATOM    711  HG  LEU A  45     100.251  73.350  65.059  1.00  4.71              
ATOM    712  CD1 LEU A  45     102.045  72.325  64.718  1.00  4.71              
ATOM    713 1HD1 LEU A  45     102.384  73.103  64.045  1.00  4.71              
ATOM    714 2HD1 LEU A  45     102.475  72.493  65.705  1.00  4.71              
ATOM    715 3HD1 LEU A  45     102.353  71.355  64.362  1.00  4.71              
ATOM    716  CD2 LEU A  45      99.970  72.017  63.422  1.00  4.71              
ATOM    717 1HD2 LEU A  45      98.887  71.986  63.453  1.00  4.71              
ATOM    718 2HD2 LEU A  45     100.289  72.789  62.726  1.00  4.71              
ATOM    719 3HD2 LEU A  45     100.317  71.037  63.104  1.00  4.71              
ATOM    720  C   LEU A  45      97.854  72.608  66.020  1.00  4.71              
ATOM    721  O   LEU A  45      98.430  73.546  66.569  1.00  4.71              
ATOM    722  N   PRO A  46      96.744  72.761  65.278  1.00  4.56              
ATOM    723  CD  PRO A  46      95.487  72.061  65.497  1.00  4.56              
ATOM    724  HD1 PRO A  46      95.009  72.475  66.382  1.00  4.56              
ATOM    725  HD2 PRO A  46      95.600  70.987  65.608  1.00  4.56              
ATOM    726  CG  PRO A  46      94.616  72.362  64.282  1.00  4.56              
ATOM    727  HG1 PRO A  46      93.557  72.385  64.539  1.00  4.56              
ATOM    728  HG2 PRO A  46      94.812  71.627  63.500  1.00  4.56              
ATOM    729  CB  PRO A  46      95.129  73.731  63.849  1.00  4.56              
ATOM    730  HB1 PRO A  46      94.683  74.502  64.480  1.00  4.56              
ATOM    731  HB2 PRO A  46      94.912  73.921  62.798  1.00  4.56              
ATOM    732  CA  PRO A  46      96.636  73.637  64.120  1.00  4.56              
ATOM    733  HA  PRO A  46      97.085  73.110  63.282  1.00  4.56              
ATOM    734  C   PRO A  46      97.262  75.030  64.211  1.00  4.56              
ATOM    735  O   PRO A  46      97.463  75.558  65.291  1.00  4.56              
ATOM    736  N   PRO A  47      97.443  75.741  63.091  1.00  4.42              
ATOM    737  CD  PRO A  47      97.348  75.257  61.721  1.00  4.42              
ATOM    738  HD1 PRO A  47      96.303  75.239  61.411  1.00  4.42              
ATOM    739  HD2 PRO A  47      97.797  74.270  61.608  1.00  4.42              
ATOM    740  CG  PRO A  47      98.115  76.271  60.876  1.00  4.42              
ATOM    741  HG1 PRO A  47      97.717  76.340  59.863  1.00  4.42              
ATOM    742  HG2 PRO A  47      99.173  76.006  60.858  1.00  4.42              
ATOM    743  CB  PRO A  47      97.925  77.572  61.650  1.00  4.42              
ATOM    744  HB1 PRO A  47      96.965  78.015  61.376  1.00  4.42              
ATOM    745  HB2 PRO A  47      98.735  78.276  61.454  1.00  4.42              
ATOM    746  CA  PRO A  47      97.902  77.129  63.117  1.00  4.42              
ATOM    747  HA  PRO A  47      98.928  77.116  63.483  1.00  4.42              
ATOM    748  C   PRO A  47      97.124  78.161  63.973  1.00  4.42              
ATOM    749  O   PRO A  47      97.507  79.328  64.034  1.00  4.42              
ATOM    750  N   SER A  48      96.035  77.737  64.616  1.00  4.39              
ATOM    751  H   SER A  48      95.888  76.739  64.600  1.00  4.39              
ATOM    752  CA  SER A  48      95.153  78.521  65.476  1.00  4.39              
ATOM    753  HA  SER A  48      95.593  79.507  65.620  1.00  4.39              
ATOM    754  CB  SER A  48      93.816  78.689  64.736  1.00  4.39              
ATOM    755  HB1 SER A  48      93.229  77.777  64.850  1.00  4.39              
ATOM    756  HB2 SER A  48      94.013  78.834  63.672  1.00  4.39              
ATOM    757  OG  SER A  48      93.065  79.798  65.189  1.00  4.39              
ATOM    758  HG  SER A  48      93.478  80.604  64.861  1.00  4.39              
ATOM    759  C   SER A  48      94.989  77.901  66.872  1.00  4.39              
ATOM    760  O   SER A  48      94.009  78.179  67.567  1.00  4.39              
ATOM    761  N   THR A  49      95.932  77.047  67.284  1.00  4.38              
ATOM    762  H   THR A  49      96.679  76.794  66.645  1.00  4.38              
ATOM    763  CA  THR A  49      96.216  76.811  68.697  1.00  4.38              
ATOM    764  HA  THR A  49      95.264  76.710  69.210  1.00  4.38              
ATOM    765  CB  THR A  49      96.987  75.534  68.997  1.00  4.38              
ATOM    766  HB  THR A  49      97.077  75.430  70.078  1.00  4.38              
ATOM    767  CG2 THR A  49      96.200  74.346  68.462  1.00  4.38              
ATOM    768 1HG2 THR A  49      96.775  73.433  68.581  1.00  4.38              
ATOM    769 2HG2 THR A  49      95.271  74.275  69.022  1.00  4.38              
ATOM    770 3HG2 THR A  49      95.969  74.469  67.406  1.00  4.38              
ATOM    771  OG1 THR A  49      98.272  75.577  68.460  1.00  4.38              
ATOM    772  HG1 THR A  49      98.298  74.968  67.706  1.00  4.38              
ATOM    773  C   THR A  49      96.896  78.051  69.273  1.00  4.38              
ATOM    774  O   THR A  49      97.562  78.835  68.595  1.00  4.38              
ATOM    775  N   GLN A  50      96.614  78.248  70.544  1.00  4.35              
ATOM    776  H   GLN A  50      96.009  77.561  70.978  1.00  4.35              
ATOM    777  CA  GLN A  50      96.763  79.467  71.302  1.00  4.35              
ATOM    778  HA  GLN A  50      97.422  80.139  70.752  1.00  4.35              
ATOM    779  CB  GLN A  50      95.406  80.169  71.463  1.00  4.35              
ATOM    780  HB1 GLN A  50      94.762  79.568  72.103  1.00  4.35              
ATOM    781  HB2 GLN A  50      94.946  80.251  70.477  1.00  4.35              
ATOM    782  CG  GLN A  50      95.527  81.576  72.077  1.00  4.35              
ATOM    783  HG1 GLN A  50      96.302  82.140  71.558  1.00  4.35              
ATOM    784  HG2 GLN A  50      95.810  81.491  73.127  1.00  4.35              
ATOM    785  CD  GLN A  50      94.226  82.369  71.984  1.00  4.35              
ATOM    786  OE1 GLN A  50      93.617  82.488  70.926  1.00  4.35              
ATOM    787  NE2 GLN A  50      93.786  83.018  73.036  1.00  4.35              
ATOM    788 1HE2 GLN A  50      94.416  83.195  73.826  1.00  4.35              
ATOM    789 2HE2 GLN A  50      92.982  83.604  72.929  1.00  4.35              
ATOM    790  C   GLN A  50      97.434  79.211  72.659  1.00  4.35              
ATOM    791  O   GLN A  50      98.069  80.136  73.177  1.00  4.35              
ATOM    792  N   CYS A  51      97.332  77.952  73.122  1.00  3.91              
ATOM    793  H   CYS A  51      96.701  77.342  72.628  1.00  3.91              
ATOM    794  CA  CYS A  51      98.074  77.361  74.228  1.00  3.91              
ATOM    795  HA  CYS A  51      97.816  77.909  75.136  1.00  3.91              
ATOM    796  CB  CYS A  51      97.651  75.900  74.458  1.00  3.91              
ATOM    797  HB1 CYS A  51      98.157  75.262  73.746  1.00  3.91              
ATOM    798  HB2 CYS A  51      96.587  75.828  74.316  1.00  3.91              
ATOM    799  SG  CYS A  51      98.046  75.421  76.162  1.00  3.91              
ATOM    800  HG  CYS A  51      97.948  74.086  76.017  1.00  3.91              
ATOM    801  C   CYS A  51      99.657  77.525  74.098  1.00  3.91              
ATOM    802  O   CYS A  51     100.089  78.676  73.992  1.00  3.91              
ATOM    803  N   LEU A  52     100.636  76.589  74.178  1.00  3.93              
ATOM    804  H   LEU A  52     101.445  77.046  74.581  1.00  3.93              
ATOM    805  CA  LEU A  52     100.977  75.160  73.820  1.00  3.93              
ATOM    806  HA  LEU A  52     100.106  74.530  73.757  1.00  3.93              
ATOM    807  CB  LEU A  52     101.782  75.207  72.495  1.00  3.93              
ATOM    808  HB1 LEU A  52     102.537  75.988  72.585  1.00  3.93              
ATOM    809  HB2 LEU A  52     101.102  75.553  71.726  1.00  3.93              
ATOM    810  CG  LEU A  52     102.474  73.907  72.042  1.00  3.93              
ATOM    811  HG  LEU A  52     101.866  73.041  72.303  1.00  3.93              
ATOM    812  CD1 LEU A  52     102.705  73.925  70.520  1.00  3.93              
ATOM    813 1HD1 LEU A  52     103.109  72.965  70.200  1.00  3.93              
ATOM    814 2HD1 LEU A  52     101.778  74.096  69.981  1.00  3.93              
ATOM    815 3HD1 LEU A  52     103.405  74.716  70.251  1.00  3.93              
ATOM    816  CD2 LEU A  52     103.883  73.744  72.617  1.00  3.93              
ATOM    817 1HD2 LEU A  52     104.535  74.548  72.281  1.00  3.93              
ATOM    818 2HD2 LEU A  52     103.864  73.748  73.700  1.00  3.93              
ATOM    819 3HD2 LEU A  52     104.289  72.785  72.299  1.00  3.93              
ATOM    820  C   LEU A  52     101.865  74.703  74.978  1.00  3.93              
ATOM    821  O   LEU A  52     102.757  75.452  75.406  1.00  3.93              
ATOM    822  N   ASP A  53     101.676  73.466  75.437  1.00  4.01              
ATOM    823  H   ASP A  53     101.027  72.830  74.982  1.00  4.01              
ATOM    824  CA  ASP A  53     102.614  72.861  76.385  1.00  4.01              
ATOM    825  HA  ASP A  53     103.216  73.628  76.855  1.00  4.01              
ATOM    826  CB  ASP A  53     101.861  72.137  77.524  1.00  4.01              
ATOM    827  HB1 ASP A  53     101.289  71.316  77.096  1.00  4.01              
ATOM    828  HB2 ASP A  53     101.153  72.841  77.966  1.00  4.01              
ATOM    829  CG  ASP A  53     102.745  71.575  78.663  1.00  4.01              
ATOM    830  OD1 ASP A  53     103.962  71.881  78.713  1.00  4.01              
ATOM    831  OD2 ASP A  53     102.206  70.857  79.535  1.00  4.01              
ATOM    832  C   ASP A  53     103.558  71.900  75.639  1.00  4.01              
ATOM    833  O   ASP A  53     103.206  71.301  74.620  1.00  4.01              
ATOM    834  N   LEU A  54     104.794  71.801  76.119  1.00  4.40              
ATOM    835  H   LEU A  54     104.947  72.189  77.049  1.00  4.40              
ATOM    836  CA  LEU A  54     105.894  71.101  75.460  1.00  4.40              
ATOM    837  HA  LEU A  54     105.466  70.285  74.876  1.00  4.40              
ATOM    838  CB  LEU A  54     106.621  72.098  74.516  1.00  4.40              
ATOM    839  HB1 LEU A  54     107.552  72.431  74.978  1.00  4.40              
ATOM    840  HB2 LEU A  54     106.005  72.989  74.392  1.00  4.40              
ATOM    841  CG  LEU A  54     106.915  71.547  73.106  1.00  4.40              
ATOM    842  HG  LEU A  54     105.977  71.257  72.636  1.00  4.40              
ATOM    843  CD1 LEU A  54     107.580  72.622  72.242  1.00  4.40              
ATOM    844 1HD1 LEU A  54     107.712  72.243  71.231  1.00  4.40              
ATOM    845 2HD1 LEU A  54     106.945  73.508  72.209  1.00  4.40              
ATOM    846 3HD1 LEU A  54     108.551  72.884  72.659  1.00  4.40              
ATOM    847  CD2 LEU A  54     107.846  70.334  73.090  1.00  4.40              
ATOM    848 1HD2 LEU A  54     108.037  70.023  72.063  1.00  4.40              
ATOM    849 2HD2 LEU A  54     108.790  70.581  73.578  1.00  4.40              
ATOM    850 3HD2 LEU A  54     107.374  69.509  73.622  1.00  4.40              
ATOM    851  C   LEU A  54     106.879  70.465  76.462  1.00  4.40              
ATOM    852  O   LEU A  54     108.019  70.149  76.118  1.00  4.40              
ATOM    853  N   SER A  55     106.463  70.328  77.711  1.00  4.39              
ATOM    854  H   SER A  55     105.505  70.600  77.919  1.00  4.39              
ATOM    855  CA  SER A  55     107.289  69.951  78.854  1.00  4.39              
ATOM    856  HA  SER A  55     108.210  70.532  78.834  1.00  4.39              
ATOM    857  CB  SER A  55     106.485  70.361  80.090  1.00  4.39              
ATOM    858  HB1 SER A  55     106.334  71.440  80.053  1.00  4.39              
ATOM    859  HB2 SER A  55     107.044  70.108  80.991  1.00  4.39              
ATOM    860  OG  SER A  55     105.217  69.734  80.139  1.00  4.39              
ATOM    861  HG  SER A  55     104.537  70.327  79.747  1.00  4.39              
ATOM    862  C   SER A  55     107.644  68.469  78.944  1.00  4.39              
ATOM    863  O   SER A  55     107.057  67.622  78.268  1.00  4.39              
ATOM    864  N   GLN A  56     108.617  68.137  79.808  1.00  4.42              
ATOM    865  H   GLN A  56     109.046  68.878  80.356  1.00  4.42              
ATOM    866  CA  GLN A  56     109.084  66.751  80.025  1.00  4.42              
ATOM    867  HA  GLN A  56     110.058  66.850  80.499  1.00  4.42              
ATOM    868  CB  GLN A  56     108.161  66.020  81.018  1.00  4.42              
ATOM    869  HB1 GLN A  56     108.395  64.955  81.033  1.00  4.42              
ATOM    870  HB2 GLN A  56     107.125  66.136  80.698  1.00  4.42              
ATOM    871  CG  GLN A  56     108.306  66.559  82.450  1.00  4.42              
ATOM    872  HG1 GLN A  56     107.522  66.109  83.056  1.00  4.42              
ATOM    873  HG2 GLN A  56     108.149  67.639  82.462  1.00  4.42              
ATOM    874  CD  GLN A  56     109.649  66.239  83.110  1.00  4.42              
ATOM    875  OE1 GLN A  56     110.594  65.736  82.521  1.00  4.42              
ATOM    876  NE2 GLN A  56     109.789  66.505  84.390  1.00  4.42              
ATOM    877 1HE2 GLN A  56     109.038  66.945  84.893  1.00  4.42              
ATOM    878 2HE2 GLN A  56     110.693  66.307  84.788  1.00  4.42              
ATOM    879  C   GLN A  56     109.409  65.959  78.744  1.00  4.42              
ATOM    880  O   GLN A  56     109.245  64.745  78.630  1.00  4.42              
ATOM    881  N   ASN A  57     109.957  66.698  77.791  1.00  4.44              
ATOM    882  H   ASN A  57     110.082  67.672  78.012  1.00  4.44              
ATOM    883  CA  ASN A  57     110.439  66.278  76.493  1.00  4.44              
ATOM    884  HA  ASN A  57     110.403  65.190  76.401  1.00  4.44              
ATOM    885  CB  ASN A  57     109.508  66.922  75.461  1.00  4.44              
ATOM    886  HB1 ASN A  57     110.009  67.016  74.500  1.00  4.44              
ATOM    887  HB2 ASN A  57     109.207  67.920  75.776  1.00  4.44              
ATOM    888  CG  ASN A  57     108.292  66.058  75.237  1.00  4.44              
ATOM    889  OD1 ASN A  57     108.423  64.977  74.699  1.00  4.44              
ATOM    890  ND2 ASN A  57     107.116  66.507  75.579  1.00  4.44              
ATOM    891 1HD2 ASN A  57     107.020  67.296  76.203  1.00  4.44              
ATOM    892 2HD2 ASN A  57     106.287  66.002  75.264  1.00  4.44              
ATOM    893  C   ASN A  57     111.895  66.725  76.353  1.00  4.44              
ATOM    894  O   ASN A  57     112.469  67.320  77.268  1.00  4.44              
ATOM    895  N   ARG A  58     112.537  66.435  75.216  1.00  4.39              
ATOM    896  H   ARG A  58     112.034  65.975  74.464  1.00  4.39              
ATOM    897  CA  ARG A  58     113.930  66.853  75.024  1.00  4.39              
ATOM    898  HA  ARG A  58     114.019  67.839  75.487  1.00  4.39              
ATOM    899  CB  ARG A  58     114.892  65.948  75.854  1.00  4.39              
ATOM    900  HB1 ARG A  58     114.328  65.505  76.677  1.00  4.39              
ATOM    901  HB2 ARG A  58     115.623  66.602  76.333  1.00  4.39              
ATOM    902  CG  ARG A  58     115.663  64.798  75.179  1.00  4.39              
ATOM    903  HG1 ARG A  58     115.039  64.302  74.436  1.00  4.39              
ATOM    904  HG2 ARG A  58     115.932  64.061  75.937  1.00  4.39              
ATOM    905  CD  ARG A  58     116.959  65.340  74.561  1.00  4.39              
ATOM    906  HD1 ARG A  58     117.641  65.608  75.372  1.00  4.39              
ATOM    907  HD2 ARG A  58     116.744  66.258  74.018  1.00  4.39              
ATOM    908  NE  ARG A  58     117.635  64.374  73.674  1.00  4.39              
ATOM    909  HE  ARG A  58     118.203  63.676  74.122  1.00  4.39              
ATOM    910  CZ  ARG A  58     117.735  64.473  72.357  1.00  4.39              
ATOM    911  NH1 ARG A  58     116.981  65.265  71.652  1.00  4.39              
ATOM    912 1HH1 ARG A  58     116.169  65.688  72.089  1.00  4.39              
ATOM    913 2HH1 ARG A  58     117.160  65.455  70.680  1.00  4.39              
ATOM    914  NH2 ARG A  58     118.608  63.752  71.712  1.00  4.39              
ATOM    915 1HH2 ARG A  58     119.218  63.125  72.203  1.00  4.39              
ATOM    916 2HH2 ARG A  58     118.688  63.850  70.716  1.00  4.39              
ATOM    917  C   ARG A  58     114.268  67.085  73.557  1.00  4.39              
ATOM    918  O   ARG A  58     114.553  66.126  72.849  1.00  4.39              
ATOM    919  N   ILE A  59     114.286  68.336  73.084  1.00  4.42              
ATOM    920  H   ILE A  59     113.969  69.098  73.664  1.00  4.42              
ATOM    921  CA  ILE A  59     114.836  68.624  71.741  1.00  4.42              
ATOM    922  HA  ILE A  59     114.619  67.766  71.100  1.00  4.42              
ATOM    923  CB  ILE A  59     114.172  69.825  71.019  1.00  4.42              
ATOM    924  HB  ILE A  59     114.454  69.723  69.969  1.00  4.42              
ATOM    925  CG2 ILE A  59     112.636  69.732  71.051  1.00  4.42              
ATOM    926 1HG2 ILE A  59     112.204  70.525  70.439  1.00  4.42              
ATOM    927 2HG2 ILE A  59     112.318  68.770  70.644  1.00  4.42              
ATOM    928 3HG2 ILE A  59     112.252  69.819  72.066  1.00  4.42              
ATOM    929  CG1 ILE A  59     114.657  71.236  71.426  1.00  4.42              
ATOM    930 1HG1 ILE A  59     114.198  71.956  70.748  1.00  4.42              
ATOM    931 2HG1 ILE A  59     115.734  71.311  71.276  1.00  4.42              
ATOM    932  CD1 ILE A  59     114.328  71.667  72.856  1.00  4.42              
ATOM    933  HD1 ILE A  59     114.697  72.680  73.015  1.00  4.42              
ATOM    934  HD2 ILE A  59     113.251  71.668  73.000  1.00  4.42              
ATOM    935  HD3 ILE A  59     114.798  71.000  73.576  1.00  4.42              
ATOM    936  C   ILE A  59     116.370  68.765  71.746  1.00  4.42              
ATOM    937  O   ILE A  59     117.019  68.423  70.765  1.00  4.42              
ATOM    938  N   LEU A  60     116.947  69.197  72.874  1.00  4.42              
ATOM    939  H   LEU A  60     116.320  69.437  73.626  1.00  4.42              
ATOM    940  CA  LEU A  60     118.369  69.478  73.143  1.00  4.42              
ATOM    941  HA  LEU A  60     118.393  69.876  74.157  1.00  4.42              
ATOM    942  CB  LEU A  60     119.165  68.155  73.196  1.00  4.42              
ATOM    943  HB1 LEU A  60     119.313  67.773  72.185  1.00  4.42              
ATOM    944  HB2 LEU A  60     118.544  67.441  73.729  1.00  4.42              
ATOM    945  CG  LEU A  60     120.523  68.225  73.933  1.00  4.42              
ATOM    946  HG  LEU A  60     120.453  68.915  74.774  1.00  4.42              
ATOM    947  CD1 LEU A  60     120.861  66.834  74.480  1.00  4.42              
ATOM    948 1HD1 LEU A  60     121.806  66.878  75.025  1.00  4.42              
ATOM    949 2HD1 LEU A  60     120.087  66.510  75.175  1.00  4.42              
ATOM    950 3HD1 LEU A  60     120.952  66.119  73.663  1.00  4.42              
ATOM    951  CD2 LEU A  60     121.691  68.628  73.029  1.00  4.42              
ATOM    952 1HD2 LEU A  60     122.627  68.568  73.586  1.00  4.42              
ATOM    953 2HD2 LEU A  60     121.748  67.976  72.157  1.00  4.42              
ATOM    954 3HD2 LEU A  60     121.576  69.657  72.702  1.00  4.42              
ATOM    955  C   LEU A  60     119.048  70.556  72.294  1.00  4.42              
ATOM    956  O   LEU A  60     119.743  71.397  72.852  1.00  4.42              
ATOM    957  N   THR A  61     118.832  70.584  70.984  1.00  4.48              
ATOM    958  H   THR A  61     118.263  69.850  70.581  1.00  4.48              
ATOM    959  CA  THR A  61     119.490  71.512  70.054  1.00  4.48              
ATOM    960  HA  THR A  61     120.029  72.273  70.619  1.00  4.48              
ATOM    961  CB  THR A  61     120.507  70.806  69.143  1.00  4.48              
ATOM    962  HB  THR A  61     119.991  70.253  68.357  1.00  4.48              
ATOM    963  CG2 THR A  61     121.482  71.803  68.519  1.00  4.48              
ATOM    964 1HG2 THR A  61     122.204  71.269  67.902  1.00  4.48              
ATOM    965 2HG2 THR A  61     120.936  72.503  67.886  1.00  4.48              
ATOM    966 3HG2 THR A  61     122.008  72.359  69.296  1.00  4.48              
ATOM    967  OG1 THR A  61     121.285  69.895  69.889  1.00  4.48              
ATOM    968  HG1 THR A  61     121.736  70.400  70.571  1.00  4.48              
ATOM    969  C   THR A  61     118.409  72.226  69.265  1.00  4.48              
ATOM    970  O   THR A  61     117.879  71.651  68.315  1.00  4.48              
ATOM    971  N   THR A  62     118.007  73.434  69.694  1.00  4.34              
ATOM    972  H   THR A  62     118.435  73.868  70.505  1.00  4.34              
ATOM    973  CA  THR A  62     117.164  74.256  68.810  1.00  4.34              
ATOM    974  HA  THR A  62     116.378  73.603  68.428  1.00  4.34              
ATOM    975  CB  THR A  62     116.399  75.408  69.460  1.00  4.34              
ATOM    976  HB  THR A  62     115.590  75.675  68.789  1.00  4.34              
ATOM    977  CG2 THR A  62     115.748  75.053  70.795  1.00  4.34              
ATOM    978 1HG2 THR A  62     115.160  75.893  71.156  1.00  4.34              
ATOM    979 2HG2 THR A  62     115.079  74.206  70.648  1.00  4.34              
ATOM    980 3HG2 THR A  62     116.501  74.787  71.529  1.00  4.34              
ATOM    981  OG1 THR A  62     117.200  76.554  69.564  1.00  4.34              
ATOM    982  HG1 THR A  62     116.649  77.269  69.213  1.00  4.34              
ATOM    983  C   THR A  62     117.931  74.710  67.573  1.00  4.34              
ATOM    984  O   THR A  62     119.146  74.508  67.518  1.00  4.34              
ATOM    985  N   ASN A  63     117.271  75.299  66.566  1.00  4.42              
ATOM    986  H   ASN A  63     116.267  75.467  66.640  1.00  4.42              
ATOM    987  CA  ASN A  63     117.945  75.499  65.281  1.00  4.42              
ATOM    988  HA  ASN A  63     119.019  75.402  65.442  1.00  4.42              
ATOM    989  CB  ASN A  63     117.599  74.329  64.322  1.00  4.42              
ATOM    990  HB1 ASN A  63     117.704  73.388  64.860  1.00  4.42              
ATOM    991  HB2 ASN A  63     118.338  74.325  63.522  1.00  4.42              
ATOM    992  CG  ASN A  63     116.226  74.341  63.660  1.00  4.42              
ATOM    993  OD1 ASN A  63     116.097  74.517  62.462  1.00  4.42              
ATOM    994  ND2 ASN A  63     115.152  74.177  64.388  1.00  4.42              
ATOM    995 1HD2 ASN A  63     115.181  74.162  65.404  1.00  4.42              
ATOM    996 2HD2 ASN A  63     114.276  74.209  63.906  1.00  4.42              
ATOM    997  C   ASN A  63     117.846  76.898  64.659  1.00  4.42              
ATOM    998  O   ASN A  63     118.860  77.595  64.597  1.00  4.42              
ATOM    999  N   LYS A  64     116.674  77.279  64.161  1.00  4.41              
ATOM   1000  H   LYS A  64     115.851  76.780  64.496  1.00  4.41              
ATOM   1001  CA  LYS A  64     116.443  78.443  63.298  1.00  4.41              
ATOM   1002  HA  LYS A  64     116.932  79.315  63.720  1.00  4.41              
ATOM   1003  CB  LYS A  64     116.926  78.186  61.842  1.00  4.41              
ATOM   1004  HB1 LYS A  64     116.477  78.942  61.197  1.00  4.41              
ATOM   1005  HB2 LYS A  64     116.539  77.220  61.511  1.00  4.41              
ATOM   1006  CG  LYS A  64     118.440  78.183  61.551  1.00  4.41              
ATOM   1007  HG1 LYS A  64     118.570  78.050  60.476  1.00  4.41              
ATOM   1008  HG2 LYS A  64     118.896  77.319  62.033  1.00  4.41              
ATOM   1009  CD  LYS A  64     119.201  79.449  61.971  1.00  4.41              
ATOM   1010  HD1 LYS A  64     120.238  79.356  61.646  1.00  4.41              
ATOM   1011  HD2 LYS A  64     119.199  79.518  63.056  1.00  4.41              
ATOM   1012  CE  LYS A  64     118.591  80.722  61.374  1.00  4.41              
ATOM   1013  HE1 LYS A  64     117.519  80.729  61.591  1.00  4.41              
ATOM   1014  HE2 LYS A  64     118.715  80.716  60.289  1.00  4.41              
ATOM   1015  NZ  LYS A  64     119.186  81.939  61.966  1.00  4.41              
ATOM   1016  HZ1 LYS A  64     118.688  82.765  61.629  1.00  4.41              
ATOM   1017  HZ2 LYS A  64     118.988  81.942  62.965  1.00  4.41              
ATOM   1018  HZ3 LYS A  64     120.173  82.028  61.793  1.00  4.41              
ATOM   1019  C   LYS A  64     114.938  78.717  63.329  1.00  4.41              
ATOM   1020  O   LYS A  64     114.414  79.412  64.188  1.00  4.41              
ATOM   1021  N   HIS A  65     114.179  78.114  62.421  1.00  4.40              
ATOM   1022  H   HIS A  65     114.614  77.471  61.779  1.00  4.40              
ATOM   1023  CA  HIS A  65     112.784  78.496  62.221  1.00  4.40              
ATOM   1024  HA  HIS A  65     112.587  79.396  62.803  1.00  4.40              
ATOM   1025  CB  HIS A  65     112.561  78.963  60.777  1.00  4.40              
ATOM   1026  HB1 HIS A  65     111.532  79.301  60.659  1.00  4.40              
ATOM   1027  HB2 HIS A  65     112.737  78.132  60.092  1.00  4.40              
ATOM   1028  CG  HIS A  65     113.496  80.112  60.427  1.00  4.40              
ATOM   1029  ND1 HIS A  65     114.317  80.160  59.299  1.00  4.40              
ATOM   1030  CE1 HIS A  65     115.076  81.258  59.430  1.00  4.40              
ATOM   1031  HE1 HIS A  65     115.824  81.575  58.715  1.00  4.40              
ATOM   1032  NE2 HIS A  65     114.805  81.885  60.585  1.00  4.40              
ATOM   1033  HE2 HIS A  65     115.327  82.687  60.950  1.00  4.40              
ATOM   1034  CD2 HIS A  65     113.806  81.183  61.226  1.00  4.40              
ATOM   1035  HD2 HIS A  65     113.399  81.403  62.205  1.00  4.40              
ATOM   1036  C   HIS A  65     111.827  77.514  62.875  1.00  4.40              
ATOM   1037  O   HIS A  65     110.909  76.985  62.249  1.00  4.40              
ATOM   1038  N   ASP A  66     112.115  77.261  64.156  1.00  4.40              
ATOM   1039  H   ASP A  66     112.889  77.781  64.567  1.00  4.40              
ATOM   1040  CA  ASP A  66     111.619  76.114  64.943  1.00  4.40              
ATOM   1041  HA  ASP A  66     112.030  75.209  64.495  1.00  4.40              
ATOM   1042  CB  ASP A  66     112.207  76.202  66.370  1.00  4.40              
ATOM   1043  HB1 ASP A  66     111.781  75.394  66.966  1.00  4.40              
ATOM   1044  HB2 ASP A  66     111.913  77.148  66.821  1.00  4.40              
ATOM   1045  CG  ASP A  66     113.742  76.086  66.424  1.00  4.40              
ATOM   1046  OD1 ASP A  66     114.448  76.994  65.942  1.00  4.40              
ATOM   1047  OD2 ASP A  66     114.265  75.056  66.900  1.00  4.40              
ATOM   1048  C   ASP A  66     110.090  75.908  64.937  1.00  4.40              
ATOM   1049  O   ASP A  66     109.613  74.776  64.855  1.00  4.40              
ATOM   1050  N   PHE A  67     109.302  76.989  64.932  1.00  4.39              
ATOM   1051  H   PHE A  67     109.766  77.885  65.000  1.00  4.39              
ATOM   1052  CA  PHE A  67     107.841  76.943  65.124  1.00  4.39              
ATOM   1053  HA  PHE A  67     107.492  75.918  64.999  1.00  4.39              
ATOM   1054  CB  PHE A  67     107.533  77.375  66.572  1.00  4.39              
ATOM   1055  HB1 PHE A  67     106.452  77.389  66.720  1.00  4.39              
ATOM   1056  HB2 PHE A  67     107.896  78.394  66.725  1.00  4.39              
ATOM   1057  CG  PHE A  67     108.133  76.468  67.627  1.00  4.39              
ATOM   1058  CD1 PHE A  67     109.390  76.763  68.186  1.00  4.39              
ATOM   1059  HD1 PHE A  67     109.926  77.657  67.888  1.00  4.39              
ATOM   1060  CE1 PHE A  67     109.968  75.884  69.118  1.00  4.39              
ATOM   1061  HE1 PHE A  67     110.947  76.101  69.523  1.00  4.39              
ATOM   1062  CZ  PHE A  67     109.282  74.723  69.512  1.00  4.39              
ATOM   1063  HZ  PHE A  67     109.736  74.050  70.225  1.00  4.39              
ATOM   1064  CE2 PHE A  67     108.014  74.439  68.972  1.00  4.39              
ATOM   1065  HE2 PHE A  67     107.479  73.550  69.278  1.00  4.39              
ATOM   1066  CD2 PHE A  67     107.445  75.306  68.024  1.00  4.39              
ATOM   1067  HD2 PHE A  67     106.480  75.075  67.596  1.00  4.39              
ATOM   1068  C   PHE A  67     107.068  77.799  64.108  1.00  4.39              
ATOM   1069  O   PHE A  67     106.004  78.353  64.390  1.00  4.39              
ATOM   1070  N   GLN A  68     107.571  77.856  62.876  1.00  4.42              
ATOM   1071  H   GLN A  68     108.478  77.420  62.743  1.00  4.42              
ATOM   1072  CA  GLN A  68     106.921  78.416  61.676  1.00  4.42              
ATOM   1073  HA  GLN A  68     106.816  79.492  61.812  1.00  4.42              
ATOM   1074  CB  GLN A  68     107.886  78.181  60.498  1.00  4.42              
ATOM   1075  HB1 GLN A  68     108.854  78.622  60.742  1.00  4.42              
ATOM   1076  HB2 GLN A  68     107.505  78.689  59.610  1.00  4.42              
ATOM   1077  CG  GLN A  68     108.079  76.685  60.176  1.00  4.42              
ATOM   1078  HG1 GLN A  68     107.137  76.258  59.833  1.00  4.42              
ATOM   1079  HG2 GLN A  68     108.400  76.142  61.065  1.00  4.42              
ATOM   1080  CD  GLN A  68     109.120  76.474  59.088  1.00  4.42              
ATOM   1081  OE1 GLN A  68     108.811  76.356  57.918  1.00  4.42              
ATOM   1082  NE2 GLN A  68     110.385  76.421  59.433  1.00  4.42              
ATOM   1083 1HE2 GLN A  68     110.649  76.496  60.408  1.00  4.42              
ATOM   1084 2HE2 GLN A  68     111.058  76.334  58.691  1.00  4.42              
ATOM   1085  C   GLN A  68     105.508  77.876  61.329  1.00  4.42              
ATOM   1086  O   GLN A  68     104.951  78.189  60.280  1.00  4.42              
ATOM   1087  N   ARG A  69     104.940  77.019  62.181  1.00  4.40              
ATOM   1088  H   ARG A  69     105.407  76.906  63.068  1.00  4.40              
ATOM   1089  CA  ARG A  69     103.683  76.297  61.970  1.00  4.40              
ATOM   1090  HA  ARG A  69     103.388  76.371  60.923  1.00  4.40              
ATOM   1091  CB  ARG A  69     103.888  74.819  62.355  1.00  4.40              
ATOM   1092  HB1 ARG A  69     102.920  74.321  62.327  1.00  4.40              
ATOM   1093  HB2 ARG A  69     104.241  74.782  63.388  1.00  4.40              
ATOM   1094  CG  ARG A  69     104.872  74.019  61.482  1.00  4.40              
ATOM   1095  HG1 ARG A  69     105.213  73.153  62.051  1.00  4.40              
ATOM   1096  HG2 ARG A  69     105.747  74.630  61.260  1.00  4.40              
ATOM   1097  CD  ARG A  69     104.259  73.518  60.166  1.00  4.40              
ATOM   1098  HD1 ARG A  69     105.067  73.118  59.550  1.00  4.40              
ATOM   1099  HD2 ARG A  69     103.826  74.360  59.624  1.00  4.40              
ATOM   1100  NE  ARG A  69     103.264  72.441  60.387  1.00  4.40              
ATOM   1101  HE  ARG A  69     103.624  71.532  60.635  1.00  4.40              
ATOM   1102  CZ  ARG A  69     101.950  72.514  60.248  1.00  4.40              
ATOM   1103  NH1 ARG A  69     101.344  73.616  59.906  1.00  4.40              
ATOM   1104 1HH1 ARG A  69     101.887  74.454  59.794  1.00  4.40              
ATOM   1105 2HH1 ARG A  69     100.353  73.631  59.771  1.00  4.40              
ATOM   1106  NH2 ARG A  69     101.205  71.468  60.448  1.00  4.40              
ATOM   1107 1HH2 ARG A  69     101.603  70.621  60.849  1.00  4.40              
ATOM   1108 2HH2 ARG A  69     100.205  71.528  60.418  1.00  4.40              
ATOM   1109  C   ARG A  69     102.506  76.843  62.776  1.00  4.40              
ATOM   1110  O   ARG A  69     101.367  76.548  62.410  1.00  4.40              
ATOM   1111  N   THR A  70     102.764  77.598  63.849  1.00  4.38              
ATOM   1112  H   THR A  70     103.730  77.813  64.052  1.00  4.38              
ATOM   1113  CA  THR A  70     101.779  77.826  64.922  1.00  4.38              
ATOM   1114  HA  THR A  70     100.787  77.652  64.511  1.00  4.38              
ATOM   1115  CB  THR A  70     101.943  76.802  66.066  1.00  4.38              
ATOM   1116  HB  THR A  70     102.716  77.129  66.761  1.00  4.38              
ATOM   1117  CG2 THR A  70     100.622  76.613  66.797  1.00  4.38              
ATOM   1118 1HG2 THR A  70     100.779  75.981  67.671  1.00  4.38              
ATOM   1119 2HG2 THR A  70     100.225  77.570  67.131  1.00  4.38              
ATOM   1120 3HG2 THR A  70      99.892  76.143  66.138  1.00  4.38              
ATOM   1121  OG1 THR A  70     102.274  75.511  65.594  1.00  4.38              
ATOM   1122  HG1 THR A  70     101.798  74.898  66.167  1.00  4.38              
ATOM   1123  C   THR A  70     101.774  79.279  65.414  1.00  4.38              
ATOM   1124  O   THR A  70     102.102  79.558  66.566  1.00  4.38              
ATOM   1125  N   PRO A  71     101.452  80.249  64.535  1.00  4.36              
ATOM   1126  CD  PRO A  71     100.923  80.072  63.188  1.00  4.36              
ATOM   1127  HD1 PRO A  71     100.042  79.431  63.185  1.00  4.36              
ATOM   1128  HD2 PRO A  71     101.696  79.657  62.540  1.00  4.36              
ATOM   1129  CG  PRO A  71     100.563  81.472  62.699  1.00  4.36              
ATOM   1130  HG1 PRO A  71      99.555  81.730  63.028  1.00  4.36              
ATOM   1131  HG2 PRO A  71     100.649  81.556  61.615  1.00  4.36              
ATOM   1132  CB  PRO A  71     101.587  82.344  63.422  1.00  4.36              
ATOM   1133  HB1 PRO A  71     101.251  83.379  63.507  1.00  4.36              
ATOM   1134  HB2 PRO A  71     102.540  82.303  62.892  1.00  4.36              
ATOM   1135  CA  PRO A  71     101.735  81.660  64.787  1.00  4.36              
ATOM   1136  HA  PRO A  71     102.772  81.764  65.113  1.00  4.36              
ATOM   1137  C   PRO A  71     100.861  82.354  65.837  1.00  4.36              
ATOM   1138  O   PRO A  71     101.247  83.391  66.374  1.00  4.36              
ATOM   1139  N   ARG A  72      99.674  81.818  66.143  1.00  4.34              
ATOM   1140  H   ARG A  72      99.389  80.972  65.667  1.00  4.34              
ATOM   1141  CA  ARG A  72      98.752  82.444  67.105  1.00  4.34              
ATOM   1142  HA  ARG A  72      98.690  83.500  66.848  1.00  4.34              
ATOM   1143  CB  ARG A  72      97.339  81.807  66.976  1.00  4.34              
ATOM   1144  HB1 ARG A  72      97.102  81.239  67.875  1.00  4.34              
ATOM   1145  HB2 ARG A  72      97.361  81.085  66.158  1.00  4.34              
ATOM   1146  CG  ARG A  72      96.167  82.776  66.683  1.00  4.34              
ATOM   1147  HG1 ARG A  72      95.418  82.213  66.125  1.00  4.34              
ATOM   1148  HG2 ARG A  72      96.511  83.581  66.032  1.00  4.34              
ATOM   1149  CD  ARG A  72      95.443  83.374  67.908  1.00  4.34              
ATOM   1150  HD1 ARG A  72      95.094  82.560  68.549  1.00  4.34              
ATOM   1151  HD2 ARG A  72      94.576  83.941  67.566  1.00  4.34              
ATOM   1152  NE  ARG A  72      96.322  84.258  68.677  1.00  4.34              
ATOM   1153  HE  ARG A  72      97.303  84.209  68.451  1.00  4.34              
ATOM   1154  CZ  ARG A  72      96.114  84.811  69.855  1.00  4.34              
ATOM   1155  NH1 ARG A  72      94.964  84.877  70.451  1.00  4.34              
ATOM   1156 1HH1 ARG A  72      94.237  84.232  70.179  1.00  4.34              
ATOM   1157 2HH1 ARG A  72      94.995  85.179  71.424  1.00  4.34              
ATOM   1158  NH2 ARG A  72      97.136  85.259  70.515  1.00  4.34              
ATOM   1159 1HH2 ARG A  72      98.052  84.904  70.281  1.00  4.34              
ATOM   1160 2HH2 ARG A  72      96.963  85.539  71.479  1.00  4.34              
ATOM   1161  C   ARG A  72      99.235  82.403  68.559  1.00  4.34              
ATOM   1162  O   ARG A  72      98.614  83.065  69.381  1.00  4.34              
ATOM   1163  N   LEU A  73     100.263  81.634  68.905  1.00  4.32              
ATOM   1164  H   LEU A  73     100.801  81.188  68.178  1.00  4.32              
ATOM   1165  CA  LEU A  73     100.513  81.270  70.300  1.00  4.32              
ATOM   1166  HA  LEU A  73      99.611  80.767  70.644  1.00  4.32              
ATOM   1167  CB  LEU A  73     101.668  80.255  70.380  1.00  4.32              
ATOM   1168  HB1 LEU A  73     101.960  80.125  71.424  1.00  4.32              
ATOM   1169  HB2 LEU A  73     102.524  80.661  69.839  1.00  4.32              
ATOM   1170  CG  LEU A  73     101.304  78.872  69.805  1.00  4.32              
ATOM   1171  HG  LEU A  73     100.891  78.990  68.806  1.00  4.32              
ATOM   1172  CD1 LEU A  73     102.555  78.003  69.727  1.00  4.32              
ATOM   1173 1HD1 LEU A  73     102.291  76.998  69.399  1.00  4.32              
ATOM   1174 2HD1 LEU A  73     103.247  78.434  69.003  1.00  4.32              
ATOM   1175 3HD1 LEU A  73     103.038  77.950  70.700  1.00  4.32              
ATOM   1176  CD2 LEU A  73     100.300  78.108  70.661  1.00  4.32              
ATOM   1177 1HD2 LEU A  73     100.064  77.152  70.193  1.00  4.32              
ATOM   1178 2HD2 LEU A  73     100.727  77.940  71.645  1.00  4.32              
ATOM   1179 3HD2 LEU A  73      99.383  78.676  70.752  1.00  4.32              
ATOM   1180  C   LEU A  73     100.695  82.427  71.271  1.00  4.32              
ATOM   1181  O   LEU A  73     101.188  83.493  70.920  1.00  4.32              
ATOM   1182  N   GLU A  74     100.275  82.181  72.506  1.00  4.30              
ATOM   1183  H   GLU A  74      99.837  81.284  72.688  1.00  4.30              
ATOM   1184  CA  GLU A  74     100.095  83.221  73.523  1.00  4.30              
ATOM   1185  HA  GLU A  74     100.565  84.157  73.222  1.00  4.30              
ATOM   1186  CB  GLU A  74      98.562  83.416  73.602  1.00  4.30              
ATOM   1187  HB1 GLU A  74      98.121  82.534  74.065  1.00  4.30              
ATOM   1188  HB2 GLU A  74      98.188  83.462  72.578  1.00  4.30              
ATOM   1189  CG  GLU A  74      97.995  84.643  74.319  1.00  4.30              
ATOM   1190  HG1 GLU A  74      98.459  85.544  73.909  1.00  4.30              
ATOM   1191  HG2 GLU A  74      98.221  84.585  75.386  1.00  4.30              
ATOM   1192  CD  GLU A  74      96.471  84.680  74.080  1.00  4.30              
ATOM   1193  OE1 GLU A  74      95.712  84.066  74.859  1.00  4.30              
ATOM   1194  OE2 GLU A  74      96.046  85.231  73.034  1.00  4.30              
ATOM   1195  C   GLU A  74     100.708  82.734  74.836  1.00  4.30              
ATOM   1196  O   GLU A  74     101.478  83.469  75.453  1.00  4.30              
ATOM   1197  N   PHE A  75     100.484  81.453  75.158  1.00  3.88              
ATOM   1198  H   PHE A  75      99.911  80.897  74.533  1.00  3.88              
ATOM   1199  CA  PHE A  75     100.869  80.798  76.403  1.00  3.88              
ATOM   1200  HA  PHE A  75     101.386  81.525  77.026  1.00  3.88              
ATOM   1201  CB  PHE A  75      99.592  80.390  77.162  1.00  3.88              
ATOM   1202  HB1 PHE A  75      98.959  79.815  76.484  1.00  3.88              
ATOM   1203  HB2 PHE A  75      99.046  81.293  77.438  1.00  3.88              
ATOM   1204  CG  PHE A  75      99.839  79.574  78.419  1.00  3.88              
ATOM   1205  CD1 PHE A  75     100.690  80.060  79.431  1.00  3.88              
ATOM   1206  HD1 PHE A  75     101.124  81.047  79.351  1.00  3.88              
ATOM   1207  CE1 PHE A  75     101.024  79.241  80.524  1.00  3.88              
ATOM   1208  HE1 PHE A  75     101.723  79.598  81.270  1.00  3.88              
ATOM   1209  CZ  PHE A  75     100.498  77.941  80.618  1.00  3.88              
ATOM   1210  HZ  PHE A  75     100.789  77.300  81.439  1.00  3.88              
ATOM   1211  CE2 PHE A  75      99.624  77.463  79.623  1.00  3.88              
ATOM   1212  HE2 PHE A  75      99.239  76.455  79.676  1.00  3.88              
ATOM   1213  CD2 PHE A  75      99.300  78.278  78.525  1.00  3.88              
ATOM   1214  HD2 PHE A  75      98.680  77.885  77.732  1.00  3.88              
ATOM   1215  C   PHE A  75     101.863  79.650  76.171  1.00  3.88              
ATOM   1216  O   PHE A  75     101.569  78.463  76.363  1.00  3.88              
ATOM   1217  N   LEU A  76     103.053  80.001  75.674  1.00  3.87              
ATOM   1218  H   LEU A  76     103.344  80.971  75.652  1.00  3.87              
ATOM   1219  CA  LEU A  76     103.989  78.967  75.248  1.00  3.87              
ATOM   1220  HA  LEU A  76     103.429  78.092  74.917  1.00  3.87              
ATOM   1221  CB  LEU A  76     104.784  79.491  74.053  1.00  3.87              
ATOM   1222  HB1 LEU A  76     105.265  80.426  74.335  1.00  3.87              
ATOM   1223  HB2 LEU A  76     104.084  79.694  73.242  1.00  3.87              
ATOM   1224  CG  LEU A  76     105.850  78.505  73.556  1.00  3.87              
ATOM   1225  HG  LEU A  76     106.563  78.310  74.352  1.00  3.87              
ATOM   1226  CD1 LEU A  76     105.254  77.173  73.097  1.00  3.87              
ATOM   1227 1HD1 LEU A  76     106.036  76.535  72.692  1.00  3.87              
ATOM   1228 2HD1 LEU A  76     104.808  76.649  73.943  1.00  3.87              
ATOM   1229 3HD1 LEU A  76     104.500  77.344  72.334  1.00  3.87              
ATOM   1230  CD2 LEU A  76     106.600  79.104  72.368  1.00  3.87              
ATOM   1231 1HD2 LEU A  76     107.423  78.446  72.116  1.00  3.87              
ATOM   1232 2HD2 LEU A  76     105.934  79.207  71.511  1.00  3.87              
ATOM   1233 3HD2 LEU A  76     107.002  80.080  72.634  1.00  3.87              
ATOM   1234  C   LEU A  76     104.850  78.553  76.456  1.00  3.87              
ATOM   1235  O   LEU A  76     105.702  79.308  76.945  1.00  3.87              
ATOM   1236  N   ASN A  77     104.614  77.331  76.935  1.00  3.98              
ATOM   1237  H   ASN A  77     103.857  76.768  76.558  1.00  3.98              
ATOM   1238  CA  ASN A  77     105.391  76.843  78.070  1.00  3.98              
ATOM   1239  HA  ASN A  77     105.286  77.556  78.889  1.00  3.98              
ATOM   1240  CB  ASN A  77     104.828  75.494  78.545  1.00  3.98              
ATOM   1241  HB1 ASN A  77     104.588  74.893  77.676  1.00  3.98              
ATOM   1242  HB2 ASN A  77     103.918  75.657  79.120  1.00  3.98              
ATOM   1243  CG  ASN A  77     105.810  74.684  79.371  1.00  3.98              
ATOM   1244  OD1 ASN A  77     106.490  73.813  78.851  1.00  3.98              
ATOM   1245  ND2 ASN A  77     105.993  74.956  80.635  1.00  3.98              
ATOM   1246 1HD2 ASN A  77     105.599  75.788  81.075  1.00  3.98              
ATOM   1247 2HD2 ASN A  77     106.710  74.445  81.098  1.00  3.98              
ATOM   1248  C   ASN A  77     106.901  76.789  77.731  1.00  3.98              
ATOM   1249  O   ASN A  77     107.710  77.600  78.159  1.00  3.98              
ATOM   1250  N   LEU A  78     107.285  75.890  76.838  1.00  4.34              
ATOM   1251  H   LEU A  78     106.603  75.195  76.578  1.00  4.34              
ATOM   1252  CA  LEU A  78     108.662  75.708  76.391  1.00  4.34              
ATOM   1253  HA  LEU A  78     108.519  74.975  75.605  1.00  4.34              
ATOM   1254  CB  LEU A  78     109.238  76.955  75.665  1.00  4.34              
ATOM   1255  HB1 LEU A  78     109.835  77.543  76.358  1.00  4.34              
ATOM   1256  HB2 LEU A  78     108.405  77.596  75.386  1.00  4.34              
ATOM   1257  CG  LEU A  78     110.051  76.707  74.373  1.00  4.34              
ATOM   1258  HG  LEU A  78     110.352  77.680  73.985  1.00  4.34              
ATOM   1259  CD1 LEU A  78     111.319  75.876  74.568  1.00  4.34              
ATOM   1260 1HD1 LEU A  78     111.881  75.831  73.634  1.00  4.34              
ATOM   1261 2HD1 LEU A  78     111.944  76.346  75.326  1.00  4.34              
ATOM   1262 3HD1 LEU A  78     111.065  74.868  74.890  1.00  4.34              
ATOM   1263  CD2 LEU A  78     109.200  76.019  73.298  1.00  4.34              
ATOM   1264 1HD2 LEU A  78     109.760  75.933  72.371  1.00  4.34              
ATOM   1265 2HD2 LEU A  78     108.912  75.016  73.602  1.00  4.34              
ATOM   1266 3HD2 LEU A  78     108.306  76.605  73.112  1.00  4.34              
ATOM   1267  C   LEU A  78     109.583  74.919  77.314  1.00  4.34              
ATOM   1268  O   LEU A  78     109.391  73.714  77.471  1.00  4.34              
ATOM   1269  N   SER A  79     110.673  75.502  77.811  1.00  4.19              
ATOM   1270  H   SER A  79     110.860  76.476  77.639  1.00  4.19              
ATOM   1271  CA  SER A  79     111.563  74.733  78.671  1.00  4.19              
ATOM   1272  HA  SER A  79     111.716  73.769  78.203  1.00  4.19              
ATOM   1273  CB  SER A  79     112.958  75.339  78.840  1.00  4.19              
ATOM   1274  HB1 SER A  79     113.595  74.610  79.343  1.00  4.19              
ATOM   1275  HB2 SER A  79     112.911  76.239  79.443  1.00  4.19              
ATOM   1276  OG  SER A  79     113.506  75.640  77.570  1.00  4.19              
ATOM   1277  HG  SER A  79     114.424  75.934  77.653  1.00  4.19              
ATOM   1278  C   SER A  79     110.829  74.472  79.975  1.00  4.19              
ATOM   1279  O   SER A  79     110.485  75.394  80.700  1.00  4.19              
ATOM   1280  N   TRP A  80     110.569  73.202  80.248  1.00  4.40              
ATOM   1281  H   TRP A  80     110.610  72.543  79.483  1.00  4.40              
ATOM   1282  CA  TRP A  80     110.188  72.705  81.559  1.00  4.40              
ATOM   1283  HA  TRP A  80     110.585  73.357  82.318  1.00  4.40              
ATOM   1284  CB  TRP A  80     108.673  72.758  81.763  1.00  4.40              
ATOM   1285  HB1 TRP A  80     108.203  72.121  81.022  1.00  4.40              
ATOM   1286  HB2 TRP A  80     108.340  73.779  81.577  1.00  4.40              
ATOM   1287  CG  TRP A  80     108.194  72.372  83.136  1.00  4.40              
ATOM   1288  CD1 TRP A  80     108.944  72.382  84.265  1.00  4.40              
ATOM   1289  HD1 TRP A  80     109.981  72.688  84.323  1.00  4.40              
ATOM   1290  NE1 TRP A  80     108.185  71.967  85.337  1.00  4.40              
ATOM   1291  HE1 TRP A  80     108.514  71.984  86.290  1.00  4.40              
ATOM   1292  CE2 TRP A  80     106.899  71.657  84.955  1.00  4.40              
ATOM   1293  CZ2 TRP A  80     105.787  71.182  85.665  1.00  4.40              
ATOM   1294  HZ2 TRP A  80     105.868  70.964  86.718  1.00  4.40              
ATOM   1295  CH2 TRP A  80     104.570  71.003  84.986  1.00  4.40              
ATOM   1296  HH2 TRP A  80     103.700  70.633  85.511  1.00  4.40              
ATOM   1297  CZ3 TRP A  80     104.475  71.335  83.623  1.00  4.40              
ATOM   1298  HZ3 TRP A  80     103.534  71.220  83.097  1.00  4.40              
ATOM   1299  CE3 TRP A  80     105.596  71.826  82.927  1.00  4.40              
ATOM   1300  HE3 TRP A  80     105.482  72.112  81.891  1.00  4.40              
ATOM   1301  CD2 TRP A  80     106.853  71.960  83.559  1.00  4.40              
ATOM   1302  C   TRP A  80     110.800  71.317  81.723  1.00  4.40              
ATOM   1303  O   TRP A  80     110.264  70.313  81.225  1.00  4.40              
ATOM   1304  N   ASN A  81     112.023  71.308  82.279  1.00  4.36              
ATOM   1305  H   ASN A  81     112.416  72.191  82.592  1.00  4.36              
ATOM   1306  CA  ASN A  81     112.939  70.146  82.271  1.00  4.36              
ATOM   1307  HA  ASN A  81     113.839  70.424  82.816  1.00  4.36              
ATOM   1308  CB  ASN A  81     112.291  68.986  83.071  1.00  4.36              
ATOM   1309  HB1 ASN A  81     111.612  68.433  82.424  1.00  4.36              
ATOM   1310  HB2 ASN A  81     111.704  69.402  83.889  1.00  4.36              
ATOM   1311  CG  ASN A  81     113.261  67.988  83.693  1.00  4.36              
ATOM   1312  OD1 ASN A  81     113.426  67.932  84.900  1.00  4.36              
ATOM   1313  ND2 ASN A  81     113.901  67.136  82.927  1.00  4.36              
ATOM   1314 1HD2 ASN A  81     113.841  67.242  81.922  1.00  4.36              
ATOM   1315 2HD2 ASN A  81     114.496  66.466  83.376  1.00  4.36              
ATOM   1316  C   ASN A  81     113.406  69.723  80.857  1.00  4.36              
ATOM   1317  O   ASN A  81     114.108  68.723  80.695  1.00  4.36              
ATOM   1318  N   ILE A  82     113.053  70.477  79.814  1.00  3.99              
ATOM   1319  H   ILE A  82     112.503  71.299  79.989  1.00  3.99              
ATOM   1320  CA  ILE A  82     113.556  70.241  78.458  1.00  3.99              
ATOM   1321  HA  ILE A  82     113.733  69.169  78.372  1.00  3.99              
ATOM   1322  CB  ILE A  82     112.528  70.530  77.312  1.00  3.99              
ATOM   1323  HB  ILE A  82     112.629  69.689  76.629  1.00  3.99              
ATOM   1324  CG2 ILE A  82     111.074  70.467  77.821  1.00  3.99              
ATOM   1325 1HG2 ILE A  82     110.394  70.315  76.985  1.00  3.99              
ATOM   1326 2HG2 ILE A  82     110.943  69.623  78.499  1.00  3.99              
ATOM   1327 3HG2 ILE A  82     110.803  71.392  78.325  1.00  3.99              
ATOM   1328  CG1 ILE A  82     112.775  71.749  76.394  1.00  3.99              
ATOM   1329 1HG1 ILE A  82     113.721  71.594  75.876  1.00  3.99              
ATOM   1330 2HG1 ILE A  82     112.871  72.652  76.985  1.00  3.99              
ATOM   1331  CD1 ILE A  82     111.704  71.977  75.319  1.00  3.99              
ATOM   1332  HD1 ILE A  82     112.032  72.773  74.652  1.00  3.99              
ATOM   1333  HD2 ILE A  82     111.554  71.065  74.741  1.00  3.99              
ATOM   1334  HD3 ILE A  82     110.761  72.279  75.772  1.00  3.99              
ATOM   1335  C   ILE A  82     114.936  70.879  78.381  1.00  3.99              
ATOM   1336  O   ILE A  82     115.087  72.034  78.008  1.00  3.99              
ATOM   1337  N   LEU A  83     115.937  70.150  78.880  1.00  4.36              
ATOM   1338  H   LEU A  83     115.702  69.251  79.280  1.00  4.36              
ATOM   1339  CA  LEU A  83     117.327  70.595  78.912  1.00  4.36              
ATOM   1340  HA  LEU A  83     117.369  71.521  79.486  1.00  4.36              
ATOM   1341  CB  LEU A  83     118.221  69.555  79.616  1.00  4.36              
ATOM   1342  HB1 LEU A  83     119.239  69.948  79.642  1.00  4.36              
ATOM   1343  HB2 LEU A  83     118.233  68.644  79.017  1.00  4.36              
ATOM   1344  CG  LEU A  83     117.795  69.189  81.056  1.00  4.36              
ATOM   1345  HG  LEU A  83     116.823  68.699  81.026  1.00  4.36              
ATOM   1346  CD1 LEU A  83     118.798  68.206  81.659  1.00  4.36              
ATOM   1347 1HD1 LEU A  83     118.449  67.884  82.640  1.00  4.36              
ATOM   1348 2HD1 LEU A  83     118.880  67.329  81.018  1.00  4.36              
ATOM   1349 3HD1 LEU A  83     119.778  68.673  81.753  1.00  4.36              
ATOM   1350  CD2 LEU A  83     117.707  70.396  81.993  1.00  4.36              
ATOM   1351 1HD2 LEU A  83     117.461  70.068  83.003  1.00  4.36              
ATOM   1352 2HD2 LEU A  83     118.652  70.936  82.006  1.00  4.36              
ATOM   1353 3HD2 LEU A  83     116.910  71.062  81.666  1.00  4.36              
ATOM   1354  C   LEU A  83     117.793  70.940  77.492  1.00  4.36              
ATOM   1355  O   LEU A  83     117.911  70.035  76.657  1.00  4.36              
ATOM   1356  N   GLN A  84     117.976  72.238  77.212  1.00  4.97              
ATOM   1357  H   GLN A  84     117.851  72.938  77.934  1.00  4.97              
ATOM   1358  CA  GLN A  84     118.117  72.719  75.850  1.00  4.97              
ATOM   1359  HA  GLN A  84     118.584  71.903  75.298  1.00  4.97              
ATOM   1360  CB  GLN A  84     116.755  72.926  75.157  1.00  4.97              
ATOM   1361  HB1 GLN A  84     116.193  71.999  75.276  1.00  4.97              
ATOM   1362  HB2 GLN A  84     116.929  73.043  74.087  1.00  4.97              
ATOM   1363  CG  GLN A  84     115.843  74.071  75.641  1.00  4.97              
ATOM   1364  HG1 GLN A  84     115.757  74.030  76.721  1.00  4.97              
ATOM   1365  HG2 GLN A  84     114.851  73.908  75.223  1.00  4.97              
ATOM   1366  CD  GLN A  84     116.262  75.486  75.255  1.00  4.97              
ATOM   1367  OE1 GLN A  84     116.037  76.447  75.971  1.00  4.97              
ATOM   1368  NE2 GLN A  84     116.860  75.734  74.117  1.00  4.97              
ATOM   1369 1HE2 GLN A  84     117.175  75.002  73.497  1.00  4.97              
ATOM   1370 2HE2 GLN A  84     117.114  76.688  73.961  1.00  4.97              
ATOM   1371  C   GLN A  84     119.072  73.887  75.643  1.00  4.97              
ATOM   1372  O   GLN A  84     118.966  74.924  76.291  1.00  4.97              
ATOM   1373  N   ASP A  85     119.920  73.750  74.622  1.00  4.68              
ATOM   1374  H   ASP A  85     119.929  72.867  74.121  1.00  4.68              
ATOM   1375  CA  ASP A  85     120.588  74.868  73.972  1.00  4.68              
ATOM   1376  HA  ASP A  85     120.812  75.615  74.735  1.00  4.68              
ATOM   1377  CB  ASP A  85     121.922  74.411  73.368  1.00  4.68              
ATOM   1378  HB1 ASP A  85     121.730  73.684  72.576  1.00  4.68              
ATOM   1379  HB2 ASP A  85     122.522  73.932  74.144  1.00  4.68              
ATOM   1380  CG  ASP A  85     122.712  75.591  72.799  1.00  4.68              
ATOM   1381  OD1 ASP A  85     123.484  75.394  71.836  1.00  4.68              
ATOM   1382  OD2 ASP A  85     122.518  76.745  73.254  1.00  4.68              
ATOM   1383  C   ASP A  85     119.684  75.517  72.918  1.00  4.68              
ATOM   1384  O   ASP A  85     118.904  74.855  72.223  1.00  4.68              
ATOM   1385  N   LEU A  86     119.800  76.841  72.829  1.00  4.79              
ATOM   1386  H   LEU A  86     120.620  77.241  73.276  1.00  4.79              
ATOM   1387  CA  LEU A  86     118.949  77.760  72.092  1.00  4.79              
ATOM   1388  HA  LEU A  86     118.184  77.175  71.596  1.00  4.79              
ATOM   1389  CB  LEU A  86     118.290  78.702  73.126  1.00  4.79              
ATOM   1390  HB1 LEU A  86     119.023  79.451  73.420  1.00  4.79              
ATOM   1391  HB2 LEU A  86     118.062  78.117  74.016  1.00  4.79              
ATOM   1392  CG  LEU A  86     116.993  79.430  72.721  1.00  4.79              
ATOM   1393  HG  LEU A  86     117.214  80.166  71.948  1.00  4.79              
ATOM   1394  CD1 LEU A  86     115.877  78.509  72.236  1.00  4.79              
ATOM   1395 1HD1 LEU A  86     115.015  79.109  71.949  1.00  4.79              
ATOM   1396 2HD1 LEU A  86     116.197  77.960  71.362  1.00  4.79              
ATOM   1397 3HD1 LEU A  86     115.577  77.811  73.017  1.00  4.79              
ATOM   1398  CD2 LEU A  86     116.421  80.133  73.957  1.00  4.79              
ATOM   1399 1HD2 LEU A  86     115.491  80.628  73.693  1.00  4.79              
ATOM   1400 2HD2 LEU A  86     116.204  79.402  74.740  1.00  4.79              
ATOM   1401 3HD2 LEU A  86     117.131  80.859  74.341  1.00  4.79              
ATOM   1402  C   LEU A  86     119.838  78.457  71.049  1.00  4.79              
ATOM   1403  O   LEU A  86     120.870  79.043  71.388  1.00  4.79              
ATOM   1404  N   HIS A  87     119.471  78.348  69.776  1.00  4.96              
ATOM   1405  H   HIS A  87     118.658  77.774  69.593  1.00  4.96              
ATOM   1406  CA  HIS A  87     120.198  78.859  68.603  1.00  4.96              
ATOM   1407  HA  HIS A  87     121.158  79.260  68.920  1.00  4.96              
ATOM   1408  CB  HIS A  87     120.484  77.674  67.666  1.00  4.96              
ATOM   1409  HB1 HIS A  87     120.728  78.014  66.663  1.00  4.96              
ATOM   1410  HB2 HIS A  87     119.592  77.056  67.580  1.00  4.96              
ATOM   1411  CG  HIS A  87     121.642  76.847  68.157  1.00  4.96              
ATOM   1412  ND1 HIS A  87     122.995  77.128  67.925  1.00  4.96              
ATOM   1413  CE1 HIS A  87     123.675  76.150  68.543  1.00  4.96              
ATOM   1414  HE1 HIS A  87     124.755  76.076  68.584  1.00  4.96              
ATOM   1415  NE2 HIS A  87     122.835  75.346  69.210  1.00  4.96              
ATOM   1416  HE2 HIS A  87     123.118  74.714  69.960  1.00  4.96              
ATOM   1417  CD2 HIS A  87     121.550  75.768  68.981  1.00  4.96              
ATOM   1418  HD2 HIS A  87     120.638  75.334  69.369  1.00  4.96              
ATOM   1419  C   HIS A  87     119.439  80.022  67.927  1.00  4.96              
ATOM   1420  O   HIS A  87     118.390  80.430  68.428  1.00  4.96              
ATOM   1421  N   PRO A  88     119.978  80.676  66.877  1.00  4.65              
ATOM   1422  CD  PRO A  88     121.340  80.533  66.378  1.00  4.65              
ATOM   1423  HD1 PRO A  88     121.324  79.953  65.453  1.00  4.65              
ATOM   1424  HD2 PRO A  88     122.010  80.066  67.099  1.00  4.65              
ATOM   1425  CG  PRO A  88     121.811  81.953  66.090  1.00  4.65              
ATOM   1426  HG1 PRO A  88     122.608  81.975  65.346  1.00  4.65              
ATOM   1427  HG2 PRO A  88     122.130  82.433  67.016  1.00  4.65              
ATOM   1428  CB  PRO A  88     120.535  82.611  65.580  1.00  4.65              
ATOM   1429  HB1 PRO A  88     120.426  82.391  64.518  1.00  4.65              
ATOM   1430  HB2 PRO A  88     120.547  83.690  65.739  1.00  4.65              
ATOM   1431  CA  PRO A  88     119.416  81.937  66.390  1.00  4.65              
ATOM   1432  HA  PRO A  88     119.231  82.565  67.262  1.00  4.65              
ATOM   1433  C   PRO A  88     118.134  81.897  65.550  1.00  4.65              
ATOM   1434  O   PRO A  88     118.082  81.201  64.540  1.00  4.65              
ATOM   1435  N   ASP A  89     117.171  82.749  65.920  1.00  4.62              
ATOM   1436  H   ASP A  89     117.374  83.308  66.732  1.00  4.62              
ATOM   1437  CA  ASP A  89     115.897  83.086  65.239  1.00  4.62              
ATOM   1438  HA  ASP A  89     115.677  84.127  65.478  1.00  4.62              
ATOM   1439  CB  ASP A  89     115.894  82.965  63.698  1.00  4.62              
ATOM   1440  HB1 ASP A  89     114.947  83.362  63.331  1.00  4.62              
ATOM   1441  HB2 ASP A  89     115.912  81.908  63.427  1.00  4.62              
ATOM   1442  CG  ASP A  89     116.981  83.679  62.905  1.00  4.62              
ATOM   1443  OD1 ASP A  89     117.929  84.268  63.470  1.00  4.62              
ATOM   1444  OD2 ASP A  89     116.957  83.499  61.665  1.00  4.62              
ATOM   1445  C   ASP A  89     114.712  82.259  65.754  1.00  4.62              
ATOM   1446  O   ASP A  89     113.606  82.368  65.230  1.00  4.62              
ATOM   1447  N   THR A  90     114.950  81.443  66.778  1.00  4.36              
ATOM   1448  H   THR A  90     115.911  81.400  67.080  1.00  4.36              
ATOM   1449  CA  THR A  90     114.062  80.382  67.279  1.00  4.36              
ATOM   1450  HA  THR A  90     114.089  79.553  66.571  1.00  4.36              
ATOM   1451  CB  THR A  90     114.605  79.844  68.614  1.00  4.36              
ATOM   1452  HB  THR A  90     113.826  79.286  69.133  1.00  4.36              
ATOM   1453  CG2 THR A  90     115.764  78.890  68.370  1.00  4.36              
ATOM   1454 1HG2 THR A  90     115.362  77.901  68.169  1.00  4.36              
ATOM   1455 2HG2 THR A  90     116.349  79.204  67.505  1.00  4.36              
ATOM   1456 3HG2 THR A  90     116.403  78.876  69.249  1.00  4.36              
ATOM   1457  OG1 THR A  90     115.084  80.869  69.475  1.00  4.36              
ATOM   1458  HG1 THR A  90     115.179  81.668  68.941  1.00  4.36              
ATOM   1459  C   THR A  90     112.585  80.722  67.435  1.00  4.36              
ATOM   1460  O   THR A  90     111.757  79.818  67.346  1.00  4.36              
ATOM   1461  N   PHE A  91     112.233  82.000  67.626  1.00  4.36              
ATOM   1462  H   PHE A  91     112.956  82.701  67.649  1.00  4.36              
ATOM   1463  CA  PHE A  91     110.847  82.438  67.774  1.00  4.36              
ATOM   1464  HA  PHE A  91     110.216  81.627  67.409  1.00  4.36              
ATOM   1465  CB  PHE A  91     110.507  82.574  69.260  1.00  4.36              
ATOM   1466  HB1 PHE A  91     109.498  82.971  69.371  1.00  4.36              
ATOM   1467  HB2 PHE A  91     111.187  83.291  69.705  1.00  4.36              
ATOM   1468  CG  PHE A  91     110.569  81.231  69.978  1.00  4.36              
ATOM   1469  CD1 PHE A  91     111.777  80.751  70.526  1.00  4.36              
ATOM   1470  HD1 PHE A  91     112.675  81.340  70.461  1.00  4.36              
ATOM   1471  CE1 PHE A  91     111.851  79.471  71.094  1.00  4.36              
ATOM   1472  HE1 PHE A  91     112.782  79.111  71.503  1.00  4.36              
ATOM   1473  CZ  PHE A  91     110.729  78.635  71.070  1.00  4.36              
ATOM   1474  HZ  PHE A  91     110.803  77.633  71.457  1.00  4.36              
ATOM   1475  CE2 PHE A  91     109.532  79.085  70.491  1.00  4.36              
ATOM   1476  HE2 PHE A  91     108.693  78.412  70.408  1.00  4.36              
ATOM   1477  CD2 PHE A  91     109.444  80.386  69.965  1.00  4.36              
ATOM   1478  HD2 PHE A  91     108.528  80.718  69.501  1.00  4.36              
ATOM   1479  C   PHE A  91     110.426  83.615  66.879  1.00  4.36              
ATOM   1480  O   PHE A  91     109.429  84.288  67.137  1.00  4.36              
ATOM   1481  N   LEU A  92     111.109  83.780  65.744  1.00  4.33              
ATOM   1482  H   LEU A  92     111.928  83.192  65.612  1.00  4.33              
ATOM   1483  CA  LEU A  92     110.801  84.755  64.690  1.00  4.33              
ATOM   1484  HA  LEU A  92     111.031  85.738  65.095  1.00  4.33              
ATOM   1485  CB  LEU A  92     111.760  84.456  63.517  1.00  4.33              
ATOM   1486  HB1 LEU A  92     111.425  83.541  63.025  1.00  4.33              
ATOM   1487  HB2 LEU A  92     112.758  84.269  63.909  1.00  4.33              
ATOM   1488  CG  LEU A  92     111.895  85.576  62.474  1.00  4.33              
ATOM   1489  HG  LEU A  92     110.916  85.983  62.230  1.00  4.33              
ATOM   1490  CD1 LEU A  92     112.796  86.695  63.000  1.00  4.33              
ATOM   1491 1HD1 LEU A  92     112.783  87.534  62.304  1.00  4.33              
ATOM   1492 2HD1 LEU A  92     112.461  87.021  63.980  1.00  4.33              
ATOM   1493 3HD1 LEU A  92     113.818  86.327  63.093  1.00  4.33              
ATOM   1494  CD2 LEU A  92     112.535  85.040  61.193  1.00  4.33              
ATOM   1495 1HD2 LEU A  92     112.617  85.839  60.456  1.00  4.33              
ATOM   1496 2HD2 LEU A  92     113.529  84.645  61.405  1.00  4.33              
ATOM   1497 3HD2 LEU A  92     111.917  84.244  60.779  1.00  4.33              
ATOM   1498  C   LEU A  92     109.339  84.788  64.211  1.00  4.33              
ATOM   1499  O   LEU A  92     108.814  85.846  63.869  1.00  4.33              
ATOM   1500  N   SER A  93     108.663  83.641  64.177  1.00  4.36              
ATOM   1501  H   SER A  93     109.125  82.796  64.482  1.00  4.36              
ATOM   1502  CA  SER A  93     107.289  83.523  63.669  1.00  4.36              
ATOM   1503  HA  SER A  93     107.109  84.321  62.948  1.00  4.36              
ATOM   1504  CB  SER A  93     107.160  82.188  62.916  1.00  4.36              
ATOM   1505  HB1 SER A  93     107.852  82.198  62.073  1.00  4.36              
ATOM   1506  HB2 SER A  93     106.150  82.076  62.519  1.00  4.36              
ATOM   1507  OG  SER A  93     107.477  81.080  63.744  1.00  4.36              
ATOM   1508  HG  SER A  93     106.653  80.677  64.055  1.00  4.36              
ATOM   1509  C   SER A  93     106.220  83.653  64.736  1.00  4.36              
ATOM   1510  O   SER A  93     105.090  83.232  64.490  1.00  4.36              
ATOM   1511  N   THR A  94     106.535  84.241  65.895  1.00  4.34              
ATOM   1512  H   THR A  94     107.489  84.540  66.077  1.00  4.34              
ATOM   1513  CA  THR A  94     105.518  84.499  66.909  1.00  4.34              
ATOM   1514  HA  THR A  94     104.557  84.426  66.406  1.00  4.34              
ATOM   1515  CB  THR A  94     105.378  83.352  67.901  1.00  4.34              
ATOM   1516  HB  THR A  94     105.179  82.443  67.331  1.00  4.34              
ATOM   1517  CG2 THR A  94     106.588  83.063  68.787  1.00  4.34              
ATOM   1518 1HG2 THR A  94     106.346  82.284  69.507  1.00  4.34              
ATOM   1519 2HG2 THR A  94     107.407  82.713  68.161  1.00  4.34              
ATOM   1520 3HG2 THR A  94     106.914  83.960  69.309  1.00  4.34              
ATOM   1521  OG1 THR A  94     104.221  83.630  68.640  1.00  4.34              
ATOM   1522  HG1 THR A  94     104.114  82.936  69.298  1.00  4.34              
ATOM   1523  C   THR A  94     105.517  85.926  67.460  1.00  4.34              
ATOM   1524  O   THR A  94     106.125  86.227  68.484  1.00  4.34              
ATOM   1525  N   PRO A  95     104.827  86.850  66.754  1.00  4.32              
ATOM   1526  CD  PRO A  95     104.339  86.708  65.382  1.00  4.32              
ATOM   1527  HD1 PRO A  95     103.570  85.937  65.304  1.00  4.32              
ATOM   1528  HD2 PRO A  95     105.175  86.472  64.722  1.00  4.32              
ATOM   1529  CG  PRO A  95     103.749  88.062  64.990  1.00  4.32              
ATOM   1530  HG1 PRO A  95     102.676  88.066  65.180  1.00  4.32              
ATOM   1531  HG2 PRO A  95     103.952  88.303  63.946  1.00  4.32              
ATOM   1532  CB  PRO A  95     104.447  89.032  65.942  1.00  4.32              
ATOM   1533  HB1 PRO A  95     103.868  89.945  66.088  1.00  4.32              
ATOM   1534  HB2 PRO A  95     105.440  89.268  65.558  1.00  4.32              
ATOM   1535  CA  PRO A  95     104.583  88.207  67.225  1.00  4.32              
ATOM   1536  HA  PRO A  95     105.441  88.567  67.795  1.00  4.32              
ATOM   1537  C   PRO A  95     103.341  88.368  68.118  1.00  4.32              
ATOM   1538  O   PRO A  95     103.089  89.469  68.605  1.00  4.32              
ATOM   1539  N   LEU A  96     102.558  87.300  68.308  1.00  4.30              
ATOM   1540  H   LEU A  96     102.804  86.446  67.827  1.00  4.30              
ATOM   1541  CA  LEU A  96     101.462  87.223  69.283  1.00  4.30              
ATOM   1542  HA  LEU A  96     100.993  88.197  69.416  1.00  4.30              
ATOM   1543  CB  LEU A  96     100.424  86.184  68.778  1.00  4.30              
ATOM   1544  HB1 LEU A  96      99.820  85.885  69.636  1.00  4.30              
ATOM   1545  HB2 LEU A  96     100.959  85.284  68.467  1.00  4.30              
ATOM   1546  CG  LEU A  96      99.428  86.562  67.663  1.00  4.30              
ATOM   1547  HG  LEU A  96      98.789  85.694  67.499  1.00  4.30              
ATOM   1548  CD1 LEU A  96      98.521  87.716  68.080  1.00  4.30              
ATOM   1549 1HD1 LEU A  96      97.740  87.855  67.331  1.00  4.30              
ATOM   1550 2HD1 LEU A  96      98.050  87.492  69.036  1.00  4.30              
ATOM   1551 3HD1 LEU A  96      99.096  88.636  68.170  1.00  4.30              
ATOM   1552  CD2 LEU A  96     100.076  86.907  66.322  1.00  4.30              
ATOM   1553 1HD2 LEU A  96      99.304  87.046  65.566  1.00  4.30              
ATOM   1554 2HD2 LEU A  96     100.651  87.826  66.414  1.00  4.30              
ATOM   1555 3HD2 LEU A  96     100.730  86.090  66.015  1.00  4.30              
ATOM   1556  C   LEU A  96     101.948  86.735  70.659  1.00  4.30              
ATOM   1557  O   LEU A  96     101.275  87.021  71.649  1.00  4.30              
ATOM   1558  N   LEU A  97     103.078  86.015  70.716  1.00  4.29              
ATOM   1559  H   LEU A  97     103.563  85.840  69.850  1.00  4.29              
ATOM   1560  CA  LEU A  97     103.614  85.334  71.901  1.00  4.29              
ATOM   1561  HA  LEU A  97     102.988  84.469  72.096  1.00  4.29              
ATOM   1562  CB  LEU A  97     105.059  84.865  71.622  1.00  4.29              
ATOM   1563  HB1 LEU A  97     105.766  85.628  71.947  1.00  4.29              
ATOM   1564  HB2 LEU A  97     105.201  84.795  70.553  1.00  4.29              
ATOM   1565  CG  LEU A  97     105.480  83.516  72.233  1.00  4.29              
ATOM   1566  HG  LEU A  97     106.476  83.285  71.857  1.00  4.29              
ATOM   1567  CD1 LEU A  97     105.556  83.556  73.755  1.00  4.29              
ATOM   1568 1HD1 LEU A  97     106.008  82.636  74.122  1.00  4.29              
ATOM   1569 2HD1 LEU A  97     106.179  84.390  74.062  1.00  4.29              
ATOM   1570 3HD1 LEU A  97     104.563  83.666  74.187  1.00  4.29              
ATOM   1571  CD2 LEU A  97     104.546  82.369  71.839  1.00  4.29              
ATOM   1572 1HD2 LEU A  97     105.053  81.428  72.023  1.00  4.29              
ATOM   1573 2HD2 LEU A  97     103.628  82.395  72.426  1.00  4.29              
ATOM   1574 3HD2 LEU A  97     104.292  82.424  70.788  1.00  4.29              
ATOM   1575  C   LEU A  97     103.571  86.228  73.155  1.00  4.29              
ATOM   1576  O   LEU A  97     104.277  87.236  73.226  1.00  4.29              
ATOM   1577  N   ALA A  98     102.734  85.888  74.141  1.00  4.27              
ATOM   1578  H   ALA A  98     102.209  85.025  74.097  1.00  4.27              
ATOM   1579  CA  ALA A  98     102.533  86.767  75.287  1.00  4.27              
ATOM   1580  HA  ALA A  98     102.773  87.790  74.997  1.00  4.27              
ATOM   1581  CB  ALA A  98     101.051  86.762  75.680  1.00  4.27              
ATOM   1582  HB1 ALA A  98     100.881  87.514  76.450  1.00  4.27              
ATOM   1583  HB2 ALA A  98     100.438  87.001  74.809  1.00  4.27              
ATOM   1584  HB3 ALA A  98     100.757  85.790  76.075  1.00  4.27              
ATOM   1585  C   ALA A  98     103.440  86.418  76.471  1.00  4.27              
ATOM   1586  O   ALA A  98     103.938  87.320  77.159  1.00  4.27              
ATOM   1587  N   THR A  99     103.676  85.119  76.661  1.00  3.85              
ATOM   1588  H   THR A  99     103.130  84.456  76.115  1.00  3.85              
ATOM   1589  CA  THR A  99     104.483  84.555  77.743  1.00  3.85              
ATOM   1590  HA  THR A  99     105.168  85.308  78.123  1.00  3.85              
ATOM   1591  CB  THR A  99     103.581  84.081  78.902  1.00  3.85              
ATOM   1592  HB  THR A  99     104.216  83.734  79.717  1.00  3.85              
ATOM   1593  CG2 THR A  99     102.642  85.169  79.422  1.00  3.85              
ATOM   1594 1HG2 THR A  99     102.251  84.873  80.395  1.00  3.85              
ATOM   1595 2HG2 THR A  99     103.168  86.115  79.507  1.00  3.85              
ATOM   1596 3HG2 THR A  99     101.806  85.304  78.736  1.00  3.85              
ATOM   1597  OG1 THR A  99     102.739  83.031  78.492  1.00  3.85              
ATOM   1598  HG1 THR A  99     103.289  82.392  78.018  1.00  3.85              
ATOM   1599  C   THR A  99     105.286  83.355  77.265  1.00  3.85              
ATOM   1600  O   THR A  99     104.736  82.468  76.585  1.00  3.85              
ATOM   1601  N   LEU A 100     106.542  83.313  77.727  1.00  3.85              
ATOM   1602  H   LEU A 100     106.870  84.048  78.344  1.00  3.85              
ATOM   1603  CA  LEU A 100     107.322  82.064  77.687  1.00  3.85              
ATOM   1604  HA  LEU A 100     106.740  81.299  77.195  1.00  3.85              
ATOM   1605  CB  LEU A 100     108.639  82.273  76.913  1.00  3.85              
ATOM   1606  HB1 LEU A 100     109.398  82.602  77.621  1.00  3.85              
ATOM   1607  HB2 LEU A 100     108.498  83.057  76.180  1.00  3.85              
ATOM   1608  CG  LEU A 100     109.151  81.008  76.198  1.00  3.85              
ATOM   1609  HG  LEU A 100     109.096  80.162  76.881  1.00  3.85              
ATOM   1610  CD1 LEU A 100     108.325  80.709  74.953  1.00  3.85              
ATOM   1611 1HD1 LEU A 100     108.717  79.827  74.452  1.00  3.85              
ATOM   1612 2HD1 LEU A 100     107.300  80.512  75.252  1.00  3.85              
ATOM   1613 3HD1 LEU A 100     108.349  81.558  74.269  1.00  3.85              
ATOM   1614  CD2 LEU A 100     110.596  81.148  75.713  1.00  3.85              
ATOM   1615 1HD2 LEU A 100     110.960  80.172  75.400  1.00  3.85              
ATOM   1616 2HD2 LEU A 100     110.646  81.793  74.846  1.00  3.85              
ATOM   1617 3HD2 LEU A 100     111.223  81.546  76.509  1.00  3.85              
ATOM   1618  C   LEU A 100     107.593  81.610  79.117  1.00  3.85              
ATOM   1619  O   LEU A 100     107.834  82.480  79.970  1.00  3.85              
ATOM   1620  N   ASP A 101     107.636  80.294  79.346  1.00  3.95              
ATOM   1621  H   ASP A 101     107.331  79.624  78.649  1.00  3.95              
ATOM   1622  CA  ASP A 101     108.322  79.800  80.561  1.00  3.95              
ATOM   1623  HA  ASP A 101     108.006  80.478  81.349  1.00  3.95              
ATOM   1624  CB  ASP A 101     107.861  78.416  81.107  1.00  3.95              
ATOM   1625  HB1 ASP A 101     108.375  78.272  82.059  1.00  3.95              
ATOM   1626  HB2 ASP A 101     108.210  77.609  80.469  1.00  3.95              
ATOM   1627  CG  ASP A 101     106.360  78.223  81.400  1.00  3.95              
ATOM   1628  OD1 ASP A 101     105.513  78.964  80.858  1.00  3.95              
ATOM   1629  OD2 ASP A 101     106.050  77.257  82.136  1.00  3.95              
ATOM   1630  C   ASP A 101     109.861  80.002  80.468  1.00  3.95              
ATOM   1631  O   ASP A 101     110.330  81.126  80.236  1.00  3.95              
ATOM   1632  N   LEU A 102     110.590  78.891  80.671  1.00  4.32              
ATOM   1633  H   LEU A 102     109.991  78.109  80.885  1.00  4.32              
ATOM   1634  CA  LEU A 102     112.034  78.556  80.647  1.00  4.32              
ATOM   1635  HA  LEU A 102     112.115  77.629  80.095  1.00  4.32              
ATOM   1636  CB  LEU A 102     112.978  79.575  79.965  1.00  4.32              
ATOM   1637  HB1 LEU A 102     113.957  79.513  80.437  1.00  4.32              
ATOM   1638  HB2 LEU A 102     112.634  80.593  80.120  1.00  4.32              
ATOM   1639  CG  LEU A 102     113.210  79.286  78.472  1.00  4.32              
ATOM   1640  HG  LEU A 102     113.884  78.432  78.394  1.00  4.32              
ATOM   1641  CD1 LEU A 102     111.942  78.933  77.701  1.00  4.32              
ATOM   1642 1HD1 LEU A 102     112.174  78.818  76.646  1.00  4.32              
ATOM   1643 2HD1 LEU A 102     111.530  77.995  78.056  1.00  4.32              
ATOM   1644 3HD1 LEU A 102     111.198  79.710  77.866  1.00  4.32              
ATOM   1645  CD2 LEU A 102     113.890  80.478  77.796  1.00  4.32              
ATOM   1646 1HD2 LEU A 102     114.044  80.272  76.737  1.00  4.32              
ATOM   1647 2HD2 LEU A 102     113.265  81.363  77.912  1.00  4.32              
ATOM   1648 3HD2 LEU A 102     114.858  80.655  78.264  1.00  4.32              
ATOM   1649  C   LEU A 102     112.465  78.169  82.087  1.00  4.32              
ATOM   1650  O   LEU A 102     113.368  78.714  82.743  1.00  4.32              
ATOM   1651  N   SER A 103     111.762  77.148  82.568  1.00  4.35              
ATOM   1652  H   SER A 103     111.081  76.737  81.942  1.00  4.35              
ATOM   1653  CA  SER A 103     111.885  76.518  83.863  1.00  4.35              
ATOM   1654  HA  SER A 103     112.412  77.220  84.504  1.00  4.35              
ATOM   1655  CB  SER A 103     110.495  76.299  84.473  1.00  4.35              
ATOM   1656  HB1 SER A 103     110.066  75.363  84.112  1.00  4.35              
ATOM   1657  HB2 SER A 103     109.834  77.123  84.195  1.00  4.35              
ATOM   1658  OG  SER A 103     110.619  76.278  85.884  1.00  4.35              
ATOM   1659  HG  SER A 103     110.532  77.207  86.163  1.00  4.35              
ATOM   1660  C   SER A 103     112.663  75.204  83.842  1.00  4.35              
ATOM   1661  O   SER A 103     112.432  74.308  83.025  1.00  4.35              
ATOM   1662  N   HIS A 104     113.597  75.095  84.791  1.00  4.33              
ATOM   1663  H   HIS A 104     113.666  75.859  85.440  1.00  4.33              
ATOM   1664  CA  HIS A 104     114.571  74.005  84.892  1.00  4.33              
ATOM   1665  HA  HIS A 104     115.441  74.353  85.449  1.00  4.33              
ATOM   1666  CB  HIS A 104     113.965  72.842  85.692  1.00  4.33              
ATOM   1667  HB1 HIS A 104     113.104  72.444  85.154  1.00  4.33              
ATOM   1668  HB2 HIS A 104     113.621  73.216  86.657  1.00  4.33              
ATOM   1669  CG  HIS A 104     114.937  71.720  85.944  1.00  4.33              
ATOM   1670  ND1 HIS A 104     116.328  71.808  85.853  1.00  4.33              
ATOM   1671  CE1 HIS A 104     116.790  70.576  86.103  1.00  4.33              
ATOM   1672  HE1 HIS A 104     117.834  70.300  86.084  1.00  4.33              
ATOM   1673  NE2 HIS A 104     115.772  69.736  86.355  1.00  4.33              
ATOM   1674  HE2 HIS A 104     115.845  68.742  86.521  1.00  4.33              
ATOM   1675  CD2 HIS A 104     114.598  70.442  86.265  1.00  4.33              
ATOM   1676  HD2 HIS A 104     113.598  70.049  86.390  1.00  4.33              
ATOM   1677  C   HIS A 104     115.091  73.596  83.516  1.00  4.33              
ATOM   1678  O   HIS A 104     114.697  72.596  82.913  1.00  4.33              
ATOM   1679  N   ASN A 105     115.967  74.457  83.022  1.00  4.41              
ATOM   1680  H   ASN A 105     116.339  75.157  83.652  1.00  4.41              
ATOM   1681  CA  ASN A 105     116.606  74.350  81.731  1.00  4.41              
ATOM   1682  HA  ASN A 105     116.297  73.421  81.247  1.00  4.41              
ATOM   1683  CB  ASN A 105     116.129  75.530  80.875  1.00  4.41              
ATOM   1684  HB1 ASN A 105     116.498  76.467  81.274  1.00  4.41              
ATOM   1685  HB2 ASN A 105     115.042  75.569  80.890  1.00  4.41              
ATOM   1686  CG  ASN A 105     116.569  75.403  79.439  1.00  4.41              
ATOM   1687  OD1 ASN A 105     116.927  74.330  78.984  1.00  4.41              
ATOM   1688  ND2 ASN A 105     116.575  76.501  78.723  1.00  4.41              
ATOM   1689 1HD2 ASN A 105     116.449  77.405  79.152  1.00  4.41              
ATOM   1690 2HD2 ASN A 105     116.829  76.422  77.742  1.00  4.41              
ATOM   1691  C   ASN A 105     118.120  74.279  81.957  1.00  4.41              
ATOM   1692  O   ASN A 105     118.625  74.779  82.960  1.00  4.41              
ATOM   1693  N   ARG A 106     118.886  73.736  81.020  1.00  4.38              
ATOM   1694  H   ARG A 106     118.435  73.433  80.159  1.00  4.38              
ATOM   1695  CA  ARG A 106     120.306  74.070  80.944  1.00  4.38              
ATOM   1696  HA  ARG A 106     120.512  74.928  81.576  1.00  4.38              
ATOM   1697  CB  ARG A 106     121.240  72.932  81.394  1.00  4.38              
ATOM   1698  HB1 ARG A 106     120.968  72.003  80.889  1.00  4.38              
ATOM   1699  HB2 ARG A 106     121.118  72.799  82.469  1.00  4.38              
ATOM   1700  CG  ARG A 106     122.712  73.276  81.063  1.00  4.38              
ATOM   1701  HG1 ARG A 106     122.896  74.339  81.229  1.00  4.38              
ATOM   1702  HG2 ARG A 106     122.880  73.074  80.003  1.00  4.38              
ATOM   1703  CD  ARG A 106     123.759  72.492  81.861  1.00  4.38              
ATOM   1704  HD1 ARG A 106     124.706  72.561  81.320  1.00  4.38              
ATOM   1705  HD2 ARG A 106     123.481  71.439  81.906  1.00  4.38              
ATOM   1706  NE  ARG A 106     123.963  73.068  83.207  1.00  4.38              
ATOM   1707  HE  ARG A 106     124.530  73.914  83.272  1.00  4.38              
ATOM   1708  CZ  ARG A 106     123.487  72.658  84.365  1.00  4.38              
ATOM   1709  NH1 ARG A 106     122.703  71.624  84.473  1.00  4.38              
ATOM   1710 1HH1 ARG A 106     122.424  71.174  83.624  1.00  4.38              
ATOM   1711 2HH1 ARG A 106     122.255  71.427  85.346  1.00  4.38              
ATOM   1712  NH2 ARG A 106     123.813  73.282  85.451  1.00  4.38              
ATOM   1713 1HH2 ARG A 106     124.410  74.105  85.333  1.00  4.38              
ATOM   1714 2HH2 ARG A 106     123.406  73.072  86.335  1.00  4.38              
ATOM   1715  C   ARG A 106     120.571  74.515  79.523  1.00  4.38              
ATOM   1716  O   ARG A 106     120.232  73.790  78.592  1.00  4.38              
ATOM   1717  N   LEU A 107     121.149  75.712  79.437  1.00  4.33              
ATOM   1718  H   LEU A 107     121.425  76.158  80.299  1.00  4.33              
ATOM   1719  CA  LEU A 107     121.282  76.518  78.239  1.00  4.33              
ATOM   1720  HA  LEU A 107     121.258  75.850  77.374  1.00  4.33              
ATOM   1721  CB  LEU A 107     120.078  77.478  78.124  1.00  4.33              
ATOM   1722  HB1 LEU A 107     120.211  78.289  78.841  1.00  4.33              
ATOM   1723  HB2 LEU A 107     119.183  76.937  78.423  1.00  4.33              
ATOM   1724  CG  LEU A 107     119.795  78.066  76.721  1.00  4.33              
ATOM   1725  HG  LEU A 107     119.279  77.326  76.117  1.00  4.33              
ATOM   1726  CD1 LEU A 107     118.850  79.256  76.873  1.00  4.33              
ATOM   1727 1HD1 LEU A 107     118.611  79.677  75.901  1.00  4.33              
ATOM   1728 2HD1 LEU A 107     117.927  78.913  77.344  1.00  4.33              
ATOM   1729 3HD1 LEU A 107     119.299  80.019  77.507  1.00  4.33              
ATOM   1730  CD2 LEU A 107     121.005  78.531  75.903  1.00  4.33              
ATOM   1731 1HD2 LEU A 107     120.686  78.972  74.962  1.00  4.33              
ATOM   1732 2HD2 LEU A 107     121.578  79.260  76.469  1.00  4.33              
ATOM   1733 3HD2 LEU A 107     121.637  77.676  75.667  1.00  4.33              
ATOM   1734  C   LEU A 107     122.633  77.256  78.237  1.00  4.33              
ATOM   1735  O   LEU A 107     122.729  78.431  78.586  1.00  4.33              
ATOM   1736  N   GLU A 108     123.694  76.535  77.883  1.00  4.34              
ATOM   1737  H   GLU A 108     123.555  75.569  77.628  1.00  4.34              
ATOM   1738  CA  GLU A 108     125.081  76.990  78.062  1.00  4.34              
ATOM   1739  HA  GLU A 108     125.155  77.437  79.056  1.00  4.34              
ATOM   1740  CB  GLU A 108     126.017  75.766  78.065  1.00  4.34              
ATOM   1741  HB1 GLU A 108     125.750  75.145  78.923  1.00  4.34              
ATOM   1742  HB2 GLU A 108     127.045  76.102  78.208  1.00  4.34              
ATOM   1743  CG  GLU A 108     125.940  74.902  76.797  1.00  4.34              
ATOM   1744  HG1 GLU A 108     126.258  75.497  75.940  1.00  4.34              
ATOM   1745  HG2 GLU A 108     124.907  74.591  76.623  1.00  4.34              
ATOM   1746  CD  GLU A 108     126.820  73.652  76.928  1.00  4.34              
ATOM   1747  OE1 GLU A 108     126.367  72.701  77.608  1.00  4.34              
ATOM   1748  OE2 GLU A 108     127.928  73.659  76.345  1.00  4.34              
ATOM   1749  C   GLU A 108     125.568  78.094  77.096  1.00  4.34              
ATOM   1750  O   GLU A 108     126.592  78.721  77.361  1.00  4.34              
ATOM   1751  N   LYS A 109     124.863  78.371  75.987  1.00  4.33              
ATOM   1752  H   LYS A 109     124.017  77.836  75.851  1.00  4.33              
ATOM   1753  CA  LYS A 109     125.471  79.013  74.803  1.00  4.33              
ATOM   1754  HA  LYS A 109     126.423  79.459  75.098  1.00  4.33              
ATOM   1755  CB  LYS A 109     125.794  77.879  73.798  1.00  4.33              
ATOM   1756  HB1 LYS A 109     124.862  77.436  73.466  1.00  4.33              
ATOM   1757  HB2 LYS A 109     126.328  77.091  74.331  1.00  4.33              
ATOM   1758  CG  LYS A 109     126.663  78.250  72.578  1.00  4.33              
ATOM   1759  HG1 LYS A 109     127.653  77.819  72.738  1.00  4.33              
ATOM   1760  HG2 LYS A 109     126.806  79.328  72.512  1.00  4.33              
ATOM   1761  CD  LYS A 109     126.130  77.721  71.229  1.00  4.33              
ATOM   1762  HD1 LYS A 109     125.878  76.662  71.319  1.00  4.33              
ATOM   1763  HD2 LYS A 109     126.946  77.802  70.510  1.00  4.33              
ATOM   1764  CE  LYS A 109     124.937  78.510  70.653  1.00  4.33              
ATOM   1765  HE1 LYS A 109     124.922  78.378  69.568  1.00  4.33              
ATOM   1766  HE2 LYS A 109     125.085  79.571  70.866  1.00  4.33              
ATOM   1767  NZ  LYS A 109     123.637  78.056  71.196  1.00  4.33              
ATOM   1768  HZ1 LYS A 109     122.834  78.592  70.895  1.00  4.33              
ATOM   1769  HZ2 LYS A 109     123.473  77.075  70.984  1.00  4.33              
ATOM   1770  HZ3 LYS A 109     123.624  78.035  72.214  1.00  4.33              
ATOM   1771  C   LYS A 109     124.655  80.160  74.192  1.00  4.33              
ATOM   1772  O   LYS A 109     124.534  80.263  72.975  1.00  4.33              
ATOM   1773  N   LEU A 110     124.064  81.010  75.032  1.00  4.24              
ATOM   1774  H   LEU A 110     124.230  80.838  76.014  1.00  4.24              
ATOM   1775  CA  LEU A 110     123.221  82.174  74.688  1.00  4.24              
ATOM   1776  HA  LEU A 110     122.206  81.822  74.519  1.00  4.24              
ATOM   1777  CB  LEU A 110     123.206  83.162  75.890  1.00  4.24              
ATOM   1778  HB1 LEU A 110     122.634  84.040  75.583  1.00  4.24              
ATOM   1779  HB2 LEU A 110     124.229  83.510  76.050  1.00  4.24              
ATOM   1780  CG  LEU A 110     122.670  82.742  77.275  1.00  4.24              
ATOM   1781  HG  LEU A 110     122.730  83.621  77.917  1.00  4.24              
ATOM   1782  CD1 LEU A 110     121.203  82.320  77.224  1.00  4.24              
ATOM   1783 1HD1 LEU A 110     120.893  81.982  78.214  1.00  4.24              
ATOM   1784 2HD1 LEU A 110     120.596  83.175  76.943  1.00  4.24              
ATOM   1785 3HD1 LEU A 110     121.069  81.505  76.516  1.00  4.24              
ATOM   1786  CD2 LEU A 110     123.492  81.648  77.950  1.00  4.24              
ATOM   1787 1HD2 LEU A 110     123.220  81.579  79.004  1.00  4.24              
ATOM   1788 2HD2 LEU A 110     123.305  80.677  77.496  1.00  4.24              
ATOM   1789 3HD2 LEU A 110     124.553  81.885  77.886  1.00  4.24              
ATOM   1790  C   LEU A 110     123.663  82.956  73.430  1.00  4.24              
ATOM   1791  O   LEU A 110     124.598  83.749  73.535  1.00  4.24              
ATOM   1792  N   PRO A 111     123.004  82.838  72.257  1.00  4.30              
ATOM   1793  CD  PRO A 111     122.153  81.755  71.797  1.00  4.30              
ATOM   1794  HD1 PRO A 111     121.141  81.887  72.154  1.00  4.30              
ATOM   1795  HD2 PRO A 111     122.491  80.783  72.134  1.00  4.30              
ATOM   1796  CG  PRO A 111     122.201  81.822  70.269  1.00  4.30              
ATOM   1797  HG1 PRO A 111     121.256  81.516  69.824  1.00  4.30              
ATOM   1798  HG2 PRO A 111     123.000  81.168  69.917  1.00  4.30              
ATOM   1799  CB  PRO A 111     122.559  83.275  69.924  1.00  4.30              
ATOM   1800  HB1 PRO A 111     121.701  83.857  69.604  1.00  4.30              
ATOM   1801  HB2 PRO A 111     123.307  83.298  69.130  1.00  4.30              
ATOM   1802  CA  PRO A 111     123.140  83.851  71.213  1.00  4.30              
ATOM   1803  HA  PRO A 111     124.207  83.997  71.040  1.00  4.30              
ATOM   1804  C   PRO A 111     122.572  85.225  71.639  1.00  4.30              
ATOM   1805  O   PRO A 111     121.869  85.343  72.649  1.00  4.30              
ATOM   1806  N   HIS A 112     122.883  86.278  70.874  1.00  4.43              
ATOM   1807  H   HIS A 112     123.495  86.139  70.081  1.00  4.43              
ATOM   1808  CA  HIS A 112     122.561  87.678  71.212  1.00  4.43              
ATOM   1809  HA  HIS A 112     122.306  87.737  72.272  1.00  4.43              
ATOM   1810  CB  HIS A 112     123.812  88.543  71.007  1.00  4.43              
ATOM   1811  HB1 HIS A 112     124.625  88.134  71.607  1.00  4.43              
ATOM   1812  HB2 HIS A 112     123.600  89.546  71.381  1.00  4.43              
ATOM   1813  CG  HIS A 112     124.295  88.665  69.579  1.00  4.43              
ATOM   1814  ND1 HIS A 112     124.028  87.779  68.527  1.00  4.43              
ATOM   1815  CE1 HIS A 112     124.692  88.264  67.466  1.00  4.43              
ATOM   1816  HE1 HIS A 112     124.707  87.806  66.484  1.00  4.43              
ATOM   1817  NE2 HIS A 112     125.350  89.388  67.796  1.00  4.43              
ATOM   1818  HE2 HIS A 112     125.933  89.931  67.174  1.00  4.43              
ATOM   1819  CD2 HIS A 112     125.114  89.655  69.123  1.00  4.43              
ATOM   1820  HD2 HIS A 112     125.514  90.473  69.706  1.00  4.43              
ATOM   1821  C   HIS A 112     121.354  88.276  70.460  1.00  4.43              
ATOM   1822  O   HIS A 112     120.630  89.128  70.984  1.00  4.43              
ATOM   1823  N   GLN A 113     121.042  87.739  69.286  1.00  4.67              
ATOM   1824  H   GLN A 113     121.746  87.164  68.841  1.00  4.67              
ATOM   1825  CA  GLN A 113     119.669  87.639  68.801  1.00  4.67              
ATOM   1826  HA  GLN A 113     119.000  88.103  69.523  1.00  4.67              
ATOM   1827  CB  GLN A 113     119.455  88.379  67.468  1.00  4.67              
ATOM   1828  HB1 GLN A 113     119.615  89.444  67.644  1.00  4.67              
ATOM   1829  HB2 GLN A 113     118.412  88.249  67.180  1.00  4.67              
ATOM   1830  CG  GLN A 113     120.341  87.951  66.283  1.00  4.67              
ATOM   1831  HG1 GLN A 113     120.245  86.882  66.104  1.00  4.67              
ATOM   1832  HG2 GLN A 113     121.385  88.174  66.501  1.00  4.67              
ATOM   1833  CD  GLN A 113     119.936  88.684  65.010  1.00  4.67              
ATOM   1834  OE1 GLN A 113     119.960  89.900  64.932  1.00  4.67              
ATOM   1835  NE2 GLN A 113     119.503  87.988  63.981  1.00  4.67              
ATOM   1836 1HE2 GLN A 113     119.400  86.985  64.028  1.00  4.67              
ATOM   1837 2HE2 GLN A 113     119.210  88.520  63.180  1.00  4.67              
ATOM   1838  C   GLN A 113     119.301  86.156  68.780  1.00  4.67              
ATOM   1839  O   GLN A 113     119.861  85.394  67.991  1.00  4.67              
ATOM   1840  N   LYS A 114     118.419  85.714  69.690  1.00  4.71              
ATOM   1841  H   LYS A 114     118.035  86.357  70.382  1.00  4.71              
ATOM   1842  CA  LYS A 114     117.991  84.310  69.668  1.00  4.71              
ATOM   1843  HA  LYS A 114     118.085  83.969  68.637  1.00  4.71              
ATOM   1844  CB  LYS A 114     118.882  83.347  70.463  1.00  4.71              
ATOM   1845  HB1 LYS A 114     119.785  83.227  69.889  1.00  4.71              
ATOM   1846  HB2 LYS A 114     118.424  82.355  70.476  1.00  4.71              
ATOM   1847  CG  LYS A 114     119.239  83.766  71.893  1.00  4.71              
ATOM   1848  HG1 LYS A 114     118.929  84.785  72.087  1.00  4.71              
ATOM   1849  HG2 LYS A 114     120.311  83.759  71.936  1.00  4.71              
ATOM   1850  CD  LYS A 114     118.737  82.824  72.998  1.00  4.71              
ATOM   1851  HD1 LYS A 114     119.051  81.808  72.758  1.00  4.71              
ATOM   1852  HD2 LYS A 114     117.650  82.833  73.053  1.00  4.71              
ATOM   1853  CE  LYS A 114     119.345  83.218  74.351  1.00  4.71              
ATOM   1854  HE1 LYS A 114     120.378  83.545  74.185  1.00  4.71              
ATOM   1855  HE2 LYS A 114     119.372  82.337  74.999  1.00  4.71              
ATOM   1856  NZ  LYS A 114     118.574  84.297  75.014  1.00  4.71              
ATOM   1857  HZ1 LYS A 114     119.078  84.680  75.804  1.00  4.71              
ATOM   1858  HZ2 LYS A 114     118.374  85.045  74.350  1.00  4.71              
ATOM   1859  HZ3 LYS A 114     117.670  83.967  75.323  1.00  4.71              
ATOM   1860  C   LYS A 114     116.548  83.967  69.965  1.00  4.71              
ATOM   1861  O   LYS A 114     115.817  83.657  69.023  1.00  4.71              
ATOM   1862  N   TYR A 115     116.156  83.967  71.242  1.00  5.87              
ATOM   1863  H   TYR A 115     116.770  84.363  71.941  1.00  5.87              
ATOM   1864  CA  TYR A 115     114.748  83.812  71.554  1.00  5.87              
ATOM   1865  HA  TYR A 115     114.369  82.939  71.023  1.00  5.87              
ATOM   1866  CB  TYR A 115     114.450  83.627  73.063  1.00  5.87              
ATOM   1867  HB1 TYR A 115     114.971  84.402  73.624  1.00  5.87              
ATOM   1868  HB2 TYR A 115     114.849  82.670  73.382  1.00  5.87              
ATOM   1869  CG  TYR A 115     112.964  83.680  73.438  1.00  5.87              
ATOM   1870  CD1 TYR A 115     111.983  83.410  72.468  1.00  5.87              
ATOM   1871  HD1 TYR A 115     112.266  83.074  71.498  1.00  5.87              
ATOM   1872  CE1 TYR A 115     110.624  83.649  72.701  1.00  5.87              
ATOM   1873  HE1 TYR A 115     109.889  83.477  71.928  1.00  5.87              
ATOM   1874  CZ  TYR A 115     110.210  84.141  73.942  1.00  5.87              
ATOM   1875  OH  TYR A 115     108.890  84.394  74.127  1.00  5.87              
ATOM   1876  HH  TYR A 115     108.700  84.723  75.007  1.00  5.87              
ATOM   1877  CE2 TYR A 115     111.168  84.334  74.965  1.00  5.87              
ATOM   1878  HE2 TYR A 115     110.847  84.677  75.931  1.00  5.87              
ATOM   1879  CD2 TYR A 115     112.540  84.084  74.721  1.00  5.87              
ATOM   1880  HD2 TYR A 115     113.259  84.265  75.504  1.00  5.87              
ATOM   1881  C   TYR A 115     114.048  85.047  70.977  1.00  5.87              
ATOM   1882  O   TYR A 115     113.124  84.978  70.170  1.00  5.87              
ATOM   1883  N   LEU A 116     114.579  86.200  71.357  1.00  6.40              
ATOM   1884  H   LEU A 116     115.413  86.180  71.934  1.00  6.40              
ATOM   1885  CA  LEU A 116     113.877  87.450  71.253  1.00  6.40              
ATOM   1886  HA  LEU A 116     112.799  87.274  71.253  1.00  6.40              
ATOM   1887  CB  LEU A 116     114.252  88.298  72.494  1.00  6.40              
ATOM   1888  HB1 LEU A 116     113.645  89.203  72.489  1.00  6.40              
ATOM   1889  HB2 LEU A 116     115.294  88.603  72.413  1.00  6.40              
ATOM   1890  CG  LEU A 116     114.088  87.588  73.849  1.00  6.40              
ATOM   1891  HG  LEU A 116     114.688  86.683  73.872  1.00  6.40              
ATOM   1892  CD1 LEU A 116     114.623  88.471  74.978  1.00  6.40              
ATOM   1893 1HD1 LEU A 116     114.316  88.067  75.944  1.00  6.40              
ATOM   1894 2HD1 LEU A 116     115.707  88.475  74.934  1.00  6.40              
ATOM   1895 3HD1 LEU A 116     114.274  89.493  74.869  1.00  6.40              
ATOM   1896  CD2 LEU A 116     112.640  87.176  74.060  1.00  6.40              
ATOM   1897 1HD2 LEU A 116     112.494  86.818  75.077  1.00  6.40              
ATOM   1898 2HD2 LEU A 116     111.965  87.994  73.862  1.00  6.40              
ATOM   1899 3HD2 LEU A 116     112.380  86.381  73.364  1.00  6.40              
ATOM   1900  C   LEU A 116     114.247  88.185  69.972  1.00  6.40              
ATOM   1901  O   LEU A 116     115.104  89.075  69.953  1.00  6.40              
ATOM   1902  N   LEU A 117     113.589  87.813  68.891  1.00  5.27              
ATOM   1903  H   LEU A 117     112.985  86.994  68.942  1.00  5.27              
ATOM   1904  CA  LEU A 117     113.694  88.505  67.621  1.00  5.27              
ATOM   1905  HA  LEU A 117     113.934  89.555  67.788  1.00  5.27              
ATOM   1906  CB  LEU A 117     114.812  87.820  66.812  1.00  5.27              
ATOM   1907  HB1 LEU A 117     114.519  86.783  66.632  1.00  5.27              
ATOM   1908  HB2 LEU A 117     115.727  87.808  67.406  1.00  5.27              
ATOM   1909  CG  LEU A 117     115.116  88.485  65.461  1.00  5.27              
ATOM   1910  HG  LEU A 117     114.203  88.564  64.873  1.00  5.27              
ATOM   1911  CD1 LEU A 117     115.722  89.881  65.627  1.00  5.27              
ATOM   1912 1HD1 LEU A 117     115.960  90.291  64.645  1.00  5.27              
ATOM   1913 2HD1 LEU A 117     115.023  90.553  66.120  1.00  5.27              
ATOM   1914 3HD1 LEU A 117     116.641  89.821  66.210  1.00  5.27              
ATOM   1915  CD2 LEU A 117     116.115  87.622  64.697  1.00  5.27              
ATOM   1916 1HD2 LEU A 117     116.337  88.077  63.731  1.00  5.27              
ATOM   1917 2HD2 LEU A 117     117.038  87.521  65.264  1.00  5.27              
ATOM   1918 3HD2 LEU A 117     115.703  86.628  64.524  1.00  5.27              
ATOM   1919  C   LEU A 117     112.346  88.386  66.924  1.00  5.27              
ATOM   1920  O   LEU A 117     111.725  87.329  66.944  1.00  5.27              
ATOM   1921  N   GLN A 118     111.857  89.506  66.391  1.00  4.37              
ATOM   1922  H   GLN A 118     112.452  90.322  66.404  1.00  4.37              
ATOM   1923  CA  GLN A 118     110.468  89.689  65.961  1.00  4.37              
ATOM   1924  HA  GLN A 118     110.414  90.694  65.543  1.00  4.37              
ATOM   1925  CB  GLN A 118     110.143  88.704  64.816  1.00  4.37              
ATOM   1926  HB1 GLN A 118     109.984  87.716  65.239  1.00  4.37              
ATOM   1927  HB2 GLN A 118     110.998  88.661  64.144  1.00  4.37              
ATOM   1928  CG  GLN A 118     108.912  89.038  63.968  1.00  4.37              
ATOM   1929  HG1 GLN A 118     108.021  89.058  64.594  1.00  4.37              
ATOM   1930  HG2 GLN A 118     108.779  88.261  63.217  1.00  4.37              
ATOM   1931  CD  GLN A 118     109.065  90.357  63.241  1.00  4.37              
ATOM   1932  OE1 GLN A 118     108.385  91.326  63.539  1.00  4.37              
ATOM   1933  NE2 GLN A 118     109.963  90.468  62.289  1.00  4.37              
ATOM   1934 1HE2 GLN A 118     110.519  89.672  62.020  1.00  4.37              
ATOM   1935 2HE2 GLN A 118     110.006  91.344  61.797  1.00  4.37              
ATOM   1936  C   GLN A 118     109.396  89.649  67.092  1.00  4.37              
ATOM   1937  O   GLN A 118     108.360  90.302  66.926  1.00  4.37              
ATOM   1938  N   ALA A 119     109.667  88.972  68.222  1.00  4.33              
ATOM   1939  H   ALA A 119     110.482  88.375  68.158  1.00  4.33              
ATOM   1940  CA  ALA A 119     108.905  88.779  69.481  1.00  4.33              
ATOM   1941  HA  ALA A 119     108.010  88.205  69.230  1.00  4.33              
ATOM   1942  CB  ALA A 119     109.770  87.880  70.380  1.00  4.33              
ATOM   1943  HB1 ALA A 119     109.209  87.613  71.277  1.00  4.33              
ATOM   1944  HB2 ALA A 119     110.029  86.959  69.853  1.00  4.33              
ATOM   1945  HB3 ALA A 119     110.679  88.405  70.673  1.00  4.33              
ATOM   1946  C   ALA A 119     108.405  90.034  70.220  1.00  4.33              
ATOM   1947  O   ALA A 119     108.622  90.232  71.416  1.00  4.33              
ATOM   1948  N   LYS A 120     107.677  90.884  69.502  1.00  4.31              
ATOM   1949  H   LYS A 120     107.538  90.614  68.540  1.00  4.31              
ATOM   1950  CA  LYS A 120     106.729  91.832  70.089  1.00  4.31              
ATOM   1951  HA  LYS A 120     107.266  92.493  70.769  1.00  4.31              
ATOM   1952  CB  LYS A 120     106.080  92.639  68.951  1.00  4.31              
ATOM   1953  HB1 LYS A 120     105.250  93.226  69.348  1.00  4.31              
ATOM   1954  HB2 LYS A 120     105.676  91.945  68.210  1.00  4.31              
ATOM   1955  CG  LYS A 120     107.072  93.608  68.281  1.00  4.31              
ATOM   1956  HG1 LYS A 120     107.998  93.092  68.023  1.00  4.31              
ATOM   1957  HG2 LYS A 120     107.317  94.389  69.001  1.00  4.31              
ATOM   1958  CD  LYS A 120     106.482  94.266  67.019  1.00  4.31              
ATOM   1959  HD1 LYS A 120     106.739  95.327  67.040  1.00  4.31              
ATOM   1960  HD2 LYS A 120     105.393  94.197  67.027  1.00  4.31              
ATOM   1961  CE  LYS A 120     107.035  93.688  65.706  1.00  4.31              
ATOM   1962  HE1 LYS A 120     108.115  93.861  65.677  1.00  4.31              
ATOM   1963  HE2 LYS A 120     106.593  94.242  64.871  1.00  4.31              
ATOM   1964  NZ  LYS A 120     106.765  92.240  65.538  1.00  4.31              
ATOM   1965  HZ1 LYS A 120     107.153  91.927  64.646  1.00  4.31              
ATOM   1966  HZ2 LYS A 120     107.248  91.686  66.243  1.00  4.31              
ATOM   1967  HZ3 LYS A 120     105.779  92.026  65.561  1.00  4.31              
ATOM   1968  C   LYS A 120     105.677  91.065  70.909  1.00  4.31              
ATOM   1969  O   LYS A 120     105.605  89.847  70.882  1.00  4.31              
ATOM   1970  N   ASN A 121     104.856  91.796  71.650  1.00  4.28              
ATOM   1971  H   ASN A 121     104.971  92.792  71.603  1.00  4.28              
ATOM   1972  CA  ASN A 121     103.874  91.270  72.606  1.00  4.28              
ATOM   1973  HA  ASN A 121     103.420  92.168  73.016  1.00  4.28              
ATOM   1974  CB  ASN A 121     102.720  90.515  71.904  1.00  4.28              
ATOM   1975  HB1 ASN A 121     103.000  89.467  71.788  1.00  4.28              
ATOM   1976  HB2 ASN A 121     102.550  90.922  70.909  1.00  4.28              
ATOM   1977  CG  ASN A 121     101.399  90.607  72.669  1.00  4.28              
ATOM   1978  OD1 ASN A 121     101.067  91.637  73.254  1.00  4.28              
ATOM   1979  ND2 ASN A 121     100.585  89.578  72.666  1.00  4.28              
ATOM   1980 1HD2 ASN A 121     100.882  88.698  72.250  1.00  4.28              
ATOM   1981 2HD2 ASN A 121      99.706  89.646  73.142  1.00  4.28              
ATOM   1982  C   ASN A 121     104.411  90.545  73.860  1.00  4.28              
ATOM   1983  O   ASN A 121     103.673  90.465  74.844  1.00  4.28              
ATOM   1984  N   LEU A 122     105.680  90.123  73.889  1.00  4.26              
ATOM   1985  H   LEU A 122     106.197  90.086  73.020  1.00  4.26              
ATOM   1986  CA  LEU A 122     106.262  89.448  75.051  1.00  4.26              
ATOM   1987  HA  LEU A 122     105.606  88.598  75.237  1.00  4.26              
ATOM   1988  CB  LEU A 122     107.641  88.879  74.706  1.00  4.26              
ATOM   1989  HB1 LEU A 122     108.341  89.704  74.596  1.00  4.26              
ATOM   1990  HB2 LEU A 122     107.580  88.346  73.754  1.00  4.26              
ATOM   1991  CG  LEU A 122     108.158  87.910  75.784  1.00  4.26              
ATOM   1992  HG  LEU A 122     108.233  88.425  76.741  1.00  4.26              
ATOM   1993  CD1 LEU A 122     107.276  86.674  75.960  1.00  4.26              
ATOM   1994 1HD1 LEU A 122     106.348  86.947  76.452  1.00  4.26              
ATOM   1995 2HD1 LEU A 122     107.051  86.241  74.987  1.00  4.26              
ATOM   1996 3HD1 LEU A 122     107.774  85.942  76.594  1.00  4.26              
ATOM   1997  CD2 LEU A 122     109.541  87.416  75.396  1.00  4.26              
ATOM   1998 1HD2 LEU A 122     109.943  86.779  76.181  1.00  4.26              
ATOM   1999 2HD2 LEU A 122     109.492  86.886  74.447  1.00  4.26              
ATOM   2000 3HD2 LEU A 122     110.186  88.269  75.262  1.00  4.26              
ATOM   2001  C   LEU A 122     106.262  90.309  76.320  1.00  4.26              
ATOM   2002  O   LEU A 122     106.943  91.331  76.395  1.00  4.26              
ATOM   2003  N   GLN A 123     105.484  89.873  77.313  1.00  4.25              
ATOM   2004  H   GLN A 123     104.942  89.032  77.139  1.00  4.25              
ATOM   2005  CA  GLN A 123     105.183  90.641  78.522  1.00  4.25              
ATOM   2006  HA  GLN A 123     105.739  91.574  78.505  1.00  4.25              
ATOM   2007  CB  GLN A 123     103.680  90.981  78.570  1.00  4.25              
ATOM   2008  HB1 GLN A 123     103.377  91.184  79.598  1.00  4.25              
ATOM   2009  HB2 GLN A 123     103.114  90.116  78.221  1.00  4.25              
ATOM   2010  CG  GLN A 123     103.358  92.226  77.732  1.00  4.25              
ATOM   2011  HG1 GLN A 123     104.020  92.239  76.871  1.00  4.25              
ATOM   2012  HG2 GLN A 123     103.546  93.118  78.328  1.00  4.25              
ATOM   2013  CD  GLN A 123     101.927  92.267  77.217  1.00  4.25              
ATOM   2014  OE1 GLN A 123     101.176  93.217  77.387  1.00  4.25              
ATOM   2015  NE2 GLN A 123     101.529  91.290  76.437  1.00  4.25              
ATOM   2016 1HE2 GLN A 123     102.214  90.612  76.104  1.00  4.25              
ATOM   2017 2HE2 GLN A 123     100.568  91.220  76.157  1.00  4.25              
ATOM   2018  C   GLN A 123     105.591  89.944  79.808  1.00  4.25              
ATOM   2019  O   GLN A 123     105.846  90.654  80.770  1.00  4.25              
ATOM   2020  N   TYR A 124     105.735  88.623  79.838  1.00  3.85              
ATOM   2021  H   TYR A 124     105.533  88.088  79.002  1.00  3.85              
ATOM   2022  CA  TYR A 124     106.307  87.878  80.963  1.00  3.85              
ATOM   2023  HA  TYR A 124     106.830  88.555  81.626  1.00  3.85              
ATOM   2024  CB  TYR A 124     105.181  87.166  81.743  1.00  3.85              
ATOM   2025  HB1 TYR A 124     104.583  86.607  81.031  1.00  3.85              
ATOM   2026  HB2 TYR A 124     104.532  87.923  82.184  1.00  3.85              
ATOM   2027  CG  TYR A 124     105.596  86.192  82.846  1.00  3.85              
ATOM   2028  CD1 TYR A 124     106.125  86.684  84.049  1.00  3.85              
ATOM   2029  HD1 TYR A 124     106.297  87.725  84.168  1.00  3.85              
ATOM   2030  CE1 TYR A 124     106.462  85.827  85.107  1.00  3.85              
ATOM   2031  HE1 TYR A 124     106.886  86.209  86.022  1.00  3.85              
ATOM   2032  CZ  TYR A 124     106.281  84.440  84.973  1.00  3.85              
ATOM   2033  OH  TYR A 124     106.637  83.651  86.022  1.00  3.85              
ATOM   2034  HH  TYR A 124     106.742  82.708  85.798  1.00  3.85              
ATOM   2035  CE2 TYR A 124     105.753  83.925  83.766  1.00  3.85              
ATOM   2036  HE2 TYR A 124     105.620  82.857  83.654  1.00  3.85              
ATOM   2037  CD2 TYR A 124     105.415  84.799  82.708  1.00  3.85              
ATOM   2038  HD2 TYR A 124     105.016  84.385  81.794  1.00  3.85              
ATOM   2039  C   TYR A 124     107.288  86.848  80.416  1.00  3.85              
ATOM   2040  O   TYR A 124     107.056  86.283  79.343  1.00  3.85              
ATOM   2041  N   LEU A 125     108.376  86.625  81.146  1.00  3.86              
ATOM   2042  H   LEU A 125     108.477  87.095  82.038  1.00  3.86              
ATOM   2043  CA  LEU A 125     109.400  85.661  80.744  1.00  3.86              
ATOM   2044  HA  LEU A 125     108.950  84.896  80.107  1.00  3.86              
ATOM   2045  CB  LEU A 125     110.474  86.412  79.928  1.00  3.86              
ATOM   2046  HB1 LEU A 125     110.818  87.266  80.513  1.00  3.86              
ATOM   2047  HB2 LEU A 125     109.990  86.793  79.028  1.00  3.86              
ATOM   2048  CG  LEU A 125     111.719  85.607  79.511  1.00  3.86              
ATOM   2049  HG  LEU A 125     112.349  85.437  80.384  1.00  3.86              
ATOM   2050  CD1 LEU A 125     111.384  84.258  78.886  1.00  3.86              
ATOM   2051 1HD1 LEU A 125     112.280  83.793  78.478  1.00  3.86              
ATOM   2052 2HD1 LEU A 125     110.987  83.585  79.645  1.00  3.86              
ATOM   2053 3HD1 LEU A 125     110.636  84.384  78.112  1.00  3.86              
ATOM   2054  CD2 LEU A 125     112.521  86.419  78.487  1.00  3.86              
ATOM   2055 1HD2 LEU A 125     113.414  85.865  78.198  1.00  3.86              
ATOM   2056 2HD2 LEU A 125     111.915  86.616  77.604  1.00  3.86              
ATOM   2057 3HD2 LEU A 125     112.825  87.365  78.935  1.00  3.86              
ATOM   2058  C   LEU A 125     109.955  84.947  81.974  1.00  3.86              
ATOM   2059  O   LEU A 125     110.566  85.618  82.815  1.00  3.86              
ATOM   2060  N   ASP A 126     109.734  83.629  82.077  1.00  3.85              
ATOM   2061  H   ASP A 126     109.269  83.115  81.331  1.00  3.85              
ATOM   2062  CA  ASP A 126     110.040  82.913  83.323  1.00  3.85              
ATOM   2063  HA  ASP A 126     110.193  83.633  84.128  1.00  3.85              
ATOM   2064  CB  ASP A 126     108.874  82.021  83.772  1.00  3.85              
ATOM   2065  HB1 ASP A 126     108.803  81.151  83.126  1.00  3.85              
ATOM   2066  HB2 ASP A 126     107.954  82.584  83.663  1.00  3.85              
ATOM   2067  CG  ASP A 126     108.988  81.532  85.225  1.00  3.85              
ATOM   2068  OD1 ASP A 126     110.109  81.515  85.790  1.00  3.85              
ATOM   2069  OD2 ASP A 126     107.917  81.191  85.778  1.00  3.85              
ATOM   2070  C   ASP A 126     111.332  82.100  83.197  1.00  3.85              
ATOM   2071  O   ASP A 126     111.328  80.892  82.929  1.00  3.85              
ATOM   2072  N   LEU A 127     112.466  82.781  83.398  1.00  4.37              
ATOM   2073  H   LEU A 127     112.399  83.740  83.713  1.00  4.37              
ATOM   2074  CA  LEU A 127     113.751  82.105  83.528  1.00  4.37              
ATOM   2075  HA  LEU A 127     113.783  81.215  82.900  1.00  4.37              
ATOM   2076  CB  LEU A 127     114.881  83.066  83.102  1.00  4.37              
ATOM   2077  HB1 LEU A 127     115.841  82.652  83.414  1.00  4.37              
ATOM   2078  HB2 LEU A 127     114.745  83.997  83.647  1.00  4.37              
ATOM   2079  CG  LEU A 127     114.925  83.370  81.591  1.00  4.37              
ATOM   2080  HG  LEU A 127     113.921  83.338  81.170  1.00  4.37              
ATOM   2081  CD1 LEU A 127     115.495  84.767  81.329  1.00  4.37              
ATOM   2082 1HD1 LEU A 127     115.479  84.977  80.260  1.00  4.37              
ATOM   2083 2HD1 LEU A 127     114.871  85.498  81.840  1.00  4.37              
ATOM   2084 3HD1 LEU A 127     116.516  84.838  81.704  1.00  4.37              
ATOM   2085  CD2 LEU A 127     115.811  82.368  80.844  1.00  4.37              
ATOM   2086 1HD2 LEU A 127     115.821  82.606  79.781  1.00  4.37              
ATOM   2087 2HD2 LEU A 127     116.829  82.389  81.234  1.00  4.37              
ATOM   2088 3HD2 LEU A 127     115.396  81.369  80.969  1.00  4.37              
ATOM   2089  C   LEU A 127     113.890  81.688  85.000  1.00  4.37              
ATOM   2090  O   LEU A 127     114.433  82.401  85.861  1.00  4.37              
ATOM   2091  N   SER A 128     113.377  80.492  85.284  1.00  4.29              
ATOM   2092  H   SER A 128     112.874  80.007  84.548  1.00  4.29              
ATOM   2093  CA  SER A 128     113.610  79.836  86.572  1.00  4.29              
ATOM   2094  HA  SER A 128     113.520  80.582  87.362  1.00  4.29              
ATOM   2095  CB  SER A 128     112.550  78.755  86.846  1.00  4.29              
ATOM   2096  HB1 SER A 128     112.388  78.692  87.923  1.00  4.29              
ATOM   2097  HB2 SER A 128     112.916  77.787  86.507  1.00  4.29              
ATOM   2098  OG  SER A 128     111.305  78.969  86.206  1.00  4.29              
ATOM   2099  HG  SER A 128     111.070  79.924  86.163  1.00  4.29              
ATOM   2100  C   SER A 128     115.062  79.336  86.580  1.00  4.29              
ATOM   2101  O   SER A 128     115.954  80.020  86.080  1.00  4.29              
ATOM   2102  N   SER A 129     115.347  78.122  87.058  1.00  4.32              
ATOM   2103  H   SER A 129     114.648  77.612  87.574  1.00  4.32              
ATOM   2104  CA  SER A 129     116.651  77.471  86.867  1.00  4.32              
ATOM   2105  HA  SER A 129     117.423  78.150  87.228  1.00  4.32              
ATOM   2106  CB  SER A 129     116.731  76.174  87.683  1.00  4.32              
ATOM   2107  HB1 SER A 129     117.753  75.790  87.664  1.00  4.32              
ATOM   2108  HB2 SER A 129     116.061  75.424  87.262  1.00  4.32              
ATOM   2109  OG  SER A 129     116.353  76.419  89.007  1.00  4.32              
ATOM   2110  HG  SER A 129     116.953  77.100  89.342  1.00  4.32              
ATOM   2111  C   SER A 129     116.998  77.154  85.400  1.00  4.32              
ATOM   2112  O   SER A 129     117.425  76.047  85.094  1.00  4.32              
ATOM   2113  N   ASN A 130     116.796  78.072  84.457  1.00  4.38              
ATOM   2114  H   ASN A 130     116.347  78.928  84.758  1.00  4.38              
ATOM   2115  CA  ASN A 130     117.689  78.235  83.322  1.00  4.38              
ATOM   2116  HA  ASN A 130     117.676  77.322  82.734  1.00  4.38              
ATOM   2117  CB  ASN A 130     117.174  79.392  82.450  1.00  4.38              
ATOM   2118  HB1 ASN A 130     117.195  80.317  83.026  1.00  4.38              
ATOM   2119  HB2 ASN A 130     116.141  79.197  82.161  1.00  4.38              
ATOM   2120  CG  ASN A 130     117.996  79.572  81.186  1.00  4.38              
ATOM   2121  OD1 ASN A 130     117.645  79.074  80.122  1.00  4.38              
ATOM   2122  ND2 ASN A 130     119.115  80.258  81.289  1.00  4.38              
ATOM   2123 1HD2 ASN A 130     119.456  80.500  82.211  1.00  4.38              
ATOM   2124 2HD2 ASN A 130     119.729  80.278  80.495  1.00  4.38              
ATOM   2125  C   ASN A 130     119.111  78.421  83.835  1.00  4.38              
ATOM   2126  O   ASN A 130     119.504  79.520  84.238  1.00  4.38              
ATOM   2127  N   SER A 131     119.841  77.305  83.844  1.00  4.29              
ATOM   2128  H   SER A 131     119.375  76.439  83.590  1.00  4.29              
ATOM   2129  CA  SER A 131     121.246  77.223  84.210  1.00  4.29              
ATOM   2130  HA  SER A 131     121.298  77.361  85.290  1.00  4.29              
ATOM   2131  CB  SER A 131     121.817  75.835  83.927  1.00  4.29              
ATOM   2132  HB1 SER A 131     122.794  75.765  84.397  1.00  4.29              
ATOM   2133  HB2 SER A 131     121.933  75.697  82.854  1.00  4.29              
ATOM   2134  OG  SER A 131     120.987  74.823  84.489  1.00  4.29              
ATOM   2135  HG  SER A 131     120.071  74.946  84.185  1.00  4.29              
ATOM   2136  C   SER A 131     122.008  78.381  83.569  1.00  4.29              
ATOM   2137  O   SER A 131     121.768  78.744  82.415  1.00  4.29              
ATOM   2138  N   PHE A 132     122.795  79.059  84.397  1.00  4.24              
ATOM   2139  H   PHE A 132     122.990  78.651  85.296  1.00  4.24              
ATOM   2140  CA  PHE A 132     123.246  80.430  84.160  1.00  4.24              
ATOM   2141  HA  PHE A 132     122.970  80.721  83.146  1.00  4.24              
ATOM   2142  CB  PHE A 132     122.524  81.372  85.144  1.00  4.24              
ATOM   2143  HB1 PHE A 132     123.141  81.538  86.025  1.00  4.24              
ATOM   2144  HB2 PHE A 132     121.611  80.887  85.493  1.00  4.24              
ATOM   2145  CG  PHE A 132     122.132  82.709  84.543  1.00  4.24              
ATOM   2146  CD1 PHE A 132     120.775  82.987  84.287  1.00  4.24              
ATOM   2147  HD1 PHE A 132     120.018  82.248  84.510  1.00  4.24              
ATOM   2148  CE1 PHE A 132     120.399  84.224  83.737  1.00  4.24              
ATOM   2149  HE1 PHE A 132     119.354  84.437  83.554  1.00  4.24              
ATOM   2150  CZ  PHE A 132     121.380  85.177  83.410  1.00  4.24              
ATOM   2151  HZ  PHE A 132     121.094  86.122  82.971  1.00  4.24              
ATOM   2152  CE2 PHE A 132     122.738  84.893  83.640  1.00  4.24              
ATOM   2153  HE2 PHE A 132     123.495  85.611  83.356  1.00  4.24              
ATOM   2154  CD2 PHE A 132     123.112  83.665  84.213  1.00  4.24              
ATOM   2155  HD2 PHE A 132     124.158  83.451  84.375  1.00  4.24              
ATOM   2156  C   PHE A 132     124.777  80.470  84.233  1.00  4.24              
ATOM   2157  O   PHE A 132     125.383  81.327  84.873  1.00  4.24              
ATOM   2158  N   GLU A 133     125.389  79.457  83.615  1.00  4.31              
ATOM   2159  H   GLU A 133     124.792  78.755  83.175  1.00  4.31              
ATOM   2160  CA  GLU A 133     126.827  79.186  83.586  1.00  4.31              
ATOM   2161  HA  GLU A 133     127.165  78.913  84.587  1.00  4.31              
ATOM   2162  CB  GLU A 133     127.108  78.011  82.626  1.00  4.31              
ATOM   2163  HB1 GLU A 133     128.159  78.050  82.333  1.00  4.31              
ATOM   2164  HB2 GLU A 133     126.519  78.127  81.714  1.00  4.31              
ATOM   2165  CG  GLU A 133     126.883  76.617  83.225  1.00  4.31              
ATOM   2166  HG1 GLU A 133     127.486  76.532  84.132  1.00  4.31              
ATOM   2167  HG2 GLU A 133     127.259  75.879  82.513  1.00  4.31              
ATOM   2168  CD  GLU A 133     125.427  76.263  83.551  1.00  4.31              
ATOM   2169  OE1 GLU A 133     124.480  76.833  82.971  1.00  4.31              
ATOM   2170  OE2 GLU A 133     125.228  75.359  84.394  1.00  4.31              
ATOM   2171  C   GLU A 133     127.692  80.385  83.149  1.00  4.31              
ATOM   2172  O   GLU A 133     128.886  80.426  83.436  1.00  4.31              
ATOM   2173  N   VAL A 134     127.086  81.374  82.486  1.00  4.30              
ATOM   2174  H   VAL A 134     126.095  81.284  82.323  1.00  4.30              
ATOM   2175  CA  VAL A 134     127.742  82.582  81.990  1.00  4.30              
ATOM   2176  HA  VAL A 134     128.742  82.620  82.420  1.00  4.30              
ATOM   2177  CB  VAL A 134     127.945  82.511  80.463  1.00  4.30              
ATOM   2178  HB  VAL A 134     128.588  81.653  80.265  1.00  4.30              
ATOM   2179  CG1 VAL A 134     126.661  82.311  79.650  1.00  4.30              
ATOM   2180 1HG1 VAL A 134     126.922  82.184  78.599  1.00  4.30              
ATOM   2181 2HG1 VAL A 134     126.144  81.410  79.979  1.00  4.30              
ATOM   2182 3HG1 VAL A 134     125.998  83.169  79.749  1.00  4.30              
ATOM   2183  CG2 VAL A 134     128.678  83.753  79.940  1.00  4.30              
ATOM   2184 1HG2 VAL A 134     128.929  83.608  78.889  1.00  4.30              
ATOM   2185 2HG2 VAL A 134     128.046  84.637  80.031  1.00  4.30              
ATOM   2186 3HG2 VAL A 134     129.600  83.902  80.501  1.00  4.30              
ATOM   2187  C   VAL A 134     127.010  83.837  82.460  1.00  4.30              
ATOM   2188  O   VAL A 134     125.870  84.104  82.090  1.00  4.30              
ATOM   2189  N   MET A 135     127.651  84.596  83.351  1.00  4.60              
ATOM   2190  H   MET A 135     128.597  84.326  83.575  1.00  4.60              
ATOM   2191  CA  MET A 135     126.907  85.282  84.412  1.00  4.60              
ATOM   2192  HA  MET A 135     125.844  85.113  84.235  1.00  4.60              
ATOM   2193  CB  MET A 135     127.188  84.592  85.765  1.00  4.60              
ATOM   2194  HB1 MET A 135     126.881  83.547  85.697  1.00  4.60              
ATOM   2195  HB2 MET A 135     126.578  85.062  86.538  1.00  4.60              
ATOM   2196  CG  MET A 135     128.659  84.631  86.202  1.00  4.60              
ATOM   2197  HG1 MET A 135     129.011  85.662  86.195  1.00  4.60              
ATOM   2198  HG2 MET A 135     129.256  84.059  85.492  1.00  4.60              
ATOM   2199  SD  MET A 135     128.946  83.955  87.858  1.00  4.60              
ATOM   2200  CE  MET A 135     130.729  84.242  87.994  1.00  4.60              
ATOM   2201  HE1 MET A 135     131.079  83.885  88.963  1.00  4.60              
ATOM   2202  HE2 MET A 135     131.249  83.703  87.203  1.00  4.60              
ATOM   2203  HE3 MET A 135     130.935  85.309  87.905  1.00  4.60              
ATOM   2204  C   MET A 135     127.032  86.807  84.461  1.00  4.60              
ATOM   2205  O   MET A 135     127.356  87.397  85.492  1.00  4.60              
ATOM   2206  N   ALA A 136     126.687  87.448  83.353  1.00  5.72              
ATOM   2207  H   ALA A 136     126.421  86.904  82.539  1.00  5.72              
ATOM   2208  CA  ALA A 136     126.345  88.865  83.345  1.00  5.72              
ATOM   2209  HA  ALA A 136     126.060  89.186  84.350  1.00  5.72              
ATOM   2210  CB  ALA A 136     127.571  89.673  82.901  1.00  5.72              
ATOM   2211  HB1 ALA A 136     127.336  90.738  82.914  1.00  5.72              
ATOM   2212  HB2 ALA A 136     128.399  89.490  83.586  1.00  5.72              
ATOM   2213  HB3 ALA A 136     127.866  89.381  81.892  1.00  5.72              
ATOM   2214  C   ALA A 136     125.150  89.085  82.419  1.00  5.72              
ATOM   2215  O   ALA A 136     124.877  88.294  81.520  1.00  5.72              
ATOM   2216  N   LEU A 137     124.425  90.171  82.658  1.00  5.35              
ATOM   2217  H   LEU A 137     124.721  90.779  83.407  1.00  5.35              
ATOM   2218  CA  LEU A 137     123.087  90.388  82.105  1.00  5.35              
ATOM   2219  HA  LEU A 137     122.560  89.433  82.105  1.00  5.35              
ATOM   2220  CB  LEU A 137     122.323  91.356  83.039  1.00  5.35              
ATOM   2221  HB1 LEU A 137     121.294  91.435  82.683  1.00  5.35              
ATOM   2222  HB2 LEU A 137     122.774  92.346  82.948  1.00  5.35              
ATOM   2223  CG  LEU A 137     122.289  90.976  84.536  1.00  5.35              
ATOM   2224  HG  LEU A 137     123.306  90.968  84.927  1.00  5.35              
ATOM   2225  CD1 LEU A 137     121.499  92.026  85.321  1.00  5.35              
ATOM   2226 1HD1 LEU A 137     121.507  91.770  86.381  1.00  5.35              
ATOM   2227 2HD1 LEU A 137     121.970  93.002  85.200  1.00  5.35              
ATOM   2228 3HD1 LEU A 137     120.470  92.068  84.963  1.00  5.35              
ATOM   2229  CD2 LEU A 137     121.664  89.600  84.794  1.00  5.35              
ATOM   2230 1HD2 LEU A 137     121.651  89.410  85.867  1.00  5.35              
ATOM   2231 2HD2 LEU A 137     120.644  89.575  84.409  1.00  5.35              
ATOM   2232 3HD2 LEU A 137     122.253  88.818  84.316  1.00  5.35              
ATOM   2233  C   LEU A 137     123.035  90.891  80.651  1.00  5.35              
ATOM   2234  O   LEU A 137     121.951  91.170  80.137  1.00  5.35              
ATOM   2235  N   GLY A 138     124.192  90.978  79.988  1.00  4.81              
ATOM   2236  H   GLY A 138     125.005  90.626  80.466  1.00  4.81              
ATOM   2237  CA  GLY A 138     124.391  91.499  78.632  1.00  4.81              
ATOM   2238  HA1 GLY A 138     125.459  91.603  78.444  1.00  4.81              
ATOM   2239  HA2 GLY A 138     123.938  92.489  78.577  1.00  4.81              
ATOM   2240  C   GLY A 138     123.792  90.645  77.500  1.00  4.81              
ATOM   2241  O   GLY A 138     124.412  90.497  76.452  1.00  4.81              
ATOM   2242  N   GLY A 139     122.625  90.037  77.714  1.00  4.43              
ATOM   2243  H   GLY A 139     122.143  90.286  78.570  1.00  4.43              
ATOM   2244  CA  GLY A 139     122.168  88.835  77.029  1.00  4.43              
ATOM   2245  HA1 GLY A 139     122.198  88.003  77.733  1.00  4.43              
ATOM   2246  HA2 GLY A 139     122.840  88.597  76.204  1.00  4.43              
ATOM   2247  C   GLY A 139     120.751  88.933  76.478  1.00  4.43              
ATOM   2248  O   GLY A 139     119.823  88.271  76.939  1.00  4.43              
ATOM   2249  N   GLU A 140     120.611  89.761  75.451  1.00  4.36              
ATOM   2250  H   GLU A 140     121.453  90.250  75.178  1.00  4.36              
ATOM   2251  CA  GLU A 140     119.358  90.239  74.868  1.00  4.36              
ATOM   2252  HA  GLU A 140     119.740  90.979  74.164  1.00  4.36              
ATOM   2253  CB  GLU A 140     118.640  89.279  73.880  1.00  4.36              
ATOM   2254  HB1 GLU A 140     119.201  89.342  72.955  1.00  4.36              
ATOM   2255  HB2 GLU A 140     117.653  89.686  73.670  1.00  4.36              
ATOM   2256  CG  GLU A 140     118.450  87.782  74.163  1.00  4.36              
ATOM   2257  HG1 GLU A 140     117.894  87.670  75.095  1.00  4.36              
ATOM   2258  HG2 GLU A 140     119.427  87.311  74.283  1.00  4.36              
ATOM   2259  CD  GLU A 140     117.687  87.058  73.025  1.00  4.36              
ATOM   2260  OE1 GLU A 140     117.616  87.563  71.879  1.00  4.36              
ATOM   2261  OE2 GLU A 140     117.171  85.944  73.296  1.00  4.36              
ATOM   2262  C   GLU A 140     118.507  91.175  75.709  1.00  4.36              
ATOM   2263  O   GLU A 140     119.013  92.242  76.033  1.00  4.36              
ATOM   2264  N   PHE A 141     117.221  90.880  75.934  1.00  4.31              
ATOM   2265  H   PHE A 141     116.908  89.959  75.674  1.00  4.31              
ATOM   2266  CA  PHE A 141     116.221  91.757  76.564  1.00  4.31              
ATOM   2267  HA  PHE A 141     115.299  91.181  76.636  1.00  4.31              
ATOM   2268  CB  PHE A 141     116.696  92.040  78.010  1.00  4.31              
ATOM   2269  HB1 PHE A 141     117.577  92.677  77.967  1.00  4.31              
ATOM   2270  HB2 PHE A 141     117.014  91.093  78.448  1.00  4.31              
ATOM   2271  CG  PHE A 141     115.756  92.676  79.018  1.00  4.31              
ATOM   2272  CD1 PHE A 141     114.357  92.565  78.927  1.00  4.31              
ATOM   2273  HD1 PHE A 141     113.891  92.081  78.083  1.00  4.31              
ATOM   2274  CE1 PHE A 141     113.549  93.078  79.957  1.00  4.31              
ATOM   2275  HE1 PHE A 141     112.482  93.009  79.883  1.00  4.31              
ATOM   2276  CZ  PHE A 141     114.120  93.698  81.079  1.00  4.31              
ATOM   2277  HZ  PHE A 141     113.495  94.089  81.869  1.00  4.31              
ATOM   2278  CE2 PHE A 141     115.512  93.833  81.158  1.00  4.31              
ATOM   2279  HE2 PHE A 141     115.960  94.323  82.008  1.00  4.31              
ATOM   2280  CD2 PHE A 141     116.324  93.320  80.135  1.00  4.31              
ATOM   2281  HD2 PHE A 141     117.396  93.404  80.223  1.00  4.31              
ATOM   2282  C   PHE A 141     115.874  93.034  75.770  1.00  4.31              
ATOM   2283  O   PHE A 141     114.698  93.274  75.526  1.00  4.31              
ATOM   2284  N   LEU A 142     116.845  93.808  75.274  1.00  4.29              
ATOM   2285  H   LEU A 142     117.790  93.515  75.503  1.00  4.29              
ATOM   2286  CA  LEU A 142     116.713  95.130  74.623  1.00  4.29              
ATOM   2287  HA  LEU A 142     116.023  95.723  75.222  1.00  4.29              
ATOM   2288  CB  LEU A 142     118.104  95.822  74.658  1.00  4.29              
ATOM   2289  HB1 LEU A 142     118.133  96.627  73.925  1.00  4.29              
ATOM   2290  HB2 LEU A 142     118.866  95.102  74.355  1.00  4.29              
ATOM   2291  CG  LEU A 142     118.546  96.486  75.972  1.00  4.29              
ATOM   2292  HG  LEU A 142     119.549  96.881  75.808  1.00  4.29              
ATOM   2293  CD1 LEU A 142     117.649  97.662  76.367  1.00  4.29              
ATOM   2294 1HD1 LEU A 142     118.066  98.160  77.242  1.00  4.29              
ATOM   2295 2HD1 LEU A 142     117.601  98.380  75.549  1.00  4.29              
ATOM   2296 3HD1 LEU A 142     116.644  97.322  76.607  1.00  4.29              
ATOM   2297  CD2 LEU A 142     118.627  95.525  77.150  1.00  4.29              
ATOM   2298 1HD2 LEU A 142     119.129  96.045  77.958  1.00  4.29              
ATOM   2299 2HD2 LEU A 142     117.629  95.237  77.481  1.00  4.29              
ATOM   2300 3HD2 LEU A 142     119.202  94.644  76.873  1.00  4.29              
ATOM   2301  C   LEU A 142     116.124  95.148  73.196  1.00  4.29              
ATOM   2302  O   LEU A 142     116.565  95.882  72.317  1.00  4.29              
ATOM   2303  N   LYS A 143     115.101  94.333  72.968  1.00  4.28              
ATOM   2304  H   LYS A 143     114.823  93.769  73.763  1.00  4.28              
ATOM   2305  CA  LYS A 143     114.144  94.424  71.846  1.00  4.28              
ATOM   2306  HA  LYS A 143     114.087  95.472  71.543  1.00  4.28              
ATOM   2307  CB  LYS A 143     114.620  93.631  70.601  1.00  4.28              
ATOM   2308  HB1 LYS A 143     115.271  94.282  70.016  1.00  4.28              
ATOM   2309  HB2 LYS A 143     113.759  93.424  69.964  1.00  4.28              
ATOM   2310  CG  LYS A 143     115.360  92.305  70.859  1.00  4.28              
ATOM   2311  HG1 LYS A 143     115.098  91.613  70.060  1.00  4.28              
ATOM   2312  HG2 LYS A 143     115.033  91.873  71.806  1.00  4.28              
ATOM   2313  CD  LYS A 143     116.891  92.492  70.843  1.00  4.28              
ATOM   2314  HD1 LYS A 143     117.150  93.398  71.388  1.00  4.28              
ATOM   2315  HD2 LYS A 143     117.235  92.621  69.816  1.00  4.28              
ATOM   2316  CE  LYS A 143     117.634  91.331  71.508  1.00  4.28              
ATOM   2317  HE1 LYS A 143     117.167  91.152  72.478  1.00  4.28              
ATOM   2318  HE2 LYS A 143     118.672  91.633  71.684  1.00  4.28              
ATOM   2319  NZ  LYS A 143     117.617  90.088  70.703  1.00  4.28              
ATOM   2320  HZ1 LYS A 143     117.996  89.295  71.226  1.00  4.28              
ATOM   2321  HZ2 LYS A 143     116.669  89.813  70.454  1.00  4.28              
ATOM   2322  HZ3 LYS A 143     118.170  90.190  69.865  1.00  4.28              
ATOM   2323  C   LYS A 143     112.731  94.080  72.317  1.00  4.28              
ATOM   2324  O   LYS A 143     111.835  93.862  71.507  1.00  4.28              
ATOM   2325  N   LEU A 144     112.540  94.080  73.639  1.00  4.27              
ATOM   2326  H   LEU A 144     113.354  94.207  74.227  1.00  4.27              
ATOM   2327  CA  LEU A 144     111.300  93.737  74.313  1.00  4.27              
ATOM   2328  HA  LEU A 144     110.562  93.456  73.559  1.00  4.27              
ATOM   2329  CB  LEU A 144     111.455  92.542  75.242  1.00  4.27              
ATOM   2330  HB1 LEU A 144     110.444  92.353  75.596  1.00  4.27              
ATOM   2331  HB2 LEU A 144     112.089  92.823  76.085  1.00  4.27              
ATOM   2332  CG  LEU A 144     111.950  91.224  74.664  1.00  4.27              
ATOM   2333  HG  LEU A 144     112.991  91.314  74.356  1.00  4.27              
ATOM   2334  CD1 LEU A 144     111.826  90.248  75.838  1.00  4.27              
ATOM   2335 1HD1 LEU A 144     112.159  89.261  75.565  1.00  4.27              
ATOM   2336 2HD1 LEU A 144     112.429  90.588  76.678  1.00  4.27              
ATOM   2337 3HD1 LEU A 144     110.787  90.185  76.156  1.00  4.27              
ATOM   2338  CD2 LEU A 144     111.091  90.811  73.466  1.00  4.27              
ATOM   2339 1HD2 LEU A 144     111.240  91.504  72.641  1.00  4.27              
ATOM   2340 2HD2 LEU A 144     111.363  89.828  73.106  1.00  4.27              
ATOM   2341 3HD2 LEU A 144     110.037  90.810  73.737  1.00  4.27              
ATOM   2342  C   LEU A 144     110.674  94.901  75.070  1.00  4.27              
ATOM   2343  O   LEU A 144     110.558  94.882  76.290  1.00  4.27              
ATOM   2344  N   THR A 145     110.226  95.925  74.356  1.00  4.26              
ATOM   2345  H   THR A 145     110.347  95.919  73.353  1.00  4.26              
ATOM   2346  CA  THR A 145     109.567  97.078  74.989  1.00  4.26              
ATOM   2347  HA  THR A 145     110.309  97.581  75.611  1.00  4.26              
ATOM   2348  CB  THR A 145     109.086  98.088  73.939  1.00  4.26              
ATOM   2349  HB  THR A 145     108.551  98.897  74.438  1.00  4.26              
ATOM   2350  CG2 THR A 145     110.236  98.683  73.129  1.00  4.26              
ATOM   2351 1HG2 THR A 145     109.858  99.469  72.475  1.00  4.26              
ATOM   2352 2HG2 THR A 145     110.972  99.118  73.806  1.00  4.26              
ATOM   2353 3HG2 THR A 145     110.720  97.918  72.522  1.00  4.26              
ATOM   2354  OG1 THR A 145     108.226  97.447  73.024  1.00  4.26              
ATOM   2355  HG1 THR A 145     108.047  98.071  72.314  1.00  4.26              
ATOM   2356  C   THR A 145     108.401  96.719  75.913  1.00  4.26              
ATOM   2357  O   THR A 145     108.276  97.285  77.008  1.00  4.26              
ATOM   2358  N   LYS A 146     107.607  95.746  75.444  1.00  4.24              
ATOM   2359  H   LYS A 146     107.848  95.435  74.511  1.00  4.24              
ATOM   2360  CA  LYS A 146     106.488  95.043  76.090  1.00  4.24              
ATOM   2361  HA  LYS A 146     105.755  95.775  76.428  1.00  4.24              
ATOM   2362  CB  LYS A 146     105.850  94.124  75.022  1.00  4.24              
ATOM   2363  HB1 LYS A 146     105.528  93.192  75.481  1.00  4.24              
ATOM   2364  HB2 LYS A 146     106.605  93.843  74.285  1.00  4.24              
ATOM   2365  CG  LYS A 146     104.648  94.752  74.290  1.00  4.24              
ATOM   2366  HG1 LYS A 146     104.638  94.386  73.263  1.00  4.24              
ATOM   2367  HG2 LYS A 146     104.738  95.839  74.270  1.00  4.24              
ATOM   2368  CD  LYS A 146     103.335  94.332  74.965  1.00  4.24              
ATOM   2369  HD1 LYS A 146     103.327  94.689  75.997  1.00  4.24              
ATOM   2370  HD2 LYS A 146     103.303  93.243  74.971  1.00  4.24              
ATOM   2371  CE  LYS A 146     102.083  94.834  74.240  1.00  4.24              
ATOM   2372  HE1 LYS A 146     102.229  94.720  73.162  1.00  4.24              
ATOM   2373  HE2 LYS A 146     101.946  95.897  74.459  1.00  4.24              
ATOM   2374  NZ  LYS A 146     100.889  94.057  74.657  1.00  4.24              
ATOM   2375  HZ1 LYS A 146     100.041  94.431  74.259  1.00  4.24              
ATOM   2376  HZ2 LYS A 146     100.968  93.092  74.337  1.00  4.24              
ATOM   2377  HZ3 LYS A 146     100.806  94.016  75.671  1.00  4.24              
ATOM   2378  C   LYS A 146     106.865  94.243  77.339  1.00  4.24              
ATOM   2379  O   LYS A 146     105.948  93.945  78.100  1.00  4.24              
ATOM   2380  N   LEU A 147     108.140  93.914  77.575  1.00  4.25              
ATOM   2381  H   LEU A 147     108.878  94.266  76.979  1.00  4.25              
ATOM   2382  CA  LEU A 147     108.505  93.078  78.714  1.00  4.25              
ATOM   2383  HA  LEU A 147     107.859  92.202  78.670  1.00  4.25              
ATOM   2384  CB  LEU A 147     109.950  92.576  78.620  1.00  4.25              
ATOM   2385  HB1 LEU A 147     110.622  93.403  78.840  1.00  4.25              
ATOM   2386  HB2 LEU A 147     110.121  92.280  77.600  1.00  4.25              
ATOM   2387  CG  LEU A 147     110.322  91.343  79.469  1.00  4.25              
ATOM   2388  HG  LEU A 147     111.360  91.101  79.246  1.00  4.25              
ATOM   2389  CD1 LEU A 147     110.211  91.560  80.976  1.00  4.25              
ATOM   2390 1HD1 LEU A 147     110.614  90.693  81.485  1.00  4.25              
ATOM   2391 2HD1 LEU A 147     110.755  92.453  81.281  1.00  4.25              
ATOM   2392 3HD1 LEU A 147     109.175  91.636  81.274  1.00  4.25              
ATOM   2393  CD2 LEU A 147     109.492  90.107  79.122  1.00  4.25              
ATOM   2394 1HD2 LEU A 147     109.896  89.239  79.639  1.00  4.25              
ATOM   2395 2HD2 LEU A 147     108.455  90.233  79.426  1.00  4.25              
ATOM   2396 3HD2 LEU A 147     109.529  89.921  78.051  1.00  4.25              
ATOM   2397  C   LEU A 147     108.218  93.817  80.021  1.00  4.25              
ATOM   2398  O   LEU A 147     108.830  94.839  80.337  1.00  4.25              
ATOM   2399  N   LYS A 148     107.263  93.267  80.770  1.00  4.23              
ATOM   2400  H   LYS A 148     106.807  92.439  80.409  1.00  4.23              
ATOM   2401  CA  LYS A 148     106.753  93.811  82.020  1.00  4.23              
ATOM   2402  HA  LYS A 148     107.187  94.797  82.196  1.00  4.23              
ATOM   2403  CB  LYS A 148     105.230  93.962  81.921  1.00  4.23              
ATOM   2404  HB1 LYS A 148     104.841  94.068  82.931  1.00  4.23              
ATOM   2405  HB2 LYS A 148     104.807  93.056  81.484  1.00  4.23              
ATOM   2406  CG  LYS A 148     104.808  95.182  81.086  1.00  4.23              
ATOM   2407  HG1 LYS A 148     105.327  95.158  80.133  1.00  4.23              
ATOM   2408  HG2 LYS A 148     105.112  96.091  81.598  1.00  4.23              
ATOM   2409  CD  LYS A 148     103.296  95.242  80.808  1.00  4.23              
ATOM   2410  HD1 LYS A 148     102.906  94.241  80.614  1.00  4.23              
ATOM   2411  HD2 LYS A 148     103.147  95.834  79.903  1.00  4.23              
ATOM   2412  CE  LYS A 148     102.511  95.919  81.939  1.00  4.23              
ATOM   2413  HE1 LYS A 148     101.468  96.040  81.629  1.00  4.23              
ATOM   2414  HE2 LYS A 148     102.932  96.916  82.097  1.00  4.23              
ATOM   2415  NZ  LYS A 148     102.573  95.151  83.202  1.00  4.23              
ATOM   2416  HZ1 LYS A 148     102.202  95.691  83.981  1.00  4.23              
ATOM   2417  HZ2 LYS A 148     102.087  94.263  83.142  1.00  4.23              
ATOM   2418  HZ3 LYS A 148     103.531  94.963  83.455  1.00  4.23              
ATOM   2419  C   LYS A 148     107.102  92.965  83.236  1.00  4.23              
ATOM   2420  O   LYS A 148     107.257  93.526  84.323  1.00  4.23              
ATOM   2421  N   TRP A 149     107.240  91.651  83.096  1.00  3.80              
ATOM   2422  H   TRP A 149     107.031  91.208  82.207  1.00  3.80              
ATOM   2423  CA  TRP A 149     107.392  90.808  84.261  1.00  3.80              
ATOM   2424  HA  TRP A 149     107.716  91.395  85.117  1.00  3.80              
ATOM   2425  CB  TRP A 149     106.011  90.206  84.593  1.00  3.80              
ATOM   2426  HB1 TRP A 149     106.139  89.510  85.423  1.00  3.80              
ATOM   2427  HB2 TRP A 149     105.677  89.652  83.718  1.00  3.80              
ATOM   2428  CG  TRP A 149     104.870  91.134  84.955  1.00  3.80              
ATOM   2429  CD1 TRP A 149     104.670  91.710  86.164  1.00  3.80              
ATOM   2430  HD1 TRP A 149     105.319  91.599  87.017  1.00  3.80              
ATOM   2431  NE1 TRP A 149     103.463  92.381  86.189  1.00  3.80              
ATOM   2432  HE1 TRP A 149     103.073  92.782  87.032  1.00  3.80              
ATOM   2433  CE2 TRP A 149     102.789  92.240  84.999  1.00  3.80              
ATOM   2434  CZ2 TRP A 149     101.516  92.655  84.574  1.00  3.80              
ATOM   2435  HZ2 TRP A 149     100.855  93.167  85.260  1.00  3.80              
ATOM   2436  CH2 TRP A 149     101.091  92.338  83.272  1.00  3.80              
ATOM   2437  HH2 TRP A 149     100.093  92.601  82.938  1.00  3.80              
ATOM   2438  CZ3 TRP A 149     101.952  91.627  82.416  1.00  3.80              
ATOM   2439  HZ3 TRP A 149     101.616  91.357  81.423  1.00  3.80              
ATOM   2440  CE3 TRP A 149     103.215  91.191  82.870  1.00  3.80              
ATOM   2441  HE3 TRP A 149     103.835  90.584  82.228  1.00  3.80              
ATOM   2442  CD2 TRP A 149     103.675  91.481  84.174  1.00  3.80              
ATOM   2443  C   TRP A 149     108.539  89.842  83.962  1.00  3.80              
ATOM   2444  O   TRP A 149     108.335  88.788  83.348  1.00  3.80              
ATOM   2445  N   LEU A 150     109.772  90.273  84.280  1.00  3.88              
ATOM   2446  H   LEU A 150     109.913  91.115  84.827  1.00  3.88              
ATOM   2447  CA  LEU A 150     110.899  89.356  84.045  1.00  3.88              
ATOM   2448  HA  LEU A 150     110.663  88.660  83.239  1.00  3.88              
ATOM   2449  CB  LEU A 150     112.200  90.109  83.673  1.00  3.88              
ATOM   2450  HB1 LEU A 150     112.838  90.170  84.555  1.00  3.88              
ATOM   2451  HB2 LEU A 150     111.957  91.132  83.383  1.00  3.88              
ATOM   2452  CG  LEU A 150     113.010  89.463  82.521  1.00  3.88              
ATOM   2453  HG  LEU A 150     112.448  89.555  81.594  1.00  3.88              
ATOM   2454  CD1 LEU A 150     114.330  90.206  82.340  1.00  3.88              
ATOM   2455 1HD1 LEU A 150     114.844  89.837  81.453  1.00  3.88              
ATOM   2456 2HD1 LEU A 150     114.138  91.268  82.210  1.00  3.88              
ATOM   2457 3HD1 LEU A 150     114.970  90.064  83.210  1.00  3.88              
ATOM   2458  CD2 LEU A 150     113.348  87.984  82.701  1.00  3.88              
ATOM   2459 1HD2 LEU A 150     113.972  87.649  81.874  1.00  3.88              
ATOM   2460 2HD2 LEU A 150     113.879  87.823  83.637  1.00  3.88              
ATOM   2461 3HD2 LEU A 150     112.444  87.379  82.697  1.00  3.88              
ATOM   2462  C   LEU A 150     111.096  88.557  85.341  1.00  3.88              
ATOM   2463  O   LEU A 150     111.124  89.120  86.441  1.00  3.88              
ATOM   2464  N   GLY A 151     111.271  87.250  85.244  1.00  3.85              
ATOM   2465  H   GLY A 151     111.209  86.778  84.346  1.00  3.85              
ATOM   2466  CA  GLY A 151     111.575  86.448  86.417  1.00  3.85              
ATOM   2467  HA1 GLY A 151     110.832  85.654  86.502  1.00  3.85              
ATOM   2468  HA2 GLY A 151     111.548  87.030  87.332  1.00  3.85              
ATOM   2469  C   GLY A 151     112.928  85.796  86.290  1.00  3.85              
ATOM   2470  O   GLY A 151     113.140  85.127  85.299  1.00  3.85              
ATOM   2471  N   LEU A 152     113.818  85.988  87.264  1.00  4.35              
ATOM   2472  H   LEU A 152     113.618  86.660  87.992  1.00  4.35              
ATOM   2473  CA  LEU A 152     115.099  85.300  87.379  1.00  4.35              
ATOM   2474  HA  LEU A 152     115.203  84.558  86.587  1.00  4.35              
ATOM   2475  CB  LEU A 152     116.311  86.264  87.319  1.00  4.35              
ATOM   2476  HB1 LEU A 152     117.203  85.645  87.420  1.00  4.35              
ATOM   2477  HB2 LEU A 152     116.294  86.917  88.191  1.00  4.35              
ATOM   2478  CG  LEU A 152     116.539  87.152  86.085  1.00  4.35              
ATOM   2479  HG  LEU A 152     117.537  87.578  86.188  1.00  4.35              
ATOM   2480  CD1 LEU A 152     116.521  86.365  84.777  1.00  4.35              
ATOM   2481 1HD1 LEU A 152     116.780  87.021  83.947  1.00  4.35              
ATOM   2482 2HD1 LEU A 152     117.244  85.553  84.832  1.00  4.35              
ATOM   2483 3HD1 LEU A 152     115.529  85.949  84.607  1.00  4.35              
ATOM   2484  CD2 LEU A 152     115.571  88.332  86.005  1.00  4.35              
ATOM   2485 1HD2 LEU A 152     115.893  89.011  85.218  1.00  4.35              
ATOM   2486 2HD2 LEU A 152     114.564  87.989  85.790  1.00  4.35              
ATOM   2487 3HD2 LEU A 152     115.568  88.869  86.954  1.00  4.35              
ATOM   2488  C   LEU A 152     115.079  84.598  88.737  1.00  4.35              
ATOM   2489  O   LEU A 152     115.101  85.244  89.793  1.00  4.35              
ATOM   2490  N   SER A 153     115.042  83.272  88.734  1.00  4.34              
ATOM   2491  H   SER A 153     114.998  82.776  87.844  1.00  4.34              
ATOM   2492  CA  SER A 153     115.147  82.519  89.988  1.00  4.34              
ATOM   2493  HA  SER A 153     115.548  83.155  90.761  1.00  4.34              
ATOM   2494  CB  SER A 153     113.769  82.030  90.447  1.00  4.34              
ATOM   2495  HB1 SER A 153     113.897  81.212  91.158  1.00  4.34              
ATOM   2496  HB2 SER A 153     113.195  81.663  89.595  1.00  4.34              
ATOM   2497  OG  SER A 153     113.068  83.071  91.103  1.00  4.34              
ATOM   2498  HG  SER A 153     112.745  83.678  90.425  1.00  4.34              
ATOM   2499  C   SER A 153     116.081  81.337  89.844  1.00  4.34              
ATOM   2500  O   SER A 153     116.223  80.796  88.758  1.00  4.34              
ATOM   2501  N   ALA A 154     116.686  80.905  90.947  1.00  4.30              
ATOM   2502  H   ALA A 154     116.629  81.491  91.770  1.00  4.30              
ATOM   2503  CA  ALA A 154     117.603  79.764  90.980  1.00  4.30              
ATOM   2504  HA  ALA A 154     118.194  79.843  91.890  1.00  4.30              
ATOM   2505  CB  ALA A 154     116.771  78.494  91.144  1.00  4.30              
ATOM   2506  HB1 ALA A 154     117.422  77.620  91.128  1.00  4.30              
ATOM   2507  HB2 ALA A 154     116.251  78.523  92.102  1.00  4.30              
ATOM   2508  HB3 ALA A 154     116.025  78.446  90.351  1.00  4.30              
ATOM   2509  C   ALA A 154     118.634  79.798  89.838  1.00  4.30              
ATOM   2510  O   ALA A 154     118.840  78.830  89.109  1.00  4.30              
ATOM   2511  N   SER A 155     119.234  80.977  89.704  1.00  4.29              
ATOM   2512  H   SER A 155     119.117  81.603  90.494  1.00  4.29              
ATOM   2513  CA  SER A 155     120.236  81.373  88.720  1.00  4.29              
ATOM   2514  HA  SER A 155     120.414  80.535  88.042  1.00  4.29              
ATOM   2515  CB  SER A 155     119.750  82.565  87.863  1.00  4.29              
ATOM   2516  HB1 SER A 155     119.910  82.320  86.814  1.00  4.29              
ATOM   2517  HB2 SER A 155     120.346  83.448  88.091  1.00  4.29              
ATOM   2518  OG  SER A 155     118.381  82.903  88.048  1.00  4.29              
ATOM   2519  HG  SER A 155     117.841  82.122  87.836  1.00  4.29              
ATOM   2520  C   SER A 155     121.550  81.639  89.464  1.00  4.29              
ATOM   2521  O   SER A 155     121.638  81.394  90.660  1.00  4.29              
ATOM   2522  N   LEU A 156     122.590  82.150  88.806  1.00  4.22              
ATOM   2523  H   LEU A 156     122.533  82.263  87.805  1.00  4.22              
ATOM   2524  CA  LEU A 156     123.912  82.295  89.449  1.00  4.22              
ATOM   2525  HA  LEU A 156     123.855  82.081  90.518  1.00  4.22              
ATOM   2526  CB  LEU A 156     124.873  81.267  88.807  1.00  4.22              
ATOM   2527  HB1 LEU A 156     125.875  81.418  89.214  1.00  4.22              
ATOM   2528  HB2 LEU A 156     124.929  81.471  87.736  1.00  4.22              
ATOM   2529  CG  LEU A 156     124.503  79.785  89.017  1.00  4.22              
ATOM   2530  HG  LEU A 156     123.485  79.603  88.672  1.00  4.22              
ATOM   2531  CD1 LEU A 156     125.443  78.900  88.199  1.00  4.22              
ATOM   2532 1HD1 LEU A 156     125.161  77.854  88.317  1.00  4.22              
ATOM   2533 2HD1 LEU A 156     125.370  79.163  87.142  1.00  4.22              
ATOM   2534 3HD1 LEU A 156     126.474  79.038  88.529  1.00  4.22              
ATOM   2535  CD2 LEU A 156     124.618  79.378  90.488  1.00  4.22              
ATOM   2536 1HD2 LEU A 156     124.410  78.314  90.592  1.00  4.22              
ATOM   2537 2HD2 LEU A 156     125.617  79.593  90.865  1.00  4.22              
ATOM   2538 3HD2 LEU A 156     123.890  79.924  91.088  1.00  4.22              
ATOM   2539  C   LEU A 156     124.486  83.716  89.362  1.00  4.22              
ATOM   2540  O   LEU A 156     125.686  83.949  89.480  1.00  4.22              
ATOM   2541  N   ILE A 157     123.608  84.685  89.117  1.00  4.26              
ATOM   2542  H   ILE A 157     122.645  84.406  89.019  1.00  4.26              
ATOM   2543  CA  ILE A 157     123.920  86.109  89.018  1.00  4.26              
ATOM   2544  HA  ILE A 157     124.544  86.252  88.134  1.00  4.26              
ATOM   2545  CB  ILE A 157     122.603  86.893  88.783  1.00  4.26              
ATOM   2546  HB  ILE A 157     121.937  86.707  89.621  1.00  4.26              
ATOM   2547  CG2 ILE A 157     122.870  88.397  88.758  1.00  4.26              
ATOM   2548 1HG2 ILE A 157     121.959  88.958  88.558  1.00  4.26              
ATOM   2549 2HG2 ILE A 157     123.224  88.719  89.737  1.00  4.26              
ATOM   2550 3HG2 ILE A 157     123.611  88.647  87.998  1.00  4.26              
ATOM   2551  CG1 ILE A 157     121.901  86.457  87.468  1.00  4.26              
ATOM   2552 1HG1 ILE A 157     121.883  85.370  87.395  1.00  4.26              
ATOM   2553 2HG1 ILE A 157     122.469  86.829  86.614  1.00  4.26              
ATOM   2554  CD1 ILE A 157     120.443  86.924  87.341  1.00  4.26              
ATOM   2555  HD1 ILE A 157     120.021  86.528  86.417  1.00  4.26              
ATOM   2556  HD2 ILE A 157     119.856  86.555  88.181  1.00  4.26              
ATOM   2557  HD3 ILE A 157     120.381  88.010  87.311  1.00  4.26              
ATOM   2558  C   ILE A 157     124.732  86.591  90.245  1.00  4.26              
ATOM   2559  O   ILE A 157     124.223  86.680  91.367  1.00  4.26              
ATOM   2560  N   GLN A 158     126.006  86.914  90.000  1.00  4.28              
ATOM   2561  H   GLN A 158     126.348  86.699  89.075  1.00  4.28              
ATOM   2562  CA  GLN A 158     127.008  87.407  90.960  1.00  4.28              
ATOM   2563  HA  GLN A 158     126.562  87.440  91.954  1.00  4.28              
ATOM   2564  CB  GLN A 158     128.184  86.400  90.991  1.00  4.28              
ATOM   2565  HB1 GLN A 158     128.586  86.308  89.981  1.00  4.28              
ATOM   2566  HB2 GLN A 158     127.777  85.425  91.266  1.00  4.28              
ATOM   2567  CG  GLN A 158     129.367  86.694  91.942  1.00  4.28              
ATOM   2568  HG1 GLN A 158     129.939  87.550  91.591  1.00  4.28              
ATOM   2569  HG2 GLN A 158     130.042  85.838  91.917  1.00  4.28              
ATOM   2570  CD  GLN A 158     128.945  86.951  93.384  1.00  4.28              
ATOM   2571  OE1 GLN A 158     128.466  88.014  93.746  1.00  4.28              
ATOM   2572  NE2 GLN A 158     129.060  85.982  94.262  1.00  4.28              
ATOM   2573 1HE2 GLN A 158     129.378  85.074  93.982  1.00  4.28              
ATOM   2574 2HE2 GLN A 158     128.490  86.123  95.086  1.00  4.28              
ATOM   2575  C   GLN A 158     127.405  88.848  90.600  1.00  4.28              
ATOM   2576  O   GLN A 158     128.567  89.205  90.428  1.00  4.28              
ATOM   2577  N   ASN A 159     126.376  89.652  90.352  1.00  4.24              
ATOM   2578  H   ASN A 159     125.463  89.220  90.365  1.00  4.24              
ATOM   2579  CA  ASN A 159     126.394  91.087  90.096  1.00  4.24              
ATOM   2580  HA  ASN A 159     126.896  91.606  90.915  1.00  4.24              
ATOM   2581  CB  ASN A 159     127.134  91.430  88.776  1.00  4.24              
ATOM   2582  HB1 ASN A 159     128.203  91.458  88.987  1.00  4.24              
ATOM   2583  HB2 ASN A 159     126.850  92.431  88.457  1.00  4.24              
ATOM   2584  CG  ASN A 159     126.919  90.488  87.594  1.00  4.24              
ATOM   2585  OD1 ASN A 159     126.149  90.738  86.679  1.00  4.24              
ATOM   2586  ND2 ASN A 159     127.672  89.412  87.543  1.00  4.24              
ATOM   2587 1HD2 ASN A 159     128.335  89.228  88.283  1.00  4.24              
ATOM   2588 2HD2 ASN A 159     127.573  88.815  86.731  1.00  4.24              
ATOM   2589  C   ASN A 159     124.927  91.523  90.063  1.00  4.24              
ATOM   2590  O   ASN A 159     124.170  90.993  89.259  1.00  4.24              
ATOM   2591  N   ASN A 160     124.503  92.478  90.895  1.00  4.25              
ATOM   2592  H   ASN A 160     125.168  92.927  91.511  1.00  4.25              
ATOM   2593  CA  ASN A 160     123.205  93.132  90.689  1.00  4.25              
ATOM   2594  HA  ASN A 160     122.632  92.552  89.961  1.00  4.25              
ATOM   2595  CB  ASN A 160     122.309  93.191  91.940  1.00  4.25              
ATOM   2596  HB1 ASN A 160     122.681  93.945  92.632  1.00  4.25              
ATOM   2597  HB2 ASN A 160     122.299  92.226  92.428  1.00  4.25              
ATOM   2598  CG  ASN A 160     120.851  93.473  91.576  1.00  4.25              
ATOM   2599  OD1 ASN A 160     120.077  92.559  91.340  1.00  4.25              
ATOM   2600  ND2 ASN A 160     120.447  94.716  91.470  1.00  4.25              
ATOM   2601 1HD2 ASN A 160     121.166  95.424  91.430  1.00  4.25              
ATOM   2602 2HD2 ASN A 160     119.536  94.882  91.080  1.00  4.25              
ATOM   2603  C   ASN A 160     123.407  94.502  90.020  1.00  4.25              
ATOM   2604  O   ASN A 160     122.840  95.524  90.407  1.00  4.25              
ATOM   2605  N   ASN A 161     124.296  94.545  89.034  1.00  4.24              
ATOM   2606  H   ASN A 161     124.726  93.683  88.739  1.00  4.24              
ATOM   2607  CA  ASN A 161     124.648  95.749  88.305  1.00  4.24              
ATOM   2608  HA  ASN A 161     124.485  96.626  88.922  1.00  4.24              
ATOM   2609  CB  ASN A 161     126.130  95.693  87.905  1.00  4.24              
ATOM   2610  HB1 ASN A 161     126.381  96.567  87.305  1.00  4.24              
ATOM   2611  HB2 ASN A 161     126.322  94.802  87.306  1.00  4.24              
ATOM   2612  CG  ASN A 161     127.010  95.648  89.137  1.00  4.24              
ATOM   2613  OD1 ASN A 161     127.024  94.677  89.870  1.00  4.24              
ATOM   2614  ND2 ASN A 161     127.714  96.711  89.448  1.00  4.24              
ATOM   2615 1HD2 ASN A 161     127.777  97.500  88.837  1.00  4.24              
ATOM   2616 2HD2 ASN A 161     128.240  96.631  90.307  1.00  4.24              
ATOM   2617  C   ASN A 161     123.710  95.861  87.103  1.00  4.24              
ATOM   2618  O   ASN A 161     123.769  95.055  86.171  1.00  4.24              
ATOM   2619  N   PHE A 162     122.799  96.831  87.162  1.00  4.32              
ATOM   2620  H   PHE A 162     122.789  97.454  87.965  1.00  4.32              
ATOM   2621  CA  PHE A 162     121.685  96.927  86.233  1.00  4.32              
ATOM   2622  HA  PHE A 162     121.306  95.916  86.086  1.00  4.32              
ATOM   2623  CB  PHE A 162     120.549  97.765  86.837  1.00  4.32              
ATOM   2624  HB1 PHE A 162     119.895  98.112  86.038  1.00  4.32              
ATOM   2625  HB2 PHE A 162     120.962  98.653  87.318  1.00  4.32              
ATOM   2626  CG  PHE A 162     119.664  97.004  87.797  1.00  4.32              
ATOM   2627  CD1 PHE A 162     119.404  97.521  89.077  1.00  4.32              
ATOM   2628  HD1 PHE A 162     119.855  98.453  89.391  1.00  4.32              
ATOM   2629  CE1 PHE A 162     118.518  96.847  89.933  1.00  4.32              
ATOM   2630  HE1 PHE A 162     118.278  97.281  90.892  1.00  4.32              
ATOM   2631  CZ  PHE A 162     117.912  95.645  89.520  1.00  4.32              
ATOM   2632  HZ  PHE A 162     117.220  95.128  90.166  1.00  4.32              
ATOM   2633  CE2 PHE A 162     118.175  95.125  88.246  1.00  4.32              
ATOM   2634  HE2 PHE A 162     117.699  94.210  87.924  1.00  4.32              
ATOM   2635  CD2 PHE A 162     119.038  95.812  87.380  1.00  4.32              
ATOM   2636  HD2 PHE A 162     119.202  95.422  86.387  1.00  4.32              
ATOM   2637  C   PHE A 162     122.059  97.424  84.828  1.00  4.32              
ATOM   2638  O   PHE A 162     121.788  98.559  84.440  1.00  4.32              
ATOM   2639  N   ALA A 163     122.663  96.535  84.046  1.00  4.34              
ATOM   2640  H   ALA A 163     122.940  95.658  84.472  1.00  4.34              
ATOM   2641  CA  ALA A 163     123.161  96.802  82.701  1.00  4.34              
ATOM   2642  HA  ALA A 163     123.739  97.726  82.751  1.00  4.34              
ATOM   2643  CB  ALA A 163     124.154  95.686  82.351  1.00  4.34              
ATOM   2644  HB1 ALA A 163     124.491  95.797  81.319  1.00  4.34              
ATOM   2645  HB2 ALA A 163     125.021  95.742  83.010  1.00  4.34              
ATOM   2646  HB3 ALA A 163     123.690  94.709  82.478  1.00  4.34              
ATOM   2647  C   ALA A 163     122.105  97.066  81.608  1.00  4.34              
ATOM   2648  O   ALA A 163     122.471  97.491  80.513  1.00  4.34              
ATOM   2649  N   ASN A 164     120.810  96.808  81.850  1.00  5.64              
ATOM   2650  H   ASN A 164     120.574  96.486  82.773  1.00  5.64              
ATOM   2651  CA  ASN A 164     119.896  96.519  80.731  1.00  5.64              
ATOM   2652  HA  ASN A 164     120.221  97.064  79.842  1.00  5.64              
ATOM   2653  CB  ASN A 164     120.018  94.997  80.453  1.00  5.64              
ATOM   2654  HB1 ASN A 164     119.255  94.679  79.747  1.00  5.64              
ATOM   2655  HB2 ASN A 164     119.855  94.439  81.375  1.00  5.64              
ATOM   2656  CG  ASN A 164     121.360  94.577  79.885  1.00  5.64              
ATOM   2657  OD1 ASN A 164     122.230  94.108  80.591  1.00  5.64              
ATOM   2658  ND2 ASN A 164     121.585  94.752  78.608  1.00  5.64              
ATOM   2659 1HD2 ASN A 164     120.876  95.127  78.008  1.00  5.64              
ATOM   2660 2HD2 ASN A 164     122.500  94.498  78.286  1.00  5.64              
ATOM   2661  C   ASN A 164     118.405  96.838  80.880  1.00  5.64              
ATOM   2662  O   ASN A 164     117.677  96.767  79.898  1.00  5.64              
ATOM   2663  N   ILE A 165     117.922  97.191  82.067  1.00  5.60              
ATOM   2664  H   ILE A 165     118.556  97.283  82.843  1.00  5.60              
ATOM   2665  CA  ILE A 165     116.520  97.601  82.273  1.00  5.60              
ATOM   2666  HA  ILE A 165     115.858  96.843  81.853  1.00  5.60              
ATOM   2667  CB  ILE A 165     116.249  97.719  83.794  1.00  5.60              
ATOM   2668  HB  ILE A 165     115.252  98.136  83.920  1.00  5.60              
ATOM   2669  CG2 ILE A 165     116.252  96.317  84.432  1.00  5.60              
ATOM   2670 1HG2 ILE A 165     115.551  95.669  83.905  1.00  5.60              
ATOM   2671 2HG2 ILE A 165     117.248  95.877  84.394  1.00  5.60              
ATOM   2672 3HG2 ILE A 165     115.928  96.376  85.471  1.00  5.60              
ATOM   2673  CG1 ILE A 165     117.232  98.677  84.511  1.00  5.60              
ATOM   2674 1HG1 ILE A 165     117.220  99.643  84.005  1.00  5.60              
ATOM   2675 2HG1 ILE A 165     118.245  98.282  84.451  1.00  5.60              
ATOM   2676  CD1 ILE A 165     116.898  98.928  85.989  1.00  5.60              
ATOM   2677  HD1 ILE A 165     116.993  98.010  86.569  1.00  5.60              
ATOM   2678  HD2 ILE A 165     117.596  99.657  86.400  1.00  5.60              
ATOM   2679  HD3 ILE A 165     115.883  99.317  86.081  1.00  5.60              
ATOM   2680  C   ILE A 165     116.154  98.929  81.586  1.00  5.60              
ATOM   2681  O   ILE A 165     115.002  99.355  81.615  1.00  5.60              
ATOM   2682  N   SER A 166     117.143  99.606  81.006  1.00  5.47              
ATOM   2683  H   SER A 166     118.056  99.179  81.016  1.00  5.47              
ATOM   2684  CA  SER A 166     117.154 101.042  80.765  1.00  5.47              
ATOM   2685  HA  SER A 166     117.019 101.534  81.728  1.00  5.47              
ATOM   2686  CB  SER A 166     118.539 101.445  80.237  1.00  5.47              
ATOM   2687  HB1 SER A 166     118.638 102.531  80.276  1.00  5.47              
ATOM   2688  HB2 SER A 166     118.640 101.117  79.201  1.00  5.47              
ATOM   2689  OG  SER A 166     119.566 100.842  81.014  1.00  5.47              
ATOM   2690  HG  SER A 166     120.421 101.141  80.686  1.00  5.47              
ATOM   2691  C   SER A 166     116.088 101.611  79.838  1.00  5.47              
ATOM   2692  O   SER A 166     115.806 102.802  79.948  1.00  5.47              
ATOM   2693  N   ASP A 167     115.475 100.812  78.960  1.00  5.29              
ATOM   2694  H   ASP A 167     115.742  99.841  78.904  1.00  5.29              
ATOM   2695  CA  ASP A 167     114.308 101.277  78.204  1.00  5.29              
ATOM   2696  HA  ASP A 167     113.875 102.038  78.853  1.00  5.29              
ATOM   2697  CB  ASP A 167     114.662 102.044  76.911  1.00  5.29              
ATOM   2698  HB1 ASP A 167     114.345 101.495  76.024  1.00  5.29              
ATOM   2699  HB2 ASP A 167     115.743 102.186  76.850  1.00  5.29              
ATOM   2700  CG  ASP A 167     113.977 103.419  76.960  1.00  5.29              
ATOM   2701  OD1 ASP A 167     112.730 103.460  77.103  1.00  5.29              
ATOM   2702  OD2 ASP A 167     114.677 104.436  77.141  1.00  5.29              
ATOM   2703  C   ASP A 167     113.114 100.325  78.123  1.00  5.29              
ATOM   2704  O   ASP A 167     112.587  99.997  77.056  1.00  5.29              
ATOM   2705  N   LEU A 168     112.653  99.883  79.294  1.00  4.81              
ATOM   2706  H   LEU A 168     113.099 100.207  80.146  1.00  4.81              
ATOM   2707  CA  LEU A 168     111.677  98.811  79.407  1.00  4.81              
ATOM   2708  HA  LEU A 168     111.391  98.472  78.412  1.00  4.81              
ATOM   2709  CB  LEU A 168     112.349  97.614  80.112  1.00  4.81              
ATOM   2710  HB1 LEU A 168     111.559  96.944  80.452  1.00  4.81              
ATOM   2711  HB2 LEU A 168     112.860  97.975  81.005  1.00  4.81              
ATOM   2712  CG  LEU A 168     113.331  96.732  79.310  1.00  4.81              
ATOM   2713  HG  LEU A 168     113.713  96.001  80.013  1.00  4.81              
ATOM   2714  CD1 LEU A 168     112.629  95.981  78.186  1.00  4.81              
ATOM   2715 1HD1 LEU A 168     113.306  95.241  77.758  1.00  4.81              
ATOM   2716 2HD1 LEU A 168     111.757  95.463  78.579  1.00  4.81              
ATOM   2717 3HD1 LEU A 168     112.313  96.668  77.402  1.00  4.81              
ATOM   2718  CD2 LEU A 168     114.546  97.409  78.684  1.00  4.81              
ATOM   2719 1HD2 LEU A 168     115.272  96.643  78.411  1.00  4.81              
ATOM   2720 2HD2 LEU A 168     114.266  97.964  77.791  1.00  4.81              
ATOM   2721 3HD2 LEU A 168     115.010  98.069  79.404  1.00  4.81              
ATOM   2722  C   LEU A 168     110.371  99.199  80.119  1.00  4.81              
ATOM   2723  O   LEU A 168     110.378  99.814  81.184  1.00  4.81              
ATOM   2724  N   ARG A 169     109.208  98.749  79.598  1.00  4.65              
ATOM   2725  H   ARG A 169     109.212  98.166  78.767  1.00  4.65              
ATOM   2726  CA  ARG A 169     107.930  98.952  80.327  1.00  4.65              
ATOM   2727  HA  ARG A 169     107.961  99.953  80.752  1.00  4.65              
ATOM   2728  CB  ARG A 169     106.703  98.923  79.390  1.00  4.65              
ATOM   2729  HB1 ARG A 169     105.814  98.785  80.004  1.00  4.65              
ATOM   2730  HB2 ARG A 169     106.738  98.067  78.721  1.00  4.65              
ATOM   2731  CG  ARG A 169     106.459 100.235  78.614  1.00  4.65              
ATOM   2732  HG1 ARG A 169     106.698 101.091  79.247  1.00  4.65              
ATOM   2733  HG2 ARG A 169     105.387 100.282  78.413  1.00  4.65              
ATOM   2734  CD  ARG A 169     107.153 100.389  77.251  1.00  4.65              
ATOM   2735  HD1 ARG A 169     106.673 101.207  76.711  1.00  4.65              
ATOM   2736  HD2 ARG A 169     106.983  99.481  76.669  1.00  4.65              
ATOM   2737  NE  ARG A 169     108.602 100.655  77.326  1.00  4.65              
ATOM   2738  HE  ARG A 169     109.212  99.875  77.148  1.00  4.65              
ATOM   2739  CZ  ARG A 169     109.210 101.820  77.482  1.00  4.65              
ATOM   2740  NH1 ARG A 169     108.586 102.921  77.778  1.00  4.65              
ATOM   2741 1HH1 ARG A 169     107.594 102.919  77.900  1.00  4.65              
ATOM   2742 2HH1 ARG A 169     109.129 103.756  77.921  1.00  4.65              
ATOM   2743  NH2 ARG A 169     110.491 101.895  77.309  1.00  4.65              
ATOM   2744 1HH2 ARG A 169     111.060 101.088  77.090  1.00  4.65              
ATOM   2745 2HH2 ARG A 169     111.017 102.769  77.348  1.00  4.65              
ATOM   2746  C   ARG A 169     107.760  98.034  81.563  1.00  4.65              
ATOM   2747  O   ARG A 169     106.682  97.970  82.153  1.00  4.65              
ATOM   2748  N   LEU A 170     108.862  97.410  81.969  1.00  4.34              
ATOM   2749  H   LEU A 170     109.616  97.449  81.308  1.00  4.34              
ATOM   2750  CA  LEU A 170     109.229  96.858  83.268  1.00  4.34              
ATOM   2751  HA  LEU A 170     109.242  95.772  83.163  1.00  4.34              
ATOM   2752  CB  LEU A 170     110.656  97.361  83.564  1.00  4.34              
ATOM   2753  HB1 LEU A 170     110.623  98.441  83.719  1.00  4.34              
ATOM   2754  HB2 LEU A 170     111.291  97.179  82.700  1.00  4.34              
ATOM   2755  CG  LEU A 170     111.321  96.712  84.788  1.00  4.34              
ATOM   2756  HG  LEU A 170     110.691  96.812  85.671  1.00  4.34              
ATOM   2757  CD1 LEU A 170     111.567  95.231  84.496  1.00  4.34              
ATOM   2758 1HD1 LEU A 170     112.202  94.810  85.264  1.00  4.34              
ATOM   2759 2HD1 LEU A 170     110.629  94.677  84.493  1.00  4.34              
ATOM   2760 3HD1 LEU A 170     112.066  95.114  83.535  1.00  4.34              
ATOM   2761  CD2 LEU A 170     112.653  97.401  85.067  1.00  4.34              
ATOM   2762 1HD2 LEU A 170     113.107  96.999  85.970  1.00  4.34              
ATOM   2763 2HD2 LEU A 170     113.313  97.240  84.220  1.00  4.34              
ATOM   2764 3HD2 LEU A 170     112.497  98.471  85.209  1.00  4.34              
ATOM   2765  C   LEU A 170     108.332  97.231  84.445  1.00  4.34              
ATOM   2766  O   LEU A 170     108.094  98.410  84.696  1.00  4.34              
ATOM   2767  N   GLN A 171     107.926  96.218  85.204  1.00  4.22              
ATOM   2768  H   GLN A 171     108.110  95.274  84.885  1.00  4.22              
ATOM   2769  CA  GLN A 171     107.097  96.380  86.389  1.00  4.22              
ATOM   2770  HA  GLN A 171     107.281  97.381  86.785  1.00  4.22              
ATOM   2771  CB  GLN A 171     105.617  96.309  85.967  1.00  4.22              
ATOM   2772  HB1 GLN A 171     105.344  95.272  85.766  1.00  4.22              
ATOM   2773  HB2 GLN A 171     105.482  96.886  85.050  1.00  4.22              
ATOM   2774  CG  GLN A 171     104.680  96.896  87.038  1.00  4.22              
ATOM   2775  HG1 GLN A 171     104.976  97.925  87.242  1.00  4.22              
ATOM   2776  HG2 GLN A 171     104.778  96.325  87.961  1.00  4.22              
ATOM   2777  CD  GLN A 171     103.208  96.896  86.630  1.00  4.22              
ATOM   2778  OE1 GLN A 171     102.817  96.516  85.533  1.00  4.22              
ATOM   2779  NE2 GLN A 171     102.318  97.295  87.513  1.00  4.22              
ATOM   2780 1HE2 GLN A 171     102.601  97.590  88.432  1.00  4.22              
ATOM   2781 2HE2 GLN A 171     101.351  97.293  87.237  1.00  4.22              
ATOM   2782  C   GLN A 171     107.393  95.411  87.541  1.00  4.22              
ATOM   2783  O   GLN A 171     107.329  95.822  88.697  1.00  4.22              
ATOM   2784  N   THR A 172     107.792  94.163  87.267  1.00  3.84              
ATOM   2785  H   THR A 172     107.838  93.854  86.302  1.00  3.84              
ATOM   2786  CA  THR A 172     108.469  93.350  88.300  1.00  3.84              
ATOM   2787  HA  THR A 172     108.764  94.008  89.116  1.00  3.84              
ATOM   2788  CB  THR A 172     107.589  92.248  88.934  1.00  3.84              
ATOM   2789  HB  THR A 172     106.570  92.625  89.024  1.00  3.84              
ATOM   2790  CG2 THR A 172     107.576  90.905  88.196  1.00  3.84              
ATOM   2791 1HG2 THR A 172     106.793  90.271  88.611  1.00  3.84              
ATOM   2792 2HG2 THR A 172     107.394  91.063  87.142  1.00  3.84              
ATOM   2793 3HG2 THR A 172     108.532  90.392  88.312  1.00  3.84              
ATOM   2794  OG1 THR A 172     108.062  91.918  90.223  1.00  3.84              
ATOM   2795  HG1 THR A 172     108.338  92.716  90.689  1.00  3.84              
ATOM   2796  C   THR A 172     109.769  92.761  87.775  1.00  3.84              
ATOM   2797  O   THR A 172     109.908  92.561  86.568  1.00  3.84              
ATOM   2798  N   LEU A 173     110.662  92.432  88.710  1.00  3.81              
ATOM   2799  H   LEU A 173     110.443  92.660  89.676  1.00  3.81              
ATOM   2800  CA  LEU A 173     111.728  91.459  88.528  1.00  3.81              
ATOM   2801  HA  LEU A 173     111.640  90.959  87.576  1.00  3.81              
ATOM   2802  CB  LEU A 173     113.140  92.104  88.641  1.00  3.81              
ATOM   2803  HB1 LEU A 173     113.853  91.276  88.653  1.00  3.81              
ATOM   2804  HB2 LEU A 173     113.224  92.583  89.618  1.00  3.81              
ATOM   2805  CG  LEU A 173     113.691  93.096  87.607  1.00  3.81              
ATOM   2806  HG  LEU A 173     114.758  93.194  87.807  1.00  3.81              
ATOM   2807  CD1 LEU A 173     113.553  92.593  86.172  1.00  3.81              
ATOM   2808 1HD1 LEU A 173     114.045  93.283  85.486  1.00  3.81              
ATOM   2809 2HD1 LEU A 173     114.021  91.612  86.083  1.00  3.81              
ATOM   2810 3HD1 LEU A 173     112.500  92.511  85.907  1.00  3.81              
ATOM   2811  CD2 LEU A 173     113.095  94.492  87.770  1.00  3.81              
ATOM   2812 1HD2 LEU A 173     113.651  95.189  87.149  1.00  3.81              
ATOM   2813 2HD2 LEU A 173     112.044  94.498  87.493  1.00  3.81              
ATOM   2814 3HD2 LEU A 173     113.196  94.809  88.808  1.00  3.81              
ATOM   2815  C   LEU A 173     111.683  90.475  89.702  1.00  3.81              
ATOM   2816  O   LEU A 173     111.716  90.910  90.867  1.00  3.81              
ATOM   2817  N   TYR A 174     111.761  89.169  89.435  1.00  3.83              
ATOM   2818  H   TYR A 174     111.782  88.853  88.468  1.00  3.83              
ATOM   2819  CA  TYR A 174     112.203  88.283  90.527  1.00  3.83              
ATOM   2820  HA  TYR A 174     111.884  88.636  91.502  1.00  3.83              
ATOM   2821  CB  TYR A 174     111.596  86.885  90.261  1.00  3.83              
ATOM   2822  HB1 TYR A 174     112.388  86.188  89.982  1.00  3.83              
ATOM   2823  HB2 TYR A 174     110.930  86.940  89.400  1.00  3.83              
ATOM   2824  CG  TYR A 174     110.808  86.246  91.388  1.00  3.83              
ATOM   2825  CD1 TYR A 174     111.442  85.923  92.601  1.00  3.83              
ATOM   2826  HD1 TYR A 174     112.472  86.200  92.752  1.00  3.83              
ATOM   2827  CE1 TYR A 174     110.743  85.206  93.593  1.00  3.83              
ATOM   2828  HE1 TYR A 174     111.224  84.915  94.513  1.00  3.83              
ATOM   2829  CZ  TYR A 174     109.396  84.839  93.385  1.00  3.83              
ATOM   2830  OH  TYR A 174     108.720  84.164  94.350  1.00  3.83              
ATOM   2831  HH  TYR A 174     107.831  83.934  94.073  1.00  3.83              
ATOM   2832  CE2 TYR A 174     108.751  85.186  92.180  1.00  3.83              
ATOM   2833  HE2 TYR A 174     107.723  84.903  92.008  1.00  3.83              
ATOM   2834  CD2 TYR A 174     109.462  85.879  91.182  1.00  3.83              
ATOM   2835  HD2 TYR A 174     108.974  86.109  90.245  1.00  3.83              
ATOM   2836  C   TYR A 174     113.729  88.205  90.439  1.00  3.83              
ATOM   2837  O   TYR A 174     114.268  88.066  89.344  1.00  3.83              
ATOM   2838  N   ILE A 175     114.410  88.254  91.576  1.00  4.35              
ATOM   2839  H   ILE A 175     113.898  88.419  92.426  1.00  4.35              
ATOM   2840  CA  ILE A 175     115.856  88.056  91.694  1.00  4.35              
ATOM   2841  HA  ILE A 175     116.165  87.343  90.929  1.00  4.35              
ATOM   2842  CB  ILE A 175     116.633  89.362  91.361  1.00  4.35              
ATOM   2843  HB  ILE A 175     116.536  89.496  90.281  1.00  4.35              
ATOM   2844  CG2 ILE A 175     116.013  90.640  91.943  1.00  4.35              
ATOM   2845 1HG2 ILE A 175     116.624  91.504  91.673  1.00  4.35              
ATOM   2846 2HG2 ILE A 175     115.013  90.804  91.539  1.00  4.35              
ATOM   2847 3HG2 ILE A 175     115.964  90.556  93.012  1.00  4.35              
ATOM   2848  CG1 ILE A 175     118.148  89.283  91.655  1.00  4.35              
ATOM   2849 1HG1 ILE A 175     118.333  88.620  92.496  1.00  4.35              
ATOM   2850 2HG1 ILE A 175     118.532  90.268  91.920  1.00  4.35              
ATOM   2851  CD1 ILE A 175     118.949  88.796  90.440  1.00  4.35              
ATOM   2852  HD1 ILE A 175     119.981  88.607  90.735  1.00  4.35              
ATOM   2853  HD2 ILE A 175     118.514  87.882  90.039  1.00  4.35              
ATOM   2854  HD3 ILE A 175     118.937  89.560  89.663  1.00  4.35              
ATOM   2855  C   ILE A 175     116.049  87.343  93.041  1.00  4.35              
ATOM   2856  O   ILE A 175     116.110  87.943  94.116  1.00  4.35              
ATOM   2857  N   ASN A 176     115.923  86.018  92.947  1.00  4.36              
ATOM   2858  H   ASN A 176     115.846  85.637  92.011  1.00  4.36              
ATOM   2859  CA  ASN A 176     115.811  85.038  94.020  1.00  4.36              
ATOM   2860  HA  ASN A 176     116.080  85.476  94.982  1.00  4.36              
ATOM   2861  CB  ASN A 176     114.334  84.601  94.061  1.00  4.36              
ATOM   2862  HB1 ASN A 176     113.957  84.567  93.041  1.00  4.36              
ATOM   2863  HB2 ASN A 176     113.752  85.329  94.622  1.00  4.36              
ATOM   2864  CG  ASN A 176     114.118  83.224  94.665  1.00  4.36              
ATOM   2865  OD1 ASN A 176     114.504  82.965  95.790  1.00  4.36              
ATOM   2866  ND2 ASN A 176     113.542  82.309  93.922  1.00  4.36              
ATOM   2867 1HD2 ASN A 176     113.233  82.541  92.982  1.00  4.36              
ATOM   2868 2HD2 ASN A 176     113.412  81.400  94.326  1.00  4.36              
ATOM   2869  C   ASN A 176     116.728  83.845  93.748  1.00  4.36              
ATOM   2870  O   ASN A 176     116.814  83.383  92.616  1.00  4.36              
ATOM   2871  N   ALA A 177     117.350  83.290  94.788  1.00  4.32              
ATOM   2872  H   ALA A 177     117.080  83.574  95.716  1.00  4.32              
ATOM   2873  CA  ALA A 177     118.368  82.253  94.642  1.00  4.32              
ATOM   2874  HA  ALA A 177     118.987  82.266  95.535  1.00  4.32              
ATOM   2875  CB  ALA A 177     117.686  80.876  94.601  1.00  4.32              
ATOM   2876  HB1 ALA A 177     118.442  80.095  94.519  1.00  4.32              
ATOM   2877  HB2 ALA A 177     117.112  80.719  95.515  1.00  4.32              
ATOM   2878  HB3 ALA A 177     117.011  80.814  93.749  1.00  4.32              
ATOM   2879  C   ALA A 177     119.346  82.538  93.492  1.00  4.32              
ATOM   2880  O   ALA A 177     119.429  81.783  92.533  1.00  4.32              
ATOM   2881  N   GLN A 178     120.047  83.668  93.594  1.00  4.30              
ATOM   2882  H   GLN A 178     119.878  84.238  94.408  1.00  4.30              
ATOM   2883  CA  GLN A 178     121.335  83.893  92.938  1.00  4.30              
ATOM   2884  HA  GLN A 178     121.632  82.977  92.430  1.00  4.30              
ATOM   2885  CB  GLN A 178     121.261  84.992  91.871  1.00  4.30              
ATOM   2886  HB1 GLN A 178     122.239  85.046  91.403  1.00  4.30              
ATOM   2887  HB2 GLN A 178     121.052  85.962  92.325  1.00  4.30              
ATOM   2888  CG  GLN A 178     120.242  84.647  90.765  1.00  4.30              
ATOM   2889  HG1 GLN A 178     120.139  83.570  90.686  1.00  4.30              
ATOM   2890  HG2 GLN A 178     120.610  85.000  89.809  1.00  4.30              
ATOM   2891  CD  GLN A 178     118.855  85.233  90.968  1.00  4.30              
ATOM   2892  OE1 GLN A 178     118.591  85.995  91.881  1.00  4.30              
ATOM   2893  NE2 GLN A 178     117.920  84.925  90.101  1.00  4.30              
ATOM   2894 1HE2 GLN A 178     118.103  84.251  89.368  1.00  4.30              
ATOM   2895 2HE2 GLN A 178     116.981  85.253  90.265  1.00  4.30              
ATOM   2896  C   GLN A 178     122.378  84.068  94.036  1.00  4.30              
ATOM   2897  O   GLN A 178     122.177  83.533  95.122  1.00  4.30              
ATOM   2898  N   ASN A 179     123.508  84.731  93.794  1.00  4.28              
ATOM   2899  H   ASN A 179     123.669  85.132  92.878  1.00  4.28              
ATOM   2900  CA  ASN A 179     124.616  84.673  94.751  1.00  4.28              
ATOM   2901  HA  ASN A 179     124.225  84.438  95.744  1.00  4.28              
ATOM   2902  CB  ASN A 179     125.585  83.533  94.361  1.00  4.28              
ATOM   2903  HB1 ASN A 179     126.404  83.487  95.077  1.00  4.28              
ATOM   2904  HB2 ASN A 179     126.007  83.736  93.376  1.00  4.28              
ATOM   2905  CG  ASN A 179     124.932  82.163  94.323  1.00  4.28              
ATOM   2906  OD1 ASN A 179     124.418  81.745  93.301  1.00  4.28              
ATOM   2907  ND2 ASN A 179     124.932  81.420  95.410  1.00  4.28              
ATOM   2908 1HD2 ASN A 179     125.272  81.761  96.295  1.00  4.28              
ATOM   2909 2HD2 ASN A 179     124.400  80.572  95.343  1.00  4.28              
ATOM   2910  C   ASN A 179     125.356  85.999  94.949  1.00  4.28              
ATOM   2911  O   ASN A 179     126.504  85.978  95.377  1.00  4.28              
ATOM   2912  N   LEU A 180     124.719  87.133  94.648  1.00  4.26              
ATOM   2913  H   LEU A 180     123.788  87.043  94.271  1.00  4.26              
ATOM   2914  CA  LEU A 180     125.238  88.501  94.835  1.00  4.26              
ATOM   2915  HA  LEU A 180     126.098  88.607  94.175  1.00  4.26              
ATOM   2916  CB  LEU A 180     124.120  89.414  94.330  1.00  4.26              
ATOM   2917  HB1 LEU A 180     123.280  89.330  95.012  1.00  4.26              
ATOM   2918  HB2 LEU A 180     123.787  89.014  93.370  1.00  4.26              
ATOM   2919  CG  LEU A 180     124.425  90.891  94.079  1.00  4.26              
ATOM   2920  HG  LEU A 180     123.840  91.150  93.211  1.00  4.26              
ATOM   2921  CD1 LEU A 180     123.915  91.746  95.231  1.00  4.26              
ATOM   2922 1HD1 LEU A 180     124.071  92.797  94.986  1.00  4.26              
ATOM   2923 2HD1 LEU A 180     122.843  91.593  95.353  1.00  4.26              
ATOM   2924 3HD1 LEU A 180     124.452  91.507  96.148  1.00  4.26              
ATOM   2925  CD2 LEU A 180     125.867  91.231  93.709  1.00  4.26              
ATOM   2926 1HD2 LEU A 180     125.909  92.256  93.343  1.00  4.26              
ATOM   2927 2HD2 LEU A 180     126.523  91.184  94.567  1.00  4.26              
ATOM   2928 3HD2 LEU A 180     126.231  90.553  92.941  1.00  4.26              
ATOM   2929  C   LEU A 180     125.738  88.767  96.279  1.00  4.26              
ATOM   2930  O   LEU A 180     125.253  88.136  97.218  1.00  4.26              
ATOM   2931  N   LYS A 181     126.743  89.639  96.473  1.00  4.26              
ATOM   2932  H   LYS A 181     127.076  90.139  95.660  1.00  4.26              
ATOM   2933  CA  LYS A 181     127.537  89.711  97.724  1.00  4.26              
ATOM   2934  HA  LYS A 181     126.986  89.206  98.512  1.00  4.26              
ATOM   2935  CB  LYS A 181     128.881  88.966  97.542  1.00  4.26              
ATOM   2936  HB1 LYS A 181     129.521  89.147  98.408  1.00  4.26              
ATOM   2937  HB2 LYS A 181     129.390  89.375  96.667  1.00  4.26              
ATOM   2938  CG  LYS A 181     128.756  87.448  97.358  1.00  4.26              
ATOM   2939  HG1 LYS A 181     129.712  87.057  97.007  1.00  4.26              
ATOM   2940  HG2 LYS A 181     128.033  87.278  96.577  1.00  4.26              
ATOM   2941  CD  LYS A 181     128.358  86.678  98.627  1.00  4.26              
ATOM   2942  HD1 LYS A 181     127.784  87.312  99.294  1.00  4.26              
ATOM   2943  HD2 LYS A 181     129.267  86.386  99.154  1.00  4.26              
ATOM   2944  CE  LYS A 181     127.533  85.422  98.329  1.00  4.26              
ATOM   2945  HE1 LYS A 181     127.804  84.646  99.053  1.00  4.26              
ATOM   2946  HE2 LYS A 181     127.756  85.048  97.327  1.00  4.26              
ATOM   2947  NZ  LYS A 181     126.085  85.684  98.478  1.00  4.26              
ATOM   2948  HZ1 LYS A 181     125.545  84.823  98.380  1.00  4.26              
ATOM   2949  HZ2 LYS A 181     125.897  85.960  99.435  1.00  4.26              
ATOM   2950  HZ3 LYS A 181     125.726  86.404  97.860  1.00  4.26              
ATOM   2951  C   LYS A 181     127.859  91.087  98.298  1.00  4.26              
ATOM   2952  O   LYS A 181     127.802  91.252  99.513  1.00  4.26              
ATOM   2953  N   GLY A 182     128.184  92.040  97.445  1.00  4.23              
ATOM   2954  H   GLY A 182     128.204  91.818  96.463  1.00  4.23              
ATOM   2955  CA  GLY A 182     128.058  93.453  97.762  1.00  4.23              
ATOM   2956  HA1 GLY A 182     128.996  93.962  97.553  1.00  4.23              
ATOM   2957  HA2 GLY A 182     127.791  93.606  98.806  1.00  4.23              
ATOM   2958  C   GLY A 182     126.947  93.998  96.887  1.00  4.23              
ATOM   2959  O   GLY A 182     126.370  93.292  96.058  1.00  4.23              
ATOM   2960  N   TYR A 183     126.603  95.244  97.121  1.00  4.20              
ATOM   2961  H   TYR A 183     127.234  95.770  97.710  1.00  4.20              
ATOM   2962  CA  TYR A 183     125.754  96.029  96.249  1.00  4.20              
ATOM   2963  HA  TYR A 183     125.945  95.735  95.216  1.00  4.20              
ATOM   2964  CB  TYR A 183     124.283  95.748  96.590  1.00  4.20              
ATOM   2965  HB1 TYR A 183     124.128  95.995  97.637  1.00  4.20              
ATOM   2966  HB2 TYR A 183     124.114  94.675  96.502  1.00  4.20              
ATOM   2967  CG  TYR A 183     123.213  96.422  95.749  1.00  4.20              
ATOM   2968  CD1 TYR A 183     123.291  96.506  94.345  1.00  4.20              
ATOM   2969  HD1 TYR A 183     124.151  96.119  93.814  1.00  4.20              
ATOM   2970  CE1 TYR A 183     122.232  97.091  93.614  1.00  4.20              
ATOM   2971  HE1 TYR A 183     122.290  97.178  92.539  1.00  4.20              
ATOM   2972  CZ  TYR A 183     121.121  97.642  94.278  1.00  4.20              
ATOM   2973  OH  TYR A 183     120.113  98.220  93.575  1.00  4.20              
ATOM   2974  HH  TYR A 183     119.481  98.672  94.140  1.00  4.20              
ATOM   2975  CE2 TYR A 183     121.037  97.536  95.677  1.00  4.20              
ATOM   2976  HE2 TYR A 183     120.186  97.953  96.182  1.00  4.20              
ATOM   2977  CD2 TYR A 183     122.052  96.874  96.392  1.00  4.20              
ATOM   2978  HD2 TYR A 183     121.973  96.734  97.456  1.00  4.20              
ATOM   2979  C   TYR A 183     126.277  97.445  96.454  1.00  4.20              
ATOM   2980  O   TYR A 183     126.354  97.908  97.595  1.00  4.20              
ATOM   2981  N   GLU A 184     126.750  98.061  95.374  1.00  4.34              
ATOM   2982  H   GLU A 184     126.794  97.507  94.525  1.00  4.34              
ATOM   2983  CA  GLU A 184     127.557  99.285  95.369  1.00  4.34              
ATOM   2984  HA  GLU A 184     127.674  99.667  96.384  1.00  4.34              
ATOM   2985  CB  GLU A 184     128.956  99.075  94.748  1.00  4.34              
ATOM   2986  HB1 GLU A 184     129.498 100.018  94.833  1.00  4.34              
ATOM   2987  HB2 GLU A 184     128.850  98.869  93.681  1.00  4.34              
ATOM   2988  CG  GLU A 184     129.833  97.985  95.370  1.00  4.34              
ATOM   2989  HG1 GLU A 184     129.957  98.205  96.431  1.00  4.34              
ATOM   2990  HG2 GLU A 184     130.820  98.026  94.902  1.00  4.34              
ATOM   2991  CD  GLU A 184     129.246  96.585  95.172  1.00  4.34              
ATOM   2992  OE1 GLU A 184     129.250  95.823  96.162  1.00  4.34              
ATOM   2993  OE2 GLU A 184     128.702  96.309  94.077  1.00  4.34              
ATOM   2994  C   GLU A 184     126.864 100.328  94.519  1.00  4.34              
ATOM   2995  O   GLU A 184     126.401  99.995  93.436  1.00  4.34              
ATOM   2996  N   ASN A 185     126.824 101.584  94.947  1.00  4.27              
ATOM   2997  H   ASN A 185     127.200 101.775  95.867  1.00  4.27              
ATOM   2998  CA  ASN A 185     126.110 102.683  94.289  1.00  4.27              
ATOM   2999  HA  ASN A 185     125.077 102.675  94.644  1.00  4.27              
ATOM   3000  CB  ASN A 185     126.800 103.971  94.798  1.00  4.27              
ATOM   3001  HB1 ASN A 185     127.553 104.310  94.090  1.00  4.27              
ATOM   3002  HB2 ASN A 185     127.314 103.784  95.743  1.00  4.27              
ATOM   3003  CG  ASN A 185     125.829 105.105  95.035  1.00  4.27              
ATOM   3004  OD1 ASN A 185     125.290 105.690  94.114  1.00  4.27              
ATOM   3005  ND2 ASN A 185     125.588 105.432  96.279  1.00  4.27              
ATOM   3006 1HD2 ASN A 185     126.074 104.950  97.035  1.00  4.27              
ATOM   3007 2HD2 ASN A 185     124.871 106.107  96.453  1.00  4.27              
ATOM   3008  C   ASN A 185     126.056 102.638  92.740  1.00  4.27              
ATOM   3009  O   ASN A 185     124.983 102.704  92.152  1.00  4.27              
ATOM   3010  N   GLY A 186     127.187 102.419  92.054  1.00  4.27              
ATOM   3011  H   GLY A 186     128.043 102.326  92.577  1.00  4.27              
ATOM   3012  CA  GLY A 186     127.233 102.353  90.585  1.00  4.27              
ATOM   3013  HA1 GLY A 186     128.240 102.071  90.281  1.00  4.27              
ATOM   3014  HA2 GLY A 186     127.025 103.348  90.187  1.00  4.27              
ATOM   3015  C   GLY A 186     126.252 101.368  89.931  1.00  4.27              
ATOM   3016  O   GLY A 186     125.652 101.661  88.896  1.00  4.27              
ATOM   3017  N   SER A 187     126.047 100.213  90.559  1.00  4.27              
ATOM   3018  H   SER A 187     126.488 100.108  91.468  1.00  4.27              
ATOM   3019  CA  SER A 187     125.108  99.159  90.156  1.00  4.27              
ATOM   3020  HA  SER A 187     125.430  98.769  89.193  1.00  4.27              
ATOM   3021  CB  SER A 187     125.188  98.020  91.183  1.00  4.27              
ATOM   3022  HB1 SER A 187     126.229  97.763  91.380  1.00  4.27              
ATOM   3023  HB2 SER A 187     124.682  97.140  90.804  1.00  4.27              
ATOM   3024  OG  SER A 187     124.564  98.377  92.387  1.00  4.27              
ATOM   3025  HG  SER A 187     125.116  99.005  92.874  1.00  4.27              
ATOM   3026  C   SER A 187     123.658  99.632  89.992  1.00  4.27              
ATOM   3027  O   SER A 187     122.942  99.110  89.133  1.00  4.27              
ATOM   3028  N   LEU A 188     123.273 100.656  90.768  1.00  4.26              
ATOM   3029  H   LEU A 188     123.958 101.035  91.412  1.00  4.26              
ATOM   3030  CA  LEU A 188     121.970 101.313  90.778  1.00  4.26              
ATOM   3031  HA  LEU A 188     121.192 100.557  90.894  1.00  4.26              
ATOM   3032  CB  LEU A 188     121.942 102.289  91.981  1.00  4.26              
ATOM   3033  HB1 LEU A 188     122.674 103.069  91.789  1.00  4.26              
ATOM   3034  HB2 LEU A 188     122.241 101.750  92.882  1.00  4.26              
ATOM   3035  CG  LEU A 188     120.625 103.034  92.268  1.00  4.26              
ATOM   3036  HG  LEU A 188     120.321 103.611  91.396  1.00  4.26              
ATOM   3037  CD1 LEU A 188     119.518 102.059  92.638  1.00  4.26              
ATOM   3038 1HD1 LEU A 188     118.608 102.612  92.873  1.00  4.26              
ATOM   3039 2HD1 LEU A 188     119.311 101.387  91.808  1.00  4.26              
ATOM   3040 3HD1 LEU A 188     119.842 101.486  93.504  1.00  4.26              
ATOM   3041  CD2 LEU A 188     120.812 104.009  93.433  1.00  4.26              
ATOM   3042 1HD2 LEU A 188     119.883 104.551  93.613  1.00  4.26              
ATOM   3043 2HD2 LEU A 188     121.090 103.465  94.337  1.00  4.26              
ATOM   3044 3HD2 LEU A 188     121.599 104.726  93.193  1.00  4.26              
ATOM   3045  C   LEU A 188     121.702 102.104  89.502  1.00  4.26              
ATOM   3046  O   LEU A 188     120.535 102.320  89.214  1.00  4.26              
ATOM   3047  N   THR A 189     122.737 102.565  88.779  1.00  4.36              
ATOM   3048  H   THR A 189     123.662 102.294  89.087  1.00  4.36              
ATOM   3049  CA  THR A 189     122.635 103.725  87.860  1.00  4.36              
ATOM   3050  HA  THR A 189     122.370 104.589  88.470  1.00  4.36              
ATOM   3051  CB  THR A 189     123.998 104.058  87.219  1.00  4.36              
ATOM   3052  HB  THR A 189     124.322 103.221  86.599  1.00  4.36              
ATOM   3053  CG2 THR A 189     124.007 105.332  86.373  1.00  4.36              
ATOM   3054 1HG2 THR A 189     125.029 105.565  86.074  1.00  4.36              
ATOM   3055 2HG2 THR A 189     123.408 105.197  85.473  1.00  4.36              
ATOM   3056 3HG2 THR A 189     123.605 106.163  86.954  1.00  4.36              
ATOM   3057  OG1 THR A 189     124.964 104.286  88.220  1.00  4.36              
ATOM   3058  HG1 THR A 189     125.293 103.422  88.497  1.00  4.36              
ATOM   3059  C   THR A 189     121.540 103.632  86.792  1.00  4.36              
ATOM   3060  O   THR A 189     120.997 104.651  86.377  1.00  4.36              
ATOM   3061  N   GLY A 190     121.139 102.426  86.389  1.00  4.32              
ATOM   3062  H   GLY A 190     121.573 101.616  86.805  1.00  4.32              
ATOM   3063  CA  GLY A 190     120.022 102.226  85.462  1.00  4.32              
ATOM   3064  HA1 GLY A 190     120.091 101.216  85.055  1.00  4.32              
ATOM   3065  HA2 GLY A 190     120.129 102.923  84.631  1.00  4.32              
ATOM   3066  C   GLY A 190     118.616 102.397  86.025  1.00  4.32              
ATOM   3067  O   GLY A 190     117.646 102.163  85.312  1.00  4.32              
ATOM   3068  N   THR A 191     118.489 102.848  87.269  1.00  4.61              
ATOM   3069  H   THR A 191     119.343 102.939  87.808  1.00  4.61              
ATOM   3070  CA  THR A 191     117.273 103.389  87.884  1.00  4.61              
ATOM   3071  HA  THR A 191     116.440 102.762  87.563  1.00  4.61              
ATOM   3072  CB  THR A 191     117.286 103.308  89.416  1.00  4.61              
ATOM   3073  HB  THR A 191     118.047 103.971  89.828  1.00  4.61              
ATOM   3074  CG2 THR A 191     115.925 103.607  90.048  1.00  4.61              
ATOM   3075 1HG2 THR A 191     115.980 103.442  91.124  1.00  4.61              
ATOM   3076 2HG2 THR A 191     115.644 104.643  89.867  1.00  4.61              
ATOM   3077 3HG2 THR A 191     115.165 102.949  89.624  1.00  4.61              
ATOM   3078  OG1 THR A 191     117.572 101.977  89.775  1.00  4.61              
ATOM   3079  HG1 THR A 191     118.510 101.840  89.599  1.00  4.61              
ATOM   3080  C   THR A 191     117.003 104.778  87.336  1.00  4.61              
ATOM   3081  O   THR A 191     117.023 105.807  88.013  1.00  4.61              
ATOM   3082  N   LYS A 192     116.746 104.763  86.028  1.00  5.60              
ATOM   3083  H   LYS A 192     116.840 103.856  85.583  1.00  5.60              
ATOM   3084  CA  LYS A 192     115.977 105.757  85.300  1.00  5.60              
ATOM   3085  HA  LYS A 192     116.597 106.644  85.169  1.00  5.60              
ATOM   3086  CB  LYS A 192     115.681 105.135  83.938  1.00  5.60              
ATOM   3087  HB1 LYS A 192     115.118 104.215  84.101  1.00  5.60              
ATOM   3088  HB2 LYS A 192     116.637 104.858  83.486  1.00  5.60              
ATOM   3089  CG  LYS A 192     114.925 106.020  82.941  1.00  5.60              
ATOM   3090  HG1 LYS A 192     115.469 106.948  82.760  1.00  5.60              
ATOM   3091  HG2 LYS A 192     113.924 106.237  83.309  1.00  5.60              
ATOM   3092  CD  LYS A 192     114.837 105.198  81.658  1.00  5.60              
ATOM   3093  HD1 LYS A 192     114.462 104.206  81.919  1.00  5.60              
ATOM   3094  HD2 LYS A 192     115.839 105.079  81.240  1.00  5.60              
ATOM   3095  CE  LYS A 192     113.926 105.784  80.585  1.00  5.60              
ATOM   3096  HE1 LYS A 192     114.443 106.598  80.069  1.00  5.60              
ATOM   3097  HE2 LYS A 192     113.008 106.161  81.046  1.00  5.60              
ATOM   3098  NZ  LYS A 192     113.599 104.694  79.650  1.00  5.60              
ATOM   3099  HZ1 LYS A 192     113.251 104.994  78.743  1.00  5.60              
ATOM   3100  HZ2 LYS A 192     114.447 104.177  79.423  1.00  5.60              
ATOM   3101  HZ3 LYS A 192     112.948 104.050  80.101  1.00  5.60              
ATOM   3102  C   LYS A 192     114.752 106.139  86.120  1.00  5.60              
ATOM   3103  O   LYS A 192     114.178 105.307  86.827  1.00  5.60              
ATOM   3104  N   ALA A 193     114.327 107.387  85.966  1.00  5.26              
ATOM   3105  H   ALA A 193     114.877 108.003  85.395  1.00  5.26              
ATOM   3106  CA  ALA A 193     112.958 107.787  86.243  1.00  5.26              
ATOM   3107  HA  ALA A 193     112.687 107.453  87.246  1.00  5.26              
ATOM   3108  CB  ALA A 193     112.882 109.322  86.213  1.00  5.26              
ATOM   3109  HB1 ALA A 193     111.861 109.639  86.433  1.00  5.26              
ATOM   3110  HB2 ALA A 193     113.552 109.742  86.964  1.00  5.26              
ATOM   3111  HB3 ALA A 193     113.160 109.692  85.226  1.00  5.26              
ATOM   3112  C   ALA A 193     112.008 107.101  85.253  1.00  5.26              
ATOM   3113  O   ALA A 193     111.415 107.753  84.398  1.00  5.26              
ATOM   3114  N   ASP A 194     111.985 105.765  85.289  1.00  6.22              
ATOM   3115  H   ASP A 194     112.538 105.295  85.997  1.00  6.22              
ATOM   3116  CA  ASP A 194     111.174 104.968  84.398  1.00  6.22              
ATOM   3117  HA  ASP A 194     111.073 105.533  83.468  1.00  6.22              
ATOM   3118  CB  ASP A 194     111.838 103.641  83.999  1.00  6.22              
ATOM   3119  HB1 ASP A 194     111.648 102.870  84.747  1.00  6.22              
ATOM   3120  HB2 ASP A 194     112.915 103.784  83.928  1.00  6.22              
ATOM   3121  CG  ASP A 194     111.314 103.203  82.627  1.00  6.22              
ATOM   3122  OD1 ASP A 194     111.997 103.455  81.605  1.00  6.22              
ATOM   3123  OD2 ASP A 194     110.195 102.650  82.602  1.00  6.22              
ATOM   3124  C   ASP A 194     109.767 104.891  84.971  1.00  6.22              
ATOM   3125  O   ASP A 194     108.891 105.655  84.566  1.00  6.22              
ATOM   3126  N   LYS A 195     109.549 104.020  85.958  1.00  4.25              
ATOM   3127  H   LYS A 195     110.345 103.526  86.342  1.00  4.25              
ATOM   3128  CA  LYS A 195     108.239 103.782  86.567  1.00  4.25              
ATOM   3129  HA  LYS A 195     107.744 104.733  86.774  1.00  4.25              
ATOM   3130  CB  LYS A 195     107.363 102.921  85.590  1.00  4.25              
ATOM   3131  HB1 LYS A 195     106.348 102.863  85.986  1.00  4.25              
ATOM   3132  HB2 LYS A 195     107.784 101.916  85.625  1.00  4.25              
ATOM   3133  CG  LYS A 195     107.195 103.319  84.108  1.00  4.25              
ATOM   3134  HG1 LYS A 195     108.162 103.479  83.656  1.00  4.25              
ATOM   3135  HG2 LYS A 195     106.633 104.253  84.048  1.00  4.25              
ATOM   3136  CD  LYS A 195     106.506 102.264  83.227  1.00  4.25              
ATOM   3137  HD1 LYS A 195     106.612 102.569  82.185  1.00  4.25              
ATOM   3138  HD2 LYS A 195     105.443 102.244  83.468  1.00  4.25              
ATOM   3139  CE  LYS A 195     107.071 100.845  83.392  1.00  4.25              
ATOM   3140  HE1 LYS A 195     106.607 100.180  82.662  1.00  4.25              
ATOM   3141  HE2 LYS A 195     106.776 100.481  84.381  1.00  4.25              
ATOM   3142  NZ  LYS A 195     108.554 100.774  83.302  1.00  4.25              
ATOM   3143  HZ1 LYS A 195     108.907  99.945  83.766  1.00  4.25              
ATOM   3144  HZ2 LYS A 195     108.954 100.832  82.367  1.00  4.25              
ATOM   3145  HZ3 LYS A 195     108.992 101.591  83.721  1.00  4.25              
ATOM   3146  C   LYS A 195     108.385 102.995  87.869  1.00  4.25              
ATOM   3147  O   LYS A 195     109.466 102.875  88.433  1.00  4.25              
ATOM   3148  N   ILE A 196     107.274 102.373  88.263  1.00  4.20              
ATOM   3149  H   ILE A 196     106.445 102.601  87.740  1.00  4.20              
ATOM   3150  CA  ILE A 196     107.211 101.174  89.090  1.00  4.20              
ATOM   3151  HA  ILE A 196     107.428 101.477  90.115  1.00  4.20              
ATOM   3152  CB  ILE A 196     105.778 100.574  89.074  1.00  4.20              
ATOM   3153  HB  ILE A 196     105.499 100.360  88.041  1.00  4.20              
ATOM   3154  CG2 ILE A 196     105.727  99.244  89.855  1.00  4.20              
ATOM   3155 1HG2 ILE A 196     104.709  98.860  89.897  1.00  4.20              
ATOM   3156 2HG2 ILE A 196     106.342  98.483  89.373  1.00  4.20              
ATOM   3157 3HG2 ILE A 196     106.086  99.393  90.876  1.00  4.20              
ATOM   3158  CG1 ILE A 196     104.695 101.494  89.695  1.00  4.20              
ATOM   3159 1HG1 ILE A 196     105.016 101.811  90.689  1.00  4.20              
ATOM   3160 2HG1 ILE A 196     103.780 100.914  89.817  1.00  4.20              
ATOM   3161  CD1 ILE A 196     104.306 102.736  88.880  1.00  4.20              
ATOM   3162  HD1 ILE A 196     103.380 103.148  89.281  1.00  4.20              
ATOM   3163  HD2 ILE A 196     105.073 103.505  88.957  1.00  4.20              
ATOM   3164  HD3 ILE A 196     104.148 102.466  87.835  1.00  4.20              
ATOM   3165  C   ILE A 196     108.253 100.130  88.692  1.00  4.20              
ATOM   3166  O   ILE A 196     108.300  99.698  87.542  1.00  4.20              
ATOM   3167  N   VAL A 197     108.969  99.659  89.712  1.00  4.24              
ATOM   3168  H   VAL A 197     108.814 100.069  90.624  1.00  4.24              
ATOM   3169  CA  VAL A 197     109.771  98.435  89.736  1.00  4.24              
ATOM   3170  HA  VAL A 197     109.528  97.833  88.862  1.00  4.24              
ATOM   3171  CB  VAL A 197     111.283  98.751  89.713  1.00  4.24              
ATOM   3172  HB  VAL A 197     111.564  99.273  90.628  1.00  4.24              
ATOM   3173  CG1 VAL A 197     112.096  97.456  89.605  1.00  4.24              
ATOM   3174 1HG1 VAL A 197     113.161  97.690  89.553  1.00  4.24              
ATOM   3175 2HG1 VAL A 197     111.939  96.833  90.484  1.00  4.24              
ATOM   3176 3HG1 VAL A 197     111.808  96.910  88.707  1.00  4.24              
ATOM   3177  CG2 VAL A 197     111.673  99.618  88.505  1.00  4.24              
ATOM   3178 1HG2 VAL A 197     112.754  99.763  88.481  1.00  4.24              
ATOM   3179 2HG2 VAL A 197     111.348  99.145  87.579  1.00  4.24              
ATOM   3180 3HG2 VAL A 197     111.207 100.600  88.583  1.00  4.24              
ATOM   3181  C   VAL A 197     109.367  97.670  90.986  1.00  4.24              
ATOM   3182  O   VAL A 197     109.121  98.312  92.005  1.00  4.24              
ATOM   3183  N   VAL A 198     109.285  96.334  90.930  1.00  4.30              
ATOM   3184  H   VAL A 198     109.342  95.859  90.040  1.00  4.30              
ATOM   3185  CA  VAL A 198     109.133  95.563  92.186  1.00  4.30              
ATOM   3186  HA  VAL A 198     109.245  96.219  93.051  1.00  4.30              
ATOM   3187  CB  VAL A 198     107.748  94.898  92.312  1.00  4.30              
ATOM   3188  HB  VAL A 198     107.608  94.198  91.490  1.00  4.30              
ATOM   3189  CG1 VAL A 198     107.609  94.138  93.637  1.00  4.30              
ATOM   3190 1HG1 VAL A 198     106.610  93.707  93.717  1.00  4.30              
ATOM   3191 2HG1 VAL A 198     108.337  93.328  93.686  1.00  4.30              
ATOM   3192 3HG1 VAL A 198     107.775  94.815  94.478  1.00  4.30              
ATOM   3193  CG2 VAL A 198     106.620  95.936  92.246  1.00  4.30              
ATOM   3194 1HG2 VAL A 198     106.608  96.412  91.266  1.00  4.30              
ATOM   3195 2HG2 VAL A 198     105.656  95.455  92.409  1.00  4.30              
ATOM   3196 3HG2 VAL A 198     106.774  96.700  93.009  1.00  4.30              
ATOM   3197  C   VAL A 198     110.279  94.577  92.222  1.00  4.30              
ATOM   3198  O   VAL A 198     110.270  93.596  91.472  1.00  4.30              
ATOM   3199  N   GLN A 199     111.313  94.931  92.987  1.00  4.36              
ATOM   3200  H   GLN A 199     111.202  95.730  93.609  1.00  4.36              
ATOM   3201  CA  GLN A 199     112.639  94.334  92.907  1.00  4.36              
ATOM   3202  HA  GLN A 199     112.739  93.838  91.940  1.00  4.36              
ATOM   3203  CB  GLN A 199     113.711  95.429  92.955  1.00  4.36              
ATOM   3204  HB1 GLN A 199     113.556  96.070  93.825  1.00  4.36              
ATOM   3205  HB2 GLN A 199     113.605  96.034  92.055  1.00  4.36              
ATOM   3206  CG  GLN A 199     115.119  94.814  93.018  1.00  4.36              
ATOM   3207  HG1 GLN A 199     115.173  93.918  92.398  1.00  4.36              
ATOM   3208  HG2 GLN A 199     115.317  94.553  94.054  1.00  4.36              
ATOM   3209  CD  GLN A 199     116.220  95.753  92.571  1.00  4.36              
ATOM   3210  OE1 GLN A 199     116.012  96.679  91.814  1.00  4.36              
ATOM   3211  NE2 GLN A 199     117.447  95.558  93.002  1.00  4.36              
ATOM   3212 1HE2 GLN A 199     117.669  94.791  93.618  1.00  4.36              
ATOM   3213 2HE2 GLN A 199     118.145  96.218  92.703  1.00  4.36              
ATOM   3214  C   GLN A 199     112.796  93.260  93.975  1.00  4.36              
ATOM   3215  O   GLN A 199     113.093  93.610  95.114  1.00  4.36              
ATOM   3216  N   MET A 200     112.535  91.983  93.640  1.00  4.31              
ATOM   3217  H   MET A 200     112.223  91.770  92.696  1.00  4.31              
ATOM   3218  CA  MET A 200     112.275  91.031  94.731  1.00  4.31              
ATOM   3219  HA  MET A 200     111.496  91.538  95.306  1.00  4.31              
ATOM   3220  CB  MET A 200     111.635  89.725  94.248  1.00  4.31              
ATOM   3221  HB1 MET A 200     112.301  88.877  94.409  1.00  4.31              
ATOM   3222  HB2 MET A 200     111.402  89.809  93.192  1.00  4.31              
ATOM   3223  CG  MET A 200     110.316  89.522  95.008  1.00  4.31              
ATOM   3224  HG1 MET A 200     109.706  90.421  94.903  1.00  4.31              
ATOM   3225  HG2 MET A 200     110.542  89.405  96.068  1.00  4.31              
ATOM   3226  SD  MET A 200     109.309  88.123  94.462  1.00  4.31              
ATOM   3227  CE  MET A 200     108.693  88.769  92.879  1.00  4.31              
ATOM   3228  HE1 MET A 200     107.990  88.057  92.446  1.00  4.31              
ATOM   3229  HE2 MET A 200     108.183  89.719  93.039  1.00  4.31              
ATOM   3230  HE3 MET A 200     109.520  88.914  92.184  1.00  4.31              
ATOM   3231  C   MET A 200     113.384  90.885  95.771  1.00  4.31              
ATOM   3232  O   MET A 200     113.165  91.304  96.917  1.00  4.31              
ATOM   3233  N   TYR A 201     114.543  90.452  95.243  1.00  4.42              
ATOM   3234  H   TYR A 201     114.450  90.105  94.307  1.00  4.42              
ATOM   3235  CA  TYR A 201     115.937  90.738  95.620  1.00  4.42              
ATOM   3236  HA  TYR A 201     116.569  90.186  94.935  1.00  4.42              
ATOM   3237  CB  TYR A 201     116.145  92.235  95.381  1.00  4.42              
ATOM   3238  HB1 TYR A 201     115.607  92.787  96.154  1.00  4.42              
ATOM   3239  HB2 TYR A 201     115.685  92.468  94.425  1.00  4.42              
ATOM   3240  CG  TYR A 201     117.564  92.748  95.297  1.00  4.42              
ATOM   3241  CD1 TYR A 201     118.567  91.995  94.657  1.00  4.42              
ATOM   3242  HD1 TYR A 201     118.353  91.034  94.218  1.00  4.42              
ATOM   3243  CE1 TYR A 201     119.864  92.510  94.550  1.00  4.42              
ATOM   3244  HE1 TYR A 201     120.640  91.941  94.066  1.00  4.42              
ATOM   3245  CZ  TYR A 201     120.153  93.802  95.024  1.00  4.42              
ATOM   3246  OH  TYR A 201     121.409  94.279  94.876  1.00  4.42              
ATOM   3247  HH  TYR A 201     121.490  95.210  95.118  1.00  4.42              
ATOM   3248  CE2 TYR A 201     119.142  94.575  95.630  1.00  4.42              
ATOM   3249  HE2 TYR A 201     119.360  95.567  95.982  1.00  4.42              
ATOM   3250  CD2 TYR A 201     117.851  94.038  95.782  1.00  4.42              
ATOM   3251  HD2 TYR A 201     117.077  94.628  96.258  1.00  4.42              
ATOM   3252  C   TYR A 201     116.359  90.276  97.020  1.00  4.42              
ATOM   3253  O   TYR A 201     115.567  89.985  97.914  1.00  4.42              
ATOM   3254  N   HIS A 202     117.669  90.089  97.144  1.00  4.36              
ATOM   3255  H   HIS A 202     118.247  90.480  96.415  1.00  4.36              
ATOM   3256  CA  HIS A 202     118.370  89.342  98.187  1.00  4.36              
ATOM   3257  HA  HIS A 202     119.277  88.996  97.702  1.00  4.36              
ATOM   3258  CB  HIS A 202     118.876  90.290  99.281  1.00  4.36              
ATOM   3259  HB1 HIS A 202     119.179  89.722 100.162  1.00  4.36              
ATOM   3260  HB2 HIS A 202     118.093  90.993  99.567  1.00  4.36              
ATOM   3261  CG  HIS A 202     120.088  91.034  98.769  1.00  4.36              
ATOM   3262  ND1 HIS A 202     120.127  92.365  98.345  1.00  4.36              
ATOM   3263  CE1 HIS A 202     121.365  92.557  97.862  1.00  4.36              
ATOM   3264  HE1 HIS A 202     121.725  93.485  97.439  1.00  4.36              
ATOM   3265  NE2 HIS A 202     122.094  91.434  97.964  1.00  4.36              
ATOM   3266  HE2 HIS A 202     123.063  91.336  97.688  1.00  4.36              
ATOM   3267  CD2 HIS A 202     121.300  90.456  98.517  1.00  4.36              
ATOM   3268  HD2 HIS A 202     121.575  89.429  98.735  1.00  4.36              
ATOM   3269  C   HIS A 202     117.822  87.973  98.647  1.00  4.36              
ATOM   3270  O   HIS A 202     118.434  87.328  99.489  1.00  4.36              
ATOM   3271  N   SER A 203     116.740  87.466  98.048  1.00  4.35              
ATOM   3272  H   SER A 203     116.377  88.015  97.283  1.00  4.35              
ATOM   3273  CA  SER A 203     115.734  86.612  98.705  1.00  4.35              
ATOM   3274  HA  SER A 203     115.443  87.128  99.619  1.00  4.35              
ATOM   3275  CB  SER A 203     114.498  86.502  97.796  1.00  4.35              
ATOM   3276  HB1 SER A 203     113.715  85.949  98.316  1.00  4.35              
ATOM   3277  HB2 SER A 203     114.767  85.930  96.907  1.00  4.35              
ATOM   3278  OG  SER A 203     113.949  87.745  97.383  1.00  4.35              
ATOM   3279  HG  SER A 203     114.393  88.494  97.827  1.00  4.35              
ATOM   3280  C   SER A 203     116.099  85.178  99.121  1.00  4.35              
ATOM   3281  O   SER A 203     115.218  84.414  99.517  1.00  4.35              
ATOM   3282  N   VAL A 204     117.363  84.775  99.042  1.00  4.38              
ATOM   3283  H   VAL A 204     118.050  85.483  98.806  1.00  4.38              
ATOM   3284  CA  VAL A 204     117.838  83.611  99.809  1.00  4.38              
ATOM   3285  HA  VAL A 204     117.278  83.601 100.745  1.00  4.38              
ATOM   3286  CB  VAL A 204     117.551  82.278  99.078  1.00  4.38              
ATOM   3287  HB  VAL A 204     116.732  82.437  98.376  1.00  4.38              
ATOM   3288  CG1 VAL A 204     118.730  81.727  98.270  1.00  4.38              
ATOM   3289 1HG1 VAL A 204     118.397  80.895  97.650  1.00  4.38              
ATOM   3290 2HG1 VAL A 204     119.128  82.512  97.637  1.00  4.38              
ATOM   3291 3HG1 VAL A 204     119.520  81.371  98.934  1.00  4.38              
ATOM   3292  CG2 VAL A 204     117.079  81.216 100.074  1.00  4.38              
ATOM   3293 1HG2 VAL A 204     117.854  81.034 100.820  1.00  4.38              
ATOM   3294 2HG2 VAL A 204     116.169  81.558 100.569  1.00  4.38              
ATOM   3295 3HG2 VAL A 204     116.860  80.288  99.547  1.00  4.38              
ATOM   3296  C   VAL A 204     119.306  83.787 100.231  1.00  4.38              
ATOM   3297  O   VAL A 204     119.839  82.974 100.981  1.00  4.38              
ATOM   3298  N   PHE A 205     119.986  84.825  99.725  1.00  4.35              
ATOM   3299  H   PHE A 205     119.457  85.623  99.391  1.00  4.35              
ATOM   3300  CA  PHE A 205     121.333  84.655  99.177  1.00  4.35              
ATOM   3301  HA  PHE A 205     121.620  83.620  99.375  1.00  4.35              
ATOM   3302  CB  PHE A 205     121.353  84.735  97.648  1.00  4.35              
ATOM   3303  HB1 PHE A 205     120.898  83.817  97.283  1.00  4.35              
ATOM   3304  HB2 PHE A 205     122.396  84.692  97.332  1.00  4.35              
ATOM   3305  CG  PHE A 205     120.691  85.899  96.928  1.00  4.35              
ATOM   3306  CD1 PHE A 205     119.446  85.695  96.304  1.00  4.35              
ATOM   3307  HD1 PHE A 205     118.934  84.756  96.436  1.00  4.35              
ATOM   3308  CE1 PHE A 205     118.907  86.679  95.460  1.00  4.35              
ATOM   3309  HE1 PHE A 205     117.987  86.500  94.933  1.00  4.35              
ATOM   3310  CZ  PHE A 205     119.587  87.889  95.261  1.00  4.35              
ATOM   3311  HZ  PHE A 205     119.166  88.643  94.612  1.00  4.35              
ATOM   3312  CE2 PHE A 205     120.814  88.112  95.904  1.00  4.35              
ATOM   3313  HE2 PHE A 205     121.323  89.052  95.768  1.00  4.35              
ATOM   3314  CD2 PHE A 205     121.375  87.114  96.723  1.00  4.35              
ATOM   3315  HD2 PHE A 205     122.346  87.272  97.173  1.00  4.35              
ATOM   3316  C   PHE A 205     122.474  85.425  99.851  1.00  4.35              
ATOM   3317  O   PHE A 205     123.203  86.203  99.229  1.00  4.35              
ATOM   3318  N   ASP A 206     122.687  85.069 101.117  1.00  5.12              
ATOM   3319  H   ASP A 206     121.963  84.504 101.538  1.00  5.12              
ATOM   3320  CA  ASP A 206     123.987  85.052 101.804  1.00  5.12              
ATOM   3321  HA  ASP A 206     123.747  85.133 102.864  1.00  5.12              
ATOM   3322  CB  ASP A 206     124.653  83.655 101.633  1.00  5.12              
ATOM   3323  HB1 ASP A 206     123.905  82.883 101.822  1.00  5.12              
ATOM   3324  HB2 ASP A 206     125.416  83.552 102.406  1.00  5.12              
ATOM   3325  CG  ASP A 206     125.308  83.379 100.263  1.00  5.12              
ATOM   3326  OD1 ASP A 206     124.609  83.469  99.227  1.00  5.12              
ATOM   3327  OD2 ASP A 206     126.538  83.156 100.194  1.00  5.12              
ATOM   3328  C   ASP A 206     124.949  86.228 101.551  1.00  5.12              
ATOM   3329  O   ASP A 206     126.141  86.023 101.307  1.00  5.12              
ATOM   3330  N   MET A 207     124.474  87.477 101.538  1.00  5.17              
ATOM   3331  H   MET A 207     123.493  87.644 101.740  1.00  5.17              
ATOM   3332  CA  MET A 207     125.368  88.594 101.193  1.00  5.17              
ATOM   3333  HA  MET A 207     126.147  88.195 100.555  1.00  5.17              
ATOM   3334  CB  MET A 207     124.659  89.614 100.273  1.00  5.17              
ATOM   3335  HB1 MET A 207     124.014  89.079  99.574  1.00  5.17              
ATOM   3336  HB2 MET A 207     125.430  90.096  99.681  1.00  5.17              
ATOM   3337  CG  MET A 207     123.863  90.765 100.899  1.00  5.17              
ATOM   3338  HG1 MET A 207     123.672  91.484 100.106  1.00  5.17              
ATOM   3339  HG2 MET A 207     124.468  91.283 101.641  1.00  5.17              
ATOM   3340  SD  MET A 207     122.272  90.319 101.625  1.00  5.17              
ATOM   3341  CE  MET A 207     121.525  91.960 101.683  1.00  5.17              
ATOM   3342  HE1 MET A 207     120.472  91.853 101.935  1.00  5.17              
ATOM   3343  HE2 MET A 207     122.035  92.567 102.430  1.00  5.17              
ATOM   3344  HE3 MET A 207     121.608  92.442 100.710  1.00  5.17              
ATOM   3345  C   MET A 207     126.036  89.273 102.386  1.00  5.17              
ATOM   3346  O   MET A 207     125.343  89.700 103.299  1.00  5.17              
ATOM   3347  N   PRO A 208     127.370  89.429 102.415  1.00  5.90              
ATOM   3348  CD  PRO A 208     128.345  88.813 101.529  1.00  5.90              
ATOM   3349  HD1 PRO A 208     128.189  89.105 100.497  1.00  5.90              
ATOM   3350  HD2 PRO A 208     128.283  87.728 101.628  1.00  5.90              
ATOM   3351  CG  PRO A 208     129.709  89.292 102.009  1.00  5.90              
ATOM   3352  HG1 PRO A 208     129.931  90.272 101.581  1.00  5.90              
ATOM   3353  HG2 PRO A 208     130.496  88.575 101.775  1.00  5.90              
ATOM   3354  CB  PRO A 208     129.474  89.417 103.511  1.00  5.90              
ATOM   3355  HB1 PRO A 208     130.200  90.083 103.979  1.00  5.90              
ATOM   3356  HB2 PRO A 208     129.522  88.428 103.970  1.00  5.90              
ATOM   3357  CA  PRO A 208     128.036  89.950 103.598  1.00  5.90              
ATOM   3358  HA  PRO A 208     127.574  89.511 104.484  1.00  5.90              
ATOM   3359  C   PRO A 208     128.057  91.455 103.826  1.00  5.90              
ATOM   3360  O   PRO A 208     128.369  91.881 104.937  1.00  5.90              
ATOM   3361  N   VAL A 209     127.727  92.263 102.826  1.00  5.91              
ATOM   3362  H   VAL A 209     127.503  91.859 101.921  1.00  5.91              
ATOM   3363  CA  VAL A 209     127.478  93.696 102.996  1.00  5.91              
ATOM   3364  HA  VAL A 209     127.086  93.877 103.997  1.00  5.91              
ATOM   3365  CB  VAL A 209     128.747  94.567 102.788  1.00  5.91              
ATOM   3366  HB  VAL A 209     128.442  95.614 102.792  1.00  5.91              
ATOM   3367  CG1 VAL A 209     129.767  94.427 103.918  1.00  5.91              
ATOM   3368 1HG1 VAL A 209     130.554  95.171 103.796  1.00  5.91              
ATOM   3369 2HG1 VAL A 209     129.277  94.584 104.880  1.00  5.91              
ATOM   3370 3HG1 VAL A 209     130.215  93.433 103.907  1.00  5.91              
ATOM   3371  CG2 VAL A 209     129.457  94.303 101.455  1.00  5.91              
ATOM   3372 1HG2 VAL A 209     130.321  94.961 101.358  1.00  5.91              
ATOM   3373 2HG2 VAL A 209     129.798  93.269 101.401  1.00  5.91              
ATOM   3374 3HG2 VAL A 209     128.785  94.498 100.622  1.00  5.91              
ATOM   3375  C   VAL A 209     126.440  94.132 101.986  1.00  5.91              
ATOM   3376  O   VAL A 209     126.221  93.481 100.967  1.00  5.91              
ATOM   3377  N   ILE A 210     125.897  95.319 102.219  1.00  6.35              
ATOM   3378  H   ILE A 210     126.109  95.767 103.097  1.00  6.35              
ATOM   3379  CA  ILE A 210     125.555  96.229 101.129  1.00  6.35              
ATOM   3380  HA  ILE A 210     126.138  95.947 100.250  1.00  6.35              
ATOM   3381  CB  ILE A 210     124.070  96.112 100.732  1.00  6.35              
ATOM   3382  HB  ILE A 210     123.963  96.715  99.855  1.00  6.35              
ATOM   3383  CG2 ILE A 210     123.625  94.704 100.311  1.00  6.35              
ATOM   3384 1HG2 ILE A 210     122.613  94.726  99.908  1.00  6.35              
ATOM   3385 2HG2 ILE A 210     124.288  94.327  99.532  1.00  6.35              
ATOM   3386 3HG2 ILE A 210     123.653  94.020 101.160  1.00  6.35              
ATOM   3387  CG1 ILE A 210     123.131  96.652 101.809  1.00  6.35              
ATOM   3388 1HG1 ILE A 210     123.584  97.501 102.306  1.00  6.35              
ATOM   3389 2HG1 ILE A 210     122.982  95.864 102.541  1.00  6.35              
ATOM   3390  CD1 ILE A 210     121.784  97.111 101.253  1.00  6.35              
ATOM   3391  HD1 ILE A 210     121.259  97.688 102.008  1.00  6.35              
ATOM   3392  HD2 ILE A 210     121.929  97.762 100.394  1.00  6.35              
ATOM   3393  HD3 ILE A 210     121.188  96.246 100.968  1.00  6.35              
ATOM   3394  C   ILE A 210     125.999  97.638 101.510  1.00  6.35              
ATOM   3395  O   ILE A 210     126.148  97.915 102.702  1.00  6.35              
ATOM   3396  N   ILE A 211     126.231  98.526 100.545  1.00  7.32              
ATOM   3397  H   ILE A 211     126.158  98.250  99.569  1.00  7.32              
ATOM   3398  CA  ILE A 211     126.795  99.846 100.823  1.00  7.32              
ATOM   3399  HA  ILE A 211     126.599 100.125 101.848  1.00  7.32              
ATOM   3400  CB  ILE A 211     128.342  99.869 100.663  1.00  7.32              
ATOM   3401  HB  ILE A 211     128.617 100.921 100.565  1.00  7.32              
ATOM   3402  CG2 ILE A 211     129.022  99.386 101.957  1.00  7.32              
ATOM   3403 1HG2 ILE A 211     130.105  99.480 101.859  1.00  7.32              
ATOM   3404 2HG2 ILE A 211     128.692  99.979 102.805  1.00  7.32              
ATOM   3405 3HG2 ILE A 211     128.774  98.343 102.152  1.00  7.32              
ATOM   3406  CG1 ILE A 211     128.944  99.157  99.422  1.00  7.32              
ATOM   3407 1HG1 ILE A 211     129.930  99.589  99.245  1.00  7.32              
ATOM   3408 2HG1 ILE A 211     128.345  99.393  98.547  1.00  7.32              
ATOM   3409  CD1 ILE A 211     129.135  97.630  99.487  1.00  7.32              
ATOM   3410  HD1 ILE A 211     128.189  97.116  99.630  1.00  7.32              
ATOM   3411  HD2 ILE A 211     129.567  97.285  98.548  1.00  7.32              
ATOM   3412  HD3 ILE A 211     129.822  97.363 100.289  1.00  7.32              
ATOM   3413  C   ILE A 211     126.157 100.919  99.930  1.00  7.32              
ATOM   3414  O   ILE A 211     126.300 100.917  98.713  1.00  7.32              
ATOM   3415  N   ASP A 212     125.417 101.808 100.604  1.00  7.21              
ATOM   3416  H   ASP A 212     125.482 101.732 101.600  1.00  7.21              
ATOM   3417  CA  ASP A 212     124.587 102.922 100.110  1.00  7.21              
ATOM   3418  HA  ASP A 212     123.798 103.077 100.845  1.00  7.21              
ATOM   3419  CB  ASP A 212     125.417 104.226 100.090  1.00  7.21              
ATOM   3420  HB1 ASP A 212     125.390 104.647 101.090  1.00  7.21              
ATOM   3421  HB2 ASP A 212     124.936 104.980  99.466  1.00  7.21              
ATOM   3422  CG  ASP A 212     126.881 104.071  99.648  1.00  7.21              
ATOM   3423  OD1 ASP A 212     127.141 104.245  98.440  1.00  7.21              
ATOM   3424  OD2 ASP A 212     127.731 103.865 100.555  1.00  7.21              
ATOM   3425  C   ASP A 212     123.810 102.700  98.798  1.00  7.21              
ATOM   3426  O   ASP A 212     123.441 103.626  98.081  1.00  7.21              
ATOM   3427  N   CYS A 213     123.500 101.449  98.504  1.00  7.06              
ATOM   3428  H   CYS A 213     123.869 100.746  99.124  1.00  7.06              
ATOM   3429  CA  CYS A 213     123.178 100.989  97.160  1.00  7.06              
ATOM   3430  HA  CYS A 213     123.535 101.726  96.438  1.00  7.06              
ATOM   3431  CB  CYS A 213     123.940  99.706  96.920  1.00  7.06              
ATOM   3432  HB1 CYS A 213     125.004  99.931  96.851  1.00  7.06              
ATOM   3433  HB2 CYS A 213     123.611  99.224  95.996  1.00  7.06              
ATOM   3434  SG  CYS A 213     123.612  98.677  98.366  1.00  7.06              
ATOM   3435  HG  CYS A 213     124.597  97.809  98.090  1.00  7.06              
ATOM   3436  C   CYS A 213     121.692 100.801  96.864  1.00  7.06              
ATOM   3437  O   CYS A 213     121.231 101.051  95.752  1.00  7.06              
ATOM   3438  N   LEU A 214     120.940 100.412  97.888  1.00  6.35              
ATOM   3439  H   LEU A 214     121.418 100.236  98.758  1.00  6.35              
ATOM   3440  CA  LEU A 214     119.494 100.541  97.921  1.00  6.35              
ATOM   3441  HA  LEU A 214     119.083 100.423  96.922  1.00  6.35              
ATOM   3442  CB  LEU A 214     118.901  99.467  98.903  1.00  6.35              
ATOM   3443  HB1 LEU A 214     118.020  99.879  99.381  1.00  6.35              
ATOM   3444  HB2 LEU A 214     119.604  99.316  99.723  1.00  6.35              
ATOM   3445  CG  LEU A 214     118.421  98.100  98.364  1.00  6.35              
ATOM   3446  HG  LEU A 214     118.299  98.146  97.284  1.00  6.35              
ATOM   3447  CD1 LEU A 214     119.418  97.012  98.745  1.00  6.35              
ATOM   3448 1HD1 LEU A 214     119.321  96.774  99.803  1.00  6.35              
ATOM   3449 2HD1 LEU A 214     119.233  96.108  98.168  1.00  6.35              
ATOM   3450 3HD1 LEU A 214     120.416  97.390  98.576  1.00  6.35              
ATOM   3451  CD2 LEU A 214     117.100  97.634  98.999  1.00  6.35              
ATOM   3452 1HD2 LEU A 214     116.804  96.674  98.577  1.00  6.35              
ATOM   3453 2HD2 LEU A 214     117.204  97.541 100.079  1.00  6.35              
ATOM   3454 3HD2 LEU A 214     116.312  98.353  98.802  1.00  6.35              
ATOM   3455  C   LEU A 214     119.080 101.932  98.475  1.00  6.35              
ATOM   3456  O   LEU A 214     117.931 102.130  98.871  1.00  6.35              
ATOM   3457  N   ALA A 215     119.977 102.907  98.605  1.00  6.01              
ATOM   3458  H   ALA A 215     120.940 102.750  98.359  1.00  6.01              
ATOM   3459  CA  ALA A 215     119.545 104.263  98.933  1.00  6.01              
ATOM   3460  HA  ALA A 215     119.151 104.248  99.949  1.00  6.01              
ATOM   3461  CB  ALA A 215     120.765 105.189  98.921  1.00  6.01              
ATOM   3462  HB1 ALA A 215     120.465 106.200  99.198  1.00  6.01              
ATOM   3463  HB2 ALA A 215     121.511 104.831  99.632  1.00  6.01              
ATOM   3464  HB3 ALA A 215     121.203 105.211  97.921  1.00  6.01              
ATOM   3465  C   ALA A 215     118.437 104.754  97.992  1.00  6.01              
ATOM   3466  O   ALA A 215     118.591 104.729  96.774  1.00  6.01              
ATOM   3467  N   SER A 216     117.313 105.183  98.574  1.00  5.82              
ATOM   3468  H   SER A 216     117.286 105.185  99.579  1.00  5.82              
ATOM   3469  CA  SER A 216     116.072 105.580  97.880  1.00  5.82              
ATOM   3470  HA  SER A 216     115.500 106.172  98.594  1.00  5.82              
ATOM   3471  CB  SER A 216     116.299 106.492  96.650  1.00  5.82              
ATOM   3472  HB1 SER A 216     115.417 107.117  96.504  1.00  5.82              
ATOM   3473  HB2 SER A 216     116.424 105.871  95.761  1.00  5.82              
ATOM   3474  OG  SER A 216     117.443 107.314  96.775  1.00  5.82              
ATOM   3475  HG  SER A 216     118.193 106.735  96.572  1.00  5.82              
ATOM   3476  C   SER A 216     115.154 104.429  97.477  1.00  5.82              
ATOM   3477  O   SER A 216     114.151 104.678  96.808  1.00  5.82              
ATOM   3478  N   PHE A 217     115.491 103.182  97.832  1.00  5.96              
ATOM   3479  H   PHE A 217     116.339 103.020  98.362  1.00  5.96              
ATOM   3480  CA  PHE A 217     114.734 102.028  97.368  1.00  5.96              
ATOM   3481  HA  PHE A 217     114.780 102.077  96.278  1.00  5.96              
ATOM   3482  CB  PHE A 217     115.300 100.674  97.790  1.00  5.96              
ATOM   3483  HB1 PHE A 217     114.493 100.061  98.196  1.00  5.96              
ATOM   3484  HB2 PHE A 217     116.022 100.775  98.589  1.00  5.96              
ATOM   3485  CG  PHE A 217     115.896  99.951  96.605  1.00  5.96              
ATOM   3486  CD1 PHE A 217     116.853 100.590  95.797  1.00  5.96              
ATOM   3487  HD1 PHE A 217     117.201 101.585  96.042  1.00  5.96              
ATOM   3488  CE1 PHE A 217     117.327  99.956  94.641  1.00  5.96              
ATOM   3489  HE1 PHE A 217     118.019 100.463  93.994  1.00  5.96              
ATOM   3490  CZ  PHE A 217     116.854  98.686  94.290  1.00  5.96              
ATOM   3491  HZ  PHE A 217     117.192  98.231  93.373  1.00  5.96              
ATOM   3492  CE2 PHE A 217     115.902  98.044  95.097  1.00  5.96              
ATOM   3493  HE2 PHE A 217     115.511  97.079  94.823  1.00  5.96              
ATOM   3494  CD2 PHE A 217     115.407  98.685  96.240  1.00  5.96              
ATOM   3495  HD2 PHE A 217     114.627  98.215  96.818  1.00  5.96              
ATOM   3496  C   PHE A 217     113.247 102.110  97.708  1.00  5.96              
ATOM   3497  O   PHE A 217     112.834 102.398  98.836  1.00  5.96              
ATOM   3498  N   LYS A 218     112.467 101.734  96.696  1.00  5.46              
ATOM   3499  H   LYS A 218     112.924 101.473  95.836  1.00  5.46              
ATOM   3500  CA  LYS A 218     111.090 101.312  96.838  1.00  5.46              
ATOM   3501  HA  LYS A 218     110.925 101.085  97.894  1.00  5.46              
ATOM   3502  CB  LYS A 218     110.097 102.439  96.472  1.00  5.46              
ATOM   3503  HB1 LYS A 218     109.088 102.034  96.403  1.00  5.46              
ATOM   3504  HB2 LYS A 218     110.361 102.843  95.492  1.00  5.46              
ATOM   3505  CG  LYS A 218     110.064 103.594  97.504  1.00  5.46              
ATOM   3506  HG1 LYS A 218     109.408 104.374  97.115  1.00  5.46              
ATOM   3507  HG2 LYS A 218     111.062 104.024  97.592  1.00  5.46              
ATOM   3508  CD  LYS A 218     109.554 103.194  98.908  1.00  5.46              
ATOM   3509  HD1 LYS A 218     110.157 102.380  99.311  1.00  5.46              
ATOM   3510  HD2 LYS A 218     108.522 102.849  98.826  1.00  5.46              
ATOM   3511  CE  LYS A 218     109.633 104.373  99.893  1.00  5.46              
ATOM   3512  HE1 LYS A 218     109.023 105.194  99.506  1.00  5.46              
ATOM   3513  HE2 LYS A 218     110.674 104.712  99.937  1.00  5.46              
ATOM   3514  NZ  LYS A 218     109.175 103.994 101.256  1.00  5.46              
ATOM   3515  HZ1 LYS A 218     109.195 104.785 101.904  1.00  5.46              
ATOM   3516  HZ2 LYS A 218     108.226 103.642 101.242  1.00  5.46              
ATOM   3517  HZ3 LYS A 218     109.773 103.278 101.642  1.00  5.46              
ATOM   3518  C   LYS A 218     110.860  99.924  96.203  1.00  5.46              
ATOM   3519  O   LYS A 218     111.833  99.226  95.944  1.00  5.46              
ATOM   3520  N   GLU A 219     109.603  99.480  96.126  1.00  4.92              
ATOM   3521  H   GLU A 219     108.910 100.206  96.236  1.00  4.92              
ATOM   3522  CA  GLU A 219     109.127  98.222  96.734  1.00  4.92              
ATOM   3523  HA  GLU A 219     109.237  98.430  97.803  1.00  4.92              
ATOM   3524  CB  GLU A 219     107.599  98.087  96.515  1.00  4.92              
ATOM   3525  HB1 GLU A 219     107.395  97.110  96.075  1.00  4.92              
ATOM   3526  HB2 GLU A 219     107.247  98.835  95.801  1.00  4.92              
ATOM   3527  CG  GLU A 219     106.762  98.203  97.814  1.00  4.92              
ATOM   3528  HG1 GLU A 219     107.185  97.527  98.560  1.00  4.92              
ATOM   3529  HG2 GLU A 219     105.756  97.844  97.587  1.00  4.92              
ATOM   3530  CD  GLU A 219     106.651  99.623  98.418  1.00  4.92              
ATOM   3531  OE1 GLU A 219     105.711  99.843  99.225  1.00  4.92              
ATOM   3532  OE2 GLU A 219     107.516 100.471  98.084  1.00  4.92              
ATOM   3533  C   GLU A 219     109.864  96.884  96.560  1.00  4.92              
ATOM   3534  O   GLU A 219     110.375  96.514  95.497  1.00  4.92              
ATOM   3535  N   VAL A 220     109.839  96.133  97.672  1.00  4.95              
ATOM   3536  H   VAL A 220     109.264  96.439  98.441  1.00  4.95              
ATOM   3537  CA  VAL A 220     110.684  94.963  97.930  1.00  4.95              
ATOM   3538  HA  VAL A 220     110.907  94.503  96.967  1.00  4.95              
ATOM   3539  CB  VAL A 220     112.042  95.373  98.546  1.00  4.95              
ATOM   3540  HB  VAL A 220     112.605  94.458  98.709  1.00  4.95              
ATOM   3541  CG1 VAL A 220     112.905  96.230  97.617  1.00  4.95              
ATOM   3542 1HG1 VAL A 220     113.913  96.304  98.022  1.00  4.95              
ATOM   3543 2HG1 VAL A 220     112.953  95.772  96.629  1.00  4.95              
ATOM   3544 3HG1 VAL A 220     112.482  97.229  97.520  1.00  4.95              
ATOM   3545  CG2 VAL A 220     111.916  96.116  99.885  1.00  4.95              
ATOM   3546 1HG2 VAL A 220     112.906  96.266 100.315  1.00  4.95              
ATOM   3547 2HG2 VAL A 220     111.440  97.085  99.734  1.00  4.95              
ATOM   3548 3HG2 VAL A 220     111.316  95.532 100.581  1.00  4.95              
ATOM   3549  C   VAL A 220     110.054  93.866  98.780  1.00  4.95              
ATOM   3550  O   VAL A 220     109.128  94.140  99.547  1.00  4.95              
ATOM   3551  N   GLU A 221     110.593  92.635  98.693  1.00  4.78              
ATOM   3552  H   GLU A 221     111.379  92.446  98.081  1.00  4.78              
ATOM   3553  CA  GLU A 221     110.085  91.531  99.526  1.00  4.78              
ATOM   3554  HA  GLU A 221     109.601  91.959 100.404  1.00  4.78              
ATOM   3555  CB  GLU A 221     108.999  90.735  98.763  1.00  4.78              
ATOM   3556  HB1 GLU A 221     109.437  89.888  98.234  1.00  4.78              
ATOM   3557  HB2 GLU A 221     108.567  91.393  98.006  1.00  4.78              
ATOM   3558  CG  GLU A 221     107.825  90.268  99.648  1.00  4.78              
ATOM   3559  HG1 GLU A 221     106.943  90.173  99.010  1.00  4.78              
ATOM   3560  HG2 GLU A 221     107.593  91.031 100.394  1.00  4.78              
ATOM   3561  CD  GLU A 221     108.073  88.918 100.329  1.00  4.78              
ATOM   3562  OE1 GLU A 221     108.740  88.886 101.385  1.00  4.78              
ATOM   3563  OE2 GLU A 221     107.642  87.885  99.761  1.00  4.78              
ATOM   3564  C   GLU A 221     111.249  90.681 100.036  1.00  4.78              
ATOM   3565  O   GLU A 221     111.865  89.898  99.308  1.00  4.78              
ATOM   3566  N   LEU A 222     111.605  90.941 101.298  1.00  4.76              
ATOM   3567  H   LEU A 222     111.019  91.565 101.825  1.00  4.76              
ATOM   3568  CA  LEU A 222     112.878  90.553 101.893  1.00  4.76              
ATOM   3569  HA  LEU A 222     113.576  90.348 101.078  1.00  4.76              
ATOM   3570  CB  LEU A 222     113.477  91.721 102.706  1.00  4.76              
ATOM   3571  HB1 LEU A 222     114.013  91.309 103.561  1.00  4.76              
ATOM   3572  HB2 LEU A 222     112.676  92.350 103.095  1.00  4.76              
ATOM   3573  CG  LEU A 222     114.475  92.579 101.897  1.00  4.76              
ATOM   3574  HG  LEU A 222     115.324  91.974 101.595  1.00  4.76              
ATOM   3575  CD1 LEU A 222     113.851  93.165 100.638  1.00  4.76              
ATOM   3576 1HD1 LEU A 222     114.532  93.882 100.179  1.00  4.76              
ATOM   3577 2HD1 LEU A 222     113.664  92.376  99.906  1.00  4.76              
ATOM   3578 3HD1 LEU A 222     112.916  93.659 100.889  1.00  4.76              
ATOM   3579  CD2 LEU A 222     114.993  93.742 102.746  1.00  4.76              
ATOM   3580 1HD2 LEU A 222     115.737  94.305 102.180  1.00  4.76              
ATOM   3581 2HD2 LEU A 222     114.165  94.399 103.012  1.00  4.76              
ATOM   3582 3HD2 LEU A 222     115.463  93.360 103.652  1.00  4.76              
ATOM   3583  C   LEU A 222     112.760  89.261 102.693  1.00  4.76              
ATOM   3584  O   LEU A 222     112.141  89.203 103.761  1.00  4.76              
ATOM   3585  N   ARG A 223     113.388  88.228 102.132  1.00  4.37              
ATOM   3586  H   ARG A 223     113.877  88.414 101.269  1.00  4.37              
ATOM   3587  CA  ARG A 223     113.400  86.866 102.656  1.00  4.37              
ATOM   3588  HA  ARG A 223     112.519  86.747 103.290  1.00  4.37              
ATOM   3589  CB  ARG A 223     113.250  85.847 101.509  1.00  4.37              
ATOM   3590  HB1 ARG A 223     113.450  84.843 101.886  1.00  4.37              
ATOM   3591  HB2 ARG A 223     113.995  86.083 100.764  1.00  4.37              
ATOM   3592  CG  ARG A 223     111.867  85.784 100.821  1.00  4.37              
ATOM   3593  HG1 ARG A 223     111.106  85.552 101.567  1.00  4.37              
ATOM   3594  HG2 ARG A 223     111.893  84.966 100.100  1.00  4.37              
ATOM   3595  CD  ARG A 223     111.461  87.064 100.078  1.00  4.37              
ATOM   3596  HD1 ARG A 223     112.287  87.397  99.452  1.00  4.37              
ATOM   3597  HD2 ARG A 223     111.253  87.840 100.814  1.00  4.37              
ATOM   3598  NE  ARG A 223     110.236  86.900  99.278  1.00  4.37              
ATOM   3599  HE  ARG A 223     109.359  86.984  99.792  1.00  4.37              
ATOM   3600  CZ  ARG A 223     110.093  86.954  97.966  1.00  4.37              
ATOM   3601  NH1 ARG A 223     111.097  87.073  97.141  1.00  4.37              
ATOM   3602 1HH1 ARG A 223     111.999  87.340  97.526  1.00  4.37              
ATOM   3603 2HH1 ARG A 223     110.904  87.193  96.166  1.00  4.37              
ATOM   3604  NH2 ARG A 223     108.895  86.897  97.459  1.00  4.37              
ATOM   3605 1HH2 ARG A 223     108.130  87.021  98.124  1.00  4.37              
ATOM   3606 2HH2 ARG A 223     108.740  86.966  96.471  1.00  4.37              
ATOM   3607  C   ARG A 223     114.569  86.674 103.629  1.00  4.37              
ATOM   3608  O   ARG A 223     114.839  87.573 104.423  1.00  4.37              
ATOM   3609  N   GLY A 224     115.242  85.526 103.625  1.00  4.40              
ATOM   3610  H   GLY A 224     114.987  84.826 102.948  1.00  4.40              
ATOM   3611  CA  GLY A 224     116.590  85.478 104.195  1.00  4.40              
ATOM   3612  HA1 GLY A 224     116.973  84.458 104.171  1.00  4.40              
ATOM   3613  HA2 GLY A 224     116.571  85.821 105.230  1.00  4.40              
ATOM   3614  C   GLY A 224     117.536  86.374 103.377  1.00  4.40              
ATOM   3615  O   GLY A 224     117.326  86.508 102.171  1.00  4.40              
ATOM   3616  N   LEU A 225     118.548  86.984 104.012  1.00  4.38              
ATOM   3617  H   LEU A 225     118.703  86.758 104.982  1.00  4.38              
ATOM   3618  CA  LEU A 225     119.358  88.069 103.420  1.00  4.38              
ATOM   3619  HA  LEU A 225     119.196  88.105 102.341  1.00  4.38              
ATOM   3620  CB  LEU A 225     118.954  89.430 104.032  1.00  4.38              
ATOM   3621  HB1 LEU A 225     119.535  90.219 103.552  1.00  4.38              
ATOM   3622  HB2 LEU A 225     119.203  89.429 105.094  1.00  4.38              
ATOM   3623  CG  LEU A 225     117.461  89.764 103.907  1.00  4.38              
ATOM   3624  HG  LEU A 225     116.889  88.966 104.368  1.00  4.38              
ATOM   3625  CD1 LEU A 225     117.131  91.040 104.674  1.00  4.38              
ATOM   3626 1HD1 LEU A 225     116.059  91.216 104.632  1.00  4.38              
ATOM   3627 2HD1 LEU A 225     117.404  90.914 105.718  1.00  4.38              
ATOM   3628 3HD1 LEU A 225     117.654  91.888 104.242  1.00  4.38              
ATOM   3629  CD2 LEU A 225     117.006  89.929 102.460  1.00  4.38              
ATOM   3630 1HD2 LEU A 225     117.261  89.052 101.871  1.00  4.38              
ATOM   3631 2HD2 LEU A 225     115.925  90.027 102.444  1.00  4.38              
ATOM   3632 3HD2 LEU A 225     117.478  90.806 102.019  1.00  4.38              
ATOM   3633  C   LEU A 225     120.870  87.791 103.608  1.00  4.38              
ATOM   3634  O   LEU A 225     121.585  87.422 102.672  1.00  4.38              
ATOM   3635  N   HIS A 226     121.320  87.869 104.858  1.00  4.41              
ATOM   3636  H   HIS A 226     120.706  88.225 105.572  1.00  4.41              
ATOM   3637  CA  HIS A 226     122.443  87.094 105.379  1.00  4.41              
ATOM   3638  HA  HIS A 226     122.401  86.113 104.904  1.00  4.41              
ATOM   3639  CB  HIS A 226     123.805  87.684 104.994  1.00  4.41              
ATOM   3640  HB1 HIS A 226     123.929  88.671 105.403  1.00  4.41              
ATOM   3641  HB2 HIS A 226     123.828  87.784 103.920  1.00  4.41              
ATOM   3642  CG  HIS A 226     124.996  86.864 105.407  1.00  4.41              
ATOM   3643  ND1 HIS A 226     125.119  85.481 105.269  1.00  4.41              
ATOM   3644  CE1 HIS A 226     126.289  85.158 105.836  1.00  4.41              
ATOM   3645  HE1 HIS A 226     126.677  84.150 105.904  1.00  4.41              
ATOM   3646  NE2 HIS A 226     126.893  86.256 106.326  1.00  4.41              
ATOM   3647  HE2 HIS A 226     127.752  86.266 106.855  1.00  4.41              
ATOM   3648  CD2 HIS A 226     126.093  87.343 106.057  1.00  4.41              
ATOM   3649  HD2 HIS A 226     126.258  88.374 106.335  1.00  4.41              
ATOM   3650  C   HIS A 226     122.274  86.842 106.857  1.00  4.41              
ATOM   3651  O   HIS A 226     121.518  87.563 107.514  1.00  4.41              
ATOM   3652  N   ASP A 227     122.919  85.774 107.325  1.00  4.42              
ATOM   3653  H   ASP A 227     123.570  85.301 106.722  1.00  4.42              
ATOM   3654  CA  ASP A 227     122.659  85.219 108.640  1.00  4.42              
ATOM   3655  HA  ASP A 227     121.930  85.892 109.090  1.00  4.42              
ATOM   3656  CB  ASP A 227     121.912  83.875 108.618  1.00  4.42              
ATOM   3657  HB1 ASP A 227     122.622  83.050 108.544  1.00  4.42              
ATOM   3658  HB2 ASP A 227     121.260  83.846 107.742  1.00  4.42              
ATOM   3659  CG  ASP A 227     121.037  83.725 109.877  1.00  4.42              
ATOM   3660  OD1 ASP A 227     121.295  84.414 110.897  1.00  4.42              
ATOM   3661  OD2 ASP A 227     120.056  82.956 109.784  1.00  4.42              
ATOM   3662  C   ASP A 227     123.845  85.295 109.647  1.00  4.42              
ATOM   3663  O   ASP A 227     124.503  84.288 109.919  1.00  4.42              
ATOM   3664  N   PRO A 228     124.252  86.531 110.069  1.00  4.46              
ATOM   3665  CD  PRO A 228     125.559  86.956 109.570  1.00  4.46              
ATOM   3666  HD1 PRO A 228     125.433  87.721 108.805  1.00  4.46              
ATOM   3667  HD2 PRO A 228     126.106  86.113 109.147  1.00  4.46              
ATOM   3668  CG  PRO A 228     126.354  87.522 110.751  1.00  4.46              
ATOM   3669  HG1 PRO A 228     126.330  88.610 110.718  1.00  4.46              
ATOM   3670  HG2 PRO A 228     127.384  87.165 110.751  1.00  4.46              
ATOM   3671  CB  PRO A 228     125.590  87.022 111.972  1.00  4.46              
ATOM   3672  HB1 PRO A 228     125.730  87.660 112.836  1.00  4.46              
ATOM   3673  HB2 PRO A 228     125.893  85.999 112.201  1.00  4.46              
ATOM   3674  CA  PRO A 228     124.147  87.019 111.469  1.00  4.46              
ATOM   3675  HA  PRO A 228     123.557  86.327 112.069  1.00  4.46              
ATOM   3676  C   PRO A 228     123.483  88.414 111.514  1.00  4.46              
ATOM   3677  O   PRO A 228     123.627  89.221 110.593  1.00  4.46              
ATOM   3678  N   GLN A 229     122.710  88.710 112.565  1.00  4.49              
ATOM   3679  H   GLN A 229     122.643  88.055 113.317  1.00  4.49              
ATOM   3680  CA  GLN A 229     121.873  89.923 112.583  1.00  4.49              
ATOM   3681  HA  GLN A 229     121.384  89.974 111.610  1.00  4.49              
ATOM   3682  CB  GLN A 229     120.748  89.820 113.622  1.00  4.49              
ATOM   3683  HB1 GLN A 229     120.234  90.781 113.673  1.00  4.49              
ATOM   3684  HB2 GLN A 229     121.158  89.582 114.605  1.00  4.49              
ATOM   3685  CG  GLN A 229     119.746  88.735 113.177  1.00  4.49              
ATOM   3686  HG1 GLN A 229     120.235  87.761 113.216  1.00  4.49              
ATOM   3687  HG2 GLN A 229     119.448  88.917 112.144  1.00  4.49              
ATOM   3688  CD  GLN A 229     118.472  88.669 114.013  1.00  4.49              
ATOM   3689  OE1 GLN A 229     118.073  89.598 114.696  1.00  4.49              
ATOM   3690  NE2 GLN A 229     117.768  87.557 113.984  1.00  4.49              
ATOM   3691 1HE2 GLN A 229     118.075  86.772 113.431  1.00  4.49              
ATOM   3692 2HE2 GLN A 229     116.952  87.529 114.568  1.00  4.49              
ATOM   3693  C   GLN A 229     122.684  91.243 112.653  1.00  4.49              
ATOM   3694  O   GLN A 229     122.271  92.283 112.118  1.00  4.49              
ATOM   3695  N   ASP A 230     123.897  91.171 113.204  1.00  4.51              
ATOM   3696  H   ASP A 230     124.207  90.284 113.589  1.00  4.51              
ATOM   3697  CA  ASP A 230     124.902  92.227 113.118  1.00  4.51              
ATOM   3698  HA  ASP A 230     124.496  93.094 113.641  1.00  4.51              
ATOM   3699  CB  ASP A 230     126.181  91.832 113.867  1.00  4.51              
ATOM   3700  HB1 ASP A 230     126.014  91.966 114.938  1.00  4.51              
ATOM   3701  HB2 ASP A 230     127.000  92.490 113.571  1.00  4.51              
ATOM   3702  CG  ASP A 230     126.546  90.379 113.606  1.00  4.51              
ATOM   3703  OD1 ASP A 230     127.225  90.139 112.586  1.00  4.51              
ATOM   3704  OD2 ASP A 230     126.040  89.525 114.369  1.00  4.51              
ATOM   3705  C   ASP A 230     125.142  92.718 111.674  1.00  4.51              
ATOM   3706  O   ASP A 230     124.898  93.895 111.386  1.00  4.51              
ATOM   3707  N   PHE A 231     125.492  91.829 110.732  1.00  4.48              
ATOM   3708  H   PHE A 231     125.713  90.884 111.035  1.00  4.48              
ATOM   3709  CA  PHE A 231     125.563  92.162 109.294  1.00  4.48              
ATOM   3710  HA  PHE A 231     126.420  92.814 109.133  1.00  4.48              
ATOM   3711  CB  PHE A 231     125.752  90.886 108.435  1.00  4.48              
ATOM   3712  HB1 PHE A 231     125.546  90.005 109.038  1.00  4.48              
ATOM   3713  HB2 PHE A 231     126.793  90.824 108.115  1.00  4.48              
ATOM   3714  CG  PHE A 231     124.842  90.850 107.214  1.00  4.48              
ATOM   3715  CD1 PHE A 231     123.552  90.291 107.320  1.00  4.48              
ATOM   3716  HD1 PHE A 231     123.268  89.739 108.204  1.00  4.48              
ATOM   3717  CE1 PHE A 231     122.590  90.534 106.325  1.00  4.48              
ATOM   3718  HE1 PHE A 231     121.593  90.138 106.444  1.00  4.48              
ATOM   3719  CZ  PHE A 231     122.943  91.252 105.172  1.00  4.48              
ATOM   3720  HZ  PHE A 231     122.231  91.370 104.374  1.00  4.48              
ATOM   3721  CE2 PHE A 231     124.237  91.781 105.043  1.00  4.48              
ATOM   3722  HE2 PHE A 231     124.512  92.320 104.150  1.00  4.48              
ATOM   3723  CD2 PHE A 231     125.179  91.593 106.069  1.00  4.48              
ATOM   3724  HD2 PHE A 231     126.149  92.058 106.004  1.00  4.48              
ATOM   3725  C   PHE A 231     124.305  92.957 108.810  1.00  4.48              
ATOM   3726  O   PHE A 231     124.361  93.953 108.054  1.00  4.48              
ATOM   3727  N   LEU A 232     123.136  92.459 109.223  1.00  4.59              
ATOM   3728  H   LEU A 232     123.146  91.704 109.895  1.00  4.59              
ATOM   3729  CA  LEU A 232     121.860  92.917 108.697  1.00  4.59              
ATOM   3730  HA  LEU A 232     121.889  92.851 107.610  1.00  4.59              
ATOM   3731  CB  LEU A 232     120.740  91.992 109.229  1.00  4.59              
ATOM   3732  HB1 LEU A 232     120.810  91.932 110.308  1.00  4.59              
ATOM   3733  HB2 LEU A 232     120.901  90.987 108.836  1.00  4.59              
ATOM   3734  CG  LEU A 232     119.301  92.431 108.922  1.00  4.59              
ATOM   3735  HG  LEU A 232     119.120  93.422 109.338  1.00  4.59              
ATOM   3736  CD1 LEU A 232     119.045  92.470 107.422  1.00  4.59              
ATOM   3737 1HD1 LEU A 232     118.014  92.766 107.230  1.00  4.59              
ATOM   3738 2HD1 LEU A 232     119.704  93.209 106.977  1.00  4.59              
ATOM   3739 3HD1 LEU A 232     119.250  91.494 106.984  1.00  4.59              
ATOM   3740  CD2 LEU A 232     118.300  91.459 109.547  1.00  4.59              
ATOM   3741 1HD2 LEU A 232     117.285  91.796 109.340  1.00  4.59              
ATOM   3742 2HD2 LEU A 232     118.449  90.454 109.149  1.00  4.59              
ATOM   3743 3HD2 LEU A 232     118.446  91.441 110.627  1.00  4.59              
ATOM   3744  C   LEU A 232     121.643  94.403 109.065  1.00  4.59              
ATOM   3745  O   LEU A 232     121.089  95.187 108.267  1.00  4.59              
ATOM   3746  N   GLU A 233     122.171  94.819 110.225  1.00  4.44              
ATOM   3747  H   GLU A 233     122.654  94.162 110.832  1.00  4.44              
ATOM   3748  CA  GLU A 233     122.125  96.244 110.591  1.00  4.44              
ATOM   3749  HA  GLU A 233     121.081  96.527 110.731  1.00  4.44              
ATOM   3750  CB  GLU A 233     122.843  96.436 111.946  1.00  4.44              
ATOM   3751  HB1 GLU A 233     123.901  96.227 111.797  1.00  4.44              
ATOM   3752  HB2 GLU A 233     122.465  95.707 112.665  1.00  4.44              
ATOM   3753  CG  GLU A 233     122.747  97.843 112.568  1.00  4.44              
ATOM   3754  HG1 GLU A 233     122.931  98.599 111.801  1.00  4.44              
ATOM   3755  HG2 GLU A 233     123.557  97.930 113.296  1.00  4.44              
ATOM   3756  CD  GLU A 233     121.422  98.150 113.287  1.00  4.44              
ATOM   3757  OE1 GLU A 233     120.393  97.514 112.967  1.00  4.44              
ATOM   3758  OE2 GLU A 233     121.424  99.072 114.139  1.00  4.44              
ATOM   3759  C   GLU A 233     122.716  97.184 109.515  1.00  4.44              
ATOM   3760  O   GLU A 233     122.061  98.126 109.025  1.00  4.44              
ATOM   3761  N   ASN A 234     123.940  96.864 109.067  1.00  4.43              
ATOM   3762  H   ASN A 234     124.377  96.034 109.456  1.00  4.43              
ATOM   3763  CA  ASN A 234     124.607  97.571 107.970  1.00  4.43              
ATOM   3764  HA  ASN A 234     124.821  98.584 108.301  1.00  4.43              
ATOM   3765  CB  ASN A 234     125.965  96.918 107.675  1.00  4.43              
ATOM   3766  HB1 ASN A 234     125.860  95.840 107.581  1.00  4.43              
ATOM   3767  HB2 ASN A 234     126.659  97.125 108.489  1.00  4.43              
ATOM   3768  CG  ASN A 234     126.534  97.470 106.390  1.00  4.43              
ATOM   3769  OD1 ASN A 234     127.122  98.538 106.328  1.00  4.43              
ATOM   3770  ND2 ASN A 234     126.272  96.807 105.290  1.00  4.43              
ATOM   3771 1HD2 ASN A 234     125.741  95.955 105.343  1.00  4.43              
ATOM   3772 2HD2 ASN A 234     126.482  97.306 104.434  1.00  4.43              
ATOM   3773  C   ASN A 234     123.676  97.678 106.740  1.00  4.43              
ATOM   3774  O   ASN A 234     123.457  98.778 106.193  1.00  4.43              
ATOM   3775  N   LEU A 235     123.054  96.546 106.350  1.00  4.41              
ATOM   3776  H   LEU A 235     123.129  95.703 106.915  1.00  4.41              
ATOM   3777  CA  LEU A 235     122.148  96.587 105.178  1.00  4.41              
ATOM   3778  HA  LEU A 235     122.744  96.832 104.312  1.00  4.41              
ATOM   3779  CB  LEU A 235     121.471  95.198 105.015  1.00  4.41              
ATOM   3780  HB1 LEU A 235     120.896  95.010 105.915  1.00  4.41              
ATOM   3781  HB2 LEU A 235     122.264  94.448 104.989  1.00  4.41              
ATOM   3782  CG  LEU A 235     120.512  94.891 103.835  1.00  4.41              
ATOM   3783  HG  LEU A 235     121.095  94.774 102.926  1.00  4.41              
ATOM   3784  CD1 LEU A 235     119.820  93.558 104.126  1.00  4.41              
ATOM   3785 1HD1 LEU A 235     119.321  93.198 103.229  1.00  4.41              
ATOM   3786 2HD1 LEU A 235     120.541  92.813 104.455  1.00  4.41              
ATOM   3787 3HD1 LEU A 235     119.071  93.694 104.906  1.00  4.41              
ATOM   3788  CD2 LEU A 235     119.339  95.837 103.544  1.00  4.41              
ATOM   3789 1HD2 LEU A 235     118.706  95.399 102.771  1.00  4.41              
ATOM   3790 2HD2 LEU A 235     118.754  95.988 104.452  1.00  4.41              
ATOM   3791 3HD2 LEU A 235     119.688  96.789 103.173  1.00  4.41              
ATOM   3792  C   LEU A 235     121.093  97.669 105.324  1.00  4.41              
ATOM   3793  O   LEU A 235     120.887  98.497 104.429  1.00  4.41              
ATOM   3794  N   SER A 236     120.469  97.702 106.494  1.00  4.57              
ATOM   3795  H   SER A 236     120.760  97.071 107.237  1.00  4.57              
ATOM   3796  CA  SER A 236     119.398  98.663 106.711  1.00  4.57              
ATOM   3797  HA  SER A 236     118.647  98.516 105.943  1.00  4.57              
ATOM   3798  CB  SER A 236     118.711  98.323 108.010  1.00  4.57              
ATOM   3799  HB1 SER A 236     117.871  99.005 108.133  1.00  4.57              
ATOM   3800  HB2 SER A 236     119.417  98.423 108.834  1.00  4.57              
ATOM   3801  OG  SER A 236     118.226  96.996 107.969  1.00  4.57              
ATOM   3802  HG  SER A 236     118.957  96.410 108.215  1.00  4.57              
ATOM   3803  C   SER A 236     119.856 100.112 106.639  1.00  4.57              
ATOM   3804  O   SER A 236     119.147 100.936 106.028  1.00  4.57              
ATOM   3805  N   THR A 237     121.065 100.421 107.151  1.00  4.51              
ATOM   3806  H   THR A 237     121.637  99.702 107.588  1.00  4.51              
ATOM   3807  CA  THR A 237     121.586 101.793 106.953  1.00  4.51              
ATOM   3808  HA  THR A 237     120.792 102.451 107.303  1.00  4.51              
ATOM   3809  CB  THR A 237     122.771 102.177 107.858  1.00  4.51              
ATOM   3810  HB  THR A 237     122.419 102.156 108.888  1.00  4.51              
ATOM   3811  CG2 THR A 237     124.002 101.294 107.790  1.00  4.51              
ATOM   3812 1HG2 THR A 237     123.741 100.341 108.237  1.00  4.51              
ATOM   3813 2HG2 THR A 237     124.325 101.163 106.760  1.00  4.51              
ATOM   3814 3HG2 THR A 237     124.811 101.736 108.371  1.00  4.51              
ATOM   3815  OG1 THR A 237     123.191 103.492 107.596  1.00  4.51              
ATOM   3816  HG1 THR A 237     122.992 104.020 108.377  1.00  4.51              
ATOM   3817  C   THR A 237     121.723 102.169 105.483  1.00  4.51              
ATOM   3818  O   THR A 237     121.321 103.255 105.057  1.00  4.51              
ATOM   3819  N   ARG A 238     122.106 101.207 104.648  1.00  4.51              
ATOM   3820  H   ARG A 238     122.322 100.289 105.031  1.00  4.51              
ATOM   3821  CA  ARG A 238     122.258 101.443 103.196  1.00  4.51              
ATOM   3822  HA  ARG A 238     122.559 102.476 103.023  1.00  4.51              
ATOM   3823  CB  ARG A 238     123.396 100.507 102.800  1.00  4.51              
ATOM   3824  HB1 ARG A 238     123.593 100.613 101.739  1.00  4.51              
ATOM   3825  HB2 ARG A 238     123.064  99.484 102.958  1.00  4.51              
ATOM   3826  CG  ARG A 238     124.680 100.731 103.644  1.00  4.51              
ATOM   3827  HG1 ARG A 238     125.495 100.246 103.135  1.00  4.51              
ATOM   3828  HG2 ARG A 238     124.590 100.211 104.591  1.00  4.51              
ATOM   3829  CD  ARG A 238     125.080 102.188 103.948  1.00  4.51              
ATOM   3830  HD1 ARG A 238     124.595 102.519 104.869  1.00  4.51              
ATOM   3831  HD2 ARG A 238     124.732 102.823 103.134  1.00  4.51              
ATOM   3832  NE  ARG A 238     126.546 102.312 104.080  1.00  4.51              
ATOM   3833  HE  ARG A 238     127.042 101.516 104.454  1.00  4.51              
ATOM   3834  CZ  ARG A 238     127.273 103.233 103.473  1.00  4.51              
ATOM   3835  NH1 ARG A 238     126.788 104.386 103.126  1.00  4.51              
ATOM   3836 1HH1 ARG A 238     125.853 104.639 103.387  1.00  4.51              
ATOM   3837 2HH1 ARG A 238     127.292 104.882 102.399  1.00  4.51              
ATOM   3838  NH2 ARG A 238     128.488 102.984 103.101  1.00  4.51              
ATOM   3839 1HH2 ARG A 238     128.938 102.119 103.328  1.00  4.51              
ATOM   3840 2HH2 ARG A 238     128.770 103.486 102.258  1.00  4.51              
ATOM   3841  C   ARG A 238     120.995 101.263 102.339  1.00  4.51              
ATOM   3842  O   ARG A 238     121.056 101.505 101.130  1.00  4.51              
ATOM   3843  N   GLN A 239     119.857 100.953 102.971  1.00  4.61              
ATOM   3844  H   GLN A 239     119.910 100.688 103.946  1.00  4.61              
ATOM   3845  CA  GLN A 239     118.528 101.206 102.374  1.00  4.61              
ATOM   3846  HA  GLN A 239     118.654 101.578 101.358  1.00  4.61              
ATOM   3847  CB  GLN A 239     117.714  99.912 102.274  1.00  4.61              
ATOM   3848  HB1 GLN A 239     118.249  99.192 101.656  1.00  4.61              
ATOM   3849  HB2 GLN A 239     116.760 100.135 101.791  1.00  4.61              
ATOM   3850  CG  GLN A 239     117.463  99.280 103.641  1.00  4.61              
ATOM   3851  HG1 GLN A 239     117.261 100.045 104.390  1.00  4.61              
ATOM   3852  HG2 GLN A 239     118.348  98.720 103.918  1.00  4.61              
ATOM   3853  CD  GLN A 239     116.278  98.343 103.609  1.00  4.61              
ATOM   3854  OE1 GLN A 239     115.226  98.613 104.154  1.00  4.61              
ATOM   3855  NE2 GLN A 239     116.383  97.200 102.975  1.00  4.61              
ATOM   3856 1HE2 GLN A 239     117.245  96.925 102.543  1.00  4.61              
ATOM   3857 2HE2 GLN A 239     115.570  96.605 102.997  1.00  4.61              
ATOM   3858  C   GLN A 239     117.766 102.319 103.129  1.00  4.61              
ATOM   3859  O   GLN A 239     116.570 102.508 102.942  1.00  4.61              
ATOM   3860  N   VAL A 240     118.477 103.046 104.001  1.00  5.80              
ATOM   3861  H   VAL A 240     119.442 102.779 104.137  1.00  5.80              
ATOM   3862  CA  VAL A 240     118.057 104.213 104.784  1.00  5.80              
ATOM   3863  HA  VAL A 240     118.925 104.366 105.424  1.00  5.80              
ATOM   3864  CB  VAL A 240     118.027 105.506 103.932  1.00  5.80              
ATOM   3865  HB  VAL A 240     118.751 105.377 103.126  1.00  5.80              
ATOM   3866  CG1 VAL A 240     116.690 105.826 103.272  1.00  5.80              
ATOM   3867 1HG1 VAL A 240     116.800 106.689 102.616  1.00  5.80              
ATOM   3868 2HG1 VAL A 240     116.361 104.979 102.675  1.00  5.80              
ATOM   3869 3HG1 VAL A 240     115.942 106.055 104.029  1.00  5.80              
ATOM   3870  CG2 VAL A 240     118.496 106.743 104.715  1.00  5.80              
ATOM   3871 1HG2 VAL A 240     118.550 107.601 104.045  1.00  5.80              
ATOM   3872 2HG2 VAL A 240     117.803 106.974 105.523  1.00  5.80              
ATOM   3873 3HG2 VAL A 240     119.489 106.565 105.130  1.00  5.80              
ATOM   3874  C   VAL A 240     116.963 104.023 105.840  1.00  5.80              
ATOM   3875  O   VAL A 240     116.449 105.017 106.346  1.00  5.80              
ATOM   3876  N   ARG A 241     116.649 102.785 106.273  1.00  6.38              
ATOM   3877  H   ARG A 241     117.154 101.998 105.882  1.00  6.38              
ATOM   3878  CA  ARG A 241     115.398 102.571 107.054  1.00  6.38              
ATOM   3879  HA  ARG A 241     114.818 103.496 107.022  1.00  6.38              
ATOM   3880  CB  ARG A 241     114.485 101.492 106.398  1.00  6.38              
ATOM   3881  HB1 ARG A 241     114.886 101.265 105.408  1.00  6.38              
ATOM   3882  HB2 ARG A 241     113.512 101.949 106.224  1.00  6.38              
ATOM   3883  CG  ARG A 241     114.231 100.133 107.126  1.00  6.38              
ATOM   3884  HG1 ARG A 241     115.063  99.852 107.769  1.00  6.38              
ATOM   3885  HG2 ARG A 241     114.225  99.383 106.337  1.00  6.38              
ATOM   3886  CD  ARG A 241     112.875  99.932 107.860  1.00  6.38              
ATOM   3887  HD1 ARG A 241     112.628  98.873 107.769  1.00  6.38              
ATOM   3888  HD2 ARG A 241     112.107 100.491 107.329  1.00  6.38              
ATOM   3889  NE  ARG A 241     112.844 100.283 109.306  1.00  6.38              
ATOM   3890  HE  ARG A 241     113.461 101.031 109.611  1.00  6.38              
ATOM   3891  CZ  ARG A 241     112.044  99.781 110.249  1.00  6.38              
ATOM   3892  NH1 ARG A 241     111.090  98.922 110.003  1.00  6.38              
ATOM   3893 1HH1 ARG A 241     110.879  98.691 109.059  1.00  6.38              
ATOM   3894 2HH1 ARG A 241     110.450  98.606 110.741  1.00  6.38              
ATOM   3895  NH2 ARG A 241     112.202 100.111 111.496  1.00  6.38              
ATOM   3896 1HH2 ARG A 241     113.011 100.665 111.770  1.00  6.38              
ATOM   3897 2HH2 ARG A 241     111.590  99.709 112.192  1.00  6.38              
ATOM   3898  C   ARG A 241     115.498 102.312 108.543  1.00  6.38              
ATOM   3899  O   ARG A 241     114.503 102.569 109.210  1.00  6.38              
ATOM   3900  N   ILE A 242     116.580 101.698 109.035  1.00  7.25              
ATOM   3901  H   ILE A 242     117.352 101.545 108.409  1.00  7.25              
ATOM   3902  CA  ILE A 242     116.506 100.929 110.298  1.00  7.25              
ATOM   3903  HA  ILE A 242     115.798 100.117 110.128  1.00  7.25              
ATOM   3904  CB  ILE A 242     117.844 100.285 110.776  1.00  7.25              
ATOM   3905  HB  ILE A 242     117.998 100.545 111.812  1.00  7.25              
ATOM   3906  CG2 ILE A 242     117.674  98.760 110.893  1.00  7.25              
ATOM   3907 1HG2 ILE A 242     118.631  98.258 111.040  1.00  7.25              
ATOM   3908 2HG2 ILE A 242     117.069  98.546 111.776  1.00  7.25              
ATOM   3909 3HG2 ILE A 242     117.143  98.332 110.047  1.00  7.25              
ATOM   3910  CG1 ILE A 242     119.105 100.889 110.125  1.00  7.25              
ATOM   3911 1HG1 ILE A 242     119.062 101.975 110.226  1.00  7.25              
ATOM   3912 2HG1 ILE A 242     119.127 100.670 109.068  1.00  7.25              
ATOM   3913  CD1 ILE A 242     120.410 100.429 110.783  1.00  7.25              
ATOM   3914  HD1 ILE A 242     121.257 100.905 110.294  1.00  7.25              
ATOM   3915  HD2 ILE A 242     120.412 100.705 111.838  1.00  7.25              
ATOM   3916  HD3 ILE A 242     120.523  99.351 110.698  1.00  7.25              
ATOM   3917  C   ILE A 242     115.905 101.719 111.459  1.00  7.25              
ATOM   3918  O   ILE A 242     114.737 101.553 111.825  1.00  7.25              
ATOM   3919  N   GLN A 243     116.753 102.605 111.966  1.00  5.88              
ATOM   3920  H   GLN A 243     117.682 102.581 111.582  1.00  5.88              
ATOM   3921  CA  GLN A 243     116.562 103.435 113.132  1.00  5.88              
ATOM   3922  HA  GLN A 243     115.702 103.081 113.705  1.00  5.88              
ATOM   3923  CB  GLN A 243     117.833 103.304 114.013  1.00  5.88              
ATOM   3924  HB1 GLN A 243     117.891 104.194 114.641  1.00  5.88              
ATOM   3925  HB2 GLN A 243     118.713 103.319 113.367  1.00  5.88              
ATOM   3926  CG  GLN A 243     117.942 102.079 114.968  1.00  5.88              
ATOM   3927  HG1 GLN A 243     117.223 102.218 115.775  1.00  5.88              
ATOM   3928  HG2 GLN A 243     118.934 102.087 115.420  1.00  5.88              
ATOM   3929  CD  GLN A 243     117.689 100.681 114.378  1.00  5.88              
ATOM   3930  OE1 GLN A 243     116.560 100.338 114.066  1.00  5.88              
ATOM   3931  NE2 GLN A 243     118.676  99.825 114.188  1.00  5.88              
ATOM   3932 1HE2 GLN A 243     119.658  99.965 114.426  1.00  5.88              
ATOM   3933 2HE2 GLN A 243     118.467  98.906 113.822  1.00  5.88              
ATOM   3934  C   GLN A 243     116.255 104.871 112.679  1.00  5.88              
ATOM   3935  O   GLN A 243     115.473 105.595 113.290  1.00  5.88              
ATOM   3936  N   THR A 244     116.764 105.222 111.499  1.00  4.63              
ATOM   3937  H   THR A 244     117.402 104.572 111.065  1.00  4.63              
ATOM   3938  CA  THR A 244     116.274 106.252 110.589  1.00  4.63              
ATOM   3939  HA  THR A 244     116.200 107.199 111.124  1.00  4.63              
ATOM   3940  CB  THR A 244     117.303 106.411 109.448  1.00  4.63              
ATOM   3941  HB  THR A 244     116.893 107.046 108.665  1.00  4.63              
ATOM   3942  CG2 THR A 244     118.604 107.047 109.935  1.00  4.63              
ATOM   3943 1HG2 THR A 244     118.394 108.032 110.354  1.00  4.63              
ATOM   3944 2HG2 THR A 244     119.075 106.421 110.692  1.00  4.63              
ATOM   3945 3HG2 THR A 244     119.287 107.159 109.093  1.00  4.63              
ATOM   3946  OG1 THR A 244     117.660 105.157 108.896  1.00  4.63              
ATOM   3947  HG1 THR A 244     117.063 105.050 108.138  1.00  4.63              
ATOM   3948  C   THR A 244     114.886 105.929 110.031  1.00  4.63              
ATOM   3949  O   THR A 244     114.716 105.637 108.846  1.00  4.63              
ATOM   3950  N   VAL A 245     113.882 106.075 110.902  1.00  4.69              
ATOM   3951  H   VAL A 245     114.151 106.196 111.873  1.00  4.69              
ATOM   3952  CA  VAL A 245     112.454 106.308 110.589  1.00  4.69              
ATOM   3953  HA  VAL A 245     111.963 105.344 110.456  1.00  4.69              
ATOM   3954  CB  VAL A 245     111.770 107.037 111.779  1.00  4.69              
ATOM   3955  HB  VAL A 245     111.476 106.263 112.482  1.00  4.69              
ATOM   3956  CG1 VAL A 245     112.682 108.019 112.543  1.00  4.69              
ATOM   3957 1HG1 VAL A 245     112.106 108.526 113.319  1.00  4.69              
ATOM   3958 2HG1 VAL A 245     113.490 107.484 113.041  1.00  4.69              
ATOM   3959 3HG1 VAL A 245     113.097 108.766 111.865  1.00  4.69              
ATOM   3960  CG2 VAL A 245     110.520 107.849 111.400  1.00  4.69              
ATOM   3961 1HG2 VAL A 245     109.972 108.117 112.303  1.00  4.69              
ATOM   3962 2HG2 VAL A 245     110.795 108.760 110.868  1.00  4.69              
ATOM   3963 3HG2 VAL A 245     109.863 107.254 110.766  1.00  4.69              
ATOM   3964  C   VAL A 245     112.214 107.093 109.284  1.00  4.69              
ATOM   3965  O   VAL A 245     111.266 106.824 108.532  1.00  4.69              
ATOM   3966  N   ASN A 246     113.132 108.027 109.014  1.00  4.59              
ATOM   3967  H   ASN A 246     113.835 108.166 109.728  1.00  4.59              
ATOM   3968  CA  ASN A 246     113.346 108.793 107.795  1.00  4.59              
ATOM   3969  HA  ASN A 246     112.864 109.764 107.918  1.00  4.59              
ATOM   3970  CB  ASN A 246     114.862 109.028 107.607  1.00  4.59              
ATOM   3971  HB1 ASN A 246     115.004 109.593 106.686  1.00  4.59              
ATOM   3972  HB2 ASN A 246     115.358 108.068 107.469  1.00  4.59              
ATOM   3973  CG  ASN A 246     115.553 109.769 108.743  1.00  4.59              
ATOM   3974  OD1 ASN A 246     115.484 109.396 109.903  1.00  4.59              
ATOM   3975  ND2 ASN A 246     116.248 110.845 108.453  1.00  4.59              
ATOM   3976 1HD2 ASN A 246     116.310 111.166 107.505  1.00  4.59              
ATOM   3977 2HD2 ASN A 246     116.678 111.330 109.221  1.00  4.59              
ATOM   3978  C   ASN A 246     112.773 108.189 106.490  1.00  4.59              
ATOM   3979  O   ASN A 246     112.278 108.942 105.655  1.00  4.59              
ATOM   3980  N   LEU A 247     112.849 106.867 106.295  1.00  4.53              
ATOM   3981  H   LEU A 247     113.265 106.311 107.032  1.00  4.53              
ATOM   3982  CA  LEU A 247     112.446 106.190 105.061  1.00  4.53              
ATOM   3983  HA  LEU A 247     112.855 106.796 104.252  1.00  4.53              
ATOM   3984  CB  LEU A 247     113.157 104.817 105.011  1.00  4.53              
ATOM   3985  HB1 LEU A 247     112.670 104.141 105.712  1.00  4.53              
ATOM   3986  HB2 LEU A 247     114.157 104.989 105.400  1.00  4.53              
ATOM   3987  CG  LEU A 247     113.381 104.090 103.658  1.00  4.53              
ATOM   3988  HG  LEU A 247     114.339 103.583 103.753  1.00  4.53              
ATOM   3989  CD1 LEU A 247     112.358 102.991 103.358  1.00  4.53              
ATOM   3990 1HD1 LEU A 247     111.355 103.403 103.298  1.00  4.53              
ATOM   3991 2HD1 LEU A 247     112.616 102.509 102.414  1.00  4.53              
ATOM   3992 3HD1 LEU A 247     112.402 102.235 104.140  1.00  4.53              
ATOM   3993  CD2 LEU A 247     113.476 104.984 102.417  1.00  4.53              
ATOM   3994 1HD2 LEU A 247     113.929 104.418 101.602  1.00  4.53              
ATOM   3995 2HD2 LEU A 247     112.492 105.321 102.100  1.00  4.53              
ATOM   3996 3HD2 LEU A 247     114.091 105.856 102.618  1.00  4.53              
ATOM   3997  C   LEU A 247     110.939 106.082 104.751  1.00  4.53              
ATOM   3998  O   LEU A 247     110.597 105.748 103.615  1.00  4.53              
ATOM   3999  N   HIS A 248     110.041 106.379 105.706  1.00  4.35              
ATOM   4000  H   HIS A 248     110.407 106.668 106.609  1.00  4.35              
ATOM   4001  CA  HIS A 248     108.565 106.399 105.498  1.00  4.35              
ATOM   4002  HA  HIS A 248     108.128 106.313 106.494  1.00  4.35              
ATOM   4003  CB  HIS A 248     108.110 107.762 104.969  1.00  4.35              
ATOM   4004  HB1 HIS A 248     107.109 107.669 104.545  1.00  4.35              
ATOM   4005  HB2 HIS A 248     108.783 108.108 104.183  1.00  4.35              
ATOM   4006  CG  HIS A 248     108.042 108.769 106.082  1.00  4.35              
ATOM   4007  ND1 HIS A 248     107.018 108.831 107.031  1.00  4.35              
ATOM   4008  CE1 HIS A 248     107.380 109.797 107.889  1.00  4.35              
ATOM   4009  HE1 HIS A 248     106.799 110.108 108.748  1.00  4.35              
ATOM   4010  NE2 HIS A 248     108.567 110.320 107.537  1.00  4.35              
ATOM   4011  HE2 HIS A 248     109.059 111.045 108.037  1.00  4.35              
ATOM   4012  CD2 HIS A 248     109.006 109.678 106.401  1.00  4.35              
ATOM   4013  HD2 HIS A 248     109.941 109.827 105.877  1.00  4.35              
ATOM   4014  C   HIS A 248     107.945 105.216 104.699  1.00  4.35              
ATOM   4015  O   HIS A 248     107.876 105.209 103.466  1.00  4.35              
ATOM   4016  N   LEU A 249     107.517 104.170 105.420  1.00  4.36              
ATOM   4017  H   LEU A 249     107.530 104.270 106.426  1.00  4.36              
ATOM   4018  CA  LEU A 249     107.527 102.795 104.893  1.00  4.36              
ATOM   4019  HA  LEU A 249     108.367 102.715 104.202  1.00  4.36              
ATOM   4020  CB  LEU A 249     107.797 101.812 106.047  1.00  4.36              
ATOM   4021  HB1 LEU A 249     107.907 100.817 105.612  1.00  4.36              
ATOM   4022  HB2 LEU A 249     106.928 101.790 106.706  1.00  4.36              
ATOM   4023  CG  LEU A 249     109.046 102.112 106.897  1.00  4.36              
ATOM   4024  HG  LEU A 249     108.858 102.992 107.512  1.00  4.36              
ATOM   4025  CD1 LEU A 249     109.324 100.925 107.811  1.00  4.36              
ATOM   4026 1HD1 LEU A 249     108.500 100.815 108.512  1.00  4.36              
ATOM   4027 2HD1 LEU A 249     109.450 100.013 107.228  1.00  4.36              
ATOM   4028 3HD1 LEU A 249     110.223 101.119 108.389  1.00  4.36              
ATOM   4029  CD2 LEU A 249     110.311 102.358 106.078  1.00  4.36              
ATOM   4030 1HD2 LEU A 249     111.150 102.525 106.752  1.00  4.36              
ATOM   4031 2HD2 LEU A 249     110.509 101.500 105.434  1.00  4.36              
ATOM   4032 3HD2 LEU A 249     110.195 103.254 105.471  1.00  4.36              
ATOM   4033  C   LEU A 249     106.310 102.310 104.087  1.00  4.36              
ATOM   4034  O   LEU A 249     106.492 101.410 103.277  1.00  4.36              
ATOM   4035  N   SER A 250     105.110 102.877 104.259  1.00  4.38              
ATOM   4036  H   SER A 250     105.052 103.641 104.917  1.00  4.38              
ATOM   4037  CA  SER A 250     103.853 102.504 103.567  1.00  4.38              
ATOM   4038  HA  SER A 250     103.090 103.192 103.929  1.00  4.38              
ATOM   4039  CB  SER A 250     103.948 102.772 102.052  1.00  4.38              
ATOM   4040  HB1 SER A 250     104.799 102.237 101.627  1.00  4.38              
ATOM   4041  HB2 SER A 250     104.092 103.841 101.888  1.00  4.38              
ATOM   4042  OG  SER A 250     102.776 102.348 101.376  1.00  4.38              
ATOM   4043  HG  SER A 250     102.872 101.390 101.236  1.00  4.38              
ATOM   4044  C   SER A 250     103.279 101.101 103.836  1.00  4.38              
ATOM   4045  O   SER A 250     102.118 100.995 104.234  1.00  4.38              
ATOM   4046  N   SER A 251     104.059 100.041 103.608  1.00  4.43              
ATOM   4047  H   SER A 251     105.007 100.237 103.307  1.00  4.43              
ATOM   4048  CA  SER A 251     103.563  98.680 103.336  1.00  4.43              
ATOM   4049  HA  SER A 251     102.560  98.560 103.743  1.00  4.43              
ATOM   4050  CB  SER A 251     103.490  98.424 101.800  1.00  4.43              
ATOM   4051  HB1 SER A 251     102.652  97.755 101.600  1.00  4.43              
ATOM   4052  HB2 SER A 251     104.391  97.920 101.451  1.00  4.43              
ATOM   4053  OG  SER A 251     103.363  99.584 100.986  1.00  4.43              
ATOM   4054  HG  SER A 251     104.148  99.609 100.388  1.00  4.43              
ATOM   4055  C   SER A 251     104.491  97.630 103.977  1.00  4.43              
ATOM   4056  O   SER A 251     105.459  97.172 103.369  1.00  4.43              
ATOM   4057  N   ILE A 252     104.238  97.237 105.225  1.00  4.40              
ATOM   4058  H   ILE A 252     103.409  97.601 105.684  1.00  4.40              
ATOM   4059  CA  ILE A 252     105.091  96.256 105.926  1.00  4.40              
ATOM   4060  HA  ILE A 252     106.052  96.163 105.422  1.00  4.40              
ATOM   4061  CB  ILE A 252     105.375  96.721 107.377  1.00  4.40              
ATOM   4062  HB  ILE A 252     104.421  96.918 107.868  1.00  4.40              
ATOM   4063  CG2 ILE A 252     106.116  95.642 108.200  1.00  4.40              
ATOM   4064 1HG2 ILE A 252     106.235  95.969 109.233  1.00  4.40              
ATOM   4065 2HG2 ILE A 252     105.539  94.718 108.236  1.00  4.40              
ATOM   4066 3HG2 ILE A 252     107.099  95.452 107.771  1.00  4.40              
ATOM   4067  CG1 ILE A 252     106.187  98.036 107.366  1.00  4.40              
ATOM   4068 1HG1 ILE A 252     105.609  98.804 106.855  1.00  4.40              
ATOM   4069 2HG1 ILE A 252     107.116  97.894 106.812  1.00  4.40              
ATOM   4070  CD1 ILE A 252     106.523  98.554 108.769  1.00  4.40              
ATOM   4071  HD1 ILE A 252     105.681  98.391 109.441  1.00  4.40              
ATOM   4072  HD2 ILE A 252     107.403  98.041 109.161  1.00  4.40              
ATOM   4073  HD3 ILE A 252     106.723  99.621 108.723  1.00  4.40              
ATOM   4074  C   ILE A 252     104.426  94.892 105.932  1.00  4.40              
ATOM   4075  O   ILE A 252     103.324  94.754 106.439  1.00  4.40              
ATOM   4076  N   TRP A 253     105.092  93.862 105.411  1.00  4.43              
ATOM   4077  H   TRP A 253     105.949  94.050 104.918  1.00  4.43              
ATOM   4078  CA  TRP A 253     104.486  92.533 105.290  1.00  4.43              
ATOM   4079  HA  TRP A 253     103.459  92.682 104.959  1.00  4.43              
ATOM   4080  CB  TRP A 253     105.200  91.747 104.174  1.00  4.43              
ATOM   4081  HB1 TRP A 253     105.067  90.680 104.352  1.00  4.43              
ATOM   4082  HB2 TRP A 253     106.273  91.944 104.202  1.00  4.43              
ATOM   4083  CG  TRP A 253     104.689  91.988 102.793  1.00  4.43              
ATOM   4084  CD1 TRP A 253     105.121  92.934 101.928  1.00  4.43              
ATOM   4085  HD1 TRP A 253     105.897  93.666 102.122  1.00  4.43              
ATOM   4086  NE1 TRP A 253     104.444  92.802 100.733  1.00  4.43              
ATOM   4087  HE1 TRP A 253     104.644  93.374  99.923  1.00  4.43              
ATOM   4088  CE2 TRP A 253     103.528  91.775 100.770  1.00  4.43              
ATOM   4089  CZ2 TRP A 253     102.627  91.258  99.829  1.00  4.43              
ATOM   4090  HZ2 TRP A 253     102.576  91.681  98.837  1.00  4.43              
ATOM   4091  CH2 TRP A 253     101.810  90.173 100.190  1.00  4.43              
ATOM   4092  HH2 TRP A 253     101.120  89.757  99.470  1.00  4.43              
ATOM   4093  CZ3 TRP A 253     101.908  89.618 101.479  1.00  4.43              
ATOM   4094  HZ3 TRP A 253     101.294  88.767 101.741  1.00  4.43              
ATOM   4095  CE3 TRP A 253     102.823  90.142 102.414  1.00  4.43              
ATOM   4096  HE3 TRP A 253     102.904  89.698 103.396  1.00  4.43              
ATOM   4097  CD2 TRP A 253     103.656  91.236 102.083  1.00  4.43              
ATOM   4098  C   TRP A 253     104.396  91.715 106.572  1.00  4.43              
ATOM   4099  O   TRP A 253     103.319  91.661 107.167  1.00  4.43              
ATOM   4100  N   SER A 254     105.521  91.056 106.910  1.00  4.48              
ATOM   4101  H   SER A 254     106.332  91.333 106.382  1.00  4.48              
ATOM   4102  CA  SER A 254     105.633  89.709 107.515  1.00  4.48              
ATOM   4103  HA  SER A 254     106.677  89.406 107.469  1.00  4.48              
ATOM   4104  CB  SER A 254     105.224  89.752 108.992  1.00  4.48              
ATOM   4105  HB1 SER A 254     105.382  88.772 109.443  1.00  4.48              
ATOM   4106  HB2 SER A 254     104.167  90.005 109.075  1.00  4.48              
ATOM   4107  OG  SER A 254     105.996  90.721 109.672  1.00  4.48              
ATOM   4108  HG  SER A 254     105.416  91.487 109.793  1.00  4.48              
ATOM   4109  C   SER A 254     104.781  88.622 106.807  1.00  4.48              
ATOM   4110  O   SER A 254     103.546  88.627 106.779  1.00  4.48              
ATOM   4111  N   THR A 255     105.470  87.629 106.259  1.00  4.49              
ATOM   4112  H   THR A 255     106.472  87.705 106.184  1.00  4.49              
ATOM   4113  CA  THR A 255     104.870  86.423 105.666  1.00  4.49              
ATOM   4114  HA  THR A 255     103.783  86.492 105.653  1.00  4.49              
ATOM   4115  CB  THR A 255     105.349  86.301 104.200  1.00  4.49              
ATOM   4116  HB  THR A 255     104.991  85.365 103.769  1.00  4.49              
ATOM   4117  CG2 THR A 255     104.866  87.440 103.307  1.00  4.49              
ATOM   4118 1HG2 THR A 255     105.195  87.270 102.280  1.00  4.49              
ATOM   4119 2HG2 THR A 255     103.778  87.474 103.321  1.00  4.49              
ATOM   4120 3HG2 THR A 255     105.267  88.394 103.648  1.00  4.49              
ATOM   4121  OG1 THR A 255     106.758  86.326 104.178  1.00  4.49              
ATOM   4122  HG1 THR A 255     107.043  86.544 103.278  1.00  4.49              
ATOM   4123  C   THR A 255     105.221  85.203 106.521  1.00  4.49              
ATOM   4124  O   THR A 255     105.154  85.311 107.742  1.00  4.49              
ATOM   4125  N   TRP A 256     105.681  84.107 105.906  1.00  4.51              
ATOM   4126  H   TRP A 256     105.743  84.166 104.902  1.00  4.51              
ATOM   4127  CA  TRP A 256     106.182  82.844 106.470  1.00  4.51              
ATOM   4128  HA  TRP A 256     105.317  82.253 106.778  1.00  4.51              
ATOM   4129  CB  TRP A 256     106.867  82.101 105.307  1.00  4.51              
ATOM   4130  HB1 TRP A 256     107.513  82.808 104.782  1.00  4.51              
ATOM   4131  HB2 TRP A 256     106.098  81.784 104.600  1.00  4.51              
ATOM   4132  CG  TRP A 256     107.712  80.911 105.642  1.00  4.51              
ATOM   4133  CD1 TRP A 256     107.265  79.727 106.116  1.00  4.51              
ATOM   4134  HD1 TRP A 256     106.225  79.492 106.312  1.00  4.51              
ATOM   4135  NE1 TRP A 256     108.338  78.892 106.364  1.00  4.51              
ATOM   4136  HE1 TRP A 256     108.246  77.969 106.761  1.00  4.51              
ATOM   4137  CE2 TRP A 256     109.536  79.499 106.052  1.00  4.51              
ATOM   4138  CZ2 TRP A 256     110.872  79.080 106.129  1.00  4.51              
ATOM   4139  HZ2 TRP A 256     111.113  78.096 106.501  1.00  4.51              
ATOM   4140  CH2 TRP A 256     111.890  79.954 105.708  1.00  4.51              
ATOM   4141  HH2 TRP A 256     112.925  79.646 105.757  1.00  4.51              
ATOM   4142  CZ3 TRP A 256     111.561  81.234 105.224  1.00  4.51              
ATOM   4143  HZ3 TRP A 256     112.346  81.903 104.895  1.00  4.51              
ATOM   4144  CE3 TRP A 256     110.215  81.648 105.164  1.00  4.51              
ATOM   4145  HE3 TRP A 256     109.974  82.633 104.796  1.00  4.51              
ATOM   4146  CD2 TRP A 256     109.168  80.791 105.573  1.00  4.51              
ATOM   4147  C   TRP A 256     107.080  82.915 107.725  1.00  4.51              
ATOM   4148  O   TRP A 256     107.278  81.905 108.396  1.00  4.51              
ATOM   4149  N   ARG A 257     107.599  84.093 108.086  1.00  4.51              
ATOM   4150  H   ARG A 257     107.256  84.883 107.563  1.00  4.51              
ATOM   4151  CA  ARG A 257     108.309  84.364 109.343  1.00  4.51              
ATOM   4152  HA  ARG A 257     109.137  83.654 109.398  1.00  4.51              
ATOM   4153  CB  ARG A 257     108.955  85.764 109.320  1.00  4.51              
ATOM   4154  HB1 ARG A 257     109.766  85.764 108.589  1.00  4.51              
ATOM   4155  HB2 ARG A 257     109.399  85.933 110.302  1.00  4.51              
ATOM   4156  CG  ARG A 257     107.997  86.921 108.980  1.00  4.51              
ATOM   4157  HG1 ARG A 257     107.035  86.758 109.463  1.00  4.51              
ATOM   4158  HG2 ARG A 257     107.821  86.958 107.905  1.00  4.51              
ATOM   4159  CD  ARG A 257     108.536  88.267 109.479  1.00  4.51              
ATOM   4160  HD1 ARG A 257     109.086  88.121 110.411  1.00  4.51              
ATOM   4161  HD2 ARG A 257     107.677  88.885 109.726  1.00  4.51              
ATOM   4162  NE  ARG A 257     109.395  88.971 108.499  1.00  4.51              
ATOM   4163  HE  ARG A 257     110.010  88.409 107.929  1.00  4.51              
ATOM   4164  CZ  ARG A 257     109.572  90.284 108.473  1.00  4.51              
ATOM   4165  NH1 ARG A 257     108.817  91.094 109.159  1.00  4.51              
ATOM   4166 1HH1 ARG A 257     108.004  90.728 109.651  1.00  4.51              
ATOM   4167 2HH1 ARG A 257     109.055  92.061 109.258  1.00  4.51              
ATOM   4168  NH2 ARG A 257     110.517  90.846 107.775  1.00  4.51              
ATOM   4169 1HH2 ARG A 257     111.123  90.309 107.175  1.00  4.51              
ATOM   4170 2HH2 ARG A 257     110.619  91.845 107.795  1.00  4.51              
ATOM   4171  C   ARG A 257     107.464  84.101 110.598  1.00  4.51              
ATOM   4172  O   ARG A 257     106.856  85.009 111.159  1.00  4.51              
ATOM   4173  N   ILE A 258     107.495  82.839 111.021  1.00  4.58              
ATOM   4174  H   ILE A 258     107.870  82.190 110.341  1.00  4.58              
ATOM   4175  CA  ILE A 258     107.048  82.249 112.289  1.00  4.58              
ATOM   4176  HA  ILE A 258     105.970  82.109 112.230  1.00  4.58              
ATOM   4177  CB  ILE A 258     107.696  80.843 112.443  1.00  4.58              
ATOM   4178  HB  ILE A 258     108.771  80.989 112.560  1.00  4.58              
ATOM   4179  CG2 ILE A 258     107.212  80.084 113.691  1.00  4.58              
ATOM   4180 1HG2 ILE A 258     107.789  79.166 113.808  1.00  4.58              
ATOM   4181 2HG2 ILE A 258     107.363  80.684 114.586  1.00  4.58              
ATOM   4182 3HG2 ILE A 258     106.161  79.829 113.603  1.00  4.58              
ATOM   4183  CG1 ILE A 258     107.508  79.927 111.205  1.00  4.58              
ATOM   4184 1HG1 ILE A 258     107.918  78.942 111.431  1.00  4.58              
ATOM   4185 2HG1 ILE A 258     108.100  80.321 110.380  1.00  4.58              
ATOM   4186  CD1 ILE A 258     106.061  79.745 110.716  1.00  4.58              
ATOM   4187  HD1 ILE A 258     106.060  79.081 109.851  1.00  4.58              
ATOM   4188  HD2 ILE A 258     105.445  79.301 111.496  1.00  4.58              
ATOM   4189  HD3 ILE A 258     105.635  80.701 110.414  1.00  4.58              
ATOM   4190  C   ILE A 258     107.310  83.171 113.492  1.00  4.58              
ATOM   4191  O   ILE A 258     108.343  83.063 114.148  1.00  4.58              
ATOM   4192  N   ILE A 259     106.411  84.133 113.750  1.00  4.60              
ATOM   4193  H   ILE A 259     105.679  84.288 113.074  1.00  4.60              
ATOM   4194  CA  ILE A 259     106.720  85.233 114.683  1.00  4.60              
ATOM   4195  HA  ILE A 259     107.755  85.493 114.473  1.00  4.60              
ATOM   4196  CB  ILE A 259     105.909  86.510 114.371  1.00  4.60              
ATOM   4197  HB  ILE A 259     105.956  86.672 113.293  1.00  4.60              
ATOM   4198  CG2 ILE A 259     104.433  86.349 114.731  1.00  4.60              
ATOM   4199 1HG2 ILE A 259     103.889  87.255 114.475  1.00  4.60              
ATOM   4200 2HG2 ILE A 259     104.011  85.514 114.180  1.00  4.60              
ATOM   4201 3HG2 ILE A 259     104.315  86.172 115.802  1.00  4.60              
ATOM   4202  CG1 ILE A 259     106.464  87.789 115.037  1.00  4.60              
ATOM   4203 1HG1 ILE A 259     106.480  87.670 116.119  1.00  4.60              
ATOM   4204 2HG1 ILE A 259     105.799  88.621 114.804  1.00  4.60              
ATOM   4205  CD1 ILE A 259     107.871  88.182 114.569  1.00  4.60              
ATOM   4206  HD1 ILE A 259     108.131  89.152 114.994  1.00  4.60              
ATOM   4207  HD2 ILE A 259     108.604  87.451 114.910  1.00  4.60              
ATOM   4208  HD3 ILE A 259     107.898  88.251 113.481  1.00  4.60              
ATOM   4209  C   ILE A 259     106.742  84.814 116.180  1.00  4.60              
ATOM   4210  O   ILE A 259     107.563  85.292 116.963  1.00  4.60              
ATOM   4211  N   THR A 260     105.934  83.811 116.532  1.00  4.72              
ATOM   4212  H   THR A 260     105.243  83.567 115.836  1.00  4.72              
ATOM   4213  CA  THR A 260     105.673  83.219 117.860  1.00  4.72              
ATOM   4214  HA  THR A 260     104.888  82.484 117.687  1.00  4.72              
ATOM   4215  CB  THR A 260     106.845  82.396 118.430  1.00  4.72              
ATOM   4216  HB  THR A 260     106.507  81.920 119.352  1.00  4.72              
ATOM   4217  CG2 THR A 260     107.329  81.301 117.484  1.00  4.72              
ATOM   4218 1HG2 THR A 260     108.081  80.695 117.990  1.00  4.72              
ATOM   4219 2HG2 THR A 260     106.493  80.663 117.199  1.00  4.72              
ATOM   4220 3HG2 THR A 260     107.774  81.746 116.595  1.00  4.72              
ATOM   4221  OG1 THR A 260     107.964  83.191 118.730  1.00  4.72              
ATOM   4222  HG1 THR A 260     108.162  83.717 117.939  1.00  4.72              
ATOM   4223  C   THR A 260     105.028  84.168 118.881  1.00  4.72              
ATOM   4224  O   THR A 260     103.800  84.258 118.977  1.00  4.72              
ATOM   4225  N   ALA A 261     105.843  84.893 119.643  1.00  4.65              
ATOM   4226  H   ALA A 261     106.834  84.767 119.486  1.00  4.65              
ATOM   4227  CA  ALA A 261     105.424  86.092 120.358  1.00  4.65              
ATOM   4228  HA  ALA A 261     104.541  85.869 120.957  1.00  4.65              
ATOM   4229  CB  ALA A 261     106.567  86.498 121.302  1.00  4.65              
ATOM   4230  HB1 ALA A 261     106.267  87.346 121.920  1.00  4.65              
ATOM   4231  HB2 ALA A 261     106.820  85.663 121.956  1.00  4.65              
ATOM   4232  HB3 ALA A 261     107.446  86.778 120.719  1.00  4.65              
ATOM   4233  C   ALA A 261     105.055  87.211 119.352  1.00  4.65              
ATOM   4234  O   ALA A 261     105.037  87.018 118.134  1.00  4.65              
ATOM   4235  N   LEU A 262     104.826  88.415 119.868  1.00  5.28              
ATOM   4236  H   LEU A 262     104.888  88.528 120.870  1.00  5.28              
ATOM   4237  CA  LEU A 262     104.896  89.652 119.093  1.00  5.28              
ATOM   4238  HA  LEU A 262     105.273  89.446 118.092  1.00  5.28              
ATOM   4239  CB  LEU A 262     103.491  90.279 118.985  1.00  5.28              
ATOM   4240  HB1 LEU A 262     103.578  91.314 118.650  1.00  5.28              
ATOM   4241  HB2 LEU A 262     103.037  90.293 119.978  1.00  5.28              
ATOM   4242  CG  LEU A 262     102.562  89.527 118.008  1.00  5.28              
ATOM   4243  HG  LEU A 262     102.486  88.482 118.308  1.00  5.28              
ATOM   4244  CD1 LEU A 262     101.159  90.133 118.026  1.00  5.28              
ATOM   4245 1HD1 LEU A 262     101.118  91.014 117.391  1.00  5.28              
ATOM   4246 2HD1 LEU A 262     100.441  89.409 117.655  1.00  5.28              
ATOM   4247 3HD1 LEU A 262     100.875  90.396 119.042  1.00  5.28              
ATOM   4248  CD2 LEU A 262     103.093  89.611 116.568  1.00  5.28              
ATOM   4249 1HD2 LEU A 262     102.319  89.323 115.860  1.00  5.28              
ATOM   4250 2HD2 LEU A 262     103.390  90.635 116.346  1.00  5.28              
ATOM   4251 3HD2 LEU A 262     103.942  88.942 116.448  1.00  5.28              
ATOM   4252  C   LEU A 262     105.933  90.578 119.740  1.00  5.28              
ATOM   4253  O   LEU A 262     106.494  90.251 120.790  1.00  5.28              
ATOM   4254  N   THR A 263     106.329  91.629 119.022  1.00  6.22              
ATOM   4255  H   THR A 263     105.845  91.828 118.160  1.00  6.22              
ATOM   4256  CA  THR A 263     107.683  92.189 119.199  1.00  6.22              
ATOM   4257  HA  THR A 263     107.947  92.123 120.255  1.00  6.22              
ATOM   4258  CB  THR A 263     108.719  91.377 118.376  1.00  6.22              
ATOM   4259  HB  THR A 263     108.901  91.881 117.426  1.00  6.22              
ATOM   4260  CG2 THR A 263     110.043  91.221 119.123  1.00  6.22              
ATOM   4261 1HG2 THR A 263     110.733  90.630 118.520  1.00  6.22              
ATOM   4262 2HG2 THR A 263     110.490  92.199 119.298  1.00  6.22              
ATOM   4263 3HG2 THR A 263     109.878  90.724 120.079  1.00  6.22              
ATOM   4264  OG1 THR A 263     108.307  90.058 118.075  1.00  6.22              
ATOM   4265  HG1 THR A 263     108.177  89.612 118.917  1.00  6.22              
ATOM   4266  C   THR A 263     107.835  93.664 118.829  1.00  6.22              
ATOM   4267  O   THR A 263     108.948  94.159 118.677  1.00  6.22              
ATOM   4268  N   LYS A 264     106.718  94.360 118.669  1.00  5.64              
ATOM   4269  H   LYS A 264     105.867  93.944 119.050  1.00  5.64              
ATOM   4270  CA  LYS A 264     106.601  95.732 118.187  1.00  5.64              
ATOM   4271  HA  LYS A 264     105.518  95.845 118.218  1.00  5.64              
ATOM   4272  CB  LYS A 264     107.135  96.735 119.231  1.00  5.64              
ATOM   4273  HB1 LYS A 264     108.147  97.048 118.972  1.00  5.64              
ATOM   4274  HB2 LYS A 264     107.167  96.249 120.208  1.00  5.64              
ATOM   4275  CG  LYS A 264     106.200  97.951 119.333  1.00  5.64              
ATOM   4276  HG1 LYS A 264     105.165  97.611 119.298  1.00  5.64              
ATOM   4277  HG2 LYS A 264     106.382  98.600 118.482  1.00  5.64              
ATOM   4278  CD  LYS A 264     106.385  98.762 120.619  1.00  5.64              
ATOM   4279  HD1 LYS A 264     107.409  99.136 120.658  1.00  5.64              
ATOM   4280  HD2 LYS A 264     106.216  98.121 121.487  1.00  5.64              
ATOM   4281  CE  LYS A 264     105.410  99.950 120.650  1.00  5.64              
ATOM   4282  HE1 LYS A 264     105.535 100.533 119.732  1.00  5.64              
ATOM   4283  HE2 LYS A 264     105.666 100.594 121.495  1.00  5.64              
ATOM   4284  NZ  LYS A 264     103.995  99.525 120.775  1.00  5.64              
ATOM   4285  HZ1 LYS A 264     103.379 100.333 120.840  1.00  5.64              
ATOM   4286  HZ2 LYS A 264     103.700  98.931 120.002  1.00  5.64              
ATOM   4287  HZ3 LYS A 264     103.820  99.012 121.634  1.00  5.64              
ATOM   4288  C   LYS A 264     106.927  96.035 116.721  1.00  5.64              
ATOM   4289  O   LYS A 264     107.920  95.593 116.155  1.00  5.64              
ATOM   4290  N   GLU A 265     106.097  96.910 116.143  1.00  5.53              
ATOM   4291  H   GLU A 265     105.277  97.184 116.665  1.00  5.53              
ATOM   4292  CA  GLU A 265     106.524  97.858 115.109  1.00  5.53              
ATOM   4293  HA  GLU A 265     107.612  97.805 115.092  1.00  5.53              
ATOM   4294  CB  GLU A 265     106.113  97.455 113.679  1.00  5.53              
ATOM   4295  HB1 GLU A 265     105.027  97.515 113.598  1.00  5.53              
ATOM   4296  HB2 GLU A 265     106.398  96.413 113.525  1.00  5.53              
ATOM   4297  CG  GLU A 265     106.738  98.286 112.526  1.00  5.53              
ATOM   4298  HG1 GLU A 265     106.311  99.290 112.556  1.00  5.53              
ATOM   4299  HG2 GLU A 265     106.404  97.834 111.591  1.00  5.53              
ATOM   4300  CD  GLU A 265     108.284  98.409 112.497  1.00  5.53              
ATOM   4301  OE1 GLU A 265     108.948  97.841 111.602  1.00  5.53              
ATOM   4302  OE2 GLU A 265     108.837  99.173 113.322  1.00  5.53              
ATOM   4303  C   GLU A 265     106.212  99.299 115.544  1.00  5.53              
ATOM   4304  O   GLU A 265     105.380  99.525 116.426  1.00  5.53              
ATOM   4305  N   THR A 266     107.021 100.251 115.073  1.00  6.03              
ATOM   4306  H   THR A 266     107.627  99.998 114.298  1.00  6.03              
ATOM   4307  CA  THR A 266     107.570 101.281 115.956  1.00  6.03              
ATOM   4308  HA  THR A 266     106.979 101.307 116.871  1.00  6.03              
ATOM   4309  CB  THR A 266     109.018 100.937 116.388  1.00  6.03              
ATOM   4310  HB  THR A 266     109.358 101.729 117.056  1.00  6.03              
ATOM   4311  CG2 THR A 266     109.147  99.627 117.161  1.00  6.03              
ATOM   4312 1HG2 THR A 266     110.163  99.534 117.544  1.00  6.03              
ATOM   4313 2HG2 THR A 266     108.455  99.626 118.001  1.00  6.03              
ATOM   4314 3HG2 THR A 266     108.944  98.776 116.516  1.00  6.03              
ATOM   4315  OG1 THR A 266     109.913 100.881 115.290  1.00  6.03              
ATOM   4316  HG1 THR A 266     109.658 100.133 114.719  1.00  6.03              
ATOM   4317  C   THR A 266     107.456 102.691 115.387  1.00  6.03              
ATOM   4318  O   THR A 266     106.350 103.218 115.316  1.00  6.03              
ATOM   4319  N   LEU A 267     108.569 103.309 114.963  1.00  4.42              
ATOM   4320  H   LEU A 267     109.422 102.762 114.998  1.00  4.42              
ATOM   4321  CA  LEU A 267     108.674 104.693 114.497  1.00  4.42              
ATOM   4322  HA  LEU A 267     107.951 105.266 115.072  1.00  4.42              
ATOM   4323  CB  LEU A 267     110.068 105.269 114.833  1.00  4.42              
ATOM   4324  HB1 LEU A 267     110.189 106.195 114.274  1.00  4.42              
ATOM   4325  HB2 LEU A 267     110.840 104.577 114.499  1.00  4.42              
ATOM   4326  CG  LEU A 267     110.333 105.639 116.311  1.00  4.42              
ATOM   4327  HG  LEU A 267     111.332 106.073 116.351  1.00  4.42              
ATOM   4328  CD1 LEU A 267     109.354 106.699 116.824  1.00  4.42              
ATOM   4329 1HD1 LEU A 267     109.699 107.067 117.790  1.00  4.42              
ATOM   4330 2HD1 LEU A 267     109.312 107.536 116.127  1.00  4.42              
ATOM   4331 3HD1 LEU A 267     108.361 106.275 116.960  1.00  4.42              
ATOM   4332  CD2 LEU A 267     110.309 104.462 117.290  1.00  4.42              
ATOM   4333 1HD2 LEU A 267     109.291 104.092 117.412  1.00  4.42              
ATOM   4334 2HD2 LEU A 267     110.953 103.665 116.919  1.00  4.42              
ATOM   4335 3HD2 LEU A 267     110.673 104.792 118.263  1.00  4.42              
ATOM   4336  C   LEU A 267     108.189 104.865 113.041  1.00  4.42              
ATOM   4337  O   LEU A 267     108.781 105.584 112.251  1.00  4.42              
ATOM   4338  N   MET A 268     107.095 104.183 112.685  1.00  4.39              
ATOM   4339  H   MET A 268     106.628 103.691 113.440  1.00  4.39              
ATOM   4340  CA  MET A 268     106.719 103.803 111.318  1.00  4.39              
ATOM   4341  HA  MET A 268     107.387 104.327 110.633  1.00  4.39              
ATOM   4342  CB  MET A 268     106.960 102.293 111.115  1.00  4.39              
ATOM   4343  HB1 MET A 268     106.756 102.034 110.075  1.00  4.39              
ATOM   4344  HB2 MET A 268     106.277 101.728 111.751  1.00  4.39              
ATOM   4345  CG  MET A 268     108.404 101.877 111.437  1.00  4.39              
ATOM   4346  HG1 MET A 268     108.516 100.819 111.203  1.00  4.39              
ATOM   4347  HG2 MET A 268     108.571 101.989 112.507  1.00  4.39              
ATOM   4348  SD  MET A 268     109.695 102.788 110.534  1.00  4.39              
ATOM   4349  CE  MET A 268     110.947 103.001 111.826  1.00  4.39              
ATOM   4350  HE1 MET A 268     111.936 103.048 111.368  1.00  4.39              
ATOM   4351  HE2 MET A 268     110.761 103.932 112.356  1.00  4.39              
ATOM   4352  HE3 MET A 268     110.906 102.173 112.532  1.00  4.39              
ATOM   4353  C   MET A 268     105.316 104.248 110.901  1.00  4.39              
ATOM   4354  O   MET A 268     104.821 103.789 109.882  1.00  4.39              
ATOM   4355  N   SER A 269     104.671 105.151 111.647  1.00  4.38              
ATOM   4356  H   SER A 269     105.161 105.495 112.461  1.00  4.38              
ATOM   4357  CA  SER A 269     103.238 105.513 111.581  1.00  4.38              
ATOM   4358  HA  SER A 269     102.686 104.680 112.011  1.00  4.38              
ATOM   4359  CB  SER A 269     102.994 106.736 112.465  1.00  4.38              
ATOM   4360  HB1 SER A 269     101.926 106.953 112.515  1.00  4.38              
ATOM   4361  HB2 SER A 269     103.521 107.599 112.056  1.00  4.38              
ATOM   4362  OG  SER A 269     103.481 106.450 113.757  1.00  4.38              
ATOM   4363  HG  SER A 269     102.888 105.765 114.110  1.00  4.38              
ATOM   4364  C   SER A 269     102.582 105.773 110.217  1.00  4.38              
ATOM   4365  O   SER A 269     101.365 105.673 110.100  1.00  4.38              
ATOM   4366  N   SER A 270     103.375 106.065 109.189  1.00  4.32              
ATOM   4367  H   SER A 270     104.371 106.067 109.363  1.00  4.32              
ATOM   4368  CA  SER A 270     102.999 106.137 107.772  1.00  4.32              
ATOM   4369  HA  SER A 270     102.076 106.710 107.687  1.00  4.32              
ATOM   4370  CB  SER A 270     104.106 106.901 107.027  1.00  4.32              
ATOM   4371  HB1 SER A 270     104.036 107.954 107.304  1.00  4.32              
ATOM   4372  HB2 SER A 270     103.961 106.828 105.948  1.00  4.32              
ATOM   4373  OG  SER A 270     105.407 106.439 107.374  1.00  4.32              
ATOM   4374  HG  SER A 270     106.004 107.201 107.255  1.00  4.32              
ATOM   4375  C   SER A 270     102.734 104.775 107.103  1.00  4.32              
ATOM   4376  O   SER A 270     102.558 104.697 105.886  1.00  4.32              
ATOM   4377  N   ILE A 271     102.695 103.690 107.879  1.00  4.30              
ATOM   4378  H   ILE A 271     103.002 103.807 108.836  1.00  4.30              
ATOM   4379  CA  ILE A 271     102.151 102.373 107.519  1.00  4.30              
ATOM   4380  HA  ILE A 271     102.624 102.079 106.582  1.00  4.30              
ATOM   4381  CB  ILE A 271     102.524 101.287 108.559  1.00  4.30              
ATOM   4382  HB  ILE A 271     101.933 100.395 108.337  1.00  4.30              
ATOM   4383  CG2 ILE A 271     103.989 100.887 108.327  1.00  4.30              
ATOM   4384 1HG2 ILE A 271     104.228 100.032 108.951  1.00  4.30              
ATOM   4385 2HG2 ILE A 271     104.130 100.594 107.286  1.00  4.30              
ATOM   4386 3HG2 ILE A 271     104.662 101.709 108.560  1.00  4.30              
ATOM   4387  CG1 ILE A 271     102.214 101.696 110.024  1.00  4.30              
ATOM   4388 1HG1 ILE A 271     101.134 101.767 110.150  1.00  4.30              
ATOM   4389 2HG1 ILE A 271     102.623 102.677 110.242  1.00  4.30              
ATOM   4390  CD1 ILE A 271     102.746 100.736 111.092  1.00  4.30              
ATOM   4391  HD1 ILE A 271     102.446 101.101 112.071  1.00  4.30              
ATOM   4392  HD2 ILE A 271     102.340  99.736 110.936  1.00  4.30              
ATOM   4393  HD3 ILE A 271     103.835 100.702 111.072  1.00  4.30              
ATOM   4394  C   ILE A 271     100.646 102.386 107.217  1.00  4.30              
ATOM   4395  O   ILE A 271      99.796 101.944 107.988  1.00  4.30              
ATOM   4396  N   ARG A 272     100.339 102.931 106.047  1.00  4.25              
ATOM   4397  H   ARG A 272     101.117 103.360 105.559  1.00  4.25              
ATOM   4398  CA  ARG A 272      99.048 102.905 105.356  1.00  4.25              
ATOM   4399  HA  ARG A 272      98.317 103.459 105.947  1.00  4.25              
ATOM   4400  CB  ARG A 272      99.317 103.666 104.038  1.00  4.25              
ATOM   4401  HB1 ARG A 272     100.030 103.100 103.437  1.00  4.25              
ATOM   4402  HB2 ARG A 272      99.817 104.600 104.304  1.00  4.25              
ATOM   4403  CG  ARG A 272      98.117 104.081 103.173  1.00  4.25              
ATOM   4404  HG1 ARG A 272      98.439 104.879 102.503  1.00  4.25              
ATOM   4405  HG2 ARG A 272      97.332 104.480 103.816  1.00  4.25              
ATOM   4406  CD  ARG A 272      97.539 102.956 102.317  1.00  4.25              
ATOM   4407  HD1 ARG A 272      96.715 103.349 101.717  1.00  4.25              
ATOM   4408  HD2 ARG A 272      97.135 102.208 102.993  1.00  4.25              
ATOM   4409  NE  ARG A 272      98.536 102.314 101.435  1.00  4.25              
ATOM   4410  HE  ARG A 272      99.444 102.736 101.349  1.00  4.25              
ATOM   4411  CZ  ARG A 272      98.384 101.105 100.937  1.00  4.25              
ATOM   4412  NH1 ARG A 272      97.239 100.495 100.960  1.00  4.25              
ATOM   4413 1HH1 ARG A 272      96.463 100.904 101.492  1.00  4.25              
ATOM   4414 2HH1 ARG A 272      97.210  99.507 100.771  1.00  4.25              
ATOM   4415  NH2 ARG A 272      99.392 100.455 100.433  1.00  4.25              
ATOM   4416 1HH2 ARG A 272     100.312 100.851 100.411  1.00  4.25              
ATOM   4417 2HH2 ARG A 272      99.234  99.483 100.200  1.00  4.25              
ATOM   4418  C   ARG A 272      98.496 101.491 105.198  1.00  4.25              
ATOM   4419  O   ARG A 272      97.294 101.335 105.300  1.00  4.25              
ATOM   4420  N   GLN A 273      99.334 100.466 105.053  1.00  3.96              
ATOM   4421  H   GLN A 273     100.325 100.671 104.983  1.00  3.96              
ATOM   4422  CA  GLN A 273      98.926  99.058 104.950  1.00  3.96              
ATOM   4423  HA  GLN A 273      97.945  98.907 105.403  1.00  3.96              
ATOM   4424  CB  GLN A 273      98.845  98.733 103.453  1.00  3.96              
ATOM   4425  HB1 GLN A 273      99.755  99.077 102.957  1.00  3.96              
ATOM   4426  HB2 GLN A 273      97.999  99.283 103.059  1.00  3.96              
ATOM   4427  CG  GLN A 273      98.651  97.250 103.124  1.00  3.96              
ATOM   4428  HG1 GLN A 273      97.831  96.855 103.719  1.00  3.96              
ATOM   4429  HG2 GLN A 273      99.558  96.704 103.376  1.00  3.96              
ATOM   4430  CD  GLN A 273      98.348  96.974 101.660  1.00  3.96              
ATOM   4431  OE1 GLN A 273      98.326  97.835 100.789  1.00  3.96              
ATOM   4432  NE2 GLN A 273      98.120  95.725 101.333  1.00  3.96              
ATOM   4433 1HE2 GLN A 273      98.142  95.014 102.049  1.00  3.96              
ATOM   4434 2HE2 GLN A 273      97.925  95.528 100.368  1.00  3.96              
ATOM   4435  C   GLN A 273      99.948  98.150 105.661  1.00  3.96              
ATOM   4436  O   GLN A 273     101.140  98.459 105.765  1.00  3.96              
ATOM   4437  N   PHE A 274      99.495  96.973 106.085  1.00  4.08              
ATOM   4438  H   PHE A 274      98.519  96.741 105.920  1.00  4.08              
ATOM   4439  CA  PHE A 274     100.302  95.944 106.750  1.00  4.08              
ATOM   4440  HA  PHE A 274     101.354  96.223 106.741  1.00  4.08              
ATOM   4441  CB  PHE A 274      99.805  95.876 108.202  1.00  4.08              
ATOM   4442  HB1 PHE A 274      98.851  95.349 108.202  1.00  4.08              
ATOM   4443  HB2 PHE A 274      99.610  96.892 108.551  1.00  4.08              
ATOM   4444  CG  PHE A 274     100.730  95.251 109.230  1.00  4.08              
ATOM   4445  CD1 PHE A 274     102.013  95.791 109.445  1.00  4.08              
ATOM   4446  HD1 PHE A 274     102.363  96.607 108.831  1.00  4.08              
ATOM   4447  CE1 PHE A 274     102.814  95.322 110.502  1.00  4.08              
ATOM   4448  HE1 PHE A 274     103.781  95.766 110.694  1.00  4.08              
ATOM   4449  CZ  PHE A 274     102.323  94.323 111.362  1.00  4.08              
ATOM   4450  HZ  PHE A 274     102.908  93.997 112.211  1.00  4.08              
ATOM   4451  CE2 PHE A 274     101.040  93.790 111.157  1.00  4.08              
ATOM   4452  HE2 PHE A 274     100.636  93.072 111.863  1.00  4.08              
ATOM   4453  CD2 PHE A 274     100.254  94.236 110.082  1.00  4.08              
ATOM   4454  HD2 PHE A 274      99.259  93.835 109.958  1.00  4.08              
ATOM   4455  C   PHE A 274     100.148  94.592 106.008  1.00  4.08              
ATOM   4456  O   PHE A 274      99.473  94.568 104.972  1.00  4.08              
ATOM   4457  N   SER A 275     100.680  93.447 106.493  1.00  4.03              
ATOM   4458  H   SER A 275     101.341  93.472 107.260  1.00  4.03              
ATOM   4459  CA  SER A 275     100.132  92.178 105.985  1.00  4.03              
ATOM   4460  HA  SER A 275      99.137  92.380 105.589  1.00  4.03              
ATOM   4461  CB  SER A 275     100.929  91.668 104.778  1.00  4.03              
ATOM   4462  HB1 SER A 275     101.883  91.261 105.105  1.00  4.03              
ATOM   4463  HB2 SER A 275     101.114  92.499 104.094  1.00  4.03              
ATOM   4464  OG  SER A 275     100.218  90.659 104.083  1.00  4.03              
ATOM   4465  HG  SER A 275     100.660  90.531 103.231  1.00  4.03              
ATOM   4466  C   SER A 275      99.856  91.073 107.015  1.00  4.03              
ATOM   4467  O   SER A 275      98.703  90.897 107.414  1.00  4.03              
ATOM   4468  N   MET A 276     100.889  90.345 107.439  1.00  4.22              
ATOM   4469  H   MET A 276     101.804  90.663 107.145  1.00  4.22              
ATOM   4470  CA  MET A 276     100.872  89.100 108.211  1.00  4.22              
ATOM   4471  HA  MET A 276     101.900  88.776 108.295  1.00  4.22              
ATOM   4472  CB  MET A 276     100.482  89.312 109.681  1.00  4.22              
ATOM   4473  HB1 MET A 276     100.696  88.391 110.223  1.00  4.22              
ATOM   4474  HB2 MET A 276      99.415  89.496 109.755  1.00  4.22              
ATOM   4475  CG  MET A 276     101.247  90.464 110.342  1.00  4.22              
ATOM   4476  HG1 MET A 276     100.673  91.372 110.168  1.00  4.22              
ATOM   4477  HG2 MET A 276     102.214  90.589 109.858  1.00  4.22              
ATOM   4478  SD  MET A 276     101.531  90.289 112.127  1.00  4.22              
ATOM   4479  CE  MET A 276     102.960  89.177 112.152  1.00  4.22              
ATOM   4480  HE1 MET A 276     102.701  88.232 111.676  1.00  4.22              
ATOM   4481  HE2 MET A 276     103.794  89.643 111.630  1.00  4.22              
ATOM   4482  HE3 MET A 276     103.248  88.999 113.188  1.00  4.22              
ATOM   4483  C   MET A 276     100.102  87.920 107.607  1.00  4.22              
ATOM   4484  O   MET A 276      98.862  87.807 107.652  1.00  4.22              
ATOM   4485  N   SER A 277     100.869  86.986 107.036  1.00  4.36              
ATOM   4486  H   SER A 277     101.870  87.128 106.988  1.00  4.36              
ATOM   4487  CA  SER A 277     100.268  85.782 106.427  1.00  4.36              
ATOM   4488  HA  SER A 277      99.289  85.597 106.874  1.00  4.36              
ATOM   4489  CB  SER A 277     100.043  86.058 104.946  1.00  4.36              
ATOM   4490  HB1 SER A 277      99.707  85.143 104.456  1.00  4.36              
ATOM   4491  HB2 SER A 277     100.975  86.389 104.487  1.00  4.36              
ATOM   4492  OG  SER A 277      99.047  87.062 104.806  1.00  4.36              
ATOM   4493  HG  SER A 277      98.944  87.531 105.653  1.00  4.36              
ATOM   4494  C   SER A 277     101.080  84.502 106.638  1.00  4.36              
ATOM   4495  O   SER A 277     102.244  84.439 106.251  1.00  4.36              
ATOM   4496  N   ASN A 278     100.427  83.483 107.207  1.00  4.35              
ATOM   4497  H   ASN A 278      99.474  83.661 107.513  1.00  4.35              
ATOM   4498  CA  ASN A 278     100.995  82.214 107.669  1.00  4.35              
ATOM   4499  HA  ASN A 278     100.192  81.712 108.202  1.00  4.35              
ATOM   4500  CB  ASN A 278     101.342  81.279 106.496  1.00  4.35              
ATOM   4501  HB1 ASN A 278     102.272  81.600 106.027  1.00  4.35              
ATOM   4502  HB2 ASN A 278     100.547  81.312 105.753  1.00  4.35              
ATOM   4503  CG  ASN A 278     101.482  79.837 106.964  1.00  4.35              
ATOM   4504  OD1 ASN A 278     100.626  79.002 106.727  1.00  4.35              
ATOM   4505  ND2 ASN A 278     102.536  79.518 107.677  1.00  4.35              
ATOM   4506 1HD2 ASN A 278     103.188  80.245 107.950  1.00  4.35              
ATOM   4507 2HD2 ASN A 278     102.561  78.591 108.057  1.00  4.35              
ATOM   4508  C   ASN A 278     102.079  82.370 108.733  1.00  4.35              
ATOM   4509  O   ASN A 278     103.273  82.212 108.477  1.00  4.35              
ATOM   4510  N   VAL A 279     101.606  82.634 109.947  1.00  4.35              
ATOM   4511  H   VAL A 279     100.596  82.611 110.070  1.00  4.35              
ATOM   4512  CA  VAL A 279     102.400  82.868 111.152  1.00  4.35              
ATOM   4513  HA  VAL A 279     103.403  82.472 110.986  1.00  4.35              
ATOM   4514  CB  VAL A 279     102.552  84.384 111.418  1.00  4.35              
ATOM   4515  HB  VAL A 279     103.101  84.518 112.348  1.00  4.35              
ATOM   4516  CG1 VAL A 279     103.365  85.081 110.324  1.00  4.35              
ATOM   4517 1HG1 VAL A 279     103.597  86.102 110.628  1.00  4.35              
ATOM   4518 2HG1 VAL A 279     104.302  84.545 110.168  1.00  4.35              
ATOM   4519 3HG1 VAL A 279     102.816  85.101 109.383  1.00  4.35              
ATOM   4520  CG2 VAL A 279     101.207  85.096 111.545  1.00  4.35              
ATOM   4521 1HG2 VAL A 279     101.362  86.156 111.743  1.00  4.35              
ATOM   4522 2HG2 VAL A 279     100.627  84.995 110.629  1.00  4.35              
ATOM   4523 3HG2 VAL A 279     100.658  84.654 112.372  1.00  4.35              
ATOM   4524  C   VAL A 279     101.833  82.093 112.347  1.00  4.35              
ATOM   4525  O   VAL A 279     100.878  81.331 112.235  1.00  4.35              
ATOM   4526  N   THR A 280     102.418  82.296 113.521  1.00  4.32              
ATOM   4527  H   THR A 280     103.217  82.909 113.571  1.00  4.32              
ATOM   4528  CA  THR A 280     101.800  81.981 114.812  1.00  4.32              
ATOM   4529  HA  THR A 280     100.729  81.837 114.673  1.00  4.32              
ATOM   4530  CB  THR A 280     102.353  80.693 115.445  1.00  4.32              
ATOM   4531  HB  THR A 280     101.889  79.844 114.942  1.00  4.32              
ATOM   4532  CG2 THR A 280     103.869  80.529 115.330  1.00  4.32              
ATOM   4533 1HG2 THR A 280     104.378  81.398 115.739  1.00  4.32              
ATOM   4534 2HG2 THR A 280     104.181  79.639 115.878  1.00  4.32              
ATOM   4535 3HG2 THR A 280     104.135  80.405 114.283  1.00  4.32              
ATOM   4536  OG1 THR A 280     102.032  80.627 116.814  1.00  4.32              
ATOM   4537  HG1 THR A 280     101.076  80.642 116.927  1.00  4.32              
ATOM   4538  C   THR A 280     102.003  83.216 115.667  1.00  4.32              
ATOM   4539  O   THR A 280     103.114  83.729 115.733  1.00  4.32              
ATOM   4540  N   LEU A 281     100.910  83.741 116.205  1.00  4.40              
ATOM   4541  H   LEU A 281     100.024  83.272 116.042  1.00  4.40              
ATOM   4542  CA  LEU A 281     100.859  84.852 117.145  1.00  4.40              
ATOM   4543  HA  LEU A 281     101.839  85.309 117.304  1.00  4.40              
ATOM   4544  CB  LEU A 281      99.814  85.888 116.667  1.00  4.40              
ATOM   4545  HB1 LEU A 281      99.342  86.321 117.552  1.00  4.40              
ATOM   4546  HB2 LEU A 281      99.025  85.387 116.103  1.00  4.40              
ATOM   4547  CG  LEU A 281     100.350  87.072 115.860  1.00  4.40              
ATOM   4548  HG  LEU A 281     101.085  87.582 116.472  1.00  4.40              
ATOM   4549  CD1 LEU A 281     100.998  86.677 114.543  1.00  4.40              
ATOM   4550 1HD1 LEU A 281     101.427  87.563 114.074  1.00  4.40              
ATOM   4551 2HD1 LEU A 281     101.778  85.946 114.724  1.00  4.40              
ATOM   4552 3HD1 LEU A 281     100.248  86.253 113.890  1.00  4.40              
ATOM   4553  CD2 LEU A 281      99.198  88.017 115.518  1.00  4.40              
ATOM   4554 1HD2 LEU A 281      99.594  88.929 115.063  1.00  4.40              
ATOM   4555 2HD2 LEU A 281      98.496  87.546 114.831  1.00  4.40              
ATOM   4556 3HD2 LEU A 281      98.668  88.298 116.429  1.00  4.40              
ATOM   4557  C   LEU A 281     100.330  84.263 118.454  1.00  4.40              
ATOM   4558  O   LEU A 281      99.433  83.412 118.435  1.00  4.40              
ATOM   4559  N   HIS A 282     100.851  84.734 119.582  1.00  4.42              
ATOM   4560  H   HIS A 282     101.625  85.378 119.503  1.00  4.42              
ATOM   4561  CA  HIS A 282     100.518  84.169 120.891  1.00  4.42              
ATOM   4562  HA  HIS A 282      99.507  83.760 120.888  1.00  4.42              
ATOM   4563  CB  HIS A 282     101.530  83.018 121.109  1.00  4.42              
ATOM   4564  HB1 HIS A 282     102.538  83.429 121.065  1.00  4.42              
ATOM   4565  HB2 HIS A 282     101.434  82.315 120.279  1.00  4.42              
ATOM   4566  CG  HIS A 282     101.449  82.216 122.386  1.00  4.42              
ATOM   4567  ND1 HIS A 282     101.347  80.824 122.447  1.00  4.42              
ATOM   4568  CE1 HIS A 282     101.472  80.495 123.741  1.00  4.42              
ATOM   4569  HE1 HIS A 282     101.434  79.482 124.122  1.00  4.42              
ATOM   4570  NE2 HIS A 282     101.627  81.599 124.491  1.00  4.42              
ATOM   4571  HE2 HIS A 282     101.727  81.620 125.495  1.00  4.42              
ATOM   4572  CD2 HIS A 282     101.634  82.691 123.653  1.00  4.42              
ATOM   4573  HD2 HIS A 282     101.786  83.725 123.932  1.00  4.42              
ATOM   4574  C   HIS A 282     100.602  85.176 122.035  1.00  4.42              
ATOM   4575  O   HIS A 282      99.692  85.206 122.857  1.00  4.42              
ATOM   4576  N   ASP A 283     101.644  86.015 122.087  1.00  4.44              
ATOM   4577  H   ASP A 283     102.327  85.965 121.352  1.00  4.44              
ATOM   4578  CA  ASP A 283     101.462  87.317 122.735  1.00  4.44              
ATOM   4579  HA  ASP A 283     100.891  87.176 123.655  1.00  4.44              
ATOM   4580  CB  ASP A 283     102.789  88.007 123.106  1.00  4.44              
ATOM   4581  HB1 ASP A 283     103.359  88.224 122.202  1.00  4.44              
ATOM   4582  HB2 ASP A 283     103.377  87.347 123.747  1.00  4.44              
ATOM   4583  CG  ASP A 283     102.474  89.307 123.864  1.00  4.44              
ATOM   4584  OD1 ASP A 283     101.617  89.234 124.769  1.00  4.44              
ATOM   4585  OD2 ASP A 283     102.916  90.407 123.467  1.00  4.44              
ATOM   4586  C   ASP A 283     100.656  88.226 121.805  1.00  4.44              
ATOM   4587  O   ASP A 283     100.675  88.054 120.584  1.00  4.44              
ATOM   4588  N   MET A 284      99.965  89.189 122.408  1.00  4.40              
ATOM   4589  H   MET A 284     100.077  89.259 123.416  1.00  4.40              
ATOM   4590  CA  MET A 284      99.239  90.256 121.736  1.00  4.40              
ATOM   4591  HA  MET A 284      99.913  90.697 121.003  1.00  4.40              
ATOM   4592  CB  MET A 284      98.017  89.714 120.947  1.00  4.40              
ATOM   4593  HB1 MET A 284      98.332  89.573 119.912  1.00  4.40              
ATOM   4594  HB2 MET A 284      97.230  90.463 120.935  1.00  4.40              
ATOM   4595  CG  MET A 284      97.426  88.374 121.419  1.00  4.40              
ATOM   4596  HG1 MET A 284      97.171  88.440 122.476  1.00  4.40              
ATOM   4597  HG2 MET A 284      98.188  87.604 121.311  1.00  4.40              
ATOM   4598  SD  MET A 284      95.971  87.807 120.494  1.00  4.40              
ATOM   4599  CE  MET A 284      96.265  86.019 120.580  1.00  4.40              
ATOM   4600  HE1 MET A 284      95.407  85.483 120.176  1.00  4.40              
ATOM   4601  HE2 MET A 284      97.154  85.765 120.001  1.00  4.40              
ATOM   4602  HE3 MET A 284      96.425  85.727 121.618  1.00  4.40              
ATOM   4603  C   MET A 284      98.922  91.391 122.724  1.00  4.40              
ATOM   4604  O   MET A 284      97.769  91.691 123.030  1.00  4.40              
ATOM   4605  N   ASN A 285      99.975  91.981 123.299  1.00  4.45              
ATOM   4606  H   ASN A 285     100.898  91.607 123.102  1.00  4.45              
ATOM   4607  CA  ASN A 285      99.870  93.081 124.262  1.00  4.45              
ATOM   4608  HA  ASN A 285      99.373  92.682 125.150  1.00  4.45              
ATOM   4609  CB  ASN A 285     101.291  93.521 124.668  1.00  4.45              
ATOM   4610  HB1 ASN A 285     101.328  94.605 124.770  1.00  4.45              
ATOM   4611  HB2 ASN A 285     102.016  93.231 123.906  1.00  4.45              
ATOM   4612  CG  ASN A 285     101.715  92.947 126.003  1.00  4.45              
ATOM   4613  OD1 ASN A 285     101.350  93.445 127.056  1.00  4.45              
ATOM   4614  ND2 ASN A 285     102.494  91.897 126.003  1.00  4.45              
ATOM   4615 1HD2 ASN A 285     102.678  91.392 125.132  1.00  4.45              
ATOM   4616 2HD2 ASN A 285     102.685  91.476 126.889  1.00  4.45              
ATOM   4617  C   ASN A 285      99.032  94.273 123.780  1.00  4.45              
ATOM   4618  O   ASN A 285      99.169  94.748 122.651  1.00  4.45              
ATOM   4619  N   GLY A 286      98.225  94.816 124.700  1.00  4.50              
ATOM   4620  H   GLY A 286      98.221  94.372 125.605  1.00  4.50              
ATOM   4621  CA  GLY A 286      97.271  95.921 124.509  1.00  4.50              
ATOM   4622  HA1 GLY A 286      96.559  95.927 125.334  1.00  4.50              
ATOM   4623  HA2 GLY A 286      96.714  95.744 123.586  1.00  4.50              
ATOM   4624  C   GLY A 286      97.901  97.306 124.413  1.00  4.50              
ATOM   4625  O   GLY A 286      97.586  98.205 125.191  1.00  4.50              
ATOM   4626  N   GLY A 287      98.876  97.412 123.522  1.00  4.78              
ATOM   4627  H   GLY A 287      99.015  96.620 122.903  1.00  4.78              
ATOM   4628  CA  GLY A 287      99.826  98.502 123.425  1.00  4.78              
ATOM   4629  HA1 GLY A 287     100.129  98.815 124.425  1.00  4.78              
ATOM   4630  HA2 GLY A 287      99.346  99.339 122.920  1.00  4.78              
ATOM   4631  C   GLY A 287     101.069  98.106 122.644  1.00  4.78              
ATOM   4632  O   GLY A 287     102.057  98.839 122.662  1.00  4.78              
ATOM   4633  N   ASP A 288     101.042  96.958 121.961  1.00  6.55              
ATOM   4634  H   ASP A 288     100.217  96.367 122.014  1.00  6.55              
ATOM   4635  CA  ASP A 288     102.212  96.459 121.249  1.00  6.55              
ATOM   4636  HA  ASP A 288     103.033  97.142 121.448  1.00  6.55              
ATOM   4637  CB  ASP A 288     102.751  95.132 121.803  1.00  6.55              
ATOM   4638  HB1 ASP A 288     102.097  94.300 121.535  1.00  6.55              
ATOM   4639  HB2 ASP A 288     102.806  95.203 122.889  1.00  6.55              
ATOM   4640  CG  ASP A 288     104.170  94.925 121.255  1.00  6.55              
ATOM   4641  OD1 ASP A 288     104.335  94.158 120.277  1.00  6.55              
ATOM   4642  OD2 ASP A 288     105.066  95.652 121.742  1.00  6.55              
ATOM   4643  C   ASP A 288     102.086  96.487 119.740  1.00  6.55              
ATOM   4644  O   ASP A 288     102.418  97.528 119.165  1.00  6.55              
ATOM   4645  N   GLU A 289     101.624  95.388 119.133  1.00  5.70              
ATOM   4646  H   GLU A 289     101.408  94.588 119.709  1.00  5.70              
ATOM   4647  CA  GLU A 289     101.692  95.158 117.684  1.00  5.70              
ATOM   4648  HA  GLU A 289     102.750  95.141 117.420  1.00  5.70              
ATOM   4649  CB  GLU A 289     101.134  93.774 117.310  1.00  5.70              
ATOM   4650  HB1 GLU A 289     101.441  93.091 118.102  1.00  5.70              
ATOM   4651  HB2 GLU A 289     101.624  93.438 116.395  1.00  5.70              
ATOM   4652  CG  GLU A 289      99.610  93.648 117.130  1.00  5.70              
ATOM   4653  HG1 GLU A 289      99.105  94.352 117.792  1.00  5.70              
ATOM   4654  HG2 GLU A 289      99.311  92.648 117.450  1.00  5.70              
ATOM   4655  CD  GLU A 289      99.177  93.840 115.664  1.00  5.70              
ATOM   4656  OE1 GLU A 289      98.817  94.981 115.299  1.00  5.70              
ATOM   4657  OE2 GLU A 289      99.242  92.849 114.906  1.00  5.70              
ATOM   4658  C   GLU A 289     101.085  96.325 116.875  1.00  5.70              
ATOM   4659  O   GLU A 289     101.584  96.708 115.817  1.00  5.70              
ATOM   4660  N   VAL A 290     100.081  96.981 117.463  1.00  5.01              
ATOM   4661  H   VAL A 290      99.732  96.593 118.326  1.00  5.01              
ATOM   4662  CA  VAL A 290      99.257  97.968 116.779  1.00  5.01              
ATOM   4663  HA  VAL A 290      99.255  97.715 115.721  1.00  5.01              
ATOM   4664  CB  VAL A 290      97.780  97.917 117.277  1.00  5.01              
ATOM   4665  HB  VAL A 290      97.630  98.722 117.999  1.00  5.01              
ATOM   4666  CG1 VAL A 290      96.818  98.154 116.104  1.00  5.01              
ATOM   4667 1HG1 VAL A 290      97.059  99.085 115.592  1.00  5.01              
ATOM   4668 2HG1 VAL A 290      96.895  97.324 115.399  1.00  5.01              
ATOM   4669 3HG1 VAL A 290      95.796  98.215 116.475  1.00  5.01              
ATOM   4670  CG2 VAL A 290      97.325  96.635 117.995  1.00  5.01              
ATOM   4671 1HG2 VAL A 290      96.299  96.754 118.341  1.00  5.01              
ATOM   4672 2HG2 VAL A 290      97.367  95.788 117.311  1.00  5.01              
ATOM   4673 3HG2 VAL A 290      97.939  96.442 118.874  1.00  5.01              
ATOM   4674  C   VAL A 290      99.696  99.444 116.938  1.00  5.01              
ATOM   4675  O   VAL A 290      99.115 100.359 116.347  1.00  5.01              
ATOM   4676  N   ASN A 291     100.636  99.740 117.835  1.00  4.69              
ATOM   4677  H   ASN A 291     101.172  98.956 118.189  1.00  4.69              
ATOM   4678  CA  ASN A 291     100.509 100.929 118.704  1.00  4.69              
ATOM   4679  HA  ASN A 291      99.478 101.281 118.619  1.00  4.69              
ATOM   4680  CB  ASN A 291     100.634 100.415 120.160  1.00  4.69              
ATOM   4681  HB1 ASN A 291     101.399  99.648 120.192  1.00  4.69              
ATOM   4682  HB2 ASN A 291      99.696  99.927 120.426  1.00  4.69              
ATOM   4683  CG  ASN A 291     100.977 101.415 121.257  1.00  4.69              
ATOM   4684  OD1 ASN A 291     102.147 101.625 121.547  1.00  4.69              
ATOM   4685  ND2 ASN A 291     100.013 101.967 121.961  1.00  4.69              
ATOM   4686 1HD2 ASN A 291      99.048 101.772 121.747  1.00  4.69              
ATOM   4687 2HD2 ASN A 291     100.305 102.610 122.674  1.00  4.69              
ATOM   4688  C   ASN A 291     101.317 102.172 118.280  1.00  4.69              
ATOM   4689  O   ASN A 291     101.633 103.059 119.069  1.00  4.69              
ATOM   4690  N   GLN A 292     101.567 102.299 116.981  1.00  4.56              
ATOM   4691  H   GLN A 292     101.407 101.496 116.380  1.00  4.56              
ATOM   4692  CA  GLN A 292     101.803 103.609 116.364  1.00  4.56              
ATOM   4693  HA  GLN A 292     101.333 104.364 116.993  1.00  4.56              
ATOM   4694  CB  GLN A 292     103.326 103.889 116.311  1.00  4.56              
ATOM   4695  HB1 GLN A 292     103.684 103.836 115.282  1.00  4.56              
ATOM   4696  HB2 GLN A 292     103.869 103.137 116.887  1.00  4.56              
ATOM   4697  CG  GLN A 292     103.653 105.268 116.907  1.00  4.56              
ATOM   4698  HG1 GLN A 292     103.377 105.269 117.962  1.00  4.56              
ATOM   4699  HG2 GLN A 292     103.058 106.030 116.406  1.00  4.56              
ATOM   4700  CD  GLN A 292     105.133 105.640 116.803  1.00  4.56              
ATOM   4701  OE1 GLN A 292     105.961 105.288 117.627  1.00  4.56              
ATOM   4702  NE2 GLN A 292     105.530 106.410 115.809  1.00  4.56              
ATOM   4703 1HE2 GLN A 292     104.865 106.691 115.101  1.00  4.56              
ATOM   4704 2HE2 GLN A 292     106.490 106.694 115.821  1.00  4.56              
ATOM   4705  C   GLN A 292     101.119 103.701 114.996  1.00  4.56              
ATOM   4706  O   GLN A 292     101.455 104.562 114.182  1.00  4.56              
ATOM   4707  N   ASN A 293     100.169 102.803 114.719  1.00  4.49              
ATOM   4708  H   ASN A 293      99.893 102.150 115.447  1.00  4.49              
ATOM   4709  CA  ASN A 293      99.731 102.486 113.363  1.00  4.49              
ATOM   4710  HA  ASN A 293     100.575 102.665 112.693  1.00  4.49              
ATOM   4711  CB  ASN A 293      99.391 100.970 113.246  1.00  4.49              
ATOM   4712  HB1 ASN A 293      99.195 100.739 112.200  1.00  4.49              
ATOM   4713  HB2 ASN A 293      98.481 100.768 113.808  1.00  4.49              
ATOM   4714  CG  ASN A 293     100.466  99.995 113.743  1.00  4.49              
ATOM   4715  OD1 ASN A 293     101.461 100.377 114.339  1.00  4.49              
ATOM   4716  ND2 ASN A 293     100.280  98.704 113.582  1.00  4.49              
ATOM   4717 1HD2 ASN A 293      99.468  98.329 113.128  1.00  4.49              
ATOM   4718 2HD2 ASN A 293     100.921  98.078 114.068  1.00  4.49              
ATOM   4719  C   ASN A 293      98.605 103.430 112.897  1.00  4.49              
ATOM   4720  O   ASN A 293      97.529 103.002 112.477  1.00  4.49              
ATOM   4721  N   TYR A 294      98.850 104.732 113.052  1.00  4.49              
ATOM   4722  H   TYR A 294      99.792 104.968 113.333  1.00  4.49              
ATOM   4723  CA  TYR A 294      97.883 105.831 113.084  1.00  4.49              
ATOM   4724  HA  TYR A 294      97.039 105.495 113.691  1.00  4.49              
ATOM   4725  CB  TYR A 294      98.535 107.021 113.813  1.00  4.49              
ATOM   4726  HB1 TYR A 294      99.239 107.515 113.141  1.00  4.49              
ATOM   4727  HB2 TYR A 294      99.112 106.652 114.660  1.00  4.49              
ATOM   4728  CG  TYR A 294      97.537 108.029 114.351  1.00  4.49              
ATOM   4729  CD1 TYR A 294      96.739 107.701 115.465  1.00  4.49              
ATOM   4730  HD1 TYR A 294      96.844 106.738 115.948  1.00  4.49              
ATOM   4731  CE1 TYR A 294      95.776 108.611 115.936  1.00  4.49              
ATOM   4732  HE1 TYR A 294      95.150 108.357 116.778  1.00  4.49              
ATOM   4733  CZ  TYR A 294      95.607 109.855 115.293  1.00  4.49              
ATOM   4734  OH  TYR A 294      94.665 110.727 115.736  1.00  4.49              
ATOM   4735  HH  TYR A 294      94.663 111.536 115.225  1.00  4.49              
ATOM   4736  CE2 TYR A 294      96.415 110.192 114.186  1.00  4.49              
ATOM   4737  HE2 TYR A 294      96.282 111.136 113.683  1.00  4.49              
ATOM   4738  CD2 TYR A 294      97.379 109.278 113.719  1.00  4.49              
ATOM   4739  HD2 TYR A 294      97.971 109.518 112.846  1.00  4.49              
ATOM   4740  C   TYR A 294      97.296 106.212 111.706  1.00  4.49              
ATOM   4741  O   TYR A 294      97.220 107.385 111.347  1.00  4.49              
ATOM   4742  N   SER A 295      96.970 105.220 110.874  1.00  4.32              
ATOM   4743  H   SER A 295      97.050 104.272 111.222  1.00  4.32              
ATOM   4744  CA  SER A 295      96.478 105.401 109.503  1.00  4.32              
ATOM   4745  HA  SER A 295      95.742 106.204 109.470  1.00  4.32              
ATOM   4746  CB  SER A 295      97.651 105.747 108.564  1.00  4.32              
ATOM   4747  HB1 SER A 295      97.355 105.593 107.525  1.00  4.32              
ATOM   4748  HB2 SER A 295      98.500 105.093 108.778  1.00  4.32              
ATOM   4749  OG  SER A 295      98.042 107.093 108.701  1.00  4.32              
ATOM   4750  HG  SER A 295      98.020 107.316 109.644  1.00  4.32              
ATOM   4751  C   SER A 295      95.852 104.153 108.886  1.00  4.32              
ATOM   4752  O   SER A 295      95.120 104.281 107.907  1.00  4.32              
ATOM   4753  N   LEU A 296      96.178 102.980 109.436  1.00  4.33              
ATOM   4754  H   LEU A 296      96.707 103.017 110.297  1.00  4.33              
ATOM   4755  CA  LEU A 296      96.041 101.649 108.824  1.00  4.33              
ATOM   4756  HA  LEU A 296      96.882 101.529 108.137  1.00  4.33              
ATOM   4757  CB  LEU A 296      96.194 100.620 109.966  1.00  4.33              
ATOM   4758  HB1 LEU A 296      95.202 100.339 110.319  1.00  4.33              
ATOM   4759  HB2 LEU A 296      96.699 101.094 110.808  1.00  4.33              
ATOM   4760  CG  LEU A 296      97.006  99.356 109.640  1.00  4.33              
ATOM   4761  HG  LEU A 296      98.036  99.648 109.435  1.00  4.33              
ATOM   4762  CD1 LEU A 296      97.004  98.458 110.877  1.00  4.33              
ATOM   4763 1HD1 LEU A 296      96.001  98.084 111.078  1.00  4.33              
ATOM   4764 2HD1 LEU A 296      97.673  97.613 110.718  1.00  4.33              
ATOM   4765 3HD1 LEU A 296      97.358  99.016 111.742  1.00  4.33              
ATOM   4766  CD2 LEU A 296      96.487  98.553 108.448  1.00  4.33              
ATOM   4767 1HD2 LEU A 296      96.999  97.593 108.391  1.00  4.33              
ATOM   4768 2HD2 LEU A 296      95.415  98.385 108.544  1.00  4.33              
ATOM   4769 3HD2 LEU A 296      96.697  99.095 107.529  1.00  4.33              
ATOM   4770  C   LEU A 296      94.740 101.424 108.022  1.00  4.33              
ATOM   4771  O   LEU A 296      93.648 101.681 108.526  1.00  4.33              
ATOM   4772  N   ASP A 297      94.859 100.875 106.810  1.00  4.30              
ATOM   4773  H   ASP A 297      95.792 100.794 106.423  1.00  4.30              
ATOM   4774  CA  ASP A 297      93.749 100.577 105.900  1.00  4.30              
ATOM   4775  HA  ASP A 297      92.852 100.970 106.361  1.00  4.30              
ATOM   4776  CB  ASP A 297      93.882 101.354 104.561  1.00  4.30              
ATOM   4777  HB1 ASP A 297      94.141 102.388 104.797  1.00  4.30              
ATOM   4778  HB2 ASP A 297      92.887 101.382 104.115  1.00  4.30              
ATOM   4779  CG  ASP A 297      94.847 100.861 103.452  1.00  4.30              
ATOM   4780  OD1 ASP A 297      94.915 101.533 102.399  1.00  4.30              
ATOM   4781  OD2 ASP A 297      95.551  99.835 103.566  1.00  4.30              
ATOM   4782  C   ASP A 297      93.477  99.080 105.706  1.00  4.30              
ATOM   4783  O   ASP A 297      92.330  98.632 105.809  1.00  4.30              
ATOM   4784  N   SER A 298      94.531  98.296 105.494  1.00  4.34              
ATOM   4785  H   SER A 298      95.388  98.783 105.251  1.00  4.34              
ATOM   4786  CA  SER A 298      94.418  96.913 105.047  1.00  4.34              
ATOM   4787  HA  SER A 298      93.409  96.567 105.269  1.00  4.34              
ATOM   4788  CB  SER A 298      94.569  96.836 103.528  1.00  4.34              
ATOM   4789  HB1 SER A 298      95.603  97.029 103.245  1.00  4.34              
ATOM   4790  HB2 SER A 298      93.935  97.600 103.073  1.00  4.34              
ATOM   4791  OG  SER A 298      94.157  95.566 103.052  1.00  4.34              
ATOM   4792  HG  SER A 298      94.062  95.636 102.098  1.00  4.34              
ATOM   4793  C   SER A 298      95.377  95.969 105.772  1.00  4.34              
ATOM   4794  O   SER A 298      96.582  96.220 105.875  1.00  4.34              
ATOM   4795  N   PHE A 299      94.807  94.889 106.328  1.00  4.35              
ATOM   4796  H   PHE A 299      93.802  94.799 106.218  1.00  4.35              
ATOM   4797  CA  PHE A 299      95.411  94.138 107.439  1.00  4.35              
ATOM   4798  HA  PHE A 299      96.497  94.234 107.411  1.00  4.35              
ATOM   4799  CB  PHE A 299      94.877  94.827 108.718  1.00  4.35              
ATOM   4800  HB1 PHE A 299      93.792  94.721 108.742  1.00  4.35              
ATOM   4801  HB2 PHE A 299      95.071  95.897 108.632  1.00  4.35              
ATOM   4802  CG  PHE A 299      95.425  94.406 110.071  1.00  4.35              
ATOM   4803  CD1 PHE A 299      96.697  94.848 110.479  1.00  4.35              
ATOM   4804  HD1 PHE A 299      97.311  95.419 109.803  1.00  4.35              
ATOM   4805  CE1 PHE A 299      97.161  94.585 111.780  1.00  4.35              
ATOM   4806  HE1 PHE A 299      98.142  94.915 112.101  1.00  4.35              
ATOM   4807  CZ  PHE A 299      96.342  93.898 112.691  1.00  4.35              
ATOM   4808  HZ  PHE A 299      96.710  93.705 113.694  1.00  4.35              
ATOM   4809  CE2 PHE A 299      95.064  93.463 112.297  1.00  4.35              
ATOM   4810  HE2 PHE A 299      94.442  92.939 113.010  1.00  4.35              
ATOM   4811  CD2 PHE A 299      94.609  93.709 110.987  1.00  4.35              
ATOM   4812  HD2 PHE A 299      93.629  93.373 110.690  1.00  4.35              
ATOM   4813  C   PHE A 299      95.047  92.634 107.399  1.00  4.35              
ATOM   4814  O   PHE A 299      93.965  92.207 107.810  1.00  4.35              
ATOM   4815  N   SER A 300      95.907  91.799 106.818  1.00  4.25              
ATOM   4816  H   SER A 300      96.846  92.100 106.597  1.00  4.25              
ATOM   4817  CA  SER A 300      95.477  90.461 106.394  1.00  4.25              
ATOM   4818  HA  SER A 300      94.545  90.581 105.849  1.00  4.25              
ATOM   4819  CB  SER A 300      96.533  89.875 105.436  1.00  4.25              
ATOM   4820  HB1 SER A 300      97.334  89.400 106.001  1.00  4.25              
ATOM   4821  HB2 SER A 300      96.964  90.684 104.845  1.00  4.25              
ATOM   4822  OG  SER A 300      95.982  88.933 104.537  1.00  4.25              
ATOM   4823  HG  SER A 300      95.173  89.343 104.173  1.00  4.25              
ATOM   4824  C   SER A 300      95.201  89.519 107.568  1.00  4.25              
ATOM   4825  O   SER A 300      94.094  89.013 107.695  1.00  4.25              
ATOM   4826  N   ILE A 301      96.151  89.301 108.474  1.00  4.25              
ATOM   4827  H   ILE A 301      97.039  89.777 108.356  1.00  4.25              
ATOM   4828  CA  ILE A 301      96.003  88.339 109.578  1.00  4.25              
ATOM   4829  HA  ILE A 301      97.021  88.125 109.905  1.00  4.25              
ATOM   4830  CB  ILE A 301      95.293  88.959 110.803  1.00  4.25              
ATOM   4831  HB  ILE A 301      94.233  89.029 110.565  1.00  4.25              
ATOM   4832  CG2 ILE A 301      95.465  88.060 112.049  1.00  4.25              
ATOM   4833 1HG2 ILE A 301      95.004  88.534 112.917  1.00  4.25              
ATOM   4834 2HG2 ILE A 301      94.983  87.095 111.902  1.00  4.25              
ATOM   4835 3HG2 ILE A 301      96.521  87.903 112.266  1.00  4.25              
ATOM   4836  CG1 ILE A 301      95.748  90.393 111.155  1.00  4.25              
ATOM   4837 1HG1 ILE A 301      95.285  90.678 112.100  1.00  4.25              
ATOM   4838 2HG1 ILE A 301      95.365  91.076 110.396  1.00  4.25              
ATOM   4839  CD1 ILE A 301      97.261  90.621 111.275  1.00  4.25              
ATOM   4840  HD1 ILE A 301      97.696  90.677 110.280  1.00  4.25              
ATOM   4841  HD2 ILE A 301      97.449  91.570 111.774  1.00  4.25              
ATOM   4842  HD3 ILE A 301      97.734  89.828 111.853  1.00  4.25              
ATOM   4843  C   ILE A 301      95.450  86.990 109.115  1.00  4.25              
ATOM   4844  O   ILE A 301      94.346  86.604 109.485  1.00  4.25              
ATOM   4845  N   ARG A 302      96.194  86.267 108.268  1.00  4.39              
ATOM   4846  H   ARG A 302      97.102  86.623 107.993  1.00  4.39              
ATOM   4847  CA  ARG A 302      95.722  84.940 107.792  1.00  4.39              
ATOM   4848  HA  ARG A 302      94.679  84.775 108.072  1.00  4.39              
ATOM   4849  CB  ARG A 302      95.813  84.848 106.268  1.00  4.39              
ATOM   4850  HB1 ARG A 302      95.598  83.822 105.963  1.00  4.39              
ATOM   4851  HB2 ARG A 302      96.825  85.106 105.953  1.00  4.39              
ATOM   4852  CG  ARG A 302      94.793  85.781 105.606  1.00  4.39              
ATOM   4853  HG1 ARG A 302      95.003  86.811 105.889  1.00  4.39              
ATOM   4854  HG2 ARG A 302      93.792  85.523 105.954  1.00  4.39              
ATOM   4855  CD  ARG A 302      94.833  85.660 104.081  1.00  4.39              
ATOM   4856  HD1 ARG A 302      94.036  86.285 103.672  1.00  4.39              
ATOM   4857  HD2 ARG A 302      94.626  84.628 103.790  1.00  4.39              
ATOM   4858  NE  ARG A 302      96.121  86.131 103.534  1.00  4.39              
ATOM   4859  HE  ARG A 302      96.278  87.130 103.627  1.00  4.39              
ATOM   4860  CZ  ARG A 302      97.075  85.417 102.964  1.00  4.39              
ATOM   4861  NH1 ARG A 302      97.082  84.111 102.970  1.00  4.39              
ATOM   4862 1HH1 ARG A 302      96.383  83.632 103.515  1.00  4.39              
ATOM   4863 2HH1 ARG A 302      97.835  83.598 102.554  1.00  4.39              
ATOM   4864  NH2 ARG A 302      98.055  86.021 102.357  1.00  4.39              
ATOM   4865 1HH2 ARG A 302      98.172  87.005 102.549  1.00  4.39              
ATOM   4866 2HH2 ARG A 302      98.801  85.507 101.932  1.00  4.39              
ATOM   4867  C   ARG A 302      96.522  83.817 108.436  1.00  4.39              
ATOM   4868  O   ARG A 302      97.749  83.941 108.443  1.00  4.39              
ATOM   4869  N   GLN A 303      95.839  82.768 108.940  1.00  4.38              
ATOM   4870  H   GLN A 303      94.836  82.729 108.781  1.00  4.38              
ATOM   4871  CA  GLN A 303      96.419  81.665 109.715  1.00  4.38              
ATOM   4872  HA  GLN A 303      95.676  81.326 110.424  1.00  4.38              
ATOM   4873  CB  GLN A 303      96.704  80.449 108.804  1.00  4.38              
ATOM   4874  HB1 GLN A 303      95.779  80.172 108.305  1.00  4.38              
ATOM   4875  HB2 GLN A 303      96.980  79.606 109.440  1.00  4.38              
ATOM   4876  CG  GLN A 303      97.808  80.635 107.749  1.00  4.38              
ATOM   4877  HG1 GLN A 303      98.659  80.023 108.043  1.00  4.38              
ATOM   4878  HG2 GLN A 303      98.136  81.664 107.727  1.00  4.38              
ATOM   4879  CD  GLN A 303      97.396  80.294 106.323  1.00  4.38              
ATOM   4880  OE1 GLN A 303      96.725  81.058 105.640  1.00  4.38              
ATOM   4881  NE2 GLN A 303      97.864  79.192 105.779  1.00  4.38              
ATOM   4882 1HE2 GLN A 303      98.610  78.688 106.249  1.00  4.38              
ATOM   4883 2HE2 GLN A 303      97.576  78.978 104.843  1.00  4.38              
ATOM   4884  C   GLN A 303      97.582  82.093 110.615  1.00  4.38              
ATOM   4885  O   GLN A 303      98.761  81.997 110.283  1.00  4.38              
ATOM   4886  N   ALA A 304      97.170  82.646 111.751  1.00  4.36              
ATOM   4887  H   ALA A 304      96.175  82.673 111.898  1.00  4.36              
ATOM   4888  CA  ALA A 304      98.017  83.341 112.709  1.00  4.36              
ATOM   4889  HA  ALA A 304      99.053  83.023 112.600  1.00  4.36              
ATOM   4890  CB  ALA A 304      97.888  84.836 112.378  1.00  4.36              
ATOM   4891  HB1 ALA A 304      98.419  85.426 113.120  1.00  4.36              
ATOM   4892  HB2 ALA A 304      98.298  85.038 111.388  1.00  4.36              
ATOM   4893  HB3 ALA A 304      96.840  85.138 112.392  1.00  4.36              
ATOM   4894  C   ALA A 304      97.576  83.067 114.146  1.00  4.36              
ATOM   4895  O   ALA A 304      98.426  82.914 115.018  1.00  4.36              
ATOM   4896  N   SER A 305      96.263  82.975 114.390  1.00  4.44              
ATOM   4897  H   SER A 305      95.612  83.027 113.626  1.00  4.44              
ATOM   4898  CA  SER A 305      95.730  82.964 115.749  1.00  4.44              
ATOM   4899  HA  SER A 305      96.546  83.209 116.433  1.00  4.44              
ATOM   4900  CB  SER A 305      94.684  84.061 115.957  1.00  4.44              
ATOM   4901  HB1 SER A 305      93.707  83.733 115.597  1.00  4.44              
ATOM   4902  HB2 SER A 305      94.983  84.953 115.404  1.00  4.44              
ATOM   4903  OG  SER A 305      94.618  84.399 117.331  1.00  4.44              
ATOM   4904  HG  SER A 305      94.356  83.641 117.873  1.00  4.44              
ATOM   4905  C   SER A 305      95.158  81.621 116.173  1.00  4.44              
ATOM   4906  O   SER A 305      94.263  81.051 115.542  1.00  4.44              
ATOM   4907  N   VAL A 306      95.662  81.207 117.323  1.00  4.43              
ATOM   4908  H   VAL A 306      96.368  81.801 117.740  1.00  4.43              
ATOM   4909  CA  VAL A 306      95.251  80.068 118.133  1.00  4.43              
ATOM   4910  HA  VAL A 306      94.186  79.874 117.994  1.00  4.43              
ATOM   4911  CB  VAL A 306      96.050  78.817 117.672  1.00  4.43              
ATOM   4912  HB  VAL A 306      95.808  78.690 116.619  1.00  4.43              
ATOM   4913  CG1 VAL A 306      97.582  78.947 117.737  1.00  4.43              
ATOM   4914 1HG1 VAL A 306      98.037  78.056 117.302  1.00  4.43              
ATOM   4915 2HG1 VAL A 306      97.911  79.808 117.156  1.00  4.43              
ATOM   4916 3HG1 VAL A 306      97.938  79.058 118.760  1.00  4.43              
ATOM   4917  CG2 VAL A 306      95.623  77.511 118.362  1.00  4.43              
ATOM   4918 1HG2 VAL A 306      96.109  77.393 119.328  1.00  4.43              
ATOM   4919 2HG2 VAL A 306      94.542  77.492 118.499  1.00  4.43              
ATOM   4920 3HG2 VAL A 306      95.911  76.669 117.731  1.00  4.43              
ATOM   4921  C   VAL A 306      95.454  80.535 119.587  1.00  4.43              
ATOM   4922  O   VAL A 306      95.117  81.674 119.912  1.00  4.43              
ATOM   4923  N   THR A 307      96.054  79.713 120.441  1.00  4.47              
ATOM   4924  H   THR A 307      96.377  78.834 120.069  1.00  4.47              
ATOM   4925  CA  THR A 307      96.389  79.981 121.839  1.00  4.47              
ATOM   4926  HA  THR A 307      96.621  79.006 122.266  1.00  4.47              
ATOM   4927  CB  THR A 307      97.694  80.787 122.004  1.00  4.47              
ATOM   4928  HB  THR A 307      97.561  81.797 121.613  1.00  4.47              
ATOM   4929  CG2 THR A 307      98.163  80.853 123.462  1.00  4.47              
ATOM   4930 1HG2 THR A 307      98.912  81.636 123.557  1.00  4.47
[truncated: 658,215 more chars]
