# Supplementary material for: Variation in selection constraints on teleost TLRs with emphasis on their repertoire in the Walking catfish, Clarias batrachus
Source: Sci Rep. 2020 Dec 7;10:21394. doi: 10.1038/s41598-020-78347-6 (PMC7721727; doi:10.1038/s41598-020-78347-6)
Supplement: Supplementary file 25 — Supplementary Information 25. [file 41598_2020_78347_MOESM25_ESM.zip › T1/struct/S502869_results.tar/model5.pdb]

HEADER protein
METHOD
METHOD    The models are generated by I-TASSER which combines the
METHOD    methods of threading, ab initio modeling and structural
METHOD    refinement. The procedure is fully automated.
METHOD
METHOD    Please cite following articles when you use the I-TASSER server:
METHOD 1. Ambrish Roy, Alper Kucukural, Yang Zhang. I-TASSER: a unified
METHOD    platform for automated protein structure and function prediction.
METHOD    Nature Protocols, vol 5, 725-738 (2010). 
METHOD 2. Yang Zhang. I-TASSER server for protein 3D structure prediction. 
METHOD    BMC Bioinformatics, 9:40 (2008).
METHOD
MODEL  5
REMARK PARENT 3j0a_A 3j0a 3wpf_A 
ATOM      1  N   MET A   1      85.548  66.644  75.801  1.00 14.19              
ATOM      2  CA  MET A   1      86.051  65.265  75.908  1.00 14.19              
ATOM      3  HA  MET A   1      86.648  65.202  76.818  1.00 14.19              
ATOM      4  CB  MET A   1      84.878  64.274  76.061  1.00 14.19              
ATOM      5  HB1 MET A   1      85.296  63.266  76.062  1.00 14.19              
ATOM      6  HB2 MET A   1      84.213  64.382  75.203  1.00 14.19              
ATOM      7  CG  MET A   1      84.105  64.495  77.359  1.00 14.19              
ATOM      8  HG1 MET A   1      83.656  65.487  77.341  1.00 14.19              
ATOM      9  HG2 MET A   1      84.803  64.450  78.194  1.00 14.19              
ATOM     10  SD  MET A   1      82.799  63.266  77.634  1.00 14.19              
ATOM     11  CE  MET A   1      82.175  63.852  79.230  1.00 14.19              
ATOM     12  HE1 MET A   1      81.364  63.204  79.561  1.00 14.19              
ATOM     13  HE2 MET A   1      82.977  63.830  79.968  1.00 14.19              
ATOM     14  HE3 MET A   1      81.804  64.872  79.127  1.00 14.19              
ATOM     15  C   MET A   1      86.944  64.874  74.727  1.00 14.19              
ATOM     16  O   MET A   1      87.734  63.916  74.809  1.00 14.19              
ATOM     17  N   LYS A   2      86.920  65.659  73.662  1.00 15.10              
ATOM     18  H   LYS A   2      86.138  66.305  73.628  1.00 15.10              
ATOM     19  CA  LYS A   2      88.179  66.141  73.069  1.00 15.10              
ATOM     20  HA  LYS A   2      88.947  65.375  73.182  1.00 15.10              
ATOM     21  CB  LYS A   2      88.011  66.388  71.549  1.00 15.10              
ATOM     22  HB1 LYS A   2      88.878  66.954  71.211  1.00 15.10              
ATOM     23  HB2 LYS A   2      87.125  67.006  71.405  1.00 15.10              
ATOM     24  CG  LYS A   2      87.905  65.086  70.746  1.00 15.10              
ATOM     25  HG1 LYS A   2      87.756  65.366  69.703  1.00 15.10              
ATOM     26  HG2 LYS A   2      87.033  64.508  71.055  1.00 15.10              
ATOM     27  CD  LYS A   2      89.170  64.211  70.820  1.00 15.10              
ATOM     28  HD1 LYS A   2      90.027  64.852  71.026  1.00 15.10              
ATOM     29  HD2 LYS A   2      89.334  63.738  69.850  1.00 15.10              
ATOM     30  CE  LYS A   2      89.108  63.089  71.877  1.00 15.10              
ATOM     31  HE1 LYS A   2      88.475  62.285  71.491  1.00 15.10              
ATOM     32  HE2 LYS A   2      88.637  63.474  72.785  1.00 15.10              
ATOM     33  NZ  LYS A   2      90.466  62.580  72.194  1.00 15.10              
ATOM     34  HZ1 LYS A   2      90.432  61.738  72.749  1.00 15.10              
ATOM     35  HZ2 LYS A   2      90.996  62.403  71.343  1.00 15.10              
ATOM     36  HZ3 LYS A   2      90.993  63.285  72.706  1.00 15.10              
ATOM     37  C   LYS A   2      88.749  67.321  73.838  1.00 15.10              
ATOM     38  O   LYS A   2      89.961  67.478  73.859  1.00 15.10              
ATOM     39  N   ALA A   3      87.898  68.081  74.527  1.00 16.44              
ATOM     40  H   ALA A   3      86.924  67.833  74.548  1.00 16.44              
ATOM     41  CA  ALA A   3      88.285  69.254  75.304  1.00 16.44              
ATOM     42  HA  ALA A   3      89.093  69.762  74.775  1.00 16.44              
ATOM     43  CB  ALA A   3      87.087  70.200  75.365  1.00 16.44              
ATOM     44  HB1 ALA A   3      86.762  70.466  74.359  1.00 16.44              
ATOM     45  HB2 ALA A   3      86.260  69.737  75.903  1.00 16.44              
ATOM     46  HB3 ALA A   3      87.375  71.114  75.888  1.00 16.44              
ATOM     47  C   ALA A   3      88.798  68.957  76.707  1.00 16.44              
ATOM     48  O   ALA A   3      89.774  69.559  77.128  1.00 16.44              
ATOM     49  N   GLN A   4      88.229  67.978  77.385  1.00 15.25              
ATOM     50  H   GLN A   4      87.376  67.572  77.036  1.00 15.25              
ATOM     51  CA  GLN A   4      88.960  67.229  78.400  1.00 15.25              
ATOM     52  HA  GLN A   4      89.897  67.717  78.659  1.00 15.25              
ATOM     53  CB  GLN A   4      88.137  67.128  79.707  1.00 15.25              
ATOM     54  HB1 GLN A   4      88.516  66.299  80.290  1.00 15.25              
ATOM     55  HB2 GLN A   4      87.095  66.926  79.475  1.00 15.25              
ATOM     56  CG  GLN A   4      88.274  68.399  80.560  1.00 15.25              
ATOM     57  HG1 GLN A   4      89.325  68.620  80.734  1.00 15.25              
ATOM     58  HG2 GLN A   4      87.823  68.217  81.534  1.00 15.25              
ATOM     59  CD  GLN A   4      87.606  69.649  79.982  1.00 15.25              
ATOM     60  OE1 GLN A   4      86.398  69.829  80.091  1.00 15.25              
ATOM     61  NE2 GLN A   4      88.315  70.570  79.379  1.00 15.25              
ATOM     62 1HE2 GLN A   4      89.271  70.397  79.100  1.00 15.25              
ATOM     63 2HE2 GLN A   4      87.814  71.369  79.042  1.00 15.25              
ATOM     64  C   GLN A   4      89.379  65.903  77.750  1.00 15.25              
ATOM     65  O   GLN A   4      89.144  64.816  78.247  1.00 15.25              
ATOM     66  N   GLY A   5      90.053  66.019  76.566  1.00 13.33              
ATOM     67  H   GLY A   5      90.159  66.939  76.216  1.00 13.33              
ATOM     68  CA  GLY A   5      91.234  65.191  76.367  1.00 13.33              
ATOM     69  HA1 GLY A   5      91.716  65.514  75.409  1.00 13.33              
ATOM     70  HA2 GLY A   5      90.957  64.205  76.304  1.00 13.33              
ATOM     71  C   GLY A   5      92.125  65.437  77.591  1.00 13.33              
ATOM     72  O   GLY A   5      92.216  66.542  78.121  1.00 13.33              
ATOM     73  N   LEU A   6      92.707  64.386  78.117  1.00 11.47              
ATOM     74  H   LEU A   6      92.520  63.477  77.737  1.00 11.47              
ATOM     75  CA  LEU A   6      93.573  64.512  79.269  1.00 11.47              
ATOM     76  HA  LEU A   6      93.102  65.150  80.019  1.00 11.47              
ATOM     77  CB  LEU A   6      93.738  63.074  79.837  1.00 11.47              
ATOM     78  HB1 LEU A   6      94.622  63.006  80.465  1.00 11.47              
ATOM     79  HB2 LEU A   6      93.923  62.379  79.017  1.00 11.47              
ATOM     80  CG  LEU A   6      92.579  62.510  80.693  1.00 11.47              
ATOM     81  HG  LEU A   6      92.868  61.502  80.992  1.00 11.47              
ATOM     82  CD1 LEU A   6      92.369  63.324  81.971  1.00 11.47              
ATOM     83 1HD1 LEU A   6      93.303  63.394  82.527  1.00 11.47              
ATOM     84 2HD1 LEU A   6      92.008  64.325  81.737  1.00 11.47              
ATOM     85 3HD1 LEU A   6      91.630  62.829  82.601  1.00 11.47              
ATOM     86  CD2 LEU A   6      91.242  62.401  79.963  1.00 11.47              
ATOM     87 1HD2 LEU A   6      90.520  61.888  80.598  1.00 11.47              
ATOM     88 2HD2 LEU A   6      90.846  63.389  79.730  1.00 11.47              
ATOM     89 3HD2 LEU A   6      91.361  61.826  79.047  1.00 11.47              
ATOM     90  C   LEU A   6      94.888  65.190  78.878  1.00 11.47              
ATOM     91  O   LEU A   6      95.046  65.687  77.784  1.00 11.47              
ATOM     92  N   PRO A   7      95.906  65.194  79.735  1.00  9.39              
ATOM     93  CD  PRO A   7      95.858  65.331  81.178  1.00  9.39              
ATOM     94  HD1 PRO A   7      95.136  64.676  81.660  1.00  9.39              
ATOM     95  HD2 PRO A   7      95.622  66.362  81.439  1.00  9.39              
ATOM     96  CG  PRO A   7      97.267  64.998  81.651  1.00  9.39              
ATOM     97  HG1 PRO A   7      97.339  63.929  81.860  1.00  9.39              
ATOM     98  HG2 PRO A   7      97.554  65.583  82.525  1.00  9.39              
ATOM     99  CB  PRO A   7      98.125  65.339  80.431  1.00  9.39              
ATOM    100  HB1 PRO A   7      99.040  64.759  80.467  1.00  9.39              
ATOM    101  HB2 PRO A   7      98.377  66.393  80.448  1.00  9.39              
ATOM    102  CA  PRO A   7      97.244  65.010  79.207  1.00  9.39              
ATOM    103  HA  PRO A   7      97.471  65.676  78.375  1.00  9.39              
ATOM    104  C   PRO A   7      97.528  63.554  78.806  1.00  9.39              
ATOM    105  O   PRO A   7      96.715  62.650  79.005  1.00  9.39              
ATOM    106  N   CYS A   8      98.756  63.298  78.361  1.00  8.25              
ATOM    107  H   CYS A   8      99.399  64.072  78.231  1.00  8.25              
ATOM    108  CA  CYS A   8      99.286  61.951  78.165  1.00  8.25              
ATOM    109  HA  CYS A   8      98.496  61.335  77.731  1.00  8.25              
ATOM    110  CB  CYS A   8     100.419  62.046  77.130  1.00  8.25              
ATOM    111  HB1 CYS A   8     101.017  61.134  77.124  1.00  8.25              
ATOM    112  HB2 CYS A   8     101.078  62.889  77.354  1.00  8.25              
ATOM    113  SG  CYS A   8      99.646  62.264  75.501  1.00  8.25              
ATOM    114  HG  CYS A   8     100.623  63.003  74.943  1.00  8.25              
ATOM    115  C   CYS A   8      99.724  61.202  79.424  1.00  8.25              
ATOM    116  O   CYS A   8      99.906  59.982  79.375  1.00  8.25              
ATOM    117  N   LEU A   9      99.833  61.907  80.551  1.00  6.85              
ATOM    118  H   LEU A   9      99.682  62.901  80.457  1.00  6.85              
ATOM    119  CA  LEU A   9     100.288  61.433  81.859  1.00  6.85              
ATOM    120  HA  LEU A   9     100.339  62.316  82.492  1.00  6.85              
ATOM    121  CB  LEU A   9      99.214  60.511  82.482  1.00  6.85              
ATOM    122  HB1 LEU A   9      99.381  59.486  82.149  1.00  6.85              
ATOM    123  HB2 LEU A   9      98.235  60.805  82.100  1.00  6.85              
ATOM    124  CG  LEU A   9      99.112  60.522  84.020  1.00  6.85              
ATOM    125  HG  LEU A   9      98.382  59.762  84.298  1.00  6.85              
ATOM    126  CD1 LEU A   9     100.425  60.175  84.719  1.00  6.85              
ATOM    127 1HD1 LEU A   9     100.243  60.059  85.788  1.00  6.85              
ATOM    128 2HD1 LEU A   9     100.812  59.234  84.332  1.00  6.85              
ATOM    129 3HD1 LEU A   9     101.158  60.969  84.579  1.00  6.85              
ATOM    130  CD2 LEU A   9      98.613  61.860  84.572  1.00  6.85              
ATOM    131 1HD2 LEU A   9      98.430  61.765  85.642  1.00  6.85              
ATOM    132 2HD2 LEU A   9      99.349  62.648  84.414  1.00  6.85              
ATOM    133 3HD2 LEU A   9      97.682  62.137  84.080  1.00  6.85              
ATOM    134  C   LEU A   9     101.709  60.873  81.832  1.00  6.85              
ATOM    135  O   LEU A   9     102.616  61.459  82.412  1.00  6.85              
ATOM    136  N   SER A  10     101.919  59.737  81.181  1.00  7.02              
ATOM    137  H   SER A  10     101.149  59.393  80.618  1.00  7.02              
ATOM    138  CA  SER A  10     103.136  58.945  81.304  1.00  7.02              
ATOM    139  HA  SER A  10     104.000  59.584  81.112  1.00  7.02              
ATOM    140  CB  SER A  10     103.202  58.416  82.763  1.00  7.02              
ATOM    141  HB1 SER A  10     102.323  57.795  82.947  1.00  7.02              
ATOM    142  HB2 SER A  10     103.180  59.246  83.468  1.00  7.02              
ATOM    143  OG  SER A  10     104.358  57.642  83.023  1.00  7.02              
ATOM    144  HG  SER A  10     104.430  57.051  82.247  1.00  7.02              
ATOM    145  C   SER A  10     103.216  57.745  80.359  1.00  7.02              
ATOM    146  O   SER A  10     104.030  56.843  80.583  1.00  7.02              
ATOM    147  N   VAL A  11     102.374  57.663  79.327  1.00  6.79              
ATOM    148  H   VAL A  11     101.732  58.424  79.135  1.00  6.79              
ATOM    149  CA  VAL A  11     102.653  56.697  78.262  1.00  6.79              
ATOM    150  HA  VAL A  11     102.661  55.704  78.713  1.00  6.79              
ATOM    151  CB  VAL A  11     101.540  56.680  77.189  1.00  6.79              
ATOM    152  HB  VAL A  11     100.612  56.419  77.700  1.00  6.79              
ATOM    153  CG1 VAL A  11     101.297  58.014  76.475  1.00  6.79              
ATOM    154 1HG1 VAL A  11     100.440  57.926  75.806  1.00  6.79              
ATOM    155 2HG1 VAL A  11     101.080  58.795  77.203  1.00  6.79              
ATOM    156 3HG1 VAL A  11     102.166  58.308  75.893  1.00  6.79              
ATOM    157  CG2 VAL A  11     101.806  55.581  76.154  1.00  6.79              
ATOM    158 1HG2 VAL A  11     100.953  55.500  75.481  1.00  6.79              
ATOM    159 2HG2 VAL A  11     102.695  55.818  75.569  1.00  6.79              
ATOM    160 3HG2 VAL A  11     101.943  54.623  76.655  1.00  6.79              
ATOM    161  C   VAL A  11     104.043  56.968  77.715  1.00  6.79              
ATOM    162  O   VAL A  11     104.315  58.069  77.253  1.00  6.79              
ATOM    163  N   MET A  12     104.951  55.998  77.845  1.00  7.02              
ATOM    164  H   MET A  12     104.673  55.142  78.296  1.00  7.02              
ATOM    165  CA  MET A  12     106.361  56.148  77.475  1.00  7.02              
ATOM    166  HA  MET A  12     106.669  57.158  77.749  1.00  7.02              
ATOM    167  CB  MET A  12     107.250  55.182  78.275  1.00  7.02              
ATOM    168  HB1 MET A  12     108.283  55.299  77.944  1.00  7.02              
ATOM    169  HB2 MET A  12     106.937  54.153  78.095  1.00  7.02              
ATOM    170  CG  MET A  12     107.192  55.498  79.777  1.00  7.02              
ATOM    171  HG1 MET A  12     106.204  55.241  80.158  1.00  7.02              
ATOM    172  HG2 MET A  12     107.329  56.573  79.905  1.00  7.02              
ATOM    173  SD  MET A  12     108.441  54.665  80.800  1.00  7.02              
ATOM    174  CE  MET A  12     107.984  52.926  80.557  1.00  7.02              
ATOM    175  HE1 MET A  12     108.626  52.292  81.170  1.00  7.02              
ATOM    176  HE2 MET A  12     106.944  52.771  80.848  1.00  7.02              
ATOM    177  HE3 MET A  12     108.113  52.652  79.510  1.00  7.02              
ATOM    178  C   MET A  12     106.572  56.059  75.960  1.00  7.02              
ATOM    179  O   MET A  12     107.396  55.304  75.441  1.00  7.02              
ATOM    180  N   VAL A  13     105.757  56.833  75.247  1.00  8.77              
ATOM    181  H   VAL A  13     105.158  57.460  75.774  1.00  8.77              
ATOM    182  CA  VAL A  13     105.919  57.154  73.847  1.00  8.77              
ATOM    183  HA  VAL A  13     106.239  56.243  73.342  1.00  8.77              
ATOM    184  CB  VAL A  13     104.565  57.534  73.202  1.00  8.77              
ATOM    185  HB  VAL A  13     103.865  56.738  73.461  1.00  8.77              
ATOM    186  CG1 VAL A  13     103.922  58.850  73.656  1.00  8.77              
ATOM    187 1HG1 VAL A  13     102.864  58.852  73.393  1.00  8.77              
ATOM    188 2HG1 VAL A  13     104.023  58.970  74.733  1.00  8.77              
ATOM    189 3HG1 VAL A  13     104.405  59.699  73.171  1.00  8.77              
ATOM    190  CG2 VAL A  13     104.670  57.543  71.678  1.00  8.77              
ATOM    191 1HG2 VAL A  13     103.686  57.707  71.238  1.00  8.77              
ATOM    192 2HG2 VAL A  13     105.326  58.354  71.371  1.00  8.77              
ATOM    193 3HG2 VAL A  13     105.065  56.594  71.319  1.00  8.77              
ATOM    194  C   VAL A  13     107.043  58.162  73.709  1.00  8.77              
ATOM    195  O   VAL A  13     106.847  59.373  73.737  1.00  8.77              
ATOM    196  N   PHE A  14     108.241  57.589  73.594  1.00 10.75              
ATOM    197  H   PHE A  14     108.252  56.585  73.725  1.00 10.75              
ATOM    198  CA  PHE A  14     109.556  58.207  73.389  1.00 10.75              
ATOM    199  HA  PHE A  14     109.764  58.847  74.248  1.00 10.75              
ATOM    200  CB  PHE A  14     110.570  57.039  73.392  1.00 10.75              
ATOM    201  HB1 PHE A  14     110.450  56.475  72.466  1.00 10.75              
ATOM    202  HB2 PHE A  14     110.309  56.359  74.206  1.00 10.75              
ATOM    203  CG  PHE A  14     112.043  57.378  73.571  1.00 10.75              
ATOM    204  CD1 PHE A  14     112.563  57.601  74.859  1.00 10.75              
ATOM    205  HD1 PHE A  14     111.903  57.573  75.714  1.00 10.75              
ATOM    206  CE1 PHE A  14     113.934  57.851  75.044  1.00 10.75              
ATOM    207  HE1 PHE A  14     114.318  58.023  76.039  1.00 10.75              
ATOM    208  CZ  PHE A  14     114.801  57.861  73.937  1.00 10.75              
ATOM    209  HZ  PHE A  14     115.858  58.037  74.076  1.00 10.75              
ATOM    210  CE2 PHE A  14     114.291  57.633  72.647  1.00 10.75              
ATOM    211  HE2 PHE A  14     114.952  57.639  71.793  1.00 10.75              
ATOM    212  CD2 PHE A  14     112.918  57.389  72.466  1.00 10.75              
ATOM    213  HD2 PHE A  14     112.530  57.213  71.472  1.00 10.75              
ATOM    214  C   PHE A  14     109.667  59.084  72.123  1.00 10.75              
ATOM    215  O   PHE A  14     110.723  59.181  71.502  1.00 10.75              
ATOM    216  N   LEU A  15     108.555  59.656  71.666  1.00 11.59              
ATOM    217  H   LEU A  15     107.769  59.712  72.299  1.00 11.59              
ATOM    218  CA  LEU A  15     108.315  59.936  70.264  1.00 11.59              
ATOM    219  HA  LEU A  15     109.283  59.950  69.763  1.00 11.59              
ATOM    220  CB  LEU A  15     107.493  58.778  69.642  1.00 11.59              
ATOM    221  HB1 LEU A  15     106.466  59.106  69.501  1.00 11.59              
ATOM    222  HB2 LEU A  15     107.465  57.932  70.331  1.00 11.59              
ATOM    223  CG  LEU A  15     108.021  58.259  68.291  1.00 11.59              
ATOM    224  HG  LEU A  15     108.218  59.100  67.627  1.00 11.59              
ATOM    225  CD1 LEU A  15     109.305  57.442  68.456  1.00 11.59              
ATOM    226 1HD1 LEU A  15     109.130  56.594  69.118  1.00 11.59              
ATOM    227 2HD1 LEU A  15     109.636  57.077  67.484  1.00 11.59              
ATOM    228 3HD1 LEU A  15     110.094  58.065  68.878  1.00 11.59              
ATOM    229  CD2 LEU A  15     106.964  57.360  67.644  1.00 11.59              
ATOM    230 1HD2 LEU A  15     107.330  56.994  66.685  1.00 11.59              
ATOM    231 2HD2 LEU A  15     106.739  56.515  68.295  1.00 11.59              
ATOM    232 3HD2 LEU A  15     106.052  57.933  67.474  1.00 11.59              
ATOM    233  C   LEU A  15     107.755  61.331  70.012  1.00 11.59              
ATOM    234  O   LEU A  15     108.380  62.146  69.331  1.00 11.59              
ATOM    235  N   LEU A  16     106.540  61.526  70.503  1.00 11.76              
ATOM    236  H   LEU A  16     106.263  60.849  71.199  1.00 11.76              
ATOM    237  CA  LEU A  16     105.425  62.243  69.888  1.00 11.76              
ATOM    238  HA  LEU A  16     105.287  63.153  70.471  1.00 11.76              
ATOM    239  CB  LEU A  16     105.642  62.677  68.410  1.00 11.76              
ATOM    240  HB1 LEU A  16     106.377  63.480  68.438  1.00 11.76              
ATOM    241  HB2 LEU A  16     104.715  63.135  68.070  1.00 11.76              
ATOM    242  CG  LEU A  16     106.099  61.641  67.345  1.00 11.76              
ATOM    243  HG  LEU A  16     106.735  60.887  67.789  1.00 11.76              
ATOM    244  CD1 LEU A  16     104.959  60.873  66.684  1.00 11.76              
ATOM    245 1HD1 LEU A  16     104.633  60.094  67.366  1.00 11.76              
ATOM    246 2HD1 LEU A  16     104.127  61.535  66.457  1.00 11.76              
ATOM    247 3HD1 LEU A  16     105.305  60.391  65.771  1.00 11.76              
ATOM    248  CD2 LEU A  16     106.941  62.308  66.252  1.00 11.76              
ATOM    249 1HD2 LEU A  16     106.366  63.054  65.716  1.00 11.76              
ATOM    250 2HD2 LEU A  16     107.810  62.783  66.709  1.00 11.76              
ATOM    251 3HD2 LEU A  16     107.301  61.556  65.550  1.00 11.76              
ATOM    252  C   LEU A  16     104.194  61.385  70.104  1.00 11.76              
ATOM    253  O   LEU A  16     104.207  60.186  69.831  1.00 11.76              
ATOM    254  N   PHE A  17     103.147  61.981  70.649  1.00  9.78              
ATOM    255  H   PHE A  17     103.131  62.992  70.746  1.00  9.78              
ATOM    256  CA  PHE A  17     101.973  61.247  71.103  1.00  9.78              
ATOM    257  HA  PHE A  17     102.200  60.182  71.125  1.00  9.78              
ATOM    258  CB  PHE A  17     101.648  61.655  72.554  1.00  9.78              
ATOM    259  HB1 PHE A  17     102.454  61.275  73.179  1.00  9.78              
ATOM    260  HB2 PHE A  17     100.747  61.129  72.865  1.00  9.78              
ATOM    261  CG  PHE A  17     101.484  63.136  72.859  1.00  9.78              
ATOM    262  CD1 PHE A  17     102.473  63.822  73.591  1.00  9.78              
ATOM    263  HD1 PHE A  17     103.382  63.326  73.900  1.00  9.78              
ATOM    264  CE1 PHE A  17     102.282  65.166  73.956  1.00  9.78              
ATOM    265  HE1 PHE A  17     103.042  65.698  74.505  1.00  9.78              
ATOM    266  CZ  PHE A  17     101.100  65.833  73.606  1.00  9.78              
ATOM    267  HZ  PHE A  17     100.957  66.871  73.871  1.00  9.78              
ATOM    268  CE2 PHE A  17     100.099  65.154  72.891  1.00  9.78              
ATOM    269  HE2 PHE A  17      99.192  65.666  72.607  1.00  9.78              
ATOM    270  CD2 PHE A  17     100.292  63.811  72.516  1.00  9.78              
ATOM    271  HD2 PHE A  17      99.512  63.300  71.974  1.00  9.78              
ATOM    272  C   PHE A  17     100.802  61.403  70.120  1.00  9.78              
ATOM    273  O   PHE A  17      99.630  61.310  70.481  1.00  9.78              
ATOM    274  N   LEU A  18     101.177  61.562  68.848  1.00 10.69              
ATOM    275  H   LEU A  18     102.078  62.013  68.735  1.00 10.69              
ATOM    276  CA  LEU A  18     100.644  60.855  67.681  1.00 10.69              
ATOM    277  HA  LEU A  18     100.826  61.492  66.832  1.00 10.69              
ATOM    278  CB  LEU A  18     101.474  59.568  67.484  1.00 10.69              
ATOM    279  HB1 LEU A  18     101.256  58.861  68.284  1.00 10.69              
ATOM    280  HB2 LEU A  18     102.524  59.815  67.590  1.00 10.69              
ATOM    281  CG  LEU A  18     101.346  58.807  66.136  1.00 10.69              
ATOM    282  HG  LEU A  18     102.088  58.009  66.164  1.00 10.69              
ATOM    283  CD1 LEU A  18      99.985  58.151  65.898  1.00 10.69              
ATOM    284 1HD1 LEU A  18      99.693  57.569  66.772  1.00 10.69              
ATOM    285 2HD1 LEU A  18      99.214  58.889  65.691  1.00 10.69              
ATOM    286 3HD1 LEU A  18     100.053  57.481  65.043  1.00 10.69              
ATOM    287  CD2 LEU A  18     101.672  59.683  64.923  1.00 10.69              
ATOM    288 1HD2 LEU A  18     102.641  60.155  65.061  1.00 10.69              
ATOM    289 2HD2 LEU A  18     101.714  59.060  64.029  1.00 10.69              
ATOM    290 3HD2 LEU A  18     100.910  60.445  64.778  1.00 10.69              
ATOM    291  C   LEU A  18      99.145  60.547  67.794  1.00 10.69              
ATOM    292  O   LEU A  18      98.754  59.581  68.465  1.00 10.69              
ATOM    293  N   PRO A  19      98.310  61.380  67.195  1.00 10.50              
ATOM    294  CD  PRO A  19      98.580  62.157  65.973  1.00 10.50              
ATOM    295  HD1 PRO A  19      98.655  61.474  65.128  1.00 10.50              
ATOM    296  HD2 PRO A  19      99.496  62.734  66.067  1.00 10.50              
ATOM    297  CG  PRO A  19      97.404  63.106  65.776  1.00 10.50              
ATOM    298  HG1 PRO A  19      97.091  63.153  64.735  1.00 10.50              
ATOM    299  HG2 PRO A  19      97.673  64.101  66.130  1.00 10.50              
ATOM    300  CB  PRO A  19      96.314  62.520  66.666  1.00 10.50              
ATOM    301  HB1 PRO A  19      95.785  61.735  66.129  1.00 10.50              
ATOM    302  HB2 PRO A  19      95.619  63.287  67.009  1.00 10.50              
ATOM    303  CA  PRO A  19      97.136  61.926  67.818  1.00 10.50              
ATOM    304  HA  PRO A  19      97.490  62.785  68.392  1.00 10.50              
ATOM    305  C   PRO A  19      96.275  61.140  68.813  1.00 10.50              
ATOM    306  O   PRO A  19      95.143  60.770  68.516  1.00 10.50              
ATOM    307  N   HIS A  20      96.718  61.107  70.072  1.00  9.22              
ATOM    308  H   HIS A  20      97.709  61.253  70.246  1.00  9.22              
ATOM    309  CA  HIS A  20      95.819  60.822  71.188  1.00  9.22              
ATOM    310  HA  HIS A  20      95.401  59.822  71.042  1.00  9.22              
ATOM    311  CB  HIS A  20      96.611  60.777  72.513  1.00  9.22              
ATOM    312  HB1 HIS A  20      95.935  61.037  73.325  1.00  9.22              
ATOM    313  HB2 HIS A  20      97.414  61.515  72.490  1.00  9.22              
ATOM    314  CG  HIS A  20      97.158  59.408  72.802  1.00  9.22              
ATOM    315  ND1 HIS A  20      96.392  58.332  73.260  1.00  9.22              
ATOM    316  CE1 HIS A  20      97.236  57.294  73.347  1.00  9.22              
ATOM    317  HE1 HIS A  20      96.948  56.301  73.665  1.00  9.22              
ATOM    318  NE2 HIS A  20      98.473  57.657  72.967  1.00  9.22              
ATOM    319  HE2 HIS A  20      99.279  57.051  72.920  1.00  9.22              
ATOM    320  CD2 HIS A  20      98.441  58.989  72.616  1.00  9.22              
ATOM    321  HD2 HIS A  20      99.255  59.581  72.231  1.00  9.22              
ATOM    322  C   HIS A  20      94.610  61.743  71.266  1.00  9.22              
ATOM    323  O   HIS A  20      93.496  61.316  71.564  1.00  9.22              
ATOM    324  N   SER A  21      94.835  63.039  71.035  1.00  8.54              
ATOM    325  H   SER A  21      95.761  63.311  70.740  1.00  8.54              
ATOM    326  CA  SER A  21      93.917  64.107  71.470  1.00  8.54              
ATOM    327  HA  SER A  21      94.529  65.009  71.547  1.00  8.54              
ATOM    328  CB  SER A  21      92.875  64.413  70.383  1.00  8.54              
ATOM    329  HB1 SER A  21      93.400  64.794  69.504  1.00  8.54              
ATOM    330  HB2 SER A  21      92.207  65.197  70.741  1.00  8.54              
ATOM    331  OG  SER A  21      92.140  63.266  70.012  1.00  8.54              
ATOM    332  HG  SER A  21      92.781  62.599  69.718  1.00  8.54              
ATOM    333  C   SER A  21      93.368  63.923  72.882  1.00  8.54              
ATOM    334  O   SER A  21      92.313  64.442  73.237  1.00  8.54              
ATOM    335  N   PHE A  22      94.126  63.214  73.725  1.00  7.78              
ATOM    336  H   PHE A  22      94.912  62.733  73.334  1.00  7.78              
ATOM    337  CA  PHE A  22      94.288  63.613  75.103  1.00  7.78              
ATOM    338  HA  PHE A  22      93.299  63.693  75.538  1.00  7.78              
ATOM    339  CB  PHE A  22      95.082  62.582  75.911  1.00  7.78              
ATOM    340  HB1 PHE A  22      95.266  62.992  76.904  1.00  7.78              
ATOM    341  HB2 PHE A  22      96.052  62.441  75.451  1.00  7.78              
ATOM    342  CG  PHE A  22      94.415  61.229  76.099  1.00  7.78              
ATOM    343  CD1 PHE A  22      93.066  61.132  76.516  1.00  7.78              
ATOM    344  HD1 PHE A  22      92.466  62.028  76.687  1.00  7.78              
ATOM    345  CE1 PHE A  22      92.479  59.872  76.733  1.00  7.78              
ATOM    346  HE1 PHE A  22      91.447  59.813  77.063  1.00  7.78              
ATOM    347  CZ  PHE A  22      93.229  58.704  76.524  1.00  7.78              
ATOM    348  HZ  PHE A  22      92.776  57.736  76.684  1.00  7.78              
ATOM    349  CE2 PHE A  22      94.563  58.797  76.107  1.00  7.78              
ATOM    350  HE2 PHE A  22      95.142  57.905  75.930  1.00  7.78              
ATOM    351  CD2 PHE A  22      95.158  60.054  75.908  1.00  7.78              
ATOM    352  HD2 PHE A  22      96.180  60.120  75.608  1.00  7.78              
ATOM    353  C   PHE A  22      94.927  65.011  75.122  1.00  7.78              
ATOM    354  O   PHE A  22      96.137  65.160  75.067  1.00  7.78              
ATOM    355  N   MET A  23      94.069  66.025  75.130  1.00  6.53              
ATOM    356  H   MET A  23      93.098  65.848  74.977  1.00  6.53              
ATOM    357  CA  MET A  23      94.400  67.434  75.350  1.00  6.53              
ATOM    358  HA  MET A  23      95.297  67.490  75.967  1.00  6.53              
ATOM    359  CB  MET A  23      94.705  68.031  73.961  1.00  6.53              
ATOM    360  HB1 MET A  23      95.557  67.498  73.541  1.00  6.53              
ATOM    361  HB2 MET A  23      94.984  69.079  74.069  1.00  6.53              
ATOM    362  CG  MET A  23      93.530  67.927  72.963  1.00  6.53              
ATOM    363  HG1 MET A  23      92.843  68.751  73.134  1.00  6.53              
ATOM    364  HG2 MET A  23      92.966  67.018  73.157  1.00  6.53              
ATOM    365  SD  MET A  23      93.987  67.868  71.204  1.00  6.53              
ATOM    366  CE  MET A  23      94.636  69.539  70.939  1.00  6.53              
ATOM    367  HE1 MET A  23      95.187  69.871  71.817  1.00  6.53              
ATOM    368  HE2 MET A  23      95.297  69.538  70.072  1.00  6.53              
ATOM    369  HE3 MET A  23      93.818  70.232  70.766  1.00  6.53              
ATOM    370  C   MET A  23      93.303  68.265  76.029  1.00  6.53              
ATOM    371  O   MET A  23      92.118  68.087  75.739  1.00  6.53              
ATOM    372  N   LEU A  24      93.710  69.197  76.888  1.00  4.15              
ATOM    373  H   LEU A  24      94.698  69.367  76.945  1.00  4.15              
ATOM    374  CA  LEU A  24      92.861  70.011  77.779  1.00  4.15              
ATOM    375  HA  LEU A  24      92.057  69.365  78.124  1.00  4.15              
ATOM    376  CB  LEU A  24      93.725  70.453  78.980  1.00  4.15              
ATOM    377  HB1 LEU A  24      93.913  71.525  78.915  1.00  4.15              
ATOM    378  HB2 LEU A  24      94.700  69.972  78.928  1.00  4.15              
ATOM    379  CG  LEU A  24      93.148  70.146  80.377  1.00  4.15              
ATOM    380  HG  LEU A  24      93.892  70.472  81.105  1.00  4.15              
ATOM    381  CD1 LEU A  24      91.856  70.902  80.664  1.00  4.15              
ATOM    382 1HD1 LEU A  24      92.011  71.969  80.511  1.00  4.15              
ATOM    383 2HD1 LEU A  24      91.071  70.569  79.989  1.00  4.15              
ATOM    384 3HD1 LEU A  24      91.540  70.733  81.692  1.00  4.15              
ATOM    385  CD2 LEU A  24      92.896  68.655  80.612  1.00  4.15              
ATOM    386 1HD2 LEU A  24      92.717  68.477  81.670  1.00  4.15              
ATOM    387 2HD2 LEU A  24      92.029  68.321  80.044  1.00  4.15              
ATOM    388 3HD2 LEU A  24      93.763  68.079  80.291  1.00  4.15              
ATOM    389  C   LEU A  24      92.176  71.221  77.090  1.00  4.15              
ATOM    390  O   LEU A  24      91.359  71.909  77.702  1.00  4.15              
ATOM    391  N   ASP A  25      92.480  71.456  75.813  1.00  4.09              
ATOM    392  H   ASP A  25      93.285  70.964  75.454  1.00  4.09              
ATOM    393  CA  ASP A  25      91.521  71.943  74.816  1.00  4.09              
ATOM    394  HA  ASP A  25      90.526  71.578  75.076  1.00  4.09              
ATOM    395  CB  ASP A  25      91.461  73.483  74.740  1.00  4.09              
ATOM    396  HB1 ASP A  25      92.474  73.867  74.686  1.00  4.09              
ATOM    397  HB2 ASP A  25      90.974  73.885  75.629  1.00  4.09              
ATOM    398  CG  ASP A  25      90.727  73.948  73.476  1.00  4.09              
ATOM    399  OD1 ASP A  25      91.438  74.402  72.539  1.00  4.09              
ATOM    400  OD2 ASP A  25      89.527  73.625  73.332  1.00  4.09              
ATOM    401  C   ASP A  25      91.893  71.402  73.423  1.00  4.09              
ATOM    402  O   ASP A  25      93.063  71.212  73.081  1.00  4.09              
ATOM    403  N   MET A  26      90.869  71.223  72.589  1.00  3.99              
ATOM    404  H   MET A  26      89.987  71.620  72.900  1.00  3.99              
ATOM    405  CA  MET A  26      90.897  70.560  71.289  1.00  3.99              
ATOM    406  HA  MET A  26      91.563  69.704  71.403  1.00  3.99              
ATOM    407  CB  MET A  26      89.497  69.971  71.017  1.00  3.99              
ATOM    408  HB1 MET A  26      89.302  69.246  71.806  1.00  3.99              
ATOM    409  HB2 MET A  26      89.507  69.421  70.076  1.00  3.99              
ATOM    410  CG  MET A  26      88.313  70.953  71.014  1.00  3.99              
ATOM    411  HG1 MET A  26      88.348  71.571  71.912  1.00  3.99              
ATOM    412  HG2 MET A  26      87.401  70.359  71.083  1.00  3.99              
ATOM    413  SD  MET A  26      88.133  72.018  69.555  1.00  3.99              
ATOM    414  CE  MET A  26      88.399  73.635  70.343  1.00  3.99              
ATOM    415  HE1 MET A  26      87.695  73.769  71.166  1.00  3.99              
ATOM    416  HE2 MET A  26      89.411  73.694  70.744  1.00  3.99              
ATOM    417  HE3 MET A  26      88.255  74.433  69.616  1.00  3.99              
ATOM    418  C   MET A  26      91.465  71.330  70.087  1.00  3.99              
ATOM    419  O   MET A  26      91.479  70.779  68.978  1.00  3.99              
ATOM    420  N   LYS A  27      91.983  72.549  70.276  1.00  3.75              
ATOM    421  H   LYS A  27      91.824  72.984  71.186  1.00  3.75              
ATOM    422  CA  LYS A  27      92.859  73.237  69.301  1.00  3.75              
ATOM    423  HA  LYS A  27      93.311  72.505  68.633  1.00  3.75              
ATOM    424  CB  LYS A  27      92.060  74.279  68.480  1.00  3.75              
ATOM    425  HB1 LYS A  27      92.749  74.827  67.834  1.00  3.75              
ATOM    426  HB2 LYS A  27      91.624  74.998  69.176  1.00  3.75              
ATOM    427  CG  LYS A  27      90.926  73.736  67.605  1.00  3.75              
ATOM    428  HG1 LYS A  27      90.376  74.577  67.181  1.00  3.75              
ATOM    429  HG2 LYS A  27      90.245  73.194  68.249  1.00  3.75              
ATOM    430  CD  LYS A  27      91.403  72.834  66.453  1.00  3.75              
ATOM    431  HD1 LYS A  27      92.160  72.135  66.807  1.00  3.75              
ATOM    432  HD2 LYS A  27      91.856  73.460  65.683  1.00  3.75              
ATOM    433  CE  LYS A  27      90.245  72.035  65.841  1.00  3.75              
ATOM    434  HE1 LYS A  27      90.633  71.464  64.993  1.00  3.75              
ATOM    435  HE2 LYS A  27      89.485  72.728  65.465  1.00  3.75              
ATOM    436  NZ  LYS A  27      89.654  71.110  66.837  1.00  3.75              
ATOM    437  HZ1 LYS A  27      89.180  71.636  67.563  1.00  3.75              
ATOM    438  HZ2 LYS A  27      88.998  70.467  66.419  1.00  3.75              
ATOM    439  HZ3 LYS A  27      90.395  70.605  67.321  1.00  3.75              
ATOM    440  C   LYS A  27      94.022  73.980  69.945  1.00  3.75              
ATOM    441  O   LYS A  27      94.991  74.250  69.234  1.00  3.75              
ATOM    442  N   THR A  28      93.936  74.331  71.230  1.00  3.71              
ATOM    443  H   THR A  28      93.072  74.123  71.730  1.00  3.71              
ATOM    444  CA  THR A  28      94.830  75.350  71.808  1.00  3.71              
ATOM    445  HA  THR A  28      95.555  75.653  71.055  1.00  3.71              
ATOM    446  CB  THR A  28      94.075  76.635  72.188  1.00  3.71              
ATOM    447  HB  THR A  28      94.805  77.356  72.557  1.00  3.71              
ATOM    448  CG2 THR A  28      93.342  77.269  71.008  1.00  3.71              
ATOM    449 1HG2 THR A  28      92.946  78.237  71.315  1.00  3.71              
ATOM    450 2HG2 THR A  28      94.037  77.419  70.182  1.00  3.71              
ATOM    451 3HG2 THR A  28      92.517  76.634  70.689  1.00  3.71              
ATOM    452  OG1 THR A  28      93.136  76.400  73.208  1.00  3.71              
ATOM    453  HG1 THR A  28      92.445  75.790  72.878  1.00  3.71              
ATOM    454  C   THR A  28      95.650  74.891  73.009  1.00  3.71              
ATOM    455  O   THR A  28      96.801  75.313  73.136  1.00  3.71              
ATOM    456  N   PHE A  29      95.121  73.998  73.851  1.00  3.80              
ATOM    457  H   PHE A  29      94.175  73.681  73.681  1.00  3.80              
ATOM    458  CA  PHE A  29      95.740  73.625  75.128  1.00  3.80              
ATOM    459  HA  PHE A  29      96.721  74.076  75.164  1.00  3.80              
ATOM    460  CB  PHE A  29      94.964  74.185  76.345  1.00  3.80              
ATOM    461  HB1 PHE A  29      94.933  73.439  77.140  1.00  3.80              
ATOM    462  HB2 PHE A  29      93.933  74.392  76.082  1.00  3.80              
ATOM    463  CG  PHE A  29      95.555  75.450  76.937  1.00  3.80              
ATOM    464  CD1 PHE A  29      95.490  76.659  76.221  1.00  3.80              
ATOM    465  HD1 PHE A  29      94.977  76.697  75.271  1.00  3.80              
ATOM    466  CE1 PHE A  29      96.095  77.818  76.738  1.00  3.80              
ATOM    467  HE1 PHE A  29      96.055  78.742  76.179  1.00  3.80              
ATOM    468  CZ  PHE A  29      96.755  77.775  77.979  1.00  3.80              
ATOM    469  HZ  PHE A  29      97.229  78.666  78.369  1.00  3.80              
ATOM    470  CE2 PHE A  29      96.801  76.575  78.711  1.00  3.80              
ATOM    471  HE2 PHE A  29      97.313  76.540  79.663  1.00  3.80              
ATOM    472  CD2 PHE A  29      96.203  75.413  78.188  1.00  3.80              
ATOM    473  HD2 PHE A  29      96.269  74.484  78.735  1.00  3.80              
ATOM    474  C   PHE A  29      96.046  72.115  75.220  1.00  3.80              
ATOM    475  O   PHE A  29      95.452  71.335  75.968  1.00  3.80              
ATOM    476  N   ILE A  30      97.026  71.699  74.423  1.00  3.36              
ATOM    477  H   ILE A  30      97.438  72.392  73.822  1.00  3.36              
ATOM    478  CA  ILE A  30      97.820  70.489  74.678  1.00  3.36              
ATOM    479  HA  ILE A  30      97.122  69.658  74.770  1.00  3.36              
ATOM    480  CB  ILE A  30      98.788  70.164  73.506  1.00  3.36              
ATOM    481  HB  ILE A  30      99.713  69.748  73.911  1.00  3.36              
ATOM    482  CG2 ILE A  30      98.177  69.063  72.624  1.00  3.36              
ATOM    483 1HG2 ILE A  30      98.860  68.806  71.814  1.00  3.36              
ATOM    484 2HG2 ILE A  30      98.002  68.162  73.214  1.00  3.36              
ATOM    485 3HG2 ILE A  30      97.242  69.403  72.188  1.00  3.36              
ATOM    486  CG1 ILE A  30      99.178  71.383  72.642  1.00  3.36              
ATOM    487 1HG1 ILE A  30      98.292  71.802  72.165  1.00  3.36              
ATOM    488 2HG1 ILE A  30      99.832  71.069  71.836  1.00  3.36              
ATOM    489  CD1 ILE A  30      99.891  72.472  73.451  1.00  3.36              
ATOM    490  HD1 ILE A  30     100.680  72.919  72.848  1.00  3.36              
ATOM    491  HD2 ILE A  30      99.173  73.239  73.730  1.00  3.36              
ATOM    492  HD3 ILE A  30     100.338  72.050  74.350  1.00  3.36              
ATOM    493  C   ILE A  30      98.558  70.539  76.012  1.00  3.36              
ATOM    494  O   ILE A  30      98.729  71.607  76.599  1.00  3.36              
ATOM    495  N   LEU A  31      99.014  69.365  76.450  1.00  3.36              
ATOM    496  H   LEU A  31      98.904  68.559  75.855  1.00  3.36              
ATOM    497  CA  LEU A  31      99.827  69.186  77.647  1.00  3.36              
ATOM    498  HA  LEU A  31     100.072  70.174  78.025  1.00  3.36              
ATOM    499  CB  LEU A  31      99.004  68.507  78.760  1.00  3.36              
ATOM    500  HB1 LEU A  31      99.660  68.291  79.605  1.00  3.36              
ATOM    501  HB2 LEU A  31      98.611  67.570  78.371  1.00  3.36              
ATOM    502  CG  LEU A  31      97.833  69.401  79.255  1.00  3.36              
ATOM    503  HG  LEU A  31      97.192  69.664  78.415  1.00  3.36              
ATOM    504  CD1 LEU A  31      96.963  68.679  80.281  1.00  3.36              
ATOM    505 1HD1 LEU A  31      96.161  69.332  80.619  1.00  3.36              
ATOM    506 2HD1 LEU A  31      96.521  67.807  79.807  1.00  3.36              
ATOM    507 3HD1 LEU A  31      97.565  68.387  81.140  1.00  3.36              
ATOM    508  CD2 LEU A  31      98.308  70.691  79.936  1.00  3.36              
ATOM    509 1HD2 LEU A  31      97.462  71.226  80.368  1.00  3.36              
ATOM    510 2HD2 LEU A  31      99.029  70.456  80.719  1.00  3.36              
ATOM    511 3HD2 LEU A  31      98.772  71.354  79.208  1.00  3.36              
ATOM    512  C   LEU A  31     101.231  68.651  77.260  1.00  3.36              
ATOM    513  O   LEU A  31     101.700  69.037  76.190  1.00  3.36              
ATOM    514  N   ASP A  32     101.901  67.863  78.114  1.00  3.44              
ATOM    515  H   ASP A  32     101.779  68.065  79.102  1.00  3.44              
ATOM    516  CA  ASP A  32     102.415  66.506  77.798  1.00  3.44              
ATOM    517  HA  ASP A  32     101.844  66.100  76.962  1.00  3.44              
ATOM    518  CB  ASP A  32     103.902  66.506  77.370  1.00  3.44              
ATOM    519  HB1 ASP A  32     104.483  67.080  78.095  1.00  3.44              
ATOM    520  HB2 ASP A  32     103.995  66.998  76.401  1.00  3.44              
ATOM    521  CG  ASP A  32     104.483  65.081  77.274  1.00  3.44              
ATOM    522  OD1 ASP A  32     105.496  64.791  77.953  1.00  3.44              
ATOM    523  OD2 ASP A  32     103.892  64.213  76.596  1.00  3.44              
ATOM    524  C   ASP A  32     102.147  65.583  79.008  1.00  3.44              
ATOM    525  O   ASP A  32     101.077  64.970  79.080  1.00  3.44              
ATOM    526  N   TYR A  33     103.088  65.587  79.968  1.00  3.74              
ATOM    527  H   TYR A  33     103.932  66.068  79.688  1.00  3.74              
ATOM    528  CA  TYR A  33     103.000  65.383  81.424  1.00  3.74              
ATOM    529  HA  TYR A  33     103.101  66.389  81.836  1.00  3.74              
ATOM    530  CB  TYR A  33     101.637  64.903  81.939  1.00  3.74              
ATOM    531  HB1 TYR A  33     101.490  63.884  81.601  1.00  3.74              
ATOM    532  HB2 TYR A  33     100.875  65.530  81.483  1.00  3.74              
ATOM    533  CG  TYR A  33     101.414  64.989  83.446  1.00  3.74              
ATOM    534  CD1 TYR A  33     100.582  65.998  83.975  1.00  3.74              
ATOM    535  HD1 TYR A  33     100.144  66.736  83.316  1.00  3.74              
ATOM    536  CE1 TYR A  33     100.344  66.071  85.363  1.00  3.74              
ATOM    537  HE1 TYR A  33      99.725  66.854  85.775  1.00  3.74              
ATOM    538  CZ  TYR A  33     100.942  65.138  86.234  1.00  3.74              
ATOM    539  OH  TYR A  33     100.721  65.211  87.573  1.00  3.74              
ATOM    540  HH  TYR A  33     101.210  64.540  88.051  1.00  3.74              
ATOM    541  CE2 TYR A  33     101.783  64.133  85.709  1.00  3.74              
ATOM    542  HE2 TYR A  33     102.267  63.429  86.367  1.00  3.74              
ATOM    543  CD2 TYR A  33     102.017  64.065  84.323  1.00  3.74              
ATOM    544  HD2 TYR A  33     102.694  63.319  83.940  1.00  3.74              
ATOM    545  C   TYR A  33     104.197  64.621  82.014  1.00  3.74              
ATOM    546  O   TYR A  33     104.777  65.074  82.999  1.00  3.74              
ATOM    547  N   SER A  34     104.607  63.493  81.419  1.00  3.69              
ATOM    548  H   SER A  34     104.065  63.150  80.641  1.00  3.69              
ATOM    549  CA  SER A  34     105.880  62.827  81.765  1.00  3.69              
ATOM    550  HA  SER A  34     106.638  63.613  81.768  1.00  3.69              
ATOM    551  CB  SER A  34     105.857  62.234  83.189  1.00  3.69              
ATOM    552  HB1 SER A  34     105.488  62.965  83.907  1.00  3.69              
ATOM    553  HB2 SER A  34     106.879  61.984  83.477  1.00  3.69              
ATOM    554  OG  SER A  34     105.068  61.066  83.276  1.00  3.69              
ATOM    555  HG  SER A  34     104.149  61.302  83.026  1.00  3.69              
ATOM    556  C   SER A  34     106.373  61.794  80.744  1.00  3.69              
ATOM    557  O   SER A  34     107.030  60.812  81.109  1.00  3.69              
ATOM    558  N   SER A  35     106.031  61.952  79.465  1.00  3.80              
ATOM    559  H   SER A  35     105.572  62.815  79.184  1.00  3.80              
ATOM    560  CA  SER A  35     106.094  60.890  78.442  1.00  3.80              
ATOM    561  HA  SER A  35     105.572  60.022  78.842  1.00  3.80              
ATOM    562  CB  SER A  35     105.296  61.340  77.212  1.00  3.80              
ATOM    563  HB1 SER A  35     105.161  60.503  76.526  1.00  3.80              
ATOM    564  HB2 SER A  35     105.837  62.130  76.700  1.00  3.80              
ATOM    565  OG  SER A  35     104.031  61.841  77.622  1.00  3.80              
ATOM    566  HG  SER A  35     103.931  62.726  77.180  1.00  3.80              
ATOM    567  C   SER A  35     107.495  60.393  78.060  1.00  3.80              
ATOM    568  O   SER A  35     107.618  59.463  77.266  1.00  3.80              
ATOM    569  N   ARG A  36     108.556  60.951  78.669  1.00  3.82              
ATOM    570  H   ARG A  36     108.351  61.736  79.275  1.00  3.82              
ATOM    571  CA  ARG A  36     109.974  60.570  78.474  1.00  3.82              
ATOM    572  HA  ARG A  36     110.593  61.329  78.953  1.00  3.82              
ATOM    573  CB  ARG A  36     110.253  59.214  79.168  1.00  3.82              
ATOM    574  HB1 ARG A  36     111.019  58.653  78.632  1.00  3.82              
ATOM    575  HB2 ARG A  36     109.350  58.602  79.149  1.00  3.82              
ATOM    576  CG  ARG A  36     110.755  59.391  80.612  1.00  3.82              
ATOM    577  HG1 ARG A  36     110.507  60.386  80.989  1.00  3.82              
ATOM    578  HG2 ARG A  36     111.841  59.292  80.616  1.00  3.82              
ATOM    579  CD  ARG A  36     110.155  58.344  81.557  1.00  3.82              
ATOM    580  HD1 ARG A  36     110.779  58.283  82.451  1.00  3.82              
ATOM    581  HD2 ARG A  36     110.140  57.369  81.066  1.00  3.82              
ATOM    582  NE  ARG A  36     108.800  58.754  81.949  1.00  3.82              
ATOM    583  HE  ARG A  36     108.478  59.658  81.612  1.00  3.82              
ATOM    584  CZ  ARG A  36     107.950  58.138  82.741  1.00  3.82              
ATOM    585  NH1 ARG A  36     108.125  56.927  83.190  1.00  3.82              
ATOM    586 1HH1 ARG A  36     108.888  56.373  82.840  1.00  3.82              
ATOM    587 2HH1 ARG A  36     107.419  56.527  83.776  1.00  3.82              
ATOM    588  NH2 ARG A  36     106.880  58.775  83.095  1.00  3.82              
ATOM    589 1HH2 ARG A  36     106.694  59.695  82.706  1.00  3.82              
ATOM    590 2HH2 ARG A  36     106.088  58.310  83.518  1.00  3.82              
ATOM    591  C   ARG A  36     110.416  60.642  77.001  1.00  3.82              
ATOM    592  O   ARG A  36     111.197  59.831  76.514  1.00  3.82              
ATOM    593  N   ASN A  37     109.943  61.675  76.313  1.00  3.83              
ATOM    594  H   ASN A  37     109.325  62.300  76.813  1.00  3.83              
ATOM    595  CA  ASN A  37     110.453  62.118  75.024  1.00  3.83              
ATOM    596  HA  ASN A  37     110.287  61.345  74.271  1.00  3.83              
ATOM    597  CB  ASN A  37     109.698  63.413  74.650  1.00  3.83              
ATOM    598  HB1 ASN A  37     109.995  63.721  73.648  1.00  3.83              
ATOM    599  HB2 ASN A  37     109.982  64.213  75.334  1.00  3.83              
ATOM    600  CG  ASN A  37     108.184  63.308  74.651  1.00  3.83              
ATOM    601  OD1 ASN A  37     107.593  62.876  73.679  1.00  3.83              
ATOM    602  ND2 ASN A  37     107.521  63.735  75.707  1.00  3.83              
ATOM    603 1HD2 ASN A  37     107.980  64.085  76.539  1.00  3.83              
ATOM    604 2HD2 ASN A  37     106.512  63.733  75.651  1.00  3.83              
ATOM    605  C   ASN A  37     111.945  62.486  75.093  1.00  3.83              
ATOM    606  O   ASN A  37     112.410  63.001  76.117  1.00  3.83              
ATOM    607  N   LEU A  38     112.639  62.399  73.952  1.00  3.85              
ATOM    608  H   LEU A  38     112.227  61.897  73.179  1.00  3.85              
ATOM    609  CA  LEU A  38     113.993  62.948  73.798  1.00  3.85              
ATOM    610  HA  LEU A  38     114.190  63.572  74.668  1.00  3.85              
ATOM    611  CB  LEU A  38     115.026  61.801  73.804  1.00  3.85              
ATOM    612  HB1 LEU A  38     115.422  61.676  72.795  1.00  3.85              
ATOM    613  HB2 LEU A  38     114.549  60.860  74.086  1.00  3.85              
ATOM    614  CG  LEU A  38     116.184  62.075  74.783  1.00  3.85              
ATOM    615  HG  LEU A  38     116.562  63.086  74.633  1.00  3.85              
ATOM    616  CD1 LEU A  38     115.748  61.915  76.244  1.00  3.85              
ATOM    617 1HD1 LEU A  38     116.599  62.070  76.904  1.00  3.85              
ATOM    618 2HD1 LEU A  38     114.986  62.651  76.497  1.00  3.85              
ATOM    619 3HD1 LEU A  38     115.338  60.917  76.404  1.00  3.85              
ATOM    620  CD2 LEU A  38     117.332  61.096  74.535  1.00  3.85              
ATOM    621 1HD2 LEU A  38     118.157  61.316  75.211  1.00  3.85              
ATOM    622 2HD2 LEU A  38     116.990  60.074  74.696  1.00  3.85              
ATOM    623 3HD2 LEU A  38     117.684  61.197  73.508  1.00  3.85              
ATOM    624  C   LEU A  38     114.171  63.938  72.630  1.00  3.85              
ATOM    625  O   LEU A  38     115.279  64.419  72.409  1.00  3.85              
ATOM    626  N   SER A  39     113.084  64.310  71.944  1.00  3.86              
ATOM    627  H   SER A  39     112.201  63.874  72.167  1.00  3.86              
ATOM    628  CA  SER A  39     112.998  65.571  71.187  1.00  3.86              
ATOM    629  HA  SER A  39     113.631  66.310  71.678  1.00  3.86              
ATOM    630  CB  SER A  39     113.523  65.405  69.755  1.00  3.86              
ATOM    631  HB1 SER A  39     114.498  64.916  69.772  1.00  3.86              
ATOM    632  HB2 SER A  39     113.645  66.394  69.311  1.00  3.86              
ATOM    633  OG  SER A  39     112.624  64.664  68.957  1.00  3.86              
ATOM    634  HG  SER A  39     112.694  63.730  69.178  1.00  3.86              
ATOM    635  C   SER A  39     111.559  66.114  71.206  1.00  3.86              
ATOM    636  O   SER A  39     110.633  65.392  71.578  1.00  3.86              
ATOM    637  N   ALA A  40     111.356  67.400  70.910  1.00  3.45              
ATOM    638  H   ALA A  40     112.140  67.973  70.623  1.00  3.45              
ATOM    639  CA  ALA A  40     110.103  68.088  71.240  1.00  3.45              
ATOM    640  HA  ALA A  40     109.730  67.681  72.183  1.00  3.45              
ATOM    641  CB  ALA A  40     110.444  69.563  71.508  1.00  3.45              
ATOM    642  HB1 ALA A  40     109.539  70.106  71.787  1.00  3.45              
ATOM    643  HB2 ALA A  40     111.162  69.640  72.327  1.00  3.45              
ATOM    644  HB3 ALA A  40     110.883  70.026  70.623  1.00  3.45              
ATOM    645  C   ALA A  40     108.972  67.930  70.212  1.00  3.45              
ATOM    646  O   ALA A  40     108.827  68.751  69.304  1.00  3.45              
ATOM    647  N   VAL A  41     108.166  66.884  70.407  1.00  3.77              
ATOM    648  H   VAL A  41     108.489  66.218  71.100  1.00  3.77              
ATOM    649  CA  VAL A  41     106.798  66.646  69.893  1.00  3.77              
ATOM    650  HA  VAL A  41     106.842  65.647  69.464  1.00  3.77              
ATOM    651  CB  VAL A  41     105.845  66.436  71.080  1.00  3.77              
ATOM    652  HB  VAL A  41     106.244  65.597  71.653  1.00  3.77              
ATOM    653  CG1 VAL A  41     105.818  67.623  72.042  1.00  3.77              
ATOM    654 1HG1 VAL A  41     104.944  67.557  72.692  1.00  3.77              
ATOM    655 2HG1 VAL A  41     106.715  67.615  72.658  1.00  3.77              
ATOM    656 3HG1 VAL A  41     105.788  68.553  71.481  1.00  3.77              
ATOM    657  CG2 VAL A  41     104.461  65.989  70.631  1.00  3.77              
ATOM    658 1HG2 VAL A  41     103.865  65.689  71.493  1.00  3.77              
ATOM    659 2HG2 VAL A  41     103.944  66.795  70.128  1.00  3.77              
ATOM    660 3HG2 VAL A  41     104.524  65.151  69.943  1.00  3.77              
ATOM    661  C   VAL A  41     106.317  67.521  68.723  1.00  3.77              
ATOM    662  O   VAL A  41     105.644  68.532  68.900  1.00  3.77              
ATOM    663  N   PRO A  42     106.748  67.184  67.489  1.00  3.80              
ATOM    664  CD  PRO A  42     107.853  66.283  67.172  1.00  3.80              
ATOM    665  HD1 PRO A  42     107.482  65.267  67.042  1.00  3.80              
ATOM    666  HD2 PRO A  42     108.631  66.291  67.934  1.00  3.80              
ATOM    667  CG  PRO A  42     108.435  66.801  65.862  1.00  3.80              
ATOM    668  HG1 PRO A  42     108.901  66.004  65.283  1.00  3.80              
ATOM    669  HG2 PRO A  42     109.153  67.596  66.074  1.00  3.80              
ATOM    670  CB  PRO A  42     107.219  67.387  65.152  1.00  3.80              
ATOM    671  HB1 PRO A  42     106.715  66.596  64.596  1.00  3.80              
ATOM    672  HB2 PRO A  42     107.503  68.190  64.471  1.00  3.80              
ATOM    673  CA  PRO A  42     106.327  67.904  66.293  1.00  3.80              
ATOM    674  HA  PRO A  42     106.565  68.953  66.458  1.00  3.80              
ATOM    675  C   PRO A  42     104.842  67.844  65.877  1.00  3.80              
ATOM    676  O   PRO A  42     104.355  68.892  65.456  1.00  3.80              
ATOM    677  N   PRO A  43     104.148  66.679  65.850  1.00  4.42              
ATOM    678  CD  PRO A  43     104.596  65.366  66.295  1.00  4.42              
ATOM    679  HD1 PRO A  43     104.512  65.281  67.380  1.00  4.42              
ATOM    680  HD2 PRO A  43     105.621  65.194  65.979  1.00  4.42              
ATOM    681  CG  PRO A  43     103.702  64.330  65.605  1.00  4.42              
ATOM    682  HG1 PRO A  43     102.884  64.035  66.260  1.00  4.42              
ATOM    683  HG2 PRO A  43     104.260  63.455  65.287  1.00  4.42              
ATOM    684  CB  PRO A  43     103.171  65.082  64.391  1.00  4.42              
ATOM    685  HB1 PRO A  43     102.223  64.672  64.041  1.00  4.42              
ATOM    686  HB2 PRO A  43     103.914  65.055  63.592  1.00  4.42              
ATOM    687  CA  PRO A  43     103.037  66.512  64.913  1.00  4.42              
ATOM    688  HA  PRO A  43     103.159  67.189  64.066  1.00  4.42              
ATOM    689  C   PRO A  43     101.633  66.739  65.460  1.00  4.42              
ATOM    690  O   PRO A  43     100.835  67.431  64.833  1.00  4.42              
ATOM    691  N   ASP A  44     101.334  66.180  66.626  1.00  5.20              
ATOM    692  H   ASP A  44     102.051  65.647  67.108  1.00  5.20              
ATOM    693  CA  ASP A  44     100.089  66.384  67.363  1.00  5.20              
ATOM    694  HA  ASP A  44      99.253  66.279  66.672  1.00  5.20              
ATOM    695  CB  ASP A  44      99.979  65.259  68.410  1.00  5.20              
ATOM    696  HB1 ASP A  44      99.766  64.321  67.894  1.00  5.20              
ATOM    697  HB2 ASP A  44      99.148  65.456  69.090  1.00  5.20              
ATOM    698  CG  ASP A  44     101.279  65.101  69.201  1.00  5.20              
ATOM    699  OD1 ASP A  44     102.107  64.245  68.795  1.00  5.20              
ATOM    700  OD2 ASP A  44     101.477  65.905  70.124  1.00  5.20              
ATOM    701  C   ASP A  44      99.963  67.792  67.975  1.00  5.20              
ATOM    702  O   ASP A  44      98.933  68.109  68.575  1.00  5.20              
ATOM    703  N   LEU A  45     100.962  68.663  67.743  1.00  4.31              
ATOM    704  H   LEU A  45     101.758  68.340  67.214  1.00  4.31              
ATOM    705  CA  LEU A  45     100.959  70.052  68.180  1.00  4.31              
ATOM    706  HA  LEU A  45     100.100  70.197  68.834  1.00  4.31              
ATOM    707  CB  LEU A  45     102.187  70.419  69.046  1.00  4.31              
ATOM    708  HB1 LEU A  45     101.965  71.391  69.489  1.00  4.31              
ATOM    709  HB2 LEU A  45     103.050  70.551  68.391  1.00  4.31              
ATOM    710  CG  LEU A  45     102.670  69.478  70.155  1.00  4.31              
ATOM    711  HG  LEU A  45     103.154  68.646  69.659  1.00  4.31              
ATOM    712  CD1 LEU A  45     103.694  70.243  70.997  1.00  4.31              
ATOM    713 1HD1 LEU A  45     103.935  69.674  71.892  1.00  4.31              
ATOM    714 2HD1 LEU A  45     104.597  70.410  70.413  1.00  4.31              
ATOM    715 3HD1 LEU A  45     103.284  71.206  71.290  1.00  4.31              
ATOM    716  CD2 LEU A  45     101.629  68.912  71.112  1.00  4.31              
ATOM    717 1HD2 LEU A  45     102.062  68.052  71.624  1.00  4.31              
ATOM    718 2HD2 LEU A  45     101.351  69.645  71.858  1.00  4.31              
ATOM    719 3HD2 LEU A  45     100.762  68.555  70.562  1.00  4.31              
ATOM    720  C   LEU A  45     100.859  71.078  67.046  1.00  4.31              
ATOM    721  O   LEU A  45     101.873  71.508  66.487  1.00  4.31              
ATOM    722  N   PRO A  46      99.645  71.539  66.717  1.00  4.25              
ATOM    723  CD  PRO A  46      98.369  70.914  67.040  1.00  4.25              
ATOM    724  HD1 PRO A  46      98.108  71.099  68.081  1.00  4.25              
ATOM    725  HD2 PRO A  46      98.402  69.843  66.847  1.00  4.25              
ATOM    726  CG  PRO A  46      97.338  71.559  66.118  1.00  4.25              
ATOM    727  HG1 PRO A  46      96.372  71.674  66.611  1.00  4.25              
ATOM    728  HG2 PRO A  46      97.240  70.959  65.211  1.00  4.25              
ATOM    729  CB  PRO A  46      97.962  72.907  65.770  1.00  4.25              
ATOM    730  HB1 PRO A  46      97.709  73.631  66.545  1.00  4.25              
ATOM    731  HB2 PRO A  46      97.620  73.264  64.798  1.00  4.25              
ATOM    732  CA  PRO A  46      99.470  72.625  65.776  1.00  4.25              
ATOM    733  HA  PRO A  46      99.747  72.205  64.809  1.00  4.25              
ATOM    734  C   PRO A  46     100.261  73.921  66.005  1.00  4.25              
ATOM    735  O   PRO A  46     100.426  74.372  67.143  1.00  4.25              
ATOM    736  N   PRO A  47     100.533  74.674  64.921  1.00  3.96              
ATOM    737  CD  PRO A  47     100.385  74.263  63.526  1.00  3.96              
ATOM    738  HD1 PRO A  47      99.410  73.815  63.332  1.00  3.96              
ATOM    739  HD2 PRO A  47     101.178  73.556  63.276  1.00  3.96              
ATOM    740  CG  PRO A  47     100.540  75.526  62.683  1.00  3.96              
ATOM    741  HG1 PRO A  47      99.573  76.019  62.572  1.00  3.96              
ATOM    742  HG2 PRO A  47     100.981  75.312  61.709  1.00  3.96              
ATOM    743  CB  PRO A  47     101.459  76.377  63.548  1.00  3.96              
ATOM    744  HB1 PRO A  47     101.402  77.434  63.287  1.00  3.96              
ATOM    745  HB2 PRO A  47     102.480  76.028  63.413  1.00  3.96              
ATOM    746  CA  PRO A  47     100.980  76.067  64.978  1.00  3.96              
ATOM    747  HA  PRO A  47     101.823  76.143  65.662  1.00  3.96              
ATOM    748  C   PRO A  47      99.883  77.053  65.450  1.00  3.96              
ATOM    749  O   PRO A  47      99.760  78.192  64.997  1.00  3.96              
ATOM    750  N   SER A  48      99.027  76.587  66.351  1.00  3.71              
ATOM    751  H   SER A  48      99.236  75.665  66.711  1.00  3.71              
ATOM    752  CA  SER A  48      97.936  77.299  66.996  1.00  3.71              
ATOM    753  HA  SER A  48      98.116  78.371  66.919  1.00  3.71              
ATOM    754  CB  SER A  48      96.627  76.953  66.276  1.00  3.71              
ATOM    755  HB1 SER A  48      96.368  75.911  66.468  1.00  3.71              
ATOM    756  HB2 SER A  48      96.758  77.095  65.202  1.00  3.71              
ATOM    757  OG  SER A  48      95.587  77.795  66.724  1.00  3.71              
ATOM    758  HG  SER A  48      95.522  77.650  67.685  1.00  3.71              
ATOM    759  C   SER A  48      97.866  76.948  68.494  1.00  3.71              
ATOM    760  O   SER A  48      96.887  77.318  69.147  1.00  3.71              
ATOM    761  N   THR A  49      98.843  76.198  69.027  1.00  3.67              
ATOM    762  H   THR A  49      99.640  75.919  68.467  1.00  3.67              
ATOM    763  CA  THR A  49      98.771  75.649  70.383  1.00  3.67              
ATOM    764  HA  THR A  49      97.720  75.498  70.623  1.00  3.67              
ATOM    765  CB  THR A  49      99.404  74.264  70.510  1.00  3.67              
ATOM    766  HB  THR A  49      99.299  73.987  71.551  1.00  3.67              
ATOM    767  CG2 THR A  49      98.699  73.198  69.687  1.00  3.67              
ATOM    768 1HG2 THR A  49      99.259  72.266  69.760  1.00  3.67              
ATOM    769 2HG2 THR A  49      97.691  73.044  70.067  1.00  3.67              
ATOM    770 3HG2 THR A  49      98.640  73.497  68.648  1.00  3.67              
ATOM    771  OG1 THR A  49     100.772  74.297  70.199  1.00  3.67              
ATOM    772  HG1 THR A  49     101.123  75.008  70.756  1.00  3.67              
ATOM    773  C   THR A  49      99.332  76.572  71.465  1.00  3.67              
ATOM    774  O   THR A  49     100.477  76.447  71.899  1.00  3.67              
ATOM    775  N   GLN A  50      98.477  77.486  71.911  1.00  3.68              
ATOM    776  H   GLN A  50      97.552  77.468  71.513  1.00  3.68              
ATOM    777  CA  GLN A  50      98.819  78.606  72.792  1.00  3.68              
ATOM    778  HA  GLN A  50      99.717  79.062  72.376  1.00  3.68              
ATOM    779  CB  GLN A  50      97.693  79.659  72.648  1.00  3.68              
ATOM    780  HB1 GLN A  50      97.830  80.438  73.399  1.00  3.68              
ATOM    781  HB2 GLN A  50      96.725  79.181  72.808  1.00  3.68              
ATOM    782  CG  GLN A  50      97.732  80.313  71.238  1.00  3.68              
ATOM    783  HG1 GLN A  50      97.881  79.541  70.485  1.00  3.68              
ATOM    784  HG2 GLN A  50      98.602  80.968  71.207  1.00  3.68              
ATOM    785  CD  GLN A  50      96.488  81.107  70.862  1.00  3.68              
ATOM    786  OE1 GLN A  50      95.792  80.802  69.895  1.00  3.68              
ATOM    787  NE2 GLN A  50      96.189  82.194  71.534  1.00  3.68              
ATOM    788 1HE2 GLN A  50      96.902  82.547  72.190  1.00  3.68              
ATOM    789 2HE2 GLN A  50      95.350  82.698  71.330  1.00  3.68              
ATOM    790  C   GLN A  50      99.192  78.270  74.252  1.00  3.68              
ATOM    791  O   GLN A  50      99.681  79.158  74.982  1.00  3.68              
ATOM    792  N   CYS A  51      99.028  76.993  74.660  1.00  3.26              
ATOM    793  H   CYS A  51      98.559  76.373  74.018  1.00  3.26              
ATOM    794  CA  CYS A  51      99.653  76.429  75.868  1.00  3.26              
ATOM    795  HA  CYS A  51      99.386  77.115  76.658  1.00  3.26              
ATOM    796  CB  CYS A  51      99.089  75.071  76.215  1.00  3.26              
ATOM    797  HB1 CYS A  51      99.434  74.316  75.513  1.00  3.26              
ATOM    798  HB2 CYS A  51      98.013  75.120  76.206  1.00  3.26              
ATOM    799  SG  CYS A  51      99.580  74.606  77.906  1.00  3.26              
ATOM    800  HG  CYS A  51     100.867  74.980  77.827  1.00  3.26              
ATOM    801  C   CYS A  51     101.246  76.492  75.811  1.00  3.26              
ATOM    802  O   CYS A  51     101.765  77.577  75.662  1.00  3.26              
ATOM    803  N   LEU A  52     102.149  75.488  76.029  1.00  3.27              
ATOM    804  H   LEU A  52     103.000  75.915  76.358  1.00  3.27              
ATOM    805  CA  LEU A  52     102.382  74.005  75.879  1.00  3.27              
ATOM    806  HA  LEU A  52     101.450  73.448  75.789  1.00  3.27              
ATOM    807  CB  LEU A  52     103.275  73.831  74.658  1.00  3.27              
ATOM    808  HB1 LEU A  52     104.084  74.572  74.649  1.00  3.27              
ATOM    809  HB2 LEU A  52     102.716  73.958  73.727  1.00  3.27              
ATOM    810  CG  LEU A  52     104.032  72.460  74.541  1.00  3.27              
ATOM    811  HG  LEU A  52     104.545  72.320  75.496  1.00  3.27              
ATOM    812  CD1 LEU A  52     103.065  71.312  74.319  1.00  3.27              
ATOM    813 1HD1 LEU A  52     103.612  70.369  74.303  1.00  3.27              
ATOM    814 2HD1 LEU A  52     102.337  71.236  75.123  1.00  3.27              
ATOM    815 3HD1 LEU A  52     102.523  71.425  73.386  1.00  3.27              
ATOM    816  CD2 LEU A  52     105.028  72.524  73.410  1.00  3.27              
ATOM    817 1HD2 LEU A  52     104.544  72.794  72.474  1.00  3.27              
ATOM    818 2HD2 LEU A  52     105.804  73.258  73.619  1.00  3.27              
ATOM    819 3HD2 LEU A  52     105.514  71.558  73.291  1.00  3.27              
ATOM    820  C   LEU A  52     103.115  73.577  77.169  1.00  3.27              
ATOM    821  O   LEU A  52     103.952  74.341  77.721  1.00  3.27              
ATOM    822  N   ASP A  53     102.862  72.342  77.608  1.00  3.37              
ATOM    823  H   ASP A  53     102.301  71.706  77.056  1.00  3.37              
ATOM    824  CA  ASP A  53     103.568  71.801  78.756  1.00  3.37              
ATOM    825  HA  ASP A  53     104.186  72.550  79.239  1.00  3.37              
ATOM    826  CB  ASP A  53     102.567  71.297  79.808  1.00  3.37              
ATOM    827  HB1 ASP A  53     101.695  70.887  79.300  1.00  3.37              
ATOM    828  HB2 ASP A  53     102.231  72.143  80.409  1.00  3.37              
ATOM    829  CG  ASP A  53     103.148  70.213  80.723  1.00  3.37              
ATOM    830  OD1 ASP A  53     102.456  69.178  80.865  1.00  3.37              
ATOM    831  OD2 ASP A  53     104.281  70.397  81.237  1.00  3.37              
ATOM    832  C   ASP A  53     104.493  70.675  78.261  1.00  3.37              
ATOM    833  O   ASP A  53     104.118  69.877  77.411  1.00  3.37              
ATOM    834  N   LEU A  54     105.710  70.622  78.806  1.00  3.77              
ATOM    835  H   LEU A  54     105.863  71.175  79.641  1.00  3.77              
ATOM    836  CA  LEU A  54     106.743  69.674  78.401  1.00  3.77              
ATOM    837  HA  LEU A  54     106.259  68.834  77.903  1.00  3.77              
ATOM    838  CB  LEU A  54     107.727  70.339  77.406  1.00  3.77              
ATOM    839  HB1 LEU A  54     108.617  69.717  77.316  1.00  3.77              
ATOM    840  HB2 LEU A  54     108.042  71.295  77.826  1.00  3.77              
ATOM    841  CG  LEU A  54     107.198  70.555  75.979  1.00  3.77              
ATOM    842  HG  LEU A  54     106.341  71.223  76.023  1.00  3.77              
ATOM    843  CD1 LEU A  54     108.293  71.229  75.148  1.00  3.77              
ATOM    844 1HD1 LEU A  54     107.926  71.422  74.141  1.00  3.77              
ATOM    845 2HD1 LEU A  54     108.563  72.181  75.606  1.00  3.77              
ATOM    846 3HD1 LEU A  54     109.177  70.593  75.102  1.00  3.77              
ATOM    847  CD2 LEU A  54     106.802  69.258  75.268  1.00  3.77              
ATOM    848 1HD2 LEU A  54     106.517  69.477  74.239  1.00  3.77              
ATOM    849 2HD2 LEU A  54     107.628  68.548  75.285  1.00  3.77              
ATOM    850 3HD2 LEU A  54     105.935  68.816  75.759  1.00  3.77              
ATOM    851  C   LEU A  54     107.496  69.017  79.578  1.00  3.77              
ATOM    852  O   LEU A  54     108.594  68.475  79.396  1.00  3.77              
ATOM    853  N   SER A  55     106.933  69.050  80.780  1.00  3.78              
ATOM    854  H   SER A  55     105.999  69.457  80.858  1.00  3.78              
ATOM    855  CA  SER A  55     107.581  68.634  82.028  1.00  3.78              
ATOM    856  HA  SER A  55     108.454  69.266  82.190  1.00  3.78              
ATOM    857  CB  SER A  55     106.556  68.933  83.138  1.00  3.78              
ATOM    858  HB1 SER A  55     105.664  68.325  82.973  1.00  3.78              
ATOM    859  HB2 SER A  55     106.266  69.984  83.073  1.00  3.78              
ATOM    860  OG  SER A  55     107.047  68.682  84.442  1.00  3.78              
ATOM    861  HG  SER A  55     106.422  69.068  85.066  1.00  3.78              
ATOM    862  C   SER A  55     108.023  67.177  82.124  1.00  3.78              
ATOM    863  O   SER A  55     107.582  66.306  81.373  1.00  3.78              
ATOM    864  N   GLN A  56     108.911  66.913  83.087  1.00  3.81              
ATOM    865  H   GLN A  56     109.174  67.700  83.674  1.00  3.81              
ATOM    866  CA  GLN A  56     109.441  65.593  83.456  1.00  3.81              
ATOM    867  HA  GLN A  56     110.294  65.887  84.062  1.00  3.81              
ATOM    868  CB  GLN A  56     108.442  64.873  84.389  1.00  3.81              
ATOM    869  HB1 GLN A  56     107.666  64.403  83.786  1.00  3.81              
ATOM    870  HB2 GLN A  56     107.958  65.624  85.016  1.00  3.81              
ATOM    871  CG  GLN A  56     109.056  63.826  85.341  1.00  3.81              
ATOM    872  HG1 GLN A  56     109.331  62.937  84.774  1.00  3.81              
ATOM    873  HG2 GLN A  56     108.303  63.532  86.072  1.00  3.81              
ATOM    874  CD  GLN A  56     110.286  64.346  86.086  1.00  3.81              
ATOM    875  OE1 GLN A  56     110.228  64.861  87.193  1.00  3.81              
ATOM    876  NE2 GLN A  56     111.449  64.256  85.475  1.00  3.81              
ATOM    877 1HE2 GLN A  56     111.473  63.932  84.517  1.00  3.81              
ATOM    878 2HE2 GLN A  56     112.216  64.793  85.856  1.00  3.81              
ATOM    879  C   GLN A  56     110.083  64.756  82.323  1.00  3.81              
ATOM    880  O   GLN A  56     110.370  63.566  82.491  1.00  3.81              
ATOM    881  N   ASN A  57     110.379  65.408  81.197  1.00  3.83              
ATOM    882  H   ASN A  57     110.059  66.365  81.158  1.00  3.83              
ATOM    883  CA  ASN A  57     111.153  64.926  80.055  1.00  3.83              
ATOM    884  HA  ASN A  57     111.043  63.843  79.979  1.00  3.83              
ATOM    885  CB  ASN A  57     110.525  65.570  78.796  1.00  3.83              
ATOM    886  HB1 ASN A  57     111.151  65.400  77.922  1.00  3.83              
ATOM    887  HB2 ASN A  57     110.429  66.647  78.933  1.00  3.83              
ATOM    888  CG  ASN A  57     109.169  64.969  78.456  1.00  3.83              
ATOM    889  OD1 ASN A  57     109.076  63.804  78.108  1.00  3.83              
ATOM    890  ND2 ASN A  57     108.104  65.726  78.477  1.00  3.83              
ATOM    891 1HD2 ASN A  57     108.160  66.650  78.887  1.00  3.83              
ATOM    892 2HD2 ASN A  57     107.180  65.298  78.354  1.00  3.83              
ATOM    893  C   ASN A  57     112.657  65.208  80.172  1.00  3.83              
ATOM    894  O   ASN A  57     113.133  65.536  81.252  1.00  3.83              
ATOM    895  N   ARG A  58     113.445  65.024  79.092  1.00  3.81              
ATOM    896  H   ARG A  58     113.031  64.685  78.233  1.00  3.81              
ATOM    897  CA  ARG A  58     114.917  65.117  79.201  1.00  3.81              
ATOM    898  HA  ARG A  58     115.103  65.973  79.858  1.00  3.81              
ATOM    899  CB  ARG A  58     115.444  63.861  79.951  1.00  3.81              
ATOM    900  HB1 ARG A  58     115.963  63.184  79.273  1.00  3.81              
ATOM    901  HB2 ARG A  58     114.603  63.290  80.348  1.00  3.81              
ATOM    902  CG  ARG A  58     116.342  64.210  81.157  1.00  3.81              
ATOM    903  HG1 ARG A  58     116.613  63.282  81.660  1.00  3.81              
ATOM    904  HG2 ARG A  58     115.765  64.811  81.863  1.00  3.81              
ATOM    905  CD  ARG A  58     117.628  64.974  80.813  1.00  3.81              
ATOM    906  HD1 ARG A  58     118.197  65.152  81.725  1.00  3.81              
ATOM    907  HD2 ARG A  58     117.362  65.954  80.408  1.00  3.81              
ATOM    908  NE  ARG A  58     118.438  64.249  79.816  1.00  3.81              
ATOM    909  HE  ARG A  58     118.115  64.369  78.862  1.00  3.81              
ATOM    910  CZ  ARG A  58     119.514  63.512  80.002  1.00  3.81              
ATOM    911  NH1 ARG A  58     120.021  63.301  81.184  1.00  3.81              
ATOM    912 1HH1 ARG A  58     119.575  63.751  81.965  1.00  3.81              
ATOM    913 2HH1 ARG A  58     120.878  62.799  81.303  1.00  3.81              
ATOM    914  NH2 ARG A  58     120.124  62.979  78.979  1.00  3.81              
ATOM    915 1HH2 ARG A  58     119.760  63.129  78.053  1.00  3.81              
ATOM    916 2HH2 ARG A  58     120.928  62.395  79.116  1.00  3.81              
ATOM    917  C   ARG A  58     115.736  65.477  77.937  1.00  3.81              
ATOM    918  O   ARG A  58     116.768  64.855  77.657  1.00  3.81              
ATOM    919  N   ILE A  59     115.317  66.487  77.174  1.00  3.86              
ATOM    920  H   ILE A  59     114.505  67.003  77.474  1.00  3.86              
ATOM    921  CA  ILE A  59     116.223  67.146  76.216  1.00  3.86              
ATOM    922  HA  ILE A  59     116.772  66.363  75.692  1.00  3.86              
ATOM    923  CB  ILE A  59     115.416  67.897  75.125  1.00  3.86              
ATOM    924  HB  ILE A  59     114.740  67.148  74.706  1.00  3.86              
ATOM    925  CG2 ILE A  59     114.508  69.032  75.633  1.00  3.86              
ATOM    926 1HG2 ILE A  59     113.999  69.498  74.788  1.00  3.86              
ATOM    927 2HG2 ILE A  59     113.755  68.640  76.314  1.00  3.86              
ATOM    928 3HG2 ILE A  59     115.089  69.800  76.145  1.00  3.86              
ATOM    929  CG1 ILE A  59     116.302  68.334  73.935  1.00  3.86              
ATOM    930 1HG1 ILE A  59     115.660  68.424  73.056  1.00  3.86              
ATOM    931 2HG1 ILE A  59     117.027  67.549  73.720  1.00  3.86              
ATOM    932  CD1 ILE A  59     117.047  69.666  74.085  1.00  3.86              
ATOM    933  HD1 ILE A  59     117.681  69.819  73.212  1.00  3.86              
ATOM    934  HD2 ILE A  59     116.329  70.482  74.138  1.00  3.86              
ATOM    935  HD3 ILE A  59     117.662  69.675  74.980  1.00  3.86              
ATOM    936  C   ILE A  59     117.247  67.991  76.991  1.00  3.86              
ATOM    937  O   ILE A  59     116.901  68.942  77.681  1.00  3.86              
ATOM    938  N   LEU A  60     118.519  67.590  76.919  1.00  3.90              
ATOM    939  H   LEU A  60     118.718  66.799  76.330  1.00  3.90              
ATOM    940  CA  LEU A  60     119.631  68.130  77.727  1.00  3.90              
ATOM    941  HA  LEU A  60     119.219  68.657  78.589  1.00  3.90              
ATOM    942  CB  LEU A  60     120.434  66.917  78.253  1.00  3.90              
ATOM    943  HB1 LEU A  60     120.588  66.234  77.416  1.00  3.90              
ATOM    944  HB2 LEU A  60     119.807  66.412  78.986  1.00  3.90              
ATOM    945  CG  LEU A  60     121.818  67.158  78.895  1.00  3.90              
ATOM    946  HG  LEU A  60     122.487  67.601  78.159  1.00  3.90              
ATOM    947  CD1 LEU A  60     121.805  68.027  80.152  1.00  3.90              
ATOM    948 1HD1 LEU A  60     122.827  68.233  80.469  1.00  3.90              
ATOM    949 2HD1 LEU A  60     121.314  68.978  79.950  1.00  3.90              
ATOM    950 3HD1 LEU A  60     121.271  67.523  80.956  1.00  3.90              
ATOM    951  CD2 LEU A  60     122.418  65.809  79.299  1.00  3.90              
ATOM    952 1HD2 LEU A  60     123.425  65.972  79.686  1.00  3.90              
ATOM    953 2HD2 LEU A  60     121.810  65.346  80.073  1.00  3.90              
ATOM    954 3HD2 LEU A  60     122.485  65.159  78.428  1.00  3.90              
ATOM    955  C   LEU A  60     120.502  69.147  76.951  1.00  3.90              
ATOM    956  O   LEU A  60     121.376  69.794  77.522  1.00  3.90              
ATOM    957  N   THR A  61     120.271  69.290  75.645  1.00  3.98              
ATOM    958  H   THR A  61     119.481  68.794  75.264  1.00  3.98              
ATOM    959  CA  THR A  61     121.250  69.801  74.669  1.00  3.98              
ATOM    960  HA  THR A  61     122.004  70.387  75.195  1.00  3.98              
ATOM    961  CB  THR A  61     121.974  68.634  73.967  1.00  3.98              
ATOM    962  HB  THR A  61     122.612  69.032  73.177  1.00  3.98              
ATOM    963  CG2 THR A  61     122.852  67.824  74.922  1.00  3.98              
ATOM    964 1HG2 THR A  61     123.448  67.115  74.349  1.00  3.98              
ATOM    965 2HG2 THR A  61     123.519  68.493  75.467  1.00  3.98              
ATOM    966 3HG2 THR A  61     122.233  67.276  75.630  1.00  3.98              
ATOM    967  OG1 THR A  61     121.035  67.737  73.407  1.00  3.98              
ATOM    968  HG1 THR A  61     120.610  68.212  72.679  1.00  3.98              
ATOM    969  C   THR A  61     120.603  70.754  73.649  1.00  3.98              
ATOM    970  O   THR A  61     120.578  70.485  72.450  1.00  3.98              
ATOM    971  N   THR A  62     119.994  71.831  74.145  1.00  3.91              
ATOM    972  H   THR A  62     120.093  72.005  75.138  1.00  3.91              
ATOM    973  CA  THR A  62     119.083  72.722  73.403  1.00  3.91              
ATOM    974  HA  THR A  62     118.399  72.080  72.847  1.00  3.91              
ATOM    975  CB  THR A  62     118.206  73.590  74.340  1.00  3.91              
ATOM    976  HB  THR A  62     118.605  74.600  74.413  1.00  3.91              
ATOM    977  CG2 THR A  62     116.769  73.680  73.826  1.00  3.91              
ATOM    978 1HG2 THR A  62     116.203  74.380  74.439  1.00  3.91              
ATOM    979 2HG2 THR A  62     116.769  74.025  72.791  1.00  3.91              
ATOM    980 3HG2 THR A  62     116.289  72.705  73.861  1.00  3.91              
ATOM    981  OG1 THR A  62     118.151  73.094  75.660  1.00  3.91              
ATOM    982  HG1 THR A  62     119.040  73.232  76.037  1.00  3.91              
ATOM    983  C   THR A  62     119.766  73.618  72.364  1.00  3.91              
ATOM    984  O   THR A  62     120.087  74.779  72.613  1.00  3.91              
ATOM    985  N   ASN A  63     119.994  73.042  71.191  1.00  3.92              
ATOM    986  H   ASN A  63     119.793  72.047  71.155  1.00  3.92              
ATOM    987  CA  ASN A  63     120.294  73.682  69.905  1.00  3.92              
ATOM    988  HA  ASN A  63     121.359  73.907  69.872  1.00  3.92              
ATOM    989  CB  ASN A  63     119.965  72.612  68.833  1.00  3.92              
ATOM    990  HB1 ASN A  63     120.740  71.846  68.850  1.00  3.92              
ATOM    991  HB2 ASN A  63     119.934  73.047  67.835  1.00  3.92              
ATOM    992  CG  ASN A  63     118.633  71.923  69.111  1.00  3.92              
ATOM    993  OD1 ASN A  63     118.615  70.778  69.522  1.00  3.92              
ATOM    994  ND2 ASN A  63     117.519  72.608  69.004  1.00  3.92              
ATOM    995 1HD2 ASN A  63     117.517  73.547  68.632  1.00  3.92              
ATOM    996 2HD2 ASN A  63     116.683  72.194  69.418  1.00  3.92              
ATOM    997  C   ASN A  63     119.533  74.983  69.582  1.00  3.92              
ATOM    998  O   ASN A  63     118.509  75.328  70.170  1.00  3.92              
ATOM    999  N   LYS A  64     119.976  75.641  68.506  1.00  3.91              
ATOM   1000  H   LYS A  64     120.803  75.294  68.052  1.00  3.91              
ATOM   1001  CA  LYS A  64     119.171  76.648  67.806  1.00  3.91              
ATOM   1002  HA  LYS A  64     118.862  77.377  68.558  1.00  3.91              
ATOM   1003  CB  LYS A  64     120.037  77.382  66.777  1.00  3.91              
ATOM   1004  HB1 LYS A  64     121.020  77.574  67.211  1.00  3.91              
ATOM   1005  HB2 LYS A  64     119.560  78.343  66.602  1.00  3.91              
ATOM   1006  CG  LYS A  64     120.198  76.647  65.432  1.00  3.91              
ATOM   1007  HG1 LYS A  64     119.234  76.619  64.925  1.00  3.91              
ATOM   1008  HG2 LYS A  64     120.515  75.619  65.613  1.00  3.91              
ATOM   1009  CD  LYS A  64     121.217  77.317  64.494  1.00  3.91              
ATOM   1010  HD1 LYS A  64     121.068  76.942  63.479  1.00  3.91              
ATOM   1011  HD2 LYS A  64     122.218  77.022  64.813  1.00  3.91              
ATOM   1012  CE  LYS A  64     121.158  78.852  64.496  1.00  3.91              
ATOM   1013  HE1 LYS A  64     121.922  79.248  63.824  1.00  3.91              
ATOM   1014  HE2 LYS A  64     121.399  79.196  65.508  1.00  3.91              
ATOM   1015  NZ  LYS A  64     119.824  79.382  64.132  1.00  3.91              
ATOM   1016  HZ1 LYS A  64     119.782  79.717  63.185  1.00  3.91              
ATOM   1017  HZ2 LYS A  64     119.076  78.711  64.286  1.00  3.91              
ATOM   1018  HZ3 LYS A  64     119.602  80.142  64.785  1.00  3.91              
ATOM   1019  C   LYS A  64     117.871  76.095  67.226  1.00  3.91              
ATOM   1020  O   LYS A  64     117.685  74.883  67.172  1.00  3.91              
ATOM   1021  N   HIS A  65     117.014  76.991  66.738  1.00  3.85              
ATOM   1022  H   HIS A  65     117.247  77.967  66.846  1.00  3.85              
ATOM   1023  CA  HIS A  65     115.791  76.659  65.994  1.00  3.85              
ATOM   1024  HA  HIS A  65     115.273  77.600  65.816  1.00  3.85              
ATOM   1025  CB  HIS A  65     116.163  76.111  64.596  1.00  3.85              
ATOM   1026  HB1 HIS A  65     115.280  75.648  64.156  1.00  3.85              
ATOM   1027  HB2 HIS A  65     116.913  75.325  64.688  1.00  3.85              
ATOM   1028  CG  HIS A  65     116.643  77.136  63.586  1.00  3.85              
ATOM   1029  ND1 HIS A  65     117.039  78.462  63.831  1.00  3.85              
ATOM   1030  CE1 HIS A  65     117.090  79.052  62.624  1.00  3.85              
ATOM   1031  HE1 HIS A  65     117.272  80.106  62.458  1.00  3.85              
ATOM   1032  NE2 HIS A  65     116.844  78.166  61.648  1.00  3.85              
ATOM   1033  HE2 HIS A  65     116.704  78.389  60.671  1.00  3.85              
ATOM   1034  CD2 HIS A  65     116.556  76.958  62.237  1.00  3.85              
ATOM   1035  HD2 HIS A  65     116.169  76.077  61.745  1.00  3.85              
ATOM   1036  C   HIS A  65     114.747  75.810  66.743  1.00  3.85              
ATOM   1037  O   HIS A  65     113.763  75.434  66.104  1.00  3.85              
ATOM   1038  N   ASP A  66     114.895  75.549  68.058  1.00  3.83              
ATOM   1039  H   ASP A  66     115.709  75.904  68.534  1.00  3.83              
ATOM   1040  CA  ASP A  66     114.222  74.402  68.687  1.00  3.83              
ATOM   1041  HA  ASP A  66     114.680  73.520  68.236  1.00  3.83              
ATOM   1042  CB  ASP A  66     114.441  74.244  70.193  1.00  3.83              
ATOM   1043  HB1 ASP A  66     113.836  74.963  70.743  1.00  3.83              
ATOM   1044  HB2 ASP A  66     115.493  74.418  70.428  1.00  3.83              
ATOM   1045  CG  ASP A  66     114.056  72.798  70.568  1.00  3.83              
ATOM   1046  OD1 ASP A  66     112.844  72.493  70.670  1.00  3.83              
ATOM   1047  OD2 ASP A  66     115.003  71.982  70.634  1.00  3.83              
ATOM   1048  C   ASP A  66     112.722  74.279  68.353  1.00  3.83              
ATOM   1049  O   ASP A  66     112.251  73.238  67.885  1.00  3.83              
ATOM   1050  N   PHE A  67     111.988  75.389  68.448  1.00  3.78              
ATOM   1051  H   PHE A  67     112.458  76.201  68.818  1.00  3.78              
ATOM   1052  CA  PHE A  67     110.529  75.409  68.378  1.00  3.78              
ATOM   1053  HA  PHE A  67     110.163  74.385  68.312  1.00  3.78              
ATOM   1054  CB  PHE A  67     109.992  76.003  69.700  1.00  3.78              
ATOM   1055  HB1 PHE A  67     108.903  75.935  69.699  1.00  3.78              
ATOM   1056  HB2 PHE A  67     110.243  77.065  69.729  1.00  3.78              
ATOM   1057  CG  PHE A  67     110.478  75.354  70.983  1.00  3.78              
ATOM   1058  CD1 PHE A  67     109.931  74.128  71.408  1.00  3.78              
ATOM   1059  HD1 PHE A  67     109.182  73.631  70.810  1.00  3.78              
ATOM   1060  CE1 PHE A  67     110.365  73.541  72.611  1.00  3.78              
ATOM   1061  HE1 PHE A  67     109.967  72.589  72.926  1.00  3.78              
ATOM   1062  CZ  PHE A  67     111.350  74.174  73.389  1.00  3.78              
ATOM   1063  HZ  PHE A  67     111.706  73.701  74.293  1.00  3.78              
ATOM   1064  CE2 PHE A  67     111.890  75.402  72.972  1.00  3.78              
ATOM   1065  HE2 PHE A  67     112.661  75.881  73.556  1.00  3.78              
ATOM   1066  CD2 PHE A  67     111.455  75.992  71.773  1.00  3.78              
ATOM   1067  HD2 PHE A  67     111.892  76.926  71.452  1.00  3.78              
ATOM   1068  C   PHE A  67     109.939  76.166  67.180  1.00  3.78              
ATOM   1069  O   PHE A  67     108.819  76.675  67.274  1.00  3.78              
ATOM   1070  N   GLN A  68     110.662  76.257  66.053  1.00  3.80              
ATOM   1071  H   GLN A  68     111.600  75.858  66.061  1.00  3.80              
ATOM   1072  CA  GLN A  68     110.147  76.773  64.764  1.00  3.80              
ATOM   1073  HA  GLN A  68     109.688  77.746  64.950  1.00  3.80              
ATOM   1074  CB  GLN A  68     111.304  76.992  63.772  1.00  3.80              
ATOM   1075  HB1 GLN A  68     110.878  77.349  62.832  1.00  3.80              
ATOM   1076  HB2 GLN A  68     111.817  76.047  63.578  1.00  3.80              
ATOM   1077  CG  GLN A  68     112.322  78.033  64.254  1.00  3.80              
ATOM   1078  HG1 GLN A  68     113.016  77.583  64.957  1.00  3.80              
ATOM   1079  HG2 GLN A  68     111.795  78.828  64.773  1.00  3.80              
ATOM   1080  CD  GLN A  68     113.110  78.631  63.095  1.00  3.80              
ATOM   1081  OE1 GLN A  68     113.669  77.945  62.258  1.00  3.80              
ATOM   1082  NE2 GLN A  68     113.161  79.939  62.979  1.00  3.80              
ATOM   1083 1HE2 GLN A  68     112.616  80.517  63.611  1.00  3.80              
ATOM   1084 2HE2 GLN A  68     113.646  80.299  62.182  1.00  3.80              
ATOM   1085  C   GLN A  68     109.040  75.887  64.143  1.00  3.80              
ATOM   1086  O   GLN A  68     109.147  75.371  63.034  1.00  3.80              
ATOM   1087  N   ARG A  69     107.977  75.684  64.920  1.00  3.74              
ATOM   1088  H   ARG A  69     108.025  76.163  65.808  1.00  3.74              
ATOM   1089  CA  ARG A  69     106.762  74.914  64.656  1.00  3.74              
ATOM   1090  HA  ARG A  69     106.565  74.871  63.582  1.00  3.74              
ATOM   1091  CB  ARG A  69     106.886  73.483  65.222  1.00  3.74              
ATOM   1092  HB1 ARG A  69     105.900  73.012  65.205  1.00  3.74              
ATOM   1093  HB2 ARG A  69     107.214  73.536  66.262  1.00  3.74              
ATOM   1094  CG  ARG A  69     107.842  72.588  64.423  1.00  3.74              
ATOM   1095  HG1 ARG A  69     108.835  73.032  64.409  1.00  3.74              
ATOM   1096  HG2 ARG A  69     107.491  72.546  63.392  1.00  3.74              
ATOM   1097  CD  ARG A  69     107.915  71.144  64.962  1.00  3.74              
ATOM   1098  HD1 ARG A  69     108.588  70.570  64.322  1.00  3.74              
ATOM   1099  HD2 ARG A  69     106.920  70.700  64.869  1.00  3.74              
ATOM   1100  NE  ARG A  69     108.360  71.005  66.373  1.00  3.74              
ATOM   1101  HE  ARG A  69     107.737  70.509  66.994  1.00  3.74              
ATOM   1102  CZ  ARG A  69     109.502  71.392  66.917  1.00  3.74              
ATOM   1103  NH1 ARG A  69     110.384  72.088  66.268  1.00  3.74              
ATOM   1104 1HH1 ARG A  69     110.224  72.378  65.325  1.00  3.74              
ATOM   1105 2HH1 ARG A  69     111.213  72.421  66.766  1.00  3.74              
ATOM   1106  NH2 ARG A  69     109.803  71.097  68.145  1.00  3.74              
ATOM   1107 1HH2 ARG A  69     109.270  70.395  68.653  1.00  3.74              
ATOM   1108 2HH2 ARG A  69     110.682  71.423  68.532  1.00  3.74              
ATOM   1109  C   ARG A  69     105.541  75.565  65.299  1.00  3.74              
ATOM   1110  O   ARG A  69     104.439  75.435  64.783  1.00  3.74              
ATOM   1111  N   THR A  70     105.728  76.267  66.418  1.00  3.71              
ATOM   1112  H   THR A  70     106.663  76.356  66.788  1.00  3.71              
ATOM   1113  CA  THR A  70     104.629  76.675  67.294  1.00  3.71              
ATOM   1114  HA  THR A  70     103.694  76.573  66.749  1.00  3.71              
ATOM   1115  CB  THR A  70     104.458  75.673  68.449  1.00  3.71              
ATOM   1116  HB  THR A  70     104.215  74.708  68.001  1.00  3.71              
ATOM   1117  CG2 THR A  70     105.668  75.454  69.358  1.00  3.71              
ATOM   1118 1HG2 THR A  70     105.409  74.735  70.137  1.00  3.71              
ATOM   1119 2HG2 THR A  70     106.505  75.061  68.783  1.00  3.71              
ATOM   1120 3HG2 THR A  70     105.961  76.389  69.831  1.00  3.71              
ATOM   1121  OG1 THR A  70     103.358  76.052  69.226  1.00  3.71              
ATOM   1122  HG1 THR A  70     102.910  75.247  69.515  1.00  3.71              
ATOM   1123  C   THR A  70     104.707  78.158  67.669  1.00  3.71              
ATOM   1124  O   THR A  70     105.161  78.523  68.746  1.00  3.71              
ATOM   1125  N   PRO A  71     104.344  79.059  66.732  1.00  3.72              
ATOM   1126  CD  PRO A  71     103.875  78.770  65.378  1.00  3.72              
ATOM   1127  HD1 PRO A  71     102.901  78.281  65.392  1.00  3.72              
ATOM   1128  HD2 PRO A  71     104.604  78.149  64.857  1.00  3.72              
ATOM   1129  CG  PRO A  71     103.779  80.114  64.659  1.00  3.72              
ATOM   1130  HG1 PRO A  71     102.778  80.531  64.782  1.00  3.72              
ATOM   1131  HG2 PRO A  71     104.036  80.027  63.603  1.00  3.72              
ATOM   1132  CB  PRO A  71     104.797  80.959  65.424  1.00  3.72              
ATOM   1133  HB1 PRO A  71     104.630  82.027  65.283  1.00  3.72              
ATOM   1134  HB2 PRO A  71     105.808  80.696  65.106  1.00  3.72              
ATOM   1135  CA  PRO A  71     104.576  80.494  66.869  1.00  3.72              
ATOM   1136  HA  PRO A  71     105.483  80.679  67.447  1.00  3.72              
ATOM   1137  C   PRO A  71     103.426  81.286  67.521  1.00  3.72              
ATOM   1138  O   PRO A  71     103.434  82.516  67.472  1.00  3.72              
ATOM   1139  N   ARG A  72     102.430  80.609  68.106  1.00  3.68              
ATOM   1140  H   ARG A  72     102.526  79.603  68.146  1.00  3.68              
ATOM   1141  CA  ARG A  72     101.435  81.206  69.013  1.00  3.68              
ATOM   1142  HA  ARG A  72     101.788  82.188  69.337  1.00  3.68              
ATOM   1143  CB  ARG A  72     100.053  81.398  68.388  1.00  3.68              
ATOM   1144  HB1 ARG A  72      99.429  81.866  69.151  1.00  3.68              
ATOM   1145  HB2 ARG A  72      99.621  80.429  68.131  1.00  3.68              
ATOM   1146  CG  ARG A  72     100.069  82.300  67.141  1.00  3.68              
ATOM   1147  HG1 ARG A  72     100.275  81.683  66.266  1.00  3.68              
ATOM   1148  HG2 ARG A  72     100.862  83.042  67.230  1.00  3.68              
ATOM   1149  CD  ARG A  72      98.748  83.064  66.942  1.00  3.68              
ATOM   1150  HD1 ARG A  72      98.698  83.442  65.919  1.00  3.68              
ATOM   1151  HD2 ARG A  72      98.757  83.927  67.612  1.00  3.68              
ATOM   1152  NE  ARG A  72      97.556  82.254  67.257  1.00  3.68              
ATOM   1153  HE  ARG A  72      97.106  82.449  68.139  1.00  3.68              
ATOM   1154  CZ  ARG A  72      97.082  81.221  66.590  1.00  3.68              
ATOM   1155  NH1 ARG A  72      97.558  80.847  65.434  1.00  3.68              
ATOM   1156 1HH1 ARG A  72      98.325  81.355  65.033  1.00  3.68              
ATOM   1157 2HH1 ARG A  72      97.211  80.017  64.989  1.00  3.68              
ATOM   1158  NH2 ARG A  72      96.117  80.531  67.112  1.00  3.68              
ATOM   1159 1HH2 ARG A  72      95.826  80.714  68.074  1.00  3.68              
ATOM   1160 2HH2 ARG A  72      95.791  79.678  66.678  1.00  3.68              
ATOM   1161  C   ARG A  72     101.382  80.332  70.260  1.00  3.68              
ATOM   1162  O   ARG A  72     101.040  79.157  70.151  1.00  3.68              
ATOM   1163  N   LEU A  73     101.896  80.862  71.367  1.00  3.70              
ATOM   1164  H   LEU A  73     101.822  81.872  71.483  1.00  3.70              
ATOM   1165  CA  LEU A  73     102.684  80.118  72.346  1.00  3.70              
ATOM   1166  HA  LEU A  73     102.144  79.197  72.575  1.00  3.70              
ATOM   1167  CB  LEU A  73     104.045  79.760  71.695  1.00  3.70              
ATOM   1168  HB1 LEU A  73     104.726  80.594  71.829  1.00  3.70              
ATOM   1169  HB2 LEU A  73     103.913  79.656  70.620  1.00  3.70              
ATOM   1170  CG  LEU A  73     104.720  78.455  72.163  1.00  3.70              
ATOM   1171  HG  LEU A  73     104.339  77.639  71.551  1.00  3.70              
ATOM   1172  CD1 LEU A  73     106.236  78.543  71.956  1.00  3.70              
ATOM   1173 1HD1 LEU A  73     106.684  77.568  72.144  1.00  3.70              
ATOM   1174 2HD1 LEU A  73     106.446  78.828  70.927  1.00  3.70              
ATOM   1175 3HD1 LEU A  73     106.663  79.278  72.637  1.00  3.70              
ATOM   1176  CD2 LEU A  73     104.486  78.075  73.621  1.00  3.70              
ATOM   1177 1HD2 LEU A  73     105.083  77.204  73.877  1.00  3.70              
ATOM   1178 2HD2 LEU A  73     104.741  78.903  74.275  1.00  3.70              
ATOM   1179 3HD2 LEU A  73     103.439  77.813  73.766  1.00  3.70              
ATOM   1180  C   LEU A  73     102.854  80.901  73.653  1.00  3.70              
ATOM   1181  O   LEU A  73     103.959  81.275  74.048  1.00  3.70              
ATOM   1182  N   GLU A  74     101.739  81.255  74.280  1.00  3.70              
ATOM   1183  H   GLU A  74     100.860  80.859  73.979  1.00  3.70              
ATOM   1184  CA  GLU A  74     101.742  82.214  75.383  1.00  3.70              
ATOM   1185  HA  GLU A  74     102.457  83.001  75.146  1.00  3.70              
ATOM   1186  CB  GLU A  74     100.358  82.880  75.488  1.00  3.70              
ATOM   1187  HB1 GLU A  74     100.325  83.425  76.433  1.00  3.70              
ATOM   1188  HB2 GLU A  74      99.572  82.123  75.511  1.00  3.70              
ATOM   1189  CG  GLU A  74     100.082  83.901  74.362  1.00  3.70              
ATOM   1190  HG1 GLU A  74     100.971  84.520  74.214  1.00  3.70              
ATOM   1191  HG2 GLU A  74      99.292  84.571  74.709  1.00  3.70              
ATOM   1192  CD  GLU A  74      99.638  83.286  73.020  1.00  3.70              
ATOM   1193  OE1 GLU A  74     100.492  83.089  72.124  1.00  3.70              
ATOM   1194  OE2 GLU A  74      98.420  83.040  72.856  1.00  3.70              
ATOM   1195  C   GLU A  74     102.209  81.595  76.701  1.00  3.70              
ATOM   1196  O   GLU A  74     102.908  82.296  77.450  1.00  3.70              
ATOM   1197  N   PHE A  75     101.907  80.306  76.949  1.00  3.29              
ATOM   1198  H   PHE A  75     101.433  79.756  76.236  1.00  3.29              
ATOM   1199  CA  PHE A  75     102.135  79.675  78.263  1.00  3.29              
ATOM   1200  HA  PHE A  75     102.572  80.416  78.933  1.00  3.29              
ATOM   1201  CB  PHE A  75     100.764  79.307  78.852  1.00  3.29              
ATOM   1202  HB1 PHE A  75     100.288  78.570  78.201  1.00  3.29              
ATOM   1203  HB2 PHE A  75     100.133  80.198  78.849  1.00  3.29              
ATOM   1204  CG  PHE A  75     100.803  78.774  80.271  1.00  3.29              
ATOM   1205  CD1 PHE A  75     101.252  79.592  81.324  1.00  3.29              
ATOM   1206  HD1 PHE A  75     101.570  80.607  81.126  1.00  3.29              
ATOM   1207  CE1 PHE A  75     101.321  79.084  82.633  1.00  3.29              
ATOM   1208  HE1 PHE A  75     101.707  79.700  83.431  1.00  3.29              
ATOM   1209  CZ  PHE A  75     100.926  77.760  82.897  1.00  3.29              
ATOM   1210  HZ  PHE A  75     101.001  77.364  83.900  1.00  3.29              
ATOM   1211  CE2 PHE A  75     100.467  76.945  81.848  1.00  3.29              
ATOM   1212  HE2 PHE A  75     100.189  75.918  82.039  1.00  3.29              
ATOM   1213  CD2 PHE A  75     100.409  77.450  80.539  1.00  3.29              
ATOM   1214  HD2 PHE A  75     100.093  76.809  79.729  1.00  3.29              
ATOM   1215  C   PHE A  75     103.140  78.511  78.223  1.00  3.29              
ATOM   1216  O   PHE A  75     102.772  77.339  78.339  1.00  3.29              
ATOM   1217  N   LEU A  76     104.429  78.833  78.026  1.00  3.28              
ATOM   1218  H   LEU A  76     104.726  79.801  78.053  1.00  3.28              
ATOM   1219  CA  LEU A  76     105.433  77.787  77.819  1.00  3.28              
ATOM   1220  HA  LEU A  76     104.963  76.917  77.359  1.00  3.28              
ATOM   1221  CB  LEU A  76     106.525  78.318  76.874  1.00  3.28              
ATOM   1222  HB1 LEU A  76     106.989  79.188  77.338  1.00  3.28              
ATOM   1223  HB2 LEU A  76     106.042  78.654  75.962  1.00  3.28              
ATOM   1224  CG  LEU A  76     107.644  77.325  76.503  1.00  3.28              
ATOM   1225  HG  LEU A  76     108.291  77.196  77.367  1.00  3.28              
ATOM   1226  CD1 LEU A  76     107.165  75.940  76.060  1.00  3.28              
ATOM   1227 1HD1 LEU A  76     108.015  75.327  75.761  1.00  3.28              
ATOM   1228 2HD1 LEU A  76     106.663  75.434  76.884  1.00  3.28              
ATOM   1229 3HD1 LEU A  76     106.472  76.031  75.227  1.00  3.28              
ATOM   1230  CD2 LEU A  76     108.471  77.905  75.351  1.00  3.28              
ATOM   1231 1HD2 LEU A  76     109.254  77.207  75.056  1.00  3.28              
ATOM   1232 2HD2 LEU A  76     107.829  78.093  74.491  1.00  3.28              
ATOM   1233 3HD2 LEU A  76     108.932  78.839  75.672  1.00  3.28              
ATOM   1234  C   LEU A  76     105.996  77.391  79.178  1.00  3.28              
ATOM   1235  O   LEU A  76     106.678  78.190  79.835  1.00  3.28              
ATOM   1236  N   ASN A  77     105.747  76.141  79.574  1.00  3.42              
ATOM   1237  H   ASN A  77     105.094  75.566  79.050  1.00  3.42              
ATOM   1238  CA  ASN A  77     106.377  75.643  80.798  1.00  3.42              
ATOM   1239  HA  ASN A  77     106.158  76.339  81.606  1.00  3.42              
ATOM   1240  CB  ASN A  77     105.713  74.290  81.142  1.00  3.42              
ATOM   1241  HB1 ASN A  77     105.633  73.703  80.230  1.00  3.42              
ATOM   1242  HB2 ASN A  77     104.706  74.475  81.516  1.00  3.42              
ATOM   1243  CG  ASN A  77     106.458  73.433  82.151  1.00  3.42              
ATOM   1244  OD1 ASN A  77     107.120  72.475  81.773  1.00  3.42              
ATOM   1245  ND2 ASN A  77     106.444  73.755  83.418  1.00  3.42              
ATOM   1246 1HD2 ASN A  77     106.070  74.648  83.762  1.00  3.42              
ATOM   1247 2HD2 ASN A  77     106.929  73.162  84.056  1.00  3.42              
ATOM   1248  C   ASN A  77     107.930  75.605  80.648  1.00  3.42              
ATOM   1249  O   ASN A  77     108.636  76.583  80.864  1.00  3.42              
ATOM   1250  N   LEU A  78     108.481  74.469  80.228  1.00  3.79              
ATOM   1251  H   LEU A  78     107.870  73.664  80.281  1.00  3.79              
ATOM   1252  CA  LEU A  78     109.756  74.234  79.541  1.00  3.79              
ATOM   1253  HA  LEU A  78     109.432  73.704  78.644  1.00  3.79              
ATOM   1254  CB  LEU A  78     110.513  75.468  78.981  1.00  3.79              
ATOM   1255  HB1 LEU A  78     111.145  75.907  79.754  1.00  3.79              
ATOM   1256  HB2 LEU A  78     109.764  76.204  78.706  1.00  3.79              
ATOM   1257  CG  LEU A  78     111.346  75.196  77.695  1.00  3.79              
ATOM   1258  HG  LEU A  78     110.758  74.570  77.023  1.00  3.79              
ATOM   1259  CD1 LEU A  78     111.631  76.505  76.954  1.00  3.79              
ATOM   1260 1HD1 LEU A  78     112.036  76.292  75.965  1.00  3.79              
ATOM   1261 2HD1 LEU A  78     110.711  77.069  76.825  1.00  3.79              
ATOM   1262 3HD1 LEU A  78     112.348  77.103  77.516  1.00  3.79              
ATOM   1263  CD2 LEU A  78     112.731  74.560  77.876  1.00  3.79              
ATOM   1264 1HD2 LEU A  78     113.285  74.607  76.940  1.00  3.79              
ATOM   1265 2HD2 LEU A  78     113.290  75.085  78.652  1.00  3.79              
ATOM   1266 3HD2 LEU A  78     112.649  73.514  78.149  1.00  3.79              
ATOM   1267  C   LEU A  78     110.689  73.211  80.202  1.00  3.79              
ATOM   1268  O   LEU A  78     111.213  72.316  79.555  1.00  3.79              
ATOM   1269  N   SER A  79     110.869  73.346  81.500  1.00  3.67              
ATOM   1270  H   SER A  79     110.245  74.018  81.925  1.00  3.67              
ATOM   1271  CA  SER A  79     112.159  73.260  82.227  1.00  3.67              
ATOM   1272  HA  SER A  79     112.971  72.931  81.583  1.00  3.67              
ATOM   1273  CB  SER A  79     112.439  74.652  82.682  1.00  3.67              
ATOM   1274  HB1 SER A  79     112.746  75.235  81.817  1.00  3.67              
ATOM   1275  HB2 SER A  79     113.231  74.649  83.433  1.00  3.67              
ATOM   1276  OG  SER A  79     111.219  75.168  83.212  1.00  3.67              
ATOM   1277  HG  SER A  79     111.064  76.049  82.834  1.00  3.67              
ATOM   1278  C   SER A  79     112.061  72.371  83.456  1.00  3.67              
ATOM   1279  O   SER A  79     113.075  71.838  83.892  1.00  3.67              
ATOM   1280  N   TRP A  80     110.823  72.223  83.946  1.00  3.80              
ATOM   1281  H   TRP A  80     110.106  72.713  83.437  1.00  3.80              
ATOM   1282  CA  TRP A  80     110.366  71.484  85.114  1.00  3.80              
ATOM   1283  HA  TRP A  80     110.627  72.019  86.017  1.00  3.80              
ATOM   1284  CB  TRP A  80     108.833  71.494  85.115  1.00  3.80              
ATOM   1285  HB1 TRP A  80     108.466  70.839  84.328  1.00  3.80              
ATOM   1286  HB2 TRP A  80     108.507  72.503  84.866  1.00  3.80              
ATOM   1287  CG  TRP A  80     108.184  71.143  86.423  1.00  3.80              
ATOM   1288  CD1 TRP A  80     108.254  69.944  87.047  1.00  3.80              
ATOM   1289  HD1 TRP A  80     108.786  69.079  86.662  1.00  3.80              
ATOM   1290  NE1 TRP A  80     107.539  69.987  88.228  1.00  3.80              
ATOM   1291  HE1 TRP A  80     107.444  69.194  88.846  1.00  3.80              
ATOM   1292  CE2 TRP A  80     106.974  71.230  88.431  1.00  3.80              
ATOM   1293  CZ2 TRP A  80     106.174  71.763  89.453  1.00  3.80              
ATOM   1294  HZ2 TRP A  80     105.892  71.156  90.299  1.00  3.80              
ATOM   1295  CH2 TRP A  80     105.731  73.093  89.353  1.00  3.80              
ATOM   1296  HH2 TRP A  80     105.103  73.518  90.125  1.00  3.80              
ATOM   1297  CZ3 TRP A  80     106.096  73.869  88.239  1.00  3.80              
ATOM   1298  HZ3 TRP A  80     105.748  74.891  88.151  1.00  3.80              
ATOM   1299  CE3 TRP A  80     106.902  73.327  87.219  1.00  3.80              
ATOM   1300  HE3 TRP A  80     107.153  73.946  86.367  1.00  3.80              
ATOM   1301  CD2 TRP A  80     107.365  71.993  87.287  1.00  3.80              
ATOM   1302  C   TRP A  80     110.982  70.084  85.218  1.00  3.80              
ATOM   1303  O   TRP A  80     110.441  69.099  84.684  1.00  3.80              
ATOM   1304  N   ASN A  81     112.138  70.029  85.896  1.00  3.83              
ATOM   1305  H   ASN A  81     112.556  70.904  86.202  1.00  3.83              
ATOM   1306  CA  ASN A  81     112.976  68.825  85.959  1.00  3.83              
ATOM   1307  HA  ASN A  81     113.967  69.138  86.274  1.00  3.83              
ATOM   1308  CB  ASN A  81     112.466  67.876  87.063  1.00  3.83              
ATOM   1309  HB1 ASN A  81     111.517  67.441  86.753  1.00  3.83              
ATOM   1310  HB2 ASN A  81     112.306  68.440  87.980  1.00  3.83              
ATOM   1311  CG  ASN A  81     113.449  66.754  87.380  1.00  3.83              
ATOM   1312  OD1 ASN A  81     114.653  66.845  87.196  1.00  3.83              
ATOM   1313  ND2 ASN A  81     112.974  65.636  87.883  1.00  3.83              
ATOM   1314 1HD2 ASN A  81     111.971  65.502  87.987  1.00  3.83              
ATOM   1315 2HD2 ASN A  81     113.638  64.903  88.055  1.00  3.83              
ATOM   1316  C   ASN A  81     113.212  68.152  84.599  1.00  3.83              
ATOM   1317  O   ASN A  81     113.081  66.931  84.465  1.00  3.83              
ATOM   1318  N   ILE A  82     113.596  68.977  83.614  1.00  3.45              
ATOM   1319  H   ILE A  82     113.559  69.975  83.797  1.00  3.45              
ATOM   1320  CA  ILE A  82     114.080  68.522  82.311  1.00  3.45              
ATOM   1321  HA  ILE A  82     113.935  67.447  82.349  1.00  3.45              
ATOM   1322  CB  ILE A  82     113.230  68.903  81.083  1.00  3.45              
ATOM   1323  HB  ILE A  82     113.461  68.146  80.332  1.00  3.45              
ATOM   1324  CG2 ILE A  82     111.720  68.791  81.366  1.00  3.45              
ATOM   1325 1HG2 ILE A  82     111.151  68.901  80.443  1.00  3.45              
ATOM   1326 2HG2 ILE A  82     111.506  67.820  81.811  1.00  3.45              
ATOM   1327 3HG2 ILE A  82     111.407  69.568  82.063  1.00  3.45              
ATOM   1328  CG1 ILE A  82     113.583  70.263  80.464  1.00  3.45              
ATOM   1329 1HG1 ILE A  82     114.605  70.548  80.704  1.00  3.45              
ATOM   1330 2HG1 ILE A  82     112.919  71.009  80.876  1.00  3.45              
ATOM   1331  CD1 ILE A  82     113.439  70.227  78.938  1.00  3.45              
ATOM   1332  HD1 ILE A  82     113.608  71.220  78.527  1.00  3.45              
ATOM   1333  HD2 ILE A  82     114.179  69.544  78.524  1.00  3.45              
ATOM   1334  HD3 ILE A  82     112.438  69.899  78.658  1.00  3.45              
ATOM   1335  C   ILE A  82     115.598  68.575  82.104  1.00  3.45              
ATOM   1336  O   ILE A  82     116.098  68.127  81.074  1.00  3.45              
ATOM   1337  N   LEU A  83     116.313  69.022  83.144  1.00  3.81              
ATOM   1338  H   LEU A  83     115.763  69.333  83.931  1.00  3.81              
ATOM   1339  CA  LEU A  83     117.770  68.977  83.332  1.00  3.81              
ATOM   1340  HA  LEU A  83     118.006  69.766  84.045  1.00  3.81              
ATOM   1341  CB  LEU A  83     118.184  67.653  84.004  1.00  3.81              
ATOM   1342  HB1 LEU A  83     119.260  67.688  84.182  1.00  3.81              
ATOM   1343  HB2 LEU A  83     117.984  66.840  83.306  1.00  3.81              
ATOM   1344  CG  LEU A  83     117.473  67.331  85.337  1.00  3.81              
ATOM   1345  HG  LEU A  83     116.415  67.160  85.140  1.00  3.81              
ATOM   1346  CD1 LEU A  83     118.066  66.049  85.924  1.00  3.81              
ATOM   1347 1HD1 LEU A  83     117.506  65.778  86.821  1.00  3.81              
ATOM   1348 2HD1 LEU A  83     117.972  65.237  85.205  1.00  3.81              
ATOM   1349 3HD1 LEU A  83     119.114  66.198  86.185  1.00  3.81              
ATOM   1350  CD2 LEU A  83     117.612  68.440  86.384  1.00  3.81              
ATOM   1351 1HD2 LEU A  83     117.150  68.108  87.317  1.00  3.81              
ATOM   1352 2HD2 LEU A  83     118.661  68.671  86.561  1.00  3.81              
ATOM   1353 3HD2 LEU A  83     117.071  69.328  86.061  1.00  3.81              
ATOM   1354  C   LEU A  83     118.614  69.323  82.089  1.00  3.81              
ATOM   1355  O   LEU A  83     118.968  68.441  81.305  1.00  3.81              
ATOM   1356  N   GLN A  84     118.917  70.613  81.897  1.00  4.49              
ATOM   1357  H   GLN A  84     118.891  71.265  82.667  1.00  4.49              
ATOM   1358  CA  GLN A  84     118.976  71.180  80.552  1.00  4.49              
ATOM   1359  HA  GLN A  84     119.198  70.379  79.850  1.00  4.49              
ATOM   1360  CB  GLN A  84     117.568  71.699  80.217  1.00  4.49              
ATOM   1361  HB1 GLN A  84     117.317  72.501  80.914  1.00  4.49              
ATOM   1362  HB2 GLN A  84     116.854  70.887  80.353  1.00  4.49              
ATOM   1363  CG  GLN A  84     117.430  72.219  78.777  1.00  4.49              
ATOM   1364  HG1 GLN A  84     117.612  71.404  78.077  1.00  4.49              
ATOM   1365  HG2 GLN A  84     118.162  73.001  78.588  1.00  4.49              
ATOM   1366  CD  GLN A  84     116.060  72.819  78.497  1.00  4.49              
ATOM   1367  OE1 GLN A  84     115.262  73.077  79.387  1.00  4.49              
ATOM   1368  NE2 GLN A  84     115.770  73.149  77.258  1.00  4.49              
ATOM   1369 1HE2 GLN A  84     116.466  73.011  76.529  1.00  4.49              
ATOM   1370 2HE2 GLN A  84     114.873  73.564  77.100  1.00  4.49              
ATOM   1371  C   GLN A  84     119.999  72.281  80.306  1.00  4.49              
ATOM   1372  O   GLN A  84     120.017  73.264  81.032  1.00  4.49              
ATOM   1373  N   ASP A  85     120.739  72.190  79.191  1.00  4.24              
ATOM   1374  H   ASP A  85     120.702  71.346  78.635  1.00  4.24              
ATOM   1375  CA  ASP A  85     121.646  73.253  78.743  1.00  4.24              
ATOM   1376  HA  ASP A  85     121.648  73.994  79.542  1.00  4.24              
ATOM   1377  CB  ASP A  85     123.096  72.760  78.697  1.00  4.24              
ATOM   1378  HB1 ASP A  85     123.310  72.379  77.696  1.00  4.24              
ATOM   1379  HB2 ASP A  85     123.215  71.931  79.398  1.00  4.24              
ATOM   1380  CG  ASP A  85     124.126  73.834  79.091  1.00  4.24              
ATOM   1381  OD1 ASP A  85     125.181  73.836  78.411  1.00  4.24              
ATOM   1382  OD2 ASP A  85     123.930  74.603  80.069  1.00  4.24              
ATOM   1383  C   ASP A  85     121.132  74.016  77.527  1.00  4.24              
ATOM   1384  O   ASP A  85     120.687  73.424  76.544  1.00  4.24              
ATOM   1385  N   LEU A  86     121.109  75.347  77.640  1.00  4.09              
ATOM   1386  H   LEU A  86     121.555  75.761  78.447  1.00  4.09              
ATOM   1387  CA  LEU A  86     120.531  76.260  76.651  1.00  4.09              
ATOM   1388  HA  LEU A  86     119.826  75.713  76.023  1.00  4.09              
ATOM   1389  CB  LEU A  86     119.765  77.401  77.353  1.00  4.09              
ATOM   1390  HB1 LEU A  86     119.327  78.037  76.583  1.00  4.09              
ATOM   1391  HB2 LEU A  86     120.478  78.005  77.918  1.00  4.09              
ATOM   1392  CG  LEU A  86     118.646  76.946  78.313  1.00  4.09              
ATOM   1393  HG  LEU A  86     119.094  76.449  79.173  1.00  4.09              
ATOM   1394  CD1 LEU A  86     117.852  78.155  78.809  1.00  4.09              
ATOM   1395 1HD1 LEU A  86     117.163  77.840  79.594  1.00  4.09              
ATOM   1396 2HD1 LEU A  86     118.529  78.903  79.218  1.00  4.09              
ATOM   1397 3HD1 LEU A  86     117.290  78.598  77.988  1.00  4.09              
ATOM   1398  CD2 LEU A  86     117.646  75.991  77.663  1.00  4.09              
ATOM   1399 1HD2 LEU A  86     116.849  75.751  78.369  1.00  4.09              
ATOM   1400 2HD2 LEU A  86     117.214  76.441  76.770  1.00  4.09              
ATOM   1401 3HD2 LEU A  86     118.145  75.064  77.397  1.00  4.09              
ATOM   1402  C   LEU A  86     121.632  76.787  75.748  1.00  4.09              
ATOM   1403  O   LEU A  86     122.676  77.181  76.248  1.00  4.09              
ATOM   1404  N   HIS A  87     121.391  76.810  74.435  1.00  4.15              
ATOM   1405  H   HIS A  87     120.521  76.418  74.100  1.00  4.15              
ATOM   1406  CA  HIS A  87     122.338  77.241  73.397  1.00  4.15              
ATOM   1407  HA  HIS A  87     123.081  77.888  73.856  1.00  4.15              
ATOM   1408  CB  HIS A  87     123.109  75.995  72.894  1.00  4.15              
ATOM   1409  HB1 HIS A  87     123.630  76.192  71.964  1.00  4.15              
ATOM   1410  HB2 HIS A  87     122.438  75.164  72.707  1.00  4.15              
ATOM   1411  CG  HIS A  87     124.135  75.575  73.913  1.00  4.15              
ATOM   1412  ND1 HIS A  87     125.286  76.305  74.207  1.00  4.15              
ATOM   1413  CE1 HIS A  87     125.747  75.804  75.361  1.00  4.15              
ATOM   1414  HE1 HIS A  87     126.580  76.215  75.915  1.00  4.15              
ATOM   1415  NE2 HIS A  87     124.978  74.784  75.777  1.00  4.15              
ATOM   1416  HE2 HIS A  87     125.042  74.352  76.702  1.00  4.15              
ATOM   1417  CD2 HIS A  87     123.950  74.623  74.874  1.00  4.15              
ATOM   1418  HD2 HIS A  87     123.076  73.996  74.989  1.00  4.15              
ATOM   1419  C   HIS A  87     121.641  78.106  72.326  1.00  4.15              
ATOM   1420  O   HIS A  87     120.422  78.295  72.399  1.00  4.15              
ATOM   1421  N   PRO A  88     122.393  78.779  71.431  1.00  4.20              
ATOM   1422  CD  PRO A  88     123.834  78.636  71.222  1.00  4.20              
ATOM   1423  HD1 PRO A  88     124.015  77.795  70.552  1.00  4.20              
ATOM   1424  HD2 PRO A  88     124.377  78.498  72.158  1.00  4.20              
ATOM   1425  CG  PRO A  88     124.309  79.915  70.537  1.00  4.20              
ATOM   1426  HG1 PRO A  88     125.144  79.726  69.862  1.00  4.20              
ATOM   1427  HG2 PRO A  88     124.577  80.659  71.290  1.00  4.20              
ATOM   1428  CB  PRO A  88     123.060  80.358  69.790  1.00  4.20              
ATOM   1429  HB1 PRO A  88     122.947  79.770  68.876  1.00  4.20              
ATOM   1430  HB2 PRO A  88     123.085  81.419  69.556  1.00  4.20              
ATOM   1431  CA  PRO A  88     121.946  80.009  70.780  1.00  4.20              
ATOM   1432  HA  PRO A  88     121.937  80.765  71.563  1.00  4.20              
ATOM   1433  C   PRO A  88     120.587  80.062  70.083  1.00  4.20              
ATOM   1434  O   PRO A  88     120.208  79.164  69.346  1.00  4.20              
ATOM   1435  N   ASP A  89     119.918  81.210  70.241  1.00  4.00              
ATOM   1436  H   ASP A  89     120.314  81.897  70.856  1.00  4.00              
ATOM   1437  CA  ASP A  89     118.654  81.559  69.584  1.00  4.00              
ATOM   1438  HA  ASP A  89     118.258  82.375  70.190  1.00  4.00              
ATOM   1439  CB  ASP A  89     118.889  82.226  68.207  1.00  4.00              
ATOM   1440  HB1 ASP A  89     119.216  83.247  68.403  1.00  4.00              
ATOM   1441  HB2 ASP A  89     117.947  82.319  67.680  1.00  4.00              
ATOM   1442  CG  ASP A  89     119.934  81.604  67.269  1.00  4.00              
ATOM   1443  OD1 ASP A  89     121.129  81.969  67.395  1.00  4.00              
ATOM   1444  OD2 ASP A  89     119.564  80.898  66.307  1.00  4.00              
ATOM   1445  C   ASP A  89     117.536  80.515  69.718  1.00  4.00              
ATOM   1446  O   ASP A  89     116.684  80.345  68.856  1.00  4.00              
ATOM   1447  N   THR A  90     117.497  79.882  70.888  1.00  3.87              
ATOM   1448  H   THR A  90     118.265  80.038  71.526  1.00  3.87              
ATOM   1449  CA  THR A  90     116.554  78.837  71.310  1.00  3.87              
ATOM   1450  HA  THR A  90     116.718  77.974  70.663  1.00  3.87              
ATOM   1451  CB  THR A  90     116.857  78.411  72.772  1.00  3.87              
ATOM   1452  HB  THR A  90     116.005  78.674  73.400  1.00  3.87              
ATOM   1453  CG2 THR A  90     117.092  76.912  72.892  1.00  3.87              
ATOM   1454 1HG2 THR A  90     117.223  76.651  73.942  1.00  3.87              
ATOM   1455 2HG2 THR A  90     116.231  76.376  72.492  1.00  3.87              
ATOM   1456 3HG2 THR A  90     117.986  76.628  72.337  1.00  3.87              
ATOM   1457  OG1 THR A  90     118.006  79.031  73.337  1.00  3.87              
ATOM   1458  HG1 THR A  90     118.788  78.536  73.021  1.00  3.87              
ATOM   1459  C   THR A  90     115.064  79.178  71.204  1.00  3.87              
ATOM   1460  O   THR A  90     114.228  78.278  71.142  1.00  3.87              
ATOM   1461  N   PHE A  91     114.706  80.466  71.179  1.00  3.81              
ATOM   1462  H   PHE A  91     115.445  81.149  71.201  1.00  3.81              
ATOM   1463  CA  PHE A  91     113.322  80.960  71.250  1.00  3.81              
ATOM   1464  HA  PHE A  91     112.633  80.114  71.287  1.00  3.81              
ATOM   1465  CB  PHE A  91     113.122  81.804  72.527  1.00  3.81              
ATOM   1466  HB1 PHE A  91     112.074  82.101  72.580  1.00  3.81              
ATOM   1467  HB2 PHE A  91     113.706  82.718  72.409  1.00  3.81              
ATOM   1468  CG  PHE A  91     113.468  81.204  73.879  1.00  3.81              
ATOM   1469  CD1 PHE A  91     113.434  79.816  74.118  1.00  3.81              
ATOM   1470  HD1 PHE A  91     113.154  79.128  73.335  1.00  3.81              
ATOM   1471  CE1 PHE A  91     113.749  79.311  75.390  1.00  3.81              
ATOM   1472  HE1 PHE A  91     113.730  78.243  75.559  1.00  3.81              
ATOM   1473  CZ  PHE A  91     114.071  80.188  76.440  1.00  3.81              
ATOM   1474  HZ  PHE A  91     114.288  79.798  77.425  1.00  3.81              
ATOM   1475  CE2 PHE A  91     114.076  81.575  76.217  1.00  3.81              
ATOM   1476  HE2 PHE A  91     114.300  82.253  77.032  1.00  3.81              
ATOM   1477  CD2 PHE A  91     113.768  82.078  74.941  1.00  3.81              
ATOM   1478  HD2 PHE A  91     113.725  83.144  74.780  1.00  3.81              
ATOM   1479  C   PHE A  91     112.904  81.815  70.039  1.00  3.81              
ATOM   1480  O   PHE A  91     111.831  82.417  70.037  1.00  3.81              
ATOM   1481  N   LEU A  92     113.749  81.904  69.009  1.00  3.81              
ATOM   1482  H   LEU A  92     114.583  81.327  69.040  1.00  3.81              
ATOM   1483  CA  LEU A  92     113.701  82.954  67.979  1.00  3.81              
ATOM   1484  HA  LEU A  92     113.762  83.895  68.509  1.00  3.81              
ATOM   1485  CB  LEU A  92     114.983  82.836  67.123  1.00  3.81              
ATOM   1486  HB1 LEU A  92     115.806  82.569  67.779  1.00  3.81              
ATOM   1487  HB2 LEU A  92     115.203  83.829  66.731  1.00  3.81              
ATOM   1488  CG  LEU A  92     114.959  81.870  65.912  1.00  3.81              
ATOM   1489  HG  LEU A  92     114.263  82.250  65.167  1.00  3.81              
ATOM   1490  CD1 LEU A  92     116.334  81.820  65.252  1.00  3.81              
ATOM   1491 1HD1 LEU A  92     116.254  81.282  64.309  1.00  3.81              
ATOM   1492 2HD1 LEU A  92     116.696  82.829  65.058  1.00  3.81              
ATOM   1493 3HD1 LEU A  92     117.033  81.290  65.897  1.00  3.81              
ATOM   1494  CD2 LEU A  92     114.561  80.428  66.232  1.00  3.81              
ATOM   1495 1HD2 LEU A  92     114.630  79.828  65.326  1.00  3.81              
ATOM   1496 2HD2 LEU A  92     115.226  80.001  66.974  1.00  3.81              
ATOM   1497 3HD2 LEU A  92     113.538  80.386  66.597  1.00  3.81              
ATOM   1498  C   LEU A  92     112.461  83.008  67.069  1.00  3.81              
ATOM   1499  O   LEU A  92     112.433  83.767  66.102  1.00  3.81              
ATOM   1500  N   SER A  93     111.458  82.172  67.312  1.00  3.78              
ATOM   1501  H   SER A  93     111.539  81.583  68.130  1.00  3.78              
ATOM   1502  CA  SER A  93     110.199  82.181  66.570  1.00  3.78              
ATOM   1503  HA  SER A  93     110.099  83.149  66.079  1.00  3.78              
ATOM   1504  CB  SER A  93     110.214  81.138  65.457  1.00  3.78              
ATOM   1505  HB1 SER A  93     109.314  81.235  64.848  1.00  3.78              
ATOM   1506  HB2 SER A  93     110.261  80.135  65.883  1.00  3.78              
ATOM   1507  OG  SER A  93     111.359  81.391  64.657  1.00  3.78              
ATOM   1508  HG  SER A  93     111.653  82.296  64.850  1.00  3.78              
ATOM   1509  C   SER A  93     108.986  82.100  67.481  1.00  3.78              
ATOM   1510  O   SER A  93     107.902  81.724  67.043  1.00  3.78              
ATOM   1511  N   THR A  94     109.166  82.546  68.727  1.00  3.76              
ATOM   1512  H   THR A  94     110.104  82.778  69.044  1.00  3.76              
ATOM   1513  CA  THR A  94     108.064  82.895  69.610  1.00  3.76              
ATOM   1514  HA  THR A  94     107.150  82.820  69.024  1.00  3.76              
ATOM   1515  CB  THR A  94     107.801  81.832  70.676  1.00  3.76              
ATOM   1516  HB  THR A  94     107.557  80.902  70.161  1.00  3.76              
ATOM   1517  CG2 THR A  94     108.964  81.534  71.616  1.00  3.76              
ATOM   1518 1HG2 THR A  94     108.619  80.924  72.450  1.00  3.76              
ATOM   1519 2HG2 THR A  94     109.729  80.980  71.076  1.00  3.76              
ATOM   1520 3HG2 THR A  94     109.400  82.459  71.984  1.00  3.76              
ATOM   1521  OG1 THR A  94     106.660  82.216  71.395  1.00  3.76              
ATOM   1522  HG1 THR A  94     106.347  81.448  71.887  1.00  3.76              
ATOM   1523  C   THR A  94     108.111  84.352  70.073  1.00  3.76              
ATOM   1524  O   THR A  94     108.687  84.671  71.110  1.00  3.76              
ATOM   1525  N   PRO A  95     107.522  85.282  69.288  1.00  3.76              
ATOM   1526  CD  PRO A  95     107.030  85.098  67.925  1.00  3.76              
ATOM   1527  HD1 PRO A  95     106.262  84.325  67.868  1.00  3.76              
ATOM   1528  HD2 PRO A  95     107.865  84.846  67.271  1.00  3.76              
ATOM   1529  CG  PRO A  95     106.436  86.438  67.494  1.00  3.76              
ATOM   1530  HG1 PRO A  95     105.367  86.441  67.695  1.00  3.76              
ATOM   1531  HG2 PRO A  95     106.624  86.640  66.439  1.00  3.76              
ATOM   1532  CB  PRO A  95     107.133  87.455  68.396  1.00  3.76              
ATOM   1533  HB1 PRO A  95     106.518  88.341  68.559  1.00  3.76              
ATOM   1534  HB2 PRO A  95     108.087  87.737  67.949  1.00  3.76              
ATOM   1535  CA  PRO A  95     107.398  86.681  69.691  1.00  3.76              
ATOM   1536  HA  PRO A  95     108.348  87.025  70.105  1.00  3.76              
ATOM   1537  C   PRO A  95     106.315  86.938  70.747  1.00  3.76              
ATOM   1538  O   PRO A  95     106.467  87.831  71.592  1.00  3.76              
ATOM   1539  N   LEU A  96     105.238  86.147  70.700  1.00  3.72              
ATOM   1540  H   LEU A  96     105.221  85.425  69.995  1.00  3.72              
ATOM   1541  CA  LEU A  96     104.080  86.230  71.598  1.00  3.72              
ATOM   1542  HA  LEU A  96     103.840  87.276  71.783  1.00  3.72              
ATOM   1543  CB  LEU A  96     102.862  85.548  70.937  1.00  3.72              
ATOM   1544  HB1 LEU A  96     102.192  85.204  71.727  1.00  3.72              
ATOM   1545  HB2 LEU A  96     103.182  84.660  70.389  1.00  3.72              
ATOM   1546  CG  LEU A  96     102.029  86.463  70.025  1.00  3.72              
ATOM   1547  HG  LEU A  96     101.705  87.335  70.594  1.00  3.72              
ATOM   1548  CD1 LEU A  96     102.791  86.937  68.787  1.00  3.72              
ATOM   1549 1HD1 LEU A  96     102.130  87.528  68.154  1.00  3.72              
ATOM   1550 2HD1 LEU A  96     103.628  87.566  69.083  1.00  3.72              
ATOM   1551 3HD1 LEU A  96     103.146  86.074  68.224  1.00  3.72              
ATOM   1552  CD2 LEU A  96     100.791  85.710  69.542  1.00  3.72              
ATOM   1553 1HD2 LEU A  96     100.160  86.372  68.950  1.00  3.72              
ATOM   1554 2HD2 LEU A  96     101.091  84.849  68.947  1.00  3.72              
ATOM   1555 3HD2 LEU A  96     100.220  85.350  70.401  1.00  3.72              
ATOM   1556  C   LEU A  96     104.323  85.589  72.970  1.00  3.72              
ATOM   1557  O   LEU A  96     103.547  85.875  73.881  1.00  3.72              
ATOM   1558  N   LEU A  97     105.384  84.778  73.114  1.00  3.74              
ATOM   1559  H   LEU A  97     105.952  84.588  72.303  1.00  3.74              
ATOM   1560  CA  LEU A  97     105.767  84.086  74.348  1.00  3.74              
ATOM   1561  HA  LEU A  97     105.152  83.200  74.443  1.00  3.74              
ATOM   1562  CB  LEU A  97     107.255  83.659  74.288  1.00  3.74              
ATOM   1563  HB1 LEU A  97     107.874  84.460  74.692  1.00  3.74              
ATOM   1564  HB2 LEU A  97     107.562  83.553  73.254  1.00  3.74              
ATOM   1565  CG  LEU A  97     107.597  82.344  75.018  1.00  3.74              
ATOM   1566  HG  LEU A  97     107.219  81.502  74.439  1.00  3.74              
ATOM   1567  CD1 LEU A  97     109.119  82.215  75.153  1.00  3.74              
ATOM   1568 1HD1 LEU A  97     109.370  81.246  75.583  1.00  3.74              
ATOM   1569 2HD1 LEU A  97     109.597  82.304  74.184  1.00  3.74              
ATOM   1570 3HD1 LEU A  97     109.502  82.999  75.802  1.00  3.74              
ATOM   1571  CD2 LEU A  97     107.040  82.254  76.437  1.00  3.74              
ATOM   1572 1HD2 LEU A  97     107.443  81.373  76.933  1.00  3.74              
ATOM   1573 2HD2 LEU A  97     107.318  83.131  77.013  1.00  3.74              
ATOM   1574 3HD2 LEU A  97     105.956  82.145  76.407  1.00  3.74              
ATOM   1575  C   LEU A  97     105.536  84.976  75.579  1.00  3.74              
ATOM   1576  O   LEU A  97     106.211  86.001  75.726  1.00  3.74              
ATOM   1577  N   ALA A  98     104.564  84.646  76.433  1.00  3.74              
ATOM   1578  H   ALA A  98     104.073  83.766  76.328  1.00  3.74              
ATOM   1579  CA  ALA A  98     104.120  85.578  77.467  1.00  3.74              
ATOM   1580  HA  ALA A  98     104.454  86.586  77.219  1.00  3.74              
ATOM   1581  CB  ALA A  98     102.586  85.609  77.492  1.00  3.74              
ATOM   1582  HB1 ALA A  98     102.252  86.434  78.120  1.00  3.74              
ATOM   1583  HB2 ALA A  98     102.196  85.748  76.483  1.00  3.74              
ATOM   1584  HB3 ALA A  98     102.193  84.679  77.902  1.00  3.74              
ATOM   1585  C   ALA A  98     104.691  85.243  78.836  1.00  3.74              
ATOM   1586  O   ALA A  98     105.012  86.170  79.596  1.00  3.74              
ATOM   1587  N   THR A  99     104.884  83.948  79.099  1.00  3.33              
ATOM   1588  H   THR A  99     104.500  83.248  78.469  1.00  3.33              
ATOM   1589  CA  THR A  99     105.592  83.449  80.279  1.00  3.33              
ATOM   1590  HA  THR A  99     106.238  84.226  80.666  1.00  3.33              
ATOM   1591  CB  THR A  99     104.607  83.048  81.402  1.00  3.33              
ATOM   1592  HB  THR A  99     105.176  82.846  82.310  1.00  3.33              
ATOM   1593  CG2 THR A  99     103.548  84.114  81.700  1.00  3.33              
ATOM   1594 1HG2 THR A  99     103.007  83.843  82.606  1.00  3.33              
ATOM   1595 2HG2 THR A  99     104.019  85.084  81.826  1.00  3.33              
ATOM   1596 3HG2 THR A  99     102.835  84.174  80.877  1.00  3.33              
ATOM   1597  OG1 THR A  99     103.855  81.902  81.067  1.00  3.33              
ATOM   1598  HG1 THR A  99     104.460  81.162  80.914  1.00  3.33              
ATOM   1599  C   THR A  99     106.419  82.226  79.937  1.00  3.33              
ATOM   1600  O   THR A  99     105.972  81.338  79.186  1.00  3.33              
ATOM   1601  N   LEU A 100     107.579  82.171  80.591  1.00  3.34              
ATOM   1602  H   LEU A 100     107.798  82.889  81.274  1.00  3.34              
ATOM   1603  CA  LEU A 100     108.409  80.963  80.606  1.00  3.34              
ATOM   1604  HA  LEU A 100     107.950  80.186  80.002  1.00  3.34              
ATOM   1605  CB  LEU A 100     109.789  81.336  80.034  1.00  3.34              
ATOM   1606  HB1 LEU A 100     110.234  82.094  80.679  1.00  3.34              
ATOM   1607  HB2 LEU A 100     109.657  81.769  79.041  1.00  3.34              
ATOM   1608  CG  LEU A 100     110.755  80.147  79.934  1.00  3.34              
ATOM   1609  HG  LEU A 100     110.847  79.659  80.899  1.00  3.34              
ATOM   1610  CD1 LEU A 100     110.267  79.120  78.919  1.00  3.34              
ATOM   1611 1HD1 LEU A 100     110.991  78.316  78.877  1.00  3.34              
ATOM   1612 2HD1 LEU A 100     109.314  78.697  79.238  1.00  3.34              
ATOM   1613 3HD1 LEU A 100     110.155  79.578  77.938  1.00  3.34              
ATOM   1614  CD2 LEU A 100     112.145  80.620  79.496  1.00  3.34              
ATOM   1615 1HD2 LEU A 100     112.817  79.767  79.411  1.00  3.34              
ATOM   1616 2HD2 LEU A 100     112.074  81.130  78.536  1.00  3.34              
ATOM   1617 3HD2 LEU A 100     112.543  81.308  80.241  1.00  3.34              
ATOM   1618  C   LEU A 100     108.475  80.503  82.059  1.00  3.34              
ATOM   1619  O   LEU A 100     108.638  81.357  82.944  1.00  3.34              
ATOM   1620  N   ASP A 101     108.407  79.188  82.291  1.00  3.45              
ATOM   1621  H   ASP A 101     108.121  78.543  81.560  1.00  3.45              
ATOM   1622  CA  ASP A 101     108.916  78.668  83.575  1.00  3.45              
ATOM   1623  HA  ASP A 101     108.482  79.303  84.348  1.00  3.45              
ATOM   1624  CB  ASP A 101     108.420  77.245  83.956  1.00  3.45              
ATOM   1625  HB1 ASP A 101     108.855  77.002  84.927  1.00  3.45              
ATOM   1626  HB2 ASP A 101     108.808  76.506  83.261  1.00  3.45              
ATOM   1627  CG  ASP A 101     106.900  77.051  84.111  1.00  3.45              
ATOM   1628  OD1 ASP A 101     106.523  76.079  84.807  1.00  3.45              
ATOM   1629  OD2 ASP A 101     106.107  77.776  83.480  1.00  3.45              
ATOM   1630  C   ASP A 101     110.453  78.910  83.702  1.00  3.45              
ATOM   1631  O   ASP A 101     110.947  80.032  83.536  1.00  3.45              
ATOM   1632  N   LEU A 102     111.168  77.818  84.000  1.00  3.84              
ATOM   1633  H   LEU A 102     110.566  77.072  84.310  1.00  3.84              
ATOM   1634  CA  LEU A 102     112.610  77.517  84.152  1.00  3.84              
ATOM   1635  HA  LEU A 102     112.924  76.751  83.486  1.00  3.84              
ATOM   1636  CB  LEU A 102     113.594  78.663  83.797  1.00  3.84              
ATOM   1637  HB1 LEU A 102     114.574  78.364  84.171  1.00  3.84              
ATOM   1638  HB2 LEU A 102     113.316  79.568  84.338  1.00  3.84              
ATOM   1639  CG  LEU A 102     113.776  78.993  82.295  1.00  3.84              
ATOM   1640  HG  LEU A 102     112.883  79.489  81.933  1.00  3.84              
ATOM   1641  CD1 LEU A 102     114.955  79.947  82.100  1.00  3.84              
ATOM   1642 1HD1 LEU A 102     115.020  80.272  81.062  1.00  3.84              
ATOM   1643 2HD1 LEU A 102     114.793  80.824  82.723  1.00  3.84              
ATOM   1644 3HD1 LEU A 102     115.885  79.462  82.398  1.00  3.84              
ATOM   1645  CD2 LEU A 102     114.049  77.782  81.389  1.00  3.84              
ATOM   1646 1HD2 LEU A 102     114.386  78.116  80.409  1.00  3.84              
ATOM   1647 2HD2 LEU A 102     114.809  77.140  81.834  1.00  3.84              
ATOM   1648 3HD2 LEU A 102     113.119  77.241  81.244  1.00  3.84              
ATOM   1649  C   LEU A 102     112.826  76.961  85.581  1.00  3.84              
ATOM   1650  O   LEU A 102     113.553  77.521  86.405  1.00  3.84              
ATOM   1651  N   SER A 103     112.120  75.863  85.882  1.00  3.87              
ATOM   1652  H   SER A 103     111.624  75.404  85.133  1.00  3.87              
ATOM   1653  CA  SER A 103     111.943  75.327  87.230  1.00  3.87              
ATOM   1654  HA  SER A 103     112.444  75.997  87.926  1.00  3.87              
ATOM   1655  CB  SER A 103     110.457  75.367  87.595  1.00  3.87              
ATOM   1656  HB1 SER A 103     109.916  74.588  87.054  1.00  3.87              
ATOM   1657  HB2 SER A 103     110.053  76.342  87.313  1.00  3.87              
ATOM   1658  OG  SER A 103     110.281  75.203  88.988  1.00  3.87              
ATOM   1659  HG  SER A 103     109.449  75.642  89.221  1.00  3.87              
ATOM   1660  C   SER A 103     112.567  73.934  87.392  1.00  3.87              
ATOM   1661  O   SER A 103     112.501  73.072  86.514  1.00  3.87              
ATOM   1662  N   HIS A 104     113.235  73.750  88.527  1.00  3.94              
ATOM   1663  H   HIS A 104     113.164  74.522  89.186  1.00  3.94              
ATOM   1664  CA  HIS A 104     114.257  72.744  88.811  1.00  3.94              
ATOM   1665  HA  HIS A 104     115.016  73.255  89.400  1.00  3.94              
ATOM   1666  CB  HIS A 104     113.705  71.629  89.722  1.00  3.94              
ATOM   1667  HB1 HIS A 104     113.338  70.793  89.126  1.00  3.94              
ATOM   1668  HB2 HIS A 104     112.865  72.021  90.296  1.00  3.94              
ATOM   1669  CG  HIS A 104     114.746  71.141  90.706  1.00  3.94              
ATOM   1670  ND1 HIS A 104     116.093  70.935  90.409  1.00  3.94              
ATOM   1671  CE1 HIS A 104     116.698  70.666  91.573  1.00  3.94              
ATOM   1672  HE1 HIS A 104     117.760  70.489  91.681  1.00  3.94              
ATOM   1673  NE2 HIS A 104     115.811  70.693  92.581  1.00  3.94              
ATOM   1674  HE2 HIS A 104     116.032  70.559  93.559  1.00  3.94              
ATOM   1675  CD2 HIS A 104     114.573  70.996  92.054  1.00  3.94              
ATOM   1676  HD2 HIS A 104     113.652  71.147  92.598  1.00  3.94              
ATOM   1677  C   HIS A 104     115.001  72.251  87.565  1.00  3.94              
ATOM   1678  O   HIS A 104     114.729  71.183  87.022  1.00  3.94              
ATOM   1679  N   ASN A 105     115.939  73.070  87.088  1.00  3.96              
ATOM   1680  H   ASN A 105     116.115  73.939  87.579  1.00  3.96              
ATOM   1681  CA  ASN A 105     116.710  72.814  85.879  1.00  3.96              
ATOM   1682  HA  ASN A 105     116.697  71.740  85.696  1.00  3.96              
ATOM   1683  CB  ASN A 105     116.035  73.473  84.652  1.00  3.96              
ATOM   1684  HB1 ASN A 105     115.004  73.139  84.603  1.00  3.96              
ATOM   1685  HB2 ASN A 105     116.540  73.135  83.748  1.00  3.96              
ATOM   1686  CG  ASN A 105     116.012  74.994  84.671  1.00  3.96              
ATOM   1687  OD1 ASN A 105     115.630  75.616  85.637  1.00  3.96              
ATOM   1688  ND2 ASN A 105     116.441  75.656  83.623  1.00  3.96              
ATOM   1689 1HD2 ASN A 105     116.884  75.164  82.866  1.00  3.96              
ATOM   1690 2HD2 ASN A 105     116.636  76.635  83.799  1.00  3.96              
ATOM   1691  C   ASN A 105     118.177  73.210  86.040  1.00  3.96              
ATOM   1692  O   ASN A 105     118.542  74.381  86.012  1.00  3.96              
ATOM   1693  N   ARG A 106     119.072  72.232  86.195  1.00  3.96              
ATOM   1694  H   ARG A 106     118.746  71.280  86.286  1.00  3.96              
ATOM   1695  CA  ARG A 106     120.506  72.498  86.037  1.00  3.96              
ATOM   1696  HA  ARG A 106     120.778  73.338  86.666  1.00  3.96              
ATOM   1697  CB  ARG A 106     121.329  71.273  86.477  1.00  3.96              
ATOM   1698  HB1 ARG A 106     121.072  70.407  85.865  1.00  3.96              
ATOM   1699  HB2 ARG A 106     121.099  71.052  87.520  1.00  3.96              
ATOM   1700  CG  ARG A 106     122.830  71.564  86.345  1.00  3.96              
ATOM   1701  HG1 ARG A 106     123.053  72.505  86.843  1.00  3.96              
ATOM   1702  HG2 ARG A 106     123.096  71.663  85.292  1.00  3.96              
ATOM   1703  CD  ARG A 106     123.717  70.488  86.970  1.00  3.96              
ATOM   1704  HD1 ARG A 106     123.652  69.564  86.393  1.00  3.96              
ATOM   1705  HD2 ARG A 106     123.377  70.293  87.990  1.00  3.96              
ATOM   1706  NE  ARG A 106     125.098  70.982  87.025  1.00  3.96              
ATOM   1707  HE  ARG A 106     125.314  71.648  87.770  1.00  3.96              
ATOM   1708  CZ  ARG A 106     125.977  71.033  86.047  1.00  3.96              
ATOM   1709  NH1 ARG A 106     125.817  70.422  84.915  1.00  3.96              
ATOM   1710 1HH1 ARG A 106     124.991  69.900  84.732  1.00  3.96              
ATOM   1711 2HH1 ARG A 106     126.539  70.569  84.205  1.00  3.96              
ATOM   1712  NH2 ARG A 106     127.048  71.741  86.187  1.00  3.96              
ATOM   1713 1HH2 ARG A 106     127.066  72.354  87.000  1.00  3.96              
ATOM   1714 2HH2 ARG A 106     127.673  71.840  85.398  1.00  3.96              
ATOM   1715  C   ARG A 106     120.818  72.935  84.601  1.00  3.96              
ATOM   1716  O   ARG A 106     120.813  72.090  83.710  1.00  3.96              
ATOM   1717  N   LEU A 107     121.099  74.227  84.416  1.00  3.92              
ATOM   1718  H   LEU A 107     120.975  74.826  85.216  1.00  3.92              
ATOM   1719  CA  LEU A 107     122.004  74.739  83.375  1.00  3.92              
ATOM   1720  HA  LEU A 107     121.904  74.157  82.457  1.00  3.92              
ATOM   1721  CB  LEU A 107     121.701  76.225  83.088  1.00  3.92              
ATOM   1722  HB1 LEU A 107     122.610  76.700  82.718  1.00  3.92              
ATOM   1723  HB2 LEU A 107     121.436  76.729  84.019  1.00  3.92              
ATOM   1724  CG  LEU A 107     120.617  76.481  82.030  1.00  3.92              
ATOM   1725  HG  LEU A 107     120.887  75.986  81.097  1.00  3.92              
ATOM   1726  CD1 LEU A 107     119.243  76.008  82.484  1.00  3.92              
ATOM   1727 1HD1 LEU A 107     118.496  76.290  81.745  1.00  3.92              
ATOM   1728 2HD1 LEU A 107     119.237  74.928  82.601  1.00  3.92              
ATOM   1729 3HD1 LEU A 107     119.015  76.446  83.451  1.00  3.92              
ATOM   1730  CD2 LEU A 107     120.524  77.988  81.779  1.00  3.92              
ATOM   1731 1HD2 LEU A 107     119.777  78.188  81.014  1.00  3.92              
ATOM   1732 2HD2 LEU A 107     120.233  78.504  82.697  1.00  3.92              
ATOM   1733 3HD2 LEU A 107     121.486  78.367  81.433  1.00  3.92              
ATOM   1734  C   LEU A 107     123.452  74.605  83.865  1.00  3.92              
ATOM   1735  O   LEU A 107     123.687  74.389  85.053  1.00  3.92              
ATOM   1736  N   GLU A 108     124.428  74.821  82.986  1.00  3.98              
ATOM   1737  H   GLU A 108     124.206  74.816  81.990  1.00  3.98              
ATOM   1738  CA  GLU A 108     125.806  75.076  83.436  1.00  3.98              
ATOM   1739  HA  GLU A 108     125.780  75.467  84.456  1.00  3.98              
ATOM   1740  CB  GLU A 108     126.583  73.754  83.483  1.00  3.98              
ATOM   1741  HB1 GLU A 108     125.963  73.022  83.997  1.00  3.98              
ATOM   1742  HB2 GLU A 108     127.494  73.902  84.065  1.00  3.98              
ATOM   1743  CG  GLU A 108     126.962  73.206  82.099  1.00  3.98              
ATOM   1744  HG1 GLU A 108     127.675  73.888  81.633  1.00  3.98              
ATOM   1745  HG2 GLU A 108     126.070  73.161  81.471  1.00  3.98              
ATOM   1746  CD  GLU A 108     127.597  71.814  82.149  1.00  3.98              
ATOM   1747  OE1 GLU A 108     127.896  71.295  81.048  1.00  3.98              
ATOM   1748  OE2 GLU A 108     127.777  71.266  83.261  1.00  3.98              
ATOM   1749  C   GLU A 108     126.550  76.136  82.607  1.00  3.98              
ATOM   1750  O   GLU A 108     127.684  76.476  82.941  1.00  3.98              
ATOM   1751  N   LYS A 109     125.951  76.640  81.512  1.00  3.98              
ATOM   1752  H   LYS A 109     125.050  76.247  81.262  1.00  3.98              
ATOM   1753  CA  LYS A 109     126.743  77.220  80.414  1.00  3.98              
ATOM   1754  HA  LYS A 109     127.705  77.535  80.822  1.00  3.98              
ATOM   1755  CB  LYS A 109     127.002  76.090  79.396  1.00  3.98              
ATOM   1756  HB1 LYS A 109     126.255  76.139  78.602  1.00  3.98              
ATOM   1757  HB2 LYS A 109     126.882  75.135  79.901  1.00  3.98              
ATOM   1758  CG  LYS A 109     128.408  76.121  78.779  1.00  3.98              
ATOM   1759  HG1 LYS A 109     129.147  76.211  79.576  1.00  3.98              
ATOM   1760  HG2 LYS A 109     128.497  76.995  78.134  1.00  3.98              
ATOM   1761  CD  LYS A 109     128.736  74.866  77.950  1.00  3.98              
ATOM   1762  HD1 LYS A 109     129.700  75.037  77.469  1.00  3.98              
ATOM   1763  HD2 LYS A 109     127.991  74.726  77.166  1.00  3.98              
ATOM   1764  CE  LYS A 109     128.863  73.600  78.813  1.00  3.98              
ATOM   1765  HE1 LYS A 109     129.105  73.900  79.837  1.00  3.98              
ATOM   1766  HE2 LYS A 109     129.695  72.996  78.443  1.00  3.98              
ATOM   1767  NZ  LYS A 109     127.633  72.775  78.820  1.00  3.98              
ATOM   1768  HZ1 LYS A 109     127.688  72.076  79.567  1.00  3.98              
ATOM   1769  HZ2 LYS A 109     126.793  73.332  78.994  1.00  3.98              
ATOM   1770  HZ3 LYS A 109     127.477  72.296  77.951  1.00  3.98              
ATOM   1771  C   LYS A 109     126.200  78.472  79.718  1.00  3.98              
ATOM   1772  O   LYS A 109     126.681  78.806  78.641  1.00  3.98              
ATOM   1773  N   LEU A 110     125.224  79.137  80.346  1.00  3.89              
ATOM   1774  H   LEU A 110     124.955  78.742  81.231  1.00  3.89              
ATOM   1775  CA  LEU A 110     124.601  80.424  79.988  1.00  3.89              
ATOM   1776  HA  LEU A 110     123.569  80.201  79.722  1.00  3.89              
ATOM   1777  CB  LEU A 110     124.542  81.288  81.269  1.00  3.89              
ATOM   1778  HB1 LEU A 110     125.564  81.540  81.559  1.00  3.89              
ATOM   1779  HB2 LEU A 110     124.112  80.688  82.071  1.00  3.89              
ATOM   1780  CG  LEU A 110     123.728  82.597  81.165  1.00  3.89              
ATOM   1781  HG  LEU A 110     124.147  83.237  80.391  1.00  3.89              
ATOM   1782  CD1 LEU A 110     122.249  82.345  80.854  1.00  3.89              
ATOM   1783 1HD1 LEU A 110     121.699  83.286  80.900  1.00  3.89              
ATOM   1784 2HD1 LEU A 110     122.145  81.948  79.845  1.00  3.89              
ATOM   1785 3HD1 LEU A 110     121.824  81.640  81.570  1.00  3.89              
ATOM   1786  CD2 LEU A 110     123.804  83.343  82.499  1.00  3.89              
ATOM   1787 1HD2 LEU A 110     123.260  84.285  82.426  1.00  3.89              
ATOM   1788 2HD2 LEU A 110     123.372  82.740  83.298  1.00  3.89              
ATOM   1789 3HD2 LEU A 110     124.846  83.561  82.734  1.00  3.89              
ATOM   1790  C   LEU A 110     125.223  81.148  78.789  1.00  3.89              
ATOM   1791  O   LEU A 110     126.086  82.005  78.993  1.00  3.89              
ATOM   1792  N   PRO A 111     124.786  80.836  77.547  1.00  4.09              
ATOM   1793  CD  PRO A 111     123.817  79.822  77.185  1.00  4.09              
ATOM   1794  HD1 PRO A 111     122.829  80.112  77.546  1.00  4.09              
ATOM   1795  HD2 PRO A 111     124.097  78.847  77.586  1.00  4.09              
ATOM   1796  CG  PRO A 111     123.813  79.785  75.658  1.00  4.09              
ATOM   1797  HG1 PRO A 111     122.822  79.547  75.272  1.00  4.09              
ATOM   1798  HG2 PRO A 111     124.558  79.068  75.310  1.00  4.09              
ATOM   1799  CB  PRO A 111     124.217  81.185  75.231  1.00  4.09              
ATOM   1800  HB1 PRO A 111     123.321  81.800  75.129  1.00  4.09              
ATOM   1801  HB2 PRO A 111     124.778  81.172  74.296  1.00  4.09              
ATOM   1802  CA  PRO A 111     125.074  81.678  76.398  1.00  4.09              
ATOM   1803  HA  PRO A 111     126.134  81.595  76.154  1.00  4.09              
ATOM   1804  C   PRO A 111     124.715  83.110  76.756  1.00  4.09              
ATOM   1805  O   PRO A 111     123.769  83.357  77.514  1.00  4.09              
ATOM   1806  N   HIS A 112     125.435  84.062  76.175  1.00  4.44              
ATOM   1807  H   HIS A 112     126.213  83.806  75.590  1.00  4.44              
ATOM   1808  CA  HIS A 112     125.066  85.458  76.326  1.00  4.44              
ATOM   1809  HA  HIS A 112     124.877  85.627  77.389  1.00  4.44              
ATOM   1810  CB  HIS A 112     126.255  86.343  75.918  1.00  4.44              
ATOM   1811  HB1 HIS A 112     126.305  86.426  74.831  1.00  4.44              
ATOM   1812  HB2 HIS A 112     127.183  85.884  76.265  1.00  4.44              
ATOM   1813  CG  HIS A 112     126.183  87.716  76.531  1.00  4.44              
ATOM   1814  ND1 HIS A 112     126.007  88.905  75.827  1.00  4.44              
ATOM   1815  CE1 HIS A 112     125.955  89.875  76.755  1.00  4.44              
ATOM   1816  HE1 HIS A 112     125.848  90.930  76.537  1.00  4.44              
ATOM   1817  NE2 HIS A 112     126.010  89.346  77.990  1.00  4.44              
ATOM   1818  HE2 HIS A 112     125.914  89.855  78.861  1.00  4.44              
ATOM   1819  CD2 HIS A 112     126.168  87.985  77.868  1.00  4.44              
ATOM   1820  HD2 HIS A 112     126.247  87.266  78.672  1.00  4.44              
ATOM   1821  C   HIS A 112     123.739  85.765  75.611  1.00  4.44              
ATOM   1822  O   HIS A 112     122.969  84.860  75.283  1.00  4.44              
ATOM   1823  N   GLN A 113     123.482  87.042  75.323  1.00  5.02              
ATOM   1824  H   GLN A 113     124.187  87.722  75.588  1.00  5.02              
ATOM   1825  CA  GLN A 113     122.236  87.561  74.750  1.00  5.02              
ATOM   1826  HA  GLN A 113     121.466  87.463  75.516  1.00  5.02              
ATOM   1827  CB  GLN A 113     122.426  89.063  74.449  1.00  5.02              
ATOM   1828  HB1 GLN A 113     121.590  89.428  73.852  1.00  5.02              
ATOM   1829  HB2 GLN A 113     123.330  89.189  73.852  1.00  5.02              
ATOM   1830  CG  GLN A 113     122.538  89.945  75.709  1.00  5.02              
ATOM   1831  HG1 GLN A 113     122.823  90.955  75.414  1.00  5.02              
ATOM   1832  HG2 GLN A 113     123.322  89.553  76.354  1.00  5.02              
ATOM   1833  CD  GLN A 113     121.246  90.034  76.515  1.00  5.02              
ATOM   1834  OE1 GLN A 113     120.142  89.991  75.988  1.00  5.02              
ATOM   1835  NE2 GLN A 113     121.321  90.129  77.817  1.00  5.02              
ATOM   1836 1HE2 GLN A 113     122.209  90.099  78.308  1.00  5.02              
ATOM   1837 2HE2 GLN A 113     120.451  90.042  78.329  1.00  5.02              
ATOM   1838  C   GLN A 113     121.668  86.823  73.513  1.00  5.02              
ATOM   1839  O   GLN A 113     120.552  87.128  73.110  1.00  5.02              
ATOM   1840  N   LYS A 114     122.364  85.844  72.927  1.00  5.89              
ATOM   1841  H   LYS A 114     123.237  85.609  73.376  1.00  5.89              
ATOM   1842  CA  LYS A 114     121.765  84.819  72.069  1.00  5.89              
ATOM   1843  HA  LYS A 114     121.360  85.326  71.195  1.00  5.89              
ATOM   1844  CB  LYS A 114     122.855  83.826  71.627  1.00  5.89              
ATOM   1845  HB1 LYS A 114     122.382  82.880  71.377  1.00  5.89              
ATOM   1846  HB2 LYS A 114     123.533  83.633  72.461  1.00  5.89              
ATOM   1847  CG  LYS A 114     123.670  84.280  70.404  1.00  5.89              
ATOM   1848  HG1 LYS A 114     124.466  83.549  70.250  1.00  5.89              
ATOM   1849  HG2 LYS A 114     124.127  85.251  70.595  1.00  5.89              
ATOM   1850  CD  LYS A 114     122.803  84.350  69.136  1.00  5.89              
ATOM   1851  HD1 LYS A 114     122.240  85.283  69.128  1.00  5.89              
ATOM   1852  HD2 LYS A 114     122.096  83.520  69.151  1.00  5.89              
ATOM   1853  CE  LYS A 114     123.650  84.258  67.861  1.00  5.89              
ATOM   1854  HE1 LYS A 114     124.384  83.459  67.993  1.00  5.89              
ATOM   1855  HE2 LYS A 114     124.190  85.200  67.719  1.00  5.89              
ATOM   1856  NZ  LYS A 114     122.801  83.951  66.683  1.00  5.89              
ATOM   1857  HZ1 LYS A 114     123.342  83.847  65.839  1.00  5.89              
ATOM   1858  HZ2 LYS A 114     122.296  83.073  66.851  1.00  5.89              
ATOM   1859  HZ3 LYS A 114     122.084  84.650  66.549  1.00  5.89              
ATOM   1860  C   LYS A 114     120.558  84.084  72.680  1.00  5.89              
ATOM   1861  O   LYS A 114     119.462  84.117  72.108  1.00  5.89              
ATOM   1862  N   TYR A 115     120.733  83.438  73.832  1.00  6.03              
ATOM   1863  H   TYR A 115     121.618  83.548  74.312  1.00  6.03              
ATOM   1864  CA  TYR A 115     119.585  82.965  74.618  1.00  6.03              
ATOM   1865  HA  TYR A 115     119.007  82.244  74.037  1.00  6.03              
ATOM   1866  CB  TYR A 115     120.105  82.266  75.895  1.00  6.03              
ATOM   1867  HB1 TYR A 115     121.047  82.730  76.198  1.00  6.03              
ATOM   1868  HB2 TYR A 115     120.324  81.222  75.665  1.00  6.03              
ATOM   1869  CG  TYR A 115     119.157  82.331  77.082  1.00  6.03              
ATOM   1870  CD1 TYR A 115     118.033  81.484  77.154  1.00  6.03              
ATOM   1871  HD1 TYR A 115     117.876  80.713  76.409  1.00  6.03              
ATOM   1872  CE1 TYR A 115     117.094  81.657  78.191  1.00  6.03              
ATOM   1873  HE1 TYR A 115     116.227  81.017  78.254  1.00  6.03              
ATOM   1874  CZ  TYR A 115     117.267  82.671  79.157  1.00  6.03              
ATOM   1875  OH  TYR A 115     116.321  82.869  80.113  1.00  6.03              
ATOM   1876  HH  TYR A 115     116.573  83.559  80.730  1.00  6.03              
ATOM   1877  CE2 TYR A 115     118.414  83.494  79.103  1.00  6.03              
ATOM   1878  HE2 TYR A 115     118.564  84.269  79.841  1.00  6.03              
ATOM   1879  CD2 TYR A 115     119.354  83.319  78.068  1.00  6.03              
ATOM   1880  HD2 TYR A 115     120.222  83.965  78.017  1.00  6.03              
ATOM   1881  C   TYR A 115     118.681  84.168  74.947  1.00  6.03              
ATOM   1882  O   TYR A 115     119.136  85.317  75.048  1.00  6.03              
ATOM   1883  N   LEU A 116     117.378  83.909  75.070  1.00  5.07              
ATOM   1884  H   LEU A 116     117.079  82.944  75.037  1.00  5.07              
ATOM   1885  CA  LEU A 116     116.359  84.939  75.223  1.00  5.07              
ATOM   1886  HA  LEU A 116     115.398  84.440  75.137  1.00  5.07              
ATOM   1887  CB  LEU A 116     116.457  85.548  76.648  1.00  5.07              
ATOM   1888  HB1 LEU A 116     117.296  86.243  76.664  1.00  5.07              
ATOM   1889  HB2 LEU A 116     116.693  84.752  77.352  1.00  5.07              
ATOM   1890  CG  LEU A 116     115.205  86.284  77.181  1.00  5.07              
ATOM   1891  HG  LEU A 116     114.812  86.980  76.446  1.00  5.07              
ATOM   1892  CD1 LEU A 116     114.099  85.297  77.547  1.00  5.07              
ATOM   1893 1HD1 LEU A 116     113.321  85.820  78.098  1.00  5.07              
ATOM   1894 2HD1 LEU A 116     113.672  84.861  76.646  1.00  5.07              
ATOM   1895 3HD1 LEU A 116     114.495  84.508  78.189  1.00  5.07              
ATOM   1896  CD2 LEU A 116     115.560  87.096  78.430  1.00  5.07              
ATOM   1897 1HD2 LEU A 116     114.695  87.668  78.761  1.00  5.07              
ATOM   1898 2HD2 LEU A 116     115.870  86.425  79.233  1.00  5.07              
ATOM   1899 3HD2 LEU A 116     116.380  87.781  78.212  1.00  5.07              
ATOM   1900  C   LEU A 116     116.383  86.011  74.104  1.00  5.07              
ATOM   1901  O   LEU A 116     115.959  87.144  74.329  1.00  5.07              
ATOM   1902  N   LEU A 117     116.916  85.746  72.906  1.00  4.22              
ATOM   1903  H   LEU A 117     117.371  84.857  72.748  1.00  4.22              
ATOM   1904  CA  LEU A 117     116.518  86.549  71.735  1.00  4.22              
ATOM   1905  HA  LEU A 117     116.678  87.603  71.925  1.00  4.22              
ATOM   1906  CB  LEU A 117     117.355  86.092  70.508  1.00  4.22              
ATOM   1907  HB1 LEU A 117     116.741  86.105  69.607  1.00  4.22              
ATOM   1908  HB2 LEU A 117     117.640  85.049  70.643  1.00  4.22              
ATOM   1909  CG  LEU A 117     118.603  86.927  70.195  1.00  4.22              
ATOM   1910  HG  LEU A 117     119.210  87.013  71.087  1.00  4.22              
ATOM   1911  CD1 LEU A 117     119.427  86.237  69.108  1.00  4.22              
ATOM   1912 1HD1 LEU A 117     120.306  86.840  68.884  1.00  4.22              
ATOM   1913 2HD1 LEU A 117     119.740  85.258  69.469  1.00  4.22              
ATOM   1914 3HD1 LEU A 117     118.829  86.116  68.203  1.00  4.22              
ATOM   1915  CD2 LEU A 117     118.249  88.328  69.687  1.00  4.22              
ATOM   1916 1HD2 LEU A 117     117.688  88.260  68.755  1.00  4.22              
ATOM   1917 2HD2 LEU A 117     117.648  88.868  70.413  1.00  4.22              
ATOM   1918 3HD2 LEU A 117     119.162  88.894  69.505  1.00  4.22              
ATOM   1919  C   LEU A 117     115.039  86.361  71.352  1.00  4.22              
ATOM   1920  O   LEU A 117     114.373  85.416  71.774  1.00  4.22              
ATOM   1921  N   GLN A 118     114.582  87.267  70.483  1.00  4.07              
ATOM   1922  H   GLN A 118     115.270  87.913  70.119  1.00  4.07              
ATOM   1923  CA  GLN A 118     113.239  87.459  69.919  1.00  4.07              
ATOM   1924  HA  GLN A 118     113.240  88.503  69.606  1.00  4.07              
ATOM   1925  CB  GLN A 118     112.996  86.663  68.625  1.00  4.07              
ATOM   1926  HB1 GLN A 118     112.069  87.023  68.176  1.00  4.07              
ATOM   1927  HB2 GLN A 118     112.831  85.625  68.890  1.00  4.07              
ATOM   1928  CG  GLN A 118     114.097  86.780  67.554  1.00  4.07              
ATOM   1929  HG1 GLN A 118     113.755  86.292  66.641  1.00  4.07              
ATOM   1930  HG2 GLN A 118     114.990  86.259  67.894  1.00  4.07              
ATOM   1931  CD  GLN A 118     114.466  88.232  67.249  1.00  4.07              
ATOM   1932  OE1 GLN A 118     115.200  88.864  67.992  1.00  4.07              
ATOM   1933  NE2 GLN A 118     113.962  88.839  66.197  1.00  4.07              
ATOM   1934 1HE2 GLN A 118     113.371  88.348  65.550  1.00  4.07              
ATOM   1935 2HE2 GLN A 118     114.261  89.789  66.055  1.00  4.07              
ATOM   1936  C   GLN A 118     112.007  87.415  70.838  1.00  4.07              
ATOM   1937  O   GLN A 118     110.947  87.885  70.429  1.00  4.07              
ATOM   1938  N   ALA A 119     112.130  86.986  72.091  1.00  3.84              
ATOM   1939  H   ALA A 119     112.972  86.485  72.338  1.00  3.84              
ATOM   1940  CA  ALA A 119     111.164  87.253  73.144  1.00  3.84              
ATOM   1941  HA  ALA A 119     110.215  86.791  72.863  1.00  3.84              
ATOM   1942  CB  ALA A 119     111.655  86.577  74.432  1.00  3.84              
ATOM   1943  HB1 ALA A 119     110.936  86.748  75.230  1.00  3.84              
ATOM   1944  HB2 ALA A 119     111.751  85.502  74.271  1.00  3.84              
ATOM   1945  HB3 ALA A 119     112.623  86.985  74.727  1.00  3.84              
ATOM   1946  C   ALA A 119     110.944  88.766  73.306  1.00  3.84              
ATOM   1947  O   ALA A 119     111.746  89.478  73.918  1.00  3.84              
ATOM   1948  N   LYS A 120     109.832  89.259  72.752  1.00  3.81              
ATOM   1949  H   LYS A 120     109.324  88.640  72.128  1.00  3.81              
ATOM   1950  CA  LYS A 120     109.425  90.666  72.857  1.00  3.81              
ATOM   1951  HA  LYS A 120     110.140  91.169  73.497  1.00  3.81              
ATOM   1952  CB  LYS A 120     109.453  91.363  71.485  1.00  3.81              
ATOM   1953  HB1 LYS A 120     108.907  92.305  71.555  1.00  3.81              
ATOM   1954  HB2 LYS A 120     108.929  90.741  70.755  1.00  3.81              
ATOM   1955  CG  LYS A 120     110.872  91.663  70.962  1.00  3.81              
ATOM   1956  HG1 LYS A 120     110.776  92.219  70.028  1.00  3.81              
ATOM   1957  HG2 LYS A 120     111.364  90.717  70.728  1.00  3.81              
ATOM   1958  CD  LYS A 120     111.794  92.461  71.910  1.00  3.81              
ATOM   1959  HD1 LYS A 120     112.719  92.677  71.373  1.00  3.81              
ATOM   1960  HD2 LYS A 120     112.071  91.830  72.755  1.00  3.81              
ATOM   1961  CE  LYS A 120     111.197  93.795  72.399  1.00  3.81              
ATOM   1962  HE1 LYS A 120     110.159  93.874  72.066  1.00  3.81              
ATOM   1963  HE2 LYS A 120     111.758  94.610  71.929  1.00  3.81              
ATOM   1964  NZ  LYS A 120     111.263  93.926  73.879  1.00  3.81              
ATOM   1965  HZ1 LYS A 120     111.036  94.867  74.192  1.00  3.81              
ATOM   1966  HZ2 LYS A 120     110.629  93.271  74.313  1.00  3.81              
ATOM   1967  HZ3 LYS A 120     112.210  93.727  74.202  1.00  3.81              
ATOM   1968  C   LYS A 120     108.113  90.883  73.599  1.00  3.81              
ATOM   1969  O   LYS A 120     107.957  91.977  74.144  1.00  3.81              
ATOM   1970  N   ASN A 121     107.247  89.874  73.735  1.00  3.76              
ATOM   1971  H   ASN A 121     107.324  89.044  73.160  1.00  3.76              
ATOM   1972  CA  ASN A 121     106.184  89.953  74.739  1.00  3.76              
ATOM   1973  HA  ASN A 121     105.786  90.965  74.720  1.00  3.76              
ATOM   1974  CB  ASN A 121     105.022  89.029  74.322  1.00  3.76              
ATOM   1975  HB1 ASN A 121     105.337  87.991  74.416  1.00  3.76              
ATOM   1976  HB2 ASN A 121     104.771  89.205  73.276  1.00  3.76              
ATOM   1977  CG  ASN A 121     103.747  89.242  75.132  1.00  3.76              
ATOM   1978  OD1 ASN A 121     103.431  90.335  75.585  1.00  3.76              
ATOM   1979  ND2 ASN A 121     102.952  88.222  75.326  1.00  3.76              
ATOM   1980 1HD2 ASN A 121     103.167  87.322  74.895  1.00  3.76              
ATOM   1981 2HD2 ASN A 121     102.088  88.372  75.810  1.00  3.76              
ATOM   1982  C   ASN A 121     106.641  89.691  76.182  1.00  3.76              
ATOM   1983  O   ASN A 121     106.150  90.373  77.072  1.00  3.76              
ATOM   1984  N   LEU A 122     107.569  88.752  76.395  1.00  3.78              
ATOM   1985  H   LEU A 122     107.892  88.264  75.575  1.00  3.78              
ATOM   1986  CA  LEU A 122     107.824  88.064  77.675  1.00  3.78              
ATOM   1987  HA  LEU A 122     106.962  87.403  77.772  1.00  3.78              
ATOM   1988  CB  LEU A 122     108.999  87.081  77.484  1.00  3.78              
ATOM   1989  HB1 LEU A 122     109.900  87.612  77.224  1.00  3.78              
ATOM   1990  HB2 LEU A 122     108.754  86.452  76.627  1.00  3.78              
ATOM   1991  CG  LEU A 122     109.347  86.145  78.647  1.00  3.78              
ATOM   1992  HG  LEU A 122     109.729  86.717  79.490  1.00  3.78              
ATOM   1993  CD1 LEU A 122     108.154  85.337  79.119  1.00  3.78              
ATOM   1994 1HD1 LEU A 122     108.505  84.523  79.749  1.00  3.78              
ATOM   1995 2HD1 LEU A 122     107.505  85.965  79.716  1.00  3.78              
ATOM   1996 3HD1 LEU A 122     107.608  84.935  78.268  1.00  3.78              
ATOM   1997  CD2 LEU A 122     110.418  85.161  78.184  1.00  3.78              
ATOM   1998 1HD2 LEU A 122     110.842  84.649  79.050  1.00  3.78              
ATOM   1999 2HD2 LEU A 122     109.982  84.425  77.511  1.00  3.78              
ATOM   2000 3HD2 LEU A 122     111.205  85.693  77.659  1.00  3.78              
ATOM   2001  C   LEU A 122     107.768  88.921  78.957  1.00  3.78              
ATOM   2002  O   LEU A 122     108.552  89.847  79.158  1.00  3.78              
ATOM   2003  N   GLN A 123     106.792  88.590  79.813  1.00  3.80              
ATOM   2004  H   GLN A 123     106.218  87.789  79.573  1.00  3.80              
ATOM   2005  CA  GLN A 123     106.329  89.432  80.925  1.00  3.80              
ATOM   2006  HA  GLN A 123     106.837  90.390  80.890  1.00  3.80              
ATOM   2007  CB  GLN A 123     104.795  89.664  80.809  1.00  3.80              
ATOM   2008  HB1 GLN A 123     104.509  90.418  81.545  1.00  3.80              
ATOM   2009  HB2 GLN A 123     104.280  88.737  81.064  1.00  3.80              
ATOM   2010  CG  GLN A 123     104.291  90.119  79.429  1.00  3.80              
ATOM   2011  HG1 GLN A 123     104.463  89.319  78.708  1.00  3.80              
ATOM   2012  HG2 GLN A 123     104.870  90.992  79.138  1.00  3.80              
ATOM   2013  CD  GLN A 123     102.806  90.492  79.361  1.00  3.80              
ATOM   2014  OE1 GLN A 123     102.441  91.638  79.134  1.00  3.80              
ATOM   2015  NE2 GLN A 123     101.875  89.569  79.475  1.00  3.80              
ATOM   2016 1HE2 GLN A 123     102.129  88.611  79.646  1.00  3.80              
ATOM   2017 2HE2 GLN A 123     100.919  89.863  79.371  1.00  3.80              
ATOM   2018  C   GLN A 123     106.583  88.806  82.292  1.00  3.80              
ATOM   2019  O   GLN A 123     106.605  89.532  83.280  1.00  3.80              
ATOM   2020  N   TYR A 124     106.771  87.491  82.362  1.00  3.40              
ATOM   2021  H   TYR A 124     106.729  86.952  81.508  1.00  3.40              
ATOM   2022  CA  TYR A 124     107.096  86.764  83.584  1.00  3.40              
ATOM   2023  HA  TYR A 124     107.596  87.434  84.270  1.00  3.40              
ATOM   2024  CB  TYR A 124     105.802  86.261  84.251  1.00  3.40              
ATOM   2025  HB1 TYR A 124     105.181  85.829  83.473  1.00  3.40              
ATOM   2026  HB2 TYR A 124     105.262  87.121  84.645  1.00  3.40              
ATOM   2027  CG  TYR A 124     105.924  85.227  85.369  1.00  3.40              
ATOM   2028  CD1 TYR A 124     106.815  85.401  86.449  1.00  3.40              
ATOM   2029  HD1 TYR A 124     107.492  86.231  86.479  1.00  3.40              
ATOM   2030  CE1 TYR A 124     106.857  84.473  87.505  1.00  3.40              
ATOM   2031  HE1 TYR A 124     107.551  84.593  88.324  1.00  3.40              
ATOM   2032  CZ  TYR A 124     106.030  83.335  87.480  1.00  3.40              
ATOM   2033  OH  TYR A 124     106.084  82.441  88.502  1.00  3.40              
ATOM   2034  HH  TYR A 124     105.730  81.584  88.255  1.00  3.40              
ATOM   2035  CE2 TYR A 124     105.161  83.132  86.386  1.00  3.40              
ATOM   2036  HE2 TYR A 124     104.538  82.252  86.353  1.00  3.40              
ATOM   2037  CD2 TYR A 124     105.102  84.082  85.346  1.00  3.40              
ATOM   2038  HD2 TYR A 124     104.429  83.914  84.519  1.00  3.40              
ATOM   2039  C   TYR A 124     108.035  85.615  83.251  1.00  3.40              
ATOM   2040  O   TYR A 124     107.817  84.904  82.273  1.00  3.40              
ATOM   2041  N   LEU A 125     109.078  85.475  84.055  1.00  3.42              
ATOM   2042  H   LEU A 125     109.174  86.103  84.844  1.00  3.42              
ATOM   2043  CA  LEU A 125     110.097  84.444  83.904  1.00  3.42              
ATOM   2044  HA  LEU A 125     109.802  83.688  83.175  1.00  3.42              
ATOM   2045  CB  LEU A 125     111.380  85.174  83.444  1.00  3.42              
ATOM   2046  HB1 LEU A 125     111.560  85.997  84.138  1.00  3.42              
ATOM   2047  HB2 LEU A 125     111.198  85.606  82.459  1.00  3.42              
ATOM   2048  CG  LEU A 125     112.668  84.335  83.393  1.00  3.42              
ATOM   2049  HG  LEU A 125     112.850  83.869  84.360  1.00  3.42              
ATOM   2050  CD1 LEU A 125     112.590  83.253  82.320  1.00  3.42              
ATOM   2051 1HD1 LEU A 125     113.532  82.711  82.278  1.00  3.42              
ATOM   2052 2HD1 LEU A 125     111.803  82.542  82.577  1.00  3.42              
ATOM   2053 3HD1 LEU A 125     112.379  83.697  81.349  1.00  3.42              
ATOM   2054  CD2 LEU A 125     113.853  85.253  83.067  1.00  3.42              
ATOM   2055 1HD2 LEU A 125     114.766  84.664  82.990  1.00  3.42              
ATOM   2056 2HD2 LEU A 125     113.682  85.780  82.129  1.00  3.42              
ATOM   2057 3HD2 LEU A 125     113.980  85.980  83.871  1.00  3.42              
ATOM   2058  C   LEU A 125     110.280  83.784  85.275  1.00  3.42              
ATOM   2059  O   LEU A 125     110.528  84.516  86.241  1.00  3.42              
ATOM   2060  N   ASP A 126     110.206  82.450  85.360  1.00  3.42              
ATOM   2061  H   ASP A 126     109.999  81.884  84.542  1.00  3.42              
ATOM   2062  CA  ASP A 126     110.387  81.771  86.659  1.00  3.42              
ATOM   2063  HA  ASP A 126     110.565  82.516  87.433  1.00  3.42              
ATOM   2064  CB  ASP A 126     109.129  81.016  87.123  1.00  3.42              
ATOM   2065  HB1 ASP A 126     108.885  80.236  86.400  1.00  3.42              
ATOM   2066  HB2 ASP A 126     108.297  81.715  87.165  1.00  3.42              
ATOM   2067  CG  ASP A 126     109.338  80.385  88.515  1.00  3.42              
ATOM   2068  OD1 ASP A 126     110.138  80.943  89.308  1.00  3.42              
ATOM   2069  OD2 ASP A 126     108.719  79.336  88.801  1.00  3.42              
ATOM   2070  C   ASP A 126     111.619  80.849  86.689  1.00  3.42              
ATOM   2071  O   ASP A 126     111.547  79.644  86.427  1.00  3.42              
ATOM   2072  N   LEU A 127     112.762  81.441  87.057  1.00  3.96              
ATOM   2073  H   LEU A 127     112.714  82.408  87.357  1.00  3.96              
ATOM   2074  CA  LEU A 127     114.012  80.741  87.335  1.00  3.96              
ATOM   2075  HA  LEU A 127     114.124  79.891  86.665  1.00  3.96              
ATOM   2076  CB  LEU A 127     115.201  81.709  87.138  1.00  3.96              
ATOM   2077  HB1 LEU A 127     116.102  81.249  87.544  1.00  3.96              
ATOM   2078  HB2 LEU A 127     115.022  82.593  87.745  1.00  3.96              
ATOM   2079  CG  LEU A 127     115.485  82.156  85.695  1.00  3.96              
ATOM   2080  HG  LEU A 127     114.560  82.206  85.122  1.00  3.96              
ATOM   2081  CD1 LEU A 127     116.139  83.543  85.688  1.00  3.96              
ATOM   2082 1HD1 LEU A 127     116.348  83.847  84.667  1.00  3.96              
ATOM   2083 2HD1 LEU A 127     115.458  84.267  86.136  1.00  3.96              
ATOM   2084 3HD1 LEU A 127     117.070  83.525  86.255  1.00  3.96              
ATOM   2085  CD2 LEU A 127     116.452  81.184  85.019  1.00  3.96              
ATOM   2086 1HD2 LEU A 127     116.644  81.505  83.997  1.00  3.96              
ATOM   2087 2HD2 LEU A 127     117.395  81.156  85.562  1.00  3.96              
ATOM   2088 3HD2 LEU A 127     116.008  80.190  85.001  1.00  3.96              
ATOM   2089  C   LEU A 127     114.017  80.248  88.798  1.00  3.96              
ATOM   2090  O   LEU A 127     114.437  80.941  89.739  1.00  3.96              
ATOM   2091  N   SER A 128     113.572  79.014  88.998  1.00  3.95              
ATOM   2092  H   SER A 128     113.222  78.510  88.187  1.00  3.95              
ATOM   2093  CA  SER A 128     113.326  78.475  90.336  1.00  3.95              
ATOM   2094  HA  SER A 128     113.775  79.148  91.061  1.00  3.95              
ATOM   2095  CB  SER A 128     111.823  78.449  90.636  1.00  3.95              
ATOM   2096  HB1 SER A 128     111.614  77.698  91.399  1.00  3.95              
ATOM   2097  HB2 SER A 128     111.252  78.212  89.735  1.00  3.95              
ATOM   2098  OG  SER A 128     111.455  79.724  91.145  1.00  3.95              
ATOM   2099  HG  SER A 128     110.919  80.175  90.429  1.00  3.95              
ATOM   2100  C   SER A 128     114.016  77.144  90.574  1.00  3.95              
ATOM   2101  O   SER A 128     113.512  76.096  90.191  1.00  3.95              
ATOM   2102  N   SER A 129     115.212  77.187  91.174  1.00  3.99              
ATOM   2103  H   SER A 129     115.528  78.071  91.553  1.00  3.99              
ATOM   2104  CA  SER A 129     116.216  76.116  91.115  1.00  3.99              
ATOM   2105  HA  SER A 129     117.091  76.455  91.661  1.00  3.99              
ATOM   2106  CB  SER A 129     115.731  74.855  91.847  1.00  3.99              
ATOM   2107  HB1 SER A 129     114.908  74.390  91.307  1.00  3.99              
ATOM   2108  HB2 SER A 129     115.386  75.126  92.845  1.00  3.99              
ATOM   2109  OG  SER A 129     116.791  73.929  91.965  1.00  3.99              
ATOM   2110  HG  SER A 129     117.065  73.697  91.063  1.00  3.99              
ATOM   2111  C   SER A 129     116.727  75.851  89.688  1.00  3.99              
ATOM   2112  O   SER A 129     117.053  74.720  89.318  1.00  3.99              
ATOM   2113  N   ASN A 130     116.827  76.909  88.885  1.00  3.98              
ATOM   2114  H   ASN A 130     116.468  77.786  89.229  1.00  3.98              
ATOM   2115  CA  ASN A 130     117.757  76.980  87.760  1.00  3.98              
ATOM   2116  HA  ASN A 130     117.582  76.148  87.090  1.00  3.98              
ATOM   2117  CB  ASN A 130     117.456  78.296  87.005  1.00  3.98              
ATOM   2118  HB1 ASN A 130     117.513  79.138  87.696  1.00  3.98              
ATOM   2119  HB2 ASN A 130     116.437  78.248  86.619  1.00  3.98              
ATOM   2120  CG  ASN A 130     118.387  78.575  85.834  1.00  3.98              
ATOM   2121  OD1 ASN A 130     118.073  78.284  84.690  1.00  3.98              
ATOM   2122  ND2 ASN A 130     119.544  79.163  86.067  1.00  3.98              
ATOM   2123 1HD2 ASN A 130     119.852  79.302  87.022  1.00  3.98              
ATOM   2124 2HD2 ASN A 130     120.153  79.303  85.284  1.00  3.98              
ATOM   2125  C   ASN A 130     119.194  76.950  88.299  1.00  3.98              
ATOM   2126  O   ASN A 130     119.674  77.980  88.771  1.00  3.98              
ATOM   2127  N   SER A 131     119.847  75.782  88.316  1.00  3.91              
ATOM   2128  H   SER A 131     119.391  74.985  87.892  1.00  3.91              
ATOM   2129  CA  SER A 131     121.144  75.622  88.999  1.00  3.91              
ATOM   2130  HA  SER A 131     120.958  75.772  90.062  1.00  3.91              
ATOM   2131  CB  SER A 131     121.732  74.225  88.850  1.00  3.91              
ATOM   2132  HB1 SER A 131     122.307  74.167  87.927  1.00  3.91              
ATOM   2133  HB2 SER A 131     120.924  73.493  88.841  1.00  3.91              
ATOM   2134  OG  SER A 131     122.563  73.945  89.952  1.00  3.91              
ATOM   2135  HG  SER A 131     123.484  74.256  89.727  1.00  3.91              
ATOM   2136  C   SER A 131     122.140  76.674  88.533  1.00  3.91              
ATOM   2137  O   SER A 131     122.422  76.812  87.342  1.00  3.91              
ATOM   2138  N   PHE A 132     122.581  77.483  89.490  1.00  3.91              
ATOM   2139  H   PHE A 132     122.346  77.255  90.441  1.00  3.91              
ATOM   2140  CA  PHE A 132     123.152  78.796  89.219  1.00  3.91              
ATOM   2141  HA  PHE A 132     123.114  78.970  88.142  1.00  3.91              
ATOM   2142  CB  PHE A 132     122.300  79.896  89.892  1.00  3.91              
ATOM   2143  HB1 PHE A 132     122.823  80.337  90.740  1.00  3.91              
ATOM   2144  HB2 PHE A 132     121.386  79.457  90.293  1.00  3.91              
ATOM   2145  CG  PHE A 132     121.914  80.995  88.922  1.00  3.91              
ATOM   2146  CD1 PHE A 132     122.906  81.816  88.351  1.00  3.91              
ATOM   2147  HD1 PHE A 132     123.938  81.702  88.649  1.00  3.91              
ATOM   2148  CE1 PHE A 132     122.557  82.783  87.391  1.00  3.91              
ATOM   2149  HE1 PHE A 132     123.323  83.413  86.962  1.00  3.91              
ATOM   2150  CZ  PHE A 132     121.213  82.929  86.997  1.00  3.91              
ATOM   2151  HZ  PHE A 132     120.940  83.670  86.259  1.00  3.91              
ATOM   2152  CE2 PHE A 132     120.220  82.118  87.575  1.00  3.91              
ATOM   2153  HE2 PHE A 132     119.184  82.235  87.286  1.00  3.91              
ATOM   2154  CD2 PHE A 132     120.569  81.157  88.540  1.00  3.91              
ATOM   2155  HD2 PHE A 132     119.801  80.546  88.992  1.00  3.91              
ATOM   2156  C   PHE A 132     124.630  78.784  89.587  1.00  3.91              
ATOM   2157  O   PHE A 132     125.129  79.705  90.225  1.00  3.91              
ATOM   2158  N   GLU A 133     125.335  77.726  89.168  1.00  3.98              
ATOM   2159  H   GLU A 133     124.825  76.932  88.786  1.00  3.98              
ATOM   2160  CA  GLU A 133     126.785  77.567  89.332  1.00  3.98              
ATOM   2161  HA  GLU A 133     126.996  77.363  90.383  1.00  3.98              
ATOM   2162  CB  GLU A 133     127.327  76.398  88.485  1.00  3.98              
ATOM   2163  HB1 GLU A 133     128.385  76.583  88.291  1.00  3.98              
ATOM   2164  HB2 GLU A 133     126.826  76.364  87.516  1.00  3.98              
ATOM   2165  CG  GLU A 133     127.254  75.030  89.174  1.00  3.98              
ATOM   2166  HG1 GLU A 133     127.436  75.143  90.245  1.00  3.98              
ATOM   2167  HG2 GLU A 133     128.062  74.412  88.773  1.00  3.98              
ATOM   2168  CD  GLU A 133     125.925  74.314  88.937  1.00  3.98              
ATOM   2169  OE1 GLU A 133     124.875  74.842  89.370  1.00  3.98              
ATOM   2170  OE2 GLU A 133     125.968  73.202  88.360  1.00  3.98              
ATOM   2171  C   GLU A 133     127.599  78.834  88.986  1.00  3.98              
ATOM   2172  O   GLU A 133     128.698  79.033  89.497  1.00  3.98              
ATOM   2173  N   VAL A 134     127.038  79.703  88.139  1.00  3.98              
ATOM   2174  H   VAL A 134     126.127  79.454  87.785  1.00  3.98              
ATOM   2175  CA  VAL A 134     127.596  80.990  87.713  1.00  3.98              
ATOM   2176  HA  VAL A 134     128.636  81.024  88.039  1.00  3.98              
ATOM   2177  CB  VAL A 134     127.630  81.093  86.169  1.00  3.98              
ATOM   2178  HB  VAL A 134     127.912  82.111  85.898  1.00  3.98              
ATOM   2179  CG1 VAL A 134     128.708  80.161  85.600  1.00  3.98              
ATOM   2180 1HG1 VAL A 134     128.774  80.291  84.520  1.00  3.98              
ATOM   2181 2HG1 VAL A 134     129.676  80.401  86.041  1.00  3.98              
ATOM   2182 3HG1 VAL A 134     128.466  79.120  85.818  1.00  3.98              
ATOM   2183  CG2 VAL A 134     126.292  80.762  85.484  1.00  3.98              
ATOM   2184 1HG2 VAL A 134     126.385  80.935  84.412  1.00  3.98              
ATOM   2185 2HG2 VAL A 134     126.022  79.717  85.645  1.00  3.98              
ATOM   2186 3HG2 VAL A 134     125.502  81.404  85.872  1.00  3.98              
ATOM   2187  C   VAL A 134     126.930  82.206  88.389  1.00  3.98              
ATOM   2188  O   VAL A 134     126.278  83.044  87.767  1.00  3.98              
ATOM   2189  N   MET A 135     127.067  82.269  89.707  1.00  4.27              
ATOM   2190  H   MET A 135     127.638  81.536  90.114  1.00  4.27              
ATOM   2191  CA  MET A 135     126.220  82.995  90.661  1.00  4.27              
ATOM   2192  HA  MET A 135     125.185  82.805  90.375  1.00  4.27              
ATOM   2193  CB  MET A 135     126.444  82.300  92.023  1.00  4.27              
ATOM   2194  HB1 MET A 135     126.299  81.230  91.897  1.00  4.27              
ATOM   2195  HB2 MET A 135     125.680  82.636  92.712  1.00  4.27              
ATOM   2196  CG  MET A 135     127.809  82.527  92.700  1.00  4.27              
ATOM   2197  HG1 MET A 135     127.732  82.159  93.722  1.00  4.27              
ATOM   2198  HG2 MET A 135     128.019  83.593  92.763  1.00  4.27              
ATOM   2199  SD  MET A 135     129.235  81.712  91.934  1.00  4.27              
ATOM   2200  CE  MET A 135     130.503  82.112  93.164  1.00  4.27              
ATOM   2201  HE1 MET A 135     130.612  83.194  93.238  1.00  4.27              
ATOM   2202  HE2 MET A 135     130.212  81.704  94.132  1.00  4.27              
ATOM   2203  HE3 MET A 135     131.453  81.673  92.858  1.00  4.27              
ATOM   2204  C   MET A 135     126.359  84.526  90.814  1.00  4.27              
ATOM   2205  O   MET A 135     126.246  85.058  91.925  1.00  4.27              
ATOM   2206  N   ALA A 136     126.602  85.265  89.734  1.00  4.25              
ATOM   2207  H   ALA A 136     126.629  84.796  88.835  1.00  4.25              
ATOM   2208  CA  ALA A 136     126.751  86.729  89.764  1.00  4.25              
ATOM   2209  HA  ALA A 136     126.277  87.141  90.657  1.00  4.25              
ATOM   2210  CB  ALA A 136     128.246  87.075  89.816  1.00  4.25              
ATOM   2211  HB1 ALA A 136     128.371  88.158  89.835  1.00  4.25              
ATOM   2212  HB2 ALA A 136     128.692  86.648  90.715  1.00  4.25              
ATOM   2213  HB3 ALA A 136     128.753  86.671  88.938  1.00  4.25              
ATOM   2214  C   ALA A 136     126.040  87.314  88.533  1.00  4.25              
ATOM   2215  O   ALA A 136     126.549  87.260  87.415  1.00  4.25              
ATOM   2216  N   LEU A 137     124.801  87.770  88.730  1.00  4.71              
ATOM   2217  H   LEU A 137     124.461  87.815  89.679  1.00  4.71              
ATOM   2218  CA  LEU A 137     123.825  88.022  87.666  1.00  4.71              
ATOM   2219  HA  LEU A 137     123.860  87.165  86.991  1.00  4.71              
ATOM   2220  CB  LEU A 137     122.419  88.064  88.309  1.00  4.71              
ATOM   2221  HB1 LEU A 137     122.342  88.970  88.913  1.00  4.71              
ATOM   2222  HB2 LEU A 137     122.304  87.213  88.980  1.00  4.71              
ATOM   2223  CG  LEU A 137     121.252  88.041  87.299  1.00  4.71              
ATOM   2224  HG  LEU A 137     121.384  88.805  86.536  1.00  4.71              
ATOM   2225  CD1 LEU A 137     121.145  86.674  86.622  1.00  4.71              
ATOM   2226 1HD1 LEU A 137     120.245  86.645  86.005  1.00  4.71              
ATOM   2227 2HD1 LEU A 137     122.002  86.494  85.976  1.00  4.71              
ATOM   2228 3HD1 LEU A 137     121.075  85.892  87.379  1.00  4.71              
ATOM   2229  CD2 LEU A 137     119.935  88.302  88.027  1.00  4.71              
ATOM   2230 1HD2 LEU A 137     119.108  88.235  87.318  1.00  4.71              
ATOM   2231 2HD2 LEU A 137     119.797  87.574  88.825  1.00  4.71              
ATOM   2232 3HD2 LEU A 137     119.948  89.309  88.443  1.00  4.71              
ATOM   2233  C   LEU A 137     124.088  89.276  86.805  1.00  4.71              
ATOM   2234  O   LEU A 137     123.462  90.317  86.981  1.00  4.71              
ATOM   2235  N   GLY A 138     125.038  89.185  85.875  1.00  4.25              
ATOM   2236  H   GLY A 138     125.573  88.323  85.852  1.00  4.25              
ATOM   2237  CA  GLY A 138     125.611  90.369  85.228  1.00  4.25              
ATOM   2238  HA1 GLY A 138     126.696  90.301  85.309  1.00  4.25              
ATOM   2239  HA2 GLY A 138     125.312  91.268  85.767  1.00  4.25              
ATOM   2240  C   GLY A 138     125.282  90.599  83.759  1.00  4.25              
ATOM   2241  O   GLY A 138     126.134  91.142  83.056  1.00  4.25              
ATOM   2242  N   GLY A 139     124.095  90.214  83.272  1.00  5.41              
ATOM   2243  H   GLY A 139     123.431  89.780  83.900  1.00  5.41              
ATOM   2244  CA  GLY A 139     123.605  90.794  82.017  1.00  5.41              
ATOM   2245  HA1 GLY A 139     124.413  91.298  81.485  1.00  5.41              
ATOM   2246  HA2 GLY A 139     122.885  91.569  82.280  1.00  5.41              
ATOM   2247  C   GLY A 139     122.925  89.892  80.997  1.00  5.41              
ATOM   2248  O   GLY A 139     123.416  89.691  79.883  1.00  5.41              
ATOM   2249  N   GLU A 140     121.754  89.401  81.359  1.00  4.72              
ATOM   2250  H   GLU A 140     121.423  89.629  82.296  1.00  4.72              
ATOM   2251  CA  GLU A 140     120.932  88.458  80.600  1.00  4.72              
ATOM   2252  HA  GLU A 140     121.409  88.221  79.650  1.00  4.72              
ATOM   2253  CB  GLU A 140     120.815  87.132  81.395  1.00  4.72              
ATOM   2254  HB1 GLU A 140     121.596  86.464  81.028  1.00  4.72              
ATOM   2255  HB2 GLU A 140     119.862  86.658  81.153  1.00  4.72              
ATOM   2256  CG  GLU A 140     120.967  87.191  82.936  1.00  4.72              
ATOM   2257  HG1 GLU A 140     122.001  87.444  83.183  1.00  4.72              
ATOM   2258  HG2 GLU A 140     120.785  86.190  83.334  1.00  4.72              
ATOM   2259  CD  GLU A 140     120.019  88.192  83.617  1.00  4.72              
ATOM   2260  OE1 GLU A 140     118.874  87.806  83.917  1.00  4.72              
ATOM   2261  OE2 GLU A 140     120.407  89.383  83.749  1.00  4.72              
ATOM   2262  C   GLU A 140     119.549  89.030  80.282  1.00  4.72              
ATOM   2263  O   GLU A 140     119.115  88.952  79.130  1.00  4.72              
ATOM   2264  N   PHE A 141     118.913  89.741  81.215  1.00  4.52              
ATOM   2265  H   PHE A 141     119.262  89.748  82.172  1.00  4.52              
ATOM   2266  CA  PHE A 141     117.979  90.777  80.808  1.00  4.52              
ATOM   2267  HA  PHE A 141     117.231  90.327  80.158  1.00  4.52              
ATOM   2268  CB  PHE A 141     117.244  91.392  82.013  1.00  4.52              
ATOM   2269  HB1 PHE A 141     117.941  91.522  82.841  1.00  4.52              
ATOM   2270  HB2 PHE A 141     116.449  90.721  82.340  1.00  4.52              
ATOM   2271  CG  PHE A 141     116.663  92.739  81.626  1.00  4.52              
ATOM   2272  CD1 PHE A 141     115.667  92.802  80.635  1.00  4.52              
ATOM   2273  HD1 PHE A 141     115.168  91.899  80.319  1.00  4.52              
ATOM   2274  CE1 PHE A 141     115.366  94.032  80.025  1.00  4.52              
ATOM   2275  HE1 PHE A 141     114.628  94.104  79.250  1.00  4.52              
ATOM   2276  CZ  PHE A 141     116.035  95.200  80.414  1.00  4.52              
ATOM   2277  HZ  PHE A 141     115.810  96.141  79.932  1.00  4.52              
ATOM   2278  CE2 PHE A 141     116.998  95.145  81.429  1.00  4.52              
ATOM   2279  HE2 PHE A 141     117.512  96.048  81.724  1.00  4.52              
ATOM   2280  CD2 PHE A 141     117.311  93.918  82.036  1.00  4.52              
ATOM   2281  HD2 PHE A 141     118.093  93.878  82.780  1.00  4.52              
ATOM   2282  C   PHE A 141     118.726  91.860  80.013  1.00  4.52              
ATOM   2283  O   PHE A 141     119.747  92.377  80.477  1.00  4.52              
ATOM   2284  N   LEU A 142     118.168  92.231  78.852  1.00  4.09              
ATOM   2285  H   LEU A 142     117.358  91.713  78.567  1.00  4.09              
ATOM   2286  CA  LEU A 142     118.406  93.533  78.222  1.00  4.09              
ATOM   2287  HA  LEU A 142     118.417  94.294  79.005  1.00  4.09              
ATOM   2288  CB  LEU A 142     119.799  93.513  77.538  1.00  4.09              
ATOM   2289  HB1 LEU A 142     119.787  92.862  76.664  1.00  4.09              
ATOM   2290  HB2 LEU A 142     120.512  93.073  78.235  1.00  4.09              
ATOM   2291  CG  LEU A 142     120.363  94.895  77.146  1.00  4.09              
ATOM   2292  HG  LEU A 142     120.260  95.580  77.988  1.00  4.09              
ATOM   2293  CD1 LEU A 142     121.853  94.736  76.834  1.00  4.09              
ATOM   2294 1HD1 LEU A 142     122.285  95.712  76.612  1.00  4.09              
ATOM   2295 2HD1 LEU A 142     122.372  94.326  77.701  1.00  4.09              
ATOM   2296 3HD1 LEU A 142     121.992  94.075  75.980  1.00  4.09              
ATOM   2297  CD2 LEU A 142     119.708  95.516  75.906  1.00  4.09              
ATOM   2298 1HD2 LEU A 142     120.268  96.402  75.602  1.00  4.09              
ATOM   2299 2HD2 LEU A 142     119.692  94.805  75.082  1.00  4.09              
ATOM   2300 3HD2 LEU A 142     118.697  95.849  76.134  1.00  4.09              
ATOM   2301  C   LEU A 142     117.319  93.915  77.231  1.00  4.09              
ATOM   2302  O   LEU A 142     116.605  94.903  77.366  1.00  4.09              
ATOM   2303  N   LYS A 143     117.155  93.073  76.219  1.00  4.04              
ATOM   2304  H   LYS A 143     117.822  92.318  76.138  1.00  4.04              
ATOM   2305  CA  LYS A 143     116.119  93.223  75.195  1.00  4.04              
ATOM   2306  HA  LYS A 143     116.159  94.250  74.829  1.00  4.04              
ATOM   2307  CB  LYS A 143     116.401  92.283  74.001  1.00  4.04              
ATOM   2308  HB1 LYS A 143     116.962  92.848  73.254  1.00  4.04              
ATOM   2309  HB2 LYS A 143     115.458  91.981  73.541  1.00  4.04              
ATOM   2310  CG  LYS A 143     117.223  91.031  74.355  1.00  4.04              
ATOM   2311  HG1 LYS A 143     116.768  90.514  75.203  1.00  4.04              
ATOM   2312  HG2 LYS A 143     118.234  91.343  74.622  1.00  4.04              
ATOM   2313  CD  LYS A 143     117.322  90.064  73.177  1.00  4.04              
ATOM   2314  HD1 LYS A 143     117.471  90.630  72.257  1.00  4.04              
ATOM   2315  HD2 LYS A 143     116.387  89.507  73.094  1.00  4.04              
ATOM   2316  CE  LYS A 143     118.508  89.105  73.331  1.00  4.04              
ATOM   2317  HE1 LYS A 143     119.441  89.673  73.282  1.00  4.04              
ATOM   2318  HE2 LYS A 143     118.510  88.418  72.482  1.00  4.04              
ATOM   2319  NZ  LYS A 143     118.487  88.311  74.583  1.00  4.04              
ATOM   2320  HZ1 LYS A 143     119.085  87.492  74.464  1.00  4.04              
ATOM   2321  HZ2 LYS A 143     118.850  88.857  75.362  1.00  4.04              
ATOM   2322  HZ3 LYS A 143     117.553  87.975  74.785  1.00  4.04              
ATOM   2323  C   LYS A 143     114.702  93.053  75.732  1.00  4.04              
ATOM   2324  O   LYS A 143     113.746  93.461  75.062  1.00  4.04              
ATOM   2325  N   LEU A 144     114.539  92.452  76.914  1.00  3.84              
ATOM   2326  H   LEU A 144     115.358  92.225  77.452  1.00  3.84              
ATOM   2327  CA  LEU A 144     113.231  92.060  77.424  1.00  3.84              
ATOM   2328  HA  LEU A 144     112.643  91.934  76.523  1.00  3.84              
ATOM   2329  CB  LEU A 144     113.250  90.677  78.087  1.00  3.84              
ATOM   2330  HB1 LEU A 144     113.707  90.758  79.072  1.00  3.84              
ATOM   2331  HB2 LEU A 144     113.838  89.987  77.481  1.00  3.84              
ATOM   2332  CG  LEU A 144     111.823  90.113  78.231  1.00  3.84              
ATOM   2333  HG  LEU A 144     111.208  90.817  78.781  1.00  3.84              
ATOM   2334  CD1 LEU A 144     111.121  89.861  76.896  1.00  3.84              
ATOM   2335 1HD1 LEU A 144     110.072  89.678  77.093  1.00  3.84              
ATOM   2336 2HD1 LEU A 144     111.131  90.718  76.236  1.00  3.84              
ATOM   2337 3HD1 LEU A 144     111.576  89.009  76.393  1.00  3.84              
ATOM   2338  CD2 LEU A 144     111.890  88.802  79.008  1.00  3.84              
ATOM   2339 1HD2 LEU A 144     110.889  88.548  79.342  1.00  3.84              
ATOM   2340 2HD2 LEU A 144     112.296  88.006  78.387  1.00  3.84              
ATOM   2341 3HD2 LEU A 144     112.520  88.914  79.888  1.00  3.84              
ATOM   2342  C   LEU A 144     112.495  93.167  78.184  1.00  3.84              
ATOM   2343  O   LEU A 144     112.211  93.075  79.368  1.00  3.84              
ATOM   2344  N   THR A 145     112.221  94.261  77.481  1.00  3.86              
ATOM   2345  H   THR A 145     112.609  94.348  76.553  1.00  3.86              
ATOM   2346  CA  THR A 145     111.642  95.468  78.074  1.00  3.86              
ATOM   2347  HA  THR A 145     112.284  95.738  78.915  1.00  3.86              
ATOM   2348  CB  THR A 145     111.703  96.653  77.100  1.00  3.86              
ATOM   2349  HB  THR A 145     111.052  97.454  77.452  1.00  3.86              
ATOM   2350  CG2 THR A 145     113.130  97.193  76.994  1.00  3.86              
ATOM   2351 1HG2 THR A 145     113.164  98.042  76.311  1.00  3.86              
ATOM   2352 2HG2 THR A 145     113.463  97.536  77.976  1.00  3.86              
ATOM   2353 3HG2 THR A 145     113.814  96.418  76.646  1.00  3.86              
ATOM   2354  OG1 THR A 145     111.337  96.286  75.778  1.00  3.86              
ATOM   2355  HG1 THR A 145     111.436  97.108  75.279  1.00  3.86              
ATOM   2356  C   THR A 145     110.267  95.317  78.712  1.00  3.86              
ATOM   2357  O   THR A 145     109.931  96.069  79.621  1.00  3.86              
ATOM   2358  N   LYS A 146     109.503  94.297  78.306  1.00  3.81              
ATOM   2359  H   LYS A 146     109.861  93.708  77.572  1.00  3.81              
ATOM   2360  CA  LYS A 146     108.246  93.894  78.954  1.00  3.81              
ATOM   2361  HA  LYS A 146     107.744  94.787  79.331  1.00  3.81              
ATOM   2362  CB  LYS A 146     107.330  93.221  77.919  1.00  3.81              
ATOM   2363  HB1 LYS A 146     106.556  92.675  78.453  1.00  3.81              
ATOM   2364  HB2 LYS A 146     107.893  92.491  77.335  1.00  3.81              
ATOM   2365  CG  LYS A 146     106.672  94.253  76.983  1.00  3.81              
ATOM   2366  HG1 LYS A 146     107.396  94.549  76.222  1.00  3.81              
ATOM   2367  HG2 LYS A 146     106.393  95.142  77.551  1.00  3.81              
ATOM   2368  CD  LYS A 146     105.410  93.712  76.294  1.00  3.81              
ATOM   2369  HD1 LYS A 146     105.657  92.778  75.796  1.00  3.81              
ATOM   2370  HD2 LYS A 146     105.076  94.432  75.546  1.00  3.81              
ATOM   2371  CE  LYS A 146     104.288  93.482  77.317  1.00  3.81              
ATOM   2372  HE1 LYS A 146     103.999  94.439  77.758  1.00  3.81              
ATOM   2373  HE2 LYS A 146     104.668  92.848  78.120  1.00  3.81              
ATOM   2374  NZ  LYS A 146     103.105  92.814  76.736  1.00  3.81              
ATOM   2375  HZ1 LYS A 146     102.612  93.391  76.073  1.00  3.81              
ATOM   2376  HZ2 LYS A 146     103.366  91.935  76.292  1.00  3.81              
ATOM   2377  HZ3 LYS A 146     102.486  92.546  77.499  1.00  3.81              
ATOM   2378  C   LYS A 146     108.414  93.006  80.194  1.00  3.81              
ATOM   2379  O   LYS A 146     107.391  92.687  80.793  1.00  3.81              
ATOM   2380  N   LEU A 147     109.634  92.639  80.604  1.00  3.84              
ATOM   2381  H   LEU A 147     110.447  92.971  80.102  1.00  3.84              
ATOM   2382  CA  LEU A 147     109.874  91.752  81.745  1.00  3.84              
ATOM   2383  HA  LEU A 147     109.282  90.853  81.564  1.00  3.84              
ATOM   2384  CB  LEU A 147     111.348  91.305  81.819  1.00  3.84              
ATOM   2385  HB1 LEU A 147     111.976  92.181  81.948  1.00  3.84              
ATOM   2386  HB2 LEU A 147     111.619  90.850  80.877  1.00  3.84              
ATOM   2387  CG  LEU A 147     111.683  90.300  82.940  1.00  3.84              
ATOM   2388  HG  LEU A 147     111.520  90.764  83.912  1.00  3.84              
ATOM   2389  CD1 LEU A 147     110.837  89.026  82.874  1.00  3.84              
ATOM   2390 1HD1 LEU A 147     111.177  88.327  83.637  1.00  3.84              
ATOM   2391 2HD1 LEU A 147     109.790  89.251  83.074  1.00  3.84              
ATOM   2392 3HD1 LEU A 147     110.928  88.559  81.895  1.00  3.84              
ATOM   2393  CD2 LEU A 147     113.158  89.909  82.848  1.00  3.84              
ATOM   2394 1HD2 LEU A 147     113.401  89.203  83.638  1.00  3.84              
ATOM   2395 2HD2 LEU A 147     113.374  89.441  81.890  1.00  3.84              
ATOM   2396 3HD2 LEU A 147     113.776  90.800  82.965  1.00  3.84              
ATOM   2397  C   LEU A 147     109.400  92.345  83.086  1.00  3.84              
ATOM   2398  O   LEU A 147     110.152  93.002  83.809  1.00  3.84              
ATOM   2399  N   LYS A 148     108.129  92.097  83.409  1.00  3.84              
ATOM   2400  H   LYS A 148     107.573  91.595  82.729  1.00  3.84              
ATOM   2401  CA  LYS A 148     107.452  92.617  84.593  1.00  3.84              
ATOM   2402  HA  LYS A 148     107.825  93.625  84.773  1.00  3.84              
ATOM   2403  CB  LYS A 148     105.931  92.701  84.311  1.00  3.84              
ATOM   2404  HB1 LYS A 148     105.486  91.706  84.333  1.00  3.84              
ATOM   2405  HB2 LYS A 148     105.808  93.084  83.295  1.00  3.84              
ATOM   2406  CG  LYS A 148     105.147  93.654  85.241  1.00  3.84              
ATOM   2407  HG1 LYS A 148     104.537  94.300  84.608  1.00  3.84              
ATOM   2408  HG2 LYS A 148     105.849  94.304  85.761  1.00  3.84              
ATOM   2409  CD  LYS A 148     104.195  93.006  86.270  1.00  3.84              
ATOM   2410  HD1 LYS A 148     103.461  92.388  85.750  1.00  3.84              
ATOM   2411  HD2 LYS A 148     103.665  93.806  86.791  1.00  3.84              
ATOM   2412  CE  LYS A 148     104.959  92.156  87.290  1.00  3.84              
ATOM   2413  HE1 LYS A 148     105.858  92.699  87.586  1.00  3.84              
ATOM   2414  HE2 LYS A 148     105.279  91.249  86.784  1.00  3.84              
ATOM   2415  NZ  LYS A 148     104.196  91.831  88.522  1.00  3.84              
ATOM   2416  HZ1 LYS A 148     103.964  92.675  89.048  1.00  3.84              
ATOM   2417  HZ2 LYS A 148     103.360  91.299  88.340  1.00  3.84              
ATOM   2418  HZ3 LYS A 148     104.800  91.298  89.148  1.00  3.84              
ATOM   2419  C   LYS A 148     107.751  91.802  85.843  1.00  3.84              
ATOM   2420  O   LYS A 148     107.940  92.398  86.899  1.00  3.84              
ATOM   2421  N   TRP A 149     107.769  90.472  85.794  1.00  3.42              
ATOM   2422  H   TRP A 149     107.592  89.990  84.914  1.00  3.42              
ATOM   2423  CA  TRP A 149     107.955  89.693  87.015  1.00  3.42              
ATOM   2424  HA  TRP A 149     108.147  90.320  87.880  1.00  3.42              
ATOM   2425  CB  TRP A 149     106.685  88.874  87.281  1.00  3.42              
ATOM   2426  HB1 TRP A 149     106.559  88.127  86.504  1.00  3.42              
ATOM   2427  HB2 TRP A 149     105.830  89.527  87.171  1.00  3.42              
ATOM   2428  CG  TRP A 149     106.528  88.235  88.627  1.00  3.42              
ATOM   2429  CD1 TRP A 149     107.501  87.915  89.516  1.00  3.42              
ATOM   2430  HD1 TRP A 149     108.567  88.031  89.354  1.00  3.42              
ATOM   2431  NE1 TRP A 149     106.926  87.430  90.677  1.00  3.42              
ATOM   2432  HE1 TRP A 149     107.460  87.088  91.473  1.00  3.42              
ATOM   2433  CE2 TRP A 149     105.549  87.403  90.586  1.00  3.42              
ATOM   2434  CZ2 TRP A 149     104.529  87.014  91.465  1.00  3.42              
ATOM   2435  HZ2 TRP A 149     104.773  86.608  92.431  1.00  3.42              
ATOM   2436  CH2 TRP A 149     103.187  87.131  91.064  1.00  3.42              
ATOM   2437  HH2 TRP A 149     102.393  86.820  91.730  1.00  3.42              
ATOM   2438  CZ3 TRP A 149     102.879  87.623  89.784  1.00  3.42              
ATOM   2439  HZ3 TRP A 149     101.845  87.681  89.473  1.00  3.42              
ATOM   2440  CE3 TRP A 149     103.909  88.000  88.901  1.00  3.42              
ATOM   2441  HE3 TRP A 149     103.665  88.328  87.903  1.00  3.42              
ATOM   2442  CD2 TRP A 149     105.267  87.902  89.282  1.00  3.42              
ATOM   2443  C   TRP A 149     109.163  88.814  86.766  1.00  3.42              
ATOM   2444  O   TRP A 149     109.080  87.937  85.926  1.00  3.42              
ATOM   2445  N   LEU A 150     110.285  89.064  87.421  1.00  3.51              
ATOM   2446  H   LEU A 150     110.317  89.820  88.100  1.00  3.51              
ATOM   2447  CA  LEU A 150     111.466  88.230  87.259  1.00  3.51              
ATOM   2448  HA  LEU A 150     111.350  87.516  86.441  1.00  3.51              
ATOM   2449  CB  LEU A 150     112.669  89.143  86.940  1.00  3.51              
ATOM   2450  HB1 LEU A 150     112.887  89.755  87.816  1.00  3.51              
ATOM   2451  HB2 LEU A 150     112.362  89.822  86.143  1.00  3.51              
ATOM   2452  CG  LEU A 150     113.969  88.452  86.471  1.00  3.51              
ATOM   2453  HG  LEU A 150     113.776  87.955  85.522  1.00  3.51              
ATOM   2454  CD1 LEU A 150     115.016  89.545  86.251  1.00  3.51              
ATOM   2455 1HD1 LEU A 150     115.919  89.109  85.818  1.00  3.51              
ATOM   2456 2HD1 LEU A 150     114.638  90.303  85.564  1.00  3.51              
ATOM   2457 3HD1 LEU A 150     115.275  90.017  87.200  1.00  3.51              
ATOM   2458  CD2 LEU A 150     114.551  87.415  87.433  1.00  3.51              
ATOM   2459 1HD2 LEU A 150     115.548  87.123  87.096  1.00  3.51              
ATOM   2460 2HD2 LEU A 150     114.614  87.823  88.443  1.00  3.51              
ATOM   2461 3HD2 LEU A 150     113.932  86.520  87.431  1.00  3.51              
ATOM   2462  C   LEU A 150     111.630  87.461  88.573  1.00  3.51              
ATOM   2463  O   LEU A 150     111.913  88.038  89.626  1.00  3.51              
ATOM   2464  N   GLY A 151     111.379  86.163  88.543  1.00  3.48              
ATOM   2465  H   GLY A 151     111.155  85.707  87.661  1.00  3.48              
ATOM   2466  CA  GLY A 151     111.557  85.322  89.709  1.00  3.48              
ATOM   2467  HA1 GLY A 151     110.785  84.552  89.712  1.00  3.48              
ATOM   2468  HA2 GLY A 151     111.461  85.896  90.630  1.00  3.48              
ATOM   2469  C   GLY A 151     112.900  84.619  89.666  1.00  3.48              
ATOM   2470  O   GLY A 151     113.212  83.952  88.682  1.00  3.48              
ATOM   2471  N   LEU A 152     113.662  84.770  90.749  1.00  4.00              
ATOM   2472  H   LEU A 152     113.381  85.434  91.456  1.00  4.00              
ATOM   2473  CA  LEU A 152     114.890  84.035  91.012  1.00  4.00              
ATOM   2474  HA  LEU A 152     114.953  83.201  90.318  1.00  4.00              
ATOM   2475  CB  LEU A 152     116.098  84.962  90.772  1.00  4.00              
ATOM   2476  HB1 LEU A 152     116.059  85.779  91.492  1.00  4.00              
ATOM   2477  HB2 LEU A 152     116.008  85.394  89.773  1.00  4.00              
ATOM   2478  CG  LEU A 152     117.468  84.269  90.879  1.00  4.00              
ATOM   2479  HG  LEU A 152     117.562  83.797  91.853  1.00  4.00              
ATOM   2480  CD1 LEU A 152     117.666  83.202  89.806  1.00  4.00              
ATOM   2481 1HD1 LEU A 152     118.676  82.803  89.880  1.00  4.00              
ATOM   2482 2HD1 LEU A 152     116.970  82.377  89.957  1.00  4.00              
ATOM   2483 3HD1 LEU A 152     117.511  83.625  88.814  1.00  4.00              
ATOM   2484  CD2 LEU A 152     118.589  85.296  90.718  1.00  4.00              
ATOM   2485 1HD2 LEU A 152     119.554  84.807  90.858  1.00  4.00              
ATOM   2486 2HD2 LEU A 152     118.549  85.743  89.724  1.00  4.00              
ATOM   2487 3HD2 LEU A 152     118.485  86.075  91.474  1.00  4.00              
ATOM   2488  C   LEU A 152     114.781  83.487  92.431  1.00  4.00              
ATOM   2489  O   LEU A 152     114.916  84.228  93.408  1.00  4.00              
ATOM   2490  N   SER A 153     114.445  82.203  92.549  1.00  3.91              
ATOM   2491  H   SER A 153     114.329  81.649  91.705  1.00  3.91              
ATOM   2492  CA  SER A 153     114.297  81.567  93.867  1.00  3.91              
ATOM   2493  HA  SER A 153     114.205  82.349  94.617  1.00  3.91              
ATOM   2494  CB  SER A 153     112.974  80.789  93.969  1.00  3.91              
ATOM   2495  HB1 SER A 153     112.163  81.398  93.567  1.00  3.91              
ATOM   2496  HB2 SER A 153     112.762  80.588  95.015  1.00  3.91              
ATOM   2497  OG  SER A 153     112.996  79.550  93.312  1.00  3.91              
ATOM   2498  HG  SER A 153     112.401  79.627  92.530  1.00  3.91              
ATOM   2499  C   SER A 153     115.543  80.822  94.271  1.00  3.91              
ATOM   2500  O   SER A 153     116.613  81.389  94.072  1.00  3.91              
ATOM   2501  N   ALA A 154     115.413  79.612  94.828  1.00  3.95              
ATOM   2502  H   ALA A 154     114.470  79.259  94.916  1.00  3.95              
ATOM   2503  CA  ALA A 154     116.503  78.690  95.109  1.00  3.95              
ATOM   2504  HA  ALA A 154     116.960  78.975  96.054  1.00  3.95              
ATOM   2505  CB  ALA A 154     115.931  77.278  95.267  1.00  3.95              
ATOM   2506  HB1 ALA A 154     116.738  76.576  95.480  1.00  3.95              
ATOM   2507  HB2 ALA A 154     115.217  77.260  96.092  1.00  3.95              
ATOM   2508  HB3 ALA A 154     115.427  76.975  94.349  1.00  3.95              
ATOM   2509  C   ALA A 154     117.567  78.786  94.022  1.00  3.95              
ATOM   2510  O   ALA A 154     117.328  78.441  92.866  1.00  3.95              
ATOM   2511  N   SER A 155     118.694  79.383  94.364  1.00  3.96              
ATOM   2512  H   SER A 155     118.793  79.745  95.311  1.00  3.96              
ATOM   2513  CA  SER A 155     119.732  79.756  93.418  1.00  3.96              
ATOM   2514  HA  SER A 155     119.996  78.891  92.808  1.00  3.96              
ATOM   2515  CB  SER A 155     119.348  80.912  92.482  1.00  3.96              
ATOM   2516  HB1 SER A 155     120.248  81.349  92.046  1.00  3.96              
ATOM   2517  HB2 SER A 155     118.810  81.687  93.023  1.00  3.96              
ATOM   2518  OG  SER A 155     118.547  80.401  91.437  1.00  3.96              
ATOM   2519  HG  SER A 155     117.951  79.745  91.838  1.00  3.96              
ATOM   2520  C   SER A 155     120.923  80.096  94.279  1.00  3.96              
ATOM   2521  O   SER A 155     120.768  80.561  95.394  1.00  3.96              
ATOM   2522  N   LEU A 156     122.137  79.868  93.817  1.00  4.07              
ATOM   2523  H   LEU A 156     122.266  79.509  92.883  1.00  4.07              
ATOM   2524  CA  LEU A 156     123.242  80.552  94.475  1.00  4.07              
ATOM   2525  HA  LEU A 156     123.104  80.574  95.556  1.00  4.07              
ATOM   2526  CB  LEU A 156     124.527  79.769  94.137  1.00  4.07              
ATOM   2527  HB1 LEU A 156     124.752  79.913  93.079  1.00  4.07              
ATOM   2528  HB2 LEU A 156     124.344  78.703  94.287  1.00  4.07              
ATOM   2529  CG  LEU A 156     125.755  80.163  94.975  1.00  4.07              
ATOM   2530  HG  LEU A 156     125.894  81.243  94.941  1.00  4.07              
ATOM   2531  CD1 LEU A 156     125.622  79.707  96.430  1.00  4.07              
ATOM   2532 1HD1 LEU A 156     126.522  79.984  96.982  1.00  4.07              
ATOM   2533 2HD1 LEU A 156     124.774  80.196  96.903  1.00  4.07              
ATOM   2534 3HD1 LEU A 156     125.486  78.627  96.476  1.00  4.07              
ATOM   2535  CD2 LEU A 156     127.009  79.482  94.424  1.00  4.07              
ATOM   2536 1HD2 LEU A 156     127.884  79.813  94.982  1.00  4.07              
ATOM   2537 2HD2 LEU A 156     126.914  78.400  94.508  1.00  4.07              
ATOM   2538 3HD2 LEU A 156     127.148  79.734  93.375  1.00  4.07              
ATOM   2539  C   LEU A 156     123.266  81.980  93.920  1.00  4.07              
ATOM   2540  O   LEU A 156     123.120  82.157  92.713  1.00  4.07              
ATOM   2541  N   ILE A 157     123.457  82.978  94.780  1.00  4.24              
ATOM   2542  H   ILE A 157     123.602  82.743  95.752  1.00  4.24              
ATOM   2543  CA  ILE A 157     123.861  84.324  94.365  1.00  4.24              
ATOM   2544  HA  ILE A 157     124.560  84.205  93.544  1.00  4.24              
ATOM   2545  CB  ILE A 157     122.687  85.208  93.827  1.00  4.24              
ATOM   2546  HB  ILE A 157     121.814  84.578  93.671  1.00  4.24              
ATOM   2547  CG2 ILE A 157     122.273  86.359  94.762  1.00  4.24              
ATOM   2548 1HG2 ILE A 157     121.382  86.851  94.377  1.00  4.24              
ATOM   2549 2HG2 ILE A 157     122.039  85.986  95.751  1.00  4.24              
ATOM   2550 3HG2 ILE A 157     123.072  87.099  94.838  1.00  4.24              
ATOM   2551  CG1 ILE A 157     123.007  85.889  92.475  1.00  4.24              
ATOM   2552 1HG1 ILE A 157     123.985  86.368  92.530  1.00  4.24              
ATOM   2553 2HG1 ILE A 157     122.270  86.669  92.277  1.00  4.24              
ATOM   2554  CD1 ILE A 157     122.966  84.945  91.270  1.00  4.24              
ATOM   2555  HD1 ILE A 157     123.179  85.504  90.360  1.00  4.24              
ATOM   2556  HD2 ILE A 157     123.710  84.165  91.379  1.00  4.24              
ATOM   2557  HD3 ILE A 157     121.979  84.488  91.186  1.00  4.24              
ATOM   2558  C   ILE A 157     124.631  84.978  95.505  1.00  4.24              
ATOM   2559  O   ILE A 157     124.181  84.939  96.659  1.00  4.24              
ATOM   2560  N   GLN A 158     125.772  85.584  95.162  1.00  4.46              
ATOM   2561  H   GLN A 158     126.028  85.568  94.181  1.00  4.46              
ATOM   2562  CA  GLN A 158     126.761  86.068  96.130  1.00  4.46              
ATOM   2563  HA  GLN A 158     126.496  85.678  97.115  1.00  4.46              
ATOM   2564  CB  GLN A 158     128.145  85.486  95.782  1.00  4.46              
ATOM   2565  HB1 GLN A 158     128.364  85.709  94.736  1.00  4.46              
ATOM   2566  HB2 GLN A 158     128.099  84.400  95.886  1.00  4.46              
ATOM   2567  CG  GLN A 158     129.325  86.013  96.630  1.00  4.46              
ATOM   2568  HG1 GLN A 158     129.464  87.075  96.428  1.00  4.46              
ATOM   2569  HG2 GLN A 158     130.234  85.507  96.304  1.00  4.46              
ATOM   2570  CD  GLN A 158     129.190  85.799  98.140  1.00  4.46              
ATOM   2571  OE1 GLN A 158     128.842  84.734  98.623  1.00  4.46              
ATOM   2572  NE2 GLN A 158     129.469  86.790  98.957  1.00  4.46              
ATOM   2573 1HE2 GLN A 158     129.685  87.703  98.596  1.00  4.46              
ATOM   2574 2HE2 GLN A 158     129.423  86.587  99.938  1.00  4.46              
ATOM   2575  C   GLN A 158     126.797  87.589  96.285  1.00  4.46              
ATOM   2576  O   GLN A 158     127.081  88.097  97.368  1.00  4.46              
ATOM   2577  N   ASN A 159     126.478  88.317  95.224  1.00  4.27              
ATOM   2578  H   ASN A 159     126.180  87.853  94.377  1.00  4.27              
ATOM   2579  CA  ASN A 159     126.342  89.761  95.249  1.00  4.27              
ATOM   2580  HA  ASN A 159     126.008  90.080  96.240  1.00  4.27              
ATOM   2581  CB  ASN A 159     127.726  90.393  94.974  1.00  4.27              
ATOM   2582  HB1 ASN A 159     128.168  89.930  94.092  1.00  4.27              
ATOM   2583  HB2 ASN A 159     128.384  90.221  95.825  1.00  4.27              
ATOM   2584  CG  ASN A 159     127.631  91.880  94.706  1.00  4.27              
ATOM   2585  OD1 ASN A 159     127.395  92.283  93.579  1.00  4.27              
ATOM   2586  ND2 ASN A 159     127.702  92.725  95.710  1.00  4.27              
ATOM   2587 1HD2 ASN A 159     127.963  92.482  96.660  1.00  4.27              
ATOM   2588 2HD2 ASN A 159     127.535  93.702  95.524  1.00  4.27              
ATOM   2589  C   ASN A 159     125.252  90.165  94.249  1.00  4.27              
ATOM   2590  O   ASN A 159     124.958  89.448  93.287  1.00  4.27              
ATOM   2591  N   ASN A 160     124.655  91.324  94.520  1.00  5.11              
ATOM   2592  H   ASN A 160     125.006  91.867  95.297  1.00  5.11              
ATOM   2593  CA  ASN A 160     123.513  91.856  93.800  1.00  5.11              
ATOM   2594  HA  ASN A 160     123.375  91.285  92.880  1.00  5.11              
ATOM   2595  CB  ASN A 160     122.234  91.688  94.645  1.00  5.11              
ATOM   2596  HB1 ASN A 160     121.429  92.255  94.181  1.00  5.11              
ATOM   2597  HB2 ASN A 160     122.388  92.090  95.646  1.00  5.11              
ATOM   2598  CG  ASN A 160     121.802  90.238  94.745  1.00  5.11              
ATOM   2599  OD1 ASN A 160     122.301  89.480  95.557  1.00  5.11              
ATOM   2600  ND2 ASN A 160     120.890  89.803  93.903  1.00  5.11              
ATOM   2601 1HD2 ASN A 160     120.543  90.411  93.184  1.00  5.11              
ATOM   2602 2HD2 ASN A 160     120.645  88.830  93.964  1.00  5.11              
ATOM   2603  C   ASN A 160     123.774  93.293  93.344  1.00  5.11              
ATOM   2604  O   ASN A 160     122.998  94.206  93.613  1.00  5.11              
ATOM   2605  N   ASN A 161     124.884  93.485  92.631  1.00  4.61              
ATOM   2606  H   ASN A 161     125.567  92.738  92.593  1.00  4.61              
ATOM   2607  CA  ASN A 161     125.103  94.635  91.767  1.00  4.61              
ATOM   2608  HA  ASN A 161     125.174  95.519  92.403  1.00  4.61              
ATOM   2609  CB  ASN A 161     126.444  94.455  91.026  1.00  4.61              
ATOM   2610  HB1 ASN A 161     126.438  93.502  90.494  1.00  4.61              
ATOM   2611  HB2 ASN A 161     127.259  94.438  91.749  1.00  4.61              
ATOM   2612  CG  ASN A 161     126.713  95.553  90.010  1.00  4.61              
ATOM   2613  OD1 ASN A 161     126.803  95.338  88.817  1.00  4.61              
ATOM   2614  ND2 ASN A 161     126.819  96.788  90.438  1.00  4.61              
ATOM   2615 1HD2 ASN A 161     126.758  96.999  91.416  1.00  4.61              
ATOM   2616 2HD2 ASN A 161     127.028  97.478  89.739  1.00  4.61              
ATOM   2617  C   ASN A 161     123.909  94.847  90.811  1.00  4.61              
ATOM   2618  O   ASN A 161     123.850  94.231  89.747  1.00  4.61              
ATOM   2619  N   PHE A 162     122.935  95.688  91.186  1.00  4.12              
ATOM   2620  H   PHE A 162     122.980  96.105  92.112  1.00  4.12              
ATOM   2621  CA  PHE A 162     121.661  95.788  90.459  1.00  4.12              
ATOM   2622  HA  PHE A 162     121.380  94.779  90.154  1.00  4.12              
ATOM   2623  CB  PHE A 162     120.556  96.296  91.415  1.00  4.12              
ATOM   2624  HB1 PHE A 162     119.694  96.627  90.836  1.00  4.12              
ATOM   2625  HB2 PHE A 162     120.920  97.170  91.956  1.00  4.12              
ATOM   2626  CG  PHE A 162     120.006  95.268  92.388  1.00  4.12              
ATOM   2627  CD1 PHE A 162     119.260  94.176  91.903  1.00  4.12              
ATOM   2628  HD1 PHE A 162     119.117  94.051  90.841  1.00  4.12              
ATOM   2629  CE1 PHE A 162     118.694  93.246  92.793  1.00  4.12              
ATOM   2630  HE1 PHE A 162     118.123  92.412  92.408  1.00  4.12              
ATOM   2631  CZ  PHE A 162     118.864  93.410  94.178  1.00  4.12              
ATOM   2632  HZ  PHE A 162     118.438  92.694  94.866  1.00  4.12              
ATOM   2633  CE2 PHE A 162     119.593  94.507  94.670  1.00  4.12              
ATOM   2634  HE2 PHE A 162     119.725  94.636  95.736  1.00  4.12              
ATOM   2635  CD2 PHE A 162     120.167  95.432  93.777  1.00  4.12              
ATOM   2636  HD2 PHE A 162     120.744  96.262  94.159  1.00  4.12              
ATOM   2637  C   PHE A 162     121.719  96.605  89.144  1.00  4.12              
ATOM   2638  O   PHE A 162     120.775  97.316  88.789  1.00  4.12              
ATOM   2639  N   ALA A 163     122.837  96.543  88.418  1.00  4.78              
ATOM   2640  H   ALA A 163     123.557  95.888  88.705  1.00  4.78              
ATOM   2641  CA  ALA A 163     123.102  97.418  87.277  1.00  4.78              
ATOM   2642  HA  ALA A 163     123.123  98.445  87.644  1.00  4.78              
ATOM   2643  CB  ALA A 163     124.497  97.087  86.732  1.00  4.78              
ATOM   2644  HB1 ALA A 163     124.731  97.747  85.896  1.00  4.78              
ATOM   2645  HB2 ALA A 163     125.244  97.229  87.513  1.00  4.78              
ATOM   2646  HB3 ALA A 163     124.534  96.052  86.390  1.00  4.78              
ATOM   2647  C   ALA A 163     122.033  97.376  86.164  1.00  4.78              
ATOM   2648  O   ALA A 163     121.598  98.430  85.692  1.00  4.78              
ATOM   2649  N   ASN A 164     121.577  96.183  85.762  1.00  4.66              
ATOM   2650  H   ASN A 164     121.919  95.339  86.206  1.00  4.66              
ATOM   2651  CA  ASN A 164     120.663  96.050  84.621  1.00  4.66              
ATOM   2652  HA  ASN A 164     120.818  96.913  83.971  1.00  4.66              
ATOM   2653  CB  ASN A 164     121.024  94.812  83.763  1.00  4.66              
ATOM   2654  HB1 ASN A 164     122.095  94.794  83.568  1.00  4.66              
ATOM   2655  HB2 ASN A 164     120.516  94.913  82.803  1.00  4.66              
ATOM   2656  CG  ASN A 164     120.619  93.468  84.354  1.00  4.66              
ATOM   2657  OD1 ASN A 164     120.470  93.326  85.555  1.00  4.66              
ATOM   2658  ND2 ASN A 164     120.462  92.449  83.536  1.00  4.66              
ATOM   2659 1HD2 ASN A 164     120.508  92.573  82.538  1.00  4.66              
ATOM   2660 2HD2 ASN A 164     120.252  91.538  83.945  1.00  4.66              
ATOM   2661  C   ASN A 164     119.165  96.085  84.969  1.00  4.66              
ATOM   2662  O   ASN A 164     118.335  96.122  84.067  1.00  4.66              
ATOM   2663  N   ILE A 165     118.796  96.167  86.249  1.00  4.78              
ATOM   2664  H   ILE A 165     119.513  96.150  86.961  1.00  4.78              
ATOM   2665  CA  ILE A 165     117.397  96.368  86.667  1.00  4.78              
ATOM   2666  HA  ILE A 165     116.793  95.570  86.233  1.00  4.78              
ATOM   2667  CB  ILE A 165     117.339  96.240  88.218  1.00  4.78              
ATOM   2668  HB  ILE A 165     118.333  96.444  88.617  1.00  4.78              
ATOM   2669  CG2 ILE A 165     116.409  97.235  88.935  1.00  4.78              
ATOM   2670 1HG2 ILE A 165     116.435  97.064  90.011  1.00  4.78              
ATOM   2671 2HG2 ILE A 165     116.738  98.260  88.752  1.00  4.78              
ATOM   2672 3HG2 ILE A 165     115.385  97.119  88.582  1.00  4.78              
ATOM   2673  CG1 ILE A 165     116.962  94.805  88.652  1.00  4.78              
ATOM   2674 1HG1 ILE A 165     115.960  94.570  88.296  1.00  4.78              
ATOM   2675 2HG1 ILE A 165     116.949  94.759  89.741  1.00  4.78              
ATOM   2676  CD1 ILE A 165     117.921  93.716  88.149  1.00  4.78              
ATOM   2677  HD1 ILE A 165     117.658  92.763  88.610  1.00  4.78              
ATOM   2678  HD2 ILE A 165     117.842  93.610  87.067  1.00  4.78              
ATOM   2679  HD3 ILE A 165     118.948  93.969  88.413  1.00  4.78              
ATOM   2680  C   ILE A 165     116.784  97.682  86.136  1.00  4.78              
ATOM   2681  O   ILE A 165     115.567  97.828  86.040  1.00  4.78              
ATOM   2682  N   SER A 166     117.658  98.625  85.794  1.00  5.23              
ATOM   2683  H   SER A 166     118.624  98.376  85.931  1.00  5.23              
ATOM   2684  CA  SER A 166     117.425 100.028  85.459  1.00  5.23              
ATOM   2685  HA  SER A 166     117.108 100.551  86.362  1.00  5.23              
ATOM   2686  CB  SER A 166     118.782 100.602  85.022  1.00  5.23              
ATOM   2687  HB1 SER A 166     118.662 101.648  84.752  1.00  5.23              
ATOM   2688  HB2 SER A 166     119.143 100.063  84.143  1.00  5.23              
ATOM   2689  OG  SER A 166     119.743 100.509  86.063  1.00  5.23              
ATOM   2690  HG  SER A 166     120.382  99.803  85.859  1.00  5.23              
ATOM   2691  C   SER A 166     116.409 100.346  84.362  1.00  5.23              
ATOM   2692  O   SER A 166     115.915 101.471  84.320  1.00  5.23              
ATOM   2693  N   ASP A 167     116.132  99.431  83.437  1.00  4.67              
ATOM   2694  H   ASP A 167     116.503  98.499  83.562  1.00  4.67              
ATOM   2695  CA  ASP A 167     115.544  99.769  82.130  1.00  4.67              
ATOM   2696  HA  ASP A 167     115.034 100.730  82.210  1.00  4.67              
ATOM   2697  CB  ASP A 167     116.660  99.957  81.084  1.00  4.67              
ATOM   2698  HB1 ASP A 167     116.241  99.897  80.078  1.00  4.67              
ATOM   2699  HB2 ASP A 167     117.421  99.181  81.192  1.00  4.67              
ATOM   2700  CG  ASP A 167     117.269 101.346  81.256  1.00  4.67              
ATOM   2701  OD1 ASP A 167     118.289 101.501  81.968  1.00  4.67              
ATOM   2702  OD2 ASP A 167     116.619 102.336  80.853  1.00  4.67              
ATOM   2703  C   ASP A 167     114.429  98.804  81.713  1.00  4.67              
ATOM   2704  O   ASP A 167     114.481  98.125  80.686  1.00  4.67              
ATOM   2705  N   LEU A 168     113.406  98.724  82.564  1.00  4.06              
ATOM   2706  H   LEU A 168     113.418  99.329  83.374  1.00  4.06              
ATOM   2707  CA  LEU A 168     112.409  97.663  82.548  1.00  4.06              
ATOM   2708  HA  LEU A 168     112.402  97.181  81.571  1.00  4.06              
ATOM   2709  CB  LEU A 168     112.824  96.648  83.622  1.00  4.06              
ATOM   2710  HB1 LEU A 168     111.948  96.084  83.900  1.00  4.06              
ATOM   2711  HB2 LEU A 168     113.180  97.182  84.507  1.00  4.06              
ATOM   2712  CG  LEU A 168     113.862  95.613  83.183  1.00  4.06              
ATOM   2713  HG  LEU A 168     114.689  96.102  82.674  1.00  4.06              
ATOM   2714  CD1 LEU A 168     114.404  94.843  84.386  1.00  4.06              
ATOM   2715 1HD1 LEU A 168     115.233  94.214  84.064  1.00  4.06              
ATOM   2716 2HD1 LEU A 168     114.766  95.542  85.136  1.00  4.06              
ATOM   2717 3HD1 LEU A 168     113.626  94.214  84.814  1.00  4.06              
ATOM   2718  CD2 LEU A 168     113.166  94.606  82.265  1.00  4.06              
ATOM   2719 1HD2 LEU A 168     113.787  93.724  82.165  1.00  4.06              
ATOM   2720 2HD2 LEU A 168     112.212  94.297  82.687  1.00  4.06              
ATOM   2721 3HD2 LEU A 168     113.011  95.042  81.281  1.00  4.06              
ATOM   2722  C   LEU A 168     110.995  98.161  82.819  1.00  4.06              
ATOM   2723  O   LEU A 168     110.783  99.067  83.618  1.00  4.06              
ATOM   2724  N   ARG A 169     110.002  97.429  82.298  1.00  4.04              
ATOM   2725  H   ARG A 169     110.230  96.743  81.586  1.00  4.04              
ATOM   2726  CA  ARG A 169     108.646  97.412  82.875  1.00  4.04              
ATOM   2727  HA  ARG A 169     108.459  98.437  83.174  1.00  4.04              
ATOM   2728  CB  ARG A 169     107.630  97.018  81.783  1.00  4.04              
ATOM   2729  HB1 ARG A 169     107.717  95.949  81.583  1.00  4.04              
ATOM   2730  HB2 ARG A 169     107.906  97.547  80.868  1.00  4.04              
ATOM   2731  CG  ARG A 169     106.148  97.356  82.061  1.00  4.04              
ATOM   2732  HG1 ARG A 169     105.727  96.626  82.754  1.00  4.04              
ATOM   2733  HG2 ARG A 169     105.607  97.250  81.120  1.00  4.04              
ATOM   2734  CD  ARG A 169     105.894  98.776  82.602  1.00  4.04              
ATOM   2735  HD1 ARG A 169     104.845  99.030  82.437  1.00  4.04              
ATOM   2736  HD2 ARG A 169     106.510  99.486  82.047  1.00  4.04              
ATOM   2737  NE  ARG A 169     106.168  98.848  84.049  1.00  4.04              
ATOM   2738  HE  ARG A 169     105.945  98.029  84.589  1.00  4.04              
ATOM   2739  CZ  ARG A 169     106.840  99.767  84.718  1.00  4.04              
ATOM   2740  NH1 ARG A 169     107.265 100.885  84.204  1.00  4.04              
ATOM   2741 1HH1 ARG A 169     107.192 101.093  83.234  1.00  4.04              
ATOM   2742 2HH1 ARG A 169     107.941 101.404  84.781  1.00  4.04              
ATOM   2743  NH2 ARG A 169     107.145  99.534  85.952  1.00  4.04              
ATOM   2744 1HH2 ARG A 169     107.215  98.613  86.352  1.00  4.04              
ATOM   2745 2HH2 ARG A 169     107.585 100.298  86.471  1.00  4.04              
ATOM   2746  C   ARG A 169     108.567  96.582  84.168  1.00  4.04              
ATOM   2747  O   ARG A 169     107.495  96.105  84.544  1.00  4.04              
ATOM   2748  N   LEU A 170     109.703  96.423  84.849  1.00  4.02              
ATOM   2749  H   LEU A 170     110.493  96.961  84.532  1.00  4.02              
ATOM   2750  CA  LEU A 170     109.874  95.662  86.077  1.00  4.02              
ATOM   2751  HA  LEU A 170     109.707  94.609  85.850  1.00  4.02              
ATOM   2752  CB  LEU A 170     111.309  95.826  86.624  1.00  4.02              
ATOM   2753  HB1 LEU A 170     111.512  96.891  86.746  1.00  4.02              
ATOM   2754  HB2 LEU A 170     112.007  95.424  85.900  1.00  4.02              
ATOM   2755  CG  LEU A 170     111.609  95.110  87.956  1.00  4.02              
ATOM   2756  HG  LEU A 170     110.917  95.450  88.726  1.00  4.02              
ATOM   2757  CD1 LEU A 170     111.503  93.586  87.829  1.00  4.02              
ATOM   2758 1HD1 LEU A 170     111.761  93.112  88.777  1.00  4.02              
ATOM   2759 2HD1 LEU A 170     110.490  93.289  87.566  1.00  4.02              
ATOM   2760 3HD1 LEU A 170     112.188  93.231  87.058  1.00  4.02              
ATOM   2761  CD2 LEU A 170     113.027  95.455  88.406  1.00  4.02              
ATOM   2762 1HD2 LEU A 170     113.235  94.993  89.370  1.00  4.02              
ATOM   2763 2HD2 LEU A 170     113.749  95.099  87.669  1.00  4.02              
ATOM   2764 3HD2 LEU A 170     113.123  96.537  88.501  1.00  4.02              
ATOM   2765  C   LEU A 170     108.854  96.119  87.113  1.00  4.02              
ATOM   2766  O   LEU A 170     108.599  97.308  87.308  1.00  4.02              
ATOM   2767  N   GLN A 171     108.259  95.139  87.778  1.00  3.82              
ATOM   2768  H   GLN A 171     108.452  94.182  87.505  1.00  3.82              
ATOM   2769  CA  GLN A 171     107.357  95.388  88.878  1.00  3.82              
ATOM   2770  HA  GLN A 171     107.642  96.353  89.306  1.00  3.82              
ATOM   2771  CB  GLN A 171     105.918  95.570  88.369  1.00  3.82              
ATOM   2772  HB1 GLN A 171     105.531  94.616  88.042  1.00  3.82              
ATOM   2773  HB2 GLN A 171     105.944  96.236  87.504  1.00  3.82              
ATOM   2774  CG  GLN A 171     104.946  96.188  89.388  1.00  3.82              
ATOM   2775  HG1 GLN A 171     104.084  96.584  88.852  1.00  3.82              
ATOM   2776  HG2 GLN A 171     105.430  97.025  89.891  1.00  3.82              
ATOM   2777  CD  GLN A 171     104.422  95.186  90.412  1.00  3.82              
ATOM   2778  OE1 GLN A 171     103.939  94.113  90.069  1.00  3.82              
ATOM   2779  NE2 GLN A 171     104.522  95.477  91.689  1.00  3.82              
ATOM   2780 1HE2 GLN A 171     105.039  96.304  91.956  1.00  3.82              
ATOM   2781 2HE2 GLN A 171     104.231  94.791  92.359  1.00  3.82              
ATOM   2782  C   GLN A 171     107.500  94.418  90.047  1.00  3.82              
ATOM   2783  O   GLN A 171     107.396  94.858  91.195  1.00  3.82              
ATOM   2784  N   THR A 172     107.827  93.141  89.816  1.00  3.51              
ATOM   2785  H   THR A 172     107.967  92.785  88.873  1.00  3.51              
ATOM   2786  CA  THR A 172     108.125  92.258  90.953  1.00  3.51              
ATOM   2787  HA  THR A 172     108.278  92.817  91.875  1.00  3.51              
ATOM   2788  CB  THR A 172     107.006  91.211  91.176  1.00  3.51              
ATOM   2789  HB  THR A 172     107.429  90.335  91.670  1.00  3.51              
ATOM   2790  CG2 THR A 172     105.851  91.706  92.040  1.00  3.51              
ATOM   2791 1HG2 THR A 172     105.000  91.031  91.948  1.00  3.51              
ATOM   2792 2HG2 THR A 172     106.162  91.709  93.082  1.00  3.51              
ATOM   2793 3HG2 THR A 172     105.558  92.710  91.737  1.00  3.51              
ATOM   2794  OG1 THR A 172     106.404  90.791  89.969  1.00  3.51              
ATOM   2795  HG1 THR A 172     106.674  89.864  89.857  1.00  3.51              
ATOM   2796  C   THR A 172     109.405  91.526  90.650  1.00  3.51              
ATOM   2797  O   THR A 172     109.643  91.081  89.527  1.00  3.51              
ATOM   2798  N   LEU A 173     110.190  91.342  91.694  1.00  3.48              
ATOM   2799  H   LEU A 173     109.945  91.773  92.582  1.00  3.48              
ATOM   2800  CA  LEU A 173     111.257  90.364  91.731  1.00  3.48              
ATOM   2801  HA  LEU A 173     111.475  90.009  90.730  1.00  3.48              
ATOM   2802  CB  LEU A 173     112.468  91.149  92.296  1.00  3.48              
ATOM   2803  HB1 LEU A 173     112.327  91.251  93.373  1.00  3.48              
ATOM   2804  HB2 LEU A 173     112.438  92.158  91.880  1.00  3.48              
ATOM   2805  CG  LEU A 173     113.891  90.627  92.037  1.00  3.48              
ATOM   2806  HG  LEU A 173     114.012  89.653  92.506  1.00  3.48              
ATOM   2807  CD1 LEU A 173     114.229  90.519  90.553  1.00  3.48              
ATOM   2808 1HD1 LEU A 173     115.256  90.174  90.434  1.00  3.48              
ATOM   2809 2HD1 LEU A 173     113.582  89.791  90.076  1.00  3.48              
ATOM   2810 3HD1 LEU A 173     114.112  91.486  90.063  1.00  3.48              
ATOM   2811  CD2 LEU A 173     114.884  91.624  92.647  1.00  3.48              
ATOM   2812 1HD2 LEU A 173     115.900  91.251  92.525  1.00  3.48              
ATOM   2813 2HD2 LEU A 173     114.793  92.597  92.163  1.00  3.48              
ATOM   2814 3HD2 LEU A 173     114.673  91.732  93.711  1.00  3.48              
ATOM   2815  C   LEU A 173     110.761  89.223  92.629  1.00  3.48              
ATOM   2816  O   LEU A 173     109.778  89.363  93.360  1.00  3.48              
ATOM   2817  N   TYR A 174     111.501  88.133  92.659  1.00  3.51              
ATOM   2818  H   TYR A 174     112.201  88.015  91.933  1.00  3.51              
ATOM   2819  CA  TYR A 174     111.772  87.475  93.936  1.00  3.51              
ATOM   2820  HA  TYR A 174     111.477  88.103  94.778  1.00  3.51              
ATOM   2821  CB  TYR A 174     111.071  86.109  94.008  1.00  3.51              
ATOM   2822  HB1 TYR A 174     111.465  85.583  94.876  1.00  3.51              
ATOM   2823  HB2 TYR A 174     111.346  85.525  93.128  1.00  3.51              
ATOM   2824  CG  TYR A 174     109.559  86.120  94.148  1.00  3.51              
ATOM   2825  CD1 TYR A 174     108.752  85.398  93.244  1.00  3.51              
ATOM   2826  HD1 TYR A 174     109.206  84.856  92.425  1.00  3.51              
ATOM   2827  CE1 TYR A 174     107.358  85.333  93.435  1.00  3.51              
ATOM   2828  HE1 TYR A 174     106.738  84.754  92.763  1.00  3.51              
ATOM   2829  CZ  TYR A 174     106.768  85.992  94.535  1.00  3.51              
ATOM   2830  OH  TYR A 174     105.426  85.927  94.739  1.00  3.51              
ATOM   2831  HH  TYR A 174     105.161  86.402  95.528  1.00  3.51              
ATOM   2832  CE2 TYR A 174     107.573  86.722  95.433  1.00  3.51              
ATOM   2833  HE2 TYR A 174     107.120  87.231  96.267  1.00  3.51              
ATOM   2834  CD2 TYR A 174     108.965  86.780  95.240  1.00  3.51              
ATOM   2835  HD2 TYR A 174     109.585  87.323  95.936  1.00  3.51              
ATOM   2836  C   TYR A 174     113.283  87.277  93.940  1.00  3.51              
ATOM   2837  O   TYR A 174     113.858  86.848  92.939  1.00  3.51              
ATOM   2838  N   ILE A 175     113.886  87.551  95.087  1.00  4.06              
ATOM   2839  H   ILE A 175     113.327  87.990  95.817  1.00  4.06              
ATOM   2840  CA  ILE A 175     115.154  86.997  95.526  1.00  4.06              
ATOM   2841  HA  ILE A 175     115.545  86.334  94.755  1.00  4.06              
ATOM   2842  CB  ILE A 175     116.205  88.097  95.784  1.00  4.06              
ATOM   2843  HB  ILE A 175     115.792  88.740  96.542  1.00  4.06              
ATOM   2844  CG2 ILE A 175     117.518  87.540  96.351  1.00  4.06              
ATOM   2845 1HG2 ILE A 175     118.232  88.348  96.512  1.00  4.06              
ATOM   2846 2HG2 ILE A 175     117.323  87.055  97.299  1.00  4.06              
ATOM   2847 3HG2 ILE A 175     117.946  86.812  95.668  1.00  4.06              
ATOM   2848  CG1 ILE A 175     116.491  88.994  94.562  1.00  4.06              
ATOM   2849 1HG1 ILE A 175     117.151  89.806  94.870  1.00  4.06              
ATOM   2850 2HG1 ILE A 175     115.555  89.448  94.248  1.00  4.06              
ATOM   2851  CD1 ILE A 175     117.123  88.295  93.351  1.00  4.06              
ATOM   2852  HD1 ILE A 175     117.215  89.008  92.532  1.00  4.06              
ATOM   2853  HD2 ILE A 175     118.117  87.926  93.602  1.00  4.06              
ATOM   2854  HD3 ILE A 175     116.500  87.466  93.024  1.00  4.06              
ATOM   2855  C   ILE A 175     114.826  86.154  96.744  1.00  4.06              
ATOM   2856  O   ILE A 175     114.425  86.665  97.779  1.00  4.06              
ATOM   2857  N   ASN A 176     114.906  84.838  96.619  1.00  3.98              
ATOM   2858  H   ASN A 176     115.233  84.440  95.742  1.00  3.98              
ATOM   2859  CA  ASN A 176     114.794  83.970  97.782  1.00  3.98              
ATOM   2860  HA  ASN A 176     115.159  84.530  98.608  1.00  3.98              
ATOM   2861  CB  ASN A 176     113.322  83.624  98.066  1.00  3.98              
ATOM   2862  HB1 ASN A 176     112.730  84.540  98.078  1.00  3.98              
ATOM   2863  HB2 ASN A 176     113.246  83.166  99.050  1.00  3.98              
ATOM   2864  CG  ASN A 176     112.715  82.656  97.078  1.00  3.98              
ATOM   2865  OD1 ASN A 176     112.807  81.457  97.251  1.00  3.98              
ATOM   2866  ND2 ASN A 176     112.057  83.129  96.045  1.00  3.98              
ATOM   2867 1HD2 ASN A 176     112.034  84.113  95.859  1.00  3.98              
ATOM   2868 2HD2 ASN A 176     111.608  82.463  95.441  1.00  3.98              
ATOM   2869  C   ASN A 176     115.745  82.778  97.627  1.00  3.98              
ATOM   2870  O   ASN A 176     116.256  82.538  96.546  1.00  3.98              
ATOM   2871  N   ALA A 177     116.036  82.089  98.727  1.00  4.01              
ATOM   2872  H   ALA A 177     115.496  82.302  99.544  1.00  4.01              
ATOM   2873  CA  ALA A 177     117.104  81.098  98.895  1.00  4.01              
ATOM   2874  HA  ALA A 177     117.530  81.253  99.888  1.00  4.01              
ATOM   2875  CB  ALA A 177     116.434  79.715  98.919  1.00  4.01              
ATOM   2876  HB1 ALA A 177     117.184  78.942  99.090  1.00  4.01              
ATOM   2877  HB2 ALA A 177     115.697  79.668  99.721  1.00  4.01              
ATOM   2878  HB3 ALA A 177     115.934  79.530  97.969  1.00  4.01              
ATOM   2879  C   ALA A 177     118.314  81.183  97.921  1.00  4.01              
ATOM   2880  O   ALA A 177     118.720  80.198  97.304  1.00  4.01              
ATOM   2881  N   GLN A 178     118.886  82.385  97.854  1.00  4.03              
ATOM   2882  H   GLN A 178     118.353  83.137  98.253  1.00  4.03              
ATOM   2883  CA  GLN A 178     120.279  82.690  97.492  1.00  4.03              
ATOM   2884  HA  GLN A 178     120.798  81.798  97.183  1.00  4.03              
ATOM   2885  CB  GLN A 178     120.288  83.753  96.383  1.00  4.03              
ATOM   2886  HB1 GLN A 178     121.320  83.996  96.156  1.00  4.03              
ATOM   2887  HB2 GLN A 178     119.797  84.652  96.760  1.00  4.03              
ATOM   2888  CG  GLN A 178     119.614  83.300  95.081  1.00  4.03              
ATOM   2889  HG1 GLN A 178     118.986  82.428  95.262  1.00  4.03              
ATOM   2890  HG2 GLN A 178     120.372  83.007  94.359  1.00  4.03              
ATOM   2891  CD  GLN A 178     118.747  84.385  94.468  1.00  4.03              
ATOM   2892  OE1 GLN A 178     119.198  85.427  94.024  1.00  4.03              
ATOM   2893  NE2 GLN A 178     117.456  84.180  94.461  1.00  4.03              
ATOM   2894 1HE2 GLN A 178     117.110  83.247  94.690  1.00  4.03              
ATOM   2895 2HE2 GLN A 178     116.865  84.813  93.946  1.00  4.03              
ATOM   2896  C   GLN A 178     121.032  83.157  98.736  1.00  4.03              
ATOM   2897  O   GLN A 178     120.468  83.094  99.826  1.00  4.03              
ATOM   2898  N   ASN A 179     122.293  83.590  98.628  1.00  4.05              
ATOM   2899  H   ASN A 179     122.703  83.733  97.714  1.00  4.05              
ATOM   2900  CA  ASN A 179     123.206  83.514  99.774  1.00  4.05              
ATOM   2901  HA  ASN A 179     122.648  83.175 100.648  1.00  4.05              
ATOM   2902  CB  ASN A 179     124.255  82.413  99.495  1.00  4.05              
ATOM   2903  HB1 ASN A 179     123.795  81.575  98.971  1.00  4.05              
ATOM   2904  HB2 ASN A 179     124.611  82.038 100.454  1.00  4.05              
ATOM   2905  CG  ASN A 179     125.473  82.879  98.709  1.00  4.05              
ATOM   2906  OD1 ASN A 179     125.608  82.638  97.523  1.00  4.05              
ATOM   2907  ND2 ASN A 179     126.405  83.514  99.382  1.00  4.05              
ATOM   2908 1HD2 ASN A 179     126.242  83.754 100.350  1.00  4.05              
ATOM   2909 2HD2 ASN A 179     127.261  83.781  98.904  1.00  4.05              
ATOM   2910  C   ASN A 179     123.843  84.830 100.230  1.00  4.05              
ATOM   2911  O   ASN A 179     124.619  84.805 101.185  1.00  4.05              
ATOM   2912  N   LEU A 180     123.546  85.939  99.550  1.00  4.06              
ATOM   2913  H   LEU A 180     122.941  85.847  98.749  1.00  4.06              
ATOM   2914  CA  LEU A 180     124.175  87.237  99.772  1.00  4.06              
ATOM   2915  HA  LEU A 180     125.196  87.103  99.411  1.00  4.06              
ATOM   2916  CB  LEU A 180     123.576  88.310  98.832  1.00  4.06              
ATOM   2917  HB1 LEU A 180     123.803  87.999  97.810  1.00  4.06              
ATOM   2918  HB2 LEU A 180     124.135  89.232  98.992  1.00  4.06              
ATOM   2919  CG  LEU A 180     122.073  88.674  98.853  1.00  4.06              
ATOM   2920  HG  LEU A 180     121.931  89.427  98.081  1.00  4.06              
ATOM   2921  CD1 LEU A 180     121.120  87.518  98.534  1.00  4.06              
ATOM   2922 1HD1 LEU A 180     120.116  87.918  98.397  1.00  4.06              
ATOM   2923 2HD1 LEU A 180     121.433  87.046  97.607  1.00  4.06              
ATOM   2924 3HD1 LEU A 180     121.108  86.798  99.350  1.00  4.06              
ATOM   2925  CD2 LEU A 180     121.606  89.318 100.150  1.00  4.06              
ATOM   2926 1HD2 LEU A 180     120.646  89.802  99.981  1.00  4.06              
ATOM   2927 2HD2 LEU A 180     121.494  88.570 100.933  1.00  4.06              
ATOM   2928 3HD2 LEU A 180     122.327  90.072 100.467  1.00  4.06              
ATOM   2929  C   LEU A 180     124.342  87.651 101.248  1.00  4.06              
ATOM   2930  O   LEU A 180     123.429  87.495 102.054  1.00  4.06              
ATOM   2931  N   LYS A 181     125.542  88.138 101.603  1.00  4.10              
ATOM   2932  H   LYS A 181     126.229  88.234 100.869  1.00  4.10              
ATOM   2933  CA  LYS A 181     125.986  88.290 103.008  1.00  4.10              
ATOM   2934  HA  LYS A 181     125.135  88.110 103.662  1.00  4.10              
ATOM   2935  CB  LYS A 181     127.104  87.273 103.344  1.00  4.10              
ATOM   2936  HB1 LYS A 181     127.579  87.567 104.281  1.00  4.10              
ATOM   2937  HB2 LYS A 181     127.878  87.326 102.577  1.00  4.10              
ATOM   2938  CG  LYS A 181     126.676  85.805 103.511  1.00  4.10              
ATOM   2939  HG1 LYS A 181     127.505  85.262 103.967  1.00  4.10              
ATOM   2940  HG2 LYS A 181     126.527  85.376 102.526  1.00  4.10              
ATOM   2941  CD  LYS A 181     125.418  85.581 104.371  1.00  4.10              
ATOM   2942  HD1 LYS A 181     125.247  84.509 104.476  1.00  4.10              
ATOM   2943  HD2 LYS A 181     124.550  86.002 103.864  1.00  4.10              
ATOM   2944  CE  LYS A 181     125.576  86.211 105.761  1.00  4.10              
ATOM   2945  HE1 LYS A 181     125.947  87.235 105.659  1.00  4.10              
ATOM   2946  HE2 LYS A 181     126.319  85.644 106.328  1.00  4.10              
ATOM   2947  NZ  LYS A 181     124.302  86.248 106.505  1.00  4.10              
ATOM   2948  HZ1 LYS A 181     123.845  85.343 106.582  1.00  4.10              
ATOM   2949  HZ2 LYS A 181     124.470  86.561 107.466  1.00  4.10              
ATOM   2950  HZ3 LYS A 181     123.631  86.882 106.093  1.00  4.10              
ATOM   2951  C   LYS A 181     126.441  89.683 103.429  1.00  4.10              
ATOM   2952  O   LYS A 181     126.671  89.920 104.611  1.00  4.10              
ATOM   2953  N   GLY A 182     126.527  90.596 102.476  1.00  4.10              
ATOM   2954  H   GLY A 182     126.263  90.332 101.539  1.00  4.10              
ATOM   2955  CA  GLY A 182     126.653  92.025 102.703  1.00  4.10              
ATOM   2956  HA1 GLY A 182     127.688  92.340 102.572  1.00  4.10              
ATOM   2957  HA2 GLY A 182     126.312  92.287 103.706  1.00  4.10              
ATOM   2958  C   GLY A 182     125.775  92.726 101.672  1.00  4.10              
ATOM   2959  O   GLY A 182     125.297  92.108 100.716  1.00  4.10              
ATOM   2960  N   TYR A 183     125.513  94.001 101.912  1.00  4.06              
ATOM   2961  H   TYR A 183     125.927  94.441 102.718  1.00  4.06              
ATOM   2962  CA  TYR A 183     124.510  94.752 101.169  1.00  4.06              
ATOM   2963  HA  TYR A 183     124.423  94.341 100.162  1.00  4.06              
ATOM   2964  CB  TYR A 183     123.154  94.591 101.877  1.00  4.06              
ATOM   2965  HB1 TYR A 183     123.106  95.238 102.753  1.00  4.06              
ATOM   2966  HB2 TYR A 183     123.062  93.565 102.238  1.00  4.06              
ATOM   2967  CG  TYR A 183     121.974  94.846 100.970  1.00  4.06              
ATOM   2968  CD1 TYR A 183     121.574  93.847 100.063  1.00  4.06              
ATOM   2969  HD1 TYR A 183     122.116  92.910 100.022  1.00  4.06              
ATOM   2970  CE1 TYR A 183     120.480  94.075  99.208  1.00  4.06              
ATOM   2971  HE1 TYR A 183     120.172  93.324  98.496  1.00  4.06              
ATOM   2972  CZ  TYR A 183     119.773  95.293  99.279  1.00  4.06              
ATOM   2973  OH  TYR A 183     118.724  95.508  98.446  1.00  4.06              
ATOM   2974  HH  TYR A 183     118.270  96.328  98.644  1.00  4.06              
ATOM   2975  CE2 TYR A 183     120.165  96.284 100.201  1.00  4.06              
ATOM   2976  HE2 TYR A 183     119.625  97.212 100.261  1.00  4.06              
ATOM   2977  CD2 TYR A 183     121.283  96.069 101.027  1.00  4.06              
ATOM   2978  HD2 TYR A 183     121.611  96.843 101.707  1.00  4.06              
ATOM   2979  C   TYR A 183     124.983  96.203 101.029  1.00  4.06              
ATOM   2980  O   TYR A 183     124.558  97.110 101.741  1.00  4.06              
ATOM   2981  N   GLU A 184     126.003  96.391 100.199  1.00  4.16              
ATOM   2982  H   GLU A 184     126.227  95.653  99.532  1.00  4.16              
ATOM   2983  CA  GLU A 184     126.736  97.649 100.064  1.00  4.16              
ATOM   2984  HA  GLU A 184     127.004  98.002 101.060  1.00  4.16              
ATOM   2985  CB  GLU A 184     128.030  97.454  99.237  1.00  4.16              
ATOM   2986  HB1 GLU A 184     128.721  98.242  99.538  1.00  4.16              
ATOM   2987  HB2 GLU A 184     127.820  97.617  98.178  1.00  4.16              
ATOM   2988  CG  GLU A 184     128.761  96.101  99.379  1.00  4.16              
ATOM   2989  HG1 GLU A 184     128.767  95.804 100.431  1.00  4.16              
ATOM   2990  HG2 GLU A 184     129.799  96.256  99.076  1.00  4.16              
ATOM   2991  CD  GLU A 184     128.174  94.966  98.512  1.00  4.16              
ATOM   2992  OE1 GLU A 184     128.816  93.899  98.419  1.00  4.16              
ATOM   2993  OE2 GLU A 184     127.065  95.133  97.949  1.00  4.16              
ATOM   2994  C   GLU A 184     125.875  98.712  99.367  1.00  4.16              
ATOM   2995  O   GLU A 184     125.153  98.415  98.414  1.00  4.16              
ATOM   2996  N   ASN A 185     126.031  99.979  99.752  1.00  4.15              
ATOM   2997  H   ASN A 185     126.697 100.179 100.481  1.00  4.15              
ATOM   2998  CA  ASN A 185     125.377 101.104  99.082  1.00  4.15              
ATOM   2999  HA  ASN A 185     124.303 100.995  99.238  1.00  4.15              
ATOM   3000  CB  ASN A 185     125.830 102.422  99.748  1.00  4.15              
ATOM   3001  HB1 ASN A 185     125.559 102.400 100.803  1.00  4.15              
ATOM   3002  HB2 ASN A 185     125.284 103.242  99.281  1.00  4.15              
ATOM   3003  CG  ASN A 185     127.323 102.726  99.649  1.00  4.15              
ATOM   3004  OD1 ASN A 185     128.163 101.870  99.426  1.00  4.15              
ATOM   3005  ND2 ASN A 185     127.712 103.967  99.818  1.00  4.15              
ATOM   3006 1HD2 ASN A 185     127.053 104.696 100.024  1.00  4.15              
ATOM   3007 2HD2 ASN A 185     128.702 104.131  99.769  1.00  4.15              
ATOM   3008  C   ASN A 185     125.595 101.110  97.561  1.00  4.15              
ATOM   3009  O   ASN A 185     124.645 101.294  96.803  1.00  4.15              
ATOM   3010  N   GLY A 186     126.821 100.826  97.107  1.00  4.15              
ATOM   3011  H   GLY A 186     127.563 100.742  97.794  1.00  4.15              
ATOM   3012  CA  GLY A 186     127.151 100.675  95.691  1.00  4.15              
ATOM   3013  HA1 GLY A 186     128.159 100.271  95.604  1.00  4.15              
ATOM   3014  HA2 GLY A 186     127.126 101.654  95.211  1.00  4.15              
ATOM   3015  C   GLY A 186     126.199  99.743  94.930  1.00  4.15              
ATOM   3016  O   GLY A 186     125.727 100.096  93.848  1.00  4.15              
ATOM   3017  N   SER A 187     125.849  98.592  95.512  1.00  4.12              
ATOM   3018  H   SER A 187     126.142  98.407  96.463  1.00  4.12              
ATOM   3019  CA  SER A 187     124.963  97.604  94.886  1.00  4.12              
ATOM   3020  HA  SER A 187     125.424  97.303  93.947  1.00  4.12              
ATOM   3021  CB  SER A 187     124.851  96.333  95.741  1.00  4.12              
ATOM   3022  HB1 SER A 187     124.023  95.724  95.380  1.00  4.12              
ATOM   3023  HB2 SER A 187     124.659  96.590  96.783  1.00  4.12              
ATOM   3024  OG  SER A 187     126.047  95.579  95.631  1.00  4.12              
ATOM   3025  HG  SER A 187     126.393  95.407  96.548  1.00  4.12              
ATOM   3026  C   SER A 187     123.575  98.149  94.509  1.00  4.12              
ATOM   3027  O   SER A 187     122.973  97.670  93.541  1.00  4.12              
ATOM   3028  N   LEU A 188     123.121  99.197  95.213  1.00  4.09              
ATOM   3029  H   LEU A 188     123.727  99.567  95.937  1.00  4.09              
ATOM   3030  CA  LEU A 188     121.832  99.878  95.030  1.00  4.09              
ATOM   3031  HA  LEU A 188     121.043  99.136  94.903  1.00  4.09              
ATOM   3032  CB  LEU A 188     121.541 100.738  96.276  1.00  4.09              
ATOM   3033  HB1 LEU A 188     120.522 101.120  96.197  1.00  4.09              
ATOM   3034  HB2 LEU A 188     122.201 101.606  96.253  1.00  4.09              
ATOM   3035  CG  LEU A 188     121.704 100.050  97.639  1.00  4.09              
ATOM   3036  HG  LEU A 188     122.697  99.617  97.742  1.00  4.09              
ATOM   3037  CD1 LEU A 188     121.514 101.082  98.749  1.00  4.09              
ATOM   3038 1HD1 LEU A 188     121.685 100.609  99.717  1.00  4.09              
ATOM   3039 2HD1 LEU A 188     122.230 101.892  98.621  1.00  4.09              
ATOM   3040 3HD1 LEU A 188     120.502 101.485  98.716  1.00  4.09              
ATOM   3041  CD2 LEU A 188     120.656  98.963  97.823  1.00  4.09              
ATOM   3042 1HD2 LEU A 188     119.667  99.386  97.662  1.00  4.09              
ATOM   3043 2HD2 LEU A 188     120.836  98.155  97.115  1.00  4.09              
ATOM   3044 3HD2 LEU A 188     120.744  98.567  98.832  1.00  4.09              
ATOM   3045  C   LEU A 188     121.788 100.833  93.833  1.00  4.09              
ATOM   3046  O   LEU A 188     120.711 101.301  93.470  1.00  4.09              
ATOM   3047  N   THR A 189     122.939 101.179  93.247  1.00  4.20              
ATOM   3048  H   THR A 189     123.787 100.733  93.583  1.00  4.20              
ATOM   3049  CA  THR A 189     123.082 102.355  92.360  1.00  4.20              
ATOM   3050  HA  THR A 189     122.726 103.218  92.923  1.00  4.20              
ATOM   3051  CB  THR A 189     124.578 102.592  92.080  1.00  4.20              
ATOM   3052  HB  THR A 189     125.125 102.498  93.019  1.00  4.20              
ATOM   3053  CG2 THR A 189     125.186 101.626  91.060  1.00  4.20              
ATOM   3054 1HG2 THR A 189     126.267 101.766  91.041  1.00  4.20              
ATOM   3055 2HG2 THR A 189     124.971 100.597  91.345  1.00  4.20              
ATOM   3056 3HG2 THR A 189     124.787 101.816  90.064  1.00  4.20              
ATOM   3057  OG1 THR A 189     124.781 103.895  91.601  1.00  4.20              
ATOM   3058  HG1 THR A 189     124.164 104.010  90.865  1.00  4.20              
ATOM   3059  C   THR A 189     122.275 102.348  91.049  1.00  4.20              
ATOM   3060  O   THR A 189     122.407 103.272  90.247  1.00  4.20              
ATOM   3061  N   GLY A 190     121.447 101.328  90.826  1.00  4.12              
ATOM   3062  H   GLY A 190     121.372 100.637  91.558  1.00  4.12              
ATOM   3063  CA  GLY A 190     120.529 101.212  89.696  1.00  4.12              
ATOM   3064  HA1 GLY A 190     120.685 100.242  89.220  1.00  4.12              
ATOM   3065  HA2 GLY A 190     120.750 101.979  88.953  1.00  4.12              
ATOM   3066  C   GLY A 190     119.048 101.318  90.042  1.00  4.12              
ATOM   3067  O   GLY A 190     118.211 101.121  89.163  1.00  4.12              
ATOM   3068  N   THR A 191     118.686 101.633  91.293  1.00  4.30              
ATOM   3069  H   THR A 191     119.398 101.730  92.013  1.00  4.30              
ATOM   3070  CA  THR A 191     117.301 101.956  91.663  1.00  4.30              
ATOM   3071  HA  THR A 191     116.653 101.190  91.234  1.00  4.30              
ATOM   3072  CB  THR A 191     117.051 101.923  93.182  1.00  4.30              
ATOM   3073  HB  THR A 191     115.998 102.153  93.351  1.00  4.30              
ATOM   3074  CG2 THR A 191     117.332 100.562  93.819  1.00  4.30              
ATOM   3075 1HG2 THR A 191     117.122 100.613  94.887  1.00  4.30              
ATOM   3076 2HG2 THR A 191     116.693  99.806  93.363  1.00  4.30              
ATOM   3077 3HG2 THR A 191     118.374 100.281  93.678  1.00  4.30              
ATOM   3078  OG1 THR A 191     117.814 102.895  93.850  1.00  4.30              
ATOM   3079  HG1 THR A 191     117.634 103.724  93.384  1.00  4.30              
ATOM   3080  C   THR A 191     116.846 103.287  91.061  1.00  4.30              
ATOM   3081  O   THR A 191     116.696 104.294  91.761  1.00  4.30              
ATOM   3082  N   LYS A 192     116.589 103.294  89.748  1.00  4.48              
ATOM   3083  H   LYS A 192     116.834 102.458  89.224  1.00  4.48              
ATOM   3084  CA  LYS A 192     115.623 104.229  89.165  1.00  4.48              
ATOM   3085  HA  LYS A 192     115.988 105.241  89.332  1.00  4.48              
ATOM   3086  CB  LYS A 192     115.439 104.018  87.656  1.00  4.48              
ATOM   3087  HB1 LYS A 192     114.649 104.692  87.318  1.00  4.48              
ATOM   3088  HB2 LYS A 192     115.111 102.994  87.466  1.00  4.48              
ATOM   3089  CG  LYS A 192     116.710 104.306  86.842  1.00  4.48              
ATOM   3090  HG1 LYS A 192     117.400 103.469  86.968  1.00  4.48              
ATOM   3091  HG2 LYS A 192     117.189 105.220  87.195  1.00  4.48              
ATOM   3092  CD  LYS A 192     116.348 104.471  85.358  1.00  4.48              
ATOM   3093  HD1 LYS A 192     115.951 105.471  85.180  1.00  4.48              
ATOM   3094  HD2 LYS A 192     115.560 103.757  85.118  1.00  4.48              
ATOM   3095  CE  LYS A 192     117.562 104.221  84.453  1.00  4.48              
ATOM   3096  HE1 LYS A 192     118.209 103.495  84.950  1.00  4.48              
ATOM   3097  HE2 LYS A 192     118.131 105.143  84.318  1.00  4.48              
ATOM   3098  NZ  LYS A 192     117.136 103.660  83.151  1.00  4.48              
ATOM   3099  HZ1 LYS A 192     117.874 103.159  82.642  1.00  4.48              
ATOM   3100  HZ2 LYS A 192     116.476 102.896  83.290  1.00  4.48              
ATOM   3101  HZ3 LYS A 192     116.711 104.305  82.506  1.00  4.48              
ATOM   3102  C   LYS A 192     114.296 104.086  89.895  1.00  4.48              
ATOM   3103  O   LYS A 192     113.901 102.983  90.262  1.00  4.48              
ATOM   3104  N   ALA A 193     113.643 105.215  90.135  1.00  5.28              
ATOM   3105  H   ALA A 193     114.044 106.085  89.834  1.00  5.28              
ATOM   3106  CA  ALA A 193     112.333 105.245  90.756  1.00  5.28              
ATOM   3107  HA  ALA A 193     112.358 104.615  91.647  1.00  5.28              
ATOM   3108  CB  ALA A 193     112.046 106.684  91.209  1.00  5.28              
ATOM   3109  HB1 ALA A 193     111.078 106.720  91.710  1.00  5.28              
ATOM   3110  HB2 ALA A 193     112.818 107.016  91.905  1.00  5.28              
ATOM   3111  HB3 ALA A 193     112.022 107.354  90.348  1.00  5.28              
ATOM   3112  C   ALA A 193     111.241 104.672  89.834  1.00  5.28              
ATOM   3113  O   ALA A 193     110.519 105.407  89.163  1.00  5.28              
ATOM   3114  N   ASP A 194     111.141 103.347  89.822  1.00  4.96              
ATOM   3115  H   ASP A 194     111.817 102.816  90.362  1.00  4.96              
ATOM   3116  CA  ASP A 194     110.015 102.597  89.281  1.00  4.96              
ATOM   3117  HA  ASP A 194     109.200 103.298  89.091  1.00  4.96              
ATOM   3118  CB  ASP A 194     110.393 101.952  87.932  1.00  4.96              
ATOM   3119  HB1 ASP A 194     110.893 100.998  88.110  1.00  4.96              
ATOM   3120  HB2 ASP A 194     111.089 102.608  87.405  1.00  4.96              
ATOM   3121  CG  ASP A 194     109.172 101.738  87.028  1.00  4.96              
ATOM   3122  OD1 ASP A 194     108.058 101.524  87.554  1.00  4.96              
ATOM   3123  OD2 ASP A 194     109.291 101.769  85.786  1.00  4.96              
ATOM   3124  C   ASP A 194     109.519 101.604  90.358  1.00  4.96              
ATOM   3125  O   ASP A 194     110.214 101.333  91.341  1.00  4.96              
ATOM   3126  N   LYS A 195     108.271 101.147  90.240  1.00  5.16              
ATOM   3127  H   LYS A 195     107.831 101.318  89.337  1.00  5.16              
ATOM   3128  CA  LYS A 195     107.424 100.661  91.342  1.00  5.16              
ATOM   3129  HA  LYS A 195     107.637 101.296  92.204  1.00  5.16              
ATOM   3130  CB  LYS A 195     105.949 100.863  90.927  1.00  5.16              
ATOM   3131  HB1 LYS A 195     105.664 100.070  90.233  1.00  5.16              
ATOM   3132  HB2 LYS A 195     105.845 101.811  90.395  1.00  5.16              
ATOM   3133  CG  LYS A 195     104.977 100.870  92.117  1.00  5.16              
ATOM   3134  HG1 LYS A 195     105.201 100.025  92.768  1.00  5.16              
ATOM   3135  HG2 LYS A 195     103.962 100.744  91.739  1.00  5.16              
ATOM   3136  CD  LYS A 195     105.039 102.189  92.909  1.00  5.16              
ATOM   3137  HD1 LYS A 195     104.640 102.992  92.287  1.00  5.16              
ATOM   3138  HD2 LYS A 195     106.072 102.442  93.151  1.00  5.16              
ATOM   3139  CE  LYS A 195     104.234 102.121  94.212  1.00  5.16              
ATOM   3140  HE1 LYS A 195     103.205 101.828  93.989  1.00  5.16              
ATOM   3141  HE2 LYS A 195     104.226 103.118  94.662  1.00  5.16              
ATOM   3142  NZ  LYS A 195     104.854 101.169  95.159  1.00  5.16              
ATOM   3143  HZ1 LYS A 195     105.845 101.402  95.310  1.00  5.16              
ATOM   3144  HZ2 LYS A 195     104.453 101.161  96.083  1.00  5.16              
ATOM   3145  HZ3 LYS A 195     104.907 100.230  94.801  1.00  5.16              
ATOM   3146  C   LYS A 195     107.740  99.225  91.805  1.00  5.16              
ATOM   3147  O   LYS A 195     106.920  98.306  91.687  1.00  5.16              
ATOM   3148  N   ILE A 196     108.955  99.025  92.312  1.00  5.44              
ATOM   3149  H   ILE A 196     109.562  99.840  92.333  1.00  5.44              
ATOM   3150  CA  ILE A 196     109.558  97.720  92.600  1.00  5.44              
ATOM   3151  HA  ILE A 196     109.255  97.050  91.794  1.00  5.44              
ATOM   3152  CB  ILE A 196     111.105  97.817  92.530  1.00  5.44              
ATOM   3153  HB  ILE A 196     111.431  98.641  93.167  1.00  5.44              
ATOM   3154  CG2 ILE A 196     111.786  96.519  93.026  1.00  5.44              
ATOM   3155 1HG2 ILE A 196     112.867  96.602  92.933  1.00  5.44              
ATOM   3156 2HG2 ILE A 196     111.571  96.354  94.080  1.00  5.44              
ATOM   3157 3HG2 ILE A 196     111.442  95.662  92.447  1.00  5.44              
ATOM   3158  CG1 ILE A 196     111.544  98.103  91.070  1.00  5.44              
ATOM   3159 1HG1 ILE A 196     110.966  98.934  90.669  1.00  5.44              
ATOM   3160 2HG1 ILE A 196     111.327  97.232  90.451  1.00  5.44              
ATOM   3161  CD1 ILE A 196     113.024  98.471  90.905  1.00  5.44              
ATOM   3162  HD1 ILE A 196     113.201  98.795  89.879  1.00  5.44              
ATOM   3163  HD2 ILE A 196     113.280  99.289  91.580  1.00  5.44              
ATOM   3164  HD3 ILE A 196     113.662  97.612  91.109  1.00  5.44              
ATOM   3165  C   ILE A 196     109.092  97.068  93.904  1.00  5.44              
ATOM   3166  O   ILE A 196     109.309  97.565  95.007  1.00  5.44              
ATOM   3167  N   VAL A 197     108.589  95.840  93.758  1.00  5.11              
ATOM   3168  H   VAL A 197     108.374  95.533  92.816  1.00  5.11              
ATOM   3169  CA  VAL A 197     108.456  94.860  94.837  1.00  5.11              
ATOM   3170  HA  VAL A 197     108.326  95.402  95.774  1.00  5.11              
ATOM   3171  CB  VAL A 197     107.187  94.010  94.644  1.00  5.11              
ATOM   3172  HB  VAL A 197     107.224  93.555  93.660  1.00  5.11              
ATOM   3173  CG1 VAL A 197     107.033  92.902  95.694  1.00  5.11              
ATOM   3174 1HG1 VAL A 197     106.081  92.391  95.550  1.00  5.11              
ATOM   3175 2HG1 VAL A 197     107.833  92.171  95.575  1.00  5.11              
ATOM   3176 3HG1 VAL A 197     107.065  93.330  96.697  1.00  5.11              
ATOM   3177  CG2 VAL A 197     105.929  94.886  94.724  1.00  5.11              
ATOM   3178 1HG2 VAL A 197     105.039  94.281  94.555  1.00  5.11              
ATOM   3179 2HG2 VAL A 197     105.863  95.353  95.707  1.00  5.11              
ATOM   3180 3HG2 VAL A 197     105.972  95.671  93.969  1.00  5.11              
ATOM   3181  C   VAL A 197     109.713  94.007  94.959  1.00  5.11              
ATOM   3182  O   VAL A 197     109.998  93.160  94.109  1.00  5.11              
ATOM   3183  N   VAL A 198     110.469  94.301  96.017  1.00  5.60              
ATOM   3184  H   VAL A 198     110.156  95.064  96.600  1.00  5.60              
ATOM   3185  CA  VAL A 198     111.837  93.820  96.245  1.00  5.60              
ATOM   3186  HA  VAL A 198     112.397  93.953  95.318  1.00  5.60              
ATOM   3187  CB  VAL A 198     112.522  94.685  97.330  1.00  5.60              
ATOM   3188  HB  VAL A 198     113.498  94.262  97.540  1.00  5.60              
ATOM   3189  CG1 VAL A 198     112.755  96.112  96.816  1.00  5.60              
ATOM   3190 1HG1 VAL A 198     113.291  96.684  97.571  1.00  5.60              
ATOM   3191 2HG1 VAL A 198     113.355  96.088  95.907  1.00  5.60              
ATOM   3192 3HG1 VAL A 198     111.807  96.613  96.610  1.00  5.60              
ATOM   3193  CG2 VAL A 198     111.757  94.784  98.660  1.00  5.60              
ATOM   3194 1HG2 VAL A 198     112.316  95.416  99.352  1.00  5.60              
ATOM   3195 2HG2 VAL A 198     110.773  95.231  98.518  1.00  5.60              
ATOM   3196 3HG2 VAL A 198     111.656  93.808  99.128  1.00  5.60              
ATOM   3197  C   VAL A 198     111.930  92.330  96.576  1.00  5.60              
ATOM   3198  O   VAL A 198     112.756  91.635  95.995  1.00  5.60              
ATOM   3199  N   GLN A 199     111.088  91.852  97.496  1.00  5.26              
ATOM   3200  H   GLN A 199     110.429  92.513  97.877  1.00  5.26              
ATOM   3201  CA  GLN A 199     111.062  90.499  98.064  1.00  5.26              
ATOM   3202  HA  GLN A 199     110.910  90.643  99.135  1.00  5.26              
ATOM   3203  CB  GLN A 199     109.829  89.726  97.584  1.00  5.26              
ATOM   3204  HB1 GLN A 199     109.910  88.693  97.926  1.00  5.26              
ATOM   3205  HB2 GLN A 199     109.770  89.739  96.494  1.00  5.26              
ATOM   3206  CG  GLN A 199     108.562  90.341  98.199  1.00  5.26              
ATOM   3207  HG1 GLN A 199     108.367  91.311  97.743  1.00  5.26              
ATOM   3208  HG2 GLN A 199     108.702  90.497  99.269  1.00  5.26              
ATOM   3209  CD  GLN A 199     107.355  89.435  98.035  1.00  5.26              
ATOM   3210  OE1 GLN A 199     107.332  88.304  98.508  1.00  5.26              
ATOM   3211  NE2 GLN A 199     106.308  89.891  97.390  1.00  5.26              
ATOM   3212 1HE2 GLN A 199     106.324  90.813  96.989  1.00  5.26              
ATOM   3213 2HE2 GLN A 199     105.485  89.316  97.368  1.00  5.26              
ATOM   3214  C   GLN A 199     112.356  89.710  98.005  1.00  5.26              
ATOM   3215  O   GLN A 199     112.460  88.701  97.322  1.00  5.26              
ATOM   3216  N   MET A 200     113.305  90.201  98.790  1.00  5.65              
ATOM   3217  H   MET A 200     113.052  90.962  99.403  1.00  5.65              
ATOM   3218  CA  MET A 200     114.693  89.780  98.866  1.00  5.65              
ATOM   3219  HA  MET A 200     114.819  88.803  98.425  1.00  5.65              
ATOM   3220  CB  MET A 200     115.545  90.805  98.089  1.00  5.65              
ATOM   3221  HB1 MET A 200     115.225  90.784  97.049  1.00  5.65              
ATOM   3222  HB2 MET A 200     116.596  90.517  98.130  1.00  5.65              
ATOM   3223  CG  MET A 200     115.400  92.248  98.594  1.00  5.65              
ATOM   3224  HG1 MET A 200     115.719  92.291  99.635  1.00  5.65              
ATOM   3225  HG2 MET A 200     114.350  92.526  98.559  1.00  5.65              
ATOM   3226  SD  MET A 200     116.332  93.506  97.674  1.00  5.65              
ATOM   3227  CE  MET A 200     115.806  93.235  95.959  1.00  5.65              
ATOM   3228  HE1 MET A 200     116.218  94.022  95.326  1.00  5.65              
ATOM   3229  HE2 MET A 200     116.170  92.271  95.608  1.00  5.65              
ATOM   3230  HE3 MET A 200     114.721  93.256  95.890  1.00  5.65              
ATOM   3231  C   MET A 200     115.105  89.691 100.332  1.00  5.65              
ATOM   3232  O   MET A 200     114.353  90.066 101.233  1.00  5.65              
ATOM   3233  N   TYR A 201     116.295  89.161 100.560  1.00  5.40              
ATOM   3234  H   TYR A 201     116.800  88.821  99.755  1.00  5.40              
ATOM   3235  CA  TYR A 201     116.838  88.759 101.855  1.00  5.40              
ATOM   3236  HA  TYR A 201     117.763  88.255 101.591  1.00  5.40              
ATOM   3237  CB  TYR A 201     117.285  89.973 102.702  1.00  5.40              
ATOM   3238  HB1 TYR A 201     116.473  90.272 103.367  1.00  5.40              
ATOM   3239  HB2 TYR A 201     117.492  90.817 102.041  1.00  5.40              
ATOM   3240  CG  TYR A 201     118.543  89.692 103.519  1.00  5.40              
ATOM   3241  CD1 TYR A 201     119.807  90.011 102.983  1.00  5.40              
ATOM   3242  HD1 TYR A 201     119.875  90.554 102.054  1.00  5.40              
ATOM   3243  CE1 TYR A 201     120.986  89.585 103.628  1.00  5.40              
ATOM   3244  HE1 TYR A 201     121.955  89.791 103.199  1.00  5.40              
ATOM   3245  CZ  TYR A 201     120.907  88.847 104.825  1.00  5.40              
ATOM   3246  OH  TYR A 201     122.034  88.405 105.445  1.00  5.40              
ATOM   3247  HH  TYR A 201     121.810  87.950 106.277  1.00  5.40              
ATOM   3248  CE2 TYR A 201     119.646  88.572 105.391  1.00  5.40              
ATOM   3249  HE2 TYR A 201     119.583  87.967 106.277  1.00  5.40              
ATOM   3250  CD2 TYR A 201     118.470  89.009 104.750  1.00  5.40              
ATOM   3251  HD2 TYR A 201     117.507  88.745 105.167  1.00  5.40              
ATOM   3252  C   TYR A 201     116.059  87.716 102.690  1.00  5.40              
ATOM   3253  O   TYR A 201     116.627  87.053 103.548  1.00  5.40              
ATOM   3254  N   HIS A 202     114.810  87.435 102.341  1.00  5.21              
ATOM   3255  H   HIS A 202     114.360  88.133 101.764  1.00  5.21              
ATOM   3256  CA  HIS A 202     114.283  86.071 102.273  1.00  5.21              
ATOM   3257  HA  HIS A 202     113.199  86.182 102.311  1.00  5.21              
ATOM   3258  CB  HIS A 202     114.595  85.562 100.864  1.00  5.21              
ATOM   3259  HB1 HIS A 202     114.155  86.274 100.168  1.00  5.21              
ATOM   3260  HB2 HIS A 202     114.080  84.619 100.693  1.00  5.21              
ATOM   3261  CG  HIS A 202     116.059  85.410 100.509  1.00  5.21              
ATOM   3262  ND1 HIS A 202     116.813  86.312  99.757  1.00  5.21              
ATOM   3263  CE1 HIS A 202     117.963  85.699  99.453  1.00  5.21              
ATOM   3264  HE1 HIS A 202     118.791  86.156  98.931  1.00  5.21              
ATOM   3265  NE2 HIS A 202     117.949  84.447  99.921  1.00  5.21              
ATOM   3266  HE2 HIS A 202     118.770  83.838  99.970  1.00  5.21              
ATOM   3267  CD2 HIS A 202     116.758  84.243 100.568  1.00  5.21              
ATOM   3268  HD2 HIS A 202     116.430  83.318 101.011  1.00  5.21              
ATOM   3269  C   HIS A 202     114.570  85.102 103.437  1.00  5.21              
ATOM   3270  O   HIS A 202     114.575  85.457 104.613  1.00  5.21              
ATOM   3271  N   SER A 203     114.711  83.832 103.072  1.00  5.49              
ATOM   3272  H   SER A 203     114.535  83.612 102.109  1.00  5.49              
ATOM   3273  CA  SER A 203     115.346  82.775 103.852  1.00  5.49              
ATOM   3274  HA  SER A 203     115.301  83.024 104.911  1.00  5.49              
ATOM   3275  CB  SER A 203     114.612  81.452 103.601  1.00  5.49              
ATOM   3276  HB1 SER A 203     115.023  80.669 104.235  1.00  5.49              
ATOM   3277  HB2 SER A 203     114.738  81.156 102.558  1.00  5.49              
ATOM   3278  OG  SER A 203     113.232  81.611 103.869  1.00  5.49              
ATOM   3279  HG  SER A 203     113.134  81.909 104.780  1.00  5.49              
ATOM   3280  C   SER A 203     116.826  82.688 103.450  1.00  5.49              
ATOM   3281  O   SER A 203     117.331  81.613 103.131  1.00  5.49              
ATOM   3282  N   VAL A 204     117.504  83.838 103.317  1.00  5.74              
ATOM   3283  H   VAL A 204     117.018  84.705 103.524  1.00  5.74              
ATOM   3284  CA  VAL A 204     118.947  83.905 103.533  1.00  5.74              
ATOM   3285  HA  VAL A 204     119.357  82.895 103.492  1.00  5.74              
ATOM   3286  CB  VAL A 204     119.790  84.765 102.570  1.00  5.74              
ATOM   3287  HB  VAL A 204     119.675  84.329 101.603  1.00  5.74              
ATOM   3288  CG1 VAL A 204     119.399  86.228 102.457  1.00  5.74              
ATOM   3289 1HG1 VAL A 204     120.055  86.749 101.761  1.00  5.74              
ATOM   3290 2HG1 VAL A 204     118.387  86.273 102.084  1.00  5.74              
ATOM   3291 3HG1 VAL A 204     119.455  86.713 103.428  1.00  5.74              
ATOM   3292  CG2 VAL A 204     121.292  84.710 102.873  1.00  5.74              
ATOM   3293 1HG2 VAL A 204     121.838  85.218 102.080  1.00  5.74              
ATOM   3294 2HG2 VAL A 204     121.518  85.224 103.808  1.00  5.74              
ATOM   3295 3HG2 VAL A 204     121.629  83.675 102.923  1.00  5.74              
ATOM   3296  C   VAL A 204     119.095  84.424 104.927  1.00  5.74              
ATOM   3297  O   VAL A 204     118.338  85.278 105.382  1.00  5.74              
ATOM   3298  N   PHE A 205     120.032  83.839 105.637  1.00  5.34              
ATOM   3299  H   PHE A 205     120.679  83.199 105.205  1.00  5.34              
ATOM   3300  CA  PHE A 205     119.968  83.885 107.064  1.00  5.34              
ATOM   3301  HA  PHE A 205     119.272  84.651 107.405  1.00  5.34              
ATOM   3302  CB  PHE A 205     119.466  82.519 107.580  1.00  5.34              
ATOM   3303  HB1 PHE A 205     119.585  82.482 108.663  1.00  5.34              
ATOM   3304  HB2 PHE A 205     120.106  81.736 107.170  1.00  5.34              
ATOM   3305  CG  PHE A 205     118.011  82.175 107.307  1.00  5.34              
ATOM   3306  CD1 PHE A 205     116.982  83.007 107.790  1.00  5.34              
ATOM   3307  HD1 PHE A 205     117.218  83.932 108.294  1.00  5.34              
ATOM   3308  CE1 PHE A 205     115.635  82.626 107.652  1.00  5.34              
ATOM   3309  HE1 PHE A 205     114.853  83.273 108.030  1.00  5.34              
ATOM   3310  CZ  PHE A 205     115.311  81.399 107.051  1.00  5.34              
ATOM   3311  HZ  PHE A 205     114.278  81.089 106.979  1.00  5.34              
ATOM   3312  CE2 PHE A 205     116.333  80.573 106.550  1.00  5.34              
ATOM   3313  HE2 PHE A 205     116.087  79.628 106.085  1.00  5.34              
ATOM   3314  CD2 PHE A 205     117.679  80.963 106.671  1.00  5.34              
ATOM   3315  HD2 PHE A 205     118.457  80.309 106.303  1.00  5.34              
ATOM   3316  C   PHE A 205     121.303  84.219 107.699  1.00  5.34              
ATOM   3317  O   PHE A 205     122.343  84.251 107.032  1.00  5.34              
ATOM   3318  N   ASP A 206     121.207  84.515 108.999  1.00  5.47              
ATOM   3319  H   ASP A 206     120.320  84.318 109.436  1.00  5.47              
ATOM   3320  CA  ASP A 206     121.987  85.566 109.639  1.00  5.47              
ATOM   3321  HA  ASP A 206     121.578  85.714 110.640  1.00  5.47              
ATOM   3322  CB  ASP A 206     123.430  85.064 109.850  1.00  5.47              
ATOM   3323  HB1 ASP A 206     123.792  84.521 108.979  1.00  5.47              
ATOM   3324  HB2 ASP A 206     123.439  84.365 110.688  1.00  5.47              
ATOM   3325  CG  ASP A 206     124.399  86.197 110.121  1.00  5.47              
ATOM   3326  OD1 ASP A 206     124.547  86.564 111.303  1.00  5.47              
ATOM   3327  OD2 ASP A 206     124.930  86.714 109.111  1.00  5.47              
ATOM   3328  C   ASP A 206     121.805  86.909 108.900  1.00  5.47              
ATOM   3329  O   ASP A 206     121.895  87.000 107.675  1.00  5.47              
ATOM   3330  N   MET A 207     121.447  87.960 109.633  1.00  5.77              
ATOM   3331  H   MET A 207     121.410  87.870 110.638  1.00  5.77              
ATOM   3332  CA  MET A 207     121.128  89.259 109.035  1.00  5.77              
ATOM   3333  HA  MET A 207     121.609  89.322 108.060  1.00  5.77              
ATOM   3334  CB  MET A 207     119.601  89.352 108.802  1.00  5.77              
ATOM   3335  HB1 MET A 207     119.251  88.438 108.330  1.00  5.77              
ATOM   3336  HB2 MET A 207     119.419  90.171 108.105  1.00  5.77              
ATOM   3337  CG  MET A 207     118.738  89.578 110.056  1.00  5.77              
ATOM   3338  HG1 MET A 207     119.377  89.856 110.893  1.00  5.77              
ATOM   3339  HG2 MET A 207     118.245  88.641 110.319  1.00  5.77              
ATOM   3340  SD  MET A 207     117.475  90.876 109.888  1.00  5.77              
ATOM   3341  CE  MET A 207     116.381  90.128 108.652  1.00  5.77              
ATOM   3342  HE1 MET A 207     115.923  89.234 109.071  1.00  5.77              
ATOM   3343  HE2 MET A 207     115.599  90.837 108.382  1.00  5.77              
ATOM   3344  HE3 MET A 207     116.949  89.860 107.761  1.00  5.77              
ATOM   3345  C   MET A 207     121.645  90.502 109.796  1.00  5.77              
ATOM   3346  O   MET A 207     121.035  91.569 109.684  1.00  5.77              
ATOM   3347  N   PRO A 208     122.733  90.447 110.584  1.00  6.39              
ATOM   3348  CD  PRO A 208     123.669  89.358 110.797  1.00  6.39              
ATOM   3349  HD1 PRO A 208     123.950  88.900 109.850  1.00  6.39              
ATOM   3350  HD2 PRO A 208     123.218  88.630 111.471  1.00  6.39              
ATOM   3351  CG  PRO A 208     124.907  89.950 111.465  1.00  6.39              
ATOM   3352  HG1 PRO A 208     125.633  90.239 110.702  1.00  6.39              
ATOM   3353  HG2 PRO A 208     125.353  89.256 112.178  1.00  6.39              
ATOM   3354  CB  PRO A 208     124.347  91.192 112.149  1.00  6.39              
ATOM   3355  HB1 PRO A 208     125.118  91.947 112.313  1.00  6.39              
ATOM   3356  HB2 PRO A 208     123.883  90.909 113.095  1.00  6.39              
ATOM   3357  CA  PRO A 208     123.269  91.656 111.165  1.00  6.39              
ATOM   3358  HA  PRO A 208     122.492  92.196 111.709  1.00  6.39              
ATOM   3359  C   PRO A 208     123.861  92.577 110.082  1.00  6.39              
ATOM   3360  O   PRO A 208     124.143  92.145 108.969  1.00  6.39              
ATOM   3361  N   VAL A 209     124.044  93.865 110.392  1.00  5.55              
ATOM   3362  H   VAL A 209     123.815  94.152 111.332  1.00  5.55              
ATOM   3363  CA  VAL A 209     124.440  94.949 109.454  1.00  5.55              
ATOM   3364  HA  VAL A 209     124.552  95.846 110.067  1.00  5.55              
ATOM   3365  CB  VAL A 209     125.829  94.709 108.807  1.00  5.55              
ATOM   3366  HB  VAL A 209     125.778  93.867 108.118  1.00  5.55              
ATOM   3367  CG1 VAL A 209     126.329  95.922 108.012  1.00  5.55              
ATOM   3368 1HG1 VAL A 209     127.349  95.754 107.668  1.00  5.55              
ATOM   3369 2HG1 VAL A 209     125.705  96.067 107.134  1.00  5.55              
ATOM   3370 3HG1 VAL A 209     126.296  96.819 108.633  1.00  5.55              
ATOM   3371  CG2 VAL A 209     126.895  94.402 109.873  1.00  5.55              
ATOM   3372 1HG2 VAL A 209     127.868  94.273 109.398  1.00  5.55              
ATOM   3373 2HG2 VAL A 209     126.953  95.221 110.591  1.00  5.55              
ATOM   3374 3HG2 VAL A 209     126.655  93.477 110.394  1.00  5.55              
ATOM   3375  C   VAL A 209     123.350  95.350 108.417  1.00  5.55              
ATOM   3376  O   VAL A 209     123.238  96.495 107.928  1.00  5.55              
ATOM   3377  N   ILE A 210     122.470  94.395 108.118  1.00  5.61              
ATOM   3378  H   ILE A 210     122.658  93.462 108.466  1.00  5.61              
ATOM   3379  CA  ILE A 210     121.389  94.556 107.151  1.00  5.61              
ATOM   3380  HA  ILE A 210     121.854  94.824 106.203  1.00  5.61              
ATOM   3381  CB  ILE A 210     120.645  93.214 106.927  1.00  5.61              
ATOM   3382  HB  ILE A 210     120.162  92.945 107.864  1.00  5.61              
ATOM   3383  CG2 ILE A 210     119.520  93.298 105.881  1.00  5.61              
ATOM   3384 1HG2 ILE A 210     119.060  92.316 105.750  1.00  5.61              
ATOM   3385 2HG2 ILE A 210     118.747  93.991 106.209  1.00  5.61              
ATOM   3386 3HG2 ILE A 210     119.919  93.626 104.922  1.00  5.61              
ATOM   3387  CG1 ILE A 210     121.593  92.059 106.516  1.00  5.61              
ATOM   3388 1HG1 ILE A 210     120.997  91.162 106.357  1.00  5.61              
ATOM   3389 2HG1 ILE A 210     122.264  91.837 107.339  1.00  5.61              
ATOM   3390  CD1 ILE A 210     122.457  92.294 105.266  1.00  5.61              
ATOM   3391  HD1 ILE A 210     123.062  91.406 105.081  1.00  5.61              
ATOM   3392  HD2 ILE A 210     121.829  92.475 104.394  1.00  5.61              
ATOM   3393  HD3 ILE A 210     123.127  93.140 105.418  1.00  5.61              
ATOM   3394  C   ILE A 210     120.440  95.715 107.451  1.00  5.61              
ATOM   3395  O   ILE A 210     119.945  96.386 106.543  1.00  5.61              
ATOM   3396  N   ILE A 211     120.205  95.990 108.727  1.00  7.05              
ATOM   3397  H   ILE A 211     120.688  95.454 109.432  1.00  7.05              
ATOM   3398  CA  ILE A 211     119.326  97.076 109.130  1.00  7.05              
ATOM   3399  HA  ILE A 211     118.377  96.903 108.622  1.00  7.05              
ATOM   3400  CB  ILE A 211     119.014  97.017 110.649  1.00  7.05              
ATOM   3401  HB  ILE A 211     118.335  97.841 110.857  1.00  7.05              
ATOM   3402  CG2 ILE A 211     118.218  95.733 110.944  1.00  7.05              
ATOM   3403 1HG2 ILE A 211     117.952  95.701 112.001  1.00  7.05              
ATOM   3404 2HG2 ILE A 211     117.308  95.719 110.345  1.00  7.05              
ATOM   3405 3HG2 ILE A 211     118.801  94.843 110.707  1.00  7.05              
ATOM   3406  CG1 ILE A 211     120.174  97.168 111.664  1.00  7.05              
ATOM   3407 1HG1 ILE A 211     119.734  97.216 112.661  1.00  7.05              
ATOM   3408 2HG1 ILE A 211     120.665  98.127 111.509  1.00  7.05              
ATOM   3409  CD1 ILE A 211     121.246  96.067 111.696  1.00  7.05              
ATOM   3410  HD1 ILE A 211     120.795  95.088 111.859  1.00  7.05              
ATOM   3411  HD2 ILE A 211     121.818  96.062 110.771  1.00  7.05              
ATOM   3412  HD3 ILE A 211     121.937  96.271 112.514  1.00  7.05              
ATOM   3413  C   ILE A 211     119.785  98.437 108.625  1.00  7.05              
ATOM   3414  O   ILE A 211     119.077  99.049 107.817  1.00  7.05              
ATOM   3415  N   ASP A 212     120.981  98.867 109.004  1.00  6.54              
ATOM   3416  H   ASP A 212     121.541  98.295 109.638  1.00  6.54              
ATOM   3417  CA  ASP A 212     121.626 100.088 108.526  1.00  6.54              
ATOM   3418  HA  ASP A 212     121.122 100.957 108.944  1.00  6.54              
ATOM   3419  CB  ASP A 212     123.092 100.082 109.006  1.00  6.54              
ATOM   3420  HB1 ASP A 212     123.512 101.082 108.882  1.00  6.54              
ATOM   3421  HB2 ASP A 212     123.677  99.393 108.394  1.00  6.54              
ATOM   3422  CG  ASP A 212     123.204  99.641 110.467  1.00  6.54              
ATOM   3423  OD1 ASP A 212     123.174 100.528 111.345  1.00  6.54              
ATOM   3424  OD2 ASP A 212     123.182  98.408 110.698  1.00  6.54              
ATOM   3425  C   ASP A 212     121.538 100.133 107.002  1.00  6.54              
ATOM   3426  O   ASP A 212     121.044 101.097 106.407  1.00  6.54              
ATOM   3427  N   CYS A 213     121.902  99.026 106.351  1.00  5.29              
ATOM   3428  H   CYS A 213     122.248  98.223 106.865  1.00  5.29              
ATOM   3429  CA  CYS A 213     121.964  99.050 104.896  1.00  5.29              
ATOM   3430  HA  CYS A 213     122.564  99.910 104.592  1.00  5.29              
ATOM   3431  CB  CYS A 213     122.704  97.785 104.445  1.00  5.29              
ATOM   3432  HB1 CYS A 213     122.826  97.821 103.363  1.00  5.29              
ATOM   3433  HB2 CYS A 213     122.127  96.895 104.704  1.00  5.29              
ATOM   3434  SG  CYS A 213     124.350  97.695 105.209  1.00  5.29              
ATOM   3435  HG  CYS A 213     123.949  97.429 106.466  1.00  5.29              
ATOM   3436  C   CYS A 213     120.638  99.159 104.138  1.00  5.29              
ATOM   3437  O   CYS A 213     120.644  99.631 103.000  1.00  5.29              
ATOM   3438  N   LEU A 214     119.496  98.767 104.722  1.00  5.35              
ATOM   3439  H   LEU A 214     119.538  98.350 105.647  1.00  5.35              
ATOM   3440  CA  LEU A 214     118.205  98.926 104.014  1.00  5.35              
ATOM   3441  HA  LEU A 214     118.375  98.898 102.937  1.00  5.35              
ATOM   3442  CB  LEU A 214     117.279  97.730 104.369  1.00  5.35              
ATOM   3443  HB1 LEU A 214     116.240  98.059 104.340  1.00  5.35              
ATOM   3444  HB2 LEU A 214     117.502  97.402 105.385  1.00  5.35              
ATOM   3445  CG  LEU A 214     117.365  96.469 103.484  1.00  5.35              
ATOM   3446  HG  LEU A 214     116.755  95.696 103.952  1.00  5.35              
ATOM   3447  CD1 LEU A 214     116.812  96.707 102.080  1.00  5.35              
ATOM   3448 1HD1 LEU A 214     116.751  95.758 101.546  1.00  5.35              
ATOM   3449 2HD1 LEU A 214     115.817  97.147 102.132  1.00  5.35              
ATOM   3450 3HD1 LEU A 214     117.474  97.370 101.532  1.00  5.35              
ATOM   3451  CD2 LEU A 214     118.785  95.938 103.351  1.00  5.35              
ATOM   3452 1HD2 LEU A 214     118.796  95.028 102.751  1.00  5.35              
ATOM   3453 2HD2 LEU A 214     119.419  96.685 102.881  1.00  5.35              
ATOM   3454 3HD2 LEU A 214     119.183  95.710 104.333  1.00  5.35              
ATOM   3455  C   LEU A 214     117.603 100.321 104.297  1.00  5.35              
ATOM   3456  O   LEU A 214     116.449 100.575 103.945  1.00  5.35              
ATOM   3457  N   ALA A 215     118.322 101.210 105.001  1.00  5.64              
ATOM   3458  H   ALA A 215     119.264 100.956 105.286  1.00  5.64              
ATOM   3459  CA  ALA A 215     117.705 102.330 105.713  1.00  5.64              
ATOM   3460  HA  ALA A 215     116.870 101.913 106.275  1.00  5.64              
ATOM   3461  CB  ALA A 215     118.691 102.877 106.755  1.00  5.64              
ATOM   3462  HB1 ALA A 215     118.221 103.664 107.343  1.00  5.64              
ATOM   3463  HB2 ALA A 215     118.989 102.080 107.436  1.00  5.64              
ATOM   3464  HB3 ALA A 215     119.574 103.281 106.257  1.00  5.64              
ATOM   3465  C   ALA A 215     117.079 103.481 104.918  1.00  5.64              
ATOM   3466  O   ALA A 215     116.503 104.381 105.530  1.00  5.64              
ATOM   3467  N   SER A 216     117.129 103.461 103.588  1.00  5.47              
ATOM   3468  H   SER A 216     117.626 102.702 103.139  1.00  5.47              
ATOM   3469  CA  SER A 216     116.317 104.366 102.763  1.00  5.47              
ATOM   3470  HA  SER A 216     115.462 104.690 103.357  1.00  5.47              
ATOM   3471  CB  SER A 216     117.116 105.621 102.376  1.00  5.47              
ATOM   3472  HB1 SER A 216     117.774 105.393 101.535  1.00  5.47              
ATOM   3473  HB2 SER A 216     117.731 105.935 103.221  1.00  5.47              
ATOM   3474  OG  SER A 216     116.242 106.691 102.034  1.00  5.47              
ATOM   3475  HG  SER A 216     115.982 107.117 102.861  1.00  5.47              
ATOM   3476  C   SER A 216     115.720 103.645 101.549  1.00  5.47              
ATOM   3477  O   SER A 216     115.613 104.201 100.455  1.00  5.47              
ATOM   3478  N   PHE A 217     115.306 102.393 101.734  1.00  5.48              
ATOM   3479  H   PHE A 217     115.453 101.962 102.639  1.00  5.48              
ATOM   3480  CA  PHE A 217     114.247 101.834 100.904  1.00  5.48              
ATOM   3481  HA  PHE A 217     114.477 102.030  99.854  1.00  5.48              
ATOM   3482  CB  PHE A 217     114.186 100.309 101.085  1.00  5.48              
ATOM   3483  HB1 PHE A 217     113.193  99.960 100.797  1.00  5.48              
ATOM   3484  HB2 PHE A 217     114.330 100.049 102.134  1.00  5.48              
ATOM   3485  CG  PHE A 217     115.218  99.589 100.231  1.00  5.48              
ATOM   3486  CD1 PHE A 217     116.594  99.768 100.475  1.00  5.48              
ATOM   3487  HD1 PHE A 217     116.928 100.361 101.311  1.00  5.48              
ATOM   3488  CE1 PHE A 217     117.550  99.193  99.621  1.00  5.48              
ATOM   3489  HE1 PHE A 217     118.603  99.352  99.812  1.00  5.48              
ATOM   3490  CZ  PHE A 217     117.134  98.419  98.524  1.00  5.48              
ATOM   3491  HZ  PHE A 217     117.863  97.995  97.848  1.00  5.48              
ATOM   3492  CE2 PHE A 217     115.765  98.214  98.291  1.00  5.48              
ATOM   3493  HE2 PHE A 217     115.449  97.625  97.440  1.00  5.48              
ATOM   3494  CD2 PHE A 217     114.807  98.802  99.137  1.00  5.48              
ATOM   3495  HD2 PHE A 217     113.755  98.661  98.931  1.00  5.48              
ATOM   3496  C   PHE A 217     112.920 102.533 101.224  1.00  5.48              
ATOM   3497  O   PHE A 217     112.701 103.008 102.338  1.00  5.48              
ATOM   3498  N   LYS A 218     112.059 102.635 100.209  1.00  5.78              
ATOM   3499  H   LYS A 218     112.306 102.181  99.342  1.00  5.78              
ATOM   3500  CA  LYS A 218     110.769 103.339 100.266  1.00  5.78              
ATOM   3501  HA  LYS A 218     110.437 103.322 101.307  1.00  5.78              
ATOM   3502  CB  LYS A 218     110.901 104.832  99.893  1.00  5.78              
ATOM   3503  HB1 LYS A 218     111.470 105.329 100.677  1.00  5.78              
ATOM   3504  HB2 LYS A 218     109.903 105.271  99.932  1.00  5.78              
ATOM   3505  CG  LYS A 218     111.503 105.161  98.510  1.00  5.78              
ATOM   3506  HG1 LYS A 218     111.054 106.093  98.161  1.00  5.78              
ATOM   3507  HG2 LYS A 218     111.222 104.381  97.801  1.00  5.78              
ATOM   3508  CD  LYS A 218     113.032 105.343  98.482  1.00  5.78              
ATOM   3509  HD1 LYS A 218     113.336 105.519  97.449  1.00  5.78              
ATOM   3510  HD2 LYS A 218     113.509 104.424  98.820  1.00  5.78              
ATOM   3511  CE  LYS A 218     113.494 106.524  99.355  1.00  5.78              
ATOM   3512  HE1 LYS A 218     113.123 106.365 100.370  1.00  5.78              
ATOM   3513  HE2 LYS A 218     113.048 107.448  98.975  1.00  5.78              
ATOM   3514  NZ  LYS A 218     114.973 106.634  99.400  1.00  5.78              
ATOM   3515  HZ1 LYS A 218     115.278 107.265 100.133  1.00  5.78              
ATOM   3516  HZ2 LYS A 218     115.366 105.734  99.672  1.00  5.78              
ATOM   3517  HZ3 LYS A 218     115.372 106.907  98.513  1.00  5.78              
ATOM   3518  C   LYS A 218     109.655 102.603  99.526  1.00  5.78              
ATOM   3519  O   LYS A 218     108.809 103.196  98.865  1.00  5.78              
ATOM   3520  N   GLU A 219     109.702 101.289  99.680  1.00  5.53              
ATOM   3521  H   GLU A 219     110.386 100.919 100.321  1.00  5.53              
ATOM   3522  CA  GLU A 219     108.765 100.311  99.146  1.00  5.53              
ATOM   3523  HA  GLU A 219     107.781 100.753  98.979  1.00  5.53              
ATOM   3524  CB  GLU A 219     109.343  99.731  97.836  1.00  5.53              
ATOM   3525  HB1 GLU A 219     108.838  98.793  97.599  1.00  5.53              
ATOM   3526  HB2 GLU A 219     110.397  99.493  97.988  1.00  5.53              
ATOM   3527  CG  GLU A 219     109.224 100.652  96.615  1.00  5.53              
ATOM   3528  HG1 GLU A 219     109.791 100.206  95.795  1.00  5.53              
ATOM   3529  HG2 GLU A 219     109.681 101.618  96.835  1.00  5.53              
ATOM   3530  CD  GLU A 219     107.773 100.845  96.162  1.00  5.53              
ATOM   3531  OE1 GLU A 219     106.828 100.269  96.758  1.00  5.53              
ATOM   3532  OE2 GLU A 219     107.533 101.578  95.177  1.00  5.53              
ATOM   3533  C   GLU A 219     108.637  99.161 100.117  1.00  5.53              
ATOM   3534  O   GLU A 219     109.600  98.850 100.826  1.00  5.53              
ATOM   3535  N   VAL A 220     107.454  98.546 100.162  1.00  6.05              
ATOM   3536  H   VAL A 220     106.720  98.824  99.523  1.00  6.05              
ATOM   3537  CA  VAL A 220     107.123  97.747 101.347  1.00  6.05              
ATOM   3538  HA  VAL A 220     108.033  97.313 101.746  1.00  6.05              
ATOM   3539  CB  VAL A 220     106.570  98.637 102.503  1.00  6.05              
ATOM   3540  HB  VAL A 220     106.111  97.976 103.239  1.00  6.05              
ATOM   3541  CG1 VAL A 220     107.667  99.387 103.266  1.00  6.05              
ATOM   3542 1HG1 VAL A 220     107.246  99.849 104.161  1.00  6.05              
ATOM   3543 2HG1 VAL A 220     108.448  98.690 103.564  1.00  6.05              
ATOM   3544 3HG1 VAL A 220     108.104 100.165 102.641  1.00  6.05              
ATOM   3545  CG2 VAL A 220     105.518  99.680 102.090  1.00  6.05              
ATOM   3546 1HG2 VAL A 220     105.102 100.155 102.979  1.00  6.05              
ATOM   3547 2HG2 VAL A 220     105.973 100.453 101.471  1.00  6.05              
ATOM   3548 3HG2 VAL A 220     104.715  99.205 101.531  1.00  6.05              
ATOM   3549  C   VAL A 220     106.178  96.547 101.167  1.00  6.05              
ATOM   3550  O   VAL A 220     104.963  96.659 101.244  1.00  6.05              
ATOM   3551  N   GLU A 221     106.798  95.371 101.168  1.00  6.11              
ATOM   3552  H   GLU A 221     107.798  95.401 101.028  1.00  6.11              
ATOM   3553  CA  GLU A 221     106.336  94.170 101.876  1.00  6.11              
ATOM   3554  HA  GLU A 221     105.507  94.451 102.522  1.00  6.11              
ATOM   3555  CB  GLU A 221     105.883  93.092 100.872  1.00  6.11              
ATOM   3556  HB1 GLU A 221     106.735  92.665 100.340  1.00  6.11              
ATOM   3557  HB2 GLU A 221     105.258  93.583 100.124  1.00  6.11              
ATOM   3558  CG  GLU A 221     105.010  91.973 101.482  1.00  6.11              
ATOM   3559  HG1 GLU A 221     104.308  91.647 100.710  1.00  6.11              
ATOM   3560  HG2 GLU A 221     104.420  92.384 102.305  1.00  6.11              
ATOM   3561  CD  GLU A 221     105.766  90.722 101.974  1.00  6.11              
ATOM   3562  OE1 GLU A 221     105.111  89.661 102.101  1.00  6.11              
ATOM   3563  OE2 GLU A 221     106.981  90.800 102.246  1.00  6.11              
ATOM   3564  C   GLU A 221     107.532  93.762 102.724  1.00  6.11              
ATOM   3565  O   GLU A 221     108.676  93.788 102.263  1.00  6.11              
ATOM   3566  N   LEU A 222     107.252  93.546 104.004  1.00  6.48              
ATOM   3567  H   LEU A 222     106.283  93.511 104.282  1.00  6.48              
ATOM   3568  CA  LEU A 222     108.234  93.312 105.045  1.00  6.48              
ATOM   3569  HA  LEU A 222     109.185  93.030 104.593  1.00  6.48              
ATOM   3570  CB  LEU A 222     108.430  94.591 105.895  1.00  6.48              
ATOM   3571  HB1 LEU A 222     109.052  94.339 106.755  1.00  6.48              
ATOM   3572  HB2 LEU A 222     107.457  94.908 106.274  1.00  6.48              
ATOM   3573  CG  LEU A 222     109.088  95.779 105.160  1.00  6.48              
ATOM   3574  HG  LEU A 222     108.489  96.052 104.291  1.00  6.48              
ATOM   3575  CD1 LEU A 222     109.157  96.990 106.096  1.00  6.48              
ATOM   3576 1HD1 LEU A 222     109.609  97.831 105.571  1.00  6.48              
ATOM   3577 2HD1 LEU A 222     108.146  97.275 106.392  1.00  6.48              
ATOM   3578 3HD1 LEU A 222     109.747  96.746 106.978  1.00  6.48              
ATOM   3579  CD2 LEU A 222     110.514  95.453 104.705  1.00  6.48              
ATOM   3580 1HD2 LEU A 222     110.967  96.341 104.265  1.00  6.48              
ATOM   3581 2HD2 LEU A 222     111.117  95.120 105.551  1.00  6.48              
ATOM   3582 3HD2 LEU A 222     110.499  94.677 103.940  1.00  6.48              
ATOM   3583  C   LEU A 222     107.763  92.106 105.835  1.00  6.48              
ATOM   3584  O   LEU A 222     107.561  92.158 107.049  1.00  6.48              
ATOM   3585  N   ARG A 223     107.574  91.014 105.088  1.00  6.58              
ATOM   3586  H   ARG A 223     107.636  91.107 104.071  1.00  6.58              
ATOM   3587  CA  ARG A 223     107.647  89.667 105.625  1.00  6.58              
ATOM   3588  HA  ARG A 223     106.832  89.553 106.340  1.00  6.58              
ATOM   3589  CB  ARG A 223     107.417  88.659 104.493  1.00  6.58              
ATOM   3590  HB1 ARG A 223     108.240  88.703 103.779  1.00  6.58              
ATOM   3591  HB2 ARG A 223     106.505  88.965 103.991  1.00  6.58              
ATOM   3592  CG  ARG A 223     107.186  87.216 104.951  1.00  6.58              
ATOM   3593  HG1 ARG A 223     106.462  87.214 105.768  1.00  6.58              
ATOM   3594  HG2 ARG A 223     108.116  86.783 105.310  1.00  6.58              
ATOM   3595  CD  ARG A 223     106.617  86.365 103.804  1.00  6.58              
ATOM   3596  HD1 ARG A 223     105.694  86.826 103.444  1.00  6.58              
ATOM   3597  HD2 ARG A 223     106.354  85.385 104.207  1.00  6.58              
ATOM   3598  NE  ARG A 223     107.570  86.182 102.685  1.00  6.58              
ATOM   3599  HE  ARG A 223     108.291  85.497 102.817  1.00  6.58              
ATOM   3600  CZ  ARG A 223     107.506  86.757 101.490  1.00  6.58              
ATOM   3601  NH1 ARG A 223     106.650  87.666 101.150  1.00  6.58              
ATOM   3602 1HH1 ARG A 223     106.104  88.208 101.829  1.00  6.58              
ATOM   3603 2HH1 ARG A 223     106.680  88.045 100.219  1.00  6.58              
ATOM   3604  NH2 ARG A 223     108.323  86.435 100.529  1.00  6.58              
ATOM   3605 1HH2 ARG A 223     109.069  85.787 100.665  1.00  6.58              
ATOM   3606 2HH2 ARG A 223     108.185  86.909  99.643  1.00  6.58              
ATOM   3607  C   ARG A 223     108.950  89.530 106.374  1.00  6.58              
ATOM   3608  O   ARG A 223     109.993  89.258 105.787  1.00  6.58              
ATOM   3609  N   GLY A 224     108.855  89.792 107.674  1.00  7.20              
ATOM   3610  H   GLY A 224     107.969  90.179 107.973  1.00  7.20              
ATOM   3611  CA  GLY A 224     109.930  89.780 108.656  1.00  7.20              
ATOM   3612  HA1 GLY A 224     109.615  90.325 109.546  1.00  7.20              
ATOM   3613  HA2 GLY A 224     110.811  90.269 108.237  1.00  7.20              
ATOM   3614  C   GLY A 224     110.301  88.369 109.056  1.00  7.20              
ATOM   3615  O   GLY A 224     110.218  88.021 110.221  1.00  7.20              
ATOM   3616  N   LEU A 225     110.603  87.554 108.048  1.00  7.53              
ATOM   3617  H   LEU A 225     110.684  88.018 107.150  1.00  7.53              
ATOM   3618  CA  LEU A 225     110.631  86.097 107.991  1.00  7.53              
ATOM   3619  HA  LEU A 225     109.649  85.724 108.283  1.00  7.53              
ATOM   3620  CB  LEU A 225     110.896  85.776 106.497  1.00  7.53              
ATOM   3621  HB1 LEU A 225     111.882  86.164 106.236  1.00  7.53              
ATOM   3622  HB2 LEU A 225     110.177  86.340 105.907  1.00  7.53              
ATOM   3623  CG  LEU A 225     110.840  84.311 106.017  1.00  7.53              
ATOM   3624  HG  LEU A 225     111.713  83.764 106.369  1.00  7.53              
ATOM   3625  CD1 LEU A 225     109.574  83.584 106.472  1.00  7.53              
ATOM   3626 1HD1 LEU A 225     109.544  82.585 106.037  1.00  7.53              
ATOM   3627 2HD1 LEU A 225     109.585  83.476 107.558  1.00  7.53              
ATOM   3628 3HD1 LEU A 225     108.687  84.141 106.175  1.00  7.53              
ATOM   3629  CD2 LEU A 225     110.869  84.287 104.487  1.00  7.53              
ATOM   3630 1HD2 LEU A 225     110.869  83.255 104.137  1.00  7.53              
ATOM   3631 2HD2 LEU A 225     110.000  84.808 104.090  1.00  7.53              
ATOM   3632 3HD2 LEU A 225     111.777  84.778 104.141  1.00  7.53              
ATOM   3633  C   LEU A 225     111.660  85.433 108.900  1.00  7.53              
ATOM   3634  O   LEU A 225     111.929  84.238 108.807  1.00  7.53              
ATOM   3635  N   HIS A 226     112.278  86.236 109.745  1.00  8.17              
ATOM   3636  H   HIS A 226     111.864  87.143 109.919  1.00  8.17              
ATOM   3637  CA  HIS A 226     113.310  85.824 110.645  1.00  8.17              
ATOM   3638  HA  HIS A 226     113.636  84.812 110.402  1.00  8.17              
ATOM   3639  CB  HIS A 226     114.533  86.751 110.506  1.00  8.17              
ATOM   3640  HB1 HIS A 226     115.222  86.510 111.315  1.00  8.17              
ATOM   3641  HB2 HIS A 226     114.220  87.788 110.641  1.00  8.17              
ATOM   3642  CG  HIS A 226     115.314  86.645 109.207  1.00  8.17              
ATOM   3643  ND1 HIS A 226     116.710  86.628 109.118  1.00  8.17              
ATOM   3644  CE1 HIS A 226     117.000  86.590 107.808  1.00  8.17              
ATOM   3645  HE1 HIS A 226     118.000  86.559 107.400  1.00  8.17              
ATOM   3646  NE2 HIS A 226     115.878  86.561 107.075  1.00  8.17              
ATOM   3647  HE2 HIS A 226     115.838  86.433 106.063  1.00  8.17              
ATOM   3648  CD2 HIS A 226     114.806  86.618 107.936  1.00  8.17              
ATOM   3649  HD2 HIS A 226     113.767  86.641 107.651  1.00  8.17              
ATOM   3650  C   HIS A 226     112.761  85.810 112.039  1.00  8.17              
ATOM   3651  O   HIS A 226     112.079  86.749 112.437  1.00  8.17              
ATOM   3652  N   ASP A 227     113.094  84.760 112.780  1.00  7.98              
ATOM   3653  H   ASP A 227     113.664  84.028 112.390  1.00  7.98              
ATOM   3654  CA  ASP A 227     112.905  84.777 114.217  1.00  7.98              
ATOM   3655  HA  ASP A 227     111.835  84.827 114.413  1.00  7.98              
ATOM   3656  CB  ASP A 227     113.403  83.460 114.830  1.00  7.98              
ATOM   3657  HB1 ASP A 227     114.488  83.393 114.733  1.00  7.98              
ATOM   3658  HB2 ASP A 227     112.959  82.628 114.281  1.00  7.98              
ATOM   3659  CG  ASP A 227     113.013  83.333 116.304  1.00  7.98              
ATOM   3660  OD1 ASP A 227     113.056  82.197 116.823  1.00  7.98              
ATOM   3661  OD2 ASP A 227     112.682  84.368 116.922  1.00  7.98              
ATOM   3662  C   ASP A 227     113.607  86.008 114.804  1.00  7.98              
ATOM   3663  O   ASP A 227     114.836  86.100 114.720  1.00  7.98              
ATOM   3664  N   PRO A 228     112.847  86.987 115.328  1.00  8.15              
ATOM   3665  CD  PRO A 228     111.393  87.009 115.497  1.00  8.15              
ATOM   3666  HD1 PRO A 228     111.065  86.210 116.163  1.00  8.15              
ATOM   3667  HD2 PRO A 228     110.896  86.914 114.533  1.00  8.15              
ATOM   3668  CG  PRO A 228     111.050  88.369 116.104  1.00  8.15              
ATOM   3669  HG1 PRO A 228     110.990  88.284 117.191  1.00  8.15              
ATOM   3670  HG2 PRO A 228     110.121  88.770 115.696  1.00  8.15              
ATOM   3671  CB  PRO A 228     112.255  89.223 115.716  1.00  8.15              
ATOM   3672  HB1 PRO A 228     112.370  90.089 116.367  1.00  8.15              
ATOM   3673  HB2 PRO A 228     112.156  89.543 114.678  1.00  8.15              
ATOM   3674  CA  PRO A 228     113.409  88.220 115.830  1.00  8.15              
ATOM   3675  HA  PRO A 228     114.243  88.535 115.212  1.00  8.15              
ATOM   3676  C   PRO A 228     113.911  88.070 117.270  1.00  8.15              
ATOM   3677  O   PRO A 228     114.097  89.091 117.932  1.00  8.15              
ATOM   3678  N   GLN A 229     114.053  86.832 117.773  1.00  6.49              
ATOM   3679  H   GLN A 229     113.774  86.048 117.188  1.00  6.49              
ATOM   3680  CA  GLN A 229     114.293  86.521 119.181  1.00  6.49              
ATOM   3681  HA  GLN A 229     113.376  86.787 119.708  1.00  6.49              
ATOM   3682  CB  GLN A 229     114.504  85.019 119.435  1.00  6.49              
ATOM   3683  HB1 GLN A 229     113.578  84.486 119.226  1.00  6.49              
ATOM   3684  HB2 GLN A 229     114.709  84.883 120.498  1.00  6.49              
ATOM   3685  CG  GLN A 229     115.650  84.376 118.638  1.00  6.49              
ATOM   3686  HG1 GLN A 229     116.569  84.939 118.795  1.00  6.49              
ATOM   3687  HG2 GLN A 229     115.413  84.386 117.574  1.00  6.49              
ATOM   3688  CD  GLN A 229     115.887  82.939 119.089  1.00  6.49              
ATOM   3689  OE1 GLN A 229     116.822  82.631 119.811  1.00  6.49              
ATOM   3690  NE2 GLN A 229     115.061  81.995 118.708  1.00  6.49              
ATOM   3691 1HE2 GLN A 229     114.265  82.189 118.087  1.00  6.49              
ATOM   3692 2HE2 GLN A 229     115.251  81.070 119.030  1.00  6.49              
ATOM   3693  C   GLN A 229     115.393  87.342 119.866  1.00  6.49              
ATOM   3694  O   GLN A 229     115.218  87.730 121.020  1.00  6.49              
ATOM   3695  N   ASP A 230     116.442  87.711 119.129  1.00  7.41              
ATOM   3696  H   ASP A 230     116.539  87.300 118.214  1.00  7.41              
ATOM   3697  CA  ASP A 230     116.955  89.068 119.284  1.00  7.41              
ATOM   3698  HA  ASP A 230     116.125  89.672 119.650  1.00  7.41              
ATOM   3699  CB  ASP A 230     118.056  89.199 120.348  1.00  7.41              
ATOM   3700  HB1 ASP A 230     118.948  88.660 120.021  1.00  7.41              
ATOM   3701  HB2 ASP A 230     117.713  88.761 121.286  1.00  7.41              
ATOM   3702  CG  ASP A 230     118.397  90.680 120.594  1.00  7.41              
ATOM   3703  OD1 ASP A 230     117.526  91.549 120.333  1.00  7.41              
ATOM   3704  OD2 ASP A 230     119.529  90.958 121.039  1.00  7.41              
ATOM   3705  C   ASP A 230     117.402  89.689 117.956  1.00  7.41              
ATOM   3706  O   ASP A 230     118.477  89.413 117.422  1.00  7.41              
ATOM   3707  N   PHE A 231     116.583  90.625 117.484  1.00  8.32              
ATOM   3708  H   PHE A 231     115.659  90.673 117.891  1.00  8.32              
ATOM   3709  CA  PHE A 231     117.085  91.782 116.754  1.00  8.32              
ATOM   3710  HA  PHE A 231     118.175  91.753 116.790  1.00  8.32              
ATOM   3711  CB  PHE A 231     116.676  91.722 115.270  1.00  8.32              
ATOM   3712  HB1 PHE A 231     116.991  92.644 114.782  1.00  8.32              
ATOM   3713  HB2 PHE A 231     115.588  91.669 115.208  1.00  8.32              
ATOM   3714  CG  PHE A 231     117.295  90.573 114.490  1.00  8.32              
ATOM   3715  CD1 PHE A 231     116.474  89.609 113.879  1.00  8.32              
ATOM   3716  HD1 PHE A 231     115.402  89.703 113.924  1.00  8.32              
ATOM   3717  CE1 PHE A 231     117.046  88.499 113.236  1.00  8.32              
ATOM   3718  HE1 PHE A 231     116.406  87.736 112.821  1.00  8.32              
ATOM   3719  CZ  PHE A 231     118.443  88.364 113.167  1.00  8.32              
ATOM   3720  HZ  PHE A 231     118.875  87.496 112.691  1.00  8.32              
ATOM   3721  CE2 PHE A 231     119.270  89.351 113.730  1.00  8.32              
ATOM   3722  HE2 PHE A 231     120.345  89.243 113.695  1.00  8.32              
ATOM   3723  CD2 PHE A 231     118.697  90.452 114.391  1.00  8.32              
ATOM   3724  HD2 PHE A 231     119.337  91.184 114.859  1.00  8.32              
ATOM   3725  C   PHE A 231     116.718  93.129 117.423  1.00  8.32              
ATOM   3726  O   PHE A 231     117.000  94.203 116.891  1.00  8.32              
ATOM   3727  N   LEU A 232     116.082  93.102 118.590  1.00  7.71              
ATOM   3728  H   LEU A 232     116.318  92.320 119.206  1.00  7.71              
ATOM   3729  CA  LEU A 232     114.797  93.755 118.819  1.00  7.71              
ATOM   3730  HA  LEU A 232     114.142  93.493 117.989  1.00  7.71              
ATOM   3731  CB  LEU A 232     114.182  93.174 120.114  1.00  7.71              
ATOM   3732  HB1 LEU A 232     113.336  93.789 120.424  1.00  7.71              
ATOM   3733  HB2 LEU A 232     114.934  93.218 120.905  1.00  7.71              
ATOM   3734  CG  LEU A 232     113.698  91.718 119.978  1.00  7.71              
ATOM   3735  HG  LEU A 232     114.472  91.129 119.495  1.00  7.71              
ATOM   3736  CD1 LEU A 232     113.416  91.111 121.349  1.00  7.71              
ATOM   3737 1HD1 LEU A 232     113.127  90.067 121.227  1.00  7.71              
ATOM   3738 2HD1 LEU A 232     114.326  91.139 121.951  1.00  7.71              
ATOM   3739 3HD1 LEU A 232     112.622  91.659 121.856  1.00  7.71              
ATOM   3740  CD2 LEU A 232     112.407  91.626 119.158  1.00  7.71              
ATOM   3741 1HD2 LEU A 232     112.087  90.583 119.109  1.00  7.71              
ATOM   3742 2HD2 LEU A 232     111.620  92.220 119.624  1.00  7.71              
ATOM   3743 3HD2 LEU A 232     112.579  91.974 118.142  1.00  7.71              
ATOM   3744  C   LEU A 232     114.810  95.294 118.844  1.00  7.71              
ATOM   3745  O   LEU A 232     114.363  95.970 117.908  1.00  7.71              
ATOM   3746  N   GLU A 233     115.281  95.855 119.953  1.00  7.19              
ATOM   3747  H   GLU A 233     115.645  95.241 120.669  1.00  7.19              
ATOM   3748  CA  GLU A 233     115.172  97.283 120.245  1.00  7.19              
ATOM   3749  HA  GLU A 233     114.119  97.568 120.259  1.00  7.19              
ATOM   3750  CB  GLU A 233     115.788  97.504 121.648  1.00  7.19              
ATOM   3751  HB1 GLU A 233     116.804  97.106 121.653  1.00  7.19              
ATOM   3752  HB2 GLU A 233     115.216  96.924 122.374  1.00  7.19              
ATOM   3753  CG  GLU A 233     115.859  98.963 122.134  1.00  7.19              
ATOM   3754  HG1 GLU A 233     116.521  99.524 121.471  1.00  7.19              
ATOM   3755  HG2 GLU A 233     116.298  98.975 123.134  1.00  7.19              
ATOM   3756  CD  GLU A 233     114.488  99.641 122.183  1.00  7.19              
ATOM   3757  OE1 GLU A 233     113.457  98.929 122.172  1.00  7.19              
ATOM   3758  OE2 GLU A 233     114.405 100.884 122.060  1.00  7.19              
ATOM   3759  C   GLU A 233     115.880  98.113 119.180  1.00  7.19              
ATOM   3760  O   GLU A 233     115.261  98.912 118.466  1.00  7.19              
ATOM   3761  N   ASN A 234     117.159  97.790 119.000  1.00  7.29              
ATOM   3762  H   ASN A 234     117.540  97.104 119.640  1.00  7.29              
ATOM   3763  CA  ASN A 234     118.026  98.249 117.927  1.00  7.29              
ATOM   3764  HA  ASN A 234     118.310  99.283 118.130  1.00  7.29              
ATOM   3765  CB  ASN A 234     119.319  97.391 117.874  1.00  7.29              
ATOM   3766  HB1 ASN A 234     120.180  98.058 117.860  1.00  7.29              
ATOM   3767  HB2 ASN A 234     119.349  96.813 116.950  1.00  7.29              
ATOM   3768  CG  ASN A 234     119.504  96.420 119.031  1.00  7.29              
ATOM   3769  OD1 ASN A 234     120.040  96.771 120.065  1.00  7.29              
ATOM   3770  ND2 ASN A 234     118.996  95.213 118.918  1.00  7.29              
ATOM   3771 1HD2 ASN A 234     118.525  94.913 118.076  1.00  7.29              
ATOM   3772 2HD2 ASN A 234     119.143  94.569 119.686  1.00  7.29              
ATOM   3773  C   ASN A 234     117.295  98.203 116.573  1.00  7.29              
ATOM   3774  O   ASN A 234     117.275  99.219 115.875  1.00  7.29              
ATOM   3775  N   LEU A 235     116.632  97.085 116.226  1.00  7.22              
ATOM   3776  H   LEU A 235     116.636  96.278 116.839  1.00  7.22              
ATOM   3777  CA  LEU A 235     115.893  96.974 114.970  1.00  7.22              
ATOM   3778  HA  LEU A 235     116.613  97.145 114.168  1.00  7.22              
ATOM   3779  CB  LEU A 235     115.304  95.560 114.741  1.00  7.22              
ATOM   3780  HB1 LEU A 235     114.802  95.228 115.645  1.00  7.22              
ATOM   3781  HB2 LEU A 235     116.133  94.880 114.554  1.00  7.22              
ATOM   3782  CG  LEU A 235     114.292  95.422 113.581  1.00  7.22              
ATOM   3783  HG  LEU A 235     113.436  96.071 113.770  1.00  7.22              
ATOM   3784  CD1 LEU A 235     114.885  95.782 112.219  1.00  7.22              
ATOM   3785 1HD1 LEU A 235     114.115  95.701 111.452  1.00  7.22              
ATOM   3786 2HD1 LEU A 235     115.273  96.799 112.225  1.00  7.22              
ATOM   3787 3HD1 LEU A 235     115.686  95.085 111.984  1.00  7.22              
ATOM   3788  CD2 LEU A 235     113.782  93.980 113.493  1.00  7.22              
ATOM   3789 1HD2 LEU A 235     113.032  93.895 112.707  1.00  7.22              
ATOM   3790 2HD2 LEU A 235     114.607  93.300 113.273  1.00  7.22              
ATOM   3791 3HD2 LEU A 235     113.330  93.684 114.440  1.00  7.22              
ATOM   3792  C   LEU A 235     114.856  98.092 114.832  1.00  7.22              
ATOM   3793  O   LEU A 235     114.892  98.895 113.879  1.00  7.22              
ATOM   3794  N   SER A 236     113.985  98.182 115.840  1.00  6.98              
ATOM   3795  H   SER A 236     114.092  97.567 116.645  1.00  6.98              
ATOM   3796  CA  SER A 236     112.956  99.215 115.847  1.00  6.98              
ATOM   3797  HA  SER A 236     112.316  99.057 114.980  1.00  6.98              
ATOM   3798  CB  SER A 236     112.069  99.095 117.092  1.00  6.98              
ATOM   3799  HB1 SER A 236     111.784  98.051 117.232  1.00  6.98              
ATOM   3800  HB2 SER A 236     111.160  99.677 116.929  1.00  6.98              
ATOM   3801  OG  SER A 236     112.699  99.574 118.269  1.00  6.98              
ATOM   3802  HG  SER A 236     113.612  99.213 118.304  1.00  6.98              
ATOM   3803  C   SER A 236     113.540 100.608 115.739  1.00  6.98              
ATOM   3804  O   SER A 236     112.867 101.412 115.117  1.00  6.98              
ATOM   3805  N   THR A 237     114.763 100.892 116.231  1.00  6.91              
ATOM   3806  H   THR A 237     115.285 100.173 116.722  1.00  6.91              
ATOM   3807  CA  THR A 237     115.350 102.236 116.071  1.00  6.91              
ATOM   3808  HA  THR A 237     114.682 102.928 116.581  1.00  6.91              
ATOM   3809  CB  THR A 237     116.735 102.446 116.707  1.00  6.91              
ATOM   3810  HB  THR A 237     116.936 103.518 116.685  1.00  6.91              
ATOM   3811  CG2 THR A 237     116.825 102.000 118.163  1.00  6.91              
ATOM   3812 1HG2 THR A 237     117.791 102.296 118.573  1.00  6.91              
ATOM   3813 2HG2 THR A 237     116.034 102.471 118.746  1.00  6.91              
ATOM   3814 3HG2 THR A 237     116.730 100.922 118.234  1.00  6.91              
ATOM   3815  OG1 THR A 237     117.755 101.824 115.967  1.00  6.91              
ATOM   3816  HG1 THR A 237     117.611 100.859 115.979  1.00  6.91              
ATOM   3817  C   THR A 237     115.366 102.667 114.610  1.00  6.91              
ATOM   3818  O   THR A 237     114.780 103.706 114.284  1.00  6.91              
ATOM   3819  N   ARG A 238     115.931 101.855 113.696  1.00  6.95              
ATOM   3820  H   ARG A 238     116.326 100.973 114.008  1.00  6.95              
ATOM   3821  CA  ARG A 238     116.137 102.349 112.318  1.00  6.95              
ATOM   3822  HA  ARG A 238     116.600 103.331 112.402  1.00  6.95              
ATOM   3823  CB  ARG A 238     117.132 101.446 111.538  1.00  6.95              
ATOM   3824  HB1 ARG A 238     117.729 100.886 112.261  1.00  6.95              
ATOM   3825  HB2 ARG A 238     117.833 102.095 111.012  1.00  6.95              
ATOM   3826  CG  ARG A 238     116.569 100.444 110.514  1.00  6.95              
ATOM   3827  HG1 ARG A 238     115.733  99.897 110.948  1.00  6.95              
ATOM   3828  HG2 ARG A 238     117.346  99.720 110.278  1.00  6.95              
ATOM   3829  CD  ARG A 238     116.167 101.123 109.196  1.00  6.95              
ATOM   3830  HD1 ARG A 238     117.066 101.288 108.600  1.00  6.95              
ATOM   3831  HD2 ARG A 238     115.733 102.102 109.392  1.00  6.95              
ATOM   3832  NE  ARG A 238     115.180 100.333 108.444  1.00  6.95              
ATOM   3833  HE  ARG A 238     114.203 100.425 108.702  1.00  6.95              
ATOM   3834  CZ  ARG A 238     115.383  99.595 107.372  1.00  6.95              
ATOM   3835  NH1 ARG A 238     116.556  99.284 106.938  1.00  6.95              
ATOM   3836 1HH1 ARG A 238     117.397  99.552 107.444  1.00  6.95              
ATOM   3837 2HH1 ARG A 238     116.666  98.665 106.160  1.00  6.95              
ATOM   3838  NH2 ARG A 238     114.382  99.124 106.696  1.00  6.95              
ATOM   3839 1HH2 ARG A 238     113.452  99.249 107.088  1.00  6.95              
ATOM   3840 2HH2 ARG A 238     114.515  98.635 105.834  1.00  6.95              
ATOM   3841  C   ARG A 238     114.758 102.588 111.689  1.00  6.95              
ATOM   3842  O   ARG A 238     114.431 103.698 111.248  1.00  6.95              
ATOM   3843  N   GLN A 239     113.921 101.558 111.814  1.00  6.89              
ATOM   3844  H   GLN A 239     114.267 100.757 112.327  1.00  6.89              
ATOM   3845  CA  GLN A 239     112.540 101.528 111.357  1.00  6.89              
ATOM   3846  HA  GLN A 239     112.518 101.579 110.269  1.00  6.89              
ATOM   3847  CB  GLN A 239     111.871 100.222 111.832  1.00  6.89              
ATOM   3848  HB1 GLN A 239     110.788 100.326 111.746  1.00  6.89              
ATOM   3849  HB2 GLN A 239     112.100 100.065 112.886  1.00  6.89              
ATOM   3850  CG  GLN A 239     112.285  98.975 111.045  1.00  6.89              
ATOM   3851  HG1 GLN A 239     111.836  98.098 111.511  1.00  6.89              
ATOM   3852  HG2 GLN A 239     113.368  98.858 111.070  1.00  6.89              
ATOM   3853  CD  GLN A 239     111.815  99.067 109.601  1.00  6.89              
ATOM   3854  OE1 GLN A 239     112.553  99.481 108.722  1.00  6.89              
ATOM   3855  NE2 GLN A 239     110.582  98.729 109.303  1.00  6.89              
ATOM   3856 1HE2 GLN A 239     109.952  98.431 110.027  1.00  6.89              
ATOM   3857 2HE2 GLN A 239     110.275  98.851 108.351  1.00  6.89              
ATOM   3858  C   GLN A 239     111.702 102.698 111.870  1.00  6.89              
ATOM   3859  O   GLN A 239     110.818 103.118 111.132  1.00  6.89              
ATOM   3860  N   VAL A 240     111.969 103.247 113.068  1.00  7.11              
ATOM   3861  H   VAL A 240     112.660 102.827 113.682  1.00  7.11              
ATOM   3862  CA  VAL A 240     111.145 104.339 113.602  1.00  7.11              
ATOM   3863  HA  VAL A 240     110.113 103.997 113.699  1.00  7.11              
ATOM   3864  CB  VAL A 240     111.614 104.878 114.980  1.00  7.11              
ATOM   3865  HB  VAL A 240     112.671 105.135 114.920  1.00  7.11              
ATOM   3866  CG1 VAL A 240     110.874 106.170 115.367  1.00  7.11              
ATOM   3867 1HG1 VAL A 240     111.154 106.476 116.375  1.00  7.11              
ATOM   3868 2HG1 VAL A 240     111.144 106.986 114.698  1.00  7.11              
ATOM   3869 3HG1 VAL A 240     109.796 106.015 115.314  1.00  7.11              
ATOM   3870  CG2 VAL A 240     111.442 103.862 116.115  1.00  7.11              
ATOM   3871 1HG2 VAL A 240     111.142 104.342 117.039  1.00  7.11              
ATOM   3872 2HG2 VAL A 240     110.703 103.105 115.850  1.00  7.11              
ATOM   3873 3HG2 VAL A 240     112.402 103.399 116.316  1.00  7.11              
ATOM   3874  C   VAL A 240     111.146 105.469 112.598  1.00  7.11              
ATOM   3875  O   VAL A 240     110.124 105.893 112.044  1.00  7.11              
ATOM   3876  N   ARG A 241     112.372 105.883 112.275  1.00  7.12              
ATOM   3877  H   ARG A 241     113.166 105.378 112.654  1.00  7.12              
ATOM   3878  CA  ARG A 241     112.581 107.043 111.421  1.00  7.12              
ATOM   3879  HA  ARG A 241     111.981 107.893 111.755  1.00  7.12              
ATOM   3880  CB  ARG A 241     114.071 107.374 111.463  1.00  7.12              
ATOM   3881  HB1 ARG A 241     114.275 108.165 110.739  1.00  7.12              
ATOM   3882  HB2 ARG A 241     114.592 106.473 111.141  1.00  7.12              
ATOM   3883  CG  ARG A 241     114.637 107.816 112.825  1.00  7.12              
ATOM   3884  HG1 ARG A 241     114.222 107.208 113.630  1.00  7.12              
ATOM   3885  HG2 ARG A 241     114.362 108.856 113.001  1.00  7.12              
ATOM   3886  CD  ARG A 241     116.170 107.672 112.856  1.00  7.12              
ATOM   3887  HD1 ARG A 241     116.421 106.615 112.965  1.00  7.12              
ATOM   3888  HD2 ARG A 241     116.550 108.189 113.740  1.00  7.12              
ATOM   3889  NE  ARG A 241     116.809 108.234 111.643  1.00  7.12              
ATOM   3890  HE  ARG A 241     116.901 109.236 111.614  1.00  7.12              
ATOM   3891  CZ  ARG A 241     117.128 107.574 110.539  1.00  7.12              
ATOM   3892  NH1 ARG A 241     117.076 106.273 110.454  1.00  7.12              
ATOM   3893 1HH1 ARG A 241     116.767 105.746 111.252  1.00  7.12              
ATOM   3894 2HH1 ARG A 241     117.300 105.808 109.594  1.00  7.12              
ATOM   3895  NH2 ARG A 241     117.482 108.222 109.463  1.00  7.12              
ATOM   3896 1HH2 ARG A 241     117.523 109.227 109.468  1.00  7.12              
ATOM   3897 2HH2 ARG A 241     117.652 107.716 108.611  1.00  7.12              
ATOM   3898  C   ARG A 241     112.218 106.758 109.972  1.00  7.12              
ATOM   3899  O   ARG A 241     112.300 107.664 109.149  1.00  7.12              
ATOM   3900  N   ILE A 242     111.901 105.500 109.659  1.00  8.28              
ATOM   3901  H   ILE A 242     111.801 104.830 110.410  1.00  8.28              
ATOM   3902  CA  ILE A 242     111.469 105.091 108.339  1.00  8.28              
ATOM   3903  HA  ILE A 242     111.919 105.810 107.654  1.00  8.28              
ATOM   3904  CB  ILE A 242     112.049 103.707 107.933  1.00  8.28              
ATOM   3905  HB  ILE A 242     112.813 103.433 108.664  1.00  8.28              
ATOM   3906  CG2 ILE A 242     111.010 102.573 107.898  1.00  8.28              
ATOM   3907 1HG2 ILE A 242     111.508 101.610 107.849  1.00  8.28              
ATOM   3908 2HG2 ILE A 242     110.384 102.605 108.784  1.00  8.28              
ATOM   3909 3HG2 ILE A 242     110.371 102.681 107.021  1.00  8.28              
ATOM   3910  CG1 ILE A 242     112.755 103.837 106.561  1.00  8.28              
ATOM   3911 1HG1 ILE A 242     113.463 104.666 106.606  1.00  8.28              
ATOM   3912 2HG1 ILE A 242     112.014 104.072 105.795  1.00  8.28              
ATOM   3913  CD1 ILE A 242     113.542 102.599 106.116  1.00  8.28              
ATOM   3914  HD1 ILE A 242     114.020 102.803 105.158  1.00  8.28              
ATOM   3915  HD2 ILE A 242     114.311 102.375 106.853  1.00  8.28              
ATOM   3916  HD3 ILE A 242     112.879 101.743 105.994  1.00  8.28              
ATOM   3917  C   ILE A 242     109.978 105.296 108.086  1.00  8.28              
ATOM   3918  O   ILE A 242     109.569 105.154 106.938  1.00  8.28              
ATOM   3919  N   GLN A 243     109.195 105.700 109.101  1.00  9.43              
ATOM   3920  H   GLN A 243     109.587 105.801 110.032  1.00  9.43              
ATOM   3921  CA  GLN A 243     107.769 105.992 108.900  1.00  9.43              
ATOM   3922  HA  GLN A 243     107.326 106.093 109.891  1.00  9.43              
ATOM   3923  CB  GLN A 243     107.597 107.361 108.199  1.00  9.43              
ATOM   3924  HB1 GLN A 243     108.088 107.335 107.226  1.00  9.43              
ATOM   3925  HB2 GLN A 243     108.114 108.116 108.794  1.00  9.43              
ATOM   3926  CG  GLN A 243     106.125 107.803 108.037  1.00  9.43              
ATOM   3927  HG1 GLN A 243     105.969 108.709 108.623  1.00  9.43              
ATOM   3928  HG2 GLN A 243     105.458 107.041 108.434  1.00  9.43              
ATOM   3929  CD  GLN A 243     105.716 108.092 106.588  1.00  9.43              
ATOM   3930  OE1 GLN A 243     105.121 109.112 106.287  1.00  9.43              
ATOM   3931  NE2 GLN A 243     105.979 107.218 105.644  1.00  9.43              
ATOM   3932 1HE2 GLN A 243     106.373 106.315 105.901  1.00  9.43              
ATOM   3933 2HE2 GLN A 243     105.715 107.460 104.709  1.00  9.43              
ATOM   3934  C   GLN A 243     107.034 104.825 108.229  1.00  9.43              
ATOM   3935  O   GLN A 243     106.457 104.962 107.157  1.00  9.43              
ATOM   3936  N   THR A 244     107.130 103.652 108.852  1.00  8.85              
ATOM   3937  H   THR A 244     107.589 103.657 109.749  1.00  8.85              
ATOM   3938  CA  THR A 244     106.924 102.336 108.225  1.00  8.85              
ATOM   3939  HA  THR A 244     107.827 102.118 107.655  1.00  8.85              
ATOM   3940  CB  THR A 244     106.798 101.240 109.294  1.00  8.85              
ATOM   3941  HB  THR A 244     106.703 100.279 108.790  1.00  8.85              
ATOM   3942  CG2 THR A 244     108.000 101.185 110.245  1.00  8.85              
ATOM   3943 1HG2 THR A 244     107.888 100.359 110.944  1.00  8.85              
ATOM   3944 2HG2 THR A 244     108.912 101.038 109.672  1.00  8.85              
ATOM   3945 3HG2 THR A 244     108.084 102.111 110.816  1.00  8.85              
ATOM   3946  OG1 THR A 244     105.660 101.455 110.093  1.00  8.85              
ATOM   3947  HG1 THR A 244     105.507 100.674 110.632  1.00  8.85              
ATOM   3948  C   THR A 244     105.779 102.211 107.222  1.00  8.85              
ATOM   3949  O   THR A 244     105.989 101.617 106.169  1.00  8.85              
ATOM   3950  N   VAL A 245     104.607 102.795 107.511  1.00  9.42              
ATOM   3951  H   VAL A 245     104.552 103.212 108.428  1.00  9.42              
ATOM   3952  CA  VAL A 245     103.434 102.976 106.628  1.00  9.42              
ATOM   3953  HA  VAL A 245     102.717 103.542 107.211  1.00  9.42              
ATOM   3954  CB  VAL A 245     103.787 103.842 105.385  1.00  9.42              
ATOM   3955  HB  VAL A 245     104.868 103.905 105.274  1.00  9.42              
ATOM   3956  CG1 VAL A 245     103.240 103.351 104.035  1.00  9.42              
ATOM   3957 1HG1 VAL A 245     103.679 102.385 103.785  1.00  9.42              
ATOM   3958 2HG1 VAL A 245     102.153 103.266 104.071  1.00  9.42              
ATOM   3959 3HG1 VAL A 245     103.514 104.056 103.250  1.00  9.42              
ATOM   3960  CG2 VAL A 245     103.264 105.264 105.600  1.00  9.42              
ATOM   3961 1HG2 VAL A 245     103.564 105.901 104.768  1.00  9.42              
ATOM   3962 2HG2 VAL A 245     102.176 105.260 105.678  1.00  9.42              
ATOM   3963 3HG2 VAL A 245     103.697 105.670 106.513  1.00  9.42              
ATOM   3964  C   VAL A 245     102.689 101.708 106.265  1.00  9.42              
ATOM   3965  O   VAL A 245     101.471 101.645 106.386  1.00  9.42              
ATOM   3966  N   ASN A 246     103.436 100.666 105.942  1.00 10.64              
ATOM   3967  H   ASN A 246     104.435 100.827 105.851  1.00 10.64              
ATOM   3968  CA  ASN A 246     103.019  99.304 106.128  1.00 10.64              
ATOM   3969  HA  ASN A 246     102.119  99.275 106.747  1.00 10.64              
ATOM   3970  CB  ASN A 246     102.708  98.614 104.784  1.00 10.64              
ATOM   3971  HB1 ASN A 246     102.311  97.620 104.983  1.00 10.64              
ATOM   3972  HB2 ASN A 246     103.649  98.485 104.250  1.00 10.64              
ATOM   3973  CG  ASN A 246     101.731  99.307 103.847  1.00 10.64              
ATOM   3974  OD1 ASN A 246     100.780  99.972 104.211  1.00 10.64              
ATOM   3975  ND2 ASN A 246     101.939  99.130 102.562  1.00 10.64              
ATOM   3976 1HD2 ASN A 246     102.692  98.541 102.246  1.00 10.64              
ATOM   3977 2HD2 ASN A 246     101.313  99.607 101.939  1.00 10.64              
ATOM   3978  C   ASN A 246     104.133  98.545 106.824  1.00 10.64              
ATOM   3979  O   ASN A 246     105.317  98.679 106.514  1.00 10.64              
ATOM   3980  N   LEU A 247     103.736  97.682 107.738  1.00  9.28              
ATOM   3981  H   LEU A 247     102.749  97.594 107.937  1.00  9.28              
ATOM   3982  CA  LEU A 247     104.674  96.931 108.545  1.00  9.28              
ATOM   3983  HA  LEU A 247     105.619  96.814 108.015  1.00  9.28              
ATOM   3984  CB  LEU A 247     104.892  97.733 109.846  1.00  9.28              
ATOM   3985  HB1 LEU A 247     103.960  97.734 110.415  1.00  9.28              
ATOM   3986  HB2 LEU A 247     105.114  98.767 109.587  1.00  9.28              
ATOM   3987  CG  LEU A 247     106.020  97.216 110.753  1.00  9.28              
ATOM   3988  HG  LEU A 247     105.846  96.172 111.005  1.00  9.28              
ATOM   3989  CD1 LEU A 247     107.394  97.337 110.091  1.00  9.28              
ATOM   3990 1HD1 LEU A 247     108.169  97.078 110.813  1.00  9.28              
ATOM   3991 2HD1 LEU A 247     107.456  96.638 109.258  1.00  9.28              
ATOM   3992 3HD1 LEU A 247     107.549  98.347 109.722  1.00  9.28              
ATOM   3993  CD2 LEU A 247     106.042  98.023 112.050  1.00  9.28              
ATOM   3994 1HD2 LEU A 247     106.835  97.658 112.702  1.00  9.28              
ATOM   3995 2HD2 LEU A 247     106.192  99.081 111.851  1.00  9.28              
ATOM   3996 3HD2 LEU A 247     105.090  97.893 112.568  1.00  9.28              
ATOM   3997  C   LEU A 247     104.085  95.551 108.770  1.00  9.28              
ATOM   3998  O   LEU A 247     103.695  95.163 109.865  1.00  9.28              
ATOM   3999  N   HIS A 248     103.828  94.899 107.652  1.00 10.28              
ATOM   4000  H   HIS A 248     104.113  95.332 106.786  1.00 10.28              
ATOM   4001  CA  HIS A 248     103.002  93.718 107.581  1.00 10.28              
ATOM   4002  HA  HIS A 248     102.069  93.876 108.125  1.00 10.28              
ATOM   4003  CB  HIS A 248     102.666  93.465 106.093  1.00 10.28              
ATOM   4004  HB1 HIS A 248     102.287  92.449 105.987  1.00 10.28              
ATOM   4005  HB2 HIS A 248     103.574  93.535 105.492  1.00 10.28              
ATOM   4006  CG  HIS A 248     101.610  94.362 105.505  1.00 10.28              
ATOM   4007  ND1 HIS A 248     100.397  94.643 106.124  1.00 10.28              
ATOM   4008  CE1 HIS A 248      99.670  95.317 105.221  1.00 10.28              
ATOM   4009  HE1 HIS A 248      98.650  95.646 105.369  1.00 10.28              
ATOM   4010  NE2 HIS A 248     100.362  95.480 104.084  1.00 10.28              
ATOM   4011  HE2 HIS A 248      99.978  95.924 103.247  1.00 10.28              
ATOM   4012  CD2 HIS A 248     101.594  94.876 104.238  1.00 10.28              
ATOM   4013  HD2 HIS A 248     102.364  94.765 103.486  1.00 10.28              
ATOM   4014  C   HIS A 248     103.684  92.467 108.155  1.00 10.28              
ATOM   4015  O   HIS A 248     104.327  91.698 107.442  1.00 10.28              
ATOM   4016  N   LEU A 249     103.481  92.212 109.442  1.00  9.84              
ATOM   4017  H   LEU A 249     103.041  92.951 109.971  1.00  9.84              
ATOM   4018  CA  LEU A 249     103.940  91.020 110.171  1.00  9.84              
ATOM   4019  HA  LEU A 249     105.007  90.895 109.978  1.00  9.84              
ATOM   4020  CB  LEU A 249     103.747  91.311 111.683  1.00  9.84              
ATOM   4021  HB1 LEU A 249     103.587  90.377 112.219  1.00  9.84              
ATOM   4022  HB2 LEU A 249     102.845  91.907 111.827  1.00  9.84              
ATOM   4023  CG  LEU A 249     104.935  91.970 112.403  1.00  9.84              
ATOM   4024  HG  LEU A 249     105.768  91.267 112.406  1.00  9.84              
ATOM   4025  CD1 LEU A 249     105.423  93.286 111.806  1.00  9.84              
ATOM   4026 1HD1 LEU A 249     105.712  93.152 110.764  1.00  9.84              
ATOM   4027 2HD1 LEU A 249     104.641  94.040 111.886  1.00  9.84              
ATOM   4028 3HD1 LEU A 249     106.293  93.633 112.363  1.00  9.84              
ATOM   4029  CD2 LEU A 249     104.514  92.242 113.847  1.00  9.84              
ATOM   4030 1HD2 LEU A 249     105.349  92.674 114.401  1.00  9.84              
ATOM   4031 2HD2 LEU A 249     103.674  92.937 113.881  1.00  9.84              
ATOM   4032 3HD2 LEU A 249     104.233  91.309 114.336  1.00  9.84              
ATOM   4033  C   LEU A 249     103.277  89.668 109.763  1.00  9.84              
ATOM   4034  O   LEU A 249     103.013  88.784 110.580  1.00  9.84              
ATOM   4035  N   SER A 250     102.947  89.480 108.494  1.00 11.29              
ATOM   4036  H   SER A 250     103.245  90.181 107.821  1.00 11.29              
ATOM   4037  CA  SER A 250     102.268  88.283 107.990  1.00 11.29              
ATOM   4038  HA  SER A 250     101.289  88.191 108.457  1.00 11.29              
ATOM   4039  CB  SER A 250     102.105  88.435 106.468  1.00 11.29              
ATOM   4040  HB1 SER A 250     101.377  87.710 106.102  1.00 11.29              
ATOM   4041  HB2 SER A 250     103.063  88.230 105.986  1.00 11.29              
ATOM   4042  OG  SER A 250     101.711  89.744 106.087  1.00 11.29              
ATOM   4043  HG  SER A 250     102.037  89.880 105.187  1.00 11.29              
ATOM   4044  C   SER A 250     103.080  87.012 108.206  1.00 11.29              
ATOM   4045  O   SER A 250     104.277  86.982 107.925  1.00 11.29              
ATOM   4046  N   SER A 251     102.426  85.929 108.637  1.00 11.57              
ATOM   4047  H   SER A 251     101.444  86.014 108.845  1.00 11.57              
ATOM   4048  CA  SER A 251     103.072  84.636 108.958  1.00 11.57              
ATOM   4049  HA  SER A 251     102.319  84.049 109.487  1.00 11.57              
ATOM   4050  CB  SER A 251     103.386  83.833 107.683  1.00 11.57              
ATOM   4051  HB1 SER A 251     102.444  83.555 107.209  1.00 11.57              
ATOM   4052  HB2 SER A 251     103.915  82.916 107.944  1.00 11.57              
ATOM   4053  OG  SER A 251     104.149  84.571 106.748  1.00 11.57              
ATOM   4054  HG  SER A 251     104.388  85.420 107.163  1.00 11.57              
ATOM   4055  C   SER A 251     104.237  84.688 109.943  1.00 11.57              
ATOM   4056  O   SER A 251     104.944  83.700 110.141  1.00 11.57              
ATOM   4057  N   ILE A 252     104.385  85.822 110.628  1.00  9.83              
ATOM   4058  H   ILE A 252     103.807  86.617 110.391  1.00  9.83              
ATOM   4059  CA  ILE A 252     105.054  85.868 111.910  1.00  9.83              
ATOM   4060  HA  ILE A 252     105.935  85.223 111.873  1.00  9.83              
ATOM   4061  CB  ILE A 252     105.527  87.293 112.257  1.00  9.83              
ATOM   4062  HB  ILE A 252     104.668  87.918 112.503  1.00  9.83              
ATOM   4063  CG2 ILE A 252     106.434  87.231 113.496  1.00  9.83              
ATOM   4064 1HG2 ILE A 252     106.772  88.236 113.753  1.00  9.83              
ATOM   4065 2HG2 ILE A 252     105.887  86.827 114.348  1.00  9.83              
ATOM   4066 3HG2 ILE A 252     107.307  86.607 113.302  1.00  9.83              
ATOM   4067  CG1 ILE A 252     106.268  87.976 111.081  1.00  9.83              
ATOM   4068 1HG1 ILE A 252     106.737  88.894 111.438  1.00  9.83              
ATOM   4069 2HG1 ILE A 252     105.541  88.261 110.325  1.00  9.83              
ATOM   4070  CD1 ILE A 252     107.329  87.120 110.378  1.00  9.83              
ATOM   4071  HD1 ILE A 252     107.744  87.699 109.558  1.00  9.83              
ATOM   4072  HD2 ILE A 252     108.113  86.842 111.081  1.00  9.83              
ATOM   4073  HD3 ILE A 252     106.898  86.218 109.948  1.00  9.83              
ATOM   4074  C   ILE A 252     104.074  85.282 112.878  1.00  9.83              
ATOM   4075  O   ILE A 252     103.145  85.983 113.281  1.00  9.83              
ATOM   4076  N   TRP A 253     104.273  83.992 113.162  1.00 10.11              
ATOM   4077  H   TRP A 253     104.986  83.521 112.624  1.00 10.11              
ATOM   4078  CA  TRP A 253     103.676  83.224 114.248  1.00 10.11              
ATOM   4079  HA  TRP A 253     102.595  83.201 114.119  1.00 10.11              
ATOM   4080  CB  TRP A 253     104.158  81.769 114.184  1.00 10.11              
ATOM   4081  HB1 TRP A 253     103.799  81.241 115.069  1.00 10.11              
ATOM   4082  HB2 TRP A 253     105.249  81.747 114.212  1.00 10.11              
ATOM   4083  CG  TRP A 253     103.679  81.017 112.976  1.00 10.11              
ATOM   4084  CD1 TRP A 253     104.342  80.897 111.802  1.00 10.11              
ATOM   4085  HD1 TRP A 253     105.318  81.325 111.591  1.00 10.11              
ATOM   4086  NE1 TRP A 253     103.586  80.159 110.912  1.00 10.11              
ATOM   4087  HE1 TRP A 253     103.895  79.931 109.980  1.00 10.11              
ATOM   4088  CE2 TRP A 253     102.384  79.771 111.465  1.00 10.11              
ATOM   4089  CZ2 TRP A 253     101.300  79.027 110.972  1.00 10.11              
ATOM   4090  HZ2 TRP A 253     101.324  78.609 109.976  1.00 10.11              
ATOM   4091  CH2 TRP A 253     100.186  78.820 111.803  1.00 10.11              
ATOM   4092  HH2 TRP A 253      99.329  78.264 111.444  1.00 10.11              
ATOM   4093  CZ3 TRP A 253     100.184  79.329 113.113  1.00 10.11              
ATOM   4094  HZ3 TRP A 253      99.318  79.168 113.742  1.00 10.11              
ATOM   4095  CE3 TRP A 253     101.295  80.040 113.609  1.00 10.11              
ATOM   4096  HE3 TRP A 253     101.291  80.402 114.627  1.00 10.11              
ATOM   4097  CD2 TRP A 253     102.416  80.300 112.790  1.00 10.11              
ATOM   4098  C   TRP A 253     103.957  83.910 115.579  1.00 10.11              
ATOM   4099  O   TRP A 253     104.742  83.476 116.415  1.00 10.11              
ATOM   4100  N   SER A 254     103.291  85.049 115.710  1.00  8.57              
ATOM   4101  H   SER A 254     102.747  85.314 114.900  1.00  8.57              
ATOM   4102  CA  SER A 254     103.226  85.973 116.820  1.00  8.57              
ATOM   4103  HA  SER A 254     104.226  86.133 117.222  1.00  8.57              
ATOM   4104  CB  SER A 254     102.654  87.329 116.371  1.00  8.57              
ATOM   4105  HB1 SER A 254     102.694  88.028 117.207  1.00  8.57              
ATOM   4106  HB2 SER A 254     101.615  87.211 116.065  1.00  8.57              
ATOM   4107  OG  SER A 254     103.409  87.841 115.288  1.00  8.57              
ATOM   4108  HG  SER A 254     103.285  87.268 114.510  1.00  8.57              
ATOM   4109  C   SER A 254     102.367  85.319 117.904  1.00  8.57              
ATOM   4110  O   SER A 254     101.316  85.823 118.275  1.00  8.57              
ATOM   4111  N   THR A 255     102.767  84.109 118.274  1.00 10.06              
ATOM   4112  H   THR A 255     103.623  83.759 117.859  1.00 10.06              
ATOM   4113  CA  THR A 255     102.019  83.156 119.089  1.00 10.06              
ATOM   4114  HA  THR A 255     101.062  82.972 118.616  1.00 10.06              
ATOM   4115  CB  THR A 255     102.785  81.810 119.105  1.00 10.06              
ATOM   4116  HB  THR A 255     103.847  82.054 119.187  1.00 10.06              
ATOM   4117  CG2 THR A 255     102.446  80.804 120.201  1.00 10.06              
ATOM   4118 1HG2 THR A 255     102.919  79.848 119.978  1.00 10.06              
ATOM   4119 2HG2 THR A 255     102.821  81.156 121.161  1.00 10.06              
ATOM   4120 3HG2 THR A 255     101.370  80.664 120.294  1.00 10.06              
ATOM   4121  OG1 THR A 255     102.568  81.171 117.874  1.00 10.06              
ATOM   4122  HG1 THR A 255     101.702  80.731 117.925  1.00 10.06              
ATOM   4123  C   THR A 255     101.756  83.674 120.507  1.00 10.06              
ATOM   4124  O   THR A 255     100.879  83.164 121.208  1.00 10.06              
ATOM   4125  N   TRP A 256     102.407  84.766 120.908  1.00 10.25              
ATOM   4126  H   TRP A 256     103.198  85.025 120.343  1.00 10.25              
ATOM   4127  CA  TRP A 256     101.712  85.922 121.498  1.00 10.25              
ATOM   4128  HA  TRP A 256     100.632  85.781 121.419  1.00 10.25              
ATOM   4129  CB  TRP A 256     102.090  86.084 122.977  1.00 10.25              
ATOM   4130  HB1 TRP A 256     101.709  87.056 123.285  1.00 10.25              
ATOM   4131  HB2 TRP A 256     103.178  86.121 123.035  1.00 10.25              
ATOM   4132  CG  TRP A 256     101.586  85.099 123.987  1.00 10.25              
ATOM   4133  CD1 TRP A 256     100.388  84.470 123.961  1.00 10.25              
ATOM   4134  HD1 TRP A 256      99.644  84.564 123.178  1.00 10.25              
ATOM   4135  NE1 TRP A 256     100.246  83.680 125.086  1.00 10.25              
ATOM   4136  HE1 TRP A 256      99.426  83.110 125.253  1.00 10.25              
ATOM   4137  CE2 TRP A 256     101.343  83.775 125.914  1.00 10.25              
ATOM   4138  CZ2 TRP A 256     101.663  83.198 127.152  1.00 10.25              
ATOM   4139  HZ2 TRP A 256     100.966  82.521 127.622  1.00 10.25              
ATOM   4140  CH2 TRP A 256     102.890  83.515 127.760  1.00 10.25              
ATOM   4141  HH2 TRP A 256     103.148  83.083 128.714  1.00 10.25              
ATOM   4142  CZ3 TRP A 256     103.779  84.400 127.124  1.00 10.25              
ATOM   4143  HZ3 TRP A 256     104.722  84.647 127.596  1.00 10.25              
ATOM   4144  CE3 TRP A 256     103.450  84.970 125.877  1.00 10.25              
ATOM   4145  HE3 TRP A 256     104.136  85.645 125.394  1.00 10.25              
ATOM   4146  CD2 TRP A 256     102.222  84.677 125.237  1.00 10.25              
ATOM   4147  C   TRP A 256     102.132  87.135 120.691  1.00 10.25              
ATOM   4148  O   TRP A 256     103.290  87.239 120.267  1.00 10.25              
ATOM   4149  N   ARG A 257     101.206  88.080 120.499  1.00  9.03              
ATOM   4150  H   ARG A 257     100.253  87.877 120.758  1.00  9.03              
ATOM   4151  CA  ARG A 257     101.560  89.487 120.278  1.00  9.03              
ATOM   4152  HA  ARG A 257     102.109  89.625 119.347  1.00  9.03              
ATOM   4153  CB  ARG A 257     100.257  90.318 120.300  1.00  9.03              
ATOM   4154  HB1 ARG A 257     100.448  91.318 120.697  1.00  9.03              
ATOM   4155  HB2 ARG A 257      99.544  89.855 120.987  1.00  9.03              
ATOM   4156  CG  ARG A 257      99.614  90.439 118.927  1.00  9.03              
ATOM   4157  HG1 ARG A 257      98.530  90.466 119.053  1.00  9.03              
ATOM   4158  HG2 ARG A 257      99.885  89.587 118.309  1.00  9.03              
ATOM   4159  CD  ARG A 257     100.070  91.713 118.218  1.00  9.03              
ATOM   4160  HD1 ARG A 257     101.151  91.678 118.074  1.00  9.03              
ATOM   4161  HD2 ARG A 257      99.817  92.571 118.845  1.00  9.03              
ATOM   4162  NE  ARG A 257      99.396  91.843 116.925  1.00  9.03              
ATOM   4163  HE  ARG A 257      99.851  91.455 116.121  1.00  9.03              
ATOM   4164  CZ  ARG A 257      98.144  92.228 116.790  1.00  9.03              
ATOM   4165  NH1 ARG A 257      97.421  92.679 117.776  1.00  9.03              
ATOM   4166 1HH1 ARG A 257      97.794  92.911 118.708  1.00  9.03              
ATOM   4167 2HH1 ARG A 257      96.436  92.892 117.602  1.00  9.03              
ATOM   4168  NH2 ARG A 257      97.580  92.137 115.623  1.00  9.03              
ATOM   4169 1HH2 ARG A 257      98.118  91.983 114.798  1.00  9.03              
ATOM   4170 2HH2 ARG A 257      96.720  92.696 115.524  1.00  9.03              
ATOM   4171  C   ARG A 257     102.453  89.999 121.412  1.00  9.03              
ATOM   4172  O   ARG A 257     103.499  90.574 121.155  1.00  9.03              
ATOM   4173  N   ILE A 258     101.991  89.707 122.630  1.00 10.30              
ATOM   4174  H   ILE A 258     101.137  89.174 122.621  1.00 10.30              
ATOM   4175  CA  ILE A 258     102.230  90.393 123.899  1.00 10.30              
ATOM   4176  HA  ILE A 258     101.430  90.024 124.537  1.00 10.30              
ATOM   4177  CB  ILE A 258     103.528  89.989 124.651  1.00 10.30              
ATOM   4178  HB  ILE A 258     103.610  90.673 125.498  1.00 10.30              
ATOM   4179  CG2 ILE A 258     103.394  88.582 125.255  1.00 10.30              
ATOM   4180 1HG2 ILE A 258     104.130  88.444 126.045  1.00 10.30              
ATOM   4181 2HG2 ILE A 258     102.405  88.437 125.692  1.00 10.30              
ATOM   4182 3HG2 ILE A 258     103.565  87.838 124.483  1.00 10.30              
ATOM   4183  CG1 ILE A 258     104.836  90.112 123.839  1.00 10.30              
ATOM   4184 1HG1 ILE A 258     104.875  91.093 123.367  1.00 10.30              
ATOM   4185 2HG1 ILE A 258     104.850  89.355 123.054  1.00 10.30              
ATOM   4186  CD1 ILE A 258     106.108  89.960 124.683  1.00 10.30              
ATOM   4187  HD1 ILE A 258     106.978  90.157 124.057  1.00 10.30              
ATOM   4188  HD2 ILE A 258     106.093  90.676 125.505  1.00 10.30              
ATOM   4189  HD3 ILE A 258     106.186  88.948 125.079  1.00 10.30              
ATOM   4190  C   ILE A 258     102.033  91.906 123.905  1.00 10.30              
ATOM   4191  O   ILE A 258     102.888  92.675 123.477  1.00 10.30              
ATOM   4192  N   ILE A 259     100.934  92.319 124.537  1.00 10.44              
ATOM   4193  H   ILE A 259     100.281  91.599 124.849  1.00 10.44              
ATOM   4194  CA  ILE A 259     100.568  93.702 124.838  1.00 10.44              
ATOM   4195  HA  ILE A 259      99.498  93.639 125.032  1.00 10.44              
ATOM   4196  CB  ILE A 259     101.201  94.131 126.194  1.00 10.44              
ATOM   4197  HB  ILE A 259     101.161  93.247 126.835  1.00 10.44              
ATOM   4198  CG2 ILE A 259     102.691  94.518 126.115  1.00 10.44              
ATOM   4199 1HG2 ILE A 259     103.086  94.738 127.105  1.00 10.44              
ATOM   4200 2HG2 ILE A 259     103.266  93.683 125.720  1.00 10.44              
ATOM   4201 3HG2 ILE A 259     102.848  95.375 125.465  1.00 10.44              
ATOM   4202  CG1 ILE A 259     100.326  95.182 126.922  1.00 10.44              
ATOM   4203 1HG1 ILE A 259      99.307  94.802 126.966  1.00 10.44              
ATOM   4204 2HG1 ILE A 259     100.303  96.119 126.374  1.00 10.44              
ATOM   4205  CD1 ILE A 259     100.758  95.480 128.363  1.00 10.44              
ATOM   4206  HD1 ILE A 259     101.710  96.009 128.374  1.00 10.44              
ATOM   4207  HD2 ILE A 259     100.006  96.112 128.837  1.00 10.44              
ATOM   4208  HD3 ILE A 259     100.845  94.550 128.926  1.00 10.44              
ATOM   4209  C   ILE A 259     100.621  94.644 123.641  1.00 10.44              
ATOM   4210  O   ILE A 259     100.365  94.209 122.528  1.00 10.44              
ATOM   4211  N   THR A 260     100.865  95.937 123.854  1.00 11.27              
ATOM   4212  H   THR A 260     100.995  96.210 124.811  1.00 11.27              
ATOM   4213  CA  THR A 260     101.323  96.897 122.839  1.00 11.27              
ATOM   4214  HA  THR A 260     100.533  97.071 122.114  1.00 11.27              
ATOM   4215  CB  THR A 260     101.656  98.258 123.515  1.00 11.27              
ATOM   4216  HB  THR A 260     100.707  98.748 123.710  1.00 11.27              
ATOM   4217  CG2 THR A 260     102.386  98.176 124.862  1.00 11.27              
ATOM   4218 1HG2 THR A 260     102.633  99.182 125.203  1.00 11.27              
ATOM   4219 2HG2 THR A 260     101.753  97.721 125.619  1.00 11.27              
ATOM   4220 3HG2 THR A 260     103.309  97.607 124.758  1.00 11.27              
ATOM   4221  OG1 THR A 260     102.462  99.138 122.760  1.00 11.27              
ATOM   4222  HG1 THR A 260     102.181  99.093 121.828  1.00 11.27              
ATOM   4223  C   THR A 260     102.525  96.278 122.097  1.00 11.27              
ATOM   4224  O   THR A 260     103.690  96.467 122.449  1.00 11.27              
ATOM   4225  N   ALA A 261     102.225  95.446 121.107  1.00  9.95              
ATOM   4226  H   ALA A 261     101.245  95.196 121.039  1.00  9.95              
ATOM   4227  CA  ALA A 261     103.172  94.662 120.317  1.00  9.95              
ATOM   4228  HA  ALA A 261     104.120  94.528 120.844  1.00  9.95              
ATOM   4229  CB  ALA A 261     102.539  93.287 120.105  1.00  9.95              
ATOM   4230  HB1 ALA A 261     103.227  92.660 119.551  1.00  9.95              
ATOM   4231  HB2 ALA A 261     102.309  92.856 121.068  1.00  9.95              
ATOM   4232  HB3 ALA A 261     101.618  93.427 119.559  1.00  9.95              
ATOM   4233  C   ALA A 261     103.362  95.338 118.940  1.00  9.95              
ATOM   4234  O   ALA A 261     104.463  95.337 118.349  1.00  9.95              
ATOM   4235  N   LEU A 262     102.339  96.061 118.482  1.00  9.70              
ATOM   4236  H   LEU A 262     101.465  95.824 118.932  1.00  9.70              
ATOM   4237  CA  LEU A 262     102.377  97.471 118.054  1.00  9.70              
ATOM   4238  HA  LEU A 262     103.008  97.576 117.175  1.00  9.70              
ATOM   4239  CB  LEU A 262     100.916  97.833 117.713  1.00  9.70              
ATOM   4240  HB1 LEU A 262     100.876  98.881 117.487  1.00  9.70              
ATOM   4241  HB2 LEU A 262     100.282  97.698 118.591  1.00  9.70              
ATOM   4242  CG  LEU A 262     100.301  97.045 116.524  1.00  9.70              
ATOM   4243  HG  LEU A 262     101.070  96.866 115.773  1.00  9.70              
ATOM   4244  CD1 LEU A 262      99.686  95.699 116.942  1.00  9.70              
ATOM   4245 1HD1 LEU A 262      99.072  95.301 116.137  1.00  9.70              
ATOM   4246 2HD1 LEU A 262     100.454  94.964 117.163  1.00  9.70              
ATOM   4247 3HD1 LEU A 262      99.056  95.826 117.823  1.00  9.70              
ATOM   4248  CD2 LEU A 262      99.186  97.859 115.870  1.00  9.70              
ATOM   4249 1HD2 LEU A 262      99.614  98.756 115.424  1.00  9.70              
ATOM   4250 2HD2 LEU A 262      98.703  97.277 115.088  1.00  9.70              
ATOM   4251 3HD2 LEU A 262      98.459  98.151 116.626  1.00  9.70              
ATOM   4252  C   LEU A 262     102.993  98.196 119.240  1.00  9.70              
ATOM   4253  O   LEU A 262     102.301  98.714 120.120  1.00  9.70              
ATOM   4254  N   THR A 263     104.310  98.030 119.369  1.00  8.88              
ATOM   4255  H   THR A 263     104.791  97.438 118.703  1.00  8.88              
ATOM   4256  CA  THR A 263     105.061  98.515 120.511  1.00  8.88              
ATOM   4257  HA  THR A 263     104.413  98.522 121.381  1.00  8.88              
ATOM   4258  CB  THR A 263     106.278  97.632 120.855  1.00  8.88              
ATOM   4259  HB  THR A 263     107.068  97.789 120.120  1.00  8.88              
ATOM   4260  CG2 THR A 263     106.820  97.871 122.268  1.00  8.88              
ATOM   4261 1HG2 THR A 263     107.645  97.183 122.456  1.00  8.88              
ATOM   4262 2HG2 THR A 263     107.188  98.883 122.386  1.00  8.88              
ATOM   4263 3HG2 THR A 263     106.037  97.693 123.005  1.00  8.88              
ATOM   4264  OG1 THR A 263     105.937  96.275 120.880  1.00  8.88              
ATOM   4265  HG1 THR A 263     105.180  96.182 121.485  1.00  8.88              
ATOM   4266  C   THR A 263     105.501  99.927 120.242  1.00  8.88              
ATOM   4267  O   THR A 263     105.812 100.308 119.112  1.00  8.88              
ATOM   4268  N   LYS A 264     105.550 100.714 121.312  1.00  8.80              
ATOM   4269  H   LYS A 264     105.221 100.326 122.187  1.00  8.80              
ATOM   4270  CA  LYS A 264     105.898 102.130 121.249  1.00  8.80              
ATOM   4271  HA  LYS A 264     105.767 102.543 122.249  1.00  8.80              
ATOM   4272  CB  LYS A 264     107.377 102.348 120.840  1.00  8.80              
ATOM   4273  HB1 LYS A 264     107.654 103.375 121.085  1.00  8.80              
ATOM   4274  HB2 LYS A 264     107.456 102.239 119.757  1.00  8.80              
ATOM   4275  CG  LYS A 264     108.410 101.413 121.470  1.00  8.80              
ATOM   4276  HG1 LYS A 264     108.186 100.390 121.176  1.00  8.80              
ATOM   4277  HG2 LYS A 264     108.385 101.502 122.557  1.00  8.80              
ATOM   4278  CD  LYS A 264     109.808 101.746 120.944  1.00  8.80              
ATOM   4279  HD1 LYS A 264     110.129 102.722 121.314  1.00  8.80              
ATOM   4280  HD2 LYS A 264     109.792 101.753 119.852  1.00  8.80              
ATOM   4281  CE  LYS A 264     110.767 100.664 121.424  1.00  8.80              
ATOM   4282  HE1 LYS A 264     110.326  99.685 121.218  1.00  8.80              
ATOM   4283  HE2 LYS A 264     110.903 100.746 122.506  1.00  8.80              
ATOM   4284  NZ  LYS A 264     112.076 100.752 120.755  1.00  8.80              
ATOM   4285  HZ1 LYS A 264     112.649 101.530 121.067  1.00  8.80              
ATOM   4286  HZ2 LYS A 264     112.644  99.980 121.111  1.00  8.80              
ATOM   4287  HZ3 LYS A 264     112.059 100.639 119.748  1.00  8.80              
ATOM   4288  C   LYS A 264     104.984 102.951 120.350  1.00  8.80              
ATOM   4289  O   LYS A 264     105.455 103.958 119.841  1.00  8.80              
ATOM   4290  N   GLU A 265     103.764 102.500 120.043  1.00  9.60              
ATOM   4291  H   GLU A 265     103.317 101.808 120.638  1.00  9.60              
ATOM   4292  CA  GLU A 265     103.306 102.527 118.648  1.00  9.60              
ATOM   4293  HA  GLU A 265     104.168 102.160 118.090  1.00  9.60              
ATOM   4294  CB  GLU A 265     102.210 101.535 118.322  1.00  9.60              
ATOM   4295  HB1 GLU A 265     101.279 101.985 118.594  1.00  9.60              
ATOM   4296  HB2 GLU A 265     102.365 100.680 118.944  1.00  9.60              
ATOM   4297  CG  GLU A 265     102.235 101.082 116.849  1.00  9.60              
ATOM   4298  HG1 GLU A 265     102.573 100.049 116.797  1.00  9.60              
ATOM   4299  HG2 GLU A 265     102.989 101.646 116.314  1.00  9.60              
ATOM   4300  CD  GLU A 265     100.889 101.229 116.125  1.00  9.60              
ATOM   4301  OE1 GLU A 265      99.847 101.022 116.789  1.00  9.60              
ATOM   4302  OE2 GLU A 265     100.891 101.539 114.911  1.00  9.60              
ATOM   4303  C   GLU A 265     103.025 103.897 117.994  1.00  9.60              
ATOM   4304  O   GLU A 265     102.755 104.004 116.796  1.00  9.60              
ATOM   4305  N   THR A 266     103.245 104.990 118.709  1.00  8.78              
ATOM   4306  H   THR A 266     103.534 104.865 119.670  1.00  8.78              
ATOM   4307  CA  THR A 266     103.521 106.287 118.083  1.00  8.78              
ATOM   4308  HA  THR A 266     102.623 106.596 117.555  1.00  8.78              
ATOM   4309  CB  THR A 266     103.806 107.361 119.155  1.00  8.78              
ATOM   4310  HB  THR A 266     103.691 108.343 118.696  1.00  8.78              
ATOM   4311  CG2 THR A 266     102.896 107.272 120.384  1.00  8.78              
ATOM   4312 1HG2 THR A 266     101.868 107.094 120.079  1.00  8.78              
ATOM   4313 2HG2 THR A 266     103.202 106.451 121.033  1.00  8.78              
ATOM   4314 3HG2 THR A 266     102.936 108.207 120.942  1.00  8.78              
ATOM   4315  OG1 THR A 266     105.111 107.247 119.673  1.00  8.78              
ATOM   4316  HG1 THR A 266     105.178 107.856 120.412  1.00  8.78              
ATOM   4317  C   THR A 266     104.651 106.289 117.063  1.00  8.78              
ATOM   4318  O   THR A 266     104.622 107.008 116.064  1.00  8.78              
ATOM   4319  N   LEU A 267     105.615 105.408 117.293  1.00  5.77              
ATOM   4320  H   LEU A 267     105.541 104.908 118.173  1.00  5.77              
ATOM   4321  CA  LEU A 267     106.771 105.143 116.462  1.00  5.77              
ATOM   4322  HA  LEU A 267     107.064 106.080 115.986  1.00  5.77              
ATOM   4323  CB  LEU A 267     107.926 104.685 117.375  1.00  5.77              
ATOM   4324  HB1 LEU A 267     108.817 104.585 116.764  1.00  5.77              
ATOM   4325  HB2 LEU A 267     107.687 103.699 117.776  1.00  5.77              
ATOM   4326  CG  LEU A 267     108.230 105.634 118.561  1.00  5.77              
ATOM   4327  HG  LEU A 267     107.441 105.530 119.301  1.00  5.77              
ATOM   4328  CD1 LEU A 267     109.546 105.259 119.244  1.00  5.77              
ATOM   4329 1HD1 LEU A 267     109.586 105.738 120.222  1.00  5.77              
ATOM   4330 2HD1 LEU A 267     109.605 104.181 119.372  1.00  5.77              
ATOM   4331 3HD1 LEU A 267     110.391 105.606 118.654  1.00  5.77              
ATOM   4332  CD2 LEU A 267     108.333 107.117 118.185  1.00  5.77              
ATOM   4333 1HD2 LEU A 267     108.598 107.701 119.066  1.00  5.77              
ATOM   4334 2HD2 LEU A 267     109.080 107.265 117.408  1.00  5.77              
ATOM   4335 3HD2 LEU A 267     107.368 107.476 117.827  1.00  5.77              
ATOM   4336  C   LEU A 267     106.463 104.174 115.311  1.00  5.77              
ATOM   4337  O   LEU A 267     107.394 103.737 114.629  1.00  5.77              
ATOM   4338  N   MET A 268     105.177 103.880 115.062  1.00  4.62              
ATOM   4339  H   MET A 268     104.472 104.209 115.714  1.00  4.62              
ATOM   4340  CA  MET A 268     104.730 103.232 113.832  1.00  4.62              
ATOM   4341  HA  MET A 268     105.551 103.320 113.118  1.00  4.62              
ATOM   4342  CB  MET A 268     104.483 101.719 113.986  1.00  4.62              
ATOM   4343  HB1 MET A 268     104.604 101.272 112.999  1.00  4.62              
ATOM   4344  HB2 MET A 268     103.450 101.552 114.273  1.00  4.62              
ATOM   4345  CG  MET A 268     105.411 100.967 114.952  1.00  4.62              
ATOM   4346  HG1 MET A 268     105.373 101.442 115.932  1.00  4.62              
ATOM   4347  HG2 MET A 268     106.432 101.038 114.576  1.00  4.62              
ATOM   4348  SD  MET A 268     104.982  99.214 115.177  1.00  4.62              
ATOM   4349  CE  MET A 268     106.416  98.661 116.135  1.00  4.62              
ATOM   4350  HE1 MET A 268     106.520  99.278 117.025  1.00  4.62              
ATOM   4351  HE2 MET A 268     106.277  97.622 116.434  1.00  4.62              
ATOM   4352  HE3 MET A 268     107.316  98.748 115.528  1.00  4.62              
ATOM   4353  C   MET A 268     103.543 103.888 113.123  1.00  4.62              
ATOM   4354  O   MET A 268     103.553 103.929 111.894  1.00  4.62              
ATOM   4355  N   SER A 269     102.595 104.433 113.893  1.00  4.62              
ATOM   4356  H   SER A 269     102.695 104.205 114.879  1.00  4.62              
ATOM   4357  CA  SER A 269     101.362 105.204 113.620  1.00  4.62              
ATOM   4358  HA  SER A 269     100.587 104.593 114.064  1.00  4.62              
ATOM   4359  CB  SER A 269     101.500 106.516 114.403  1.00  4.62              
ATOM   4360  HB1 SER A 269     102.093 107.233 113.833  1.00  4.62              
ATOM   4361  HB2 SER A 269     102.015 106.317 115.343  1.00  4.62              
ATOM   4362  OG  SER A 269     100.240 107.066 114.711  1.00  4.62              
ATOM   4363  HG  SER A 269      99.663 106.300 114.920  1.00  4.62              
ATOM   4364  C   SER A 269     100.863 105.515 112.203  1.00  4.62              
ATOM   4365  O   SER A 269      99.655 105.502 111.969  1.00  4.62              
ATOM   4366  N   SER A 270     101.744 105.762 111.240  1.00  4.17              
ATOM   4367  H   SER A 270     102.722 105.661 111.470  1.00  4.17              
ATOM   4368  CA  SER A 270     101.394 105.891 109.827  1.00  4.17              
ATOM   4369  HA  SER A 270     100.539 106.563 109.745  1.00  4.17              
ATOM   4370  CB  SER A 270     102.558 106.517 109.051  1.00  4.17              
ATOM   4371  HB1 SER A 270     102.239 106.711 108.026  1.00  4.17              
ATOM   4372  HB2 SER A 270     103.401 105.825 109.037  1.00  4.17              
ATOM   4373  OG  SER A 270     102.961 107.741 109.645  1.00  4.17              
ATOM   4374  HG  SER A 270     103.473 108.248 109.006  1.00  4.17              
ATOM   4375  C   SER A 270     100.992 104.569 109.169  1.00  4.17              
ATOM   4376  O   SER A 270     100.717 104.569 107.971  1.00  4.17              
ATOM   4377  N   ILE A 271     100.972 103.442 109.897  1.00  4.15              
ATOM   4378  H   ILE A 271     101.233 103.500 110.872  1.00  4.15              
ATOM   4379  CA  ILE A 271     100.465 102.161 109.390  1.00  4.15              
ATOM   4380  HA  ILE A 271     101.119 101.854 108.589  1.00  4.15              
ATOM   4381  CB  ILE A 271     100.519 101.032 110.450  1.00  4.15              
ATOM   4382  HB  ILE A 271      99.838 101.277 111.268  1.00  4.15              
ATOM   4383  CG2 ILE A 271     100.058  99.717 109.795  1.00  4.15              
ATOM   4384 1HG2 ILE A 271      99.959  98.937 110.549  1.00  4.15              
ATOM   4385 2HG2 ILE A 271      99.077  99.830 109.340  1.00  4.15              
ATOM   4386 3HG2 ILE A 271     100.772  99.403 109.034  1.00  4.15              
ATOM   4387  CG1 ILE A 271     101.941 100.846 111.032  1.00  4.15              
ATOM   4388 1HG1 ILE A 271     102.219 101.754 111.562  1.00  4.15              
ATOM   4389 2HG1 ILE A 271     102.652 100.696 110.218  1.00  4.15              
ATOM   4390  CD1 ILE A 271     102.077  99.681 112.026  1.00  4.15              
ATOM   4391  HD1 ILE A 271     101.950  98.724 111.522  1.00  4.15              
ATOM   4392  HD2 ILE A 271     103.071  99.690 112.468  1.00  4.15              
ATOM   4393  HD3 ILE A 271     101.335  99.781 112.819  1.00  4.15              
ATOM   4394  C   ILE A 271      99.040 102.350 108.846  1.00  4.15              
ATOM   4395  O   ILE A 271      98.083 102.531 109.599  1.00  4.15              
ATOM   4396  N   ARG A 272      98.906 102.332 107.520  1.00  3.99              
ATOM   4397  H   ARG A 272      99.761 102.238 106.976  1.00  3.99              
ATOM   4398  CA  ARG A 272      97.631 102.513 106.808  1.00  3.99              
ATOM   4399  HA  ARG A 272      96.967 103.143 107.399  1.00  3.99              
ATOM   4400  CB  ARG A 272      97.976 103.190 105.465  1.00  3.99              
ATOM   4401  HB1 ARG A 272      98.368 102.440 104.774  1.00  3.99              
ATOM   4402  HB2 ARG A 272      98.755 103.940 105.618  1.00  3.99              
ATOM   4403  CG  ARG A 272      96.770 103.882 104.825  1.00  3.99              
ATOM   4404  HG1 ARG A 272      95.952 103.169 104.790  1.00  3.99              
ATOM   4405  HG2 ARG A 272      97.013 104.166 103.801  1.00  3.99              
ATOM   4406  CD  ARG A 272      96.371 105.144 105.607  1.00  3.99              
ATOM   4407  HD1 ARG A 272      96.770 106.018 105.091  1.00  3.99              
ATOM   4408  HD2 ARG A 272      96.803 105.112 106.608  1.00  3.99              
ATOM   4409  NE  ARG A 272      94.912 105.259 105.729  1.00  3.99              
ATOM   4410  HE  ARG A 272      94.353 104.538 105.260  1.00  3.99              
ATOM   4411  CZ  ARG A 272      94.244 106.075 106.513  1.00  3.99              
ATOM   4412  NH1 ARG A 272      94.852 106.980 107.229  1.00  3.99              
ATOM   4413 1HH1 ARG A 272      95.854 106.973 107.241  1.00  3.99              
ATOM   4414 2HH1 ARG A 272      94.359 107.444 107.965  1.00  3.99              
ATOM   4415  NH2 ARG A 272      92.955 105.990 106.600  1.00  3.99              
ATOM   4416 1HH2 ARG A 272      92.536 105.129 106.217  1.00  3.99              
ATOM   4417 2HH2 ARG A 272      92.421 106.536 107.235  1.00  3.99              
ATOM   4418  C   ARG A 272      96.915 101.186 106.599  1.00  3.99              
ATOM   4419  O   ARG A 272      95.699 101.129 106.511  1.00  3.99              
ATOM   4420  N   GLN A 273      97.663 100.092 106.562  1.00  3.53              
ATOM   4421  H   GLN A 273      98.665 100.203 106.634  1.00  3.53              
ATOM   4422  CA  GLN A 273      97.133  98.738 106.505  1.00  3.53              
ATOM   4423  HA  GLN A 273      96.191  98.686 107.054  1.00  3.53              
ATOM   4424  CB  GLN A 273      96.871  98.325 105.039  1.00  3.53              
ATOM   4425  HB1 GLN A 273      96.017  98.889 104.662  1.00  3.53              
ATOM   4426  HB2 GLN A 273      96.612  97.266 105.012  1.00  3.53              
ATOM   4427  CG  GLN A 273      98.070  98.574 104.104  1.00  3.53              
ATOM   4428  HG1 GLN A 273      98.969  98.169 104.564  1.00  3.53              
ATOM   4429  HG2 GLN A 273      98.200  99.647 103.966  1.00  3.53              
ATOM   4430  CD  GLN A 273      97.920  97.929 102.734  1.00  3.53              
ATOM   4431  OE1 GLN A 273      98.530  96.913 102.434  1.00  3.53              
ATOM   4432  NE2 GLN A 273      97.111  98.467 101.846  1.00  3.53              
ATOM   4433 1HE2 GLN A 273      96.593  99.300 102.071  1.00  3.53              
ATOM   4434 2HE2 GLN A 273      96.990  97.973 100.979  1.00  3.53              
ATOM   4435  C   GLN A 273      98.118  97.785 107.184  1.00  3.53              
ATOM   4436  O   GLN A 273      99.322  98.035 107.228  1.00  3.53              
ATOM   4437  N   PHE A 274      97.597  96.683 107.710  1.00  3.70              
ATOM   4438  H   PHE A 274      96.599  96.512 107.595  1.00  3.70              
ATOM   4439  CA  PHE A 274      98.329  95.674 108.474  1.00  3.70              
ATOM   4440  HA  PHE A 274      99.379  95.688 108.192  1.00  3.70              
ATOM   4441  CB  PHE A 274      98.195  96.057 109.957  1.00  3.70              
ATOM   4442  HB1 PHE A 274      97.139  96.017 110.228  1.00  3.70              
ATOM   4443  HB2 PHE A 274      98.518  97.091 110.061  1.00  3.70              
ATOM   4444  CG  PHE A 274      98.997  95.262 110.969  1.00  3.70              
ATOM   4445  CD1 PHE A 274     100.373  95.027 110.773  1.00  3.70              
ATOM   4446  HD1 PHE A 274     100.862  95.376 109.876  1.00  3.70              
ATOM   4447  CE1 PHE A 274     101.131  94.399 111.778  1.00  3.70              
ATOM   4448  HE1 PHE A 274     102.195  94.269 111.653  1.00  3.70              
ATOM   4449  CZ  PHE A 274     100.524  94.009 112.983  1.00  3.70              
ATOM   4450  HZ  PHE A 274     101.119  93.568 113.770  1.00  3.70              
ATOM   4451  CE2 PHE A 274      99.156  94.254 113.184  1.00  3.70              
ATOM   4452  HE2 PHE A 274      98.688  94.028 114.131  1.00  3.70              
ATOM   4453  CD2 PHE A 274      98.395  94.874 112.182  1.00  3.70              
ATOM   4454  HD2 PHE A 274      97.353  95.097 112.378  1.00  3.70              
ATOM   4455  C   PHE A 274      97.742  94.283 108.172  1.00  3.70              
ATOM   4456  O   PHE A 274      96.686  94.171 107.551  1.00  3.70              
ATOM   4457  N   SER A 275      98.407  93.196 108.568  1.00  3.76              
ATOM   4458  H   SER A 275      99.271  93.311 109.074  1.00  3.76              
ATOM   4459  CA  SER A 275      98.140  91.891 107.944  1.00  3.76              
ATOM   4460  HA  SER A 275      97.340  91.993 107.211  1.00  3.76              
ATOM   4461  CB  SER A 275      99.354  91.454 107.125  1.00  3.76              
ATOM   4462  HB1 SER A 275      99.549  92.187 106.343  1.00  3.76              
ATOM   4463  HB2 SER A 275      99.131  90.499 106.647  1.00  3.76              
ATOM   4464  OG  SER A 275     100.506  91.312 107.939  1.00  3.76              
ATOM   4465  HG  SER A 275     101.149  90.839 107.375  1.00  3.76              
ATOM   4466  C   SER A 275      97.653  90.788 108.890  1.00  3.76              
ATOM   4467  O   SER A 275      96.447  90.553 108.984  1.00  3.76              
ATOM   4468  N   MET A 276      98.583  90.099 109.552  1.00  3.96              
ATOM   4469  H   MET A 276      99.530  90.422 109.398  1.00  3.96              
ATOM   4470  CA  MET A 276      98.398  88.905 110.377  1.00  3.96              
ATOM   4471  HA  MET A 276      99.397  88.528 110.596  1.00  3.96              
ATOM   4472  CB  MET A 276      97.780  89.330 111.727  1.00  3.96              
ATOM   4473  HB1 MET A 276      96.694  89.373 111.635  1.00  3.96              
ATOM   4474  HB2 MET A 276      98.118  90.334 111.984  1.00  3.96              
ATOM   4475  CG  MET A 276      98.151  88.402 112.892  1.00  3.96              
ATOM   4476  HG1 MET A 276      98.467  87.430 112.511  1.00  3.96              
ATOM   4477  HG2 MET A 276      97.251  88.238 113.487  1.00  3.96              
ATOM   4478  SD  MET A 276      99.425  89.067 114.012  1.00  3.96              
ATOM   4479  CE  MET A 276     100.887  89.121 112.937  1.00  3.96              
ATOM   4480  HE1 MET A 276     101.758  89.417 113.524  1.00  3.96              
ATOM   4481  HE2 MET A 276     101.077  88.140 112.503  1.00  3.96              
ATOM   4482  HE3 MET A 276     100.738  89.845 112.137  1.00  3.96              
ATOM   4483  C   MET A 276      97.623  87.735 109.710  1.00  3.96              
ATOM   4484  O   MET A 276      96.404  87.552 109.844  1.00  3.96              
ATOM   4485  N   SER A 277      98.372  86.924 108.962  1.00  3.94              
ATOM   4486  H   SER A 277      99.316  87.200 108.755  1.00  3.94              
ATOM   4487  CA  SER A 277      97.945  85.595 108.500  1.00  3.94              
ATOM   4488  HA  SER A 277      96.948  85.682 108.073  1.00  3.94              
ATOM   4489  CB  SER A 277      98.891  85.113 107.381  1.00  3.94              
ATOM   4490  HB1 SER A 277      98.405  84.305 106.835  1.00  3.94              
ATOM   4491  HB2 SER A 277      99.818  84.737 107.820  1.00  3.94              
ATOM   4492  OG  SER A 277      99.207  86.143 106.463  1.00  3.94              
ATOM   4493  HG  SER A 277      99.546  85.728 105.661  1.00  3.94              
ATOM   4494  C   SER A 277      97.868  84.563 109.638  1.00  3.94              
ATOM   4495  O   SER A 277      97.846  84.938 110.805  1.00  3.94              
ATOM   4496  N   ASN A 278      97.885  83.280 109.261  1.00  4.10              
ATOM   4497  H   ASN A 278      97.819  83.089 108.272  1.00  4.10              
ATOM   4498  CA  ASN A 278      98.194  82.107 110.077  1.00  4.10              
ATOM   4499  HA  ASN A 278      97.261  81.787 110.549  1.00  4.10              
ATOM   4500  CB  ASN A 278      98.617  80.983 109.113  1.00  4.10              
ATOM   4501  HB1 ASN A 278      97.745  80.665 108.539  1.00  4.10              
ATOM   4502  HB2 ASN A 278      98.957  80.124 109.686  1.00  4.10              
ATOM   4503  CG  ASN A 278      99.694  81.400 108.120  1.00  4.10              
ATOM   4504  OD1 ASN A 278      99.437  82.056 107.121  1.00  4.10              
ATOM   4505  ND2 ASN A 278     100.937  81.067 108.361  1.00  4.10              
ATOM   4506 1HD2 ASN A 278     101.173  80.732 109.282  1.00  4.10              
ATOM   4507 2HD2 ASN A 278     101.616  81.288 107.662  1.00  4.10              
ATOM   4508  C   ASN A 278      99.180  82.366 111.217  1.00  4.10              
ATOM   4509  O   ASN A 278     100.392  82.471 111.000  1.00  4.10              
ATOM   4510  N   VAL A 279      98.618  82.491 112.417  1.00  4.27              
ATOM   4511  H   VAL A 279      97.620  82.302 112.478  1.00  4.27              
ATOM   4512  CA  VAL A 279      99.268  82.844 113.685  1.00  4.27              
ATOM   4513  HA  VAL A 279     100.292  82.479 113.677  1.00  4.27              
ATOM   4514  CB  VAL A 279      99.303  84.393 113.820  1.00  4.27              
ATOM   4515  HB  VAL A 279      98.325  84.808 113.593  1.00  4.27              
ATOM   4516  CG1 VAL A 279      99.725  84.932 115.193  1.00  4.27              
ATOM   4517 1HG1 VAL A 279      99.885  86.009 115.144  1.00  4.27              
ATOM   4518 2HG1 VAL A 279      98.925  84.776 115.912  1.00  4.27              
ATOM   4519 3HG1 VAL A 279     100.637  84.442 115.530  1.00  4.27              
ATOM   4520  CG2 VAL A 279     100.320  84.984 112.835  1.00  4.27              
ATOM   4521 1HG2 VAL A 279     100.466  86.045 113.017  1.00  4.27              
ATOM   4522 2HG2 VAL A 279     101.260  84.451 112.920  1.00  4.27              
ATOM   4523 3HG2 VAL A 279      99.986  84.877 111.813  1.00  4.27              
ATOM   4524  C   VAL A 279      98.525  82.090 114.804  1.00  4.27              
ATOM   4525  O   VAL A 279      97.573  81.367 114.547  1.00  4.27              
ATOM   4526  N   THR A 280      98.907  82.230 116.071  1.00  4.10              
ATOM   4527  H   THR A 280      99.741  82.752 116.288  1.00  4.10              
ATOM   4528  CA  THR A 280      98.070  81.795 117.200  1.00  4.10              
ATOM   4529  HA  THR A 280      97.039  81.677 116.867  1.00  4.10              
ATOM   4530  CB  THR A 280      98.495  80.433 117.787  1.00  4.10              
ATOM   4531  HB  THR A 280      97.825  80.187 118.611  1.00  4.10              
ATOM   4532  CG2 THR A 280      98.445  79.290 116.776  1.00  4.10              
ATOM   4533 1HG2 THR A 280      98.630  78.346 117.289  1.00  4.10              
ATOM   4534 2HG2 THR A 280      97.463  79.252 116.306  1.00  4.10              
ATOM   4535 3HG2 THR A 280      99.210  79.433 116.015  1.00  4.10              
ATOM   4536  OG1 THR A 280      99.814  80.486 118.279  1.00  4.10              
ATOM   4537  HG1 THR A 280      99.733  81.053 119.067  1.00  4.10              
ATOM   4538  C   THR A 280      98.038  82.880 118.275  1.00  4.10              
ATOM   4539  O   THR A 280      98.751  82.776 119.264  1.00  4.10              
ATOM   4540  N   LEU A 281      97.310  83.979 118.048  1.00  4.08              
ATOM   4541  H   LEU A 281      96.652  84.008 117.284  1.00  4.08              
ATOM   4542  CA  LEU A 281      97.197  85.010 119.082  1.00  4.08              
ATOM   4543  HA  LEU A 281      98.192  85.282 119.441  1.00  4.08              
ATOM   4544  CB  LEU A 281      96.478  86.277 118.564  1.00  4.08              
ATOM   4545  HB1 LEU A 281      96.463  87.000 119.382  1.00  4.08              
ATOM   4546  HB2 LEU A 281      95.439  86.027 118.351  1.00  4.08              
ATOM   4547  CG  LEU A 281      97.075  86.971 117.330  1.00  4.08              
ATOM   4548  HG  LEU A 281      96.996  86.310 116.468  1.00  4.08              
ATOM   4549  CD1 LEU A 281      96.325  88.264 117.017  1.00  4.08              
ATOM   4550 1HD1 LEU A 281      96.709  88.703 116.097  1.00  4.08              
ATOM   4551 2HD1 LEU A 281      95.264  88.053 116.895  1.00  4.08              
ATOM   4552 3HD1 LEU A 281      96.449  88.978 117.835  1.00  4.08              
ATOM   4553  CD2 LEU A 281      98.540  87.317 117.549  1.00  4.08              
ATOM   4554 1HD2 LEU A 281      98.915  87.943 116.741  1.00  4.08              
ATOM   4555 2HD2 LEU A 281      98.648  87.818 118.509  1.00  4.08              
ATOM   4556 3HD2 LEU A 281      99.105  86.394 117.578  1.00  4.08              
ATOM   4557  C   LEU A 281      96.396  84.474 120.278  1.00  4.08              
ATOM   4558  O   LEU A 281      95.408  83.754 120.085  1.00  4.08              
ATOM   4559  N   HIS A 282      96.802  84.891 121.482  1.00  4.21              
ATOM   4560  CA  HIS A 282      96.371  84.301 122.750  1.00  4.21              
ATOM   4561  CB  HIS A 282      97.282  83.092 122.992  1.00  4.21              
ATOM   4562  CG  HIS A 282      96.626  81.740 123.082  1.00  4.21              
ATOM   4563  ND1 HIS A 282      96.604  80.955 124.233  1.00  4.21              
ATOM   4564  CE1 HIS A 282      96.136  79.760 123.849  1.00  4.21              
ATOM   4565  NE2 HIS A 282      95.867  79.764 122.528  1.00  4.21              
ATOM   4566  CD2 HIS A 282      96.196  81.002 122.015  1.00  4.21              
ATOM   4567  C   HIS A 282      96.536  85.239 123.965  1.00  4.21              
ATOM   4568  O   HIS A 282      95.906  85.050 125.003  1.00  4.21              
ATOM   4569  N   ASP A 283      97.338  86.294 123.814  1.00  3.98              
ATOM   4570  H   ASP A 283      97.727  86.403 122.890  1.00  3.98              
ATOM   4571  CA  ASP A 283      97.207  87.532 124.591  1.00  3.98              
ATOM   4572  HA  ASP A 283      96.418  87.424 125.338  1.00  3.98              
ATOM   4573  CB  ASP A 283      98.495  87.941 125.328  1.00  3.98              
ATOM   4574  HB1 ASP A 283      99.327  87.916 124.621  1.00  3.98              
ATOM   4575  HB2 ASP A 283      98.699  87.215 126.117  1.00  3.98              
ATOM   4576  CG  ASP A 283      98.399  89.355 125.949  1.00  3.98              
ATOM   4577  OD1 ASP A 283      97.380  89.680 126.614  1.00  3.98              
ATOM   4578  OD2 ASP A 283      99.356  90.139 125.747  1.00  3.98              
ATOM   4579  C   ASP A 283      96.779  88.629 123.611  1.00  3.98              
ATOM   4580  O   ASP A 283      97.067  88.569 122.411  1.00  3.98              
ATOM   4581  N   MET A 284      96.016  89.580 124.139  1.00  4.09              
ATOM   4582  H   MET A 284      96.010  89.648 125.152  1.00  4.09              
ATOM   4583  CA  MET A 284      95.127  90.452 123.390  1.00  4.09              
ATOM   4584  HA  MET A 284      95.692  90.892 122.565  1.00  4.09              
ATOM   4585  CB  MET A 284      93.994  89.586 122.808  1.00  4.09              
ATOM   4586  HB1 MET A 284      93.318  89.254 123.598  1.00  4.09              
ATOM   4587  HB2 MET A 284      94.422  88.700 122.341  1.00  4.09              
ATOM   4588  CG  MET A 284      93.214  90.335 121.738  1.00  4.09              
ATOM   4589  HG1 MET A 284      93.910  90.909 121.125  1.00  4.09              
ATOM   4590  HG2 MET A 284      92.549  91.042 122.234  1.00  4.09              
ATOM   4591  SD  MET A 284      92.249  89.258 120.637  1.00  4.09              
ATOM   4592  CE  MET A 284      93.564  88.707 119.517  1.00  4.09              
ATOM   4593  HE1 MET A 284      93.999  89.576 119.019  1.00  4.09              
ATOM   4594  HE2 MET A 284      94.339  88.189 120.082  1.00  4.09              
ATOM   4595  HE3 MET A 284      93.146  88.032 118.770  1.00  4.09              
ATOM   4596  C   MET A 284      94.641  91.583 124.293  1.00  4.09              
ATOM   4597  O   MET A 284      93.488  91.621 124.730  1.00  4.09              
ATOM   4598  N   ASN A 285      95.596  92.405 124.724  1.00  4.28              
ATOM   4599  H   ASN A 285      96.510  92.327 124.292  1.00  4.28              
ATOM   4600  CA  ASN A 285      95.383  93.377 125.790  1.00  4.28              
ATOM   4601  HA  ASN A 285      94.752  92.868 126.523  1.00  4.28              
ATOM   4602  CB  ASN A 285      96.715  93.704 126.475  1.00  4.28              
ATOM   4603  HB1 ASN A 285      96.936  94.767 126.392  1.00  4.28              
ATOM   4604  HB2 ASN A 285      97.529  93.134 126.027  1.00  4.28              
ATOM   4605  CG  ASN A 285      96.613  93.322 127.936  1.00  4.28              
ATOM   4606  OD1 ASN A 285      96.260  94.122 128.787  1.00  4.28              
ATOM   4607  ND2 ASN A 285      96.822  92.066 128.256  1.00  4.28              
ATOM   4608 1HD2 ASN A 285      97.056  91.363 127.543  1.00  4.28              
ATOM   4609 2HD2 ASN A 285      96.689  91.802 129.211  1.00  4.28              
ATOM   4610  C   ASN A 285      94.569  94.609 125.365  1.00  4.28              
ATOM   4611  O   ASN A 285      94.551  94.992 124.202  1.00  4.28              
ATOM   4612  N   GLY A 286      93.940  95.296 126.316  1.00  4.61              
ATOM   4613  H   GLY A 286      94.053  95.015 127.279  1.00  4.61              
ATOM   4614  CA  GLY A 286      93.269  96.561 126.015  1.00  4.61              
ATOM   4615  HA1 GLY A 286      92.490  96.745 126.754  1.00  4.61              
ATOM   4616  HA2 GLY A 286      92.804  96.531 125.027  1.00  4.61              
ATOM   4617  C   GLY A 286      94.271  97.709 126.078  1.00  4.61              
ATOM   4618  O   GLY A 286      94.563  98.232 127.153  1.00  4.61              
ATOM   4619  N   GLY A 287      94.874  98.004 124.932  1.00  4.62              
ATOM   4620  H   GLY A 287      94.490  97.624 124.066  1.00  4.62              
ATOM   4621  CA  GLY A 287      96.143  98.711 124.790  1.00  4.62              
ATOM   4622  HA1 GLY A 287      96.642  98.759 125.756  1.00  4.62              
ATOM   4623  HA2 GLY A 287      95.954  99.723 124.451  1.00  4.62              
ATOM   4624  C   GLY A 287      97.103  98.021 123.806  1.00  4.62              
ATOM   4625  O   GLY A 287      98.147  98.602 123.497  1.00  4.62              
ATOM   4626  N   ASP A 288      96.788  96.795 123.359  1.00  4.90              
ATOM   4627  H   ASP A 288      95.869  96.434 123.594  1.00  4.90              
ATOM   4628  CA  ASP A 288      97.558  95.970 122.424  1.00  4.90              
ATOM   4629  HA  ASP A 288      98.549  95.854 122.831  1.00  4.90              
ATOM   4630  CB  ASP A 288      96.917  94.569 122.330  1.00  4.90              
ATOM   4631  HB1 ASP A 288      95.911  94.660 121.917  1.00  4.90              
ATOM   4632  HB2 ASP A 288      96.829  94.218 123.354  1.00  4.90              
ATOM   4633  CG  ASP A 288      97.661  93.465 121.544  1.00  4.90              
ATOM   4634  OD1 ASP A 288      98.023  93.647 120.353  1.00  4.90              
ATOM   4635  OD2 ASP A 288      97.772  92.370 122.138  1.00  4.90              
ATOM   4636  C   ASP A 288      97.732  96.554 121.027  1.00  4.90              
ATOM   4637  O   ASP A 288      98.839  96.718 120.513  1.00  4.90              
ATOM   4638  N   GLU A 289      96.604  96.921 120.442  1.00  5.66              
ATOM   4639  H   GLU A 289      95.766  96.852 121.013  1.00  5.66              
ATOM   4640  CA  GLU A 289      96.453  97.169 119.017  1.00  5.66              
ATOM   4641  HA  GLU A 289      97.431  97.366 118.583  1.00  5.66              
ATOM   4642  CB  GLU A 289      95.902  95.871 118.362  1.00  5.66              
ATOM   4643  HB1 GLU A 289      95.019  95.528 118.900  1.00  5.66              
ATOM   4644  HB2 GLU A 289      96.672  95.114 118.491  1.00  5.66              
ATOM   4645  CG  GLU A 289      95.552  95.922 116.860  1.00  5.66              
ATOM   4646  HG1 GLU A 289      96.287  96.559 116.363  1.00  5.66              
ATOM   4647  HG2 GLU A 289      94.564  96.371 116.737  1.00  5.66              
ATOM   4648  CD  GLU A 289      95.563  94.543 116.177  1.00  5.66              
ATOM   4649  OE1 GLU A 289      95.079  93.531 116.734  1.00  5.66              
ATOM   4650  OE2 GLU A 289      96.185  94.403 115.103  1.00  5.66              
ATOM   4651  C   GLU A 289      95.609  98.429 118.784  1.00  5.66              
ATOM   4652  O   GLU A 289      95.109  98.687 117.700  1.00  5.66              
ATOM   4653  N   VAL A 290      95.448  99.252 119.830  1.00  5.58              
ATOM   4654  H   VAL A 290      95.668  98.866 120.744  1.00  5.58              
ATOM   4655  CA  VAL A 290      94.968 100.636 119.732  1.00  5.58              
ATOM   4656  HA  VAL A 290      94.135 100.687 119.020  1.00  5.58              
ATOM   4657  CB  VAL A 290      94.521 101.146 121.130  1.00  5.58              
ATOM   4658  HB  VAL A 290      93.739 100.490 121.484  1.00  5.58              
ATOM   4659  CG1 VAL A 290      95.605 101.187 122.211  1.00  5.58              
ATOM   4660 1HG1 VAL A 290      95.136 101.272 123.188  1.00  5.58              
ATOM   4661 2HG1 VAL A 290      96.203 100.283 122.176  1.00  5.58              
ATOM   4662 3HG1 VAL A 290      96.228 102.074 122.096  1.00  5.58              
ATOM   4663  CG2 VAL A 290      93.901 102.547 121.144  1.00  5.58              
ATOM   4664 1HG2 VAL A 290      93.671 102.836 122.170  1.00  5.58              
ATOM   4665 2HG2 VAL A 290      94.584 103.276 120.706  1.00  5.58              
ATOM   4666 3HG2 VAL A 290      92.969 102.530 120.598  1.00  5.58              
ATOM   4667  C   VAL A 290      96.180 101.453 119.184  1.00  5.58              
ATOM   4668  O   VAL A 290      96.076 102.584 118.627  1.00  5.58              
ATOM   4669  N   ASN A 291      97.427 100.955 119.325  1.00  5.32              
ATOM   4670  H   ASN A 291      97.355  99.946 119.396  1.00  5.32              
ATOM   4671  CA  ASN A 291      98.469 101.620 120.086  1.00  5.32              
ATOM   4672  HA  ASN A 291      98.029 101.828 121.030  1.00  5.32              
ATOM   4673  CB  ASN A 291      99.561 100.585 120.445  1.00  5.32              
ATOM   4674  HB1 ASN A 291     100.175 100.373 119.580  1.00  5.32              
ATOM   4675  HB2 ASN A 291      99.067  99.661 120.738  1.00  5.32              
ATOM   4676  CG  ASN A 291     100.386 101.107 121.592  1.00  5.32              
ATOM   4677  OD1 ASN A 291     101.459 101.675 121.436  1.00  5.32              
ATOM   4678  ND2 ASN A 291      99.914 100.962 122.806  1.00  5.32              
ATOM   4679 1HD2 ASN A 291      99.127 100.346 122.968  1.00  5.32              
ATOM   4680 2HD2 ASN A 291     100.505 101.298 123.540  1.00  5.32              
ATOM   4681  C   ASN A 291      98.974 103.009 119.696  1.00  5.32              
ATOM   4682  O   ASN A 291      99.027 103.891 120.506  1.00  5.32              
ATOM   4683  N   GLN A 292      99.194 103.181 118.389  1.00  4.75              
ATOM   4684  H   GLN A 292      99.254 102.363 117.782  1.00  4.75              
ATOM   4685  CA  GLN A 292      98.853 104.418 117.729  1.00  4.75              
ATOM   4686  HA  GLN A 292      97.910 104.728 118.187  1.00  4.75              
ATOM   4687  CB  GLN A 292      99.882 105.546 117.953  1.00  4.75              
ATOM   4688  HB1 GLN A 292     100.656 105.523 117.191  1.00  4.75              
ATOM   4689  HB2 GLN A 292     100.380 105.437 118.914  1.00  4.75              
ATOM   4690  CG  GLN A 292      99.169 106.914 117.944  1.00  4.75              
ATOM   4691  HG1 GLN A 292      98.431 106.937 118.745  1.00  4.75              
ATOM   4692  HG2 GLN A 292      98.651 107.060 116.998  1.00  4.75              
ATOM   4693  CD  GLN A 292     100.095 108.117 118.137  1.00  4.75              
ATOM   4694  OE1 GLN A 292     100.168 108.718 119.194  1.00  4.75              
ATOM   4695  NE2 GLN A 292     100.800 108.552 117.121  1.00  4.75              
ATOM   4696 1HE2 GLN A 292     100.703 108.106 116.215  1.00  4.75              
ATOM   4697 2HE2 GLN A 292     101.331 109.387 117.270  1.00  4.75              
ATOM   4698  C   GLN A 292      98.515 104.137 116.290  1.00  4.75              
ATOM   4699  O   GLN A 292      98.854 104.950 115.446  1.00  4.75              
ATOM   4700  N   ASN A 293      97.822 103.013 116.023  1.00  4.54              
ATOM   4701  H   ASN A 293      97.509 102.415 116.777  1.00  4.54              
ATOM   4702  CA  ASN A 293      97.518 102.613 114.643  1.00  4.54              
ATOM   4703  HA  ASN A 293      98.382 102.883 114.030  1.00  4.54              
ATOM   4704  CB  ASN A 293      97.382 101.098 114.476  1.00  4.54              
ATOM   4705  HB1 ASN A 293      98.330 100.639 114.746  1.00  4.54              
ATOM   4706  HB2 ASN A 293      97.203 100.880 113.426  1.00  4.54              
ATOM   4707  CG  ASN A 293      96.286 100.437 115.277  1.00  4.54              
ATOM   4708  OD1 ASN A 293      95.427 101.035 115.906  1.00  4.54              
ATOM   4709  ND2 ASN A 293      96.287  99.133 115.276  1.00  4.54              
ATOM   4710 1HD2 ASN A 293      97.098  98.651 114.942  1.00  4.54              
ATOM   4711 2HD2 ASN A 293      95.672  98.716 115.970  1.00  4.54              
ATOM   4712  C   ASN A 293      96.329 103.437 114.108  1.00  4.54              
ATOM   4713  O   ASN A 293      95.287 102.935 113.679  1.00  4.54              
ATOM   4714  N   TYR A 294      96.500 104.756 114.206  1.00  4.19              
ATOM   4715  H   TYR A 294      97.447 105.016 114.439  1.00  4.19              
ATOM   4716  CA  TYR A 294      95.555 105.864 114.290  1.00  4.19              
ATOM   4717  HA  TYR A 294      94.699 105.533 114.873  1.00  4.19              
ATOM   4718  CB  TYR A 294      96.260 107.000 115.061  1.00  4.19              
ATOM   4719  HB1 TYR A 294      97.166 107.264 114.513  1.00  4.19              
ATOM   4720  HB2 TYR A 294      96.569 106.600 116.028  1.00  4.19              
ATOM   4721  CG  TYR A 294      95.487 108.282 115.352  1.00  4.19              
ATOM   4722  CD1 TYR A 294      94.120 108.259 115.697  1.00  4.19              
ATOM   4723  HD1 TYR A 294      93.589 107.320 115.756  1.00  4.19              
ATOM   4724  CE1 TYR A 294      93.438 109.463 115.970  1.00  4.19              
ATOM   4725  HE1 TYR A 294      92.389 109.455 116.225  1.00  4.19              
ATOM   4726  CZ  TYR A 294      94.124 110.695 115.917  1.00  4.19              
ATOM   4727  OH  TYR A 294      93.468 111.859 116.180  1.00  4.19              
ATOM   4728  HH  TYR A 294      94.047 112.620 116.120  1.00  4.19              
ATOM   4729  CE2 TYR A 294      95.498 110.717 115.598  1.00  4.19              
ATOM   4730  HE2 TYR A 294      96.036 111.651 115.566  1.00  4.19              
ATOM   4731  CD2 TYR A 294      96.174 109.513 115.319  1.00  4.19              
ATOM   4732  HD2 TYR A 294      97.231 109.534 115.080  1.00  4.19              
ATOM   4733  C   TYR A 294      95.025 106.269 112.897  1.00  4.19              
ATOM   4734  O   TYR A 294      94.914 107.439 112.533  1.00  4.19              
ATOM   4735  N   SER A 295      94.826 105.261 112.048  1.00  4.30              
ATOM   4736  H   SER A 295      94.935 104.338 112.452  1.00  4.30              
ATOM   4737  CA  SER A 295      94.738 105.329 110.595  1.00  4.30              
ATOM   4738  HA  SER A 295      93.937 106.012 110.315  1.00  4.30              
ATOM   4739  CB  SER A 295      96.075 105.861 110.042  1.00  4.30              
ATOM   4740  HB1 SER A 295      96.240 105.526 109.018  1.00  4.30              
ATOM   4741  HB2 SER A 295      96.908 105.501 110.650  1.00  4.30              
ATOM   4742  OG  SER A 295      96.034 107.273 110.048  1.00  4.30              
ATOM   4743  HG  SER A 295      95.814 107.528 110.965  1.00  4.30              
ATOM   4744  C   SER A 295      94.465 103.996 109.893  1.00  4.30              
ATOM   4745  O   SER A 295      94.401 103.976 108.666  1.00  4.30              
ATOM   4746  N   LEU A 296      94.335 102.890 110.624  1.00  4.27              
ATOM   4747  H   LEU A 296      94.388 102.940 111.631  1.00  4.27              
ATOM   4748  CA  LEU A 296      94.205 101.559 110.035  1.00  4.27              
ATOM   4749  HA  LEU A 296      95.078 101.414 109.401  1.00  4.27              
ATOM   4750  CB  LEU A 296      94.220 100.519 111.174  1.00  4.27              
ATOM   4751  HB1 LEU A 296      93.194 100.229 111.389  1.00  4.27              
ATOM   4752  HB2 LEU A 296      94.611 100.980 112.081  1.00  4.27              
ATOM   4753  CG  LEU A 296      95.052  99.246 110.953  1.00  4.27              
ATOM   4754  HG  LEU A 296      95.072  98.706 111.898  1.00  4.27              
ATOM   4755  CD1 LEU A 296      94.451  98.325 109.890  1.00  4.27              
ATOM   4756 1HD1 LEU A 296      94.997  97.382 109.881  1.00  4.27              
ATOM   4757 2HD1 LEU A 296      93.409  98.126 110.134  1.00  4.27              
ATOM   4758 3HD1 LEU A 296      94.519  98.788 108.909  1.00  4.27              
ATOM   4759  CD2 LEU A 296      96.499  99.562 110.578  1.00  4.27              
ATOM   4760 1HD2 LEU A 296      97.120  98.696 110.791  1.00  4.27              
ATOM   4761 2HD2 LEU A 296      96.583  99.821 109.524  1.00  4.27              
ATOM   4762 3HD2 LEU A 296      96.862 100.398 111.174  1.00  4.27              
ATOM   4763  C   LEU A 296      92.964 101.430 109.144  1.00  4.27              
ATOM   4764  O   LEU A 296      91.859 101.726 109.584  1.00  4.27              
ATOM   4765  N   ASP A 297      93.132 100.973 107.905  1.00  4.23              
ATOM   4766  H   ASP A 297      94.074 100.957 107.532  1.00  4.23              
ATOM   4767  CA  ASP A 297      92.036 100.747 106.959  1.00  4.23              
ATOM   4768  HA  ASP A 297      91.146 101.298 107.270  1.00  4.23              
ATOM   4769  CB  ASP A 297      92.427 101.250 105.546  1.00  4.23              
ATOM   4770  HB1 ASP A 297      91.636 100.955 104.855  1.00  4.23              
ATOM   4771  HB2 ASP A 297      93.333 100.733 105.229  1.00  4.23              
ATOM   4772  CG  ASP A 297      92.633 102.764 105.378  1.00  4.23              
ATOM   4773  OD1 ASP A 297      91.888 103.575 105.971  1.00  4.23              
ATOM   4774  OD2 ASP A 297      93.525 103.163 104.597  1.00  4.23              
ATOM   4775  C   ASP A 297      91.658  99.263 106.835  1.00  4.23              
ATOM   4776  O   ASP A 297      90.484  98.878 106.796  1.00  4.23              
ATOM   4777  N   SER A 298      92.696  98.430 106.731  1.00  4.10              
ATOM   4778  H   SER A 298      93.609  98.844 106.847  1.00  4.10              
ATOM   4779  CA  SER A 298      92.642  97.046 106.249  1.00  4.10              
ATOM   4780  HA  SER A 298      91.614  96.684 106.295  1.00  4.10              
ATOM   4781  CB  SER A 298      93.089  96.990 104.790  1.00  4.10              
ATOM   4782  HB1 SER A 298      93.130  95.955 104.450  1.00  4.10              
ATOM   4783  HB2 SER A 298      94.076  97.443 104.685  1.00  4.10              
ATOM   4784  OG  SER A 298      92.150  97.702 104.011  1.00  4.10              
ATOM   4785  HG  SER A 298      91.792  98.419 104.550  1.00  4.10              
ATOM   4786  C   SER A 298      93.495  96.146 107.108  1.00  4.10              
ATOM   4787  O   SER A 298      94.713  96.311 107.139  1.00  4.10              
ATOM   4788  N   PHE A 299      92.837  95.199 107.779  1.00  4.03              
ATOM   4789  H   PHE A 299      91.830  95.145 107.680  1.00  4.03              
ATOM   4790  CA  PHE A 299      93.444  94.151 108.594  1.00  4.03              
ATOM   4791  HA  PHE A 299      94.520  94.204 108.481  1.00  4.03              
ATOM   4792  CB  PHE A 299      93.085  94.397 110.064  1.00  4.03              
ATOM   4793  HB1 PHE A 299      92.007  94.285 110.184  1.00  4.03              
ATOM   4794  HB2 PHE A 299      93.338  95.428 110.316  1.00  4.03              
ATOM   4795  CG  PHE A 299      93.797  93.502 111.058  1.00  4.03              
ATOM   4796  CD1 PHE A 299      95.191  93.315 110.979  1.00  4.03              
ATOM   4797  HD1 PHE A 299      95.766  93.797 110.203  1.00  4.03              
ATOM   4798  CE1 PHE A 299      95.856  92.537 111.940  1.00  4.03              
ATOM   4799  HE1 PHE A 299      96.929  92.423 111.894  1.00  4.03              
ATOM   4800  CZ  PHE A 299      95.136  91.969 113.003  1.00  4.03              
ATOM   4801  HZ  PHE A 299      95.647  91.413 113.775  1.00  4.03              
ATOM   4802  CE2 PHE A 299      93.750  92.170 113.096  1.00  4.03              
ATOM   4803  HE2 PHE A 299      93.208  91.775 113.943  1.00  4.03              
ATOM   4804  CD2 PHE A 299      93.075  92.910 112.111  1.00  4.03              
ATOM   4805  HD2 PHE A 299      92.011  93.077 112.204  1.00  4.03              
ATOM   4806  C   PHE A 299      92.986  92.781 108.082  1.00  4.03              
ATOM   4807  O   PHE A 299      91.971  92.706 107.384  1.00  4.03              
ATOM   4808  N   SER A 300      93.696  91.687 108.392  1.00  4.03              
ATOM   4809  H   SER A 300      94.547  91.762 108.939  1.00  4.03              
ATOM   4810  CA  SER A 300      93.327  90.401 107.785  1.00  4.03              
ATOM   4811  HA  SER A 300      92.392  90.517 107.240  1.00  4.03              
ATOM   4812  CB  SER A 300      94.328  90.024 106.685  1.00  4.03              
ATOM   4813  HB1 SER A 300      94.811  90.928 106.308  1.00  4.03              
ATOM   4814  HB2 SER A 300      93.779  89.588 105.855  1.00  4.03              
ATOM   4815  OG  SER A 300      95.317  89.111 107.104  1.00  4.03              
ATOM   4816  HG  SER A 300      95.799  89.536 107.842  1.00  4.03              
ATOM   4817  C   SER A 300      93.004  89.292 108.767  1.00  4.03              
ATOM   4818  O   SER A 300      92.015  88.611 108.542  1.00  4.03              
ATOM   4819  N   ILE A 301      93.714  89.162 109.887  1.00  3.95              
ATOM   4820  H   ILE A 301      94.526  89.751 110.001  1.00  3.95              
ATOM   4821  CA  ILE A 301      93.391  88.220 110.976  1.00  3.95              
ATOM   4822  HA  ILE A 301      94.359  88.001 111.420  1.00  3.95              
ATOM   4823  CB  ILE A 301      92.593  88.935 112.093  1.00  3.95              
ATOM   4824  HB  ILE A 301      93.126  89.859 112.287  1.00  3.95              
ATOM   4825  CG2 ILE A 301      91.181  89.364 111.666  1.00  3.95              
ATOM   4826 1HG2 ILE A 301      91.246  90.056 110.827  1.00  3.95              
ATOM   4827 2HG2 ILE A 301      90.587  88.501 111.377  1.00  3.95              
ATOM   4828 3HG2 ILE A 301      90.693  89.874 112.496  1.00  3.95              
ATOM   4829  CG1 ILE A 301      92.578  88.176 113.440  1.00  3.95              
ATOM   4830 1HG1 ILE A 301      92.285  87.142 113.288  1.00  3.95              
ATOM   4831 2HG1 ILE A 301      91.846  88.638 114.105  1.00  3.95              
ATOM   4832  CD1 ILE A 301      93.927  88.188 114.167  1.00  3.95              
ATOM   4833  HD1 ILE A 301      93.834  87.617 115.091  1.00  3.95              
ATOM   4834  HD2 ILE A 301      94.704  87.735 113.553  1.00  3.95              
ATOM   4835  HD3 ILE A 301      94.211  89.212 114.410  1.00  3.95              
ATOM   4836  C   ILE A 301      92.889  86.835 110.530  1.00  3.95              
ATOM   4837  O   ILE A 301      91.834  86.359 110.943  1.00  3.95              
ATOM   4838  N   ARG A 302      93.629  86.174 109.633  1.00  4.04              
ATOM   4839  H   ARG A 302      94.544  86.547 109.410  1.00  4.04              
ATOM   4840  CA  ARG A 302      93.268  84.795 109.237  1.00  4.04              
ATOM   4841  HA  ARG A 302      92.183  84.686 109.209  1.00  4.04              
ATOM   4842  CB  ARG A 302      93.843  84.405 107.859  1.00  4.04              
ATOM   4843  HB1 ARG A 302      93.688  83.332 107.732  1.00  4.04              
ATOM   4844  HB2 ARG A 302      94.919  84.583 107.835  1.00  4.04              
ATOM   4845  CG  ARG A 302      93.162  85.099 106.670  1.00  4.04              
ATOM   4846  HG1 ARG A 302      92.111  85.266 106.909  1.00  4.04              
ATOM   4847  HG2 ARG A 302      93.210  84.441 105.801  1.00  4.04              
ATOM   4848  CD  ARG A 302      93.831  86.427 106.299  1.00  4.04              
ATOM   4849  HD1 ARG A 302      94.797  86.242 105.830  1.00  4.04              
ATOM   4850  HD2 ARG A 302      94.004  86.989 107.214  1.00  4.04              
ATOM   4851  NE  ARG A 302      92.951  87.231 105.435  1.00  4.04              
ATOM   4852  HE  ARG A 302      92.178  87.679 105.916  1.00  4.04              
ATOM   4853  CZ  ARG A 302      93.007  87.484 104.141  1.00  4.04              
ATOM   4854  NH1 ARG A 302      93.978  87.072 103.377  1.00  4.04              
ATOM   4855 1HH1 ARG A 302      94.745  86.584 103.795  1.00  4.04              
ATOM   4856 2HH1 ARG A 302      93.971  87.270 102.397  1.00  4.04              
ATOM   4857  NH2 ARG A 302      92.055  88.187 103.603  1.00  4.04              
ATOM   4858 1HH2 ARG A 302      91.322  88.520 104.226  1.00  4.04              
ATOM   4859 2HH2 ARG A 302      92.037  88.442 102.635  1.00  4.04              
ATOM   4860  C   ARG A 302      93.805  83.815 110.275  1.00  4.04              
ATOM   4861  O   ARG A 302      94.961  83.940 110.641  1.00  4.04              
ATOM   4862  N   GLN A 303      93.034  82.800 110.660  1.00  4.05              
ATOM   4863  H   GLN A 303      92.088  82.736 110.307  1.00  4.05              
ATOM   4864  CA  GLN A 303      93.515  81.626 111.399  1.00  4.05              
ATOM   4865  HA  GLN A 303      92.644  81.128 111.829  1.00  4.05              
ATOM   4866  CB  GLN A 303      94.158  80.637 110.402  1.00  4.05              
ATOM   4867  HB1 GLN A 303      94.556  79.782 110.950  1.00  4.05              
ATOM   4868  HB2 GLN A 303      94.988  81.136 109.899  1.00  4.05              
ATOM   4869  CG  GLN A 303      93.176  80.096 109.353  1.00  4.05              
ATOM   4870  HG1 GLN A 303      92.694  80.913 108.819  1.00  4.05              
ATOM   4871  HG2 GLN A 303      92.412  79.519 109.872  1.00  4.05              
ATOM   4872  CD  GLN A 303      93.862  79.208 108.320  1.00  4.05              
ATOM   4873  OE1 GLN A 303      94.980  79.445 107.890  1.00  4.05              
ATOM   4874  NE2 GLN A 303      93.216  78.160 107.854  1.00  4.05              
ATOM   4875 1HE2 GLN A 303      92.268  77.941 108.138  1.00  4.05              
ATOM   4876 2HE2 GLN A 303      93.709  77.591 107.194  1.00  4.05              
ATOM   4877  C   GLN A 303      94.449  81.936 112.576  1.00  4.05              
ATOM   4878  O   GLN A 303      95.550  81.401 112.661  1.00  4.05              
ATOM   4879  N   ALA A 304      94.013  82.843 113.451  1.00  3.88              
ATOM   4880  H   ALA A 304      93.136  83.295 113.252  1.00  3.88              
ATOM   4881  CA  ALA A 304      94.839  83.398 114.522  1.00  3.88              
ATOM   4882  HA  ALA A 304      95.585  82.662 114.812  1.00  3.88              
ATOM   4883  CB  ALA A 304      95.555  84.626 113.943  1.00  3.88              
ATOM   4884  HB1 ALA A 304      96.233  85.046 114.684  1.00  3.88              
ATOM   4885  HB2 ALA A 304      96.130  84.339 113.062  1.00  3.88              
ATOM   4886  HB3 ALA A 304      94.823  85.380 113.657  1.00  3.88              
ATOM   4887  C   ALA A 304      94.042  83.725 115.792  1.00  3.88              
ATOM   4888  O   ALA A 304      94.369  84.672 116.502  1.00  3.88              
ATOM   4889  N   SER A 305      92.968  82.981 116.063  1.00  4.25              
ATOM   4890  H   SER A 305      92.757  82.191 115.466  1.00  4.25              
ATOM   4891  CA  SER A 305      92.146  83.141 117.266  1.00  4.25              
ATOM   4892  HA  SER A 305      92.785  83.485 118.079  1.00  4.25              
ATOM   4893  CB  SER A 305      91.070  84.206 117.023  1.00  4.25              
ATOM   4894  HB1 SER A 305      90.421  84.281 117.895  1.00  4.25              
ATOM   4895  HB2 SER A 305      90.466  83.930 116.160  1.00  4.25              
ATOM   4896  OG  SER A 305      91.684  85.466 116.786  1.00  4.25              
ATOM   4897  HG  SER A 305      92.648  85.340 116.788  1.00  4.25              
ATOM   4898  C   SER A 305      91.548  81.798 117.697  1.00  4.25              
ATOM   4899  O   SER A 305      91.241  80.986 116.827  1.00  4.25              
ATOM   4900  N   VAL A 306      91.481  81.536 119.015  1.00  4.64              
ATOM   4901  H   VAL A 306      91.616  82.298 119.658  1.00  4.64              
ATOM   4902  CA  VAL A 306      91.352  80.182 119.595  1.00  4.64              
ATOM   4903  HA  VAL A 306      90.471  79.716 119.185  1.00  4.64              
ATOM   4904  CB  VAL A 306      92.523  79.280 119.103  1.00  4.64              
ATOM   4905  HB  VAL A 306      92.411  79.140 118.029  1.00  4.64              
ATOM   4906  CG1 VAL A 306      93.920  79.875 119.327  1.00  4.64              
ATOM   4907 1HG1 VAL A 306      94.679  79.193 118.945  1.00  4.64              
ATOM   4908 2HG1 VAL A 306      94.029  80.826 118.807  1.00  4.64              
ATOM   4909 3HG1 VAL A 306      94.106  80.028 120.389  1.00  4.64              
ATOM   4910  CG2 VAL A 306      92.514  77.866 119.702  1.00  4.64              
ATOM   4911 1HG2 VAL A 306      93.228  77.237 119.169  1.00  4.64              
ATOM   4912 2HG2 VAL A 306      92.795  77.897 120.756  1.00  4.64              
ATOM   4913 3HG2 VAL A 306      91.519  77.433 119.612  1.00  4.64              
ATOM   4914  C   VAL A 306      91.212  80.058 121.117  1.00  4.64              
ATOM   4915  O   VAL A 306      90.418  79.240 121.579  1.00  4.64              
ATOM   4916  N   THR A 307      91.975  80.821 121.903  1.00  4.35              
ATOM   4917  H   THR A 307      92.684  81.396 121.475  1.00  4.35              
ATOM   4918  CA  THR A 307      91.780  80.946 123.362  1.00  4.35              
ATOM   4919  HA  THR A 307      91.741  79.952 123.805  1.00  4.35              
ATOM   4920  CB  THR A 307      92.993  81.679 123.967  1.00  4.35              
ATOM   4921  HB  THR A 307      93.886  81.155 123.645  1.00  4.35              
ATOM   4922  CG2 THR A 307      93.122  83.140 123.534  1.00  4.35              
ATOM   4923 1HG2 THR A 307      92.218  83.703 123.758  1.00  4.35              
ATOM   4924 2HG2 THR A 307      93.954  83.598 124.065  1.00  4.35              
ATOM   4925 3HG2 THR A 307      93.334  83.197 122.467  1.00  4.35              
ATOM   4926  OG1 THR A 307      92.971  81.640 125.375  1.00  4.35              
ATOM   4927  HG1 THR A 307      93.832  81.989 125.640  1.00  4.35              
ATOM   4928  C   THR A 307      90.450  81.656 123.665  1.00  4.35              
ATOM   4929  O   THR A 307      89.625  81.896 122.779  1.00  4.35              
ATOM   4930  N   VAL A 308      90.212  82.028 124.920  1.00  4.91
[truncated: 657,648 more chars]
