# Supplementary material for: Variation in selection constraints on teleost TLRs with emphasis on their repertoire in the Walking catfish, Clarias batrachus
Source: Sci Rep. 2020 Dec 7;10:21394. doi: 10.1038/s41598-020-78347-6 (PMC7721727; doi:10.1038/s41598-020-78347-6)
Supplement: Supplementary file 25 — Supplementary Information 25. [file 41598_2020_78347_MOESM25_ESM.zip › T1/struct/S502869_results.tar/threading5.pdb]

Rank   :5 Template name:3j0aA
REMARK :Column 1 -  30 present Atom & Residue records of query sequence.
REMARK :Column 31 - 54 present XYZ coordinates of query sequence obtained after threading alignment.
REMARK :Column 55 - 59 present residue number in Template
REMARK :Column 60 - 59 present residue name of Template
ATOM   1001  CA  MET    23     116.383 105.353  82.425    1 SER
ATOM   1002  CA  LEU    24     114.371 107.923  84.378    2 CYS
ATOM   1003  CA  ASP    25     112.282 109.578  81.655    3 SER
ATOM   1004  CA  MET    26     111.697 108.485  78.055    4 PHE
ATOM   1005  CA  LYS    27     113.511 110.730  75.556    5 ASP
ATOM   1006  CA  THR    28     115.221 113.219  77.872    6 GLY
ATOM   1007  CA  PHE    29     116.433 111.768  81.167    7 ARG
ATOM   1008  CA  ILE    30     118.851 108.838  81.022    8 ILE
ATOM   1009  CA  LEU    31     121.048 107.593  83.869    9 ALA
ATOM   1010  CA  ASP    32     123.925 105.109  84.074   10 PHE
ATOM   1011  CA  TYR    33     124.658 104.371  87.729   11 TYR
ATOM   1012  CA  SER    34     127.725 102.112  87.888   12 ARG
ATOM   1013  CA  SER    35     127.970  99.903  84.799   13 PHE
ATOM   1014  CA  ARG    36     131.794  99.934  84.476   14 CYS
ATOM   1015  CA  ASN    37     132.143 101.254  80.968   15 ASN
ATOM   1016  CA  LEU    38     135.353 102.323  79.223   16 LEU
ATOM   1017  CA  SER    39     134.061 104.788  76.605   17 THR
ATOM   1018  CA  ALA    40     130.945 106.961  76.748   18 GLN
ATOM   1019  CA  VAL    41     127.535 105.553  75.808   19 VAL
ATOM   1020  CA  PRO    42     126.661 106.336  72.156   20 PRO
ATOM   1021  CA  PRO    43     123.308 104.514  72.270   21 GLN
ATOM   1022  CA  LEU    45     121.788 107.600  73.931   22 VAL
ATOM   1023  CA  PRO    46     119.810 110.075  71.796   23 LEU
ATOM   1024  CA  PRO    47     120.887 113.591  70.917   24 ASN
ATOM   1025  CA  SER    48     117.904 115.017  72.771   25 THR
ATOM   1026  CA  THR    49     119.062 113.670  76.135   26 THR
ATOM   1027  CA  GLN    50     119.008 116.676  78.493   27 GLU
ATOM   1028  CA  CYS    51     120.062 114.896  81.710   28 ARG
ATOM   1029  CA  LEU    52     122.990 112.459  81.471   29 LEU
ATOM   1030  CA  ASP    53     124.636 110.786  84.458   30 LEU
ATOM   1031  CA  LEU    54     127.888 108.829  84.187   31 LEU
ATOM   1032  CA  SER    55     129.307 107.964  87.605   32 SER
ATOM   1033  CA  GLN    56     131.097 105.039  89.258   33 PHE
ATOM   1034  CA  ASN    57     132.916 104.345  85.979   34 ASN
ATOM   1035  CA  ARG    58     136.331 104.929  84.411   35 TYR
ATOM   1036  CA  ILE    59     137.503 106.740  81.273   36 ILE
ATOM   1037  CA  LEU    60     140.829 108.152  82.536   37 ARG
ATOM   1038  CA  THR    61     142.215 109.767  79.371   38 THR
ATOM   1039  CA  THR    62     139.800 112.413  78.106   39 VAL
ATOM   1040  CA  ASN    63     140.676 113.237  74.490   40 THR
ATOM   1041  CA  LYS    64     139.232 115.994  72.288   41 ALA
ATOM   1042  CA  HIS    65     135.741 115.532  70.797   42 SER
ATOM   1043  CA  ASP    66     134.470 113.574  73.801   43 SER
ATOM   1044  CA  PHE    67     130.730 114.128  73.397   44 PHE
ATOM   1045  CA  GLN    68     129.973 115.402  69.876   45 PRO
ATOM   1046  CA  ARG    69     126.812 113.284  70.116   46 PHE
ATOM   1047  CA  THR    70     124.628 114.934  72.757   47 LEU
ATOM   1048  CA  PRO    71     124.256 118.704  72.317   48 GLU
ATOM   1049  CA  ARG    72     121.118 119.373  74.357   49 GLN
ATOM   1050  CA  LEU    73     122.646 118.699  77.773   50 LEU
ATOM   1051  CA  GLU    74     122.048 120.601  81.000   51 GLN
ATOM   1052  CA  PHE    75     122.653 118.215  83.905   52 LEU
ATOM   1053  CA  LEU    76     125.931 116.546  82.922   53 LEU
ATOM   1054  CA  ASN    77     127.277 115.175  86.208   54 GLU
ATOM   1055  CA  LEU    78     130.638 113.878  84.988   55 LEU
ATOM   1056  CA  SER    79     133.531 113.324  87.368   56 GLY
ATOM   1057  CA  TRP    80     131.972 111.423  90.283   57 SER
ATOM   1058  CA  ASN    81     134.819 109.022  91.155   58 GLN
ATOM   1059  CA  ILE    82     135.414 108.618  87.407   59 TYR
ATOM   1060  CA  LEU    83     139.120 108.738  88.327   60 THR
ATOM   1061  CA  GLN    84     140.124 111.016  85.410   61 PRO
ATOM   1062  CA  ASP    85     144.207 114.067  82.327   63 THR
ATOM   1063  CA  LEU    86     141.967 116.450  80.402   64 ILE
ATOM   1064  CA  HIS    87     142.577 117.553  76.810   65 ASP
ATOM   1065  CA  PRO    88     141.222 120.595  74.977   66 LYS
ATOM   1066  CA  ASP    89     137.981 120.668  72.968   67 GLU
ATOM   1067  CA  THR    90     136.541 118.259  75.548   68 ALA
ATOM   1068  CA  PHE    91     133.278 120.183  75.911   69 PHE
ATOM   1069  CA  LEU    92     133.125 122.044  72.585   70 ARG
ATOM   1070  CA  SER    93     129.737 120.723  71.465   71 ASN
ATOM   1071  CA  THR    94     127.923 121.615  74.700   72 LEU
ATOM   1072  CA  PRO    95     126.726 125.262  74.520   73 PRO
ATOM   1073  CA  LEU    96     123.539 124.665  76.528   74 ASN
ATOM   1074  CA  LEU    97     125.615 122.891  79.178   75 LEU
ATOM   1075  CA  ALA    98     124.241 124.231  82.473   76 ARG
ATOM   1076  CA  THR    99     126.207 122.554  85.262   77 ILE
ATOM   1077  CA  LEU   100     129.059 120.044  85.536   78 LEU
ATOM   1078  CA  ASP   101     129.989 118.134  88.694   79 ASP
ATOM   1079  CA  LEU   102     133.556 116.818  88.839   80 LEU
ATOM   1080  CA  SER   103     133.237 115.210  92.266   81 GLY
ATOM   1081  CA  HIS   104     135.926 113.026  93.841   82 SER
ATOM   1082  CA  ASN   105     138.205 113.189  90.798   83 SER
ATOM   1083  CA  ARG   106     141.993 112.996  90.523   84 LYS
ATOM   1084  CA  LEU   107     143.175 115.276  87.715   85 ILE
ATOM   1085  CA  GLU   108     146.924 115.947  87.502   86 TYR
ATOM   1086  CA  LYS   109     147.436 117.948  84.302   87 PHE
ATOM   1087  CA  LEU   110     145.162 120.933  83.686   88 LEU
ATOM   1088  CA  PRO   111     144.974 122.199  80.102   89 HIS
ATOM   1089  CA  HIS   112     144.359 125.975  79.599   90 PRO
ATOM   1090  CA  GLN   113     141.685 125.555  76.901   91 ASP
ATOM   1091  CA  LYS   114     139.785 122.599  78.367   92 ALA
ATOM   1092  CA  TYR   115     136.482 124.247  79.298   93 PHE
ATOM   1093  CA  LEU   117     136.076 126.096  76.001   94 GLN
ATOM   1094  CA  GLN   118     132.657 126.268  74.346   95 GLY
ATOM   1095  CA  ALA   119     130.693 126.398  77.607   96 LEU
ATOM   1096  CA  LYS   120     128.693 129.601  77.215   97 PHE
ATOM   1097  CA  ASN   121     125.724 128.734  79.432   98 HIS
ATOM   1098  CA  LEU   122     127.813 127.352  82.308   99 LEU
ATOM   1099  CA  GLN   123     126.523 128.574  85.662  100 PHE
ATOM   1100  CA  TYR   124     127.517 126.300  88.569  101 GLU
ATOM   1101  CA  LEU   125     130.539 123.975  88.658  102 LEU
ATOM   1102  CA  ASP   126     131.271 121.542  91.494  103 ARG
ATOM   1103  CA  LEU   127     134.971 120.734  91.916  104 LEU
ATOM   1104  CA  SER   128     134.578 118.733  95.130  105 TYR
ATOM   1105  CA  SER   129     137.839 116.820  95.659  106 PHE
ATOM   1106  CA  ASN   130     139.084 117.335  92.099  107 CYS
ATOM   1107  CA  SER   131     142.524 116.324  93.343  108 GLY
ATOM   1108  CA  PHE   132     144.269 119.690  93.166  109 LEU
ATOM   1109  CA  GLU   133     147.931 118.651  93.293  110 SER
ATOM   1110  CA  VAL   134     148.465 121.992  91.555  111 ASP
ATOM   1111  CA  MET   135     144.384 129.040  91.294  114 LEU
ATOM   1112  CA  ALA   136     146.421 131.339  89.046  115 LYS
ATOM   1113  CA  GLY   138     146.698 128.557  86.473  116 ASP
ATOM   1114  CA  GLY   139     142.916 128.204  86.676  117 GLY
ATOM   1115  CA  GLU   140     140.978 128.732  83.471  118 TYR
ATOM   1116  CA  PHE   141     137.544 130.158  84.221  119 PHE
ATOM   1117  CA  LEU   142     137.866 133.301  82.099  120 ARG
ATOM   1118  CA  LYS   143     135.574 132.406  79.193  121 ASN
ATOM   1119  CA  LEU   144     132.863 131.590  81.745  122 LEU
ATOM   1120  CA  THR   145     130.758 134.766  82.020  123 LYS
ATOM   1121  CA  LYS   146     127.619 132.973  83.176  124 ALA
ATOM   1122  CA  LEU   147     129.725 131.351  85.889  125 LEU
ATOM   1123  CA  LYS   148     127.562 132.020  88.955  126 THR
ATOM   1124  CA  TRP   149     128.266 129.416  91.632  127 ARG
ATOM   1125  CA  LEU   150     131.832 128.155  91.319  128 LEU
ATOM   1126  CA  GLY   151     132.449 125.599  94.078  129 ASP
ATOM   1127  CA  LEU   152     135.871 124.456  95.286  130 LEU
ATOM   1128  CA  SER   153     135.778 122.052  98.243  131 SER
ATOM   1129  CA  ALA   154     138.115 119.382  99.618  132 LYS
ATOM   1130  CA  SER   155     140.965 120.952  97.605  133 ASN
ATOM   1131  CA  LEU   156     144.495 122.001  98.669  134 GLN
ATOM   1132  CA  ILE   157     144.516 125.722  97.841  135 ILE
ATOM   1133  CA  GLN   158     147.304 127.431  99.811  136 ARG
ATOM   1134  CA  ASN   159     146.797 131.041  98.708  137 SER
ATOM   1135  CA  ASN   160     143.481 132.890  98.928  138 LEU
ATOM   1136  CA  ASN   161     145.008 135.342  96.449  139 TYR
ATOM   1137  CA  PHE   162     142.222 136.068  93.969  140 LEU
ATOM   1138  CA  ALA   163     143.424 135.986  90.366  141 HIS
ATOM   1139  CA  ASN   164     142.523 138.951  88.074  142 PRO
ATOM   1140  CA  ILE   165     137.507 137.147  88.911  144 PHE
ATOM   1141  CA  SER   166     137.181 140.649  87.463  145 GLY
ATOM   1142  CA  ASP   167     135.501 139.309  84.338  146 LYS
ATOM   1143  CA  LEU   168     133.249 137.196  86.539  147 LEU
ATOM   1144  CA  ARG   169     127.562 136.821  87.376  149 SER
ATOM   1145  CA  LEU   170     129.807 135.226  90.015  150 LEU
ATOM   1146  CA  GLN   171     127.465 135.083  93.021  151 LYS
ATOM   1147  CA  THR   172     128.755 132.338  95.311  152 SER
ATOM   1148  CA  LEU   173     131.838 130.201  95.944  153 ILE
ATOM   1149  CA  TYR   174     132.545 127.647  98.698  154 ASP
ATOM   1150  CA  ILE   175     136.218 127.570  99.732  155 PHE
ATOM   1151  CA  ASN   176     136.207 124.719 102.238  156 SER
ATOM   1152  CA  ALA   177     138.795 122.128 103.270  157 SER
ATOM   1153  CA  GLN   178     141.791 123.657 101.484  158 ASN
ATOM   1154  CA  ASN   179     144.695 125.065 103.557  159 GLN
ATOM   1155  CA  LEU   180     145.264 128.865 103.375  160 ILE
ATOM   1156  CA  LYS   181     147.173 130.186 106.409  161 PHE
ATOM   1157  CA  GLY   182     147.698 133.933 105.938  162 LEU
ATOM   1158  CA  TYR   183     145.191 136.347 104.380  163 VAL
ATOM   1159  CA  GLU   184     147.037 139.490 103.289  164 CYS
ATOM   1160  CA  ASN   185     145.491 142.634 101.837  165 GLU
ATOM   1161  CA  GLY   186     147.041 142.107  98.416  166 HIS
ATOM   1162  CA  SER   187     145.026 138.884  98.159  167 GLU
ATOM   1163  CA  LEU   188     141.806 140.907  97.912  168 LEU
ATOM   1164  CA  THR   189     142.548 143.438  95.158  169 GLU
ATOM   1165  CA  GLY   190     140.036 142.183  92.523  170 PRO
ATOM   1166  CA  THR   191     137.334 142.660  95.173  171 LEU
ATOM   1167  CA  LYS   192     133.952 145.707  91.311  174 LYS
ATOM   1168  CA  ALA   193     131.464 148.361  92.438  175 THR
ATOM   1169  CA  ASP   194     128.412 146.097  92.263  176 LEU
ATOM   1170  CA  LYS   195     128.792 142.337  92.736  177 SER
ATOM   1171  CA  ILE   196     127.455 139.960  95.399  178 PHE
ATOM   1172  CA  VAL   197     129.955 137.457  96.831  179 PHE
ATOM   1173  CA  VAL   198     129.177 134.591  99.196  180 SER
ATOM   1174  CA  GLN   199     132.742 134.079 100.440  181 LEU
ATOM   1175  CA  MET   200     132.497 130.744 102.252  182 ALA
ATOM   1176  CA  TYR   201     136.209 130.428 102.998  183 ALA
ATOM   1177  CA  HIS   202     138.037 129.413 106.178  184 ASN
ATOM   1178  CA  SER   203     135.676 126.458 106.584  185 SER
ATOM   1179  CA  VAL   204     137.522 123.565 108.262  186 LEU
ATOM   1180  CA  PHE   205     141.004 124.983 107.691  187 TYR
ATOM   1181  CA  ASP   206     144.166 125.188 109.819  188 SER
ATOM   1182  CA  MET   207     146.258 137.355 109.268  192 VAL
ATOM   1183  CA  PRO   208     147.137 140.992 108.515  193 ASP
ATOM   1184  CA  VAL   209     145.997 147.919 109.866  195 GLY
ATOM   1185  CA  ILE   210     146.670 151.685 104.440  197 CYS
ATOM   1186  CA  ILE   211     143.246 150.034 104.128  198 MET
ATOM   1187  CA  ASP   212     141.889 146.938 105.914  199 ASN
ATOM   1188  CA  CYS   213     141.621 143.769 103.764  200 PRO
ATOM   1189  CA  LEU   214     137.858 143.971 104.263  201 PHE
ATOM   1190  CA  ALA   215     137.617 147.757 104.059  202 ARG
ATOM   1191  CA  SER   216     135.156 149.178 101.517  203 ASN
ATOM   1192  CA  PHE   217     133.989 145.695 100.539  204 MET
ATOM   1193  CA  LYS   218     126.775 138.641 100.340  207 GLU
ATOM   1194  CA  GLU   219     127.670 135.762 102.657  208 ILE
ATOM   1195  CA  VAL   220     130.667 135.053 104.894  209 LEU
ATOM   1196  CA  GLU   221     131.088 131.630 106.519  210 ASP
ATOM   1197  CA  LEU   222     133.734 130.706 109.102  211 VAL
ATOM   1198  CA  ARG   223     132.751 127.147 109.985  212 SER
ATOM   1199  CA  GLY   224     135.713 126.128 112.141  213 GLY
ATOM   1200  CA  LEU   225     138.737 128.381 111.635  214 ASN
ATOM   1201  CA  HIS   226     141.454 128.301 114.285  215 GLY
ATOM   1202  CA  ASP   227     142.630 125.760 116.856  216 TRP
ATOM   1203  CA  PRO   228     142.526 127.935 119.985  217 THR
ATOM   1204  CA  GLN   229     140.546 130.988 121.087  218 VAL
ATOM   1205  CA  ASP   230     143.741 133.027 121.425  219 ASP
ATOM   1206  CA  PHE   231     144.633 132.879 117.727  220 ILE
ATOM   1207  CA  LEU   232     141.037 133.401 116.601  221 THR
ATOM   1208  CA  GLU   233     140.869 136.838 118.225  222 GLY
ATOM   1209  CA  ASN   234     143.410 138.449 115.838  223 ASN
ATOM   1210  CA  LEU   235     141.174 137.430 112.940  224 PHE
ATOM   1211  CA  SER   236     138.270 139.403 114.348  225 SER
ATOM   1212  CA  THR   237     140.548 142.440 114.337  226 ASN
ATOM   1213  CA  ARG   238     141.025 142.098 110.566  227 ALA
ATOM   1214  CA  GLN   239     137.350 141.809 109.638  228 ILE
ATOM   1215  CA  VAL   240     136.862 145.311 111.032  229 SER
ATOM   1216  CA  ARG   241     133.150 141.238 120.071  260 PHE
ATOM   1217  CA  ILE   242     135.522 144.205 120.232  261 ALA
ATOM   1218  CA  GLN   243     136.084 144.077 116.476  262 GLY
ATOM   1219  CA  THR   244     132.540 143.200 115.429  263 LEU
ATOM   1220  CA  VAL   245     131.242 146.180 117.411  264 ALA
ATOM   1221  CA  ASN   246     132.322 148.733 114.795  265 ARG
ATOM   1222  CA  LEU   247     131.007 146.668 111.883  266 SER
ATOM   1223  CA  HIS   248     127.238 146.651 111.437  267 SER
ATOM   1224  CA  LEU   249     126.211 142.996 111.279  268 VAL
ATOM   1225  CA  SER   250     122.783 142.285 109.803  269 ARG
ATOM   1226  CA  SER   251     122.603 138.487 109.824  270 HIS
ATOM   1227  CA  ILE   252     124.121 136.201 112.444  271 LEU
ATOM   1228  CA  TRP   253     123.770 132.409 112.423  272 ASP
ATOM   1229  CA  SER   254     125.110 129.753 114.793  273 LEU
ATOM   1230  CA  THR   255     124.139 126.417 113.240  274 SER
ATOM   1231  CA  TRP   256     125.630 123.108 114.458  275 HIS
ATOM   1232  CA  ARG   257     127.305 125.091 117.226  276 GLY
ATOM   1233  CA  ILE   258     126.090 122.846 120.049  277 PHE
ATOM   1234  CA  ILE   259     125.199 125.832 122.251  278 VAL
ATOM   1235  CA  THR   260     124.267 124.154 125.548  279 PHE
ATOM   1236  CA  ALA   261     123.624 127.200 127.766  280 SER
ATOM   1237  CA  LEU   262     122.630 130.662 126.558  281 LEU
ATOM   1238  CA  THR   263     122.474 139.306 127.210  284 ARG
ATOM   1239  CA  LYS   264     124.287 137.793 124.213  285 VAL
ATOM   1240  CA  GLU   265     123.740 140.044 121.196  286 PHE
ATOM   1241  CA  THR   266     123.980 143.496 122.778  287 GLU
ATOM   1242  CA  LEU   267     126.694 145.098 120.662  288 THR
ATOM   1243  CA  MET   268     124.860 144.120 117.470  289 LEU
ATOM   1244  CA  SER   269     121.540 145.970 117.458  290 LYS
ATOM   1245  CA  SER   270     121.531 146.313 113.672  291 ASP
ATOM   1246  CA  ILE   271     120.915 142.572 113.415  292 LEU
ATOM   1247  CA  ARG   272     117.892 142.582 111.096  293 LYS
ATOM   1248  CA  GLN   273     117.735 138.767 110.958  294 VAL
ATOM   1249  CA  PHE   274     119.165 135.916 113.054  295 LEU
ATOM   1250  CA  SER   275     119.369 132.123 112.756  296 ASN
ATOM   1251  CA  MET   276     119.901 129.140 115.079  297 LEU
ATOM   1252  CA  SER   277     119.579 125.684 113.501  298 ALA
ATOM   1253  CA  ASN   278     120.390 122.365 115.217  299 TYR
ATOM   1254  CA  VAL   279     121.307 123.347 118.770  300 ASN
ATOM   1255  CA  THR   280     120.572 122.397 122.426  301 LYS
ATOM   1256  CA  LEU   281     119.528 125.523 124.285  302 ILE
ATOM   1257  CA  HIS   282     118.601 125.140 127.932  303 ASN
ATOM   1258  CA  ASP   283     119.505 128.379 129.685  304 LYS
ATOM   1259  CA  MET   284     117.130 131.153 128.516  305 ILE
ATOM   1260  CA  ASN   285     117.327 134.381 130.630  306 ALA
ATOM   1261  CA  GLY   286     114.830 137.213 130.537  307 ASP
ATOM   1262  CA  GLY   287     117.692 139.384 129.208  308 GLU
ATOM   1263  CA  ASP   288     118.978 136.878 126.626  309 ALA
ATOM   1264  CA  VAL   290     117.372 138.223 123.421  310 PHE
ATOM   1265  CA  ASN   291     118.030 141.784 124.663  311 TYR
ATOM   1266  CA  GLN   292     119.885 144.047 122.239  312 GLY
ATOM   1267  CA  ASN   293     117.906 142.859 119.226  313 LEU
ATOM   1268  CA  TYR   294     116.004 146.109 118.689  314 ASP
ATOM   1269  CA  SER   295     114.906 145.278 115.135  315 ASN
ATOM   1270  CA  LEU   296     114.606 141.546 114.436  316 LEU
ATOM   1271  CA  ASP   297     112.526 140.066 111.602  317 GLN
ATOM   1272  CA  SER   298     113.547 136.463 110.901  318 VAL
ATOM   1273  CA  PHE   299     114.548 133.826 113.493  319 LEU
ATOM   1274  CA  SER   300     114.618 130.071 112.905  320 ASN
ATOM   1275  CA  ILE   301     114.863 128.180 116.175  321 LEU
ATOM   1276  CA  ARG   302     114.976 124.746 114.530  322 SER
ATOM   1277  CA  GLN   303     115.599 121.811 116.881  323 TYR
ATOM   1278  CA  ALA   304     117.059 123.566 119.918  324 ASN
ATOM   1279  CA  SER   305     114.434 123.376 122.673  325 LEU
ATOM   1280  CA  VAL   306     113.686 120.729 125.355  326 LEU
ATOM   1281  CA  THR   307     114.530 121.111 129.025  327 GLY
ATOM   1282  CA  VAL   308     111.724 123.248 130.470  328 GLU
ATOM   1283  CA  PHE   309     110.919 126.880 129.581  329 LEU
ATOM   1284  CA  GLN   313     110.141 130.129 131.412  330 TYR
ATOM   1285  CA  GLN   314     107.654 132.992 130.868  331 SER
ATOM   1286  CA  GLN   315     107.947 135.703 128.215  332 SER
ATOM   1287  CA  LEU   316     110.637 134.480 125.811  333 ASN
ATOM   1288  CA  TYR   317     110.951 137.424 123.411  334 PHE
ATOM   1289  CA  ASP   318     110.291 140.511 125.551  335 TYR
ATOM   1290  CA  PHE   319     112.407 142.743 123.354  336 GLY
ATOM   1291  CA  VAL   320     111.235 141.792 119.862  337 LEU
ATOM   1292  CA  ILE   321     108.242 143.981 118.893  338 PRO
ATOM   1293  CA  ASN   322     109.211 143.947 115.216  339 LYS
ATOM   1294  CA  ILE   323     109.658 140.156 115.087  340 VAL
ATOM   1295  CA  PRO   324     107.685 138.429 112.340  341 ALA
ATOM   1296  CA  ALA   325     108.932 134.999 111.190  342 TYR
ATOM   1297  CA  ARG   326     109.933 132.319 113.700  343 ILE
ATOM   1298  CA  ASN   327     110.580 128.640 112.984  344 ASP
ATOM   1299  CA  LEU   328     110.456 126.278 115.980  345 LEU
ATOM   1300  CA  THR   329     110.277 123.029 114.024  346 GLN
ATOM   1301  CA  ILE   330     111.129 119.619 115.512  347 LYS
ATOM   1302  CA  ALA   331     111.375 120.121 119.282  348 ASN
ATOM   1303  CA  GLN   332     110.664 118.322 122.563  349 HIS
ATOM   1304  CA  SER   333     108.881 120.972 124.641  350 ILE
ATOM   1305  CA  PRO   334     106.636 119.615 127.400  351 ALA
ATOM   1306  CA  ILE   335     103.942 122.166 128.264  352 ILE
ATOM   1307  CA  VAL   336     103.960 125.800 127.124  353 ILE
ATOM   1308  CA  HIS   337     102.952 128.282 129.833  354 GLN
ATOM   1309  CA  MET   338     100.315 131.023 129.500  355 ASP
ATOM   1310  CA  THR   339     102.460 134.137 129.062  356 GLN
ATOM   1311  CA  CYS   340     104.925 132.839 126.490  357 THR
ATOM   1312  CA  PRO   341     104.705 134.981 123.341  358 PHE
ATOM   1313  CA  ASN   342     104.692 138.226 125.336  359 LYS
ATOM   1314  CA  VAL   343     105.794 141.671 124.105  360 PHE
ATOM   1315  CA  ALA   344     105.135 141.032 120.415  361 LEU
ATOM   1316  CA  SER   345     103.031 142.668 117.696  362 GLU
ATOM   1317  CA  ILE   346     104.428 142.418 114.142  363 LYS
ATOM   1318  CA  ILE   347     104.428 138.599 114.237  364 LEU
ATOM   1319  CA  GLN   348     102.871 137.556 110.926  365 GLN
ATOM   1320  CA  MET   349     104.033 133.950 110.519  366 THR
ATOM   1321  CA  LEU   350     104.291 131.345 113.276  367 LEU
ATOM   1322  CA  ASP   351     105.599 127.957 112.133  368 ASP
ATOM   1323  CA  LEU   352     105.327 125.431 114.968  369 LEU
ATOM   1324  CA  SER   353     105.747 121.988 113.412  370 ARG
ATOM   1325  CA  ASP   354     106.056 119.318 116.121  371 ASP
ATOM   1326  CA  CYS   355     106.730 122.205 118.506  372 ASN
ATOM   1327  CA  VAL   356     104.760 121.608 121.728  373 ALA
ATOM   1328  CA  LEU   357     101.320 120.912 123.213  374 LEU
ATOM   1329  CA  THR   358     100.473 124.453 122.058  375 THR
ATOM   1330  CA  GLU   359      98.666 126.885 124.380  376 THR
ATOM   1331  CA  GLU   360      97.393 130.033 122.629  377 ILE
ATOM   1332  CA  VAL   361      96.602 133.044 124.823  378 HIS
ATOM   1333  CA  GLU   368      98.763 136.060 123.995  379 PHE
ATOM   1334  CA  CYS   369      99.506 135.339 120.309  380 ILE
ATOM   1335  CA  THR   373      99.597 138.583 118.201  381 PRO
ATOM   1336  CA  SER   374      98.175 139.227 114.727  382 SER
ATOM   1337  CA  LEU   375      99.553 136.218 112.843  383 ILE
ATOM   1338  CA  GLU   376      97.737 135.511 109.529  384 PRO
ATOM   1339  CA  THR   377      99.224 132.017 109.087  385 ASP
ATOM   1340  CA  LEU   378     100.250 129.412 111.666  386 ILE
ATOM   1341  CA  VAL   379     101.276 125.757 111.336  387 PHE
ATOM   1342  CA  LEU   380     100.493 123.399 114.219  388 LEU
ATOM   1343  CA  LYS   381     101.124 119.732 113.389  389 SER
ATOM   1344  CA  GLY   382     102.487 116.700 115.220  390 GLY
ATOM   1345  CA  ASN   383     100.868 117.557 118.549  391 ASN
ATOM   1346  CA  ASN   384      98.242 116.361 121.043  392 LYS
ATOM   1347  CA  LEU   385      95.146 117.789 122.784  393 LEU
ATOM   1348  CA  ARG   386      94.925 121.561 122.302  394 VAL
ATOM   1349  CA  GLN   387      93.506 124.067 124.827  395 THR
ATOM   1350  CA  LEU   388      91.308 127.120 124.309  396 LEU
ATOM   1351  CA  MET   389      92.592 129.081 121.348  397 PRO
ATOM   1352  CA  PRO   390      88.038 124.345 116.740  418 ILE
ATOM   1353  CA  LEU   391      84.820 126.261 117.438  419 LEU
ATOM   1354  CA  THR   392      86.279 129.309 119.199  420 TYR
ATOM   1355  CA  SER   393      89.253 129.355 116.778  421 PHE
ATOM   1356  CA  ARG   394      86.874 129.705 113.826  422 LEU
ATOM   1357  CA  VAL   395      84.618 132.253 115.520  423 LEU
ATOM   1358  CA  LEU   397      86.988 135.045 114.508  424 ARG
ATOM   1359  CA  MET   398      88.581 134.016 111.194  425 VAL
ATOM   1360  CA  SER   399      86.107 134.667 108.330  426 PRO
ATOM   1361  CA  SER   400      89.167 135.541 106.233  427 HIS
ATOM   1362  CA  LEU   401      90.303 131.909 106.500  428 LEU
ATOM   1363  CA  LYS   402      90.860 130.155 103.180  429 GLN
ATOM   1364  CA  TYR   403      92.932 126.979 103.460  430 ILE
ATOM   1365  CA  VAL   404      92.501 124.516 106.329  431 LEU
ATOM   1366  CA  ASP   405      93.743 120.950 106.772  432 ILE
ATOM   1367  CA  PHE   406      92.756 118.233 109.257  433 LEU
ATOM   1368  CA  ARG   407      94.241 114.905 108.194  434 ASN
ATOM   1369  CA  GLN   408      94.613 112.146 110.789  435 GLN
ATOM   1370  CA  ASN   409      93.388 114.195 113.759  436 ASN
ATOM   1371  CA  LEU   410      91.172 111.452 115.223  437 ARG
ATOM   1372  CA  LEU   411      88.243 113.693 116.158  438 PHE
ATOM   1373  CA  THR   412      86.643 112.643 119.460  439 SER
ATOM   1374  CA  TYR   413      83.153 114.187 119.576  440 SER
ATOM   1375  CA  GLU   414      81.250 116.037 116.855  441 CYS
ATOM   1376  CA  GLU   415      78.750 118.695 117.920  442 SER
ATOM   1377  CA  THR   416      75.581 119.462 115.995  443 GLY
ATOM   1378  CA  GLN   417      76.572 122.928 114.810  444 ASP
ATOM   1379  CA  GLY   418      79.138 124.150 117.317  445 GLN
ATOM   1380  CA  ILE   419      82.451 123.423 115.582  446 THR
ATOM   1381  CA  CYS   420      82.677 124.823 112.047  447 PRO
ATOM   1382  CA  SER   421      80.700 128.036 112.669  448 SER
ATOM   1383  CA  TRP   422      81.447 131.501 111.258  449 GLU
ATOM   1384  CA  PRO   423      83.666 130.968 108.209  450 ASN
ATOM   1385  CA  PRO   424      82.057 132.042 104.899  451 PRO
ATOM   1386  CA  LYS   425      85.322 132.337 102.948  452 SER
ATOM   1387  CA  ILE   426      86.102 128.743 103.954  453 LEU
ATOM   1388  CA  THR   427      87.698 127.310 100.808  454 GLU
ATOM   1389  CA  HIS   428      89.665 124.170 101.676  455 GLN
ATOM   1390  CA  LEU   429      88.484 121.912 104.490  456 LEU
ATOM   1391  CA  ASP   430      89.811 118.373 104.844  457 PHE
ATOM   1392  CA  LEU   431      88.423 115.989 107.461  458 LEU
ATOM   1393  CA  SER   432      90.261 112.778 106.678  459 GLY
ATOM   1394  CA  PHE   433      90.876 110.030 109.226  460 GLU
ATOM   1395  CA  ASN   434      88.744 110.933 112.256  461 ASN
ATOM   1396  CA  GLU   435      85.838 109.799 114.419  462 MET
ATOM   1397  CA  PHE   436      82.505 111.393 115.353  463 LEU
ATOM   1398  CA  ASP   437      79.846 110.937 118.041  464 GLN
ATOM   1399  CA  GLN   438      78.558 107.506 116.959  465 LEU
ATOM   1400  CA  THR   439      78.110 108.436 113.303  466 ALA
ATOM   1401  CA  VAL   440      77.282 111.285 110.916  467 TRP
ATOM   1402  CA  PHE   441      73.789 112.549 111.750  468 GLU
ATOM   1403  CA  LYS   442      77.080 128.607 106.916  474 ASP
ATOM   1404  CA  CYS   443      79.854 127.443 104.593  475 VAL
ATOM   1405  CA  LEU   444      79.014 128.253 100.992  476 PHE
ATOM   1406  CA  PRO   445      85.143 121.763  99.913  479 LEU
ATOM   1407  CA  HIS   446      84.925 118.926 102.423  480 SER
ATOM   1408  CA  THR   447      87.017 115.759 102.534  481 HIS
ATOM   1409  CA  LEU   448      85.322 112.718 104.061  482 LEU
ATOM   1410  CA  VAL   449      87.847 109.889 104.004  483 GLN
ATOM   1411  CA  ASN   450      87.105 106.889 106.262  484 VAL
ATOM   1412  CA  LEU   451      85.179 108.582 109.078  485 LEU
ATOM   1413  CA  ASN   452      84.208 105.246 110.621  486 TYR
ATOM   1414  CA  LEU   453      80.554 106.171 109.990  487 LEU
ATOM   1415  CA  GLN   454      78.004 103.506 110.932  488 ASN
ATOM   1416  CA  ASN   455      75.535 103.052 108.102  489 HIS
ATOM   1417  CA  ASN   456      72.697 102.540 110.611  490 ASN
ATOM   1418  CA  HIS   457      72.635 106.274 111.365  491 TYR
ATOM   1419  CA  ILE   458      73.530 107.053 107.758  492 LEU
ATOM   1420  CA  SER   459      70.307 105.409 106.566  493 ASN
ATOM   1421  CA  ALA   460      68.433 108.443 107.874  494 SER
ATOM   1422  CA  ILE   461      71.174 110.894 106.907  495 LEU
ATOM   1423  CA  PRO   462      70.075 114.545 107.416  496 PRO
ATOM   1424  CA  ALA   463      69.382 116.030 103.943  497 PRO
ATOM   1425  CA  ASN   464      70.338 119.394 105.421  498 GLY
ATOM   1426  CA  LEU   465      74.656 118.891 101.579  500 PHE
ATOM   1427  CA  SER   466      71.947 121.552 101.325  501 SER
ATOM   1428  CA  THR   467      73.908 124.740 102.028  502 HIS
ATOM   1429  CA  LEU   468      76.914 123.668  99.978  503 LEU
ATOM   1430  CA  HIS   469      76.261 125.137  96.533  504 THR
ATOM   1431  CA  VAL   470      79.788 125.836  95.258  505 ALA
ATOM   1432  CA  LEU   471      81.238 122.373  95.924  506 LEU
ATOM   1433  CA  LYS   472      84.039 121.314  93.587  507 ARG
ATOM   1434  CA  GLY   473      84.011 117.671  94.623  508 GLY
ATOM   1435  CA  LEU   474      83.086 115.499  97.579  509 LEU
ATOM   1436  CA  ASP   475      85.285 112.479  98.249  510 SER
ATOM   1437  CA  LEU   476      83.520 109.699 100.142  511 LEU
ATOM   1438  CA  THR   477      86.129 106.926  99.949  512 ASN
ATOM   1439  CA  ALA   478      87.418 104.243 102.333  513 SER
ATOM   1440  CA  ASN   479      84.108 104.756 104.159  514 ASN
ATOM   1441  CA  ARG   480      81.606 102.133 105.321  515 ARG
ATOM   1442  CA  LEU   481      78.070 102.721 104.059  516 LEU
ATOM   1443  CA  LEU   482      75.470 100.349 102.591  517 THR
ATOM   1444  CA  ASP   483      72.980 102.639 100.872  518 VAL
ATOM   1445  CA  LEU   484      74.303 105.388  98.591  519 LEU
ATOM   1446  CA  PRO   485      71.880 108.314  98.918  520 SER
ATOM   1447  CA  GLY   486      71.819 111.020  96.245  521 HIS
ATOM   1448  CA  CYS   487      70.894 114.626  97.054  522 ASN
ATOM   1449  CA  LEU   488      71.622 116.470  93.794  523 ASP
ATOM   1450  CA  GLY   489      70.734 119.868  95.257  524 LEU
ATOM   1451  CA  TYR   490      74.223 121.284  94.501  525 PRO
ATOM   1452  CA  PRO   491      74.737 122.310  90.866  526 ALA
ATOM   1453  CA  LYS   492      78.487 123.032  90.841  527 ASN
ATOM   1454  CA  LEU   493      79.654 119.556  91.880  528 LEU
ATOM   1455  CA  GLN   494      82.165 118.302  89.325  529 GLU
ATOM   1456  CA  LYS   495      83.360 115.079  90.962  530 ILE
ATOM   1457  CA  LEU   496      82.435 112.525  93.637  531 LEU
ATOM   1458  CA  LEU   497      84.999 109.900  94.640  532 ASP
ATOM   1459  CA  LEU   498      83.409 106.682  95.902  533 ILE
ATOM   1460  CA  ARG   499      85.757 103.741  96.503  534 SER
ATOM   1461  CA  GLY   500      86.451 101.085  99.157  535 ARG
ATOM   1462  CA  ASN   501      82.830 100.960 100.337  536 ASN
ATOM   1463  CA  PHE   502      79.902  98.568 100.734  537 GLN
ATOM   1464  CA  ILE   503      77.271 100.483  98.773  538 LEU
ATOM   1465  CA  HIS   504      74.523  98.788  96.749  539 LEU
ATOM   1466  CA  ALA   505      71.655 101.280  96.460  540 ALA
ATOM   1467  CA  PRO   506      70.549 103.286  93.381  541 PRO
ATOM   1468  CA  SER   507      68.813 106.704  93.193  542 ASN
ATOM   1469  CA  THR   508      67.058 108.496  90.270  543 PRO
ATOM   1470  CA  GLY   509      68.381 111.868  91.440  544 ASP
ATOM   1471  CA  ALA   510      71.556 112.672  89.507  545 VAL
ATOM   1472  CA  LEU   511      73.600 115.885  89.501  546 PHE
ATOM   1473  CA  PRO   515      73.845 118.080  86.391  547 VAL
ATOM   1474  CA  HIS   516      77.527 119.079  86.360  548 SER
ATOM   1475  CA  LEU   517      78.705 115.616  87.397  549 LEU
ATOM   1476  CA  THR   518      81.311 114.194  85.030  550 SER
ATOM   1477  CA  VAL   519      83.774 111.920  86.832  551 VAL
ATOM   1478  CA  VAL   520      82.016 109.563  89.223  552 LEU
ATOM   1479  CA  ASP   521      84.530 107.260  90.913  553 ASP
ATOM   1480  CA  PHE   522      82.816 103.976  91.789  554 ILE
ATOM   1481  CA  SER   523      85.459 101.235  91.893  555 THR
ATOM   1482  CA  MET   524      86.233  98.438  94.349  556 HIS
ATOM   1483  CA  ASN   525      83.032  98.091  96.360  557 ASN
ATOM   1484  CA  PRO   526      80.982  95.221  97.751  558 LYS
ATOM   1485  CA  TYR   527      78.562  94.976  94.794  559 PHE
ATOM   1486  CA  ILE   528      75.943  92.180  94.927  560 ILE
ATOM   1487  CA  CYS   529      75.778  90.728  91.440  561 CYS
ATOM   1488  CA  THR   530      72.518  88.617  91.548  562 GLU
ATOM   1489  CA  CYS   531      68.882  88.836  90.565  563 CYS
ATOM   1490  CA  PRO   532      67.807  90.810  93.666  564 GLU
ATOM   1491  CA  LEU   533      69.102  94.285  92.735  565 LEU
ATOM   1492  CA  ARG   534      68.772  94.744  88.985  566 SER
ATOM   1493  CA  GLU   535      67.832  98.433  89.140  567 THR
ATOM   1494  CA  PHE   536      71.249  99.469  90.505  568 PHE
ATOM   1495  CA  THR   537      73.241  97.545  87.886  569 ILE
ATOM   1496  CA  LEU   538      70.891  99.121  85.345  570 ASN
ATOM   1497  CA  LEU   539      71.595 102.714  86.415  571 TRP
ATOM   1498  CA  ILE   540      75.380 102.433  86.119  572 LEU
ATOM   1499  CA  ASP   541      74.950 101.157  82.540  573 ASN
ATOM   1500  CA  GLY   542      72.551 103.949  81.582  574 HIS
ATOM   1501  CA  ASN   543      75.017 106.540  82.917  575 THR
ATOM   1502  CA  GLY   544      77.202 105.689  79.900  576 ASN
ATOM   1503  CA  THR   545      80.987 105.605  80.123  577 VAL
ATOM   1504  CA  SER   558      81.155 109.409  80.239  578 THR
ATOM   1505  CA  VAL   559      79.778 109.226  83.792  579 ILE
ATOM   1506  CA  ALA   560      81.763 106.418  85.393  580 ALA
ATOM   1507  CA  HIS   561      85.127 105.465  86.873  581 GLY
ATOM   1508  CA  TRP   562      87.672 102.794  85.779  582 PRO
ATOM   1509  CA  PRO   563      85.642  99.635  84.997  583 PRO
ATOM   1510  CA  ASP   564      88.877  97.684  85.486  584 ALA
ATOM   1511  CA  GLY   565      88.751  98.054  89.276  585 ASP
ATOM   1512  CA  TYR   566      85.149  96.735  89.637  586 ILE
ATOM   1513  CA  GLN   567      84.598  93.047  90.531  587 TYR
ATOM   1514  CA  CYS   568      81.664  91.140  92.127  588 CYS
ATOM   1515  CA  SER   569      82.184  90.070  95.740  589 VAL
ATOM   1516  CA  TYR   570      79.179  88.016  97.004  590 TYR
ATOM   1517  CA  PRO   571      79.040  85.683  93.959  591 PRO
ATOM   1518  CA  GLU   572      81.121  82.601  94.784  592 ASP
ATOM   1519  CA  TYR   573      81.097  81.119  91.281  593 SER
ATOM   1520  CA  LEU   574      81.797  84.314  89.348  594 PHE
ATOM   1521  CA  ARG   575      84.464  86.424  91.049  595 SER
ATOM   1522  CA  LYS   576      86.449  89.048  89.162  596 GLY
ATOM   1523  CA  ALA   577      83.998  90.370  86.572  597 VAL
ATOM   1524  CA  MET   578      83.109  93.981  85.835  598 SER
ATOM   1525  CA  LEU   579      79.530  95.180  86.249  599 LEU
ATOM   1526  CA  THR   580      79.540  96.023  82.527  600 PHE
ATOM   1527  CA  ASN   581      79.615  92.285  81.645  601 SER
ATOM   1528  CA  PHE   582      77.075  90.588  83.947  602 LEU
ATOM   1529  CA  ARG   583      73.914  89.221  82.324  603 SER
ATOM   1530  CA  LEU   584      70.588  90.496  83.592  604 THR
ATOM   1531  CA  PRO   585      68.783  87.138  83.561  605 GLU
ATOM   1532  CA  GLU   586      66.090  86.186  86.058  606 GLY
ATOM   1533  CA  CYS   589      66.734  83.608  88.810  607 CYS
ATOM   1534  CA  ASN   590      76.421  75.602  76.488  608 PHE
ATOM   1535  CA  VAL   595      78.752  78.063  78.219  609 SER
ATOM   1536  CA  VAL   596      81.442  77.441  75.592  610 LEU
ATOM   1537  CA  THR   597      78.973  78.774  73.000  611 PHE
ATOM   1538  CA  ILE   598      78.133  81.842  75.072  612 ILE
ATOM   1539  CA  VAL   600      81.794  82.846  75.471  613 VAL
ATOM   1540  CA  PRO   601      82.387  82.083  71.776  614 CYS
ATOM   1541  CA  ALA   602      79.538  84.185  70.386  615 THR
ATOM   1542  CA  ILE   603      80.071  87.158  72.691  616 VAL
ATOM   1543  CA  THR   604      83.760  87.292  71.756  617 THR
ATOM   1544  CA  LEU   605      82.575  87.340  68.132  618 LEU
ATOM   1545  CA  VAL   606      80.093  90.143  68.752  619 THR
ATOM   1546  CA  ILE   607      82.905  91.890  70.567  620 LEU
ATOM   1547  CA  ALA   608      85.176  91.233  67.605  621 PHE
ATOM   1548  CA  VAL   609      82.369  92.488  65.306  622 LEU
ATOM   1549  CA  VAL   610      82.205  95.978  66.896  623 MET
ATOM   1550  CA  PHE   611      85.732  96.642  68.357  624 THR
ATOM   1551  CA  LEU   612      87.171  96.605  64.847  625 ILE
ATOM   1552  CA  CYS   613      84.256  98.723  63.578  626 LEU
ATOM   1553  CA  GLN   614      84.141 101.555  66.007  627 THR
ATOM   1554  CA  LYS   615      87.759 102.440  66.405  628 VAL
ATOM   1555  CA  PRO   619      87.734 103.488  62.823  629 THR
ATOM   1556  CA  TRP   620      84.599 105.564  63.086  630 LYS
ATOM   1557  CA  TYR   621      85.346 107.144  66.488  631 PHE
ATOM   1558  CA  MET   622      89.005 107.947  65.813  632 ARG
ATOM   1559  CA  TRP   628      91.923 117.356  63.908  633 ASP
ATOM   1560  CA  HIS   633      93.286 117.352  60.341  634 HIS
ATOM   1561  CA  THR   637      96.167 114.807  60.208  635 PRO
ATOM   1562  CA  GLN   640      99.438 116.542  59.382  636 GLN
ATOM   1563  CA  GLN   641     100.919 113.266  58.091  637 GLY
ATOM   1564  CA  GLU   642      98.220 112.881  55.427  638 THR
ATOM   1565  CA  GLU   643      98.714 116.429  54.088  639 GLU
ATOM   1566  CA  LEU   645     100.143 116.803  50.538  640 PRO
ATOM   1567  CA  GLN   646     103.223 118.755  51.571  641 ASP
ATOM   1568  CA  GLY   647     105.164 118.931  54.834  642 MET
ATOM   1569  CA  VAL   648     103.435 121.352  57.175  643 TYR
ATOM   1570  CA  CYS   649     104.639 121.644  60.773  644 LYS
ATOM   1571  CA  PHE   650     101.785 123.668  62.226  645 TYR
ATOM   1572  CA  HIS   651      97.975 123.702  62.105  646 ASP
ATOM   1573  CA  ALA   652      97.261 127.436  62.533  647 ALA
ATOM   1574  CA  PHE   653      99.431 130.533  62.880  648 TYR
ATOM   1575  CA  ILE   654      98.188 132.809  65.637  649 LEU
ATOM   1576  CA  SER   655      98.730 136.467  64.684  650 CYS
ATOM   1577  CA  TYR   656      98.039 138.962  67.489  651 PHE
ATOM   1578  CA  SER   657      99.193 142.119  69.308  652 SER
ATOM   1579  CA  GLN   658     101.401 142.478  72.387  653 SER
ATOM   1580  CA  ARG   659      98.902 144.527  74.403  654 LYS
ATOM   1581  CA  ASN   660      96.335 141.743  73.932  655 ASP
ATOM   1582  CA  ALA   661      98.471 138.939  75.372  656 PHE
ATOM   1583  CA  SER   662      96.180 138.366  78.372  657 THR
ATOM   1584  CA  TRP   663      93.608 136.691  76.116  658 TRP
ATOM   1585  CA  VAL   664      95.851 134.880  73.619  659 VAL
ATOM   1586  CA  ILE   665      97.763 133.334  76.531  660 GLN
ATOM   1587  CA  GLY   666      94.840 132.348  78.789  661 ASN
ATOM   1588  CA  GLN   667      91.877 131.566  76.539  662 ALA
ATOM   1589  CA  LEU   668      92.941 131.160  72.904  663 LEU
ATOM   1590  CA  LEU   669      96.091 129.055  73.296  664 LEU
ATOM   1591  CA  PRO   670      94.870 127.035  76.299  665 LYS
ATOM   1592  CA  LYS   671      91.567 126.173  74.574  666 HIS
ATOM   1593  CA  LEU   672      93.287 125.133  71.328  667 LEU
ATOM   1594  CA  GLU   673      96.173 123.302  73.004  668 ASP
ATOM   1595  CA  GLY   674      94.114 121.398  75.584  669 THR
ATOM   1596  CA  GLU   675      92.804 119.098  72.850  670 GLN
ATOM   1597  CA  ASP   676      95.261 116.546  71.465  671 TYR
ATOM   1598  CA  SER   677      97.932 118.133  73.673  672 SER
ATOM   1599  CA  SER   679      99.774 114.897  74.404  673 ASP
ATOM   1600  CA  LYS   680      99.080 113.882  70.815  674 GLN
ATOM   1601  CA  ASN   681     100.688 117.149  69.654  675 ASN
ATOM   1602  CA  ARG   682      98.261 117.500  66.732  676 ARG
ATOM   1603  CA  LEU   683      96.706 120.928  67.260  677 PHE
ATOM   1604  CA  ARG   684      99.914 122.966  67.077  678 ASN
ATOM   1605  CA  VAL   685      99.978 126.752  66.936  679 LEU
ATOM   1606  CA  CYS   686     102.619 128.902  65.242  680 CYS
ATOM   1607  CA  HIS   687     103.791 132.095  66.929  681 PHE
ATOM   1608  CA  HIS   688     106.253 134.909  66.231  682 GLU
ATOM   1609  CA  GLU   689     107.893 135.252  69.649  683 GLU
ATOM   1610  CA  ARG   690     107.850 131.659  70.904  684 ARG
ATOM   1611  CA  ASP   691     109.296 130.139  67.764  685 ASP
ATOM   1612  CA  PHE   692     111.373 132.505  65.664  686 PHE
ATOM   1613  CA  ILE   693     114.776 132.757  64.028  687 VAL
ATOM   1614  CA  PRO   694     117.214 135.331  65.254  688 PRO
ATOM   1615  CA  GLY   695     118.942 134.718  61.816  689 GLY
ATOM   1616  CA  LYS   696     115.944 135.963  60.074  690 GLU
ATOM   1617  CA  PRO   697     114.147 139.388  59.446  691 ASN
ATOM   1618  CA  ILE   698     110.838 140.605  61.315  692 ARG
ATOM   1619  CA  LEU   699     108.527 140.737  58.319  693 ILE
ATOM   1620  CA  ASP   700     109.841 137.493  56.967  694 ALA
ATOM   1621  CA  ASN   701     109.388 135.693  60.278  695 ASN
ATOM   1622  CA  ILE   702     105.674 135.844  59.640  696 ILE
ATOM   1623  CA  LEU   703     106.219 134.895  55.991  697 GLN
ATOM   1624  CA  CYS   704     107.685 131.505  56.893  698 ASP
ATOM   1625  CA  CYS   705     104.987 130.994  59.526  699 ALA
ATOM   1626  CA  ILE   706     102.433 131.283  56.712  700 ILE
ATOM   1627  CA  GLU   707     103.947 128.494  54.641  701 TRP
ATOM   1628  CA  ARG   708     104.413 126.139  57.609  702 ASN
ATOM   1629  CA  SER   709     100.982 126.739  59.159  703 SER
ATOM   1630  CA  ARG   710      97.916 125.068  57.600  704 ARG
ATOM   1631  CA  CYS   711      95.752 128.127  58.291  705 LYS
ATOM   1632  CA  CYS   712      96.202 131.677  59.597  706 ILE
ATOM   1633  CA  VAL   713      93.970 132.739  62.502  707 VAL
ATOM   1634  CA  PHE   714      94.613 136.391  63.347  708 CYS
ATOM   1635  CA  VAL   715      92.888 138.294  66.135  709 LEU
ATOM   1636  CA  LEU   716      91.936 141.702  64.816  710 VAL
ATOM   1637  CA  SER   717      91.590 144.356  67.504  711 SER
ATOM   1638  CA  SER   718      91.868 148.076  68.241  712 ARG
ATOM   1639  CA  HIS   719      95.551 147.358  68.901  713 HIS
ATOM   1640  CA  PHE   720      96.222 144.729  66.211  714 PHE
ATOM   1641  CA  VAL   721      95.734 147.524  63.658  715 LEU
ATOM   1642  CA  GLN   722      98.188 149.864  65.374  716 ARG
ATOM   1643  CA  SER   723     101.280 147.734  64.777  717 ASP
ATOM   1644  CA  ASP   724     100.161 144.223  63.880  718 GLY
ATOM   1645  CA  TRP   725      98.635 145.052  60.505  719 TRP
ATOM   1646  CA  CYS   726     101.377 147.501  59.540  720 CYS
ATOM   1647  CA  TYR   728     103.506 144.524  58.518  721 LEU
ATOM   1648  CA  GLU   729     100.786 142.385  56.927  722 GLU
ATOM   1649  CA  LEU   730     102.594 145.806  53.164  724 PHE
ATOM   1650  CA  TYR   731     103.246 142.157  52.283  725 SER
ATOM   1651  CA  PHE   732      99.925 141.686  50.464  726 TYR
ATOM   1652  CA  ALA   733     100.817 144.642  48.193  727 ALA
ATOM   1653  CA  SER   734     103.951 143.123  46.661  728 GLN
ATOM   1654  CA  HIS   735     103.256 139.413  46.897  729 GLY
ATOM   1655  CA  GLN   736      99.797 137.884  47.152  730 ARG
ATOM   1656  CA  TRP   737      98.965 134.760  49.143  731 CYS
ATOM   1657  CA  ILE   738      95.604 135.141  50.907  732 LEU
ATOM   1658  CA  THR   739      92.652 135.798  48.696  733 SER
ATOM   1659  CA  ARG   740      89.165 137.018  49.678  734 ASP
ATOM   1660  CA  GLY   741      86.691 134.205  49.930  735 LEU
ATOM   1661  CA  MET   742      89.186 131.502  50.975  736 ASN
ATOM   1662  CA  ASP   743      89.097 129.381  54.101  737 SER
ATOM   1663  CA  ASN   744      92.880 129.745  54.229  738 ALA
ATOM   1664  CA  ILE   745      92.501 132.964  56.230  739 LEU
ATOM   1665  CA  ILE   746      90.308 133.278  59.335  740 ILE
ATOM   1666  CA  LEU   747      89.468 136.658  60.901  741 MET
ATOM   1667  CA  ILE   748      88.602 136.861  64.607  742 VAL
ATOM   1668  CA  LEU   749      87.323 140.068  66.211  743 VAL
ATOM   1669  CA  LEU   750      88.152 140.045  69.926  744 VAL
ATOM   1670  CA  GLU   751      87.044 143.662  70.220  745 GLY
ATOM   1671  CA  PRO   752      84.983 146.142  68.211  746 SER
ATOM   1672  CA  LEU   753      87.267 148.195  65.979  747 LEU
ATOM   1673  CA  PRO   754      86.186 151.747  65.106  748 SER
ATOM   1674  CA  THR   755      86.492 153.391  61.687  749 GLN
ATOM   1675  CA  TYR   756      88.803 156.289  62.574  750 TYR
ATOM   1676  CA  LEU   757      91.479 153.782  63.565  751 GLN
ATOM   1677  CA  ILE   758      91.546 152.410  60.023  752 LEU
ATOM   1678  CA  PRO   759      94.176 154.429  58.178  753 MET
ATOM   1679  CA  LYS   761      94.698 154.354  54.398  754 LYS
ATOM   1680  CA  TYR   762      95.121 150.574  54.391  755 HIS
ATOM   1681  CA  HIS   763      93.148 148.991  51.555  756 GLN
ATOM   1682  CA  GLN   764      93.636 145.376  52.639  757 SER
ATOM   1683  CA  LEU   765      92.187 145.842  56.137  758 ILE
ATOM   1684  CA  LYS   766      88.739 146.826  54.877  759 ARG
ATOM   1685  CA  ALA   767      88.858 144.000  52.341  760 GLY
ATOM   1686  CA  MET   768      88.521 141.116  54.799  761 PHE
ATOM   1687  CA  MET   769      85.762 142.995  56.619  762 VAL
ATOM   1688  CA  ALA   770      83.705 143.523  53.454  763 GLN
ATOM   1689  CA  ARG   771      83.300 139.770  53.060  764 LYS
ATOM   1690  CA  ARG   772      82.099 139.621  56.673  765 GLN
ATOM   1691  CA  THR   773      83.312 136.104  57.496  766 GLN
ATOM   1692  CA  TYR   774      84.858 136.778  60.909  767 TYR
ATOM   1693  CA  LEU   775      84.173 135.101  64.257  768 LEU
ATOM   1694  CA  GLU   776      83.393 137.774  66.847  769 ARG
ATOM   1695  CA  TRP   777      83.960 137.089  70.540  770 TRP
ATOM   1696  CA  PRO   778      80.551 136.610  72.239  771 PRO
ATOM   1697  CA  GLN   779      79.849 138.996  75.122  772 GLU
ATOM   1698  CA  ASP   780      77.776 136.639  77.270  773 ASP
ATOM   1699  CA  LYS   781      79.196 133.578  79.044  774 PHE
ATOM   1700  CA  ALA   782      76.445 131.239  77.858  775 GLN
ATOM   1701  CA  LYS   783      77.584 131.732  74.263  776 ASP
ATOM   1702  CA  GLN   784      81.119 130.657  75.175  777 VAL
ATOM   1703  CA  ARG   785      81.253 127.352  73.315  778 GLY
ATOM   1704  CA  MET   786      79.582 128.209  70.032  779 TRP
ATOM   1705  CA  PHE   787      82.725 130.203  69.330  780 PHE
ATOM   1706  CA  TRP   788      85.096 127.375  70.233  781 LEU
ATOM   1707  CA  ALA   789      83.101 125.139  67.913  782 HIS
ATOM   1708  CA  ASN   790      83.621 127.230  64.778  783 LYS
ATOM   1709  CA  LEU   791      87.121 128.173  65.913  784 LEU
ATOM   1710  CA  ARG   792      87.843 124.446  65.853  785 SER
ATOM   1711  CA  ALA   793      85.888 123.929  62.631  786 GLN
ATOM   1712  CA  VAL   794      87.084 126.528  60.086  787 GLN
ATOM   1713  CA  LEU   795      90.652 125.468  60.856  788 ILE
ATOM   1714  CA  GLN   796      89.897 121.765  60.440  789 LEU
ATOM   1715  CA  ALA   797      87.979 122.664  57.267  790 LYS
ATOM   1716  CA  ASP   798      89.523 121.514  54.002  791 LYS
ATOM   1717  CA  LEU   799      91.172 124.442  52.181  792 GLU
ATOM   1718  CA  PRO   800      89.526 125.566  48.948  793 LYS
ATOM   1719  CA  ASP   801      91.204 124.141  45.839  794 GLU
ATOM   1720  CA  SER   802      92.838 126.133  43.004  795 LYS
ATOM   1721  CA  VAL   803      90.752 124.817  40.128  796 LYS
ATOM   1722  CA  GLU   804      87.473 126.497  39.089  797 LYS
TER
