# Supplementary material for: Variation in selection constraints on teleost TLRs with emphasis on their repertoire in the Walking catfish, Clarias batrachus
Source: Sci Rep. 2020 Dec 7;10:21394. doi: 10.1038/s41598-020-78347-6 (PMC7721727; doi:10.1038/s41598-020-78347-6)
Supplement: Supplementary file 25 — Supplementary Information 25. [file 41598_2020_78347_MOESM25_ESM.zip › T1/struct/S502869_results.tar/threading8.pdb]

Rank   :8 Template name:3wpfA0
REMARK :Column 1 -  30 present Atom & Residue records of query sequence.
REMARK :Column 31 - 54 present XYZ coordinates of query sequence obtained after threading alignment.
REMARK :Column 55 - 59 present residue number in Template
REMARK :Column 60 - 59 present residue name of Template
ATOM      1  CA  MET     1      -1.859  14.625  44.676   73 LEU
ATOM      2  CA  LYS     2      -4.706  15.821  45.030   74 SER
ATOM      3  CA  ALA     3      -3.356  14.318  52.027   75 SER
ATOM      4  CA  GLN     4      -1.356  11.618  53.151   76 CYS
ATOM      5  CA  GLY     5      -0.238   8.854  55.024   77 HIS
ATOM      6  CA  LEU     6       1.420   5.850  55.114   78 MET
ATOM      7  CA  LEU    16       1.335   3.066  57.272   79 THR
ATOM      8  CA  PHE    17       3.306   0.324  58.445   80 ILE
ATOM      9  CA  LEU    18       3.638  -2.805  59.661   81 GLU
ATOM     10  CA  PRO    19       6.186  -4.721  61.540   82 PRO
ATOM     11  CA  HIS    20       6.890  -7.517  60.611   83 ARG
ATOM     12  CA  SER    21       5.747  -7.707  58.187   84 THR
ATOM     13  CA  PHE    22       6.539  -7.934  55.388   85 PHE
ATOM     14  CA  MET    23       8.303  -9.955  55.729   86 LEU
ATOM     15  CA  LEU    24       7.092 -12.342  55.691   87 ALA
ATOM     16  CA  ASP    25       7.121 -13.340  53.165   88 MET
ATOM     17  CA  MET    26       9.322 -15.238  51.968   89 ARG
ATOM     18  CA  LYS    27      10.607 -15.760  49.558   90 THR
ATOM     19  CA  THR    28      10.346 -13.603  48.009   91 LEU
ATOM     20  CA  PHE    29      11.099 -11.555  45.271   92 GLU
ATOM     21  CA  ILE    30      10.815  -9.256  43.780   93 GLU
ATOM     22  CA  LEU    31       9.756  -5.977  44.493   94 LEU
ATOM     23  CA  ASP    32       7.580  -3.224  44.586   95 ASN
ATOM     24  CA  TYR    33       7.266  -0.250  46.059   96 LEU
ATOM     25  CA  SER    34       6.732   2.325  45.412   97 SER
ATOM     26  CA  SER    35       5.398   5.738  45.235   98 TYR
ATOM     27  CA  ARG    36       4.113   6.017  47.811   99 ASN
ATOM     28  CA  ASN    37       3.288   7.166  51.108  100 GLY
ATOM     29  CA  LEU    38       5.591   6.618  53.029  101 ILE
ATOM     30  CA  SER    39       8.218   6.836  55.485  102 THR
ATOM     31  CA  ALA    40      10.366   5.512  56.281  103 THR
ATOM     32  CA  VAL    41      12.295   2.657  55.392  104 VAL
ATOM     33  CA  PRO    42      10.718  -0.516  55.187  105 PRO
ATOM     34  CA  PRO    43      11.186  -3.688  56.969  106 ARG
ATOM     35  CA  LEU    45      12.813  -6.283  55.235  107 LEU
ATOM     36  CA  PRO    46      12.805  -9.293  53.167  108 PRO
ATOM     37  CA  PRO    47      15.672 -11.361  52.504  109 SER
ATOM     38  CA  SER    48      15.743 -12.360  49.969  110 SER
ATOM     39  CA  THR    49      15.233 -10.579  48.110  111 LEU
ATOM     40  CA  GLN    50      15.589  -8.761  45.008  112 VAL
ATOM     41  CA  CYS    51      14.872  -6.811  43.076  113 ASN
ATOM     42  CA  LEU    52      13.865  -3.533  43.899  114 LEU
ATOM     43  CA  ASP    53      11.735  -0.826  44.531  115 SER
ATOM     44  CA  LEU    54      11.557   2.447  45.828  116 LEU
ATOM     45  CA  SER    55      10.843   4.855  45.138  117 SER
ATOM     46  CA  GLN    56       9.357   8.153  44.874  118 HIS
ATOM     47  CA  ASN    57       8.481   8.394  47.620  119 THR
ATOM     48  CA  ARG    58       8.487   9.244  51.141  120 ASN
ATOM     49  CA  ILE    59      10.945   8.911  52.204  121 ILE
ATOM     50  CA  LEU    60      13.855  10.065  53.551  122 LEU
ATOM     51  CA  THR    61      16.313   9.551  54.388  123 VAL
ATOM     52  CA  THR    62      18.805   7.270  53.806  124 LEU
ATOM     53  CA  ASN    63      20.464   4.891  55.453  125 ASP
ATOM     54  CA  LYS    64      22.798   2.373  56.756  126 ALA
ATOM     55  CA  HIS    65      21.152   0.577  58.202  127 ASN
ATOM     56  CA  ASP    66      18.818   0.798  56.857  128 SER
ATOM     57  CA  PHE    67      18.677  -0.965  54.667  129 LEU
ATOM     58  CA  GLN    68      19.201  -3.640  55.389  130 ALA
ATOM     59  CA  ARG    69      19.153  -7.177  55.121  131 GLY
ATOM     60  CA  THR    70      20.129  -6.955  52.377  132 LEU
ATOM     61  CA  PRO    71      21.549  -8.592  50.391  133 TYR
ATOM     62  CA  ARG    72      21.305  -9.768  47.945  134 SER
ATOM     63  CA  LEU    73      20.283  -7.979  46.311  135 LEU
ATOM     64  CA  GLU    74      19.876  -6.261  43.226  136 ARG
ATOM     65  CA  PHE    75      18.854  -4.248  41.644  137 VAL
ATOM     66  CA  LEU    76      17.959  -0.988  42.565  138 LEU
ATOM     67  CA  ASN    77      15.713   1.580  43.028  139 PHE
ATOM     68  CA  LEU    78      15.164   4.940  43.888  140 MET
ATOM     69  CA  SER    79      13.880   7.530  43.232  141 ASP
ATOM     70  CA  TRP    80      12.845  10.974  43.266  142 GLY
ATOM     71  CA  ASN    81      12.074  11.904  45.855  143 ASN
ATOM     72  CA  ILE    82      12.323  14.371  46.898  144 CYS
ATOM     73  CA  LEU    83      11.546  16.955  45.485  145 TYR
ATOM     74  CA  GLN    84       9.803  19.454  43.454  146 TYR
ATOM     75  CA  ASP    85       7.207  18.317  43.004  147 LYS
ATOM     76  CA  LEU    86       7.064  16.508  45.020  148 ASN
ATOM     77  CA  HIS    87       7.938  17.527  47.735  149 PRO
ATOM     78  CA  PRO    88      27.494   7.711  53.924  158 PRO
ATOM     79  CA  ASP    89      28.818   4.709  52.488  159 GLY
ATOM     80  CA  THR    90      26.526   3.285  53.018  160 ALA
ATOM     81  CA  PHE    91      25.230   1.604  51.237  161 LEU
ATOM     82  CA  LEU    92      27.002  -0.398  50.703  162 LEU
ATOM     83  CA  SER    93      26.639  -2.980  51.696  163 GLY
ATOM     84  CA  THR    94      25.129  -4.082  49.769  164 LEU
ATOM     85  CA  PRO    95      26.237  -6.054  47.847  165 SER
ATOM     86  CA  LEU    96      25.852  -6.953  45.293  166 GLN
ATOM     87  CA  LEU    97      24.651  -5.083  43.783  167 LEU
ATOM     88  CA  ALA    98      23.661  -3.708  40.767  168 THR
ATOM     89  CA  THR    99      22.192  -1.755  39.390  169 HIS
ATOM     90  CA  LEU   100      21.330   1.568  40.116  170 LEU
ATOM     91  CA  ASP   101      19.293   4.256  41.006  171 SER
ATOM     92  CA  LEU   102      18.794   7.663  41.694  172 LEU
ATOM     93  CA  SER   103      17.345  10.125  41.348  173 LYS
ATOM     94  CA  HIS   104      16.126  13.574  41.353  174 TYR
ATOM     95  CA  ASN   105      16.265  14.285  44.104  175 ASN
ATOM     96  CA  ARG   106      17.388  16.303  45.445  176 ASN
ATOM     97  CA  LEU   107      20.068  16.103  46.043  177 LEU
ATOM     98  CA  GLU   108      23.329  17.257  46.827  178 THR
ATOM     99  CA  LYS   109      25.762  16.308  46.302  179 LYS
ATOM    100  CA  LEU   110      27.308  13.382  44.826  180 VAL
ATOM    101  CA  PRO   111      26.522  10.403  46.472  181 PRO
ATOM    102  CA  HIS   112      28.753   8.847  48.865  182 ARG
ATOM    103  CA  GLN   113      31.230   6.187  48.652  183 GLN
ATOM    104  CA  GLN   118      29.951   4.104  47.110  184 LEU
ATOM    105  CA  ALA   119      28.670   0.906  46.010  185 PRO
ATOM    106  CA  LYS   120      31.153  -1.067  44.308  186 PRO
ATOM    107  CA  ASN   121      30.183  -2.736  42.377  187 SER
ATOM    108  CA  LEU   122      28.397  -1.560  40.711  188 LEU
ATOM    109  CA  GLN   123      26.639  -0.903  37.685  189 GLU
ATOM    110  CA  TYR   124      24.895   0.711  36.388  190 TYR
ATOM    111  CA  LEU   125      24.253   4.072  36.931  191 LEU
ATOM    112  CA  ASP   126      22.249   6.606  37.912  192 LEU
ATOM    113  CA  LEU   127      21.850   9.918  38.598  193 VAL
ATOM    114  CA  SER   128      20.527  12.165  37.980  194 SER
ATOM    115  CA  SER   129      19.031  15.485  37.785  195 TYR
ATOM    116  CA  ASN   130      19.394  16.572  40.402  196 ASN
ATOM    117  CA  SER   131      21.296  18.592  42.624  197 LEU
ATOM    118  CA  PHE   132      23.956  18.517  42.075  198 ILE
ATOM    119  CA  GLU   133      26.542  20.225  41.391  199 VAL
ATOM    120  CA  VAL   134      29.175  20.065  40.890  200 LYS
ATOM    121  CA  MET   135      31.550  17.710  39.675  201 LEU
ATOM    122  CA  ALA   136      33.971  15.127  39.906  202 GLY
ATOM    123  CA  LEU   137      36.787  12.797  39.622  203 PRO
ATOM    124  CA  GLY   138      36.692  11.962  42.209  204 GLU
ATOM    125  CA  GLU   140      34.119  11.554  42.875  205 ASP
ATOM    126  CA  PHE   141      33.198   9.370  41.720  206 LEU
ATOM    127  CA  LEU   142      34.525   7.204  42.626  207 ALA
ATOM    128  CA  LYS   143      36.082   4.072  42.408  208 GLN
ATOM    129  CA  LEU   144      34.095   2.935  40.871  209 LEU
ATOM    130  CA  THR   145      34.281   1.216  38.653  210 THR
ATOM    131  CA  LYS   146      33.007  -0.577  37.039  211 SER
ATOM    132  CA  LEU   147      31.072   0.669  35.671  212 LEU
ATOM    133  CA  LYS   148      28.473   1.097  33.314  213 ARG
ATOM    134  CA  TRP   149      26.388   2.613  32.257  214 VAL
ATOM    135  CA  LEU   150      25.975   6.057  32.895  215 LEU
ATOM    136  CA  GLY   151      24.290   8.685  34.291  216 ASP
ATOM    137  CA  LEU   152      24.294  11.984  34.674  217 VAL
ATOM    138  CA  SER   153      22.991  14.344  34.196  218 GLY
ATOM    139  CA  ALA   154      21.047  17.465  34.085  219 GLY
ATOM    140  CA  SER   155      21.788  18.688  36.431  220 ASN
ATOM    141  CA  LEU   156      22.886  21.230  36.545  221 CYS
ATOM    142  CA  ILE   157      21.098  23.702  35.829  222 ARG
ATOM    143  CA  GLN   158      19.456  25.794  33.392  223 ARG
ATOM    144  CA  ASN   159      23.765  27.659  40.418  235 GLY
ATOM    145  CA  ASN   160      26.476  28.159  39.481  236 GLN
ATOM    146  CA  ASN   161      27.692  29.086  36.148  237 LYS
ATOM    147  CA  PHE   162      38.526  17.272  34.160  243 PRO
ATOM    148  CA  ALA   163      39.541  14.640  34.171  244 GLU
ATOM    149  CA  ASN   164      37.568  13.142  35.210  245 THR
ATOM    150  CA  ILE   165      35.884  11.000  34.061  246 PHE
ATOM    151  CA  SER   166      37.709   9.122  33.295  247 HIS
ATOM    152  CA  ASP   167      38.513   6.524  34.304  248 HIS
ATOM    153  CA  LEU   168      36.455   4.906  33.654  249 LEU
ATOM    154  CA  ARG   169      36.294   2.588  31.755  250 SER
ATOM    155  CA  LEU   170      32.205   2.295  30.089  252 LEU
ATOM    156  CA  GLN   171      29.285   2.818  28.323  253 GLU
ATOM    157  CA  THR   172      27.095   4.329  27.900  254 GLY
ATOM    158  CA  LEU   173      26.515   7.735  28.405  255 LEU
ATOM    159  CA  TYR   174      25.133  10.525  29.964  256 VAL
ATOM    160  CA  ILE   175      24.747  13.973  29.657  257 LEU
ATOM    161  CA  ASN   176      23.006  16.002  29.576  258 LYS
ATOM    162  CA  ALA   177      21.273  19.192  29.812  259 ASP
ATOM    163  CA  GLN   178      23.052  20.749  31.474  260 SER
ATOM    164  CA  ASN   179      24.245  23.095  31.373  261 SER
ATOM    165  CA  LEU   180      26.551  23.271  29.813  262 LEU
ATOM    166  CA  LYS   181      29.221  24.822  28.079  263 HIS
ATOM    167  CA  GLY   182      31.389  24.452  26.584  264 THR
ATOM    168  CA  TYR   183      32.998  21.749  24.939  265 LEU
ATOM    169  CA  GLU   184      35.189  19.220  26.090  266 ASN
ATOM    170  CA  ASN   185      37.833  17.333  24.856  267 SER
ATOM    171  CA  GLY   186      39.201  15.718  26.639  268 SER
ATOM    172  CA  SER   187      37.324  14.624  28.605  269 TRP
ATOM    173  CA  LEU   188      36.204  12.457  27.250  270 PHE
ATOM    174  CA  THR   189      38.315  10.848  26.534  271 GLN
ATOM    175  CA  GLY   190      38.933   8.360  27.790  272 GLY
ATOM    176  CA  THR   191      36.537   7.089  27.536  273 LEU
ATOM    177  CA  LYS   192      35.862   4.830  25.427  274 VAL
ATOM    178  CA  ALA   193      34.325   2.806  24.702  275 GLN
ATOM    179  CA  ASP   194      32.095   3.944  24.335  276 LEU
ATOM    180  CA  LYS   195      28.811   4.295  23.337  277 SER
ATOM    181  CA  ILE   196      26.433   5.595  23.353  278 VAL
ATOM    182  CA  VAL   197      25.553   8.951  23.732  279 LEU
ATOM    183  CA  VAL   198      24.452  11.804  25.270  280 ASP
ATOM    184  CA  GLN   199      24.059  15.063  24.813  281 LEU
ATOM    185  CA  MET   200      22.235  17.014  24.972  282 SER
ATOM    186  CA  TYR   201      20.186  20.036  25.393  283 GLU
ATOM    187  CA  HIS   202      22.178  21.910  26.271  284 ASN
ATOM    188  CA  SER   203      24.738  24.448  25.847  285 PHE
ATOM    189  CA  VAL   204      26.025  24.287  23.283  286 LEU
ATOM    190  CA  PHE   205      25.296  27.309  10.565  320 LEU
ATOM    191  CA  ASP   206      27.545  24.674  10.518  321 HIS
ATOM    192  CA  MET   207      28.505  21.630  10.767  322 LEU
ATOM    193  CA  PRO   208      31.150  20.166  12.706  323 ALA
ATOM    194  CA  VAL   209      34.396  19.026  11.470  324 SER
ATOM    195  CA  ILE   210      35.358  16.816  12.690  325 SER
ATOM    196  CA  ILE   211      33.255  15.163  13.022  326 PHE
ATOM    197  CA  ASP   212      33.315  13.374  10.950  327 LYS
ATOM    198  CA  CYS   213      34.682  11.181  11.757  328 ASN
ATOM    199  CA  LEU   214      32.917   9.600  13.127  329 LEU
ATOM    200  CA  ALA   215      32.179   6.767  12.561  330 VAL
ATOM    201  CA  SER   216      30.641   4.651  13.398  331 SER
ATOM    202  CA  PHE   217      28.200   5.681  13.853  332 LEU
ATOM    203  CA  LYS   218      24.704   5.734  14.075  333 GLN
ATOM    204  CA  GLU   219      22.358   7.027  14.607  334 GLU
ATOM    205  CA  VAL   220      21.386  10.348  14.839  335 LEU
ATOM    206  CA  GLU   221      20.421  13.041  16.734  336 ASN
ATOM    207  CA  LEU   222      19.106  16.121  16.136  337 MET
ATOM    208  CA  ARG   223      17.121  17.954  16.818  338 ASN
ATOM    209  CA  GLY   224      15.420  21.063  17.426  339 GLY
ATOM    210  CA  LEU   225      17.577  22.896  17.488  340 ILE
ATOM    211  CA  HIS   226      17.745  25.154  15.923  341 PHE
ATOM    212  CA  ASP   227      18.229  26.609  12.905  342 PHE
ATOM    213  CA  PRO   228      22.061  23.302   3.790  346 ASN
ATOM    214  CA  GLN   229      24.605  22.326   1.306  347 LYS
ATOM    215  CA  ASP   230      26.892  22.234   2.853  348 TYR
ATOM    216  CA  PHE   231      26.212  22.198   5.478  349 THR
ATOM    217  CA  LEU   232      25.606  19.642   6.721  350 LEU
ATOM    218  CA  GLU   233      27.602  18.300   5.778  351 ARG
ATOM    219  CA  ASN   234      29.923  16.756   6.652  352 TRP
ATOM    220  CA  LEU   235      28.801  14.378   7.547  353 LEU
ATOM    221  CA  SER   236      28.080  12.836   5.452  354 ALA
ATOM    222  CA  THR   237      29.600  10.649   4.438  355 ASP
ATOM    223  CA  ARG   238      29.617   8.722   6.394  356 LEU
ATOM    224  CA  GLN   239      29.162   5.382   7.265  357 PRO
ATOM    225  CA  ASN   246      26.994   4.001   8.456  358 LYS
ATOM    226  CA  LEU   247      24.914   5.574   9.266  359 LEU
ATOM    227  CA  HIS   248      21.663   5.894   9.877  360 HIS
ATOM    228  CA  LEU   249      19.417   7.324  10.803  361 THR
ATOM    229  CA  SER   250      18.066  10.592  11.188  362 LEU
ATOM    230  CA  SER   251      17.345  13.292  13.055  363 HIS
ATOM    231  CA  ILE   252      15.606  16.233  12.704  364 LEU
ATOM    232  CA  TRP   253      13.719  18.054  13.470  365 GLN
ATOM    233  CA  SER   254      11.811  21.049  14.328  366 MET
ATOM    234  CA  THR   255      13.502  23.337  13.809  367 ASN
ATOM    235  CA  TRP   256      13.245  25.655  12.521  368 PHE
ATOM    236  CA  ARG   257      13.878  25.780   9.795  369 ILE
ATOM    237  CA  ILE   258      14.043  27.372   6.742  370 ASN
ATOM    238  CA  ILE   259      15.107  27.358   4.271  371 GLN
ATOM    239  CA  THR   260      16.008  24.815   2.297  372 ALA
ATOM    240  CA  ALA   261      18.044  22.521   0.759  373 GLN
ATOM    241  CA  LEU   262      17.156  19.735  -0.205  374 LEU
ATOM    242  CA  THR   263      18.258  17.738  -1.711  375 SER
ATOM    243  CA  LYS   264      20.821  16.924  -0.889  376 ILE
ATOM    244  CA  GLU   265      20.448  14.712   0.827  377 PHE
ATOM    245  CA  THR   266      20.385  12.580  -0.793  378 GLY
ATOM    246  CA  LEU   267      22.813  11.707  -1.241  379 THR
ATOM    247  CA  MET   268      23.924  10.388   0.848  380 PHE
ATOM    248  CA  SER   269      25.037   7.405   2.631  381 ARG
ATOM    249  CA  SER   270      23.463   5.387   3.978  382 ALA
ATOM    250  CA  ILE   271      20.947   6.268   4.910  383 LEU
ATOM    251  CA  ARG   272      17.701   6.002   6.338  384 ARG
ATOM    252  CA  GLN   273      15.706   7.226   7.658  385 PHE
ATOM    253  CA  PHE   274      14.692  10.517   7.720  386 VAL
ATOM    254  CA  SER   275      13.781  13.275   9.517  387 ASP
ATOM    255  CA  MET   276      12.053  16.056   9.088  388 LEU
ATOM    256  CA  SER   277       9.984  17.418  10.031  389 SER
ATOM    257  CA  ASN   278       7.770  19.951  11.332  390 ASP
ATOM    258  CA  VAL   279       8.948  22.545  10.532  391 ASN
ATOM    259  CA  THR   280       9.950  25.332   8.435  392 ARG
ATOM    260  CA  LEU   281       9.886  25.124   5.687  393 ILE
ATOM    261  CA  HIS   282       9.182  25.924   2.333  394 SER
ATOM    262  CA  ASP   283       9.469  25.386  -0.289  395 GLY
ATOM    263  CA  MET   284      11.551  24.438  -3.217  396 PRO
ATOM    264  CA  ASN   285      15.141  25.003  -3.196  397 SER
ATOM    265  CA  GLY   286      17.431  27.805  -3.894  398 THR
ATOM    266  CA  GLY   287      -3.789   4.188  12.134  399 ASN
ATOM    267  CA  ASP   288      11.075  19.866  -8.698  424 GLU
ATOM    268  CA  GLU   289      11.890  20.075  -6.101  425 MET
ATOM    269  CA  VAL   290      12.354  17.580  -5.247  426 PHE
ATOM    270  CA  ASN   291      14.571  16.424  -6.557  427 VAL
ATOM    271  CA  GLN   292      17.333  14.141  -6.838  428 GLN
ATOM    272  CA  ASN   293      16.283  12.584  -4.751  429 LEU
ATOM    273  CA  TYR   294      15.302  10.110  -5.338  430 SER
ATOM    274  CA  SER   295      15.363   7.515  -4.369  431 ARG
ATOM    275  CA  LEU   296      13.640   7.467  -2.228  432 LEU
ATOM    276  CA  ASP   297      11.058   5.894  -0.346  433 GLN
ATOM    277  CA  SER   298       8.897   6.309   1.332  434 CYS
ATOM    278  CA  PHE   299       6.914   9.097   2.104  435 LEU
ATOM    279  CA  SER   300       5.971  11.969   3.898  436 SER
ATOM    280  CA  ILE   301       3.681  14.627   3.770  437 LEU
ATOM    281  CA  ARG   302       1.869  15.797   5.252  438 SER
ATOM    282  CA  GLN   303      -0.334  18.093   7.012  439 HIS
ATOM    283  CA  ALA   304       0.430  20.599   5.885  440 ASN
ATOM    284  CA  SER   305       0.066  23.482   3.839  441 SER
ATOM    285  CA  VAL   306      -0.940  22.875   1.319  442 ILE
ATOM    286  CA  THR   307      -2.311  23.917  -1.533  443 ALA
ATOM    287  CA  VAL   308      -3.601  23.143  -4.387  444 GLN
ATOM    288  CA  PHE   309      -4.195  21.989  -7.680  445 ALA
ATOM    289  CA  LEU   310      -3.535  18.836  -8.343  446 VAL
ATOM    290  CA  PHE   311      -1.746  16.895 -10.729  447 ASN
ATOM    291  CA  ASP   312      -0.104  14.950 -11.961  448 GLY
ATOM    292  CA  GLN   315       2.352  16.007 -12.498  449 SER
ATOM    293  CA  LEU   316       3.784  16.769 -10.279  450 GLN
ATOM    294  CA  TYR   317       5.459  15.104  -8.738  451 PHE
ATOM    295  CA  ASP   318       7.635  13.912 -10.052  452 LEU
ATOM    296  CA  PHE   319      10.489  12.970  -9.818  453 PRO
ATOM    297  CA  VAL   320      10.184  10.928  -7.885  454 LEU
ATOM    298  CA  ILE   321      10.292   8.022  -8.328  455 THR
ATOM    299  CA  ASN   322      10.258   5.653  -6.905  456 ASN
ATOM    300  CA  ILE   323       8.583   5.772  -4.813  457 LEU
ATOM    301  CA  PRO   324       6.431   4.469  -2.370  458 GLN
ATOM    302  CA  ALA   325       4.642   4.933  -0.295  459 VAL
ATOM    303  CA  ARG   326       2.556   7.584   0.544  460 LEU
ATOM    304  CA  ASN   327       1.700  10.432   2.331  461 ASP
ATOM    305  CA  LEU   328      -0.652  12.813   2.426  462 LEU
ATOM    306  CA  THR   329      -2.336  14.115   4.024  463 SER
ATOM    307  CA  ILE   330      -4.578  16.461   5.619  464 HIS
ATOM    308  CA  ALA   331      -4.421  18.817   4.010  465 ASN
ATOM    309  CA  GLN   332      -5.111  21.022   1.200  466 LYS
ATOM    310  CA  SER   333      -6.125  20.078  -1.289  467 LEU
ATOM    311  CA  PRO   334      -7.053  20.054  -4.764  468 ASP
ATOM    312  CA  ILE   335      -8.769  17.518  -6.377  469 LEU
ATOM    313  CA  VAL   336      -9.738  16.606  -8.802  470 TYR
ATOM    314  CA  HIS   337      -8.479  15.884 -11.127  471 HIS
ATOM    315  CA  MET   338      -7.881  13.325 -13.340  472 TRP
ATOM    316  CA  THR   339      -5.317  12.466 -13.918  473 LYS
ATOM    317  CA  CYS   340      -3.884  12.647 -11.621  474 SER
ATOM    318  CA  PRO   341      -1.213  11.877  -9.514  475 PHE
ATOM    319  CA  ASN   342      -0.173  10.053 -11.254  476 SER
ATOM    320  CA  VAL   343       2.481   9.845 -11.861  477 GLU
ATOM    321  CA  ALA   344       3.732   8.300  -9.993  478 LEU
ATOM    322  CA  SER   345       4.694   5.334 -10.017  479 PRO
ATOM    323  CA  ILE   346       5.105   3.144  -8.275  480 GLN
ATOM    324  CA  ILE   347       3.351   3.441  -6.186  481 LEU
ATOM    325  CA  GLN   348       1.687   2.424  -3.275  482 GLN
ATOM    326  CA  MET   349       0.220   2.970  -0.954  483 ALA
ATOM    327  CA  LEU   350      -1.855   5.614   0.007  484 LEU
ATOM    328  CA  ASP   351      -2.668   8.525   1.626  485 ASP
ATOM    329  CA  LEU   352      -5.199  10.746   1.848  486 LEU
ATOM    330  CA  SER   353      -6.770  11.998   3.699  487 SER
ATOM    331  CA  ASP   354      -8.801  14.397   5.519  488 TYR
ATOM    332  CA  CYS   355      -8.843  16.492   3.627  489 ASN
ATOM    333  CA  VAL   356      -9.514  19.685   2.486  490 SER
ATOM    334  CA  LEU   357     -11.651  22.212   0.880  491 GLN
ATOM    335  CA  THR   358     -11.980  25.333   0.621  492 PRO
ATOM    336  CA  GLU   359     -12.518  27.173  -1.229  493 PHE
ATOM    337  CA  GLU   360     -15.786  23.949 -12.091  494 GLY
ATOM    338  CA  VAL   361     -15.058  21.183 -13.167  495 ILE
ATOM    339  CA  PHE   362     -13.694  18.036 -14.537  496 GLY
ATOM    340  CA  LYS   363     -13.675  15.098 -12.401  497 HIS
ATOM    341  CA  GLY   364     -14.038  14.514  -8.976  498 GLN
ATOM    342  CA  PRO   365     -11.793  12.355  -7.516  499 PHE
ATOM    343  CA  GLY   367     -11.382  10.780  -9.758  500 SER
ATOM    344  CA  GLU   368      -9.041   9.691 -10.522  501 PHE
ATOM    345  CA  CYS   369      -8.416   7.330  -9.218  502 VAL
ATOM    346  CA  ASN   370      -8.743   4.752 -10.477  503 THR
ATOM    347  CA  ASN   371      -6.585   4.578 -12.135  504 HIS
ATOM    348  CA  LEU   372      -4.311   4.112 -10.750  505 LEU
ATOM    349  CA  THR   373      -2.129   1.810 -10.506  506 SER
ATOM    350  CA  SER   374      -0.862   0.185  -8.651  507 MET
ATOM    351  CA  LEU   375      -1.936   0.725  -6.216  508 LEU
ATOM    352  CA  GLU   376      -2.857  -0.159  -2.984  509 GLN
ATOM    353  CA  THR   377      -3.925   0.611  -0.507  510 SER
ATOM    354  CA  LEU   378      -6.075   3.094   0.588  511 LEU
ATOM    355  CA  VAL   379      -6.994   6.293   1.688  512 SER
ATOM    356  CA  LEU   380      -9.690   8.422   1.941  513 LEU
ATOM    357  CA  LYS   381     -10.881   9.732   3.943  514 ALA
ATOM    358  CA  GLY   382     -12.937  11.979   5.909  515 HIS
ATOM    359  CA  ASN   383     -13.296  14.135   4.047  516 ASN
ATOM    360  CA  ASN   384     -13.844  17.109   2.070  517 ASP
ATOM    361  CA  LEU   385     -16.496  16.965  -0.035  518 ILE
ATOM    362  CA  ARG   386     -17.885  17.496  -3.113  519 HIS
ATOM    363  CA  GLN   387     -20.612  18.295  -5.505  520 THR
ATOM    364  CA  LEU   388     -19.808  17.233  -7.969  521 ARG
ATOM    365  CA  MET   389     -18.591  14.667  -7.598  522 VAL
ATOM    366  CA  PRO   390     -17.018  11.689  -8.713  523 SER
ATOM    367  CA  LEU   391     -21.937   9.695   3.172  541 MET
ATOM    368  CA  THR   392     -24.473   8.982   3.671  542 GLY
ATOM    369  CA  SER   393     -26.287  11.090   2.817  543 ARG
ATOM    370  CA  ARG   394     -25.414  10.975   0.109  544 MET
ATOM    371  CA  VAL   395     -26.194   8.322  -0.713  545 TRP
ATOM    372  CA  GLN   396     -28.902   8.714  -0.320  546 ASP
ATOM    373  CA  LEU   397     -29.513  10.042  -2.659  547 GLU
ATOM    374  CA  MET   398     -14.438  -1.404  -7.116  558 LEU
ATOM    375  CA  SER   399     -12.751  -3.883  -7.378  559 SER
ATOM    376  CA  SER   400     -11.889  -6.804  -5.684  560 GLY
ATOM    377  CA  LEU   401     -11.659  -5.592  -3.225  561 LEU
ATOM    378  CA  LYS   402     -11.274  -5.680   0.311  562 LEU
ATOM    379  CA  TYR   403     -11.536  -4.591   2.815  563 LYS
ATOM    380  CA  VAL   404     -13.496  -2.062   4.167  564 LEU
ATOM    381  CA  ASP   405     -14.204   1.127   5.366  565 ASP
ATOM    382  CA  PHE   406     -16.844   2.752   6.565  566 LEU
ATOM    383  CA  ARG   407     -17.467   4.333   8.669  567 SER
ATOM    384  CA  GLN   408     -18.892   6.997  10.673  568 GLN
ATOM    385  CA  ASN   409     -20.599   8.281   8.710  569 ASN
ATOM    386  CA  LEU   410     -23.088   9.402   8.787  570 ASN
ATOM    387  CA  LEU   411     -25.215   7.719   8.203  571 LEU
ATOM    388  CA  THR   412     -28.518   6.605   8.110  572 HIS
ATOM    389  CA  TYR   413     -30.144   4.765   7.124  573 ILE
ATOM    390  CA  GLU   414     -29.792   1.622   5.303  574 LEU
ATOM    391  CA  GLU   415     -30.325   0.291   2.587  575 ARG
ATOM    392  CA  THR   416     -31.094  -2.889   1.021  576 PRO
ATOM    393  CA  GLN   417     -30.033  -2.991  -1.556  577 GLN
ATOM    394  CA  GLY   418     -27.808  -1.159  -1.503  578 ASN
ATOM    395  CA  ILE   419     -26.046  -2.545   0.118  579 LEU
ATOM    396  CA  CYS   420     -25.854  -4.959  -1.396  580 ASP
ATOM    397  CA  SER   421     -24.491  -4.125  -3.597  581 ASN
ATOM    398  CA  TRP   422     -21.937  -3.441  -2.861  582 LEU
ATOM    399  CA  PRO   423     -18.538  -4.492  -3.203  583 PRO
ATOM    400  CA  PRO   424     -18.212  -8.001  -3.752  584 LYS
ATOM    401  CA  LYS   425     -16.129  -9.274  -2.592  585 SER
ATOM    402  CA  ILE   426     -15.503  -8.255  -0.186  586 LEU
ATOM    403  CA  THR   427     -14.423  -8.459   3.164  587 LYS
ATOM    404  CA  HIS   428     -14.335  -7.201   5.599  588 LEU
ATOM    405  CA  LEU   429     -16.363  -4.829   7.172  589 LEU
ATOM    406  CA  ASP   430     -16.916  -1.642   8.326  590 SER
ATOM    407  CA  LEU   431     -19.293   0.149  10.090  591 LEU
ATOM    408  CA  SER   432     -19.340   1.945  12.085  592 ARG
ATOM    409  CA  PHE   433     -20.408   4.358  14.537  593 ASP
ATOM    410  CA  ASN   434     -22.676   5.598  13.224  594 ASN
ATOM    411  CA  GLU   435     -26.100   6.419  12.405  595 TYR
ATOM    412  CA  PHE   436     -27.785   4.188  12.408  596 LEU
ATOM    413  CA  ASP   437     -30.753   2.436  13.044  597 SER
ATOM    414  CA  GLN   438     -32.247   0.258  12.489  598 PHE
ATOM    415  CA  THR   439     -31.575  -2.936  11.007  599 PHE
ATOM    416  CA  VAL   440     -31.721  -5.287   8.747  600 ASN
ATOM    417  CA  PHE   441     -30.867  -8.449   9.389  601 TRP
ATOM    418  CA  LYS   442     -30.611 -10.875   7.969  602 THR
ATOM    419  CA  CYS   443     -29.861 -10.032   5.481  603 SER
ATOM    420  CA  LEU   444     -27.171 -10.045   5.348  604 LEU
ATOM    421  CA  PRO   445     -23.492 -10.292   1.447  607 LEU
ATOM    422  CA  HIS   446     -21.245 -12.345   1.056  608 PRO
ATOM    423  CA  THR   447     -18.604 -13.051   1.798  609 ASN
ATOM    424  CA  LEU   448     -18.042 -11.746   4.147  610 LEU
ATOM    425  CA  VAL   449     -16.435 -11.222   7.225  611 GLU
ATOM    426  CA  ASN   450     -15.862  -9.662   9.420  612 VAL
ATOM    427  CA  LEU   451     -17.821  -7.391  11.152  613 LEU
ATOM    428  CA  ASN   452     -18.663  -4.145  12.035  614 ASP
ATOM    429  CA  LEU   453     -20.795  -2.451  13.962  615 LEU
ATOM    430  CA  GLN   454     -20.860  -0.754  16.051  616 ALA
ATOM    431  CA  ASN   455     -21.775   1.978  18.222  617 GLY
ATOM    432  CA  ASN   456     -24.068   2.960  16.974  618 ASN
ATOM    433  CA  HIS   457     -27.628   3.078  16.821  619 GLN
ATOM    434  CA  ILE   458     -29.116   0.649  17.173  620 LEU
ATOM    435  CA  SER   459     -31.821  -0.800  18.661  621 LYS
ATOM    436  CA  ALA   460     -32.486  -3.214  19.455  622 ALA
ATOM    437  CA  ILE   461     -33.105  -8.095  16.551  624 THR
ATOM    438  CA  PRO   462     -34.402  -8.321  14.064  625 GLN
ATOM    439  CA  ALA   463     -34.683 -10.655  11.999  626 GLY
ATOM    440  CA  ASN   464     -31.815 -12.531  12.127  627 THR
ATOM    441  CA  LEU   465     -28.501 -13.867  12.254  628 LEU
ATOM    442  CA  SER   466     -27.482 -15.129   9.225  629 PRO
ATOM    443  CA  THR   467     -27.734 -18.451   7.729  630 ASN
ATOM    444  CA  LEU   468     -25.377 -19.317   5.319  631 GLY
ATOM    445  CA  HIS   469     -23.435 -17.623   6.938  632 THR
ATOM    446  CA  VAL   470     -20.105 -16.210   7.125  633 LEU
ATOM    447  CA  LEU   471     -19.270 -14.765   9.202  634 LEU
ATOM    448  CA  LYS   472     -17.057 -13.782  11.692  635 GLN
ATOM    449  CA  GLY   473     -16.606 -12.042  13.748  636 LYS
ATOM    450  CA  LEU   474     -18.571  -9.700  15.606  637 LEU
ATOM    451  CA  ASP   475     -19.383  -6.477  16.435  638 ASP
ATOM    452  CA  LEU   476     -21.512  -4.822  18.386  639 VAL
ATOM    453  CA  THR   477     -21.553  -2.918  20.302  640 SER
ATOM    454  CA  ALA   478     -22.116   0.008  22.426  641 SER
ATOM    455  CA  ASN   479     -24.712   0.681  21.422  642 ASN
ATOM    456  CA  ARG   480     -28.243   0.772  21.819  643 SER
ATOM    457  CA  LEU   481     -29.242  -1.603  22.840  644 ILE
ATOM    458  CA  LEU   482     -31.747  -3.620  24.042  645 VAL
ATOM    459  CA  ASP   483     -32.884  -6.013  24.034  646 SER
ATOM    460  CA  LEU   484     -32.682  -9.401  22.670  647 VAL
ATOM    461  CA  PRO   485     -34.372 -15.038  20.386  649 PRO
ATOM    462  CA  GLY   486     -31.945 -17.549  19.358  650 ALA
ATOM    463  CA  CYS   487     -30.512 -15.898  17.649  651 PHE
ATOM    464  CA  LEU   488     -27.678 -15.713  17.138  652 PHE
ATOM    465  CA  GLY   489     -27.162 -18.237  16.356  653 ALA
ATOM    466  CA  TYR   490     -26.899 -19.630  13.780  654 LEU
ATOM    467  CA  PRO   491     -21.880 -20.124  12.258  656 VAL
ATOM    468  CA  LYS   492     -19.103 -19.699  12.280  657 GLU
ATOM    469  CA  LEU   493     -18.611 -17.842  14.185  658 LEU
ATOM    470  CA  GLN   494     -16.765 -15.972  16.578  659 LYS
ATOM    471  CA  LYS   495     -16.126 -13.748  18.191  660 GLU
ATOM    472  CA  LEU   496     -18.176 -11.616  20.030  661 VAL
ATOM    473  CA  LEU   497     -19.155  -8.387  20.844  662 ASN
ATOM    474  CA  LEU   498     -21.088  -6.870  23.192  663 LEU
ATOM    475  CA  ARG   499     -21.165  -4.787  24.821  664 SER
ATOM    476  CA  GLY   500     -21.789  -1.745  26.766  665 HIS
ATOM    477  CA  ASN   501     -24.542  -1.371  26.302  666 ASN
ATOM    478  CA  PHE   502     -28.063  -1.607  26.997  667 ILE
ATOM    479  CA  ILE   503     -28.734  -3.917  28.308  668 LEU
ATOM    480  CA  HIS   504     -30.437  -6.204  30.459  669 LYS
ATOM    481  CA  ALA   505     -30.125  -8.707  31.135  670 THR
ATOM    482  CA  PRO   506     -28.094 -11.560  30.157  671 VAL
ATOM    483  CA  SER   507     -28.502 -14.050  27.780  672 ASP
ATOM    484  CA  THR   508     -28.594 -17.545  27.258  673 ARG
ATOM    485  CA  GLY   509     -30.102 -18.709  25.286  674 SER
ATOM    486  CA  ALA   510     -29.953 -17.019  23.113  675 TRP
ATOM    487  CA  LEU   511     -27.807 -17.793  21.695  676 PHE
ATOM    488  CA  LYS   512     -25.239 -23.644  21.027  678 PRO
ATOM    489  CA  THR   513     -23.132 -22.283  19.974  679 ILE
ATOM    490  CA  CYS   514     -22.191 -20.460  21.776  680 VAL
ATOM    491  CA  PRO   515     -20.195 -21.696  23.356  681 MET
ATOM    492  CA  HIS   516     -17.967 -21.802  21.719  682 GLN
ATOM    493  CA  LEU   517     -17.172 -19.311  21.356  683 LEU
ATOM    494  CA  THR   518     -14.719 -16.751  21.531  684 THR
ATOM    495  CA  VAL   519     -14.369 -14.232  22.632  685 VAL
ATOM    496  CA  VAL   520     -16.806 -12.622  24.695  686 LEU
ATOM    497  CA  ASP   521     -18.299  -9.831  25.315  687 ASP
ATOM    498  CA  PHE   522     -19.810  -8.083  27.853  688 VAL
ATOM    499  CA  SER   523     -19.799  -5.879  29.515  689 ARG
ATOM    500  CA  MET   524     -20.662  -2.721  31.169  690 SER
ATOM    501  CA  ASN   525     -23.486  -2.818  31.004  691 ASN
ATOM    502  CA  PRO   526     -26.789  -2.427  32.290  692 PRO
ATOM    503  CA  TYR   527     -27.195  -4.762  34.158  693 LEU
ATOM    504  CA  ILE   528     -29.597  -6.859  35.689  694 HIS
ATOM    505  CA  CYS   529     -29.322  -7.634  38.912  695 CYS
ATOM    506  CA  THR   530     -30.742  -9.735  40.475  696 ALA
ATOM    507  CA  CYS   531     -31.656 -12.325  42.875  697 CYS
ATOM    508  CA  PRO   532     -32.501 -14.833  41.724  698 GLY
ATOM    509  CA  LEU   546     -31.141 -14.724  39.229  699 ALA
ATOM    510  CA  GLY   547     -30.584 -15.903  36.031  700 ALA
ATOM    511  CA  TRP   548     -28.427 -15.244  34.275  701 PHE
ATOM    512  CA  SER   549     -25.903 -15.339  35.466  702 VAL
ATOM    513  CA  ASN   550     -25.096 -18.013  35.654  703 ASP
ATOM    514  CA  SER   551     -24.659 -18.570  32.881  704 LEU
ATOM    515  CA  LEU   552     -22.541 -16.727  32.223  705 LEU
ATOM    516  CA  GLN   553     -20.569 -17.693  33.965  706 LEU
ATOM    517  CA  ASN   554     -20.065 -20.167  32.960  707 GLU
ATOM    518  CA  LYS   555     -18.762 -19.562  30.548  708 VAL
ATOM    519  CA  ARG   556     -16.654 -18.081  31.455  709 GLN
ATOM    520  CA  ILE   557     -13.897 -17.595  31.129  710 THR
ATOM    521  CA  SER   558     -13.897 -16.276  28.788  711 LYS
ATOM    522  CA  VAL   559     -15.179 -13.851  28.973  712 VAL
ATOM    523  CA  ALA   560     -14.360 -10.514  29.165  713 PRO
ATOM    524  CA  HIS   561     -12.973  -8.588  31.835  714 GLY
ATOM    525  CA  TRP   562     -14.653  -9.799  33.744  715 LEU
ATOM    526  CA  PRO   563     -14.500 -10.362  36.528  716 ALA
ATOM    527  CA  ASP   564     -14.643  -8.046  38.248  717 ASN
ATOM    528  CA  GLY   565     -15.423  -5.957  36.602  718 GLY
ATOM    529  CA  TYR   566     -17.832  -6.258  35.245  719 VAL
ATOM    530  CA  GLN   567     -20.801  -4.894  35.882  720 LYS
ATOM    531  CA  CYS   568     -23.844  -4.369  37.930  721 CYS
ATOM    532  CA  SER   569     -27.093  -2.996  37.144  722 GLY
ATOM    533  CA  TYR   570     -29.155  -2.910  38.768  723 SER
ATOM    534  CA  PRO   571     -30.514  -4.524  41.743  724 PRO
ATOM    535  CA  GLU   572     -31.153  -1.523  43.841  725 GLY
ATOM    536  CA  TYR   573     -29.140  -1.465  45.906  726 GLN
ATOM    537  CA  LEU   574     -27.101  -2.835  44.735  727 LEU
ATOM    538  CA  ARG   575     -26.501  -1.446  42.538  728 GLN
ATOM    539  CA  LYS   576     -24.242  -0.282  40.199  729 GLY
ATOM    540  CA  ALA   577     -22.359  -1.847  41.255  730 ARG
ATOM    541  CA  MET   578     -20.187  -4.751  41.224  731 SER
ATOM    542  CA  LEU   579     -21.314  -7.890  39.774  732 ILE
ATOM    543  CA  THR   580     -20.796  -9.881  41.433  733 PHE
ATOM    544  CA  ASN   581     -23.729 -13.038  46.273  736 ASP
ATOM    545  CA  PHE   582     -25.274 -14.245  43.646  737 LEU
ATOM    546  CA  ARG   583     -26.041 -16.726  42.901  738 ARG
ATOM    547  CA  LEU   584     -27.264 -18.068  45.003  739 LEU
ATOM    548  CA  PRO   585     -30.014 -18.412  44.987  740 CYS
TER
