# Supplementary material for: Variation in selection constraints on teleost TLRs with emphasis on their repertoire in the Walking catfish, Clarias batrachus
Source: Sci Rep. 2020 Dec 7;10:21394. doi: 10.1038/s41598-020-78347-6 (PMC7721727; doi:10.1038/s41598-020-78347-6)
Supplement: Supplementary file 25 — Supplementary Information 25. [file 41598_2020_78347_MOESM25_ESM.zip › T1/t1cln]

>AtTLR1_2731_bp
----------------------------------------------------------------------------------------------------------------ATGAAGCCCAC---GA---CTGCCCTCTGGACAGCAGCCATGTTGGTGGGACTCCAGCTGATCGCTT---------CGTCCTC---------TATTGTAGACCGCTCATCCAGAAATCTCTCCTCTGTGCCAAGAGACCTGCCACAGAAGGT---GTTTTTAGACCTTTCATGCAA---CATACAAAGGCTTCACAGCGGAGACTTCAAAAACACCACTCTCCTGAAGTTCCTGAATATTTCATGGAATCAATTAGAGCACATAGATCCAGAAACTTTCCTCGACACACCACAGCTGGAGGATCTGGACCTGTCGCACAACCGGCTGATGATCCTGCTGGGTCAACAGTACCTGCTACATGCAGGCAACCT---GATGCTGAATCTGGCCTA------GTTT-CTCAACA---CGCTGGGGACTGAGTTCACTTTTCTGG---AACTGGAGAGAT---CTCTTGGAGCAAAAAACGTCAGTATTGGCGATTTCAAGAATATTG---------CTAAAT---AACTACGTTCAC---CCCTCTGCC---AG---GATGGGTTTAGTTATGAAACAGGCAGTCTGCAGGCTCTTCATGCTCAAAAGCTTCAGA------CCACTAGTAATGAAGCAA---ACTTTAATC---CTGCTGATGCTCTATTACTCTTTGATGAAGTGGAGC---TGCATT---CA--------------CATGGCTACAGGCAACTAAG---CCAGTTGCTC---AAAATAAAGATCAACACTTCTCATCTTTATCTGACCAACATAGCAAT---ATGGAAAG---------ACTTAACTCACTATGTAAATACAGTTCTAAGTACATCTATAAGGCATCTGAGTGCTTC---TGTGGCCATTTACAAACCACCTTATATAGACACACCTGTGACCTCCAAAAGTATAATGAAGTCCTTCTCAGCCAAAAGAGCAGTGGTGATGAGCTTCTTCTTTTCACAGAACGCTGTATACAACTTTTTT-----------------ATCAACATG-------------------------CCAGTAGAGAGTTTAGCAATCACGGAGACTTCAATCATACACATGACATGCCCCAAGTCGCAGAGTCCAATCCTCCAGCTGGACTTTTCCTATTGCGCTTTATC---CACCATCTTCTCCAGAGTGGAAGGTCAAGAAACTAT---ATGTACAAATCTGGG---CTTGACAAGATTGATTCTGCTGGGCAACAATCT---AAGTCTTCAGTTGCTGAGCAAACGCATGCAGTTCATGAAGTCTCTGCAACATCTAGACCTCAGCCTCAACACCCTGGTTTAC---GATGGTATGGTAGAGTGCGTCTGGCCACCAAACATCACCAATATGATTCTGTCGTC---CAGTCTGACAGACTCGGCTTT---ATGTTTGCCAAGAGGAATAAGCACACTGGACCTCCAGAACAACCAGATTTCTGCCGTGCCTT---CATCCATCTTGAAACTGGAAAACCTTTCATCTCTGAATCTAAATGCCAACAGGCTGCGAGACCTGCCTGTATG---TGGTTTCCCCATACTGCAGGAGCTTCTGCTCAAGTCAAATTCCATCCATGCTCCATCTGTGAACCAGTTGACAAGTTGCCCCAAACTGAACACCCTGGATGTCAGTCT---CCCCTTCACCTGTACCTGTGTTCTGAGGAGTTTCATAAGTCTTGGTGTCAAATC---AAAGA---------------AGCACAGTCACACAGGGTTTCAATTGTTGGCATGGCCATTGGACTATTACTGCTCCTACCCAGAGTCTGTCAGAGACACCCTCTTGGAACATATCTCGATCCAAGAGGTGTCGTG---CGTTGGTATTCTCGCAGCCTCCATCTTGTGCCCAACAGTGGTTGTGATCATCGCTATTGTGACTCTGTGCAATCATTTAGATATTCCCTGGTACATGCGCATGATTTGTCAGTGGACCAGAGCCAAACATCGTGCCAGAACGCGACAACTTCGTCCCGAAGACCTTGTGGGTGTTCAGTTTCATGCCTTTGTGTCTTACAGTCAGCA---TGCAGATTGGGTGCACGATACCCTCCTTCCCAACCT---AGGTC------------CTGCGGGGGGGCTCAGAATCTGCCAACA---GAAGAACTTTGTGCCAGGAAAAACAATTAT---GAACATCATCAACTGTGTGGAGAAAAGCCGACGCTCAGTGTTTGTGCTGTCTGCTCACTTTGTCAAGAG---ATGGTGCCATTACGAGCTGTACTTCGCCAGCCACCAACGCCTTACTCGGGGTTCGGACAGCATTGTGCTTGTGCTGCT---GCCTCTGCCTCAATACCTGATCCCATCCAAGTACTACCAGCTCAAGTCCATGATGAAACGACACACCTATTTGGAGTGGCCACAGGACAGAGCCAAGCAGAGGCTCTTCTGGGC---CCTCAGAGCTGCCCTCCAGGCAC------------------------------------ACCTCCCAAATGCA------CCAGTTGTAGAA-----------------------------------------------------

>OfTLR1_2731_bp
----------------------------------------------------------------------------------------------------------------ATGAGGCCTGT---GACTGCGGCCCTCTGGGCGGCAGCCATGTGGGTGGGACTCCAGCTGAGTGCTT---------CATCCTC------CATCTATGTAGACCGCTCATCCAAAAACCTCTCCTCTGTCCCACGAGACCTGCCACAGTCTGT---GTGTTTAGACCTTTCACGCAACCACATCCGGCAACTTCACCAAGGAGACTTCAAAAACACCACCGTCCTGAGGTTCCTCAACATTTCATGGAATATTTTGGAGGAGAT---TACGGAGACGTTCCTCGACACGCCGCACCTGGAGGATCTAGACCTGTCACACAACCGCCTGGAGAACCTGTCGGGTCAGTGGTACCTGCTCCACACAGAGAACCTTCAGGTGCTAAATTTGACGTGCAACAACTTT-CTCACGA---CGCTGGGGAGAGAGTTCACTTCCCTGGTCAAAC---AGAGTT---CACTTGGTGCAAAAAACATCAGTATGGGTGATTTCAAGAATATTG---------CTAAAG---AACTACGGACAC---CCCTTTCCCTGGAG---GATGAACTGCATTATGAAGCAGGCAGCC---AGGATGTTCATGCTCAAAGGCTTCAGA---CCCTCACTAGTAATCGAA---TTGACCCTGATCTGTTTGCTGATGCTCTGTTACTCTTTGCTGAAGTGGAGT---TGGATG---CA--------------AATGGCTACAGAGAACAAAG---GGAGTTGAGCAAGAGAGCAGAAATCCACACATCTCACCTTTATCTCACCAACATATCAAT---CTGGTCAG---------ACTTAACTCGCTATGTAAATGCGGTTCTGGGTTCATCCATCTCCCATCTGACCGCCTC---TGTGGTCATGCAAAGTTTGCCTTATACAGACACTCCCGTGATCGGGACATC---ATTGAAGTCCTTCACAGCCATAAGGGTTGTGGTGACGTCTTTCTTCTTTTCACAGGAGGCCGTATACAACTTTTTC-----------------ATCAACATG-------------------------CCAGTGGAGAGTTTAGCTATCGT---GACTTCGATCATACACATGACATGCCCAAAGTCGCAGAGTCGCATCCTCCAGCTGGACTTCTCTTACTGTGCTCTATCCGACTCCATCTTCTCCAGAGTGGAGGGTCAAGAAACTCT---ATGCAGGAATCTGTC---CATAAGGAAACTGACTCTGGTGGGCAACAATCT---GAGCCTTCAGTTGTTGAGCAAACGCGTGCAACACATGAAGTCCCTGAAACATTTGGACCTCAGCCTCAATTCCCTGGTTTAT---GATGGTCTGGAAGAATGTGTCTGGCCATCAAACATCACCAATATGACTCTGTCTTC---TGGTCTGACAGACTCAGTTTT---ATGTCTACCAAGTGGAACAGAGACACTGGACCTCCAGAACAACCAGGTTTCTGTGGTACCAT---CATCCATGTT---ACTAGAGAAGCTTTTATCTCTGAATCTAAATGCGAACAGGCTGCGGGACCTGCCAGTATG---CGGTTTCCCCATACTGAA---GCTTCTGCTCAAGTTAAATTCCCTCCATGCCCCATCTGTGTACAAGCTGGAAAGCTGCCCCAAACTGAAAACCCTGGATGTCAGTTACAACCCCTTCACCTGCACCTGCTCTCTGAGGTGTTTCATAAGTCTTGGCGTCAAGTC---AAAGA---------------CGAAAAG---CACAGGAAT---GCTGTTGAGCTGGCCATCGGACTATTACTGCACCTACCCAGAGGCCGT---AGACTCCAAACTGAAACACATCTTGATCCCAGAGGTCTCCTG---TGTTGGCCTTCTAGCGGCCACCATCTTGTGCCCAGCAGTGATAGTGATTATCGCAGTTGTGACCCTGTGCCATCAACTGGACGTTCCCTGGTATATGGGCATGATTTGGCAGTGGACCAGAGCCAAACATCGTGCCAGAACACGACAAGTTCGACC---AGATCTGGTGGGTGTCGAGTTTCATGCTTTTGTGTCTTACAGCCAGCA---CGCAGACTGGGTGCACAATTCCCTCCTCTCCAACCTCGAAGGCC------------CCGCAGGAGGGCTCCGAATCTGCCATCA---GAAAAACTTTGTGCCGGGAAAGACGATTATCGAGAACATCATCACCTGTGTGGAGAAAAGCCGACGCTCCGTGTTTGTGCTCTCTGCTCACTTCGTCAAGAGCGAGTGGTGCCATTACGAGCTGTACTTCGCCAGCCACCAACGCCTTGCTCAGGGCTCGGACAGCGTTGTTCTGGTGCTGCTCGAGCCTCTGCCTCAGTACCTGATCCCATCCAAATACTACCAGCTGAAGTCCATGATGGGCCGGCACACATACTTGGAGTGGCCTCAGGACAGGGCCAAGCACAGGCTGTTCTGGGC---CCTCAGAGCTGCCCTGCAGGCGG------------------------------------ACCTGCCAAACGCA------CCAGTCACAGAACTAGAGGAG--------------------------------------------

>LmTLR1_2731_bp
----------------------------------------------------------------------------------------------------------------ATGAGGCCTGT---GACTGCTGTCCTCTGGGCGGCAGCCATGTTGGTGGGACTCCAGCC---TGCTT---------CATCCCT------CAGCATCGTAGACCGTTCCTCCAAAAACCTCTCCTCTGTCCCAGGAGACCTGCCACAGACAGT---GTTTTTAGACCTTTCATGCAACCACATACAGCAGCTTCACAGGGGAGACTT---AAACACCACTCTCCTGAGGTTCCTCAACATTTCATGGAA---TTTGGAGGATATCGATCC---GACGTTCGTCGACACGCCACTCCTGGAGGAGCTAGACCTATCATACAACAGTCTGAAGAACCTGTCGGGTCAGCGGTACCTGGTCCACAC---GAACCTTTGGGCACTAAATTTGGCCTGCAACAAGTTT-CATAAAA---CACTGGGGAGTGAGTTTAGTTCCCTGG---AAC---AGAGAT---AACTTGGAGCAAAAAACATCAGCATGGGTGATTTCAAGAACATTG---------CTAATG---ATC---GTGCAC---CCCTTTCCCTGGAG---GATGAACTGGGTTATGAAGCAGGCAGCC---AGGATGTTAATGCTCAAAGGCTTCAGATCGTTCTCACGAGGAATCGAA---TGGACCCTGCTCTGTTTGCCGATGCTCTGTCACTCTTTGTTGAAGTGGAGT------ATC---CA--------------AGAGGCTACAAAGACCT------GCAGTTGCACAAGAGAGTAGAAATCCACACATCTCATTTTTATCTCACCAACATATCGATCGATTGGCGAG---------ACTTAACTCTCTATGTAAATACCGTTCTGCTTACGTCTATTGCCCATCTGAGCGCCTC---CGTCAACATTTACAATTTGCCTTATGCAGACAC---AGTGACCGCAACATC---AATGAAGTCCTTCACAGCCAGAAGGGCAGTAGTGAACTCTTTCTTCTTTTCACAGGAAGCTGTATACAACTATTTT-----------------ATCAACATG-------------------------CCAGTGGAGAGTTTAGCGATTGT---GACGTCAATTATACACATGACATGCCCAAAGTCACAGAGTCGTGTCCTCCAGCTGGACTTCTCCTACTGCGCTCTATC---CTCCATCTTCTCCAGCGTGAGTGGTCAAAAAACTATCGAATG---GAATCTGGT---CGT---GAAATTGATTCTTGTAGGAAACAATCT---GAGCCTTCAGTTGCTCAGCAAACGTGTGCAATACATGACGTCCCTGCAATATCTGGACCTCACCCTCAACTCCCTGGTTTAT---GATGGTCTAGAAGAATGTACCTGGCCACCAAACATCACCAATATGGTTTTGTCTTC---TGGTCTGACAGACTCCGTTTT---GTGTCTGCCAAAAGGAACAGAGACACTGGACCTCCAGAACAACCAGATTTTTACGGTACCAT---CCTCCATCTTGAAACTGGAAAACCTGCTATCTCTGAATCTGAATGCCAACAGGCTGCGGGACCTGCCAGTGTG---CGGTTTCCCCAGACTAAA---CCTTCTGCTCAAGTCAAATTCCCTCCATGCCCCGTCTGTGAACAAGTTGGAAAGCTGCCCCGAACTGAAAACCCTGGATGTCAG---CAACCCCTTCACCTGCACCTGCACTCTGAGGAGTTTCATAAATCTTGGCATCAAGTCCGAAAAGA---------------AGAAAAGCCACACGGGAAT---ATTGTTGAGCTGGCCATTGGACTATTACTGCACATACCCAGCGGCCGACAGAGACTCCACCTTGAAAGACATCCAGATCGCGGAGGTCTCCTG---CGCTGGCCTTCTCGCTGCCTCCATCTTGTGCCCAGCAGTGATAGTGATTATTGCGGTTGTGACACTGTGCCATCGTTTGGATGTCCCCTGGTATATGGGCATGATCTGGCAGTGGGCGAGAGCCAAACATCGTGCCAGAACGCGACAAGTTCGCCC---AGATCTGGCGGGCGT---GTTTCATGCTTTCGTGTCTTACAGCCAGCA---CGCAGACTGGGTGCACAATTCCCTCCTACCCAGCCT---GGGCC------------CTGCAGGAGGCCTCCGAATCTGCCACCA---GAAAAACTTTGTGCCAGGAAAGACAATTAT---GAACATCATCACCTGTGTGGAGAAGTGCCGGCGCTCCGTGTTTGTGCTCTCTGCTCACTTCGTCAAGAGCGACTGGTGTCATTA---GCTGTACTTCGCCAGCCACCAACGCCTCGCTCAGGGTTCCGACAGCGTCGTGCTGGTGATGCTCGAGCCTCTGCCTCAATACCTGATCCCATCCAAGTACTACCAGCTGAAGTCCATGATGGGCCGGCACACATACTTGGAGTGGCCTCAGGACAGAGCCAAGCACAGACTGTTCTGGGC---CCTCAGAGCTGCCCTACAGGCGG------------------------------------ACCTGCCAAATGCA------CCAGTCACAGAACTACAG-----------------------------------------------

>EcTLR1_2731_bp
----------------------------------------------------------------------------------------------------------------ATGAGGCCTGT---GAATGCTGCCCTCTGGGCGGCAGCCATATTGATGGGACTCCAGCTGAGCAGTT---------CATCCCC---------CTTCGTAGACCTCTCATCCAAAAACCTCTCCTCTGTCCCAAG---CCTGCCAGAGACGGT---GTTTTTAGACCTTTCATGCAACCACATACAGCAACTTCACCAAGGAGACTTCAAAAGCACCCCCCTCCTGAGGTTCCTCAACATTTCTTGGAA---TTTGGAGGGCATCGATCCGGAGACATTCCTCGACACGTCGCTCCTGGAGGATCTGGACCTGTCACACAACAGGCTGACGAACCTGTCAGGTCAGCGGTACCTACTCCACAC---GAACCTTCGGGTACTGAATCTGACCTGCAACAACTTT-CTCACGA---CACTGGGGAGTGAGTTCAGTTTCCTGG---AACTGGAGAGTT---CAGTTGGAGCTCCAAACATCAGTGTCGGTGATTTCAAGAATATTG---------CTCAAGTCAAACTACGTACAC---CGCTTTCCCTGGAG---GATCAAC---ATTATACACCAGGCAGTC---AGGATGTTAATGCTAAAAGGCTTCAGA---CGTTCTCTCGTCACCAAAAAATTGACCTTCATG---TTGATGATGCTCTGTCACTCTTTGCTGAAGTGGAGT---TGGATC---CA--------------CA---CTACAG---CCTGAGTCAGCAGTTGAGCGAGAGGAAAGAAATCCTCACATCTCATCTTTATCTCACCAACATATCAATCGAATGGAGTA---------GCTTGACTCACTTCGTAAAAGCGGTTCTGCGCACATCAATCCGCCATCTGAGCGCGTC---TGTGGCCATGTCCAAATTGCCATACTT---CACTGTTGTGACCTACACATCTCAAATGGAGTCCTTCACAGCCAGCCGAGCGGTGGTGACGACTTTCTTCTTTTCACAAGAGGCTGTGTACAACTTTTTT-----------------ATCAACCTG-------------------------CCAGTGAAGCGTTTAGTAATCAA---GACTTCAATCATACACATGACATGCCCAGGGTCGCAGAGTCCTATCCGCGAATTGGACTTCTCCTATTGTGCTATGTC---TTCCATCTTCACCACAGC---TGCTACAGGAATCAAGGAATGTATGAATCTGGG---CCTGACGAAACTGAACTTGGCTGGCAACAGTCT---GAGCCTTCAGCGGCTGAGCCAGCGTGTGCAATATATGACATCCCTGCAGGATGTGGATCTCAGCTTCAACTCCCTGACTTAC---GATGGTCTGACAGAATGCATCTGGCCACCAAAAATCACCAATATGACTCTGGCTTC---CAGCCTGACAGACTCTGTTTTCAAATGTCTACCAAAAGAAACGGAGACACTGGATCTACAGAACAACCAGATTTCTGTGATACCAT---CATCTATCCTGAAACTGGAAAACCT---ATCTCTGAATCTGAA------CAGGCTGCGGGACTTGCCAGCATG---TGGTTTCCCCATACTGAG---GCTTCTGCTGAGGTCAAATTCCCTCAATACACCATCTGTGAACAACTTGGAAAGCTGCGCCAAACTGAAAACCCTGGATGTCAG---CAACCCCTTCGCCTGCACCTGCGCTCTGAAGAATTTCATAAGTCTTGGTGTCAGGTC---AACGA---------------AAAAAAGTCTCACAGGAAT---ATTGGTGAGCTGGCCATTGGACTATTGCTGCAGCTACCCGGACAATGTTCGAGACTCGACCTTGAAAGACACCCAGATCCCGGAAATCTCCTG---TGTTGGCCTTCTAGCTACCACCATCTTGTGCCCAGCAATAGCAGTGATTATCGTAGTTGTGACCGCTTGCCATCGTTTGGATGTTCCCTGGTATATGGGCATGATCTGGCAGTGGACCAGGGCCAAACATCGCGCCAGAATGCGACAAGTTCGACC---AGATCTGGCTGGTGT---GTTTCATGCTTTTGTGTCTTACAGCCAGCA---CGCAGACTGGGTGCACAATTCCCTCCTCCCCAACCT---AGGCC------------CCGCAGGAGGGCTCAGAATCTGCCACCACGAGAAAAACTTTGTACCCGGAAAGACAATTAT---GAACATCATCGGCTGCGTGGAGAAAAGCCGGCGCTCTGTGTTTGTGCTCTCTGCTCACTTCGTCAAGAGCGAGTGGTGTCATTACGAGCTGTACTTCGCCAGCCACCAGCGCCTTGCTTGGGGCTCGGACAGCATTGTGCTGGTGCTGCTCGAGCCTCTGCCTCAATACCTGATCCCATCCAAGTACTACCAGCTGAAGTCCATGATGGGCCGCCACACATACTTAGAGTGGCCTCAGGACACAAAAAAGCACAGGCTGTTCTGGGC---CCTCAGAGCTGCCCTACAGACCG------------------------------------ACCTGCCAGATGCA------CCAGTGACAGGACTAGAGGAG--------------------------------------------

>SaTLR1_2731_bp
----------------------------------------------------------------------------------------------------------------ATGAGGCCTGT---GTATGCCGCCATCTGGGCAGCAGCCATATTGGTGAGGCTCCAGCTGAGTGCTT---------CATCCTC------AACCAACGTCAACCGCTCATCCCAAAACCTCTCCTCTGTCCCAGGAGACCTGCCAGAGACAGT---GGTTTTAGACCTATCATGCAACCGCATACAGCAGCTTCACCAAGGAGACTTCAA---CACCATTCACCTGAAGTCTCTCAACATTTCATGGAA---TTTGGAGGTGATCGATCCAGACACATTCGTCAACACGCCACTCCTGCAGGATCTAGACCTGTCACACAACAGGCTGAAGAACCTGTCAGGTCAGCGGTACCTGCTCCACACAAAGAACCTTCAGGTGCTGAATTTGACCTGCAACGACTTT-CTCAAGA---CGCTCGGGAGTGAGTTCAGTTCCCTGG---AACTTGAATGGT---CACTCGGAGCTGAAGAGATCCATTTGGGTGATTTCAGGAATATTG---------CTGAAG---AACTACTTACAC---CACTTTCCCTGGAG---GGCCACCTGGTTTATGAAGCGGGCAGTC---AAGATGTTCAAGCTCAACAGCTTCAGA---CCA---CTAGGAATCAGATACTGGACCACGATCTGTTCCATGATGCTCTGTCGCACTTTGTTGAAGTGGAGT------ACG---CA--------------GGAGGCTTCGA---TCTAAG---GCAGTTAAGCGAGAGAGCAAAAATCAAAACATCTTATCTTTATCTCACCAACATAACAATCAGCTGGCACG---------ATTTAAC---CTTTGTAAACGTGGTTCTGGGAACATCCAT---CCATATGGGCGCTTC---TGTGGCAATGCACAATTTGCCTTTGGAGGAAAGTCCTATGCCGAAAACATC---AAT---GTCCTTCACAGCCAGAAGGGCGAGGGTTATGTCTTTCATTTTTTCACAGGAGGTTGTATACGACTTTTTC-----------------ATTAACCTA-------------------------CGAGTGGAGAGTTTAGCAATCCT---GACTTCAATCATACACATGACATGCCCCAAGTCGCAGAG---ATTGCTCCAGCT---TTTCTCCCTTTGTGCTCTGTC---CTCCATCTTTTCCAGAGTGGAGGGTCAAGAATTGAT---ATG---GAATCTAGCCAACCTGAGGAAATTGATTCTGGTGGGCAACAATCT---GAACTTTCAGCTGCTGAGCAAACGCATGCAACACATGAAATCCCTGCAACATCTGGACCTCAGCGTCAACCAGCTGATGTAT---GATGGTGTGGAAGAGTGTGTCTGGCCACCGAACATCACCAATATGTCTCTGTCTTC---TCGTCTGACGGACTCAGTTTT---ATGTGTCCCAAAAGGAATGGAGACACTGGACCTCCAGAACAATCAGGTTTCTGTGGTACCAT---CATCCATCATGAACCTGAAAAACCTTTCATCGCTCAACCTAAATGC---CAGGCTGCGGGACCTGCCAGTGTG---CGGCTTGCCCATACTGAACGTGCTTCTGCTCAAGTCCAACTCTATCCACGCCCCATCTGTGAACAAGCTGGAAAGCTGCCCCAAACTGAAAACACTGGATGTCAGTCACAACCCCTTTACCTGCACCTGTTCTCTGAGGAGTTTCATAAGTCTTGGCATCAAGAC---AAAGA---------------AGAGGAG---CACAGGAAT---ATTGCTGAGTTGGCCATTGGGCTATTACTGCATCTACCC---GACCAT---AGACTCCACCTTGAACAAGATATGGATCCCAGTGGTCTCCTG---TGTTGGGCTTCTAGCTGCCACCATCTTGTGCCCAGCAGTGTTTCTGATTCTTGTAGTTCTAACTCTGTGCCATCGTTTGGACATTCCCTGGTATATGGGCATGATCTGGCAGTGGACCAGAGCCAAACATCGTGCCAGAAGGCGACAACTTCGACC---AGATCTGGTGGGTGT---GTTTCATGCTTTTGTGTCTTACAGCCAGCA---CGCAGACTGGGTGCACAACTCCCTCCTCCCCAACCT---AGGCC------------CTGCAGGAGGGCTCCGAATCTGCCACCA---GAAACACTTTGTGCCAGGAAAGACGATCATCGAGAACATCATGAGCTGTGTGGAGAAAAGCAGACGCGCCATGTTTGTGCTCTCGGCTCATTTTGTCAAGAGCGACTGGTGCCATTA---GTTGTACTTCGCCACCCACCACCGCCTTGGTCATGGCTCAGACAGCATTGTGCTGGTGCTGCTGGAGCCTCTTCCTCAGTATCTGATCCCATC---GTACAACCAGCTGAAGTCCATGATGAGCCGACACACATACTTGGAATGGCCTCAGGACAGGGCCAAGCAAAGGCTGTTCTGGGCCAACCTCAGAGCGGCCCTACAGGTGG------------------------------------ACTTGCCAAATGCG------CCAGTCACAGAACTAGAGGAG--------------------------------------------

>MmTLR1_2731_bp
----------------------------------------------------------------------------------------------------------------ATGAGGCCT------ACCATTGCCCTCTGGGCAGCAGTCTTGTTTCTGGGACTCCAGCTGAGTGCTT---------CTTTCTC------CAGCATTGTAGACCGCTCGTCCCAAAACCTCTCCTCTGTCCCAAGAGACCTGCCACATACGAC---GTCATTAGATCTTTCATG---CCACATACAGAAGCTTCACAGAGGAGACTTCAAAAACACCACTCTCCTGAGGATCCTCAACATTTCATGGAA---TTTGGAGGAAAT---TCCAGAGACGTTCCTCGACACACCACTCCTGGAGGATCTCGACTTGTCACACAACATGCTGAAGAACCTCTTGGATCAGCGGTACCTGCTCCACGCAGACAACCTTTTGGTACTAAATTTGGCCTGCAACAAGTTT-CTCACAA---CTCTGGGGAGTGAGTTCAGTTCCCTGG---AACTGGAGAGAT---CACTCGGAGCAAAAAATATCAGCGTGGGTGATTTCAAGAATATTG---------CTGAAG---AACTACACACAC---CCCTTTCTCTGGAG---GATGATCTGGGTTATGAAGCTGGCAGTC---AGGATGTTCATGCTCAAAAGCTTCAGA---ACCTCACTAGGAATCAAA------TCCATGATCTGTTGGCTGATGGTCTGTCACTCTTTGCTGAATTGGAGT---TCAATT---GA--------------AAAGGCTACAAAGACCTAAG---TCAGCTCAAAGCCAGAAAAGAAATCTACACATC---TCTTTATCTCACCAACATATCAATCAAATGGCCAG---------ACTTAACTCATTTTGTAAAAGTGGTTCTGAACACATCTATTGCCCATTTGTACACCGC---TGTTGTCCTGAACGATTTGCCTCAGACAGATAC---GGGGGAGACAGCAAG---AATGAAGTCCTTTCGAGTCAGAAGGGTAGTGGTGAAGTCTTTCTTTTTTTCACAGGAGGCTGTATACAACTTTTTT-----------------ATTAACACT-------------------------CCAGTGGATACTTTAGCAATCATCGATTCTCCAATCATATACATGACATGCCCAAAGTCACAGAGTCGTGTCCTCCACCT---CTTCTCCTATTGTGCTCTATC---CTCCATCTTTTCCAGAGTAGTGGGTCAAGAAACTAT---ATG---GAATCTGGA---CTTGAGGAATTTAGATCTGGTGGGCAACAATCTGAAGAGTCTTCACTTGCTGAGCAAACGCACGCACAACATGAAGTCCCTGCGACATTTGGACCTCGGCCTCAACTCCCTGGTTTAT---GACGGTGTGGAAGAATGCTTCTGGCCACC---CATCACCAATATGAGTCTGTATTC---TGGTCTGACAGACTCCGTTTT---ATGTCTACCAAAAGGAACGGAGATATTGGACCTCCAGAACAATCAGATATCTGTGATACCAT---CAACCATCTTGAAACTGGAAAATCTTTCATCTCTGAATCTAAATGC---CAGGCTACGGGACCTGCCAGGGTG---TGGTTTCCCCATATTGAATGCGCTTTTTCTCAAGTCAAACTCCCTCCACACCCCATCTGTGAACAAGTTGAAAAGCTGCTCCAGACTGAAAACTCTGGATGTCAGTTCCAATCCCTTCACTTGTACCTGTGGTCTGAAGAGTTTCATAAATCTTGGCATCAAGTC---AAACC---------------AGGAAAG---CACAGGAATCGAACTGTTGAGTTGGCCATCAGATTATCGCTGTGCCTACCCAGAGGTCAA---AGAATCTACTTTGAACACCATCTTAATCCCAGAGGTCAGCTG---TGTTGGCCTTCTAGCTACCACCATCTTGTGCCCAGCAGTTGCAATGATTATTTTAGTTATGGTCCTGTGCCACCGTTTGGATGTTCCCTGGTATATGGGCATGATCTGGAAATGGACCAGAGCAAAACATCGTGCAAGAATGCGACAAGTTCGCCC---AGATCTGGTGGGTAT---GTTTCATGCTTTCGTGTCTTACAGCCAACA---TGCAGACTGGGTGCACAATTCCCTCATTCCCAACCTCGAAGGCC------------CCTCAGGAGGACTGCGAATCTGCCATCA---GAAACACTTTGTGGCAGGAAAGTCTATTAT---GAACATCATCACCTCTGTGGAGAAAAGCAGACGCTCCTTGTTTGTGCTCTCTGCTCACTTTGTCAAGAGCGAGTGGTGCCATTA---GCTGTACTTTGCCAGCCACCAACACCTTACTCAGGGCTCGGACAGTGTTGTGCTGGTGCTGCTCGAGCCTCTGCCTCAATACCTTATCCCGTCCAAGTACTACCAGCTGAAGTCCATGATGAGCCGGCACACGTACAT---GTGGCCTCAGGACAGGGCCAAGCACCGGCTGTTCTGGGC---CCTCAGGGCTGCCCTACAGGCAG------------------------------------ATCTGCCAAATGCA------CCAGTCACAGAACTAGAGGAG--------------------------------------------

>ToTLR1_2731_bp
----------------------------------------------------------------------------------------------------------------ATGAGGGTCAT---GAACGCTGCCCTCTGGGTGGCAGTCATGATAGTGGTTCTCCAGCAGAT---TT---------CATCACC------CGGCAT---AGACCGCTCATCCCAAAACCTGTCCTCGGTCCCGAGAGACCTTCCACAGACAGT---ATTTTTAGACCTTTCATCCAACCACATAAAGCAACTTCACAAAGG---CTTTCAAAACACAACTCTCCTGAAGTTCCTGAATGTGTCATGGAA---TCTGGAGGAGATCGATCCAGAGACGTTCCTCAGCACACCACTCCT---GTATCTGGACCTGTCGCACAACTGGCTGAAGAACCTGTCGGGTCAGCAGTATCTGCTACACACAGGGAACCTTCTGATGCTGAATCTGGCCTG---CATGTTT-CCCAGCA---CACTGGGGAGTGCGTTCTGTGCCCTGG---AACTGGAGAGAT---CACTTGGAGCAAAAAACATCAGTATGGGCGATTTCAAGAATATTG---------CTGGAG---AACTACGTACAC---CCCTTTCCATGGGG---GATGAACTGGGTTATGAGGCAGGAAGCC---AAGAAGTTCAGGCTCAAAAGCTTCAGA---TCCTCAGTACTAATCAAA---TGGGCCGTGATCTGGTTGAAGATGCACTGTCACTCTTTGTTCAAGTGGAGT------ATT---CG--------------GGCGGCTACAGGGAACTAAC---GCAGCTGAGACAGAGAACAAAAATCTACACTTCTCATCTTTATCTCACCAACATAAAAATCCAATGGGAAG---------ACTTAACTCACTATGTAAATATGGTTCTGCAGACATCTATTACCCATCTGGATGCCTC---TGTGGTACTGACCCAATTGCCTTATCACGACAC---TGTGACCAAGATATC---AATGAAGTCCTTTTCAGCCAGAAGGGTGGTGGTGACAACTTTCTTCTTCTCGCAGGAGTCTGTGTACAACTATTTT-----------------ATGGATATG-------------------------CCAGTGGAGAGAATGGCAATCACAGAGACTCCAATTATACACATGACATGCCCACACTCACAGAGTCGAATCCTGGAGCTGGACTTTTCCTATTGTTCTATATC---CTCAATCTTTTCCATAGTGGAGAAACAAGAAATTCTAGAATG---GAATCTGGG---TCTGAGAAAATTGATCCTGACCAG---CAGTTT---AAATCTTCAGGTGTTAAGCAAACGTCTGCAATACATGAAGTCCCTGCAACATCTGGACCTCAGCCTCAACTCCCTGGTTTAT---GAGAGTCTGGAAGAGTGTCTCTGGCCACCAAACATCATCAATATGACTCTGACTTC---TCGTCTGACAGATTCTGTTTT---ATGTCTACCAAAAGGAACAGAGACACTGAGCCTCGAAAA---CCAGATTTCTGTGGTACCAT---CATCCATCTTGAAAATGGAAAACCTGTCCTCTCTGAATCTGAATGCAAACAGGCTGCGGGACCTGCCTGTATG---TGGTTTCCCCATACTGAACGAGCTTCTCCT---GGCAAATTCCCTCCATGCCCCATCTTTGAACAAGCTAGAGAGCTGCCCCAAACTGAAAACCCTGGACGTCAGTTACAACCCCTTTACCTGCACCTGCGCTCTCAGGGGTTTCATAAGTCTTGGCATCAAATC---AAAGG------------------ACAG---CACAGGGAT---ACTGCTGAGCTGGCCATTGGACTATTCCTGCACCTACCCAGAGGACGT---AGACTCCACCTTGAATGGCATCCAGATCCAAGAGGTCTCCTGCAATGTTGGCATTCTAGCAGCCACCATTCTGTGCCCAGCAGTGATAGTGATTGTGCTGACTATGACCCTGTGCCACCATTTGGATGTTCCCTGGTACATGGGCATGATCTGGCAGTGGACCAGAGCCAAACATCGTGCAAGAACACAACATATTCGACCCGAAGACCTGATGGGTGT---ATTTCATGCTTTTGTGTCTTACAGCCAGCA---TGCCGGCTGGGTGCACAACTCCCTCCTTCCCAACCT---AGGTC------------CTGCAGGAGGGCTCCGAATCTCCCATCA---GAAAAACTTTGTGCCAGGAAAGACAATTAT---GAACATCATCAGCTGTGTGGAGAAAAGCCGACGCTCTATGTTTGTGCTCTCTGCTCACTTTGTCAAGAGCGAATGGTGTCATTA---GCTGTACTTCGCCAGCCACCAACGCCTGTCTCGGGGATCAGACAGTATTGTGTTGGTGCTACTAGAGCCTCTGCC---ATATACGATCCCATCCAAGTACTATCAGCTGAAGTCCATGATGGGCCGACACACCTATTTGGAGTGGCCACAGGACAGGGCCAAGCACAGGCTGTTCTGGGC---CCTCAGGGCTGCCCTGCAGGCAG------------------------------------ACCTGCCAAATGCA------CCAGTCATAGAAATAGAGGAG--------------------------------------------

>LcTLR1_2731_bp
----------------------------------------------------------------------------------------------------------------ATGAGGCCCAT---GACTGCTACCCTCTGGGCAGCTATAATGTTTGTGGGACTCAAACTGATTACAG---------CATCACC---CATCAGCATCGTAGACCGCTCATCTCAAAACCTCTCATCTGTCCCAAGAGACCTGCCACAGACGGT---GTTTTTAGACCTTTCATGCAACCACATAAAGCAACTACACAGAGAGGACTT---AAACACTCCTCTCCTGACATTCCTGAATGTGTCATGGAACAGTCTGGAAGGAATCGATCCAGAGACGTTCCT---CACGCCGCTCCTGGAGAATCTGGACCTGTCGCACAACAGACTGAGGAACCTGTCGGGTCAGCAGTACCTGCTACACACAGGGAACCTTCTGATGCTAAATCTGGCCTGGAACCCATTT-CTCACCA---CGCTGGGGAGTGCGTTCAGTTCCCTGG---AACTGGAGAGAT---CACTTGGAGCAAAAAATATCAGTATGGGTGATTTTAAGAATATTG---------CTGGAG---AACTACGCACAT---CCCTTTGCGTGGGG---CCTGAACTGGGCTATGAGGCAGGCAGCC---TGGATGTTCACACTCAAAGGCTTCAGG---CCTTCAGTAGAAATCCAA------ACCGCTATCTGGTTGGTGATGCTCTGTCACTCTTTGTTGAAGTGGAATTCA---------CA--------------GGTGGCTACAGGGAACTAAG---GCAGCTGAGCGAGAGAATGGAGATCCGCACTTCTCATCTCTACCTTACCAACATATCAATCCGATGGCCAG---------ACTTAACTCACTTTGTAAATGTGGCTCTGCTTACATCTATTACCCATCTGAGCGCCTCCGATGTGGTCATATCCAATTTGCCTCG---AGACAC---TGTGCCCAAGACATC---AATGAAGTCCTTTTCAGCCAGCAGGGCAGTGGTGAATTCTTTCTTCTTTTCACAGGAGTGTGTATACAACTACTTC-----------------ATCAGTTTG-------------------------CCAGTGGAGAGCATGGCAATCAC---AACTTCAATTGTACACATGACATGCCCAAAGTCACCAAGTCAAATCCTTCAGCTGGATTTTTCCAATTGTGCTCTATC---CACCATCTTCTCCAGAGTGGAGGGTGCCAAAACCCT---ATG---GAATCTGGGCAATGTGAAAAAATTGATTCTGGTCGGCAACAATCTCAAAAGTCT---GTTGCTGAGCCAACGTGTGCAATACATGAAGTCCCTGCAAGAACTGGACCTCAGCCTCAACACCCTGGTTTAT---GACGGTCTGGAGGAGTGTGTCTGGCCACCAAACATCACCACTATGACTCTGTCTTC------TCTGACCGACTCAGTTTT---ATGTCTACCAAAAGGAACAGAAACACTGGACCTCCAGAACAACCAGATTTCTGTGGTACCAC---CATCCATCTTGAAACTGGAAAACCTGTCATCTCTGAATCTGAATGC---CAGGCTGCGAGACCTGCCTGTATGCAACGGTTTTCCCATACTGAACAAGCTTCTGCTGAAGTCAAATTCCCTCCACGCCCCATCTGTGAACAAACT---GAGCTGTCCCAAACTGAAAACCCTGGATGTCAGTTACAACCCTTTCACATGCACCTGCGCTCTGAGGGGTTTCATAAGCCTTGGCATCAAATC---AAAGA------------------A---TCACACAGGAAT---GTTGTTGAACTGGCCATTGGACTATTACTGCACCTACCCAGA---CGT---AGACTCCACCTTGAAAAGCATCTCGATCCCATTGGTCTCCTG---CGTTGGCGTTCTAGCAGCCACTATCTTGTGCCCAGCAGTGGTAGTGATTGTGGCGGTTGTGACCCTGTGCCACCGTTTGGATGCTCCCTGGTATATGGGCATGATATGGAAGTGGACCAGAGCCAAACATCGTGC---AACGCGACATCTTCGACC---AGACCTGGTTGGTGTGGAATTTCATGCTTTTGTGTCTTACAGCCAGCA---TGCCGACTGGGTGCGCGATTCCCTCCTTCCCAACCT---AGGTT------------CTGCAGGAGGGCTCAGAATCTGCCATCA---GAAACACTTTGTGCCAGGAAAGACAATTAT---GAACATCATCGGCTGTGTGGAGAAAAGCCGACGCTCTGTGTTTGTGCTCTCTGCTCACTTCGTCAAGAG---CTGGTGCCATTA---GCTCTACTTTGCCAGCCACCAGCGCCTTTCTCGGGGATCGGACAGCATTGTGCTGGTGCTGCTCGAGCCTCTGCCTCAATACACAATTCCATCCAAGTACTATCAGCTGAAGTCAATGATGAGCCGGCACACCTATCTGGAGTGGCCACAGGACAGGGCCAAGCACAGGCTGTTCTGGGC---CCTCAGAGCTGCCCTACAGGCAG------------------------------------ACCTTCCAAGTGCA------CC---AATAGAGGAG--------------------------------------------------

>SmTLR1_2731_bp
----------------------------------------------------------------------------------------------------------------ATGAGGCCTAC---GACTGCTGCCCTCTGGGCGGCGGTCATGTTGGTGGGACTCCAGCAGCTTGCTTCACTTGCTGCATCACC------CAGCAGAGTAGACTGCTCGTCCAAGAACCTCTCCTCTGTTCCAAGAGACCTGCCACAGGAGGT---GTTTCTGGATCTCTCATGCAACCACATAAAACAACTTCACCGAGGAGACTTTCGAAACACCACTCTCCTGAGATCCCTGAATGTGTCATGGAATGGTCTGGAGGAGAT---TCCGGGGACGTTCTC---CACACCACTCCTGGAGGTTCTGGACCTGTCACA---CAGGCTGAAGAACCTGTCGGGTCAGCGGTACCTGCTACACACGGGGAACCTCCTGACTTTAAATCTGACCTGGAACTCGTTT-CTCACAA---CACTGGGGAGCGCCTTCACATCCCTGG---GACTGGAGAGAT---CACTTGGAGCAAAAAACATCAGTATGGATGATTTCAAGAACATTG---------CTGGAGCGAAACTGCAAACAC---CACTTTGCCTGGGG---GATGAACTGGGTTATGAGGCAGGCAGCC---AGGATGTTCACGCTC---GGCTTCAGA---CCTCCACTAGTGGTAAAT---TGGACGACTATCTCTATGCTGATGCTCTGTCACTCTTTGATGAAGTGGAGT------ATA---CA--------------GGTGGCTACAGGGAACTAAG---GCAACTAAGCCAGAGAATAGAAATCCACACTTCTCACCTGTATCTCACCAACATATTAATTCACTGGCAAG---------ACTTAACTCACTATGTAAATGTAATTCTTCGTACATCTATCACCCATCTTTGCTTCTC---TATGGCCATGTCCCGTTTGCCTCAGGTAGACAC---TGTGAC---GAAGTC---AATGAAGTCCTTTTCAGGCAGAAGGGTGGTGGTGAAGTCATTCCTCTTTTCACAGGAGGCTGTGTACAACTTTTTT-----------------ATCAATATG-------------------------CCAGTGGAGAGTTTGGCAATCACAGAGACCTCAATCATACACATGACATGCCCAAAGTCACAGAGTCCAATCCTTCAGCTGGACTTCTCCTATTGTGCTCTATCAGACTCCATCTTCTCCAGAGTGGAGGGTCAGCAAACTCT---ATGTCAGAATCTTGGAAATGTGAGGAAATTGATCCTGGTCGGCAACAATCTAAAGAATCTTCAGTTTTTGAGCAAACGTGTACAATACATGAAATCCCTGCAACATCTCGACCTCAGCCTCAACTCCCTGATTTAT---GAGGGTCTGGAAGAGTGCGTCTGGCCACCAAACATCACCAATGTGTCCCTGTCTTC---TCGTCTCACACATACTGTTTT---ATGTCTTACAAAAGGAATAGAGACACTGGATCTCCAAAA---CCAGGTTTCTGTGATACCGT---CATCCATCTTGAAACTGGGAAACCTTTCATCTCTGAATCTGAATGC---CAGGCTGCGGGACCTGCCTGTATG---TGGTTTCCCCATATTGAATCAGCTTCTGCT---ATCAAATTCCCTCCATGCCCCATTTGTAAACAAACTGGAGAGCTGCCCCAAACTGAAAACCCTAGATGTCGG---CAACCCCTTCACCTGTACCTGCGCTCTGAGGAGTTTCATACATCTCGGCATCAAGTC---AAGAA------------------AAAGTCACCCGGGAATCGAATTGTTGGGCTGGCCATTGGACTATTACTGCACCTACCCAGAGGATGT---AGACACCATCTTGAAAGACATACTGATCCCAGATGTCACCTG---TGTGGCCATTCTGGCAGTCACCATCTTGTGCCCAGCAGTGGTCGTGATTGTAGCAGTTGTGATCCTGTGCCACCGTTTCGATGTTCCTTGGTACATGGGCATGATCTGGCAGTGGACCAGAGCCAAGCATCGTGCCAGAACAAGACAAGTTCGACC---AGACCTGGTTGGGGT---GTTTCATGCTTTTGTGTCTTACAGCCAGCA---CACAGACTGGGTGCACAACTCCCTCCTTCCCAACCT---AGGGC------------CTGCAGGAGGGCTTCGCATCTGCCTCCA---GAAAAGCTTTGTTGCAGGAAAGACGGTTAT---GAACATCATGGGCTGTGTGGGGAAAAGCAGACGCTCACTGTTTGTGCTCTCTGCTCATTTCGTCAAGAG---GTGGTGTCATTA---GCTTTACTTCGCCAGCCACCAACAGCTTGCTCTGGGATCGGACAGTATTGTTCTGGTGCTGCTCGAGCCTCTGCCTCAATACACAATACCATCAAAGTACAATCAGCTGAAGTCCATGATGGGCCGGCACACCTATCTGGAGTGGCCACAGGACATGGCCAAGCACAGGTTGTTCTGGGC---CCTCAGAGCTGCCCTACAGGCAG------------------------------------ACCTGCCAGACGTA------CCAGTCACAGAAATAGAGGAG--------------------------------------------

>OnTLR1_2731_bp
----------------------------------------------------------------------------------------------------------------ATGAGGGTCAC---AGCAGCTGTACTCTGGACAGCAGCCGTGTTGGTGGGACTTCAGAAGAGCGCTT---------CATCACC------CAACTTTGTAGACCGATCATCCCAAAACCTCTCTTCTGTCCCAAC---CCTGCCACAGACGAC---GTTTTTAGACCTCTCTCGCAACTACATACATCAGCTTCACAATGGAGACTT---AAAGACCACTCACCT---GTTCCTGAATGTGTCATGGAACGGTTTGGAGGAGATCGATCCACAGACTTTTCT---CACGCCTCTCCTGGAACATCTGGACTTGTCGCACAACAATCTCAAGAACCTCTCAGGTCAACAATACCTGCTACACACCGTGAACCTCCTGGTGCTAAACTTGGCCTT---CAGATTT-CTTACCA---CATTGGGGAGTGAGTTCAGCTCTCTTG---AACTGGAGAGAT---AAGTTGGAGCAAAAAACATCAGTGTGGGTGACTTCAAGAACATTG---------CTAAGG---AACTACGCACAT---CGTTATTAC---AG---GATGAACTTTATTATGAAGCAGGCAGCCTGGAGGATGTTCACGCTCAAAGGCTGCAGA---CCTTTGGACATAATCAGAAAATTGACCGTAATC---CTGCTGATGCTCTGTCCCTGTTTGTTGAAGTGGAGA------ATA---AA--------------GATGGCTACAAAGACCTAAG---GCAGCTAAGAGAGACAGTGAAAATCCACACAACAAGTTTTTATCTCACCAACATAACAAT---ATGGCAGG---------ACTTAAC---ATATGTAAATGTGGCTCTAAATACAACTTTGAAACATCT---TGCCTC---TGTGCGCATAATGCAGCCTCCTCGAAA---AACAGAAGTGATCAAAACATCACAGGTGATTTCTTTCACAGCCAGACAGGCAGTGGTAACAACTTTTTTCTTCTCACAGGAGGCTTTATACAACTTTTTC-----------------ATCAGCATG-------------------------CCAGTGGAGAGAGTTGCGATTAC---CACACCAATAATACACATGACCTGTCCCAAGTCACAGAGTCCAATACGCCAGCTGGATTTTTC---TTGTGCTATGTC---CACCATCTTCTCAAGTGTGGTGGA------ATTTGTAGAATGTCAGAATCTGCG---CCTGAAGAACTTGACTCTTGTAGGCAACAGTCT---AAAACTAGAGATACTGAGCAAACGTTTTCAATATATGTCATCCCTGCAACATCTGGACCTCAGCGTCAACTCCATAGGGTAT---GACCAGTCATTAGAGTGCATCTGGCCAGCAAGCATCACCAATATAAATCTGTCTTC------TTTGAC---CTCAGTTTTTCAATGTCTACCAAATGGGACACAGATACTGGACCTCCAGAACAACCAGATTTCTGTGGTTCCGC---AATCCATCTTCAAACTGAGGAACCTTTCAACTCTGAATCTAAATGC---CCGGCTGCGGGACCTGCCGCTGTG---CACTTTCCCCTCACTCCACAAGCTTCTGCTCAGGTCAAATTCTCTCCATGCCCCATCTGTGAACATATTGGAAAGCTGTCCCGAACTGCGTACCCTAGATGTCAGTTT---CCCCTTCACCTGTATCTGCACTCTAACAAGTTTCATAAAGCTCGCTATCAATTC---AAAGA---------------ACAACAGCCAATCAGGAAT---GCTGCTGAACTGGCCACAGGGCTATTACTGCACATACCCCGAGGACGT---AAACTCAACTTTAAGAGACATCTCAATCCCAGAGGTTTCCTGCAGCATTGGCCTTCTAGTGGTCGCAATTTTGGTCCCAGCAGGGACACTGATTATTTCAGTTGTGATTCTGTGTCACTGTTTGGATGTTCCCTGGTACATGGGCATGATCTGGCAGTGGACAAGAGCCAAACATCGTGCAAGAATGCGACAAGCTCGGCCCGAAGATCTGGTGGGCCTGGAGTTCCACGCGTTTGTGTCTTACAGCCAGCACGATGT---CTGGGTGCGCAATTCCCTTCTTCCCAACCTCGAAGGCC------------CCGCAGGAGGGCT---AATCTGTCATCACGAGCAACATTTTGTGCCGGGAAAGACGATCAT---GAACATCATCAGCTGTGTGGAGAAATGCAGGCGCTCTGTGTTTGTCCTCTCTGCTCACTTCGTCAAGAGCGAGTGGTGTCATTACGAACTCTACTTCGCCGCCCACCAACGTCTCACTCTGGGCTCAGACAGCATTGTGCTGGTACTGCT---GCCTCTGCCTCAATACCTAATCCCATCCAAGTACTACCAGCTGAAGTCCATGATGAACCGCCACACATATCTGGAGTGGCCTCAAGACAGGGCAAAACAAAGGTTATTCTGGGC---CCTCAGAGCTGCTCTACAGACTG------------------------------------ACCTGCCAAATGCT------CCAGTCACACAAGTACAGGAGCATTTGGCAGAGGAAAGACT---AGAGGGACAGAGGTTAATAGG

>TrTLR1_2731_bp
-------------------------------------------------------------------------------------------------------------ATGATGGGGTCCAC---CATCGCCATCTTCTGCGCAGCAGCCATGTTGATG---CCACAGCTGAGTGTTT---------CATATCTTCG---CAATTATAT---TCTCTCGTCCAGAAACCTCTCGTCAGTCCCAGGAGACCTTCCAAAGGAAGC---GTATAT---CCTTTCGCTCAACCACATACGGCAGCT---GCGAGGAGACTTCAGGAACACCCCCATCCTGAGATTCCTCAACATTTCGGGGAACTGTTTGGACAGTATCCACCCAGAGACCTTCCTCCACACACCGCTGCTGGAGGACCTGGACCTGTCACACAA---GCTGAAGGACCTGATGGATCAGCCATACCTGCAGCACACAGAGAACCTCGTGGCTCTGAACTTGGCCCACAA---GTTC-CTCACAA---CCCTCGCGAGAGAGTTCGGTTCCCTGG---AACTGCAGAGAT---CGCTGGGAGGGAGCACAATCAGCGTGGGCGACTTCAGGAACATTG---------CTGACGTGGAGCTACGCG------GCCTCTTCCTGGAG---GGTGTGCTGGTTTATGAGCCAGGATCTCTGCAGGATGTGTACGCACGGAGGCTTCAAGTCAAATTTAACAACAA------ATTTCCCCACGATC---TGGAGGATGCTCTGTCCTTCTTTCCTGAAGTGGAGCTGCTGGAGTTGTCG--------------AGGGGATATCAGGAGCTGAGCAAGCAGCTGAGCCAGAGATC---AATCTACACATCCTGCCTGTATTTGACCCATATATCCATCAACTGGCCCG---------ACTTCACTCAGTATGTCCACGTAGCCCTGAACACCACTGTTACCCACCTGGGGGTCTCTGGCGTGACCATGTACAGATTACCTCAAAATGCCACCCCAGTAGCAGAAACATC---AGTGAAGTCTCTCACATTCAGAAGAGCAGTGGTGCGGTCTTTTCTGTTTTCACAGGAGGCCGTTTACAACTTCTTC-----------------ATCAACATG-------------------------CCAGTGGAGAATCTAGCTCTCACCGAGACTTCGATCATACACATGACCTGCCCAAAGTC---GAGTCCCATCACGCAGCTGAATTTCTCCTACTG---TATGAC---CACCATCTTTTCCCGAGTGGAGGGCTTGATCACCGT---ATG---GACTCTTGGGAATGTAAGGACATTGGCTCTGGCAGGAAACAACCTCAAAAGCCTCAAGTCGCTCAGCATACGCATGCAATACATGAAATCCCTGCAGGACCTGGACCTCAGCCTCAACCTGTTGGTGTAT---GATGGCCAGAAGGGATGCGTGTGGCCACAGAACATCAGCAGCATGAGTCTGTCCTC---TGGTCTGACCGATTCAGTGTTTCAGTGCCTCCCCGAGAATGT---GAGACTGGACCTCCAGAACAACCAGATTTCTGCAGTTTCAT---CATCCACACTGGGACTAGTGAGACTTTGGTACCTGAATCTAAATGCCAACAAGCTGCTGGACCTGCCTGTGTGTCACAACTTCCCTCTGCTACAAGAGCTTTTGCTCAAATCCAATTCTCTCCACACGCCATCTGTGGACAGGCTAAAAAGTTGCCG---CCTGAAAACCTTGGATGC---CAGCAACCCCTTCACATGCACCTG---TCTGATTGGGTTTATTCAACTTGGCCT---ATT---AAAGG---------------------GTGGAGCAGCTGTTACATTCTTGCAGTGGCCACATGGATACTACTGCAGCTACCCAGAGGCTGT---AGATTCCAACCTGAACAACTTCTGGATCCCAGAGATCTCCTG---CTCTTATTTGCTAGCTGCTGCCATCCTGTGTCCCGCAGTCGTAGTTATGACTGTGGTTCTGACGTTGTGCCGTCATTT---TATCCCCTGGTACCTGGGCATGATCTGGCAATGGATGCAAGCCAAGCACAGAGC---ACAACGACAGCCTCGCCCCGAAGTTTTACTGGGTATAGAGTTTCACGCTTTTGTGTCTTA---TCAAAAGGATGCGGCTTGGGTCTT---CCATCTTCTCCCCAACCT---AAGCC------------CCGCAGGAGGACTCCGGATCTGCCACCACGGGAAGAACTTTGTGCCTGGAAAACCCATCATCAACAACATCATGACCTGCGTGGAGAAGAGCAGACGCTGCGTGTTTGTCCTCTCGGCTCACTTCGTCAAGAGCGACTGGTGCCACTACGAGCTGTACTTCACCAGTCACCAGCACCTGGCTCTCGGCTCGGACAGCGTTGTGCTGGTGCTGCTGGAGCCTGTGCCTCAATACCTGATCCCATCCAAGTACTACCAGCTGAAGTTCATGATGGCCCGACACACATACTTGGAATGGCCTCAGGACAGGGCAAAGCAAAGGCTGTTCTGGGCCAACCTCAGGGCTGCTCTACAGGCAG------------------------------------ATCTGCCACATCTA------ACAGTCAC---AATAGAGGAG--------------------------------------------

>CbTLR1_2731_bp
----------------------------------------------------------------------------------------------------------------ATGAAGGCTCAAGGGCT---CCCCTGCTTGTCGGTGATGGTATTCCTGCTGTTTTTGCCACATTCATTTATGC---TGGACATGAAAACATTTATTCTCGACTACTCTTCAAGGAACCTTTCTGCTGTTCCCCC---TCTGCCACCATCTACCCAATGCCTAGATCTGTCTCAGAATCGAATTTTGACCACAAA---ACA---CTTCCAGAGAACCCCCAGGCTCGAATTTCTCAACCTCTCCTGGAACATTCTTCAAGATTTACACCCAGATACATTTTTGTCCACTCCTCTTTTGGCAACATTGGATCTGTCCCACAACAGGTTGGAAAAGCTGCCCCACCAAAAATACCTACTGCAAGCGAAAAACCTACAATACTTGGACTTGTCATCCAACTCGTTT-GAAGTTATGGCGCTTGGGGGTGAGTTTCTCAAACTCACGAAACTTAAGTGGCTTGGTT---GTGCAAGTT---TCCAGAACAACAACTTTGCGAACATCT---------CTGATCTCCGTCTCCAAACTCTCTACATTAATGCTCAG---AATC---AGGGATATGAAAATGGAAGTCTCACAGGGACAAAGGCAGACAAAA---TTGTCCAAATGTATCATAGT---GTATTTGATATGCCAG------TTGACTGTTTGGCATCCTTTAAAGAAG---AAC---GGGGATTACAC--------------GATCCACAAGACTTCCT---GAACCTTTCGACGCGACAAGTACGCATTCAAACCGT---TTTGCATTTATCTTCTATTTGGAGTACCTGGCGCA---------TAATAACAGCCCTTAC---AGAGACTTTAATGTCATCCATACGGCAATT---CATGTC---TGTTACCCTTCA---TATG---AATGGAGG------AGTGAACCAAAACTACTCTTTAGATTCCTTCAGTAT---ACAGGCATCAGTGACTGTGTTCCTTTT---TCAGCAGCAGCTATA---CTTCGTC-----------------ATCAATATA-------------------------CCTGCACGAAATCTAACCATTGCTCAGTCGCCAATAGTCCATATGACCTGCCCAAATGTAGCAAGCATAATACAGATGCT---TCTGTC---CTGTGTCCTAACCGAAGAGGTCTT---------------AGGTCCCCAAGGAGAATG---CAATTTGACCAGTTTGGAGACATTGGTATTGAAGGGAAA---CCT---ACAGTTGATGCCACTGACTTCAAGAGTTCAACTGATGAGCTCTTTAAAATATGTGGACTT---GCAGAACTTACTGACTTA---GGAAACTCAGGGTATATGCTCTTGGCCTCC---AATCACCCATTTGGATTTATCTTT------GTT---CCAGACTGTGTT---ATGCCTGCCACATACTCTTGT---TCTCAATCTTCAGAACAATCACATCAGTGCAATTCCTG---CAAATCTTTCCACGCTTCACGTTCT---AGGTCTAGATCTTACAGCAAATCGTCTGCTGGATCTTCCAGGGTGCCTGGGGTATCCAAAACTGCAGAAACTTTTGCTACGTGGAAACTTCATCCACGCACCATCGACAGGTGCTCT---AACCTGTCCACACTTAACTGTGGTGGATTTCAGTATGAATCCCTACATCTGTACATGCCCTTTGCGAGAATTCACCCTCCTGAT---TGGCAATGGTACCCTGGGTTGGTCAAATTCTTTGCAGAACAAAAGGATCAGTGTGGCTCACTGGCCAGATGGGTACCAGTG---TTACCCAGAATACTTGAGGAAAGCAATGCTTACAAACTTCAGACTGCC---GATCACCTGCAATGTTGTACTTCTAGTAGTAACTATTTTGGTCCCAGCTATAACTTTGGTCATTGCTGTAGTTTTTCTATGCCAAAAACT---CCTTCCTTGGTATATGGGCATGGTTTGGAAATGGACTCGAGCGAAGCACCGTGCTCGAACTTCCCAGCAACAAGAAGAAAATCTTCAAGGAGTTTGCTTCCATGCTTTCATCTCCTA---TCAAAGAAACGCCAGCTGGGTTATCGGGCAACTCTTGCCCAAACT---AGG---GGACAGTACGAGCAAAAACCGACTAAGAGTGTGCCACCA---GCGAGATTTCATCCCAGGAAAGCCAATCCTGGACAATATCCTCTGCTGCATAGAACGAAG---ATGCTGCGTATTTGTACTCTCCTCCCACTTTGTACAGAG---CTGGTGTCACTACGAGCTGTACTTTGCAAGCCACCAGTGGATAACACGAGGTATGGACAACATCATCCTCATTCTACTAGAGCCATTGCCTACATATCTTATACCCTC---GTATCACCAGTTGAAGGCAATGATGGCCAGACGAACTTACTTAGAGTGGCCCCAGGACAAAGCCAAACAGAGAATGTTTTGGGCAAACCTGCGTGCCGTGCTGCAAGCGG------------------------------------ACCTTCC---CTCT------GT---GAGAGAATGGGAA-----------------------------------------------

>IpTLR1_2731_bp
ATGCTTCACTTAAACAACATGAGATGTGCTACTGTTAATCCCCATCACCCACTCAGCAGAACATTCAGC-AAACAGATAACGCAGAATTCTTCCCTGATAATACTTGCACTAATGAAGGCTCAAGGGCT---CCCCTGGTTGTCAGTGGTGGCACTCCTGGTGTCTTTACCATATTCCTCCTTGC---TGAACATGGAGACGTTTATTCT---CTACTCTTCCAGAAACCTTTCTGCAGTTCCCCC---TCTCCCCCCATCTGTTCAATGCCTAGATGTGTCTCAGAATCGAATTTGGACCCTGAAGAAACA---CTTCCA---AACACCCAGGCTCCATTTTCTAAATCTCTCCTGGAACATTCT---AGATATACACCCAGACACATTTATTTCCACTCCTCTTCTGGCAACACTGGATCTGTCCCACAACAGCCTGAAAAATCTGTCCCACCAACAATACCTGGTGAAAGCACAAAACCTACAGTATTTGGACTTGTCATCCAACTTGTTT-GCAGTTATGGCACTGGGGTATGAGTTTTCCAAACTCA---AACTTAAATGGCTTGGTT---GTGCCAGGATTATTCAGAACAACAACTTTGTTAACGTCT---------CTGACCTCCATCTCCAAACTCTCTTCATTCAGGCTCAA---GATT---CGGTGTATGAAAATGGAAGTCTCACTGGTGCAAAATCAGACAAAATTGTCATCC---TGCCCAGTAAT---GTATTTGATCTCCCAA---TTGTTGACGCTT---CATCCTTTAAACAAG---AGC---GGGGGCTATAC--------------AATCCAGAGGACTTCCTTGGAATACTTGTGACACGCAAAGTACGCATTCAAACGGT---TTTACATTTATCTTCTGTTTGGAGTACATGGAAAG---------TAATAACAGCCCTTACCAACAGTGCCTTAAGGTCAACTATCTGCCAGTTCAGTATGTC---TCTTACCCTTTA---TATG---TATGGAGATTATTTTGTGATCCAAGGCTACTCTTTAGATTCCTTCAGCAT---ACAAGCATCAGTGACTGTGTTCATTTT---TCAGCTGAGTCTATA---CTTCATA-----------------ATCAATATA-------------------------CCTGCAAGAAATCTAACTTTTGCCCAGTCACCAATAGTCCATATGACTTGCCCAAAGGTTGT---CATGATACAGATGCT---TTTATC---CTGTGTCCTAAC---AAATGTATT---------------AGATCCTCTTGGGGAATG---CACCTTGAGCAATCTGGAGATATTGGTCTTGAAGCGCAA---CCT---ACAGTTGATGCCACTGACTTCAAGAGTTCAACTAATGAGCTCTCTAAGACATGTGGACTT---CCAGAATTCACTGACTTA---GGAAACTCAGGGCAGATGCAATTGGCCTTCAAAAATCAGCCACTTGGATTTATCTTT------GTT---ACAGACTGTGTT---ATGCTTGCCAACTGCTCTAGTCAATCTCAACCTCCAGAACAACCACAT---CGCAATTCCAG---CAAATATTTCTGGTCTGGACTCTCTCAAAGTTTTAGATCTTACGGCAAATCGTCTGCTGGATCTCCCAGACTGCCTGGGGTATCCAAAACTACAGAAACTTGTGCTACGTGGGAACTTCCTGCATGCGCCATCAACAGGCTCTCTCAAGACCTGTTCACACCTAACTGTAGTGGATATGAGTATGAATCCCTACATCTGTACCTGCCCTTTGCGAGAATTCACCAACCTTAT------AAAGGGTACACTGGGTGGCTCAAATTCTTGGAAGTACCAAAGAATCACCGTGGCTCACTGGCCAGATGGGTATCGATG---TTACCCAGAGTACTGGAGAAAAGCAATGCT---AAACTTCAGTATGCT---GATCACTTGCAATGCTGGGCTACTGGCAGTAACCATTTTGGTCCCAGCCATAATTTTGATCATTGCTGTAGGAATTCTATGCCAACAACTAGATCTTCCGTGGTATATAAGCATGATTTGGAGATGGACTCGTGCAAAGCACCATGCCCGAAGTTCCCAGCAACGACAAGAAGATCTTCAAGGAGTACACTTCCATGCTTTCATCTCCTA---CCAAAGAAATGCCAACTGGGTTATAGGTCAACTCTTGCCCAAACT---AGG---GGACTCCTCAACCCAAAATGGACTGCGAGTGTGTCACCACGAACGAGACTTCATCCCAGGAAGGCCAATCTTAGACAACATCCTCCACTGCATAGAACAAAG---ATGCTGTGTCTTCGTGCTGTCCTCTCATTTTGTGCAGAG---CTGGTGTCACTA---GCTCTACTTCGC---CCACCAGTGGATAACACGAGGTATGGA---TATCATCCTCATTCTGCTAGAGCCGTTGCCTACTTATCTAATACCCTC---GTATTACCAGCTAAAGGCAATGATGGCCAGACGCACTTACTTAGAGTGGCCCCAGGACACAGCCAAACAGAGACTGTTTTGGGCAAACCTGCGTGCTGCACTGCAAGCGG------------------------------------ATCTACC---TTGT------GG---GAGAGAATGGGAA-----------------------------------------------

>PhTLR1_2731_bp
------------------ATGAGATGCGCTACTGTTAGTCACTGTCGCCCATTCTGCAGAACGTTCAGCGGAACAGATAACGCAGGATTCTTCCC-GATAATACTTGCACTAATGCAGGCTCAAGAGCT---CCCCTGGTTATCAGTGGTGGTACTCCTGGTGTCTTTGCCACATTCCTTCTTGC---TGGACATGGAGACATTTATTCT---CTACTCTTCCAGAAACCTTTCTGCTGTTCCCCCCGATCTCCCACCATCTATTCAATGCCTAGATCTCTCTCAGAATCGAATTTTGACCTTGAACAAACA---CTTCCA---AACACCCAGGCTCCATTTTCTCAATCTCTCCTGGAACATTCTGGAAGATATACACCAAGACACATTTATTTCCACTCCTCTTCTGGTAACACTGGATTTGTCCCACAACAGACTGAAAAAGCTGTCCCACCAACAATACCTGCTGCAAGCACAAAACCTACAGTACTTGGACTTGTCATCCAACTTGTTT-GCAG---TGGCAC---GGGGTGAGTTTCCCAAACTCACAAAACTTAAGTGGCTTGGTT---GTGCCAGGACTATTCAGAACAACAACTTTGCGAACATCT---------CTGACCTCCATCTCCAAACTCTCTTCATTCAGGCTCAA---AATT---TGGGGTATGAAAACGGAAGTCTCACGGGTGCAAAGGCAGACAAAATTGTTGTCC---TGTCTAATAAT---GTATTTGATCTCCCAG---TTGCTGACGCTTTGGCATCCTTTAAAGAAG---AGC---GGGGGTTACAC--------------GATCCAGAGGACTTCCTTGGAATACTTGCGACACGCCAAGTACGCATTCAAACAGT---TTTACACTTATCTTCTGTTTGGAGTACCTGGAAGG---------TAATAACAGCCCTTACCAACAGGACCTTAATGTCATCTATCCGCCAGTT---TTTGTC---TCTAACCCTTCA---TATG---ATGGGACGTTATTTTGTGGTCCAAGGCTACTCTTTAGATTCTTTCAGTAT---ACAGGCATCAGTGACTGTGTTCCTTTT---TCAGCAGAGTCTATACGACTTCATC-----------------ATCAGTATA-------------------------CCTGCAAGAAATCTAACTTTTGCCCAGACACCAATAGTCCATATGACCTGCCCAAAGGTTGT---CATGATACAGATGCT---TTTATC---CTGTGTCCTAAC---AAAAGTCTTCAA------------AGGTCTCCATGGGGAATG---CACTTTGATCAATCTGGAGGTATTGGTCTTGAAGGGCAA---CCT---ACAGTTGATGCCACTGACTTCAAGAGTTCAACTAATGAGCTCTTTAAGACATGTGGACTT---CCAGAACTCACTGACATA---GGAAACTCAGGGTGGATGCACTTGGCCTTC---AATCACCCACTTGGATTTATCTTT------GTT---CCAGACTGTTTT---GTGCTTGCCGAATGCTCTAGTCAATCTCAACCTCCAGAACAACCATATCAGTGCAATTCCAG---CAAATATTTCTGGTCTGGACTCTCTCAAAATTCTAGATCTTACGGCAAATCGTCTGCTGGATCTCCCAGACTGCCTGGGGTATCCAAAATTGCAGAAACTTGTGCTACGTGGCAATTTCCTTCATGCACCATCAACAGGCTCTCTCAAGACCTGTTCACACCTAACTGTAGTGGATATCAGTATGAATCCCTACATCTGTACCTGCCCTTTGAGAGAATTCACCAACCTTAT---CGACAAGGGTACACTGGGTGGCTCAAATTCTTGGAAGAACCAAAGGATTACCGTTGCTCATTGGCCAGATGGGTATCAATG---TTACCCGGAGTACTGGAGAAAAGCAATGCT---AAACTTCAGTCTGCT---GATCACCTGCAACGCCGGACTGCTGGCAGTAACCATTTTGCTCCCAGCCATAATTTTGGTCATTACTGTAGGAATTCTATGCCAACAACTAGATCTTCCTTGGTATATGGGCATGATTTGGAAATGGACTCGTGCAAAGCACCGTGCCCGAAGTTCCCAGCAACGACCAGAAGATCT---AGGAGTACGCTACCATGCTTTCATTTCCTA---CCAAAGAAATGCCAACTGGGTTATAGATCAACTCTTGCCCAAACT---AGG---GGACTCTACGACCCAAAATGGACTGAGGGTTTGTCACCA---GCGAGACTTCATCCCGGGAAGGCCAATCTTAGACAACATCCTCCGGTGCATAGAACAAAG---ATGCTGCGTCTTTGTGCTGTCCTCTCACTTTGTGCAGAG---CTGGTGTCACTA---GCTGTACTTTGCAAGCCACCAGTGGATAACACGAGGTATGGACAATATCATTCTCATTCTGCTAGAGCCATTGCCTACATATCTTATACCCTC---GTATCACCAGCTAAAGGCAATGATGGCCAGACGCACTTACTTAGAGTGGCCCCAGGACAAAGC---ACAGAGAATGTTTTGGGCAAACCTTCGTGCGGCACTGCAAGCGG------------------------------------ATCTACCCCATTCT------GT---GAGAGAATGGGAA-----------------------------------------------

>TfTLR1_2731_bp
----------------------------------------------------------------------------------------------------------------ATGAAGGCTCAAGGGCTTCCCTCCTGCTTGTCATTGGTGGTACTCCTGATGTCTTTGCCACCTTCATTCTTGC---TGGACATGGAGATATTAATTCT---CTACTCTTCCAGAAACCTTTCTGCTGTCCCCAC---TATCCCACCATTTACACAAAGCCTAGATCTCTCTCAGAATCGCATCTGGACCCTGAAGAAATA---CTTTCATGGAACGCCCAGACTCCATTTTCT---TCTCTCCTGGAACATTCTGAAAGATATACACCCAGACACATTTATTTCCACCCCTCTTCTGACAACACTGGATCTGTCCCACAACAACCTGGAAATGCCATCCCACCAACAATACCTGGTTCGAGCACAAAACCTACAGTACTTGGACTTGTCATCCAACGTACTT-GCAGTTA---CACTGGGGGGTGAGTTTACCAAACTCACAAAACTTCAGTGGCTTGGTT---GTGCAAGCAGTATTGAGAACAACAGCTTTGCTAACATAT---------CTGGCCTCCATCTCCAAATCCTTTTCATTCAGGCTCAA---AATT---ATTCGTATGAAAACGGAAGTCTCACGGGTACAAAAACCAACAAAATTGTTGTGCAAATGCCCAATAAT---GCATATGATCTCCCAA---TTGTTGATGCTT---CATCCTTTAGAGAAG---AGC---GGGGGTTACAC--------------AATCCAGAGGACTTCTTCAGAAATCCCATGGTACGCCAAGTACACATTCAAACGGTTCATTTACATCTATCTTTTATCTTCACTACCTGGGAGG---------TAATAACATCTCTTACCAGTGGAGCCTTAATATCATCTATTCGTCAGTT---TCTGTCTCAACTCACACTAAACAGTATG---AAAGGACTTTATTTTGTGATCCAAGGCTACTCGTTAGATTCCTTCAGTAT---ACAGGCATCAGTAACAGTGTTCCTTTT---TCAGCAGAATCTATA---CTACATC-----------------ATCAATATA-------------------------CCTACAAAAAACCTAACTTTTGCACAGTCACCAATAGTTCATATGACCTGCCCAAGAGTTGT---CATGATACAGATGCT---TTTATC---CTGTGTCCTAAC---AAAAGTCTTCAA------------AGGTCCCGAAGGGGAATG---AACTTTGATCAATCTGGAGATACTGCTGTTGAAGGGCAA---CCT---ACATTTGATGCCACTGACTTCAAGAGTTCAACTAATGAGCTCTTTAAGATACGTAGACTT---CCAGAATTCACTGACTTA---GGAAACTCAGGG---ATGTACTTGGCCATC---AATCACGCACTTGGATTTATCTTT------GTT---CCAGACTGTGTTCAAGTGCTTGCCAAA---TCTAGTCAATCTCAACCTCCAGAGCAACCACATCAGTGCAATTTCAG---TAAATATCTCTGGTCTGAACTTTCTCAAAGTTCTAGATCTTACTGCAAATCGTCTAGTGGATCTTCC---CTGCCTGGGGTATCCAAAATTGCAGAAACTTGTGCTACGTGGGAACTTCCTGCATGCACCATCAACAAGGACTCTCAAGACCTGTTCACACCTAAGTGTAGTGGATATCAG------TCCCTACATCTGTACCTGTCCTTTGCGAGAATTCACCAACCTTAT------CAAAGGTACATTGTGGGGCTCAAAGTCTTCAAAGAATCGAAGGATCACCATGGATCGCTGGCCAGATGGGTATCAATG---TTACCCAGAATACTGGAAAAAAACAATGCT---AAACTTCAGGCTGCT---GATCACCTGCAATGCTGGACTACTCGCAGTAACCATTTTGGTCCCAGCTATAATTTTAGCCGTTGCTGTAGGAATTCTATGCCAACAACTAGATCTTCCTTGGTATATGAGCATGATTTGGAAATGGACCCGTGCAAAGCACCGCGCCCAAAGATCCCAGCAACGAGCAGAAGATCTTCAAGGAGTATGCTTCCATGCTTTCATCTCCTACAGCCAAAGAAATGCCAGCTGGGTTATAGGTCAACTTTTGCCCAAGCT---AGG---AGACTCTGCGAGCAAAAACAGACTGAGAGTGTGTCACCA---ACGAGACTTCATCCCTGGAAGACCGATCTTAGACAACATCCTCCGTTGCATAGAACAAAG---ATGCTGTGTCTTCGTGCTGTCCTCTCACTTTGTACAGAG---GTGGTGCCACTA---GCTTTACTTTGC---CCACGAGCTAATAACACGAGGTACGAACAATATCATCCTAATTCTTCTAGAGCCATTGCCTGCATATCTTATACCCTC---TTA---CCAGCTAAAGGCAATGCTGGCCAGACGCACCTACTTAGAGTGGCCCCAGGACAAGGCCAAACAGAGAATGTTTTGGGCAAACCTGCGGGCGGCGCTGGAAGCAG------------------------------------ATCTACCCGAATCT------GT---GAGACCATGGGAA-----------------------------------------------

>CiTLR1_2731_bp
----------------------------------------------------------------------------------------------------------------ATGAAGCC---------GTCATGCTGGTGGTTGATGTCTGTTTATGTCACGTGTTTACACCCATCTCTCGTTC---TGGCCAT---AAGGATCATAGTGAATTACTCATCTCAGAACCTGTCCTCGGTTCCTCCCGGCCTGAAACCATCTACAGAGGACTTGGATCTGTCGCTGAACCACATCCAGACGCTGAGCGGCAAAGACTTCAGCACTACACCACGACTCCATTTCCTCAATCTGTCCTGGAATATACTGGAAAACATAGACATGGACACATT---CTCCACACCGGCTTTGGAGATTTTGGACCTGTCGCACAACAGACTCCAGAACCTCTC---CCAACCATACCTGCT---GGCGGGAAATCTGCAGTTCTTAGACTTGTCATCCAACATGTTT-TCCGTCATGGCAC---GGAAGGAATTTTCTACCC---AACACCTGCAGTGGCTTGGCC---GTGCCATTTCAATCGGCAACGAAGACTTTACTTACATTG---------CCAATCTTACTT---AAACGCTCTTCATTAATACTGAT---AAGCTACAGAAGTATGAAGAGAGGAGTC---TGGGTGCCCATGCAGAGAAGGCCGTCATCGCCCTGTCCAACAAA---GACC---ATATTGCAGTCGCTGATGATGTTTTTGCATCATTTAAAGAGG---AATTCACCAAGATG-----------------GACAGCGAGATGAAGGTTCTCCAGCAGATATGCCAGCGAGGAACAGTACGCACCAT---TCTAGAAATCTCCAAGGTAAAAACCACCTGGGAAG---------TTCTGACAGGCTGTGTAAACACAATACTGTCATCTGCCATTCAACAGCTTTCCTTCTCAGACCTTACCATGACAAAAATG---ATAGACGGCAGGCCTGTGTCCTCGAGCCGCTTGTTGGAGTCCTTCTCTACAAGAAGAGCGTCTGTAACCGAATTCATCTTCAACCAAACAGAGCTCTA---CTTCTTC-----------------ATAAGCATG-------------------------CCAGCGAGAAAAGT---TTTAACCCAAACGCCCATCATCTTTATGACCTGCCCTCAGACTGT---CAAGATCGAGGTGTTGGACTTGTCCGATTGCGCCCTTACGGAAAACATCTTCTC---------GGTTGGTCCAGATACAGAATG---TACACTAACAAACCTGGAAAGTCTGGTTCTGAGGGGCAACAACCTGAAACATCTTGGACTGCTGACCTCCAGAATCCATCTCATGAGCTCACTGAAATACGC---CTTCAGTCAGAACAAGCTTACTTATTC---GGAACAAGGCAAGTGCGTTTGGCCTCGCAAAGTTGCCCACGTGGATTTGTCCTCAAATGGGTT---CCAGAGCATCTTCAAGTGTTTGCCCGATTCCATAAGAATCTTAAACCTCCGGAA---TCGAGTGACCACAGTCCCTG---CAGATGTTGGGGTTTTAGAAGACTTGAGCATCCTGGACCTAGCAGA---CCGCTTGCTGGACCTTCCCACTTGTCAAGCATTCCCAAACCTGCAGAAGCTCCTAGTAAGAACAAACTCCATCCATTCGCCTTTACCGGGAACCCTCGAGACTTGTCCTCATCTCAAAGATCTCGACTTGAGCCGCAACCCCTTCATCTGCACTTGTGCTTTGCGAGAATTCGCAGCTCTCATCAAAAACCAAGCAACAC---------------------AAACTCCTGGTGTGACTCTCGGCCACTGGCCGGAAGGATATCAATG---TTACCCAGAATCCAGGAGCAACACCATGCTAAAAGACTTCTACCTTCC---GATATCCTG---TGGCTGGATCCTGGCTGTTACGATTCTGATCCCGACAATCACTCTGGTAGTTGCCATCAGCCTTCTTTGCCATCGGCTGGACGTGCCGTGGTACCTCAAGATGATGTGGAAATGGACACGCGCCAAGCACCACGCAATAACCTCCCAGAAGAAGAC---GGATATGGAGGGGTTGCGCTTTCATGCATTCGTATCGTACAGCCAAAAGAACGCAGACTGGGTCAAAGCTCAATTTCTTCCCAAGCTCGAGGGCG---------------ATTGTGGGTTGCGAGTTTGTCACCACGAGCGGGACTTTATCCCGGGAAAGACGATCGTTCAGAACATCCTCCGATGCATCGAGCACAGCAGAAGGTGCGTCTTCGTGCTGTCGTCACATTTCATCCAGAGCGAATGGTGCCACTACGAGCTCTACTTCGCCAATCACCAGAGGGTAATGCGAGGGATGGA---CATCCTCCTTATTCTGCTGGAACCTCTGCCGTTATATCTCATTCCCTCCAAGTACTACCAACTCAAGGCCATGATGTCCAGACGCACATATCTAGAGTGGCCACAGGAAGGAGCCAAGCAGAAGCTGTTTTGGGCAAATCTCAGAGCAGCTCTGCAGGCCA------------------------------------ACCTTCCCATTCCA------TCAGAGAGAGAAGAAGAG-----------------------------------------------

>MaTLR1_2731_bp
----------------------------------------------------------------------------------------------------------------ATGAAGCC---------GTCATGCTGGTGGTTGGTGTTTGTTTATGTCACGTGTTTACACCCATCTCTCATTC---TGGCCAT---AAGGATCATAGTGAATTACTCATCTCAGAACCTGTCCTCGGTTCCTCCCGGCCTGAAACCATCTACAGAAGACTTGGATCTGTCGCTGAACCACATCCAGATGCTGAGCGGCAAAGACTTCAGCACCACACCACGACTCCATTTCCTCAATCTGTCCTGGAATATACTGGAAAACATAGACATGGACGCATT---CTCCACATCGGCATTGGAGATTTTGGACCTGTCACACAACAGACTCCAGAACCTCTC---CCAACCGTACCTGCT---GGTGGGAAATCTGCAGTTCTTGGACTTATCATCCAACATGTTT-TCCGTCATGGCAC---GGAAGGAATTTTCTACCC---AACACCTGCAGTGGCTCGGCC---GTGCCATTTCAATCGGCAACGAAGACTTTACTTACATTG---------CCAATCTTACTC---AAACGCTCTTCATCAATACTGAT---AAGCTACAGAAGTATGAAGAGAGGAGTC---CGGGTGTCCATGCAGAGAAGGCCGTCATCGCCCTGTCCAACAAA---GACC---ATATTGCAATTGCCGATGATGTTTTTGCATCGTTTAAAGAAG---AATTCACCAAGGTG-----------------GACAGCGAGATGAAGGTTCTCCAGCAGATTCGCCAGCGAGGAACAGTACGCACTGT---TCTAGAAATCTCCAAGGTGAAAACCACCTGGGAAG---------TTCTGACAGGCTGTGTAAACACAATACTGTCATCTGCCATTCAACAGCTTTCATTCTCAGAACTTACCTTGACAAAAATG---GTAAACGGCAGGCCTGTGACCTCGAGCCGAGTGTTGGAGTCCTTTTCTATAAGAAGAGCAACTGTAAC---ATTCATCTTCAACCAAACAGAGCTCTA---CTTCTTC-----------------ATAAGCATG-------------------------CCAGCGAGAAAAGTCATTTTAACCCAAACGCCCATTATCTTTATGACCTGCCCTCAGACTGT------GAT---GGTGTTGGACTTTTCCGATTGCGCCCTTACGGAAAACATCTTCTC---------AGTTGGTCCGGATACAGAATG---TACACTCACAAACCTGAAAAAGCTGGTTTTGAGGGGCAACAACCTGAAACATCTTGGACCGCTGACCTC---AATCAATCTCATGAGCTCGCTGCAATACGTCGACCTCAGTCAGAACACGCTTACCTATTC---GGAACAAGGCAAGTGCGTTTGGCCTCGCAAAGTTGCCCGTGTGGATTTGTCCTCGAATGTGTT---CCAGAGCATCTTCAAGTGTTTGCCCGATTCCATACGAATCTTAAACCTCAGGAA---CCGAGTGACCACAGTCCCTG---CAGATGTTGGGGTTTTAAAAGACTTGAACATCTTGGACCTAATGGA---CCGCTTGCTGGACCTTCCCACCTGTCAAGCATTCCCAAACCTGCAGAAGCTCCTAGTAAGAACAAACTCCATCCATTCGCCTTTACCGGGAACCCTCGAGACTTGTCCTCATCTCAAAGATCTCGACTTGAGCCGCAACCCCTTCATCTGCACTTGTGCTTTGCGAGAATTCGCAGCTCTCATCAA---CCGAGTGACAC---------------------AAACTCCTGGTGTGACTCTCGGTCACTGGCCGGAAGGATATCGATGCAGTTACCCAGAATCCAGGAGCAACACCACGCTAAAAGACTTCTACCTTCC---GATATCCTGCAACGGCTGGATCCTGGCTGTTACGATTCTGATCCCGACAATCACTTTGGTGGTTGCCGTCAGCCTTCTTTGCCATCGGCTGGATGTGCCGTGGTACCTCAAGATGATGTGGAAATGGACACGTGCCAAGCACCACGCAATAACCTCCCAGAAGAAGGC---GGATATGGAGGGGTTGCGCTTCCATGCGTTCGTATCGTACAGCCAAAAGAACGCAGACTGGGTCAAAGCTCAATTTCTTCCCAAGCTCGAGGGCG---------------ATTGTGGGCTGCGAATTTGTCACCACGAGCGGGACTTCATCCCGGGAAAGACGATCGTTCAGAACATCCTCCGATGCATCGAGCAGAGCAGAAGATGCGTCTTCGTGCTGTCGTCTCATTTCGTCCAGAGCGAATGGTGCCACTACGAGCTCTACTTCGCCAATCACCAGAGGGTAATGCGAGGGATGGA---CATCCTTCTTATTCTGCTGGAACCTCTGCCGTTATATCTCATTCCCTCCAAGTACTACCAGCTCAAGGCCATGATGTCCAGACGCACCTATCTAGAGTGGCCACAGGAAGGAGCCAAGCAGAAGCTGTTTTGGGC---TCTCAGAGCAGCTCTGCAGGCCA------------------------------------ACCTTCCCATTCCG------TCAGAGAGAGAAGAAGAG-----------------------------------------------

>CcTLR1_2731_bp
----------------------------------------------------------------------------------------------------------------ATGAAGCC---------GTTGGGCTGGTGGCTGCTGTTTGTTTATGTCACATGTTTCCACACGTCTCCCATTC---TGGCCAT---GAGGATCATAGTGAATTACTCATCTCAGAACCTGTCCTCGGTTCCCCCTGGCCT---ACCATCAACGGAGGACTTGGATCTGTCGCTGAATCACATCCAGGCACTGAGCGCCAAAGACTTAAGCACAACACCACGACTCCACTTCCTCAATCTGTCCTGGAATATACTGGAGAACATAGACACGGATGCATT---CTCTACGCCAGCTTTGGAGATATTGGATCTGTCGCACAACAGACTCCAGAACCTCTCGAACCAACCGTACCTGCT---AACGGGACGTCTACAGCTCTTAGACTTGTCATCCAACTTGTTT-TCCATCATGGCGC---GAAGGGAATTTTCGACCT---AACACCTGCAGTGGTTGGGCC---GTGCCAAATCAATCAGCAACCAAGACTTCACTTACGTCG---------CCAATCTTACTC---AAACGCTCTTTATTAATGCAAAC---AGCCTACAGACGTATCAGGAGAACAGTCTTACAGAAGTACGCTCCGAGAAAGCCATCATTGCCTTGTCCAAAAGC---GACCTTGACATTGCAATCGCGGTTGATGTTTTTGCGGCGTTTAAAGAAGTCGAATTCACTTTGGTG-----------------GACAGCGAGATGAAGGTCATCCAGCAGATACACCGTCGAGGAATCCTACGCACCGT---CTTGGAAATCTCCAAAGTAGAGACCACCTGGCATG---------TTCTAACAAGCTGTGCAAACACAATATTGCAGTCTACAATTCGACAGCTTTCTTTCTCAGACCTTACAATGACAAAAATG---GAAAACGGTACGCTGTTGTCCACAAGCCGCATGTTGGATTCCTTTTCTACAAC---AGCATCCGTAACCGAATTCATCTTCAATCAAAAAGAGCTCTA---CTTCTTC-----------------ATAAACATG-------------------------CCTGCAAGAAACATCAGTTTAACCCAAACGCCAATCATCTTCATGACCTGTCCTTTGACTGTAAGTCAGATCGAGGTGTTGGACTTGTCCGATTGCGCCCTAACAGAAAACGTCTTTTC---------GGT---TCCGGATAC---ATGCAGTACATTGACAAACCTAGTAAAGTTGGTTCTGAAGGGAAACAACTTGAAACTCCT---ACCACTGACCTCAAGAATCCATCTCATGGATTCGCTTCAATACATCGACCTTGGTCAAAACACACTTACCTATTCGGAGGAACAAGGCAAATGCCTTTGGCCTCCCAAAGTTGTCCAACTAGATTTGTCTTCGAATGGATTCGACCAGAGCGTCTTCAAGTGTTTGCC---TTCCATACGGATCCTAAACCTTCGGAA---CCGAGTGACCGCAGTTCCTT---CAGAACTTCAGGTTTTGGA---CTTGAGGGTCCT---CCTTATGGACAACCGTCTTCTAGACCTTCCCACCTGCCAAGCGTTCCCAAATCTGCAGAAGCTCTCTGTAAGATCCAACTCAATTCATTCGCCTTTACCGGGAGCCCTCGAGACTTGTCCGCATCT---AGATCTGGACTTGAGTCGCAACTCCTTCATCTGTACATGTGCTTTGCG---ATTCACCACTCTCATCAAAGACCGAGTGACAC---------GACCAAGAGGAGAAACTCTTGGTTTGACTCTTGGCCACTGGCCGGAAGGATACCGATGCAGTTACCCAGAATCCTGGAGCAACTCCTTACTAGAAGACTTCTACCTTCC---GATCTCCTGCAATGCTTGGATCCTGGCTATTACTATTCTGATCCCAACAATCACTTTAATAGTCGCCAT---CCTTCTATGTATTCGTCTGGATGTGCCATGGTACCTCAAGATGATCTGGAAATGGACGCGAGCCAAGCACAACGCAATTACTTCCCAAAGGAAATCGGAAGACTTGGAGGGGTTGCGTTTCCATGCATTCGTATCGTACAGCCAAAAGAACGCGGACTGGGTCAAATCTCAATTTCTTCCCAAGCT---AGGCG---------------ACTACGGCTTGCGAGTGTGTCACCACGAGCG---CTTCATCCCGGGAAAGACGATCGTCCAGAACATCCTCCTATGCATCGAGCAGAGCCGAAAGTGCGTCTTCGTGCTCTCCTCTCATTTCGTCCAGAGCGAATGGTGCCACTACGAACTCTACTTCGCCAATCACCAGCGAGTGACCCGAGGGATGGACAGCATTATTCTCATTCTGCTGGAACCTCTGCCGTTGTATCTCATTCCCTCCAAGTACTACCAGCTCAAGGCTATGATGTC---GCGCACCTATCTGGAGTGGCCACCGGAAGGAGCCAAGCAGAAACTCTTCTGGGCAAATCTCAGAGCAGCTCTGCAGGCCA------------------------------------ACCTTCCCAGTCCC------CCAGAGAGAGAAGAA--------------------------------------------------

>DrTLR1_2731_bp
----------------------------------------------------------------------------------------------------------------ATGAAGCC------GTCTTCAGGCTGGTGGTTAGTGTCTGTTTATCTCACATGTTTCCATCCGTCTCTCATTC---CCGCCATTCAGAGGATCATAGTCAATTACTCCTCTCAGAATCTGTCCTCGGTCCCAGA---CCT---ACCATCCACCGAGGACCTGGATCTGTCGCTAAACCACATCCAGTCACTAAACTGCAGAGACTTCAACACAACACCACGTCTGCGATTCCTCAATCTGTCCTGGAATATTCTGGAAAACATCGACAGAGACACATTCACATCTACTCCAGCTCTGGAGATGTTGGATTTGTCCCACAACGGACTCCAGAACCTCTCCGAACAGCCGTATCTGCTTCACTTGGGATGTTTGGAGCTTTTAGACCTGTCATCCAATCGGTTT-TCAGCCATGGCTT---GAGAGGAGTTCTCGATGC---AACGCCTGCAGTGGTTGGGAT---GCGCCAAATCAATCAGCATCCAAGACTTTACTCATATTT---------CCAATCTCACCT---GAACACTCTTCATCAATGCTGAC---GGGTTAT---CGTATGAGGGGAATAGTT---ATGACGTACACGCAGAAAAGGCAGTCATCGCCCTTTCAAGTACT---AACGTGGATATCGCTATCGCTAATGATGTTTTTGCACGTTTTAAAGAGGTTGAATTCACTAAGGTG-----------------GACGGCAAGATGGAGGTAGTCCAGCAGATGCGCAGTCGAGCGCTCATGCGCACTGTTCGATTGGAAATCTCCAATGTGAAAACCACATGGGAAT---------TTCTGACAAGTTCGGTAAACACGATACTATCGTCCACCATTCG---GCTTTCCTTAACAGATCTTACCCTGACAGAAATG---AAGGATGGTGC---TCAATCCTCAACCCACATACTGGAGTCATTCTCTACAAAAAGAGCTTCAGTAACCACGTTCATCTT---CCAAAAAATGCTGTA---CTTCTTT-----------------ATAAACACA-------------------------CCTGCGAGGAAAGTAAGTCTAACCGAGTCGCCTATAATCTTTATGACCTGTCCTGGGACGATCAGCAAGATCCAGGAGTTGGATTTGTC---TTGCGCCCTTACAGAAAAAATCTTCTC---------GGT---TCCCGAGACAGAATGTGGTACGCTGGTAAACCTGACAAGGCTGGTTTTGAGGGGCAACAACCTAAAGCATCTAAGTCCACTGACTTCAAGAAT---CCTGATGGACTCGCTTCAATACATCGACCTCAGTCAGAACACACTTACCTATTCGGAGAATCAAGGGAGGTGTTTCTGGCCTCCCAGAGTCCTTCATGTAGACTTGTC---AAATGGATTCGACGAAGTCGTCTTCAAGTGTTTGCCAGATTCTGTGCAAGTCCTAAACCTTCGGCACAACCGAGTGTCCACAGTTCCTG---CAGACATCCACACTTTCGATACCTTGCAAGTCATAGACTTAACATTCAACCGCTTGCTGGATCTTCCCACCTGCCGATCATTCCCAAGCCTACAGAAGCTCCTGATAAGATCCAACTCCATCCATTCTCCTGTACCAGGATCCCTCAAGACTTGTCAACATCTCCAAGATCTCGATTTGAGCCACAACCCTTTCATTTGCACTTGTGCGTTGCG---TTTTGCCTCTCTGATCAATGCACAGGGAATAA---------------------AAACCTT---ATCAACTCT---ACACTGGCCAGACGGATACAGATGCAGTTACCC---ATCCTGGAGCAACTCCACATTGGAAGACTTCTACCTTCC---GATCTCCTGCAATGCATGGATTCTGGCTATCACGATTCTAATCCCGACGATCAGTTTGATTGTTGCTGT---CCTTCTGTGCAATCGTTTGGATATACCGTGGTACGTCAGGATGATGTGGAAGTGGACTCGCGCCAAGCATTACTCTATAACCTCGCAGCT---AGAGGAGGACGT---AAGGTTGCACTTCCATGCCTTTGTATCGTACAGCCAAAAAAACGCAGGATGGGTCAAATCTCAATTTCTTCCCAAGCT---AGGCG---------------ACTGTGGGTTGCGCATGTGTCACCACGAGCGGGACTTCATCCCGGGAAAAACCGTCGTGCAAAACATCCTCCGATGCATCGAGCAGAGCAGAAGGTGTGTTTTCGTGCTGTCGTCTCATTTCGTCCAGAGCGAATGGTGCCACTA---ACTCTACTTCGCCAACCATCAGAAGCTAACGCGAGGCATGGACAGCATACTTCTCATTCTTCTGGAGCCTCTGCCACTGTATCTCATTCCCTCAAAGTACTACCAGCTCAAGACCATGATGTCCAGACGCACTTACCTGGAGTGGCCACAAGAGGGAGCCAAGCAGAAACTGTTTTGGGCAAATCTAAGAGCGGCTCTACAGGCTG------------------------------------AGCTTCC---TACG------CCAGACAGAGAAGAAGAG-----------------------------------------------

>PfTLR1_2731_bp
----------------------------------------------------------------------------------------------------------------ATGAAACCGGACTGGGTGGCTGGACGAAAAGA---A---------CGGGGATT---ACTGTGTGTCA---------CATCGTTGCA---GAGAATGAAAGACCTCTCTCATCAAAATCTGACAACTGTTCCCTTAAATCTTCCCAAAGACACGGAGTATTTGGACATTTCTCACAACTCCATCCAAAGACTGAGCGGAGCTCCGTTTTC---ACTGTCCCGGCTCTGTTGTCTGAAGGTGACTCACTGTGGCCTGCAGAACATCTCTCCTGCTGTGTTCGCTCACACGCCAGCACTCAAAGTTCTAAATATATCTTACAA---CTTAGCTCTCATCCC---CATTCCAT------------TGAAACAGCTGAAAATCCT---TTTGGCCAACAATCTGTACAGCAGCTA---TATTCCAGCGTCA-TTTCAGAAGC---CGAATCTGGACGTGCTGTCATTGGGCAGCACAGCTGCTCCGTCAGTCAACCTCCATGACTTTGATCCGTTGGCGAACGTTTCTCTGCATCATCTGGTTTTGGGAGCAGGAATTGGCTGGCAAAAGTATGACGCCGGAGCTCTTGCAAAAC---AGTCTCTTCAAACTTTTTCACTTTTCGCATCTTTT---TGCGCTGCTCCCGGGATGTTCAAGAACGTCCTCGTGGACT---ATGCGACAAGAGCAACATCGC---GATTCATCACTCCATTTCCAGAAAAGTGCAGTG---CCGGCGAAATGTTTAACAACC---GAACAATGCCATTCATACGGAATC--TCACCGTAGAAAACACGTGGATAAACAGCTCCTTTATGGAGGGCTTTTTCAAGAACGTGTGGCTCTCCCACCTTTA---CCTCTCGTTCGTCAACATCAC-----------------------------TTATAATGAAGACACACCAGACGGGTTTCAGTTTCGCACCATTAATCACACGGTCAACCTTTGCTCAATTACCTTCAACGGTGTGCATCATTATCAATACAGATACCCCACAATCAACATGAGCTTAGAGGCCATCTCAAATCTGACCTATTTGAAGTTCTCCAGGAGCGGAATGAACATTATACCCTGCAATCTCTTCTCTGTC-CTGCCAGCGCTGGAGACGCTGGATCTGTCAGA---CCTCCTAACGGACGCAGGCTTCTG---------GTGGTTCAAGTGTACGCAAACCTCCGTCTTCCCCAAACTCAGGAGACTGTCCTTAAGCAAGAATCGATTCAGCAGTCTTTCCTTTATCTC---GCAGACAAATCAGATGAAGACATTAGAGTCTCTGGACCTCAGCTTCAACTCC---ATCTACCTGGACCG------GGAATGCTCTTGGCCTGCTCAGCTGAC---ACTCAGACTGGGAAACAACAACCTGGGCAACAGCGTCTT---ATACCTGTCCTCACACTT---GAGGATCGACTTGTCAAAGACGGGAATCACAGCCGTAACGCAGGAAACTCTGTCACGCTTTCCCAAGCTGACCCACCTCCAACTCAGCTTCAACAGCATCCAGGTCCTCCCTGCAGATCTCAGCGCCCCAGCGCTGCTCAGTCTCTACGTAGACCAGAATGCTATCACATCTGTATCCAGGGAGGTCTTAGCAGGACTTCCCGGACTTCAGACCCTCAAAGCTGGAAACAATCCATTCGTCTGCTCATG---CTCTTATTGGTTCGTCACTACTCTGAACAAGT------------------------------------------CCTTGCTCCCGGACTGGCCCTTAGATTATACATGCAGCACCCCGCCATCTTTTGCAGGCCTGTCACTCTCCGAGTACAAAACCAG---ACTGTCATG---GATGTGGCTTCAAGCTGCAGTTGCTGTTCCTGTCGTAATAATGATATCTGCAGCCATGGGTCTGCTTTTCTA---GTGCGACGGAGTGTGGTATACAAAGATGTTATGGGTGTGGATCAGGGTGAAGAGGAGAGGCAGGAAACGCTCCCACATGTTGAAGAATCTATCCTGTA---GTTATCATGCATTCATCTCCTACAGTCACCAGGACTCTGGCTGGGTGGGCAGCCAGCTGGTGCCCACTCTGGAAGGTG------------------CCAGGTTTTCACTCTGCGTTCACGAGCG---CTTTGTCCCCGG---GTGGATCATAGACAACATCATCAACTGTGTGGAGTCCAGCTACAAGACGCTGTTTGTCCTCTCCAAACACTTCGTCCAGAGCGAGTGGTGCAACTACGAGCTCTTCTTTGCCCAGCACAGAGCCATCAGTGTCCAGCAGGACTCTTTAGTCTTCATATTACTGGAGCCCATTCCGAC---CTCTCTGCCCAAAAAGTTCCTGAGACT---AAGTTTACTGAGGCAGCAGACGTACCTGGAGTGGCCGAAGGA---ACGGAAGCAGCAGGTTTTTTGGGCAAGTCT---ATCCATGCTGCACATGGCAGACAAATCGATGGTTCTGAAGGATGTGGCTTTGGCCCTTTCAGATACAGCACCTCTAGTTACAGACCAAGAG-----------------------------------------------
