# Supplementary material for: Variation in selection constraints on teleost TLRs with emphasis on their repertoire in the Walking catfish, Clarias batrachus
Source: Sci Rep. 2020 Dec 7;10:21394. doi: 10.1038/s41598-020-78347-6 (PMC7721727; doi:10.1038/s41598-020-78347-6)
Supplement: Supplementary file 26 — Supplementary Information 26. [file 41598_2020_78347_MOESM26_ESM.zip]

Archive with 125 entries (115 files):
- T2/ABSREL/
- T2/ABSREL/labelledpdftree.svg
- T2/ABSREL/labelledpngtree.svg
- T2/ABSREL/labelledsvgtree.svg
- T2/ABSREL/log.txt
- T2/ABSREL/result.json
- T2/ABSREL/tree.new
- T2/ABSREL/tree.png
- T2/BIS2/
- T2/BIS2/analysis.xlsx
- T2/BIS2/cluster.out
- T2/BIS2/consensus.fasta
- T2/BIS2/fasta_mapping.txt
- T2/BIS2/mapping_on_sequence.tar
- T2/BIS2/Mapping_on_structure.tar
- T2/BIS2/README.txt
- T2/BIS2/reference.fasta
- T2/BIS2/summary (2).tar
- T2/BIS2/summary (2).tgz
- T2/BIS2/summary/
- T2/BIS2/summary/alignment.fasta
- T2/BIS2/summary/PF00000-NONREDUNDANT-5DD-dim0.html
- T2/BIS2/summary/PF00000-NONREDUNDANT-5DD-dim0-table.html
- T2/BIS2/summary/PF00000-NONREDUNDANT-5DD-dim0-table.txt
- T2/BIS2/summary/PF00000-NONREDUNDANT-5DD-dim1.html
- T2/BIS2/summary/PF00000-NONREDUNDANT-5DD-dim1-table.html
- T2/BIS2/summary/PF00000-NONREDUNDANT-5DD-dim1-table.txt
- T2/BIS2/summary/PF00000-NONREDUNDANT-5DD-dim2.html
- T2/BIS2/summary/PF00000-NONREDUNDANT-5DD-dim2-table.html
- T2/BIS2/summary/PF00000-NONREDUNDANT-5DD-dim2-table.txt
- T2/BIS2/summary/README.txt
- T2/BIS2/summary/stats.txt
- T2/BIS2/summary/summary.txt
- T2/BIS2/summary/tree.txt
- T2/BIS2/t2.png
- T2/busted/
- T2/busted/busted-chart (1).png
- T2/busted/busted-chart.png
- T2/busted/datamonkey-table.csv
- T2/busted/log
- T2/busted/result.json
- T2/busted/tree.new
- T2/busted/tree.png
- T2/FUBAR/
- T2/FUBAR/datamonkey-chart.png
- T2/FUBAR/datamonkey-table.csv
- T2/FUBAR/log.txt
- T2/FUBAR/original.fasta
- T2/FUBAR/result.json
- T2/FUBAR/tree.new
- T2/FUBAR/tree.png
- T2/MEME/
- T2/MEME/datamonkey-chart.png
- T2/MEME/datamonkey-table.csv
- T2/MEME/log.txt
- T2/MEME/result.json
- T2/MEME/tree.new
- T2/MEME/tree.png
- T2/parris/
- T2/parris/parris.docx
- T2/slac/
- T2/slac/datamonkey-chart.png
- T2/slac/datamonkey-table.csv
- T2/slac/log.txt
- T2/slac/result.json
- T2/slac/tree.new
- T2/slac/tree.png
- T2/struct/
- T2/struct/S503516_results.tar
- T2/struct/S503516_results.tar.bz2
- T2/struct/S503516_results/
- T2/struct/S503516_results/BFP.png
- T2/struct/S503516_results/Bsites.clr
- T2/struct/S503516_results/Bsites.inf
- T2/struct/S503516_results/CH_CF_3w3lB_BS02_RX8.pdb
- T2/struct/S503516_results/CH_CF_4qc0B_BS01_XG1.pdb
- T2/struct/S503516_results/CH_complex1.pdb
- T2/struct/S503516_results/CH_complex2.pdb
- T2/struct/S503516_results/CH_complex3.pdb
- T2/struct/S503516_results/CH_complex4.pdb
- T2/struct/S503516_results/CH_complex5.pdb
- T2/struct/S503516_results/CH_FN_2A0ZA06.pdb
- T2/struct/S503516_results/CH_TM_4arrA_BS01_I3C.pdb
- T2/struct/S503516_results/CH_TM_4mn8A_BS01_III.pdb
- T2/struct/S503516_results/cscore.txt
- T2/struct/S503516_results/index.html
- T2/struct/S503516_results/lscore.html
- T2/struct/S503516_results/lscore.txt
- T2/struct/S503516_results/model1.gif
- T2/struct/S503516_results/model1.pdb
- T2/struct/S503516_results/model1_2a0zA.pdb
- T2/struct/S503516_results/model1_2z64A.pdb
- T2/struct/S503516_results/model1_3b2dA.pdb
- T2/struct/S503516_results/model1_3ciyB.pdb
- T2/struct/S503516_results/model1_3fxiA.pdb
- T2/struct/S503516_results/model1_3j0aA.pdb
- T2/struct/S503516_results/model1_3rg1A.pdb
- T2/struct/S503516_results/model1_3t6qA.pdb
- T2/struct/S503516_results/model1_3w3gA.pdb
- T2/struct/S503516_results/model1_4z0cA.pdb
- T2/struct/S503516_results/model2.gif
- T2/struct/S503516_results/model2.pdb
- T2/struct/S503516_results/model3.gif
- T2/struct/S503516_results/model3.pdb
- T2/struct/S503516_results/model4.gif
- T2/struct/S503516_results/model4.pdb
- T2/struct/S503516_results/model5.gif
- T2/struct/S503516_results/model5.pdb
- T2/struct/S503516_results/prob.txt
- T2/struct/S503516_results/RSQ_1.png
- T2/struct/S503516_results/RSQ_2.png
- T2/struct/S503516_results/RSQ_3.png
- T2/struct/S503516_results/RSQ_4.png
- T2/struct/S503516_results/RSQ_5.png
- T2/struct/S503516_results/threading1.pdb
- T2/struct/S503516_results/threading10.pdb
- T2/struct/S503516_results/threading2.pdb
- T2/struct/S503516_results/threading3.pdb
- T2/struct/S503516_results/threading4.pdb
- T2/struct/S503516_results/threading5.pdb
- T2/struct/S503516_results/threading6.pdb
- T2/struct/S503516_results/threading7.pdb
- T2/struct/S503516_results/threading8.pdb
- T2/struct/S503516_results/threading9.pdb
- T2/T2CLN
