# Supplementary material for: Variation in selection constraints on teleost TLRs with emphasis on their repertoire in the Walking catfish, Clarias batrachus
Source: Sci Rep. 2020 Dec 7;10:21394. doi: 10.1038/s41598-020-78347-6 (PMC7721727; doi:10.1038/s41598-020-78347-6)
Supplement: Supplementary file 26 — Supplementary Information 26. [file 41598_2020_78347_MOESM26_ESM.zip › T2/ABSREL/log.txt]

Analysis Description
--------------------
aBSREL (Adaptive branch-site random effects likelihood) uses an adaptive
random effects branch-site model framework to test whether each branch
has evolved under positive selection, using a procedure which infers an
optimal number of rate categories per branch.

- __Requirements__: in-frame codon alignment and a phylogenetic tree

- __Citation__: Less Is More: An Adaptive Branch-Site Random Effects Model for Efficient
Detection of Episodic Diversifying Selection (2015). Mol Biol Evol 32
(5): 1342-1353

- __Written by__: Sergei L Kosakovsky Pond, Ben Murrell, Steven Weaver and Temple iGEM /
UCSD viral evolution group

- __Contact Information__: spond@temple.edu

- __Analysis Version__: 2.1


>code –> Universal

>Loaded a multiple sequence alignment with **24** sequences, **880** codons, and **1** partitions from `/home/datamonkey/datamonkey-js-server/production/app/absrel/output/5dfb4d0bc27e2160748fb315`

>branches –> FG


### * Selected 24 branches for testing: `OFTLR2_2642_BP, SMTLR2_2642_BP, TOTLR2_2642_BP, TRTLR2_2642_BP, OMTLR2_2642_BP, STTLR2_2642_BP, PHTLR2_2642_BP, IPTLR2_2642_BP, CBTLR2_2642_BP, TFTLR2_2642_BP, CCATLR2_2642_BP, CCTLR2_2642_BP, MATLR2_2642_BP, CITLR2_2642_BP, DRTLR2_2642_BP, GMTLR2_2642_BP, ONTLR2_2642_BP, SATLR2_2642_BP, SDTLR2_2642_BP, ATTLR2_2642_BP, MMTLR2_2642_BP, ECTLR2_2642_BP, PFTLR2_2642_BP, LMTLR2_2642_BP`


### Obtaining branch lengths and nucleotide substitution biases under the nucleotide GTR model
* Log(L) = -38251.79, AIC-c = 76609.68 (53 estimated parameters)

### Fitting the baseline model with a single dN/dS class per branch, and no site-to-site variation. 
* Log(L) = -37434.92, AIC-c = 75078.87 (104 estimated parameters)
* Branch-level non-synonymous/synonymous rate ratio distribution has median  0.53, and 95% of the weight in  0.26 - 10000000000.00

### Determining the optimal number of rate classes per branch using a step up procedure

|              Branch               |  Length  |  Rates   |     Max. dN/dS     |    Log(L)     |     AIC-c     |Best AIC-c so far|
|-----------------------------------|----------|----------|--------------------|---------------|---------------|-----------------|
|          GMTLR2_2642_BP           |   0.83   |    2     |    4.04 (54.49%)   |   -37396.32   |   75005.71    |    75005.71     |
|          GMTLR2_2642_BP           |   0.83   |    3     |   13.49 (37.93%)   |   -37395.82   |   75008.76    |    75005.71     |
|               Node5               |   0.29   |    2     |   23.95 (16.27%)   |   -37369.31   |   74955.74    |    74955.74     |
|               Node5               |   0.29   |    3     |   28.32 (15.28%)   |   -37369.25   |   74959.66    |    74955.74     |
|              Node26               |   0.24   |    2     |  968.69 ( 9.22%)   |   -37344.96   |   74911.07    |    74911.07     |
|              Node26               |   0.24   |    3     |  487.30 ( 6.44%)   |   -37344.23   |   74913.66    |    74911.07     |
|               Node7               |   0.21   |    2     |    2.58 (24.45%)   |   -37329.14   |   74883.48    |    74883.48     |
|               Node7               |   0.21   |    3     |    3.17 (18.14%)   |   -37329.14   |   74887.54    |    74883.48     |
|               Node8               |   0.21   |    2     |   11.55 (11.56%)   |   -37310.26   |   74849.77    |    74849.77     |
|               Node8               |   0.21   |    3     |   12.07 (11.32%)   |   -37310.26   |   74853.82    |    74849.77     |
|          TRTLR2_2642_BP           |   0.20   |    2     |   35.43 ( 6.10%)   |   -37296.04   |   74825.38    |    74825.38     |
|          TRTLR2_2642_BP           |   0.20   |    3     |   >1000 ( 4.21%)   |   -37294.15   |   74825.63    |    74825.38     |
|          SATLR2_2642_BP           |   0.19   |    2     |    7.97 ( 8.46%)   |   -37279.78   |   74796.89    |    74796.89     |
|          SATLR2_2642_BP           |   0.19   |    3     |    8.24 ( 8.24%)   |   -37279.77   |   74800.93    |    74796.89     |
|              Node15               |   0.19   |    2     |  113.14 ( 4.81%)   |   -37270.14   |   74781.65    |    74781.65     |
|              Node15               |   0.19   |    3     |  119.69 ( 4.82%)   |   -37270.14   |   74785.70    |    74781.65     |
|              Node19               |   0.18   |    2     |   >1000 ( 4.10%)   |   -37263.76   |   74772.95    |    74772.95     |
|              Node19               |   0.18   |    3     |   >1000 ( 4.10%)   |   -37263.76   |   74777.00    |    74772.95     |
|              Node18               |   0.17   |    2     |    2.96 (24.15%)   |   -37251.32   |   74752.11    |    74752.11     |
|              Node18               |   0.17   |    3     |    2.99 (24.09%)   |   -37251.31   |   74756.15    |    74752.11     |
|          ATTLR2_2642_BP           |   0.15   |    2     |    2.47 (23.53%)   |   -37239.71   |   74732.94    |    74732.94     |
|          ATTLR2_2642_BP           |   0.15   |    3     |    3.95 (10.57%)   |   -37239.62   |   74736.82    |    74732.94     |
|          ONTLR2_2642_BP           |   0.14   |    2     |    6.76 (15.76%)   |   -37227.75   |   74713.07    |    74713.07     |
|          ONTLR2_2642_BP           |   0.14   |    3     |    6.83 (15.57%)   |   -37227.75   |   74717.12    |    74713.07     |
|               Node6               |   0.14   |    2     |    4.35 (23.88%)   |   -37223.16   |   74707.94    |    74707.94     |
|               Node6               |   0.14   |    3     |    4.29 (23.64%)   |   -37223.15   |   74711.97    |    74707.94     |
|          CBTLR2_2642_BP           |   0.13   |    2     |    6.87 ( 4.45%)   |   -37214.75   |   74695.17    |    74695.17     |
|          CBTLR2_2642_BP           |   0.13   |    3     |    7.18 ( 4.11%)   |   -37214.74   |   74699.21    |    74695.17     |
|          MMTLR2_2642_BP           |   0.12   |    2     |   13.32 ( 1.95%)   |   -37212.86   |   74695.44    |    74695.17     |
|          DRTLR2_2642_BP           |   0.12   |    2     |    7.74 ( 2.45%)   |   -37211.27   |   74692.27    |    74692.27     |
|          DRTLR2_2642_BP           |   0.12   |    3     |    7.62 ( 2.51%)   |   -37211.27   |   74696.32    |    74692.27     |
|          ECTLR2_2642_BP           |   0.11   |    2     |    8.18 ( 8.93%)   |   -37198.41   |   74670.59    |    74670.59     |
|          ECTLR2_2642_BP           |   0.11   |    3     |    8.17 ( 8.93%)   |   -37198.40   |   74674.64    |    74670.59     |
|          TFTLR2_2642_BP           |   0.11   |    2     |    8.92 ( 6.52%)   |   -37181.79   |   74641.41    |    74641.41     |
|          TFTLR2_2642_BP           |   0.11   |    3     |    8.98 ( 6.50%)   |   -37181.79   |   74645.47    |    74641.41     |
|               Node4               |   0.11   |    2     |    1.48 (20.13%)   |   -37179.19   |   74640.26    |    74640.26     |
|               Node4               |   0.11   |    3     |    1.75 (12.35%)   |   -37179.20   |   74644.33    |    74640.26     |
|          SMTLR2_2642_BP           |   0.10   |    2     |    1.04 (41.77%)   |   -37176.12   |   74638.18    |    74638.18     |
|          SMTLR2_2642_BP           |   0.10   |    3     |    1.16 (14.92%)   |   -37176.13   |   74642.24    |    74638.18     |
|          SDTLR2_2642_BP           |   0.10   |    2     |    3.40 (21.75%)   |   -37166.67   |   74623.34    |    74623.34     |
|          SDTLR2_2642_BP           |   0.10   |    3     |    3.25 (22.93%)   |   -37166.66   |   74627.37    |    74623.34     |
|          IPTLR2_2642_BP           |   0.09   |    2     |   16.31 ( 1.19%)   |   -37163.57   |   74621.18    |    74621.18     |
|          IPTLR2_2642_BP           |   0.09   |    3     |   16.78 ( 1.16%)   |   -37163.57   |   74625.24    |    74621.18     |
|          TOTLR2_2642_BP           |   0.09   |    2     |    0.87 (27.04%)   |   -37163.35   |   74624.80    |    74621.18     |
|          LMTLR2_2642_BP           |   0.08   |    2     |    1.89 (38.52%)   |   -37160.51   |   74619.12    |    74619.12     |
|          LMTLR2_2642_BP           |   0.08   |    3     |    2.25 (23.74%)   |   -37160.54   |   74623.24    |    74619.12     |
|          CCATLR2_2642_BP          |   0.06   |    2     |    1.43 (26.75%)   |   -37158.21   |   74618.58    |    74618.58     |
|          CCATLR2_2642_BP          |   0.06   |    3     |    1.57 (12.89%)   |   -37158.19   |   74622.61    |    74618.58     |
|          PFTLR2_2642_BP           |   0.06   |    2     |   27.74 ( 2.24%)   |   -37152.14   |   74610.49    |    74610.49     |
|          PFTLR2_2642_BP           |   0.06   |    3     |   28.99 ( 2.17%)   |   -37152.13   |   74614.54    |    74610.49     |
|               Node9               |   0.06   |    2     |    1.18 (23.67%)   |   -37151.57   |   74613.41    |    74610.49     |
|          PHTLR2_2642_BP           |   0.06   |    2     |    2.05 (19.35%)   |   -37151.17   |   74612.61    |    74610.49     |
|          OFTLR2_2642_BP           |   0.05   |    2     |    3.88 (18.18%)   |   -37146.37   |   74603.02    |    74603.02     |
|          OFTLR2_2642_BP           |   0.05   |    3     |    3.89 (18.13%)   |   -37146.37   |   74607.08    |    74603.02     |
|          CCTLR2_2642_BP           |   0.05   |    2     |    1.01 (25.66%)   |   -37146.20   |   74606.74    |    74603.02     |
|              Node27               |   0.05   |    2     |    6.98 ( 2.51%)   |   -37143.80   |   74601.93    |    74601.93     |
|              Node27               |   0.05   |    3     |    7.07 ( 2.38%)   |   -37143.80   |   74606.00    |    74601.93     |
|              Node38               |   0.05   |    2     |   10.21 ( 1.69%)   |   -37141.76   |   74601.92    |    74601.92     |
|              Node38               |   0.05   |    3     |   12.72 ( 1.26%)   |   -37141.75   |   74605.97    |    74601.92     |
|              Node11               |   0.04   |    2     |    4.21 ( 7.60%)   |   -37140.98   |   74604.42    |    74601.92     |
|              Node31               |   0.03   |    2     |    2.39 ( 9.72%)   |   -37140.99   |   74604.43    |    74601.92     |
|              Node28               |   0.03   |    2     |   47.76 ( 0.66%)   |   -37137.72   |   74597.90    |    74597.90     |
|              Node28               |   0.03   |    3     |   51.54 ( 0.62%)   |   -37137.72   |   74601.95    |    74597.90     |
|          STTLR2_2642_BP           |   0.03   |    2     |    0.77 (45.91%)   |   -37137.72   |   74601.96    |    74597.90     |
|          OMTLR2_2642_BP           |   0.03   |    2     |    0.73 (34.72%)   |   -37137.72   |   74601.96    |    74597.90     |
|              Node20               |   0.03   |    2     |    9.80 ( 9.99%)   |   -37135.09   |   74596.69    |    74596.69     |
|              Node20               |   0.03   |    3     |   13.01 ( 6.17%)   |   -37135.07   |   74600.72    |    74596.69     |
|              Node42               |   0.02   |    2     |   20.56 ( 4.71%)   |   -37126.93   |   74584.45    |    74584.45     |
|              Node42               |   0.02   |    3     |   24.18 ( 3.90%)   |   -37126.93   |   74588.51    |    74584.45     |
|               Node3               |   0.02   |    2     |    9.16 (10.83%)   |   -37125.49   |   74585.63    |    74584.45     |
|          CITLR2_2642_BP           |   0.02   |    2     |   >1000 ( 0.19%)   |   -37122.38   |   74579.40    |    74579.40     |
|          CITLR2_2642_BP           |   0.02   |    3     |   >1000 ( 0.19%)   |   -37122.38   |   74583.47    |    74579.40     |
|          MATLR2_2642_BP           |   0.02   |    2     |    6.52 ( 8.18%)   |   -37120.62   |   74579.94    |    74579.40     |
|               Node2               |   0.01   |    2     |   24.02 ( 4.38%)   |   -37121.73   |   74582.16    |    74579.40     |
|              Node21               |   0.01   |    2     |    0.79 (69.26%)   |   -37122.31   |   74583.33    |    74579.40     |
|               Node1               |   0.01   |    2     |    0.24 ( 5.82%)   |   -37126.03   |   74590.77    |    74579.40     |

### Rate class analyses summary
*  31 branches with **2** rate classes
*  14 branches with **1** rate classes

### Improving parameter estimates of the adaptive rate class model
* Log(L) = -37113.77, AIC-c = 74562.18 (166 estimated parameters)

### Testing selected branches for selection

|              Branch               |  Rates   |     Max. dN/dS     |      Test LRT      |Uncorrected p-value |
|-----------------------------------|----------|--------------------|--------------------|--------------------|
|          GMTLR2_2642_BP           |     2    |   16.68 (44.47%)   |       14.58        |       0.00023      |
|               Node5               |     2    |   35.94 (12.06%)   |    Not selected    |    for testing     |
|              Node26               |     2    |  875.26 ( 7.46%)   |    Not selected    |    for testing     |
|               Node7               |     2    |    1.71 (26.27%)   |    Not selected    |    for testing     |
|               Node8               |     2    |    8.75 (11.42%)   |    Not selected    |    for testing     |
|          TRTLR2_2642_BP           |     2    |   29.58 ( 6.28%)   |        8.48        |       0.00503      |
|          SATLR2_2642_BP           |     2    |    7.67 ( 9.02%)   |       12.23        |       0.00076      |
|              Node15               |     2    |  116.52 ( 4.71%)   |    Not selected    |    for testing     |
|              Node19               |     2    |  631.40 ( 3.97%)   |    Not selected    |    for testing     |
|              Node18               |     2    |    3.07 (24.01%)   |    Not selected    |    for testing     |
|          ATTLR2_2642_BP           |     2    |    2.81 (19.32%)   |        5.62        |       0.02159      |
|          ONTLR2_2642_BP           |     2    |    5.81 (17.13%)   |        8.03        |       0.00634      |
|               Node6               |     2    |    8.04 (22.96%)   |    Not selected    |    for testing     |
|          CBTLR2_2642_BP           |     2    |    6.15 ( 5.03%)   |        3.59        |       0.06135      |
|          MMTLR2_2642_BP           |     1    |   0.72 (100.00%)   |        0.00        |       1.00000      |
|          DRTLR2_2642_BP           |     2    |    9.01 ( 1.91%)   |        2.57        |       0.10498      |
|          ECTLR2_2642_BP           |     2    |    6.96 (10.68%)   |       15.96        |       0.00012      |
|          TFTLR2_2642_BP           |     2    |   10.73 ( 4.90%)   |       12.13        |       0.00080      |
|               Node4               |     2    |    1.78 (18.14%)   |    Not selected    |    for testing     |
|          SMTLR2_2642_BP           |     2    |    1.00 (43.32%)   |       -0.00        |       0.50000      |
|          SDTLR2_2642_BP           |     2    |    3.07 (25.03%)   |        8.59        |       0.00476      |
|          IPTLR2_2642_BP           |     2    |   17.61 ( 1.16%)   |        2.36        |       0.11726      |
|          TOTLR2_2642_BP           |     1    |   0.40 (100.00%)   |        0.00        |       1.00000      |
|          LMTLR2_2642_BP           |     2    |    1.85 (39.32%)   |        2.04        |       0.13918      |
|          CCATLR2_2642_BP          |     2    |    1.25 (33.52%)   |        0.22        |       0.39549      |
|          PFTLR2_2642_BP           |     2    |   26.63 ( 1.68%)   |        5.63        |       0.02153      |
|               Node9               |     1    |   0.23 (100.00%)   |    Not selected    |    for testing     |
|          PHTLR2_2642_BP           |     1    |   0.54 (100.00%)   |        0.00        |       1.00000      |
|          OFTLR2_2642_BP           |     2    |    4.00 (18.37%)   |        6.66        |       0.01269      |
|          CCTLR2_2642_BP           |     1    |   0.41 (100.00%)   |        0.00        |       1.00000      |
|              Node27               |     2    |    7.08 ( 2.54%)   |    Not selected    |    for testing     |
|              Node38               |     2    |   10.16 ( 1.65%)   |    Not selected    |    for testing     |
|              Node11               |     1    |   0.52 (100.00%)   |    Not selected    |    for testing     |
|              Node31               |     1    |   0.35 (100.00%)   |    Not selected    |    for testing     |
|              Node28               |     2    |   53.94 ( 0.63%)   |    Not selected    |    for testing     |
|          STTLR2_2642_BP           |     1    |   0.65 (100.00%)   |        0.00        |       1.00000      |
|          OMTLR2_2642_BP           |     1    |   0.65 (100.00%)   |        0.00        |       1.00000      |
|              Node20               |     2    |   12.35 ( 9.91%)   |    Not selected    |    for testing     |
|              Node42               |     2    |   20.69 ( 4.92%)   |    Not selected    |    for testing     |
|               Node3               |     1    |   0.79 (100.00%)   |    Not selected    |    for testing     |
