# Supplementary material for: Variation in selection constraints on teleost TLRs with emphasis on their repertoire in the Walking catfish, Clarias batrachus
Source: Sci Rep. 2020 Dec 7;10:21394. doi: 10.1038/s41598-020-78347-6 (PMC7721727; doi:10.1038/s41598-020-78347-6)
Supplement: Supplementary file 26 — Supplementary Information 26. [file 41598_2020_78347_MOESM26_ESM.zip › T2/ABSREL/result.json]

{
  "analysis": {
    "authors": "Sergei L Kosakovsky Pond, Ben Murrell, Steven Weaver and Temple iGEM / UCSD viral evolution group",
    "citation": "Less Is More: An Adaptive Branch-Site Random Effects Model for Efficient Detection of Episodic Diversifying Selection (2015). Mol Biol Evol 32 (5): 1342-1353",
    "contact": "spond@temple.edu",
    "info": "aBSREL (Adaptive branch-site random effects likelihood)\n                            uses an adaptive random effects branch-site model framework\n                            to test whether each branch has evolved under positive selection,\n                            using a procedure which infers an optimal number of rate categories per branch.",
    "requirements": "in-frame codon alignment and a phylogenetic tree",
    "version": "2.1"
  },
  "branch attributes": {
    "0": {
      "ATTLR2_2642_BP": {
        "Baseline MG94xREV": 0.1484914391073169,
        "Baseline MG94xREV omega ratio": 0.5746220561328333,
        "Corrected P-value": 0.3022776800210912,
        "Full adaptive model": 0.05568093849080268,
        "LRT": 5.62195128852909,
        "Nucleotide GTR": 0.1452714845456566,
        "Rate Distributions": [
          [
            0.2292511722649291,
            0.806796394631651
          ],
          [
            2.810180386452793,
            0.193203605368349
          ]
        ],
        "Rate classes": 2,
        "Uncorrected P-value": 0.02159126285864937,
        "original name": "ATTLR2_2642_BP"
      },
      "CBTLR2_2642_BP": {
        "Baseline MG94xREV": 0.12813187034534,
        "Baseline MG94xREV omega ratio": 0.4493391222255536,
        "Corrected P-value": 0.7974986699794133,
        "Full adaptive model": 0.04959791361668698,
        "LRT": 3.593695717485389,
        "Nucleotide GTR": 0.1236649176436283,
        "Rate Distributions": [
          [
            0.3246330215908855,
            0.9497330032458692
          ],
          [
            6.151839864025916,
            0.05026699675413082
          ]
        ],
        "Rate classes": 2,
        "Uncorrected P-value": 0.06134605153687794,
        "original name": "CBTLR2_2642_BP"
      },
      "CCATLR2_2642_BP": {
        "Baseline MG94xREV": 0.06380114323320214,
        "Baseline MG94xREV omega ratio": 0.3879707318279463,
        "Corrected P-value": 1,
        "Full adaptive model": 0.02180167236508986,
        "LRT": 0.2237420259189093,
        "Nucleotide GTR": 0.06209644258426689,
        "Rate Distributions": [
          [
            0,
            0.6647738015445877
          ],
          [
            1.251107471468195,
            0.3352261984554123
          ]
        ],
        "Rate classes": 2,
        "Uncorrected P-value": 0.3954885466529622,
        "original name": "CCATLR2_2642_BP"
      },
      "CCTLR2_2642_BP": {
        "Baseline MG94xREV": 0.0510406047452625,
        "Baseline MG94xREV omega ratio": 0.4059633620304375,
        "Corrected P-value": 1,
        "Full adaptive model": 0.05127578262136851,
        "LRT": 0,
        "Nucleotide GTR": 0.05053589190841314,
        "Rate Distributions": [
          [
            0.405412476966803,
            1
          ]
        ],
        "Rate classes": 1,
        "Uncorrected P-value": 1,
        "original name": "CCTLR2_2642_BP"
      },
      "CITLR2_2642_BP": {
        "Baseline MG94xREV": 0.01995256918886158,
        "Baseline MG94xREV omega ratio": 0.5435907076104224,
        "Corrected P-value": 0.108694591961081,
        "Full adaptive model": 127412851802736600000,
        "LRT": 8.123817134837736,
        "Nucleotide GTR": 0.02001045029810533,
        "Rate Distributions": [
          [
            0.531402414336562,
            0.9980803096984951
          ],
          [
            1e+25,
            0.001919690301504851
          ]
        ],
        "Rate classes": 2,
        "Uncorrected P-value": 0.006038588442282278,
        "original name": "CITLR2_2642_BP"
      },
      "DRTLR2_2642_BP": {
        "Baseline MG94xREV": 0.1184451355923873,
        "Baseline MG94xREV omega ratio": 0.4226286389758422,
        "Corrected P-value": 1,
        "Full adaptive model": 0.04551321359751109,
        "LRT": 2.56631536212808,
        "Nucleotide GTR": 0.1109938841615239,
        "Rate Distributions": [
          [
            0.3519737257004738,
            0.9809378216574123
          ],
          [
            9.011827227013752,
            0.01906217834258772
          ]
        ],
        "Rate classes": 2,
        "Uncorrected P-value": 0.1049805650618019,
        "original name": "DRTLR2_2642_BP"
      },
      "ECTLR2_2642_BP": {
        "Baseline MG94xREV": 0.1141352665293314,
        "Baseline MG94xREV omega ratio": 0.8318215080873321,
        "Corrected P-value": 0.002779301306112814,
        "Full adaptive model": 0.04509231519440862,
        "LRT": 15.95667857438093,
        "Nucleotide GTR": 0.1138146705830255,
        "Rate Distributions": [
          [
            0.4785908011007129,
            0.8932073849021794
          ],
          [
            6.958008358476205,
            0.1067926150978206
          ]
        ],
        "Rate classes": 2,
        "Uncorrected P-value": 0.0001158042210880339,
        "original name": "ECTLR2_2642_BP"
      },
      "GMTLR2_2642_BP": {
        "Baseline MG94xREV": 0.8305953855875733,
        "Baseline MG94xREV omega ratio": 0.7584586809725101,
        "Corrected P-value": 0.005336151141027701,
        "Full adaptive model": 1.172032566016578,
        "LRT": 14.57621646927146,
        "Nucleotide GTR": 0.7698374759638614,
        "Rate Distributions": [
          [
            0.4225583498755922,
            0.5552717189565971
          ],
          [
            16.68291890225322,
            0.4447282810434029
          ]
        ],
        "Rate classes": 2,
        "Uncorrected P-value": 0.0002320065713490305,
        "original name": "GMTLR2_2642_BP"
      },
      "IPTLR2_2642_BP": {
        "Baseline MG94xREV": 0.09207689444761273,
        "Baseline MG94xREV omega ratio": 0.3229953888609656,
        "Corrected P-value": 1,
        "Full adaptive model": 0.03690106959212978,
        "LRT": 2.357091405137908,
        "Nucleotide GTR": 0.08922700410418691,
        "Rate Distributions": [
          [
            0.2837865632329541,
            0.9884492165227038
          ],
          [
            17.60509534163121,
            0.01155078347729621
          ]
        ],
        "Rate classes": 2,
        "Uncorrected P-value": 0.1172606868793158,
        "original name": "IPTLR2_2642_BP"
      },
      "LMTLR2_2642_BP": {
        "Baseline MG94xREV": 0.08162222174905555,
        "Baseline MG94xREV omega ratio": 0.6268416280229774,
        "Corrected P-value": 1,
        "Full adaptive model": 0.02904627225234746,
        "LRT": 2.035135404061293,
        "Nucleotide GTR": 0.08088356731963327,
        "Rate Distributions": [
          [
            0,
            0.6067641337580818
          ],
          [
            1.851361489845285,
            0.3932358662419182
          ]
        ],
        "Rate classes": 2,
        "Uncorrected P-value": 0.1391820238809597,
        "original name": "LMTLR2_2642_BP"
      },
      "MATLR2_2642_BP": {
        "Baseline MG94xREV": 0.01799965201332684,
        "Baseline MG94xREV omega ratio": 0.5814570248754699,
        "Corrected P-value": 1,
        "Full adaptive model": 0.01816324446977607,
        "LRT": 0,
        "Nucleotide GTR": 0.01799163141511466,
        "Rate Distributions": [
          [
            0.5862163193729565,
            1
          ]
        ],
        "Rate classes": 1,
        "Uncorrected P-value": 1,
        "original name": "MATLR2_2642_BP"
      },
      "MMTLR2_2642_BP": {
        "Baseline MG94xREV": 0.1191679195370432,
        "Baseline MG94xREV omega ratio": 0.7156095413566923,
        "Corrected P-value": 1,
        "Full adaptive model": 0.1190329065107461,
        "LRT": 0,
        "Nucleotide GTR": 0.117244179985479,
        "Rate Distributions": [
          [
            0.7193516808406001,
            1
          ]
        ],
        "Rate classes": 1,
        "Uncorrected P-value": 1,
        "original name": "MMTLR2_2642_BP"
      },
      "Node1": {
        "Baseline MG94xREV": 0.005089431569153446,
        "Baseline MG94xREV omega ratio": 10000000000,
        "Corrected P-value": null,
        "Full adaptive model": 0.004482260571897443,
        "LRT": null,
        "Nucleotide GTR": 0.006084379557624336,
        "Rate Distributions": [
          [
            10000000000,
            1
          ]
        ],
        "Rate classes": 1,
        "Uncorrected P-value": null
      },
      "Node11": {
        "Baseline MG94xREV": 0.04307224819303729,
        "Baseline MG94xREV omega ratio": 0.586412399682782,
        "Corrected P-value": null,
        "Full adaptive model": 0.04132686153625425,
        "LRT": null,
        "Nucleotide GTR": 0.04114021010423881,
        "Rate Distributions": [
          [
            0.5217091435934723,
            1
          ]
        ],
        "Rate classes": 1,
        "Uncorrected P-value": null
      },
      "Node15": {
        "Baseline MG94xREV": 0.1856885939413037,
        "Baseline MG94xREV omega ratio": 0.4602628157044654,
        "Corrected P-value": null,
        "Full adaptive model": 0.3979404407739975,
        "LRT": null,
        "Nucleotide GTR": 0.1825226067803712,
        "Rate Distributions": [
          [
            0.3989975622216585,
            0.9528882872329572
          ],
          [
            116.5170958922873,
            0.04711171276704285
          ]
        ],
        "Rate classes": 2,
        "Uncorrected P-value": null
      },
      "Node18": {
        "Baseline MG94xREV": 0.1680830830596721,
        "Baseline MG94xREV omega ratio": 0.4150173208980337,
        "Corrected P-value": null,
        "Full adaptive model": 0.06668746302325715,
        "LRT": null,
        "Nucleotide GTR": 0.1419843583196369,
        "Rate Distributions": [
          [
            0,
            0.7598980938634953
          ],
          [
            3.065626160943205,
            0.2401019061365047
          ]
        ],
        "Rate classes": 2,
        "Uncorrected P-value": null
      },
      "Node19": {
        "Baseline MG94xREV": 0.1822271457468511,
        "Baseline MG94xREV omega ratio": 0.3214457258509318,
        "Corrected P-value": null,
        "Full adaptive model": 2.018508996375445,
        "LRT": null,
        "Nucleotide GTR": 0.16540407514458,
        "Rate Distributions": [
          [
            0.2651537255118974,
            0.9603039349811964
          ],
          [
            631.4039522882978,
            0.03969606501880363
          ]
        ],
        "Rate classes": 2,
        "Uncorrected P-value": null
      },
      "Node2": {
        "Baseline MG94xREV": 0.01182332319154918,
        "Baseline MG94xREV omega ratio": 1.014145379266378,
        "Corrected P-value": null,
        "Full adaptive model": 0.01036564158473717,
        "LRT": null,
        "Nucleotide GTR": 0.0129429711253547,
        "Rate Distributions": [
          [
            1.326764220495896,
            1
          ]
        ],
        "Rate classes": 1,
        "Uncorrected P-value": null
      },
      "Node20": {
        "Baseline MG94xREV": 0.0261709301250706,
        "Baseline MG94xREV omega ratio": 0.6612430466919129,
        "Corrected P-value": null,
        "Full adaptive model": 0.009343323146018464,
        "LRT": null,
        "Nucleotide GTR": 0.02771308300975412,
        "Rate Distributions": [
          [
            0,
            0.9009355541974285
          ],
          [
            12.34559869732966,
            0.09906444580257145
          ]
        ],
        "Rate classes": 2,
        "Uncorrected P-value": null
      },
      "Node21": {
        "Baseline MG94xREV": 0.007473250020154001,
        "Baseline MG94xREV omega ratio": 0.6774070152864197,
        "Corrected P-value": null,
        "Full adaptive model": 0.008267905569735117,
        "LRT": null,
        "Nucleotide GTR": 0.008974683292937699,
        "Rate Distributions": [
          [
            0.7564660747438111,
            1
          ]
        ],
        "Rate classes": 1,
        "Uncorrected P-value": null
      },
      "Node26": {
        "Baseline MG94xREV": 0.2353802005051067,
        "Baseline MG94xREV omega ratio": 0.2557170244938686,
        "Corrected P-value": null,
        "Full adaptive model": 6.734164884653105,
        "LRT": null,
        "Nucleotide GTR": 0.1957572945291157,
        "Rate Distributions": [
          [
            0.1783738148645043,
            0.9253560972697182
          ],
          [
            875.2633184672335,
            0.07464390273028176
          ]
        ],
        "Rate classes": 2,
        "Uncorrected P-value": null
      },
      "Node27": {
        "Baseline MG94xREV": 0.04644133149955809,
        "Baseline MG94xREV omega ratio": 0.2302485413513998,
        "Corrected P-value": null,
        "Full adaptive model": 0.0160093966140435,
        "LRT": null,
        "Nucleotide GTR": 0.04663132954142713,
        "Rate Distributions": [
          [
            0.1464794720131315,
            0.9746106005321558
          ],
          [
            7.082978641983176,
            0.02538939946784424
          ]
        ],
        "Rate classes": 2,
        "Uncorrected P-value": null
      },
      "Node28": {
        "Baseline MG94xREV": 0.02916713792094321,
        "Baseline MG94xREV omega ratio": 0.3386398353733289,
        "Corrected P-value": null,
        "Full adaptive model": 0.01291577024177261,
        "LRT": null,
        "Nucleotide GTR": 0.02753215965150995,
        "Rate Distributions": [
          [
            0.2604331566599658,
            0.9937495357572708
          ],
          [
            53.94185233528332,
            0.006250464242729237
          ]
        ],
        "Rate classes": 2,
        "Uncorrected P-value": null
      },
      "Node3": {
        "Baseline MG94xREV": 0.02134874878932025,
        "Baseline MG94xREV omega ratio": 0.9212063025216876,
        "Corrected P-value": null,
        "Full adaptive model": 0.02017139993226509,
        "LRT": null,
        "Nucleotide GTR": 0.02455753406287613,
        "Rate Distributions": [
          [
            0.7905790418829696,
            1
          ]
        ],
        "Rate classes": 1,
        "Uncorrected P-value": null
      },
      "Node31": {
        "Baseline MG94xREV": 0.03163559374954813,
        "Baseline MG94xREV omega ratio": 0.3407066913118917,
        "Corrected P-value": null,
        "Full adaptive model": 0.03145943763479588,
        "LRT": null,
        "Nucleotide GTR": 0.03296108792297323,
        "Rate Distributions": [
          [
            0.3456461694239273,
            1
          ]
        ],
        "Rate classes": 1,
        "Uncorrected P-value": null
      },
      "Node38": {
        "Baseline MG94xREV": 0.04623077982354318,
        "Baseline MG94xREV omega ratio": 0.3965412045867889,
        "Corrected P-value": null,
        "Full adaptive model": 0.01662929456065114,
        "LRT": null,
        "Nucleotide GTR": 0.04284877804452419,
        "Rate Distributions": [
          [
            0.2938828030464339,
            0.9835345823346336
          ],
          [
            10.16436009301682,
            0.01646541766536636
          ]
        ],
        "Rate classes": 2,
        "Uncorrected P-value": null
      },
      "Node4": {
        "Baseline MG94xREV": 0.1059348170595394,
        "Baseline MG94xREV omega ratio": 0.2575126929151254,
        "Corrected P-value": null,
        "Full adaptive model": 0.03868334783315689,
        "LRT": null,
        "Nucleotide GTR": 0.0834805892177268,
        "Rate Distributions": [
          [
            0,
            0.8185664488427852
          ],
          [
            1.784180495361703,
            0.1814335511572148
          ]
        ],
        "Rate classes": 2,
        "Uncorrected P-value": null
      },
      "Node42": {
        "Baseline MG94xREV": 0.02191394763310578,
        "Baseline MG94xREV omega ratio": 0.6457109615620532,
        "Corrected P-value": null,
        "Full adaptive model": 0.009438945045782106,
        "LRT": null,
        "Nucleotide GTR": 0.0221085362301803,
        "Rate Distributions": [
          [
            0.02697697268952862,
            0.950804013599344
          ],
          [
            20.69431520872843,
            0.04919598640065603
          ]
        ],
        "Rate classes": 2,
        "Uncorrected P-value": null
      },
      "Node5": {
        "Baseline MG94xREV": 0.289047893832059,
        "Baseline MG94xREV omega ratio": 0.347723488812184,
        "Corrected P-value": null,
        "Full adaptive model": 0.5691110672047792,
        "LRT": null,
        "Nucleotide GTR": 0.2456747782243195,
        "Rate Distributions": [
          [
            0.1877041342924251,
            0.8794257560827198
          ],
          [
            35.93883315220023,
            0.1205742439172802
          ]
        ],
        "Rate classes": 2,
        "Uncorrected P-value": null
      },
      "Node6": {
        "Baseline MG94xREV": 0.1380307990511691,
        "Baseline MG94xREV omega ratio": 0.5148671634688023,
        "Corrected P-value": null,
        "Full adaptive model": 0.05744198811606355,
        "LRT": null,
        "Nucleotide GTR": 0.1209609131423121,
        "Rate Distributions": [
          [
            0.0695651995435265,
            0.7704119571785804
          ],
          [
            8.041089868688678,
            0.2295880428214196
          ]
        ],
        "Rate classes": 2,
        "Uncorrected P-value": null
      },
      "Node7": {
        "Baseline MG94xREV": 0.2074678778565487,
        "Baseline MG94xREV omega ratio": 0.3101547194686847,
        "Corrected P-value": null,
        "Full adaptive model": 0.08249733044881183,
        "LRT": null,
        "Nucleotide GTR": 0.1695765517206497,
        "Rate Distributions": [
          [
            0.0092778881303553,
            0.7373112130215368
          ],
          [
            1.707665904544955,
            0.2626887869784632
          ]
        ],
        "Rate classes": 2,
        "Uncorrected P-value": null
      },
      "Node8": {
        "Baseline MG94xREV": 0.2073050297296663,
        "Baseline MG94xREV omega ratio": 0.4438085623427627,
        "Corrected P-value": null,
        "Full adaptive model": 0.1133790740150118,
        "LRT": null,
        "Nucleotide GTR": 0.1843659695439945,
        "Rate Distributions": [
          [
            0.2587076751288337,
            0.8858090679881052
          ],
          [
            8.75038202713379,
            0.1141909320118948
          ]
        ],
        "Rate classes": 2,
        "Uncorrected P-value": null
      },
      "Node9": {
        "Baseline MG94xREV": 0.05974224861733855,
        "Baseline MG94xREV omega ratio": 0.2774836903716498,
        "Corrected P-value": null,
        "Full adaptive model": 0.0596694136445487,
        "LRT": null,
        "Nucleotide GTR": 0.05990036680993174,
        "Rate Distributions": [
          [
            0.2276100597271055,
            1
          ]
        ],
        "Rate classes": 1,
        "Uncorrected P-value": null
      },
      "OFTLR2_2642_BP": {
        "Baseline MG94xREV": 0.05473902106922306,
        "Baseline MG94xREV omega ratio": 0.5329948869898016,
        "Corrected P-value": 0.2031088565438983,
        "Full adaptive model": 0.02106275968207101,
        "LRT": 6.662417692365125,
        "Nucleotide GTR": 0.05774952875178354,
        "Rate Distributions": [
          [
            0,
            0.8162686905617716
          ],
          [
            3.999563732248519,
            0.1837313094382284
          ]
        ],
        "Rate classes": 2,
        "Uncorrected P-value": 0.01269430353399364,
        "original name": "OFTLR2_2642_BP"
      },
      "OMTLR2_2642_BP": {
        "Baseline MG94xREV": 0.0268679689743085,
        "Baseline MG94xREV omega ratio": 0.6433070621318993,
        "Corrected P-value": 1,
        "Full adaptive model": 0.02702649106198943,
        "LRT": 0,
        "Nucleotide GTR": 0.02795578944548342,
        "Rate Distributions": [
          [
            0.6499158757783737,
            1
          ]
        ],
        "Rate classes": 1,
        "Uncorrected P-value": 1,
        "original name": "OMTLR2_2642_BP"
      },
      "ONTLR2_2642_BP": {
        "Baseline MG94xREV": 0.1422035850718894,
        "Baseline MG94xREV omega ratio": 0.9707121934132025,
        "Corrected P-value": 0.1077730428079343,
        "Full adaptive model": 0.05796117191646524,
        "LRT": 8.027970361101325,
        "Nucleotide GTR": 0.1555041806412292,
        "Rate Distributions": [
          [
            0.4948873265877781,
            0.8286884421029618
          ],
          [
            5.806108066997096,
            0.1713115578970382
          ]
        ],
        "Rate classes": 2,
        "Uncorrected P-value": 0.006339590753407898,
        "original name": "ONTLR2_2642_BP"
      },
      "PFTLR2_2642_BP": {
        "Baseline MG94xREV": 0.06336175867150046,
        "Baseline MG94xREV omega ratio": 0.879245726465214,
        "Corrected P-value": 0.3230079407778846,
        "Full adaptive model": 0.02466036244723205,
        "LRT": 5.627154774265364,
        "Nucleotide GTR": 0.06292501957310366,
        "Rate Distributions": [
          [
            0.738460810673567,
            0.9832469386795643
          ],
          [
            26.6312508268416,
            0.01675306132043575
          ]
        ],
        "Rate classes": 2,
        "Uncorrected P-value": 0.02153386271852564,
        "original name": "PFTLR2_2642_BP"
      },
      "PHTLR2_2642_BP": {
        "Baseline MG94xREV": 0.05500384834721322,
        "Baseline MG94xREV omega ratio": 0.5310420335634051,
        "Corrected P-value": 1,
        "Full adaptive model": 0.05564175572701344,
        "LRT": 0,
        "Nucleotide GTR": 0.05480597082224968,
        "Rate Distributions": [
          [
            0.541980109475798,
            1
          ]
        ],
        "Rate classes": 1,
        "Uncorrected P-value": 1,
        "original name": "PHTLR2_2642_BP"
      },
      "SATLR2_2642_BP": {
        "Baseline MG94xREV": 0.1916069446220997,
        "Baseline MG94xREV omega ratio": 0.5926236246854606,
        "Corrected P-value": 0.01662930857193989,
        "Full adaptive model": 0.08641073573375836,
        "LRT": 12.23267173953354,
        "Nucleotide GTR": 0.1846460201409633,
        "Rate Distributions": [
          [
            0.4113499248244877,
            0.9098268558418496
          ],
          [
            7.66595158684712,
            0.09017314415815036
          ]
        ],
        "Rate classes": 2,
        "Uncorrected P-value": 0.0007558776623609043,
        "original name": "SATLR2_2642_BP"
      },
      "SDTLR2_2642_BP": {
        "Baseline MG94xREV": 0.1000348214404494,
        "Baseline MG94xREV omega ratio": 0.6542116563561484,
        "Corrected P-value": 0.09514761813224637,
        "Full adaptive model": 0.03784469913943331,
        "LRT": 8.593984064369579,
        "Nucleotide GTR": 0.1003583534323042,
        "Rate Distributions": [
          [
            0.10307636773583,
            0.7497495282839675
          ],
          [
            3.07056449322605,
            0.2502504717160325
          ]
        ],
        "Rate classes": 2,
        "Uncorrected P-value": 0.004757380906612318,
        "original name": "SDTLR2_2642_BP"
      },
      "SMTLR2_2642_BP": {
        "Baseline MG94xREV": 0.1018773164631044,
        "Baseline MG94xREV omega ratio": 0.3920995643244328,
        "Corrected P-value": 1,
        "Full adaptive model": 0.03543996196322367,
        "LRT": -0.001031501160468906,
        "Nucleotide GTR": 0.09957322704938745,
        "Rate Distributions": [
          [
            0,
            0.5668048215800184
          ],
          [
            1.004909221327766,
            0.4331951784199816
          ]
        ],
        "Rate classes": 2,
        "Uncorrected P-value": 0.5,
        "original name": "SMTLR2_2642_BP"
      },
      "STTLR2_2642_BP": {
        "Baseline MG94xREV": 0.02874527682562244,
        "Baseline MG94xREV omega ratio": 0.6593243616937855,
        "Corrected P-value": 1,
        "Full adaptive model": 0.02876002286292713,
        "LRT": 0,
        "Nucleotide GTR": 0.0276627999731575,
        "Rate Distributions": [
          [
            0.6540159308341404,
            1
          ]
        ],
        "Rate classes": 1,
        "Uncorrected P-value": 1,
        "original name": "STTLR2_2642_BP"
      },
      "TFTLR2_2642_BP": {
        "Baseline MG94xREV": 0.1090119289318139,
        "Baseline MG94xREV omega ratio": 0.5391519537435036,
        "Corrected P-value": 0.01671832925574551,
        "Full adaptive model": 0.04723270923027748,
        "LRT": 12.12987732097099,
        "Nucleotide GTR": 0.1053141152693907,
        "Rate Distributions": [
          [
            0.339965644184145,
            0.950956877184659
          ],
          [
            10.73032308665604,
            0.04904312281534096
          ]
        ],
        "Rate classes": 2,
        "Uncorrected P-value": 0.0007961109169402625,
        "original name": "TFTLR2_2642_BP"
      },
      "TOTLR2_2642_BP": {
        "Baseline MG94xREV": 0.0893689405202519,
        "Baseline MG94xREV omega ratio": 0.4014569930032949,
        "Corrected P-value": 1,
        "Full adaptive model": 0.08943747046967888,
        "LRT": 0,
        "Nucleotide GTR": 0.08796221026270494,
        "Rate Distributions": [
          [
            0.3990232553235205,
            1
          ]
        ],
        "Rate classes": 1,
        "Uncorrected P-value": 1,
        "original name": "TOTLR2_2642_BP"
      },
      "TRTLR2_2642_BP": {
        "Baseline MG94xREV": 0.1962365539546883,
        "Baseline MG94xREV omega ratio": 0.5968312926838893,
        "Corrected P-value": 0.09563613286748235,
        "Full adaptive model": 0.1532838875938069,
        "LRT": 8.482717589111417,
        "Nucleotide GTR": 0.1886629417446166,
        "Rate Distributions": [
          [
            0.5242677716236587,
            0.9371870235146768
          ],
          [
            29.58457678320028,
            0.06281297648532325
          ]
        ],
        "Rate classes": 2,
        "Uncorrected P-value": 0.005033480677235913,
        "original name": "TRTLR2_2642_BP"
      }
    },
    "attributes": {
      "Baseline MG94xREV": {
        "attribute type": "branch length",
        "display order": 1
      },
      "Baseline MG94xREV omega ratio": {
        "attribute type": "branch label",
        "display order": 1
      },
      "Corrected P-value": {
        "attribute type": "branch label",
        "display order": 6
      },
      "Full adaptive model": {
        "attribute type": "branch length",
        "display order": 2
      },
      "LRT": {
        "attribute type": "branch label",
        "display order": 4
      },
      "Nucleotide GTR": {
        "attribute type": "branch length",
        "display order": 0
      },
      "Rate Distributions": {
        "attribute type": "branch label",
        "display order": 3
      },
      "Rate classes": {
        "attribute type": "branch label",
        "display order": 2
      },
      "Uncorrected P-value": {
        "attribute type": "branch label",
        "display order": 5
      },
      "original name": {
        "attribute type": "node label",
        "display order": -1
      }
    }
  },
  "data partitions": {
    "0": {
      "coverage": [
        [
          0,
          1,
          2,
          3,
          4,
          5,
          6,
          7,
          8,
          9,
          10,
          11,
          12,
          13,
          14,
          15,
          16,
          17,
          18,
          19,
          20,
          21,
          22,
          23,
          24,
          25,
          26,
          27,
          28,
          29,
          30,
          31,
          32,
          33,
          34,
          35,
          36,
          37,
          38,
          39,
          40,
          41,
          42,
          43,
          44,
          45,
          46,
          47,
          48,
          49,
          50,
          51,
          52,
          53,
          54,
          55,
          56,
          57,
          58,
          59,
          60,
          61,
          62,
          63,
          64,
          65,
          66,
          67,
          68,
          69,
          70,
          71,
          72,
          73,
          74,
          75,
          76,
          77,
          78,
          79,
          80,
          81,
          82,
          83,
          84,
          85,
          86,
          87,
          88,
          89,
          90,
          91,
          92,
          93,
          94,
          95,
          96,
          97,
          98,
          99,
          100,
          101,
          102,
          103,
          104,
          105,
          106,
          107,
          108,
          109,
          110,
          111,
          112,
          113,
          114,
          115,
          116,
          117,
          118,
          119,
          120,
          121,
          122,
          123,
          124,
          125,
          126,
          127,
          128,
          129,
          130,
          131,
          132,
          133,
          134,
          135,
          136,
          137,
          138,
          139,
          140,
          141,
          142,
          143,
          144,
          145,
          146,
          147,
          148,
          149,
          150,
          151,
          152,
          153,
          154,
          155,
          156,
          157,
          158,
          159,
          160,
          161,
          162,
          163,
          164,
          165,
          166,
          167,
          168,
          169,
          170,
          171,
          172,
          173,
          174,
          175,
          176,
          177,
          178,
          179,
          180,
          181,
          182,
          183,
          184,
          185,
          186,
          187,
          188,
          189,
          190,
          191,
          192,
          193,
          194,
          195,
          196,
          197,
          198,
          199,
          200,
          201,
          202,
          203,
          204,
          205,
          206,
          207,
          208,
          209,
          210,
          211,
          212,
          213,
          214,
          215,
          216,
          217,
          218,
          219,
          220,
          221,
          222,
          223,
          224,
          225,
          226,
          227,
          228,
          229,
          230,
          231,
          232,
          233,
          234,
          235,
          236,
          237,
          238,
          239,
          240,
          241,
          242,
          243,
          244,
          245,
          246,
          247,
          248,
          249,
          250,
          251,
          252,
          253,
          254,
          255,
          256,
          257,
          258,
          259,
          260,
          261,
          262,
          263,
          264,
          265,
          266,
          267,
          268,
          269,
          270,
          271,
          272,
          273,
          274,
          275,
          276,
          277,
          278,
          279,
          280,
          281,
          282,
          283,
          284,
          285,
          286,
          287,
          288,
          289,
          290,
          291,
          292,
          293,
          294,
          295,
          296,
          297,
          298,
          299,
          300,
          301,
          302,
          303,
          304,
          305,
          306,
          307,
          308,
          309,
          310,
          311,
          312,
          313,
          314,
          315,
          316,
          317,
          318,
          319,
          320,
          321,
          322,
          323,
          324,
          325,
          326,
          327,
          328,
          329,
          330,
          331,
          332,
          333,
          334,
          335,
          336,
          337,
          338,
          339,
          340,
          341,
          342,
          343,
          344,
          345,
          346,
          347,
          348,
          349,
          350,
          351,
          352,
          353,
          354,
          355,
          356,
          357,
          358,
          359,
          360,
          361,
          362,
          363,
          364,
          365,
          366,
          367,
          368,
          369,
          370,
          371,
          372,
          373,
          374,
          375,
          376,
          377,
          378,
          379,
          380,
          381,
          382,
          383,
          384,
          385,
          386,
          387,
          388,
          389,
          390,
          391,
          392,
          393,
          394,
          395,
          396,
          397,
          398,
          399,
          400,
          401,
          402,
          403,
          404,
          405,
          406,
          407,
          408,
          409,
          410,
          411,
          412,
          413,
          414,
          415,
          416,
          417,
          418,
          419,
          420,
          421,
          422,
          423,
          424,
          425,
          426,
          427,
          428,
          429,
          430,
          431,
          432,
          433,
          434,
          435,
          436,
          437,
          438,
          439,
          440,
          441,
          442,
          443,
          444,
          445,
          446,
          447,
          448,
          449,
          450,
          451,
          452,
          453,
          454,
          455,
          456,
          457,
          458,
          459,
          460,
          461,
          462,
          463,
          464,
          465,
          466,
          467,
          468,
          469,
          470,
          471,
          472,
          473,
          474,
          475,
          476,
          477,
          478,
          479,
          480,
          481,
          482,
          483,
          484,
          485,
          486,
          487,
          488,
          489,
          490,
          491,
          492,
          493,
          494,
          495,
          496,
          497,
          498,
          499,
          500,
          501,
          502,
          503,
          504,
          505,
          506,
          507,
          508,
          509,
          510,
          511,
          512,
          513,
          514,
          515,
          516,
          517,
          518,
          519,
          520,
          521,
          522,
          523,
          524,
          525,
          526,
          527,
          528,
          529,
          530,
          531,
          532,
          533,
          534,
          535,
          536,
          537,
          538,
          539,
          540,
          541,
          542,
          543,
          544,
          545,
          546,
          547,
          548,
          549,
          550,
          551,
          552,
          553,
          554,
          555,
          556,
          557,
          558,
          559,
          560,
          561,
          562,
          563,
          564,
          565,
          566,
          567,
          568,
          569,
          570,
          571,
          572,
          573,
          574,
          575,
          576,
          577,
          578,
          579,
          580,
          581,
          582,
          583,
          584,
          585,
          586,
          587,
          588,
          589,
          590,
          591,
          592,
          593,
          594,
          595,
          596,
          597,
          598,
          599,
          600,
          601,
          602,
          603,
          604,
          605,
          606,
          607,
          608,
          609,
          610,
          611,
          612,
          613,
          614,
          615,
          616,
          617,
          618,
          619,
          620,
          621,
          622,
          623,
          624,
          625,
          626,
          627,
          628,
          629,
          630,
          631,
          632,
          633,
          634,
          635,
          636,
          637,
          638,
          639,
          640,
          641,
          642,
          643,
          644,
          645,
          646,
          647,
          648,
          649,
          650,
          651,
          652,
          653,
          654,
          655,
          656,
          657,
          658,
          659,
          660,
          661,
          662,
          663,
          664,
          665,
          666,
          667,
          668,
          669,
          670,
          671,
          672,
          673,
          674,
          675,
          676,
          677,
          678,
          679,
          680,
          681,
          682,
          683,
          684,
          685,
          686,
          687,
          688,
          689,
          690,
          691,
          692,
          693,
          694,
          695,
          696,
          697,
          698,
          699,
          700,
          701,
          702,
          703,
          704,
          705,
          706,
          707,
          708,
          709,
          710,
          711,
          712,
          713,
          714,
          715,
          716,
          717,
          718,
          719,
          720,
          721,
          722,
          723,
          724,
          725,
          726,
          727,
          728,
          729,
          730,
          731,
          732,
          733,
          734,
          735,
          736,
          737,
          738,
          739,
          740,
          741,
          742,
          743,
          744,
          745,
          746,
          747,
          748,
          749,
          750,
          751,
          752,
          753,
          754,
          755,
          756,
          757,
          758,
          759,
          760,
          761,
          762,
          763,
          764,
          765,
          766,
          767,
          768,
          769,
          770,
          771,
          772,
          773,
          774,
          775,
          776,
          777,
          778,
          779,
          780,
          781,
          782,
          783,
          784,
          785,
          786,
          787,
          788,
          789,
          790,
          791,
          792,
          793,
          794,
          795,
          796,
          797,
          798,
          799,
          800,
          801,
          802,
          803,
          804,
          805,
          806,
          807,
          808,
          809,
          810,
          811,
          812,
          813,
          814,
          815,
          816,
          817,
          818,
          819,
          820,
          821,
          822,
          823,
          824,
          825,
          826,
          827,
          828,
          829,
          830,
          831,
          832,
          833,
          834,
          835,
          836,
          837,
          838,
          839,
          840,
          841,
          842,
          843,
          844,
          845,
          846,
          847,
          848,
          849,
          850,
          851,
          852,
          853,
          854,
          855,
          856,
          857,
          858,
          859,
          860,
          861,
          862,
          863,
          864,
          865,
          866,
          867,
          868,
          869,
          870,
          871,
          872,
          873,
          874,
          875,
          876,
          877,
          878,
          879
        ]
      ],
      "name": "absrel.filter.default"
    }
  },
  "fits": {
    "Baseline MG94xREV": {
      "AIC-c": 75078.87352934296,
      "Equilibrium frequencies": [
        [
          0.01841119491793135
        ],
        [
          0.02374243194508208
        ],
        [
          0.02417492380663805
        ],
        [
          0.01992786135572358
        ],
        [
          0.01505298709483716
        ],
        [
          0.01941180478847086
        ],
        [
          0.01976540999658712
        ],
        [
          0.0162930130908155
        ],
        [
          0.0131600714789883
        ],
        [
          0.01697076712701502
        ],
        [
          0.01727990642174999
        ],
        [
          0.01424416400096194
        ],
        [
          0.02065435677638391
        ],
        [
          0.02663513489041039
        ],
        [
          0.02712032019485576
        ],
        [
          0.02235580906432959
        ],
        [
          0.01320578371871079
        ],
        [
          0.01702971602987039
        ],
        [
          0.01733992913712766
        ],
        [
          0.01429364189631364
        ],
        [
          0.01079704455800197
        ],
        [
          0.0139234903964171
        ],
        [
          0.01417712053400503
        ],
        [
          0.01168647705716693
        ],
        [
          0.00943931441978458
        ],
        [
          0.01217260917713146
        ],
        [
          0.01239434528298566
        ],
        [
          0.01021690063513187
        ],
        [
          0.01481473471188805
        ],
        [
          0.01910456286239611
        ],
        [
          0.01945257135519427
        ],
        [
          0.0160351340951151
        ],
        [
          0.01351802073342369
        ],
        [
          0.01743236594507696
        ],
        [
          0.0177499137184622
        ],
        [
          0.01463160018566203
        ],
        [
          0.01105232944168033
        ],
        [
          0.01425269683871264
        ],
        [
          0.01451232379698827
        ],
        [
          0.01196279164678652
        ],
        [
          0.009662497187134774
        ],
        [
          0.01246041785488145
        ],
        [
          0.01268739668023043
        ],
        [
          0.01045846861942439
        ],
        [
          0.01516501369863608
        ],
        [
          0.01955627037196995
        ],
        [
          0.01991250716345908
        ],
        [
          0.01641426815538945
        ],
        [
          0.02079891122845076
        ],
        [
          0.01745726049754658
        ],
        [
          0.01318675959702538
        ],
        [
          0.01700518318903936
        ],
        [
          0.01731494940635609
        ],
        [
          0.01427305061687464
        ],
        [
          0.01486677859159283
        ],
        [
          0.0151375916558691
        ],
        [
          0.01247821214207453
        ],
        [
          0.01809368703536467
        ],
        [
          0.02333298490335179
        ],
        [
          0.02375801828240286
        ],
        [
          0.01958419799811197
        ]
      ],
      "Log Likelihood": -37434.91713583493,
      "display order": 1,
      "estimated parameters": 104,
      "branch-annotations": {
        "ATTLR2_2642_BP": {
          "LRT": 5.62195128852909,
          "omegas": [
            {
              "omega": 0.5746220561328333,
              "prop": 1
            }
          ],
          "p": 0.3022776800210912,
          "uncorrected p": 0.02159126285864937,
          "tested": true
        },
        "CBTLR2_2642_BP": {
          "LRT": 3.593695717485389,
          "omegas": [
            {
              "omega": 0.4493391222255536,
              "prop": 1
            }
          ],
          "p": 0.7974986699794133,
          "uncorrected p": 0.06134605153687794,
          "tested": true
        },
        "CCATLR2_2642_BP": {
          "LRT": 0.2237420259189093,
          "omegas": [
            {
              "omega": 0.3879707318279463,
              "prop": 1
            }
          ],
          "p": 1,
          "uncorrected p": 0.3954885466529622,
          "tested": true
        },
        "CCTLR2_2642_BP": {
          "LRT": 0,
          "omegas": [
            {
              "omega": 0.4059633620304375,
              "prop": 1
            }
          ],
          "p": 1,
          "uncorrected p": 1,
          "tested": true
        },
        "CITLR2_2642_BP": {
          "LRT": 8.123817134837736,
          "omegas": [
            {
              "omega": 0.5435907076104224,
              "prop": 1
            }
          ],
          "p": 0.108694591961081,
          "uncorrected p": 0.006038588442282278,
          "tested": true
        },
        "DRTLR2_2642_BP": {
          "LRT": 2.56631536212808,
          "omegas": [
            {
              "omega": 0.4226286389758422,
              "prop": 1
            }
          ],
          "p": 1,
          "uncorrected p": 0.1049805650618019,
          "tested": true
        },
        "ECTLR2_2642_BP": {
          "LRT": 15.95667857438093,
          "omegas": [
            {
              "omega": 0.8318215080873321,
              "prop": 1
            }
          ],
          "p": 0.002779301306112814,
          "uncorrected p": 0.0001158042210880339,
          "tested": true
        },
        "GMTLR2_2642_BP": {
          "LRT": 14.57621646927146,
          "omegas": [
            {
              "omega": 0.7584586809725101,
              "prop": 1
            }
          ],
          "p": 0.005336151141027701,
          "uncorrected p": 0.0002320065713490305,
          "tested": true
        },
        "IPTLR2_2642_BP": {
          "LRT": 2.357091405137908,
          "omegas": [
            {
              "omega": 0.3229953888609656,
              "prop": 1
            }
          ],
          "p": 1,
          "uncorrected p": 0.1172606868793158,
          "tested": true
        },
        "LMTLR2_2642_BP": {
          "LRT": 2.035135404061293,
          "omegas": [
            {
              "omega": 0.6268416280229774,
              "prop": 1
            }
          ],
          "p": 1,
          "uncorrected p": 0.1391820238809597,
          "tested": true
        },
        "MATLR2_2642_BP": {
          "LRT": 0,
          "omegas": [
            {
              "omega": 0.5814570248754699,
              "prop": 1
            }
          ],
          "p": 1,
          "uncorrected p": 1,
          "tested": true
        },
        "MMTLR2_2642_BP": {
          "LRT": 0,
          "omegas": [
            {
              "omega": 0.7156095413566923,
              "prop": 1
            }
          ],
          "p": 1,
          "uncorrected p": 1,
          "tested": true
        },
        "Node1": {
          "LRT": "test not run",
          "omegas": [
            {
              "omega": 10000000000,
              "prop": 1
            }
          ],
          "p": 1,
          "uncorrected p": 1,
          "tested": false
        },
        "Node11": {
          "LRT": "test not run",
          "omegas": [
            {
              "omega": 0.586412399682782,
              "prop": 1
            }
          ],
          "p": 1,
          "uncorrected p": 1,
          "tested": false
        },
        "Node15": {
          "LRT": "test not run",
          "omegas": [
            {
              "omega": 0.4602628157044654,
              "prop": 1
            }
          ],
          "p": 1,
          "uncorrected p": 1,
          "tested": false
        },
        "Node18": {
          "LRT": "test not run",
          "omegas": [
            {
              "omega": 0.4150173208980337,
              "prop": 1
            }
          ],
          "p": 1,
          "uncorrected p": 1,
          "tested": false
        },
        "Node19": {
          "LRT": "test not run",
          "omegas": [
            {
              "omega": 0.3214457258509318,
              "prop": 1
            }
          ],
          "p": 1,
          "uncorrected p": 1,
          "tested": false
        },
        "Node2": {
          "LRT": "test not run",
          "omegas": [
            {
              "omega": 1.014145379266378,
              "prop": 1
            }
          ],
          "p": 1,
          "uncorrected p": 1,
          "tested": false
        },
        "Node20": {
          "LRT": "test not run",
          "omegas": [
            {
              "omega": 0.6612430466919129,
              "prop": 1
            }
          ],
          "p": 1,
          "uncorrected p": 1,
          "tested": false
        },
        "Node21": {
          "LRT": "test not run",
          "omegas": [
            {
              "omega": 0.6774070152864197,
              "prop": 1
            }
          ],
          "p": 1,
          "uncorrected p": 1,
          "tested": false
        },
        "Node26": {
          "LRT": "test not run",
          "omegas": [
            {
              "omega": 0.2557170244938686,
              "prop": 1
            }
          ],
          "p": 1,
          "uncorrected p": 1,
          "tested": false
        },
        "Node27": {
          "LRT": "test not run",
          "omegas": [
            {
              "omega": 0.2302485413513998,
              "prop": 1
            }
          ],
          "p": 1,
          "uncorrected p": 1,
          "tested": false
        },
        "Node28": {
          "LRT": "test not run",
          "omegas": [
            {
              "omega": 0.3386398353733289,
              "prop": 1
            }
          ],
          "p": 1,
          "uncorrected p": 1,
          "tested": false
        },
        "Node3": {
          "LRT": "test not run",
          "omegas": [
            {
              "omega": 0.9212063025216876,
              "prop": 1
            }
          ],
          "p": 1,
          "uncorrected p": 1,
          "tested": false
        },
        "Node31": {
          "LRT": "test not run",
          "omegas": [
            {
              "omega": 0.3407066913118917,
              "prop": 1
            }
          ],
          "p": 1,
          "uncorrected p": 1,
          "tested": false
        },
        "Node38": {
          "LRT": "test not run",
          "omegas": [
            {
              "omega": 0.3965412045867889,
              "prop": 1
            }
          ],
          "p": 1,
          "uncorrected p": 1,
          "tested": false
        },
        "Node4": {
          "LRT": "test not run",
          "omegas": [
            {
              "omega": 0.2575126929151254,
              "prop": 1
            }
          ],
          "p": 1,
          "uncorrected p": 1,
          "tested": false
        },
        "Node42": {
          "LRT": "test not run",
          "omegas": [
            {
              "omega": 0.6457109615620532,
              "prop": 1
            }
          ],
          "p": 1,
          "uncorrected p": 1,
          "tested": false
        },
        "Node5": {
          "LRT": "test not run",
          "omegas": [
            {
              "omega": 0.347723488812184,
              "prop": 1
            }
          ],
          "p": 1,
          "uncorrected p": 1,
          "tested": false
        },
        "Node6": {
          "LRT": "test not run",
          "omegas": [
            {
              "omega": 0.5148671634688023,
              "prop": 1
            }
          ],
          "p": 1,
          "uncorrected p": 1,
          "tested": false
        },
        "Node7": {
          "LRT": "test not run",
          "omegas": [
            {
              "omega": 0.3101547194686847,
              "prop": 1
            }
          ],
          "p": 1,
          "uncorrected p": 1,
          "tested": false
        },
        "Node8": {
          "LRT": "test not run",
          "omegas": [
            {
              "omega": 0.4438085623427627,
              "prop": 1
            }
          ],
          "p": 1,
          "uncorrected p": 1,
          "tested": false
        },
        "Node9": {
          "LRT": "test not run",
          "omegas": [
            {
              "omega": 0.2774836903716498,
              "prop": 1
            }
          ],
          "p": 1,
          "uncorrected p": 1,
          "tested": false
        },
        "OFTLR2_2642_BP": {
          "LRT": 6.662417692365125,
          "omegas": [
            {
              "omega": 0.5329948869898016,
              "prop": 1
            }
          ],
          "p": 0.2031088565438983,
          "uncorrected p": 0.01269430353399364,
          "tested": true
        },
        "OMTLR2_2642_BP": {
          "LRT": 0,
          "omegas": [
            {
              "omega": 0.6433070621318993,
              "prop": 1
            }
          ],
          "p": 1,
          "uncorrected p": 1,
          "tested": true
        },
        "ONTLR2_2642_BP": {
          "LRT": 8.027970361101325,
          "omegas": [
            {
              "omega": 0.9707121934132025,
              "prop": 1
            }
          ],
          "p": 0.1077730428079343,
          "uncorrected p": 0.006339590753407898,
          "tested": true
        },
        "PFTLR2_2642_BP": {
          "LRT": 5.627154774265364,
          "omegas": [
            {
              "omega": 0.879245726465214,
              "prop": 1
            }
          ],
          "p": 0.3230079407778846,
          "uncorrected p": 0.02153386271852564,
          "tested": true
        },
        "PHTLR2_2642_BP": {
          "LRT": 0,
          "omegas": [
            {
              "omega": 0.5310420335634051,
              "prop": 1
            }
          ],
          "p": 1,
          "uncorrected p": 1,
          "tested": true
        },
        "SATLR2_2642_BP": {
          "LRT": 12.23267173953354,
          "omegas": [
            {
              "omega": 0.5926236246854606,
              "prop": 1
            }
          ],
          "p": 0.01662930857193989,
          "uncorrected p": 0.0007558776623609043,
          "tested": true
        },
        "SDTLR2_2642_BP": {
          "LRT": 8.593984064369579,
          "omegas": [
            {
              "omega": 0.6542116563561484,
              "prop": 1
            }
          ],
          "p": 0.09514761813224637,
          "uncorrected p": 0.004757380906612318,
          "tested": true
        },
        "SMTLR2_2642_BP": {
          "LRT": -0.001031501160468906,
          "omegas": [
            {
              "omega": 0.3920995643244328,
              "prop": 1
            }
          ],
          "p": 1,
          "uncorrected p": 0.5,
          "tested": true
        },
        "STTLR2_2642_BP": {
          "LRT": 0,
          "omegas": [
            {
              "omega": 0.6593243616937855,
              "prop": 1
            }
          ],
          "p": 1,
          "uncorrected p": 1,
          "tested": true
        },
        "TFTLR2_2642_BP": {
          "LRT": 12.12987732097099,
          "omegas": [
            {
              "omega": 0.5391519537435036,
              "prop": 1
            }
          ],
          "p": 0.01671832925574551,
          "uncorrected p": 0.0007961109169402625,
          "tested": true
        },
        "TOTLR2_2642_BP": {
          "LRT": 0,
          "omegas": [
            {
              "omega": 0.4014569930032949,
              "prop": 1
            }
          ],
          "p": 1,
          "uncorrected p": 1,
          "tested": true
        },
        "TRTLR2_2642_BP": {
          "LRT": 8.482717589111417,
          "omegas": [
            {
              "omega": 0.5968312926838893,
              "prop": 1
            }
          ],
          "p": 0.09563613286748235,
          "uncorrected p": 0.005033480677235913,
          "tested": true
        }
      },
      "annotation-tag": "ω"
    },
    "Full adaptive model": {
      "AIC-c": 74562.17889111533,
      "Log Likelihood": -37113.76638919342,
      "display order": 2,
      "estimated parameters": 166,
      "branch-annotations": {
        "ATTLR2_2642_BP": {
          "LRT": 5.62195128852909,
          "omegas": [
            {
              "omega": 0.2292511722649291,
              "prop": 0.806796394631651
            },
            {
              "omega": 2.810180386452793,
              "prop": 0.193203605368349
            }
          ],
          "p": 0.3022776800210912,
          "uncorrected p": 0.02159126285864937,
          "tested": true
        },
        "CBTLR2_2642_BP": {
          "LRT": 3.593695717485389,
          "omegas": [
            {
              "omega": 0.3246330215908855,
              "prop": 0.9497330032458692
            },
            {
              "omega": 6.151839864025916,
              "prop": 0.05026699675413082
            }
          ],
          "p": 0.7974986699794133,
          "uncorrected p": 0.06134605153687794,
          "tested": true
        },
        "CCATLR2_2642_BP": {
          "LRT": 0.2237420259189093,
          "omegas": [
            {
              "omega": 0,
              "prop": 0.6647738015445877
            },
            {
              "omega": 1.251107471468195,
              "prop": 0.3352261984554123
            }
          ],
          "p": 1,
          "uncorrected p": 0.3954885466529622,
          "tested": true
        },
        "CCTLR2_2642_BP": {
          "LRT": 0,
          "omegas": [
            {
              "omega": 0.405412476966803,
              "prop": 1
            }
          ],
          "p": 1,
          "uncorrected p": 1,
          "tested": true
        },
        "CITLR2_2642_BP": {
          "LRT": 8.123817134837736,
          "omegas": [
            {
              "omega": 0.531402414336562,
              "prop": 0.9980803096984951
            },
            {
              "omega": 1e+25,
              "prop": 0.001919690301504851
            }
          ],
          "p": 0.108694591961081,
          "uncorrected p": 0.006038588442282278,
          "tested": true
        },
        "DRTLR2_2642_BP": {
          "LRT": 2.56631536212808,
          "omegas": [
            {
              "omega": 0.3519737257004738,
              "prop": 0.9809378216574123
            },
            {
              "omega": 9.011827227013752,
              "prop": 0.01906217834258772
            }
          ],
          "p": 1,
          "uncorrected p": 0.1049805650618019,
          "tested": true
        },
        "ECTLR2_2642_BP": {
          "LRT": 15.95667857438093,
          "omegas": [
            {
              "omega": 0.4785908011007129,
              "prop": 0.8932073849021794
            },
            {
              "omega": 6.958008358476205,
              "prop": 0.1067926150978206
            }
          ],
          "p": 0.002779301306112814,
          "uncorrected p": 0.0001158042210880339,
          "tested": true
        },
        "GMTLR2_2642_BP": {
          "LRT": 14.57621646927146,
          "omegas": [
            {
              "omega": 0.4225583498755922,
              "prop": 0.5552717189565971
            },
            {
              "omega": 16.68291890225322,
              "prop": 0.4447282810434029
            }
          ],
          "p": 0.005336151141027701,
          "uncorrected p": 0.0002320065713490305,
          "tested": true
        },
        "IPTLR2_2642_BP": {
          "LRT": 2.357091405137908,
          "omegas": [
            {
              "omega": 0.2837865632329541,
              "prop": 0.9884492165227038
            },
            {
              "omega": 17.60509534163121,
              "prop": 0.01155078347729621
            }
          ],
          "p": 1,
          "uncorrected p": 0.1172606868793158,
          "tested": true
        },
        "LMTLR2_2642_BP": {
          "LRT": 2.035135404061293,
          "omegas": [
            {
              "omega": 0,
              "prop": 0.6067641337580818
            },
            {
              "omega": 1.851361489845285,
              "prop": 0.3932358662419182
            }
          ],
          "p": 1,
          "uncorrected p": 0.1391820238809597,
          "tested": true
        },
        "MATLR2_2642_BP": {
          "LRT": 0,
          "omegas": [
            {
              "omega": 0.5862163193729565,
              "prop": 1
            }
          ],
          "p": 1,
          "uncorrected p": 1,
          "tested": true
        },
        "MMTLR2_2642_BP": {
          "LRT": 0,
          "omegas": [
            {
              "omega": 0.7193516808406001,
              "prop": 1
            }
          ],
          "p": 1,
          "uncorrected p": 1,
          "tested": true
        },
        "Node1": {
          "LRT": "test not run",
          "omegas": [
            {
              "omega": 10000000000,
              "prop": 1
            }
          ],
          "p": 1,
          "uncorrected p": 1,
          "tested": false
        },
        "Node11": {
          "LRT": "test not run",
          "omegas": [
            {
              "omega": 0.5217091435934723,
              "prop": 1
            }
          ],
          "p": 1,
          "uncorrected p": 1,
          "tested": false
        },
        "Node15": {
          "LRT": "test not run",
          "omegas": [
            {
              "omega": 0.3989975622216585,
              "prop": 0.9528882872329572
            },
            {
              "omega": 116.5170958922873,
              "prop": 0.04711171276704285
            }
          ],
          "p": 1,
          "uncorrected p": 1,
          "tested": false
        },
        "Node18": {
          "LRT": "test not run",
          "omegas": [
            {
              "omega": 0,
              "prop": 0.7598980938634953
            },
            {
              "omega": 3.065626160943205,
              "prop": 0.2401019061365047
            }
          ],
          "p": 1,
          "uncorrected p": 1,
          "tested": false
        },
        "Node19": {
          "LRT": "test not run",
          "omegas": [
            {
              "omega": 0.2651537255118974,
              "prop": 0.9603039349811964
            },
            {
              "omega": 631.4039522882978,
              "prop": 0.03969606501880363
            }
          ],
          "p": 1,
          "uncorrected p": 1,
          "tested": false
        },
        "Node2": {
          "LRT": "test not run",
          "omegas": [
            {
              "omega": 1.326764220495896,
              "prop": 1
            }
          ],
          "p": 1,
          "uncorrected p": 1,
          "tested": false
        },
        "Node20": {
          "LRT": "test not run",
          "omegas": [
            {
              "omega": 0,
              "prop": 0.9009355541974285
            },
            {
              "omega": 12.34559869732966,
              "prop": 0.09906444580257145
            }
          ],
          "p": 1,
          "uncorrected p": 1,
          "tested": false
        },
        "Node21": {
          "LRT": "test not run",
          "omegas": [
            {
              "omega": 0.7564660747438111,
              "prop": 1
            }
          ],
          "p": 1,
          "uncorrected p": 1,
          "tested": false
        },
        "Node26": {
          "LRT": "test not run",
          "omegas": [
            {
              "omega": 0.1783738148645043,
              "prop": 0.9253560972697182
            },
            {
              "omega": 875.2633184672335,
              "prop": 0.07464390273028176
            }
          ],
          "p": 1,
          "uncorrected p": 1,
          "tested": false
        },
        "Node27": {
          "LRT": "test not run",
          "omegas": [
            {
              "omega": 0.1464794720131315,
              "prop": 0.9746106005321558
            },
            {
              "omega": 7.082978641983176,
              "prop": 0.02538939946784424
            }
          ],
          "p": 1,
          "uncorrected p": 1,
          "tested": false
        },
        "Node28": {
          "LRT": "test not run",
          "omegas": [
            {
              "omega": 0.2604331566599658,
              "prop": 0.9937495357572708
            },
            {
              "omega": 53.94185233528332,
              "prop": 0.006250464242729237
            }
          ],
          "p": 1,
          "uncorrected p": 1,
          "tested": false
        },
        "Node3": {
          "LRT": "test not run",
          "omegas": [
            {
              "omega": 0.7905790418829696,
              "prop": 1
            }
          ],
          "p": 1,
          "uncorrected p": 1,
          "tested": false
        },
        "Node31": {
          "LRT": "test not run",
          "omegas": [
            {
              "omega": 0.3456461694239273,
              "prop": 1
            }
          ],
          "p": 1,
          "uncorrected p": 1,
          "tested": false
        },
        "Node38": {
          "LRT": "test not run",
          "omegas": [
            {
              "omega": 0.2938828030464339,
              "prop": 0.9835345823346336
            },
            {
              "omega": 10.16436009301682,
              "prop": 0.01646541766536636
            }
          ],
          "p": 1,
          "uncorrected p": 1,
          "tested": false
        },
        "Node4": {
          "LRT": "test not run",
          "omegas": [
            {
              "omega": 0,
              "prop": 0.8185664488427852
            },
            {
              "omega": 1.784180495361703,
              "prop": 0.1814335511572148
            }
          ],
          "p": 1,
          "uncorrected p": 1,
          "tested": false
        },
        "Node42": {
          "LRT": "test not run",
          "omegas": [
            {
              "omega": 0.02697697268952862,
              "prop": 0.950804013599344
            },
            {
              "omega": 20.69431520872843,
              "prop": 0.04919598640065603
            }
          ],
          "p": 1,
          "uncorrected p": 1,
          "tested": false
        },
        "Node5": {
          "LRT": "test not run",
          "omegas": [
            {
              "omega": 0.1877041342924251,
              "prop": 0.8794257560827198
            },
            {
              "omega": 35.93883315220023,
              "prop": 0.1205742439172802
            }
          ],
          "p": 1,
          "uncorrected p": 1,
          "tested": false
        },
        "Node6": {
          "LRT": "test not run",
          "omegas": [
            {
              "omega": 0.0695651995435265,
              "prop": 0.7704119571785804
            },
            {
              "omega": 8.041089868688678,
              "prop": 0.2295880428214196
            }
          ],
          "p": 1,
          "uncorrected p": 1,
          "tested": false
        },
        "Node7": {
          "LRT": "test not run",
          "omegas": [
            {
              "omega": 0.0092778881303553,
              "prop": 0.7373112130215368
            },
            {
              "omega": 1.707665904544955,
              "prop": 0.2626887869784632
            }
          ],
          "p": 1,
          "uncorrected p": 1,
          "tested": false
        },
        "Node8": {
          "LRT": "test not run",
          "omegas": [
            {
              "omega": 0.2587076751288337,
              "prop": 0.8858090679881052
            },
            {
              "omega": 8.75038202713379,
              "prop": 0.1141909320118948
            }
          ],
          "p": 1,
          "uncorrected p": 1,
          "tested": false
        },
        "Node9": {
          "LRT": "test not run",
          "omegas": [
            {
              "omega": 0.2276100597271055,
              "prop": 1
            }
          ],
          "p": 1,
          "uncorrected p": 1,
          "tested": false
        },
        "OFTLR2_2642_BP": {
          "LRT": 6.662417692365125,
          "omegas": [
            {
              "omega": 0,
              "prop": 0.8162686905617716
            },
            {
              "omega": 3.999563732248519,
              "prop": 0.1837313094382284
            }
          ],
          "p": 0.2031088565438983,
          "uncorrected p": 0.01269430353399364,
          "tested": true
        },
        "OMTLR2_2642_BP": {
          "LRT": 0,
          "omegas": [
            {
              "omega": 0.6499158757783737,
              "prop": 1
            }
          ],
          "p": 1,
          "uncorrected p": 1,
          "tested": true
        },
        "ONTLR2_2642_BP": {
          "LRT": 8.027970361101325,
          "omegas": [
            {
              "omega": 0.4948873265877781,
              "prop": 0.8286884421029618
            },
            {
              "omega": 5.806108066997096,
              "prop": 0.1713115578970382
            }
          ],
          "p": 0.1077730428079343,
          "uncorrected p": 0.006339590753407898,
          "tested": true
        },
        "PFTLR2_2642_BP": {
          "LRT": 5.627154774265364,
          "omegas": [
            {
              "omega": 0.738460810673567,
              "prop": 0.9832469386795643
            },
            {
              "omega": 26.6312508268416,
              "prop": 0.01675306132043575
            }
          ],
          "p": 0.3230079407778846,
          "uncorrected p": 0.02153386271852564,
          "tested": true
        },
        "PHTLR2_2642_BP": {
          "LRT": 0,
          "omegas": [
            {
              "omega": 0.541980109475798,
              "prop": 1
            }
          ],
          "p": 1,
          "uncorrected p": 1,
          "tested": true
        },
        "SATLR2_2642_BP": {
          "LRT": 12.23267173953354,
          "omegas": [
            {
              "omega": 0.4113499248244877,
              "prop": 0.9098268558418496
            },
            {
              "omega": 7.66595158684712,
              "prop": 0.09017314415815036
            }
          ],
          "p": 0.01662930857193989,
          "uncorrected p": 0.0007558776623609043,
          "tested": true
        },
        "SDTLR2_2642_BP": {
          "LRT": 8.593984064369579,
          "omegas": [
            {
              "omega": 0.10307636773583,
              "prop": 0.7497495282839675
            },
            {
              "omega": 3.07056449322605,
              "prop": 0.2502504717160325
            }
          ],
          "p": 0.09514761813224637,
          "uncorrected p": 0.004757380906612318,
          "tested": true
        },
        "SMTLR2_2642_BP": {
          "LRT": -0.001031501160468906,
          "omegas": [
            {
              "omega": 0,
              "prop": 0.5668048215800184
            },
            {
              "omega": 1.004909221327766,
              "prop": 0.4331951784199816
            }
          ],
          "p": 1,
          "uncorrected p": 0.5,
          "tested": true
        },
        "STTLR2_2642_BP": {
          "LRT": 0,
          "omegas": [
            {
              "omega": 0.6540159308341404,
              "prop": 1
            }
          ],
          "p": 1,
          "uncorrected p": 1,
          "tested": true
        },
        "TFTLR2_2642_BP": {
          "LRT": 12.12987732097099,
          "omegas": [
            {
              "omega": 0.339965644184145,
              "prop": 0.950956877184659
            },
            {
              "omega": 10.73032308665604,
              "prop": 0.04904312281534096
            }
          ],
          "p": 0.01671832925574551,
          "uncorrected p": 0.0007961109169402625,
          "tested": true
        },
        "TOTLR2_2642_BP": {
          "LRT": 0,
          "omegas": [
            {
              "omega": 0.3990232553235205,
              "prop": 1
            }
          ],
          "p": 1,
          "uncorrected p": 1,
          "tested": true
        },
        "TRTLR2_2642_BP": {
          "LRT": 8.482717589111417,
          "omegas": [
            {
              "omega": 0.5242677716236587,
              "prop": 0.9371870235146768
            },
            {
              "omega": 29.58457678320028,
              "prop": 0.06281297648532325
            }
          ],
          "p": 0.09563613286748235,
          "uncorrected p": 0.005033480677235913,
          "tested": true
        }
      },
      "annotation-tag": "ω"
    },
    "Nucleotide GTR": {
      "AIC-c": 76609.67884554107,
      "Equilibrium frequencies": [
        [
          0.2537108688005628
        ],
        [
          0.2499120647203658
        ],
        [
          0.2325712275765037
        ],
        [
          0.2638058389025677
        ]
      ],
      "Log Likelihood": -38251.79421378561,
      "display order": 0,
      "estimated parameters": 53
    }
  },
  "input": {
    "file name": "/home/datamonkey/datamonkey-js-server/production/app/absrel/output/5dfb4d0bc27e2160748fb315",
    "number of sequences": 24,
    "number of sites": 880,
    "partition count": 1,
    "trees": {
      "0": "((((((((((OFTLR2_2642_BP:0.08220675257032525,(SMTLR2_2642_BP:0.09543149073800387,TOTLR2_2642_BP:0.09622185562292289)Node11:0.01274169775073812)Node9:0.04615910675971431,TRTLR2_2642_BP:0.183228790383289)Node8:0.1285206701444537,(OMTLR2_2642_BP:0.02863446432932696,STTLR2_2642_BP:0.02754276102942309)Node15:0.1961958228000779)Node7:0.118539005689898,((((PHTLR2_2642_BP:0.07160668448392088,IPTLR2_2642_BP:0.07269611259131736)Node21:0.01648446536113572,CBTLR2_2642_BP:0.1036635767713367)Node20:0.0129201234785671,TFTLR2_2642_BP:0.1100406328648734)Node19:0.152868191688755,(((CCATLR2_2642_BP:0.05383647173921467,CCTLR2_2642_BP:0.05755271916405397)Node28:0.009887157980725762,(MATLR2_2642_BP:0.01859296596316088,CITLR2_2642_BP:0.01926177972552407)Node31:0.04404091823663919)Node27:0.03962469167688339,DRTLR2_2642_BP:0.10579835888834)Node26:0.1467393865125714)Node18:0.08552843565219155)Node6:0.05483600811683426,GMTLR2_2642_BP:0.671619759509811)Node5:0.195277625773239,ONTLR2_2642_BP:0.1757108302867094)Node4:0.04597323450495665,SATLR2_2642_BP:0.1651623018181387)Node3:0.01415084606542083,(SDTLR2_2642_BP:0.09850682330165411,ATTLR2_2642_BP:0.1363011664782772)Node38:0.03940410935853043)Node2:0.003173221137180077,MMTLR2_2642_BP:0.1102408565865952)Node1:0.003052553928660148,(ECTLR2_2642_BP:0.1040721243123058,PFTLR2_2642_BP:0.07038982559295724)Node42:0.01409788586175846,LMTLR2_2642_BP:0.07047253518966591)"
    }
  },
  "test results": {
    "P-value threshold": 0.05,
    "positive test results": 4,
    "tested": 24
  },
  "tested": {
    "0": {
      "ATTLR2_2642_BP": "test",
      "CBTLR2_2642_BP": "test",
      "CCATLR2_2642_BP": "test",
      "CCTLR2_2642_BP": "test",
      "CITLR2_2642_BP": "test",
      "DRTLR2_2642_BP": "test",
      "ECTLR2_2642_BP": "test",
      "GMTLR2_2642_BP": "test",
      "IPTLR2_2642_BP": "test",
      "LMTLR2_2642_BP": "test",
      "MATLR2_2642_BP": "test",
      "MMTLR2_2642_BP": "test",
      "Node1": "background",
      "Node11": "background",
      "Node15": "background",
      "Node18": "background",
      "Node19": "background",
      "Node2": "background",
      "Node20": "background",
      "Node21": "background",
      "Node26": "background",
      "Node27": "background",
      "Node28": "background",
      "Node3": "background",
      "Node31": "background",
      "Node38": "background",
      "Node4": "background",
      "Node42": "background",
      "Node5": "background",
      "Node6": "background",
      "Node7": "background",
      "Node8": "background",
      "Node9": "background",
      "OFTLR2_2642_BP": "test",
      "OMTLR2_2642_BP": "test",
      "ONTLR2_2642_BP": "test",
      "PFTLR2_2642_BP": "test",
      "PHTLR2_2642_BP": "test",
      "SATLR2_2642_BP": "test",
      "SDTLR2_2642_BP": "test",
      "SMTLR2_2642_BP": "test",
      "STTLR2_2642_BP": "test",
      "TFTLR2_2642_BP": "test",
      "TOTLR2_2642_BP": "test",
      "TRTLR2_2642_BP": "test"
    }
  },
  "timers": {
    "Baseline model fitting": {
      "order": 2,
      "timer": 15
    },
    "Complexity analysis": {
      "order": 3,
      "timer": 331
    },
    "Full adaptive model fitting": {
      "order": 4,
      "timer": 163
    },
    "Overall": {
      "order": 0,
      "timer": 1073
    },
    "Preliminary model fitting": {
      "order": 1,
      "timer": 2
    },
    "Testing for selection": {
      "order": 5,
      "timer": 560
    }
  },
  "trees": {
    "branchLengths": {
      "Baseline MG94xREV": {
        "ATTLR2_2642_BP": 0.1484914391073169,
        "CBTLR2_2642_BP": 0.12813187034534,
        "CCATLR2_2642_BP": 0.06380114323320214,
        "CCTLR2_2642_BP": 0.0510406047452625,
        "CITLR2_2642_BP": 0.01995256918886158,
        "DRTLR2_2642_BP": 0.1184451355923873,
        "ECTLR2_2642_BP": 0.1141352665293314,
        "GMTLR2_2642_BP": 0.8305953855875733,
        "IPTLR2_2642_BP": 0.09207689444761273,
        "LMTLR2_2642_BP": 0.08162222174905555,
        "MATLR2_2642_BP": 0.01799965201332684,
        "MMTLR2_2642_BP": 0.1191679195370432,
        "Node1": 0.005089431569153446,
        "Node11": 0.04307224819303729,
        "Node15": 0.1856885939413037,
        "Node18": 0.1680830830596721,
        "Node19": 0.1822271457468511,
        "Node2": 0.01182332319154918,
        "Node20": 0.0261709301250706,
        "Node21": 0.007473250020154001,
        "Node26": 0.2353802005051067,
        "Node27": 0.04644133149955809,
        "Node28": 0.02916713792094321,
        "Node3": 0.02134874878932025,
        "Node31": 0.03163559374954813,
        "Node38": 0.04623077982354318,
        "Node4": 0.1059348170595394,
        "Node42": 0.02191394763310578,
        "Node5": 0.289047893832059,
        "Node6": 0.1380307990511691,
        "Node7": 0.2074678778565487,
        "Node8": 0.2073050297296663,
        "Node9": 0.05974224861733855,
        "OFTLR2_2642_BP": 0.05473902106922306,
        "OMTLR2_2642_BP": 0.0268679689743085,
        "ONTLR2_2642_BP": 0.1422035850718894,
        "PFTLR2_2642_BP": 0.06336175867150046,
        "PHTLR2_2642_BP": 0.05500384834721322,
        "SATLR2_2642_BP": 0.1916069446220997,
        "SDTLR2_2642_BP": 0.1000348214404494,
        "SMTLR2_2642_BP": 0.1018773164631044,
        "STTLR2_2642_BP": 0.02874527682562244,
        "TFTLR2_2642_BP": 0.1090119289318139,
        "TOTLR2_2642_BP": 0.0893689405202519,
        "TRTLR2_2642_BP": 0.1962365539546883
      },
      "Full adaptive model": {
        "ATTLR2_2642_BP": 0.05568093849080268,
        "CBTLR2_2642_BP": 0.04959791361668698,
        "CCATLR2_2642_BP": 0.02180167236508986,
        "CCTLR2_2642_BP": 0.05127578262136851,
        "CITLR2_2642_BP": 127412851802736600000,
        "DRTLR2_2642_BP": 0.04551321359751109,
        "ECTLR2_2642_BP": 0.04509231519440862,
        "GMTLR2_2642_BP": 1.172032566016578,
        "IPTLR2_2642_BP": 0.03690106959212978,
        "LMTLR2_2642_BP": 0.02904627225234746,
        "MATLR2_2642_BP": 0.01816324446977607,
        "MMTLR2_2642_BP": 0.1190329065107461,
        "Node1": 0.004482260571897443,
        "Node11": 0.04132686153625425,
        "Node15": 0.3979404407739975,
        "Node18": 0.06668746302325715,
        "Node19": 2.018508996375445,
        "Node2": 0.01036564158473717,
        "Node20": 0.009343323146018464,
        "Node21": 0.008267905569735117,
        "Node26": 6.734164884653105,
        "Node27": 0.0160093966140435,
        "Node28": 0.01291577024177261,
        "Node3": 0.02017139993226509,
        "Node31": 0.03145943763479588,
        "Node38": 0.01662929456065114,
        "Node4": 0.03868334783315689,
        "Node42": 0.009438945045782106,
        "Node5": 0.5691110672047792,
        "Node6": 0.05744198811606355,
        "Node7": 0.08249733044881183,
        "Node8": 0.1133790740150118,
        "Node9": 0.0596694136445487,
        "OFTLR2_2642_BP": 0.02106275968207101,
        "OMTLR2_2642_BP": 0.02702649106198943,
        "ONTLR2_2642_BP": 0.05796117191646524,
        "PFTLR2_2642_BP": 0.02466036244723205,
        "PHTLR2_2642_BP": 0.05564175572701344,
        "SATLR2_2642_BP": 0.08641073573375836,
        "SDTLR2_2642_BP": 0.03784469913943331,
        "SMTLR2_2642_BP": 0.03543996196322367,
        "STTLR2_2642_BP": 0.02876002286292713,
        "TFTLR2_2642_BP": 0.04723270923027748,
        "TOTLR2_2642_BP": 0.08943747046967888,
        "TRTLR2_2642_BP": 0.1532838875938069
      }
    }
  }
}
