# Supplementary material for: Variation in selection constraints on teleost TLRs with emphasis on their repertoire in the Walking catfish, Clarias batrachus
Source: Sci Rep. 2020 Dec 7;10:21394. doi: 10.1038/s41598-020-78347-6 (PMC7721727; doi:10.1038/s41598-020-78347-6)
Supplement: Supplementary file 26 — Supplementary Information 26. [file 41598_2020_78347_MOESM26_ESM.zip › T2/ABSREL/tree.new]

((((((((((OFTLR2_2642_BP:0.02106275968207101,(SMTLR2_2642_BP:0.03543996196322367,TOTLR2_2642_BP:0.08943747046967888):0.04132686153625425):0.0596694136445487,TRTLR2_2642_BP:0.1532838875938069):0.1133790740150118,(OMTLR2_2642_BP:0.02702649106198943,STTLR2_2642_BP:0.02876002286292713):0.3979404407739975):0.08249733044881183,((((PHTLR2_2642_BP:0.05564175572701344,IPTLR2_2642_BP:0.03690106959212978):0.008267905569735117,CBTLR2_2642_BP:0.04959791361668698):0.009343323146018464,TFTLR2_2642_BP:0.04723270923027748):2.018508996375445,(((CCATLR2_2642_BP:0.02180167236508986,CCTLR2_2642_BP:0.05127578262136851):0.01291577024177261,(MATLR2_2642_BP:0.01816324446977607,CITLR2_2642_BP:127412851802736600000):0.03145943763479588):0.0160093966140435,DRTLR2_2642_BP:0.04551321359751109):6.734164884653105):0.06668746302325715):0.05744198811606355,GMTLR2_2642_BP:1.172032566016578):0.5691110672047792,ONTLR2_2642_BP:0.05796117191646524):0.03868334783315689,SATLR2_2642_BP:0.08641073573375836):0.02017139993226509,(SDTLR2_2642_BP:0.03784469913943331,ATTLR2_2642_BP:0.05568093849080268):0.01662929456065114):0.01036564158473717,MMTLR2_2642_BP:0.1190329065107461):0.004482260571897443,(ECTLR2_2642_BP:0.04509231519440862,PFTLR2_2642_BP:0.02466036244723205):0.009438945045782106,LMTLR2_2642_BP:0.02904627225234746):0
