# Supplementary material for: Variation in selection constraints on teleost TLRs with emphasis on their repertoire in the Walking catfish, Clarias batrachus
Source: Sci Rep. 2020 Dec 7;10:21394. doi: 10.1038/s41598-020-78347-6 (PMC7721727; doi:10.1038/s41598-020-78347-6)
Supplement: Supplementary file 26 — Supplementary Information 26. [file 41598_2020_78347_MOESM26_ESM.zip › T2/BIS2/analysis.xlsx]

## Sheet: Sheet1
0	2	46	29
1	6	50	33
1	1	55	38
1	8	68	51
1	2	83	66
1	3	91	74
1	4	105	88
1	5	114	97
1	7	126	109
		138	121
		139	122
		149	132
		160	143
		194	177
		213	196
		230	213
		251	234
		252	235
		293	276
		356	339
		358	341
		385	365
		414	394
		429	409
		437	417
		444	424
		448	428
		465	445
		474	454
		478	458
		491	471
		493	473
		499	479
		501	481
		504	484
		506	486
		509	489
		527	507
		534	514
		540	520
		550	530
		552	532
		569	549
		579	559
		582	562
		602	582
		616	596
		626	606
		634	614
		640	620
		654	634
		658	638
		668	648
		672	652
		754	734
		782	762
		787	767
