# Supplementary material for: Variation in selection constraints on teleost TLRs with emphasis on their repertoire in the Walking catfish, Clarias batrachus
Source: Sci Rep. 2020 Dec 7;10:21394. doi: 10.1038/s41598-020-78347-6 (PMC7721727; doi:10.1038/s41598-020-78347-6)
Supplement: Supplementary file 26 — Supplementary Information 26. [file 41598_2020_78347_MOESM26_ESM.zip › T2/BIS2/cluster.out]

# BIS2 clusters on reference sequence CBTLR2_2642_BP
d	cluster_id	list_of_positions	p-value
0	2	50/83/91/194	7.64816e-07
0	1	65/66/76/77/79/81/97/100/110/115/121/124/127/129/131/142/145/148/168/176/179/182/202/216/219/234/399/401/403/407/431/433/451/455/457/468/470/471/480/496/500/518/520/523/528/560/571/578/580/607/609/612/630/661/662/665/673/701/708/741/750/753/778/831/832/843	1
1	6	68/358/414/437/658	8.497956e-08
1	1	616/654/787	4.127578e-07
1	8	46/634	3.797372e-05
1	2	579/626	0.04166667
1	3	540/602/754	0.04166667
1	4	385/569	0.04166667
1	5	251/252/293/501/550	0.04166667
1	7	55/105/114/126/138/139/149/160/213/230/356/429/444/448/465/474/478/491/493/499/504/506/509/527/534/552/582/640/668/672/782	0.04166667
1	9	459/492	1
