# Supplementary material for: Variation in selection constraints on teleost TLRs with emphasis on their repertoire in the Walking catfish, Clarias batrachus
Source: Sci Rep. 2020 Dec 7;10:21394. doi: 10.1038/s41598-020-78347-6 (PMC7721727; doi:10.1038/s41598-020-78347-6)
Supplement: Supplementary file 26 — Supplementary Information 26. [file 41598_2020_78347_MOESM26_ESM.zip › T2/BIS2/fasta_mapping.txt]

0	11
1	12
2	13
3	14
4	15
5	16
6	17
7	18
8	19
9	20
10	21
11	22
12	23
13	24
14	27
15	28
16	29
17	30
18	31
19	32
20	33
21	34
22	35
23	39
24	41
25	42
26	43
27	44
28	45
29	46
30	47
31	48
32	49
33	50
34	51
35	52
36	53
37	54
38	55
39	56
40	57
41	58
42	59
43	60
44	61
45	62
46	63
47	64
48	65
49	66
50	67
51	68
52	69
53	70
54	71
55	72
56	73
57	74
58	75
59	76
60	77
61	78
62	79
63	80
64	81
65	82
66	83
67	84
68	85
69	86
70	87
71	88
72	89
73	90
74	91
75	92
76	93
77	94
78	95
79	96
80	97
81	98
82	99
83	100
84	101
85	102
86	103
87	104
88	105
89	106
90	107
91	108
92	109
93	110
94	111
95	112
96	113
97	114
98	115
99	116
100	117
101	118
102	119
103	120
104	121
105	122
106	123
107	124
108	125
109	126
110	127
111	128
112	129
113	130
114	131
115	132
116	133
117	134
118	135
119	136
120	137
121	138
122	139
123	140
124	141
125	142
126	143
127	144
128	145
129	146
130	147
131	148
132	149
133	150
134	151
135	152
136	153
137	154
138	155
139	156
140	157
141	158
142	159
143	160
144	161
145	162
146	163
147	164
148	165
149	166
150	167
151	168
152	169
153	170
154	171
155	172
156	173
157	174
158	175
159	176
160	177
161	178
162	179
163	180
164	181
165	182
166	183
167	184
168	185
169	186
170	187
171	188
172	189
173	190
174	191
175	192
176	193
177	194
178	195
179	196
180	197
181	198
182	199
183	200
184	201
185	202
186	203
187	204
188	205
189	206
190	207
191	208
192	209
193	210
194	211
195	212
196	213
197	214
198	215
199	216
200	217
201	218
202	219
203	220
204	221
205	222
206	223
207	224
208	225
209	226
210	227
211	228
212	229
213	230
214	231
215	232
216	233
217	234
218	235
219	236
220	237
221	238
222	239
223	240
224	241
225	242
226	243
227	244
228	245
229	246
230	247
231	248
232	249
233	250
234	251
235	252
236	253
237	254
238	255
239	256
240	257
241	258
242	259
243	260
244	261
245	262
246	263
247	264
248	265
249	266
250	267
251	268
252	269
253	270
254	271
255	272
256	273
257	274
258	275
259	276
260	277
261	278
262	279
263	280
264	281
265	282
266	283
267	284
268	285
269	286
270	287
271	288
272	289
273	290
274	291
275	292
276	293
277	294
278	295
279	296
280	297
281	298
282	299
283	300
284	301
285	302
286	303
287	304
288	305
289	306
290	307
291	308
292	309
293	310
294	311
295	312
296	313
297	314
298	315
299	316
300	317
301	318
302	319
303	320
304	321
305	322
306	323
307	324
308	325
309	326
310	327
311	328
312	329
313	330
314	331
315	332
316	333
317	334
318	335
319	336
320	337
321	338
322	339
323	340
324	341
325	342
326	343
327	344
328	345
329	346
330	347
331	348
332	349
333	350
334	351
335	352
336	353
337	354
338	355
339	356
340	357
341	358
342	362
343	363
344	364
345	365
346	366
347	367
348	368
349	369
350	370
351	371
352	372
353	373
354	374
355	375
356	376
357	377
358	378
359	379
360	380
361	381
362	382
363	383
364	384
365	385
366	386
367	387
368	388
369	389
370	390
371	391
372	392
373	393
374	394
375	395
376	396
377	397
378	398
379	399
380	400
381	401
382	402
383	403
384	404
385	405
386	406
387	407
388	408
389	409
390	410
391	411
392	412
393	413
394	414
395	415
396	416
397	417
398	418
399	419
400	420
401	421
402	422
403	423
404	424
405	425
406	426
407	427
408	428
409	429
410	430
411	431
412	432
413	433
414	434
415	435
416	436
417	437
418	438
419	439
420	440
421	441
422	442
423	443
424	444
425	445
426	446
427	447
428	448
429	449
430	450
431	451
432	452
433	453
434	454
435	455
436	456
437	457
438	458
439	459
440	460
441	461
442	462
443	463
444	464
445	465
446	466
447	467
448	468
449	469
450	470
451	471
452	472
453	473
454	474
455	475
456	476
457	477
458	478
459	479
460	480
461	481
462	482
463	483
464	484
465	485
466	486
467	487
468	488
469	489
470	490
471	491
472	492
473	493
474	494
475	495
476	496
477	497
478	498
479	499
480	500
481	501
482	502
483	503
484	504
485	505
486	506
487	507
488	508
489	509
490	510
491	511
492	512
493	513
494	514
495	515
496	516
497	517
498	518
499	519
500	520
501	521
502	522
503	523
504	524
505	525
506	526
507	527
508	528
509	529
510	530
511	531
512	532
513	533
514	534
515	535
516	536
517	537
518	538
519	539
520	540
521	541
522	542
523	543
524	544
525	545
526	546
527	547
528	548
529	549
530	550
531	551
532	552
533	553
534	554
535	555
536	556
537	557
538	558
539	559
540	560
541	561
542	562
543	563
544	564
545	565
546	566
547	567
548	568
549	569
550	570
551	571
552	572
553	573
554	574
555	575
556	576
557	577
558	578
559	579
560	580
561	581
562	582
563	583
564	584
565	585
566	586
567	587
568	588
569	589
570	590
571	591
572	592
573	593
574	594
575	595
576	596
577	597
578	598
579	599
580	600
581	601
582	602
583	603
584	604
585	605
586	606
587	607
588	608
589	609
590	610
591	611
592	612
593	613
594	614
595	615
596	616
597	617
598	618
599	619
600	620
601	621
602	622
603	623
604	624
605	625
606	626
607	627
608	628
609	629
610	630
611	631
612	632
613	633
614	634
615	635
616	636
617	637
618	638
619	639
620	640
621	641
622	642
623	643
624	644
625	645
626	646
627	647
628	648
629	649
630	650
631	651
632	652
633	653
634	654
635	655
636	656
637	657
638	658
639	659
640	660
641	661
642	662
643	663
644	664
645	665
646	666
647	667
648	668
649	669
650	670
651	671
652	672
653	673
654	674
655	675
656	676
657	677
658	678
659	679
660	680
661	681
662	682
663	683
664	684
665	685
666	686
667	687
668	688
669	689
670	690
671	691
672	692
673	693
674	694
675	695
676	696
677	697
678	698
679	699
680	700
681	701
682	702
683	703
684	704
685	705
686	706
687	707
688	708
689	709
690	710
691	711
692	712
693	713
694	714
695	715
696	716
697	717
698	718
699	719
700	720
701	721
702	722
703	723
704	724
705	725
706	726
707	727
708	728
709	729
710	730
711	731
712	732
713	733
714	734
715	735
716	736
717	737
718	738
719	739
720	740
721	741
722	742
723	743
724	744
725	745
726	746
727	747
728	748
729	749
730	750
731	751
732	752
733	753
734	754
735	755
736	756
737	757
738	758
739	759
740	760
741	761
742	762
743	763
744	764
745	765
746	766
747	767
748	768
749	769
750	770
751	771
752	772
753	773
754	774
755	775
756	776
757	777
758	778
759	779
760	780
761	781
762	782
763	783
764	784
765	785
766	786
767	787
768	788
769	789
770	790
771	791
772	792
773	793
774	794
775	795
776	796
777	797
778	798
779	799
780	800
781	801
782	802
783	803
784	804
785	805
786	806
787	807
788	808
789	809
790	810
791	811
792	812
793	813
794	814
795	815
796	816
797	817
798	818
799	819
800	820
801	821
802	822
803	823
804	824
805	825
806	826
807	827
808	828
809	829
810	830
811	831
812	832
813	833
814	834
815	835
816	836
817	837
818	838
819	839
820	840
821	841
822	842
823	843
824	844
825	845
826	846
827	847
828	848
829	849
830	850
831	851
832	852
833	853
834	854
835	855
836	856
837	857
838	858
839	859
840	860
841	861
842	862
843	863
844	864
845	865
846	866
847	867
848	868
849	869
850	870
851	871
852	872
853	873
854	874
855	875
856	876
857	877
858	878
859	879
860	880
861	881
862	882
863	883
864	884
865	885
866	886
867	887
868	888
869	889
870	890
871	891
872	892
873	893
874	894
875	895
876	896
877	897
878	898
879	899
