# Supplementary material for: Variation in selection constraints on teleost TLRs with emphasis on their repertoire in the Walking catfish, Clarias batrachus
Source: Sci Rep. 2020 Dec 7;10:21394. doi: 10.1038/s41598-020-78347-6 (PMC7721727; doi:10.1038/s41598-020-78347-6)
Supplement: Supplementary file 26 — Supplementary Information 26. [file 41598_2020_78347_MOESM26_ESM.zip › T2/BIS2/summary/PF00000-NONREDUNDANT-5DD-dim0-table.txt]

# list_of_positions	number_of_sequences	aa_type	p_value	cluster_id	Ssymm	Senv
67/100/108/211	15/9	DX/IL/LF/LF	7.64816e-07	2	1	1
82/83/93/94/96/98/114/117/127/132/138/141/144/146/148/159/162/165/185/193/196/199/219/233/236/251/419/421/423/427/451/453/471/475/477/488/490/491/500/516/520/538/540/543/548/580/591/598/600/627/629/632/650/681/682/685/693/721/728/761/770/773/798/851/852/863	24	V/P/L/D/S/N/L/L/I/F/L/L/S/N/L/L/L/L/F/L/L/G/L/Y/G/L/D/S/N/D/S/N/L/D/S/C/W/P/S/L/D/P/L/L/N/L/A/C/C/Y/C/P/C/W/Y/M/K/T/G/T/G/T/G/S/G/G	1	1	1	1
