# Supplementary material for: Variation in selection constraints on teleost TLRs with emphasis on their repertoire in the Walking catfish, Clarias batrachus
Source: Sci Rep. 2020 Dec 7;10:21394. doi: 10.1038/s41598-020-78347-6 (PMC7721727; doi:10.1038/s41598-020-78347-6)
Supplement: Supplementary file 26 — Supplementary Information 26. [file 41598_2020_78347_MOESM26_ESM.zip › T2/BIS2/summary/PF00000-NONREDUNDANT-5DD-dim1-table.txt]

# list_of_positions	number_of_sequences	aa_type	p_value	cluster_id	Ssymm	Senv
85/378/434/457/678	15/8/1	VAD/SAT/LMG/SXD/HSD	8.497956e-08	6	1	1
636/674/807	17/6/1	RQA/CLF/ITS	4.127578e-07	1	1	1
63/654	17/5/1/1	CTAC/LPLQ	3.797372e-05	8	0.5	0.910053
599/646	23/1	ST/SP	0.04166667	2	1	1
560/622/774	23/1	PL/DG/TI	0.04166667	3	1	1
405/589	23/1	PV/LI	0.04166667	4	1	1
268/269/310/521/570	23/1	DX/VX/NX/LV/NC	0.04166667	5	1	1
72/122/131/143/155/156/166/177/230/247/376/449/464/468/485/494/498/511/513/519/524/526/529/547/554/572/602/660/688/692/802	23/1	CQ/NC/AL/LI/WS/FX/ND/GQ/LW/VI/FY/NS/LQ/LM/PD/LI/NS/CF/PS/LI/NT/LI/FL/GS/PX/LI/FS/CL/AM/AV/SN	0.04166667	7	1	1
479/512	22/1/1	NNT/LIL	1	9	0.5	0.888889
