# Supplementary material for: Variation in selection constraints on teleost TLRs with emphasis on their repertoire in the Walking catfish, Clarias batrachus
Source: Sci Rep. 2020 Dec 7;10:21394. doi: 10.1038/s41598-020-78347-6 (PMC7721727; doi:10.1038/s41598-020-78347-6)
Supplement: Supplementary file 26 — Supplementary Information 26. [file 41598_2020_78347_MOESM26_ESM.zip › T2/BIS2/summary/stats.txt]

Job_name T2A
SequenceLength 913
NumberOfSequences 24
AveragePairwiseIdentity 49.3348889629665
AverageNumOfExceptions 1.58926615553122
MaxNumOfExceptions 8
