# Supplementary material for: Variation in selection constraints on teleost TLRs with emphasis on their repertoire in the Walking catfish, Clarias batrachus
Source: Sci Rep. 2020 Dec 7;10:21394. doi: 10.1038/s41598-020-78347-6 (PMC7721727; doi:10.1038/s41598-020-78347-6)
Supplement: Supplementary file 26 — Supplementary Information 26. [file 41598_2020_78347_MOESM26_ESM.zip › T2/BIS2/summary/tree.txt]

(OMTLR2_2642_BP:0.05291330,STTLR2_2642_BP:0.05180038,((TRTLR2_2642_BP:0.36313101,(OFTLR2_2642_BP:0.10345956,(TOTLR2_2642_BP:0.14009977,SMTLR2_2642_BP:0.15726747)0.995000:0.07332599)0.956000:0.08454879)1.000000:0.32161855,(((DRTLR2_2642_BP:0.17609638,((MATLR2_2642_BP:0.03229117,CITLR2_2642_BP:0.03399737)0.996000:0.04232190,(CCATLR2_2642_BP:0.09700393,CCTLR2_2642_BP:0.08085893)0.945000:0.02716722)0.989000:0.06566547)1.000000:0.28899059,(TFTLR2_2642_BP:0.15905089,(IPTLR2_2642_BP:0.11983886,(CBTLR2_2642_BP:0.20851238,PHTLR2_2642_BP:0.08893362)0.034000:0.01356752)0.948000:0.05270312)1.000000:0.23506708)0.998000:0.19708688,(GMTLR2_2642_BP:2.27398971,(ONTLR2_2642_BP:0.34293047,((ATTLR2_2642_BP:0.24956987,SDTLR2_2642_BP:0.19016841)0.828000:0.03763622,(MMTLR2_2642_BP:0.22838132,((SATLR2_2642_BP:0.36384749,LMTLR2_2642_BP:0.12135089)0.984000:0.04712417,(ECTLR2_2642_BP:0.22236855,PFTLR2_2642_BP:0.13669616)0.963000:0.03788465)0.000000:0.01660071)0.971000:0.04762861)0.992000:0.13305244)0.998000:0.39280169)0.989000:0.37397676)1.000000:0.30320048)1.000000:0.37507404);
