# Supplementary material for: Variation in selection constraints on teleost TLRs with emphasis on their repertoire in the Walking catfish, Clarias batrachus
Source: Sci Rep. 2020 Dec 7;10:21394. doi: 10.1038/s41598-020-78347-6 (PMC7721727; doi:10.1038/s41598-020-78347-6)
Supplement: Supplementary file 26 — Supplementary Information 26. [file 41598_2020_78347_MOESM26_ESM.zip › T2/busted/datamonkey-table.csv]

Site index	Unconstrained likelihood	Constrained likelihood	Optimized Null Likelihood	Constrained Statistic	Optimized Null Statistic
1	-5.6	-5.53	-5.62	-0.14	0.04
2	-12.18	-12.19	-12.2	0.02	0.05
3	-14.9	-14.84	-14.89	-0.11	-0.01
4	-16.34	-16.39	-16.32	0.1	-0.04
5	-9.48	-9.37	-9.47	-0.22	-0.02
6	-14.37	-14.16	-14.35	-0.41	-0.04
7	-32.73	-32.63	-32.76	-0.21	0.06
8	-38.16	-38.35	-38.15	0.38	-0.02
9	-17.03	-17.1	-17.02	0.13	-0.03
10	-9.12	-9.17	-9.12	0.1	0.01
11	-9.19	-9.28	-9.2	0.19	0.02
12	-8.84	-8.89	-8.83	0.1	-0.02
13	-8.55	-8.6	-8.55	0.08	-0.01
14	-8.16	-8.23	-8.16	0.13	0
15	-7.25	-7.18	-7.26	-0.13	0.03
16	-8.04	-8.09	-8.04	0.1	0
17	-41.83	-42.11	-41.78	0.57	-0.1
18	-46.77	-47.64	-46.83	1.72	0.11
19	-59.96	-60.21	-59.86	0.51	-0.21
20	-67.05	-67.41	-66.94	0.71	-0.23
21	-81.44	-82.73	-82.18	2.59	1.47
22	-68.19	-68.35	-68.08	0.33	-0.22
23	-57.68	-58.07	-57.74	0.77	0.11
24	-66.83	-66.94	-66.88	0.21	0.09
25	-40.14	-41.34	-40.67	2.4	1.05
26	-3.94	-3.94	-3.94	0	0
27	-4.12	-4.12	-4.12	0	0
28	-49.3	-49.4	-49.34	0.19	0.08
29	-51.63	-51.56	-51.77	-0.14	0.27
30	-48.51	-48.33	-48.39	-0.36	-0.23
31	-43.94	-43.95	-44.02	0.02	0.17
32	-67.3	-67.51	-67.19	0.43	-0.21
33	-53.1	-53.34	-53	0.48	-0.2
34	-39.7	-39.38	-39.62	-0.64	-0.17
35	-52.09	-52.09	-52.29	-0.01	0.4
36	-63.62	-63.5	-63.5	-0.24	-0.25
37	-50.53	-50.95	-50.57	0.83	0.07
38	-27.29	-27.13	-27.3	-0.32	0.01
39	-18.96	-19.44	-19.01	0.96	0.1
40	-24.96	-25.04	-24.88	0.17	-0.15
41	-4.88	-4.82	-4.87	-0.12	0
42	-33.29	-33.78	-33.37	0.98	0.15
43	-45.64	-46.4	-45.84	1.51	0.4
44	-52.76	-52.47	-52.79	-0.56	0.07
45	-52.8	-53.27	-52.86	0.93	0.11
46	-36.09	-37.56	-36.85	2.96	1.52
47	-63.83	-63.68	-63.7	-0.3	-0.25
48	-85.94	-87.91	-86.49	3.94	1.08
49	-33.48	-33.24	-33.49	-0.49	0.01
50	-28.17	-27.83	-28.12	-0.67	-0.09
51	-37.05	-37.31	-37.25	0.52	0.39
52	-55.4	-55.82	-55.73	0.85	0.66
53	-49.71	-49.96	-49.83	0.5	0.25
54	-57.53	-57.37	-57.32	-0.33	-0.42
55	-28.59	-28.24	-28.58	-0.7	-0.03
56	-46.94	-47.11	-46.89	0.35	-0.1
57	-32.29	-31.94	-32.25	-0.7	-0.1
58	-48.39	-48.05	-48.27	-0.67	-0.24
59	-71.56	-72.02	-71.56	0.91	-0.02
60	-47.1	-46.87	-47.33	-0.47	0.45
61	-46.37	-47.01	-46.19	1.28	-0.34
62	-35.87	-35.75	-35.83	-0.25	-0.09
63	-61.46	-62.3	-61.48	1.69	0.03
64	-78.56	-79.24	-79.4	1.36	1.67
65	-24.53	-24.19	-24.63	-0.68	0.2
66	-27.18	-26.84	-27.25	-0.68	0.15
67	-58.16	-58.12	-58.15	-0.09	-0.02
68	-33.45	-33.12	-33.42	-0.67	-0.06
69	-42.25	-41.95	-42.29	-0.6	0.09
70	-24.24	-24.43	-24.26	0.38	0.05
71	-41.37	-41.32	-41.44	-0.09	0.14
72	-67.23	-67.37	-67.04	0.27	-0.39
73	-44.27	-44.03	-44.31	-0.48	0.09
74	-45.78	-45.83	-45.71	0.1	-0.14
75	-54.55	-54.92	-54.41	0.74	-0.28
76	-41.68	-41.34	-41.55	-0.68	-0.27
77	-22.7	-22.35	-22.56	-0.7	-0.28
78	-38.12	-37.94	-38.1	-0.35	-0.03
79	-34.87	-34.54	-34.88	-0.66	0.02
80	-29.87	-29.62	-29.9	-0.51	0.04
81	-16.5	-16.17	-16.46	-0.66	-0.08
82	-56.72	-56.75	-57.03	0.05	0.62
83	-30.78	-30.69	-30.72	-0.18	-0.12
84	-57.67	-58.5	-57.7	1.67	0.07
85	-60.68	-60.71	-60.35	0.06	-0.66
86	-42.36	-42.05	-42.4	-0.64	0.06
87	-64.44	-64.3	-64.63	-0.28	0.38
88	-62.99	-63.05	-62.94	0.12	-0.1
89	-65.15	-65.07	-65.05	-0.15	-0.19
90	-35.34	-34.99	-35.3	-0.7	-0.07
91	-24.73	-24.43	-24.62	-0.6	-0.2
92	-71.85	-72	-71.89	0.31	0.09
93	-70	-69.78	-70.11	-0.43	0.22
94	-40.12	-40.2	-40.27	0.14	0.28
95	-59.65	-59.58	-59.79	-0.15	0.27
96	-49.07	-49.24	-48.81	0.35	-0.51
97	-26.67	-26.38	-26.78	-0.58	0.23
98	-58.92	-58.77	-58.84	-0.3	-0.16
99	-52.86	-52.66	-52.93	-0.4	0.14
100	-34	-33.71	-34.12	-0.58	0.24
101	-41.75	-41.55	-41.87	-0.4	0.24
102	-33.66	-33.72	-33.6	0.12	-0.11
103	-51.36	-51.11	-51.28	-0.5	-0.17
104	-45.29	-45.13	-45.33	-0.32	0.09
105	-16.21	-15.95	-16.15	-0.51	-0.11
106	-52.64	-52.47	-52.5	-0.35	-0.29
107	-31.02	-30.83	-30.98	-0.37	-0.07
108	-63.45	-64.32	-63.74	1.74	0.57
109	-68.8	-69.39	-68.68	1.19	-0.23
110	-19.87	-19.58	-19.92	-0.6	0.09
111	-32.54	-32.34	-32.49	-0.38	-0.08
112	-56.09	-55.88	-56.09	-0.42	-0.01
113	-59.17	-59.58	-59	0.82	-0.34
114	-37.58	-37.24	-37.58	-0.69	-0.01
115	-19.86	-19.52	-19.89	-0.68	0.06
116	-57.91	-58.25	-57.63	0.67	-0.56
117	-45.21	-45.14	-45.24	-0.14	0.05
118	-33.46	-33.34	-33.46	-0.25	-0.01
119	-62.51	-63.87	-62.44	2.71	-0.14
120	-46.26	-46.2	-46.2	-0.12	-0.12
121	-29.74	-29.49	-29.72	-0.49	-0.03
122	-41.07	-41.11	-41.05	0.09	-0.04
123	-59.49	-60.48	-60.01	1.98	1.03
124	-39.45	-39.14	-39.44	-0.64	-0.03
125	-24.67	-24.32	-24.65	-0.69	-0.03
126	-29.15	-28.87	-29.22	-0.56	0.14
127	-26.52	-26.18	-26.44	-0.67	-0.15
128	-55.68	-56.06	-56.01	0.76	0.65
129	-23.86	-23.52	-23.89	-0.68	0.05
130	-50.8	-51.08	-50.86	0.58	0.12
131	-21.63	-21.48	-21.46	-0.31	-0.34
132	-63.38	-63.24	-63.37	-0.29	-0.03
133	-60.77	-61.02	-60.58	0.49	-0.37
134	-44.73	-44.5	-44.72	-0.46	-0.01
135	-42.45	-43.67	-42.68	2.44	0.46
136	-59.36	-59.24	-59.37	-0.24	0.02
137	-69.46	-69.81	-69.09	0.7	-0.75
138	-13.21	-12.91	-13.2	-0.6	-0.01
139	-18.77	-18.43	-18.75	-0.68	-0.04
140	-55.58	-56.32	-54.93	1.49	-1.29
141	-50.56	-50.62	-50.45	0.11	-0.22
142	-34.46	-34.14	-34.37	-0.64	-0.18
143	-72.12	-72.88	-71.82	1.52	-0.59
144	-34.93	-34.66	-34.87	-0.54	-0.13
145	-32.98	-32.64	-32.99	-0.67	0.02
146	-39.16	-38.88	-39.23	-0.57	0.14
147	-51.37	-51.61	-51.34	0.49	-0.06
148	-38.83	-38.54	-38.83	-0.6	-0.01
149	-15.11	-14.79	-15.27	-0.63	0.32
150	-27.05	-26.81	-26.99	-0.47	-0.12
151	-45.72	-45.5	-45.79	-0.45	0.14
152	-35.92	-35.94	-35.61	0.05	-0.61
153	-16.8	-16.55	-16.86	-0.5	0.13
154	-63.66	-63.72	-63.92	0.12	0.51
155	-8.48	-8.19	-8.48	-0.58	-0.01
156	-23.79	-23.68	-23.82	-0.23	0.06
157	-61.81	-62.62	-62.2	1.63	0.78
158	-44.21	-45.08	-43.96	1.74	-0.5
159	-52.96	-53	-52.86	0.07	-0.2
160	-27.7	-27.36	-27.7	-0.69	0
161	-52.22	-52.06	-52.21	-0.31	-0.01
162	-21.99	-21.88	-21.98	-0.22	-0.02
163	-4.55	-4.55	-4.56	0	0
164	-4.1	-4.1	-4.1	0	0
165	-42.83	-42.91	-42.91	0.16	0.16
166	-54.41	-54.52	-54.66	0.22	0.49
167	-46.7	-46.5	-46.69	-0.39	-0.01
168	-23.38	-23.05	-23.41	-0.67	0.05
169	-60.61	-60.59	-60.74	-0.04	0.27
170	-55.39	-56.6	-56.28	2.42	1.77
171	-44.33	-44.45	-44.25	0.24	-0.16
172	-62.48	-62.65	-62.13	0.33	-0.71
173	-30.2	-30.15	-30.22	-0.1	0.03
174	-5.61	-5.59	-5.62	-0.04	0.02
175	-25.62	-25.61	-25.6	-0.03	-0.06
176	-27.91	-27.62	-27.94	-0.59	0.05
177	-37.45	-37.13	-37.58	-0.64	0.27
178	-48.18	-49.24	-48.77	2.11	1.17
179	-40.72	-40.52	-40.65	-0.39	-0.13
180	-65.3	-65.49	-65.16	0.38	-0.27
181	-35.82	-35.5	-35.78	-0.64	-0.1
182	-26.03	-25.69	-26.19	-0.68	0.31
183	-34.83	-34.5	-35.23	-0.67	0.79
184	-43.14	-42.92	-43.06	-0.44	-0.16
185	-72.07	-72.42	-72.05	0.71	-0.03
186	-34.73	-34.66	-34.72	-0.14	-0.01
187	-56.39	-56.08	-56.32	-0.62	-0.14
188	-44.04	-44.56	-44	1.03	-0.08
189	-54.76	-54.61	-54.61	-0.3	-0.3
190	-43.8	-43.81	-43.77	0.02	-0.06
191	-38.77	-38.81	-38.82	0.08	0.11
192	-43.33	-43.68	-43.37	0.71	0.09
193	-45.71	-46.24	-45.67	1.06	-0.09
194	-32.26	-31.97	-32.25	-0.56	-0.02
195	-53.15	-53.66	-52.77	1.03	-0.77
196	-44.84	-45.5	-44.84	1.32	0
197	-40.62	-40.43	-40.54	-0.38	-0.16
198	-4.06	-4.06	-4.06	0	0
199	-4.22	-4.22	-4.22	0	0
200	-57.6	-57.89	-57.67	0.57	0.14
201	-59.35	-59.54	-59.28	0.39	-0.13
202	-22.24	-21.95	-22.39	-0.57	0.3
203	-41.32	-40.93	-41.56	-0.79	0.47
204	-36.35	-36.12	-36.46	-0.45	0.22
205	-52.55	-52.86	-52.6	0.62	0.08
206	-54.57	-54.97	-54.54	0.79	-0.07
207	-31.26	-31.05	-31.15	-0.4	-0.21
208	-47	-46.97	-47.18	-0.06	0.34
209	-45.32	-45.03	-45.39	-0.59	0.14
210	-42.96	-42.79	-42.78	-0.35	-0.36
211	-26.07	-26.11	-26.02	0.08	-0.11
212	-42.29	-41.98	-42.24	-0.61	-0.09
213	-41.02	-40.82	-41.24	-0.41	0.44
214	-73.42	-73.39	-73.48	-0.06	0.12
215	-67.66	-68.35	-67.43	1.38	-0.47
216	-25.51	-25.17	-25.47	-0.68	-0.08
217	-32.23	-32.02	-32.12	-0.42	-0.21
218	-69.92	-70.51	-69.89	1.18	-0.06
219	-29.52	-29.19	-29.53	-0.67	0.02
220	-41.46	-41.69	-41.32	0.46	-0.27
221	-49.46	-49.17	-49.35	-0.59	-0.23
222	-56.95	-56.74	-57.15	-0.41	0.4
223	-64.78	-64.93	-64.71	0.31	-0.14
224	-54.02	-54.27	-53.72	0.49	-0.6
225	-42.05	-41.73	-42.2	-0.64	0.31
226	-50.7	-50.35	-50.55	-0.7	-0.3
227	-42.82	-42.65	-42.71	-0.35	-0.24
228	-52.94	-54.02	-53.36	2.15	0.83
229	-76.05	-76.77	-75.9	1.44	-0.3
230	-32.49	-32.15	-32.34	-0.67	-0.28
231	-54.23	-54.35	-54.24	0.23	0.02
232	-40.78	-40.59	-40.64	-0.38	-0.29
233	-34.47	-34.46	-34.43	-0.01	-0.08
234	-28.49	-28.17	-28.45	-0.65	-0.07
235	-46.32	-46.05	-46.43	-0.54	0.23
236	-50.56	-50.64	-50.16	0.17	-0.79
237	-58.65	-58.48	-58.5	-0.34	-0.28
238	-22.91	-22.67	-22.86	-0.47	-0.1
239	-62.57	-62.95	-62.77	0.77	0.39
240	-67.5	-67.61	-67.37	0.22	-0.25
241	-35.49	-35.22	-35.54	-0.54	0.1
242	-68.83	-69.04	-68.89	0.43	0.12
243	-66.98	-66.67	-66.99	-0.62	0.02
244	-55.41	-55.18	-55	-0.45	-0.81
245	-35.05	-34.71	-35.03	-0.69	-0.03
246	-55.44	-56.29	-55.43	1.7	-0.02
247	-49.24	-50.03	-49.63	1.59	0.79
248	-44.88	-44.65	-44.98	-0.46	0.19
249	-44.82	-44.52	-44.85	-0.59	0.06
250	-62.59	-62.59	-62.46	0.01	-0.26
251	-27.88	-27.55	-28.01	-0.66	0.25
252	-26.35	-26.01	-26.36	-0.67	0.04
253	-43.15	-43.3	-43.09	0.3	-0.11
254	-24.44	-24.17	-24.43	-0.53	-0.01
255	-31.69	-31.35	-31.67	-0.69	-0.04
256	-22.3	-22.03	-22.09	-0.53	-0.41
257	-31.83	-31.49	-31.88	-0.67	0.1
258	-30.01	-29.9	-29.93	-0.22	-0.15
259	-3.92	-3.92	-3.92	0	0
260	-31.36	-31.36	-31.42	0	0.12
261	-37.68	-37.92	-37.7	0.48	0.05
262	-57.14	-57.01	-57.22	-0.28	0.14
263	-42.43	-42.2	-42.56	-0.46	0.26
264	-47.63	-47.73	-47.89	0.2	0.53
265	-33.8	-33.46	-33.77	-0.69	-0.07
266	-50.45	-50.7	-50.48	0.5	0.06
267	-78.25	-78.49	-78.47	0.48	0.44
268	-36.08	-35.81	-36.06	-0.54	-0.05
269	-66.83	-67.05	-66.52	0.44	-0.62
270	-65.21	-65.49	-65.07	0.55	-0.28
271	-61.18	-63	-62.01	3.64	1.66
272	-70.81	-71.78	-70.44	1.95	-0.73
273	-52.44	-52.41	-52.51	-0.05	0.16
274	-53.29	-52.99	-53.42	-0.59	0.25
275	-62.59	-63.11	-62.57	1.03	-0.06
276	-53.41	-53.11	-53.41	-0.6	-0.01
277	-38.07	-37.74	-38.05	-0.65	-0.03
278	-47.76	-47.6	-47.64	-0.31	-0.22
279	-16.52	-16.3	-16.52	-0.45	0
280	-42.45	-42.66	-42.41	0.42	-0.09
281	-70.26	-70.07	-70.41	-0.38	0.31
282	-74.56	-74.99	-74.23	0.87	-0.66
283	-62.22	-62.49	-61.9	0.53	-0.66
284	-53.88	-53.61	-53.71	-0.55	-0.36
285	-49.46	-49.18	-49.65	-0.56	0.39
286	-50.04	-50.02	-49.92	-0.05	-0.24
287	-42.29	-41.96	-42.44	-0.67	0.3
288	-68.23	-68.51	-68.18	0.55	-0.1
289	-58.76	-58.83	-58.65	0.14	-0.22
290	-56.17	-56.45	-56.3	0.56	0.26
291	-27.01	-26.67	-26.96	-0.67	-0.1
292	-38.17	-38.36	-38.12	0.38	-0.11
293	-16.11	-15.77	-16.04	-0.68	-0.14
294	-73.29	-74.86	-74.16	3.15	1.73
295	-59.89	-59.85	-59.75	-0.09	-0.29
296	-51.89	-51.91	-51.68	0.03	-0.42
297	-50.45	-50.47	-50.29	0.04	-0.32
298	-48.35	-48.09	-48.33	-0.51	-0.03
299	-57.37	-57.36	-57.37	-0.02	0
300	-42.91	-42.65	-42.96	-0.52	0.11
301	-69.9	-70.16	-69.74	0.53	-0.31
302	-61.71	-62.13	-61.43	0.85	-0.55
303	-55.05	-55.84	-55.07	1.59	0.04
304	-63.56	-63.9	-63.36	0.67	-0.41
305	-54.11	-53.83	-53.98	-0.55	-0.25
306	-65.66	-66.34	-65.55	1.35	-0.22
307	-62.36	-62.87	-62.65	1.02	0.58
308	-54.08	-53.89	-53.99	-0.39	-0.19
309	-41.45	-42.38	-41.99	1.86	1.09
310	-44.02	-43.75	-43.9	-0.55	-0.23
311	-46.72	-46.64	-46.62	-0.16	-0.2
312	-55.28	-55.75	-55.3	0.94	0.06
313	-54.87	-55.36	-54.83	0.98	-0.08
314	-53.41	-54.32	-53.87	1.82	0.93
315	-60	-60.63	-60.18	1.26	0.36
316	-68.62	-68.83	-68.61	0.42	-0.02
317	-60.18	-60.84	-60.33	1.33	0.3
318	-72.26	-72.11	-72.09	-0.29	-0.34
319	-38.65	-40.59	-39.41	3.89	1.52
320	-36.94	-36.61	-36.86	-0.66	-0.17
321	-62.5	-62.27	-62.68	-0.47	0.36
322	-61.06	-61.75	-61.17	1.37	0.22
323	-60.55	-60.59	-60.51	0.08	-0.07
324	-77.82	-78.15	-77.7	0.67	-0.23
325	-43.82	-45.03	-44.37	2.42	1.1
326	-81.44	-81.47	-81.57	0.05	0.27
327	-60.47	-61.7	-61.06	2.47	1.2
328	-74.59	-75.09	-74.64	1	0.11
329	-44.41	-44.89	-44.51	0.95	0.2
330	-64.86	-64.77	-65.01	-0.19	0.29
331	-67.43	-68.34	-67.24	1.82	-0.39
332	-64.63	-64.45	-64.59	-0.36	-0.07
333	-90.49	-92.42	-91.67	3.87	2.36
334	-65.91	-67.62	-66.31	3.41	0.8
335	-53.06	-52.97	-53.03	-0.18	-0.07
336	-52.34	-52.31	-52.28	-0.06	-0.12
337	-66.44	-66.93	-66.31	0.98	-0.27
338	-67.85	-67.87	-67.72	0.05	-0.26
339	-55.6	-55.73	-55.69	0.27	0.19
340	-52.63	-52.5	-52.61	-0.25	-0.03
341	-47.66	-47.41	-47.5	-0.49	-0.31
342	-63.04	-63.23	-62.43	0.37	-1.22
343	-57.05	-57.17	-56.67	0.24	-0.77
344	-50.74	-50.59	-50.73	-0.29	-0.03
345	-78.61	-78.63	-78.79	0.04	0.37
346	-38.24	-38.07	-38.23	-0.33	0
347	-24.17	-23.85	-24.22	-0.63	0.12
348	-69.23	-69.92	-69.05	1.38	-0.36
349	-43.56	-43.79	-43.25	0.45	-0.62
350	-48.03	-47.9	-47.94	-0.25	-0.17
351	-41.46	-41.55	-41.45	0.18	-0.02
352	-63.18	-63.15	-63.07	-0.06	-0.21
353	-30.23	-30.11	-30.31	-0.22	0.17
354	-42.96	-42.75	-42.9	-0.42	-0.12
355	-72.93	-72.68	-72.93	-0.48	0
356	-31.92	-31.58	-31.79	-0.67	-0.26
357	-50.2	-50.91	-50.54	1.42	0.69
358	-37.56	-38.17	-37.65	1.21	0.17
359	-43.17	-43.12	-43.09	-0.1	-0.17
360	-74.75	-74.86	-74.75	0.22	-0.01
361	-58.98	-59.76	-59.32	1.55	0.67
362	-57.96	-57.68	-57.84	-0.56	-0.24
363	-66.12	-65.89	-65.97	-0.46	-0.31
364	-38.11	-38.99	-38.39	1.76	0.55
365	-41.67	-41.37	-41.5	-0.61	-0.34
366	-30.45	-30.26	-30.57	-0.39	0.23
367	-56.96	-58.06	-57.35	2.2	0.79
368	-60.89	-61.26	-60.95	0.76	0.13
369	-42.03	-41.81	-42.06	-0.45	0.06
370	-54.57	-54.83	-54.36	0.53	-0.41
371	-37.01	-36.73	-37.1	-0.57	0.18
372	-47.21	-47	-47.27	-0.42	0.12
373	-48.99	-48.67	-48.96	-0.63	-0.04
374	-45.55	-45.6	-45.65	0.1	0.19
375	-21.09	-21.23	-21.17	0.29	0.17
376	-3.76	-3.76	-3.76	0	0
377	-32.46	-32.25	-32.54	-0.42	0.16
378	-30.79	-30.53	-30.9	-0.52	0.23
379	-64.98	-65.88	-64.84	1.8	-0.27
380	-41.75	-41.57	-41.83	-0.35	0.17
381	-33.95	-34.14	-33.99	0.38	0.09
382	-43.96	-43.68	-43.84	-0.55	-0.24
383	-46.16	-47.98	-47.07	3.63	1.81
384	-45.64	-45.39	-45.47	-0.5	-0.36
385	-40.28	-39.93	-40.34	-0.7	0.13
386	-41.37	-41.3	-41.33	-0.14	-0.06
387	-77.89	-78.41	-77.58	1.04	-0.62
388	-53.1	-52.8	-53.05	-0.61	-0.11
389	-60.34	-60.17	-60.2	-0.35	-0.28
390	-89.79	-90.3	-89.52	1.02	-0.54
391	-65.87	-65.9	-65.84	0.06	-0.06
392	-55.6	-55.44	-55.72	-0.32	0.25
393	-64.43	-64.94	-64.54	1.01	0.22
394	-60.72	-60.77	-60.55	0.1	-0.36
395	-47.4	-47.23	-47.34	-0.35	-0.13
396	-29.57	-29.25	-29.48	-0.64	-0.18
397	-29.91	-29.58	-29.87	-0.66	-0.07
398	-47.2	-47.3	-47.27	0.2	0.14
399	-18.85	-18.52	-18.8	-0.66	-0.08
400	-55.04	-54.91	-54.99	-0.27	-0.1
401	-38.5	-39.17	-38.7	1.35	0.41
402	-41.57	-41.49	-41.37	-0.14	-0.4
403	-20.84	-20.52	-20.89	-0.65	0.1
404	-42.39	-44.41	-43.47	4.05	2.16
405	-48.51	-48.45	-48.38	-0.13	-0.26
406	-55.16	-55.25	-55.1	0.17	-0.13
407	-19.8	-19.45	-19.87	-0.7	0.13
408	-60.77	-60.71	-60.61	-0.12	-0.32
409	-53.12	-52.82	-53	-0.59	-0.23
410	-47.9	-47.68	-47.85	-0.43	-0.09
411	-69.19	-69.33	-69.05	0.28	-0.28
412	-48.67	-49.51	-48.65	1.68	-0.06
413	-57.21	-57.26	-57.36	0.1	0.3
414	-41.14	-40.88	-41.06	-0.52	-0.15
415	-38.85	-38.87	-38.74	0.04	-0.21
416	-67.55	-67.51	-67.78	-0.08	0.48
417	-44.87	-44.52	-44.93	-0.69	0.13
418	-35.06	-35.39	-35.2	0.65	0.27
419	-60.21	-60.19	-60.31	-0.03	0.2
420	-66.9	-66.59	-66.96	-0.62	0.14
421	-86.26	-86.29	-86.35	0.06	0.18
422	-45.94	-47.09	-46.53	2.3	1.18
423	-58	-57.97	-58.15	-0.07	0.3
424	-50.54	-50.26	-50.5	-0.56	-0.1
425	-38.86	-38.54	-38.85	-0.63	-0.02
426	-49.45	-49.77	-49.22	0.65	-0.46
427	-46.7	-46.7	-46.4	0.02	-0.59
428	-42.99	-43.28	-42.99	0.57	-0.01
429	-29.99	-29.67	-30.09	-0.65	0.19
430	-43.81	-43.49	-43.76	-0.64	-0.11
431	-26.44	-26.1	-26.5	-0.68	0.12
432	-44.55	-44.23	-44.82	-0.64	0.55
433	-27	-26.66	-26.97	-0.68	-0.05
434	-62.9	-63.81	-62.81	1.82	-0.17
435	-47.6	-47.32	-47.64	-0.56	0.08
436	-51.75	-51.93	-51.6	0.34	-0.3
437	-28.21	-27.91	-28.38	-0.61	0.33
438	-35.12	-34.96	-35.1	-0.32	-0.05
439	-41.03	-41.98	-41.17	1.9	0.28
440	-41.07	-40.99	-40.9	-0.16	-0.35
441	-48.74	-48.68	-48.78	-0.12	0.08
442	-46.45	-47.31	-46.81	1.73	0.72
443	-58.89	-58.78	-58.98	-0.21	0.18
444	-32.31	-32	-32.31	-0.62	-0.01
445	-40.31	-40.44	-40.25	0.24	-0.13
446	-49.16	-48.84	-49.18	-0.64	0.06
447	-57.18	-57.37	-57.25	0.38	0.13
448	-30.12	-29.81	-30.11	-0.62	-0.02
449	-72.47	-72.65	-72.29	0.37	-0.37
450	-51.01	-51.14	-50.92	0.26	-0.18
451	-36.34	-36	-36.37	-0.67	0.07
452	-54.88	-55.41	-54.8	1.06	-0.16
453	-41.74	-41.87	-42.03	0.27	0.6
454	-40.17	-40.1	-40.13	-0.14	-0.07
455	-19.46	-19.2	-19.46	-0.51	0.01
456	-48.27	-48.09	-48.26	-0.35	-0.02
457	-21.84	-21.52	-21.94	-0.63	0.19
458	-52.97	-52.88	-53.06	-0.19	0.17
459	-36.79	-36.45	-36.87	-0.68	0.16
460	-68.87	-68.94	-69.08	0.14	0.43
461	-24.47	-24.21	-24.33	-0.52	-0.27
462	-71.21	-71.33	-71.12	0.23	-0.18
463	-56.4	-57.59	-56.6	2.38	0.41
464	-16.95	-16.65	-16.94	-0.59	-0.03
465	-23.39	-23.05	-23.51	-0.67	0.24
466	-55.12	-55.1	-55.28	-0.05	0.31
467	-60.23	-60.26	-60	0.05	-0.47
468	-14.73	-14.38	-14.74	-0.7	0.02
469	-54.22	-55.1	-54.32	1.74	0.18
470	-8.92	-8.62	-8.93	-0.6	0.02
471	-39.26	-38.91	-39.01	-0.7	-0.51
472	-48.85	-49.05	-48.87	0.39	0.04
473	-54.52	-54.32	-54.41	-0.41	-0.22
474	-33.65	-33.32	-33.64	-0.65	-0.01
475	-51.4	-52.19	-51.64	1.58	0.48
476	-36.11	-35.88	-36.02	-0.47	-0.17
477	-31.4	-31.44	-31.38	0.09	-0.03
478	-25.21	-24.89	-25.27	-0.64	0.12
479	-36.34	-36.07	-36.25	-0.54	-0.17
480	-34.22	-33.89	-34.32	-0.66	0.19
481	-51.45	-51.74	-51.18	0.58	-0.53
482	-52.21	-51.9	-52.1	-0.61	-0.22
483	-43.13	-43.49	-42.95	0.71	-0.36
484	-19.63	-19.4	-19.65	-0.47	0.03
485	-31.37	-31.46	-31.44	0.18	0.13
486	-71.19	-71.38	-71.23	0.39	0.09
487	-59.91	-61.98	-61.32	4.16	2.82
488	-53.6	-53.44	-53.63	-0.33	0.05
489	-38.78	-38.45	-38.81	-0.66	0.05
490	-63.07	-63.63	-63.19	1.12	0.23
491	-22.19	-21.85	-22.18	-0.68	-0.02
492	-51.42	-51.13	-51.33	-0.58	-0.18
493	-37.93	-37.59	-38.02	-0.69	0.18
494	-70.72	-71.26	-70.89	1.08	0.35
495	-50.67	-50.75	-50.63	0.16	-0.09
496	-20.58	-20.29	-20.67	-0.58	0.19
497	-53.5	-53.81	-53.34	0.62	-0.33
498	-51.73	-51.5	-51.83	-0.45	0.21
499	-33.85	-33.57	-33.83	-0.56	-0.03
500	-21.57	-21.32	-21.58	-0.5	0.03
501	-40.26	-39.97	-40.15	-0.58	-0.23
502	-36.12	-36.73	-36.24	1.22	0.22
503	-55.7	-55.85	-55.94	0.31	0.48
504	-32	-31.67	-32.07	-0.65	0.15
505	-61.46	-61.39	-61.29	-0.14	-0.33
506	-38.57	-38.27	-38.61	-0.59	0.1
507	-52.9	-52.72	-52.85	-0.36	-0.11
508	-48.33	-48.54	-48.47	0.42	0.29
509	-19.62	-19.36	-19.6	-0.52	-0.03
510	-18.37	-18.71	-18.32	0.69	-0.09
511	-4.66	-4.66	-4.66	0	0
512	-4.3	-4.3	-4.3	0	0
513	-30.01	-30.15	-30.01	0.28	0
514	-21.01	-20.97	-21.03	-0.07	0.06
515	-56.92	-57.27	-57.17	0.72	0.51
516	-65.06	-65.38	-64.77	0.64	-0.57
517	-37.58	-37.26	-37.66	-0.65	0.15
518	-34.06	-33.71	-33.84	-0.7	-0.43
519	-63.51	-63.85	-63.21	0.69	-0.58
520	-34.56	-34.24	-34.62	-0.64	0.13
521	-44.59	-44.36	-44.56	-0.45	-0.06
522	-39.02	-39.39	-39.08	0.75	0.11
523	-25.39	-25.07	-25.38	-0.63	-0.02
524	-28.87	-29.9	-29.22	2.07	0.71
525	-31.63	-31.33	-31.54	-0.6	-0.19
526	-38.6	-38.43	-38.56	-0.33	-0.07
527	-34.13	-33.79	-34.02	-0.7	-0.23
528	-18.41	-18.15	-18.44	-0.52	0.06
529	-42.36	-42.07	-42.41	-0.57	0.11
530	-62.26	-62.49	-62.32	0.45	0.11
531	-68.35	-68.29	-68.24	-0.12	-0.22
532	-64.44	-65.12	-64.66	1.36	0.45
533	-52.39	-52.14	-52.22	-0.5	-0.34
534	-33.69	-33.34	-33.49	-0.7	-0.39
535	-64.56	-65.27	-64.54	1.42	-0.04
536	-47.84	-47.5	-47.79	-0.67	-0.11
537	-64.12	-64.44	-64.19	0.66	0.15
538	-47.26	-47.69	-47.6	0.84	0.67
539	-37.61	-37.32	-37.57	-0.58	-0.08
540	-35.99	-35.64	-35.91	-0.7	-0.15
541	-56.11	-56.09	-55.89	-0.05	-0.45
542	-43.79	-43.47	-43.71	-0.64	-0.16
543	-82.01	-83.12	-82.42	2.21	0.82
544	-65.37	-65.32	-65.23	-0.12	-0.29
545	-43.52	-43.22	-43.5	-0.61	-0.04
546	-62.03	-62.22	-61.89	0.38	-0.27
547	-34.05	-33.73	-34.07	-0.65	0.03
548	-28.11	-27.79	-28.14	-0.63	0.07
549	-48.09	-48.65	-48.26	1.12	0.34
550	-30.02	-29.73	-30.07	-0.57	0.1
551	-57.46	-57.16	-57.55	-0.6	0.18
552	-38.97	-38.7	-38.84	-0.56	-0.27
553	-46.74	-48.21	-47.29	2.96	1.11
554	-37.03	-36.79	-36.95	-0.49	-0.18
555	-46.02	-45.69	-45.93	-0.67	-0.19
556	-51.45	-51.35	-51.3	-0.19	-0.29
557	-76.65	-76.9	-76.81	0.5	0.3
558	-68.36	-68.79	-68.16	0.87	-0.4
559	-57.21	-59.29	-58.2	4.17	1.98
560	-29.55	-29.25	-29.49	-0.6	-0.12
561	-45.06	-45.01	-45.18	-0.09	0.24
562	-76.65	-76.86	-76.29	0.42	-0.73
563	-33.96	-33.67	-33.87	-0.59	-0.2
564	-58.65	-58.74	-58.67	0.17	0.04
565	-66.29	-66.51	-66.15	0.45	-0.26
566	-36.9	-36.58	-36.79	-0.63	-0.22
567	-46.95	-46.95	-46.96	0	0.03
568	-64.68	-65.12	-64.33	0.86	-0.71
569	-32.61	-32.32	-32.59	-0.58	-0.04
570	-29.35	-29.01	-29.28	-0.66	-0.12
571	-33.15	-32.8	-33.17	-0.7	0.04
572	-45.51	-45.58	-45.66	0.13	0.31
573	-84.5	-84.88	-84.49	0.75	-0.02
574	-29.15	-28.9	-29.12	-0.5	-0.06
575	-47.52	-47.33	-47.6	-0.37	0.16
576	-27.93	-27.76	-27.87	-0.35	-0.13
577	-37.68	-37.36	-37.75	-0.65	0.13
578	-24.7	-24.35	-24.79	-0.7	0.18
579	-29.33	-30.3	-29.79	1.95	0.92
580	-21.85	-21.53	-21.92	-0.63	0.14
581	-54.11	-53.91	-54.17	-0.41	0.12
582	-22.97	-22.74	-22.99	-0.47	0.03
583	-34.75	-34.46	-34.86	-0.57	0.22
584	-72.79	-73.21	-72.72	0.85	-0.13
585	-25.83	-25.58	-25.81	-0.51	-0.04
586	-37.08	-37.04	-36.93	-0.08	-0.29
587	-4.11	-4.11	-4.11	0	0
588	-4.28	-4.28	-4.28	0	0
589	-46.06	-45.79	-46.09	-0.55	0.07
590	-65.28	-65.27	-65.13	-0.02	-0.3
591	-52.98	-52.65	-52.86	-0.66	-0.24
592	-46.85	-47.31	-46.86	0.91	0.01
593	-33.96	-34.14	-33.83	0.36	-0.26
594	-24.69	-24.71	-24.68	0.05	-0.01
595	-59.71	-59.58	-59.76	-0.26	0.09
596	-56.62	-56.84	-56.08	0.43	-1.08
597	-65.84	-66.65	-65.67	1.62	-0.34
598	-38.43	-38.21	-38.47	-0.44	0.07
599	-64.79	-65	-64.26	0.43	-1.06
600	-45.88	-45.75	-45.78	-0.27	-0.2
601	-61.06	-60.95	-60.92	-0.24	-0.29
602	-32.63	-32.29	-32.72	-0.69	0.17
603	-59.91	-59.85	-59.95	-0.11	0.09
604	-44.12	-44.18	-44	0.11	-0.23
605	-66.09	-66.64	-65.98	1.11	-0.2
606	-60.63	-60.88	-60.58	0.51	-0.1
607	-21.27	-20.96	-21.25	-0.63	-0.05
608	-41.67	-41.49	-41.71	-0.35	0.09
609	-29.85	-29.5	-29.94	-0.7	0.17
610	-30.1	-29.8	-30.11	-0.6	0.03
611	-36.95	-36.67	-36.92	-0.58	-0.07
612	-47.11	-46.76	-46.98	-0.7	-0.26
613	-51.98	-51.99	-51.75	0.02	-0.46
614	-62.67	-62.69	-62.76	0.02	0.17
615	-50.32	-50.11	-50.25	-0.41	-0.14
616	-29.71	-29.65	-29.6	-0.12	-0.23
617	-27.48	-27.14	-27.53	-0.68	0.11
618	-70.59	-70.76	-70.6	0.34	0.02
619	-70.28	-70.29	-70.43	0.03	0.31
620	-46.43	-46.74	-46.52	0.61	0.18
621	-64.87	-64.94	-64.65	0.15	-0.44
622	-56.67	-56.55	-56.68	-0.24	0.02
623	-39.72	-39.75	-39.74	0.06	0.03
624	-54.73	-54.56	-54.71	-0.35	-0.04
625	-44.07	-43.82	-44.09	-0.51	0.04
626	-42.95	-42.69	-42.97	-0.52	0.05
627	-48.81	-48.92	-48.5	0.2	-0.62
628	-32.61	-32.34	-32.62	-0.53	0.03
629	-45.49	-45.59	-45.55	0.2	0.11
630	-24.04	-23.71	-24.06	-0.67	0.04
631	-31.95	-31.62	-31.99	-0.65	0.09
632	-48.73	-48.96	-48.65	0.45	-0.16
633	-41.74	-41.58	-41.59	-0.32	-0.3
634	-37.74	-37.48	-37.84	-0.53	0.2
635	-65.47	-65.48	-65.42	0.04	-0.09
636	-34.67	-34.55	-34.65	-0.24	-0.04
637	-37.85	-37.51	-37.82	-0.66	-0.04
638	-67.95	-67.94	-67.93	-0.01	-0.03
639	-37.36	-38.18	-37.67	1.65	0.63
640	-28.28	-27.93	-28.41	-0.7	0.26
641	-56.66	-57.52	-56.88	1.73	0.45
642	-53.05	-54.73	-54.38	3.34	2.66
643	-50.96	-50.89	-50.87	-0.15	-0.19
644	-38.45	-38.26	-38.41	-0.39	-0.08
645	-73.9	-75.68	-74.59	3.55	1.38
646	-60.58	-61.01	-60.65	0.86	0.14
647	-68.48	-68.92	-68.37	0.88	-0.23
648	-50.41	-50.6	-50.32	0.37	-0.19
649	-48.27	-48.82	-48.48	1.1	0.42
650	-57.84	-58.07	-57.8	0.45	-0.1
651	-66.71	-67.31	-66.68	1.2	-0.07
652	-63.93	-63.83	-63.93	-0.2	0
653	-35.48	-36.4	-35.82	1.85	0.68
654	-28.04	-28.48	-28.08	0.88	0.07
655	-33.79	-33.6	-33.58	-0.38	-0.42
656	-36.89	-37.34	-36.74	0.9	-0.3
657	-48.07	-47.78	-48.04	-0.59	-0.07
658	-32.8	-32.64	-32.47	-0.34	-0.67
659	-50.19	-49.85	-50.13	-0.68	-0.11
660	-62.33	-62.25	-62.23	-0.15	-0.2
661	-8.92	-8.62	-8.93	-0.6	0.02
662	-20.85	-20.51	-20.83	-0.68	-0.03
663	-49.19	-49.18	-49.23	-0.02	0.08
664	-34.41	-34.21	-34.27	-0.39	-0.27
665	-9.48	-9.18	-9.44	-0.59	-0.08
666	-57.56	-57.26	-57.56	-0.58	0.02
667	-39.92	-40.35	-39.93	0.86	0.02
668	-28.29	-27.95	-28.26	-0.67	-0.07
669	-17.44	-17.14	-17.42	-0.6	-0.04
670	-44.02	-43.75	-44.03	-0.53	0.02
671	-43.4	-43.4	-43.34	-0.01	-0.12
672	-40.91	-40.56	-40.6	-0.7	-0.61
673	-18.29	-17.95	-18.33	-0.67	0.07
674	-53.22	-53.02	-53.19	-0.4	-0.07
675	-27.18	-26.88	-27.19	-0.61	0.03
676	-11.24	-11.14	-11.23	-0.18	-0.02
677	-47.48	-47.32	-47.33	-0.32	-0.3
678	-45.05	-45.44	-45.16	0.78	0.23
679	-43.2	-44.29	-43.32	2.19	0.25
680	-56.74	-56.61	-56.91	-0.25	0.35
681	-43.82	-43.6	-43.72	-0.45	-0.21
682	-23.7	-23.74	-23.68	0.09	-0.03
683	-19.84	-20.36	-19.75	1.05	-0.17
684	-16.13	-16.92	-16.38	1.59	0.51
685	-19.62	-19.97	-19.48	0.69	-0.28
686	-8.97	-8.9	-9	-0.13	0.06
687	-26.75	-26.83	-26.74	0.16	-0.03
688	-29.64	-29.67	-29.71	0.06	0.13
689	-54.16	-54.84	-54.35	1.35	0.36
690	-55.4	-56.27	-55.61	1.75	0.43
691	-63.81	-64.17	-63.73	0.73	-0.16
692	-61.52	-61.78	-61.39	0.52	-0.27
693	-59.5	-59.71	-59.43	0.41	-0.14
694	-39.09	-39.23	-38.83	0.27	-0.52
695	-27.53	-27.51	-27.58	-0.05	0.1
696	-36.76	-36.56	-36.82	-0.41	0.11
697	-23.65	-23.48	-23.64	-0.34	-0.01
698	-36.14	-36.26	-36.09	0.25	-0.09
699	-31.84	-32.05	-31.73	0.41	-0.22
700	-40.87	-40.79	-40.83	-0.16	-0.08
701	-11.94	-11.74	-11.71	-0.39	-0.45
702	-40.01	-40.27	-40.06	0.52	0.09
703	-45.61	-45.8	-45.77	0.39	0.34
704	-29.9	-29.81	-29.83	-0.19	-0.15
705	-32.61	-32.33	-32.57	-0.57	-0.1
706	-47.88	-48.02	-47.94	0.28	0.12
707	-38.06	-38.73	-37.74	1.34	-0.64
708	-12.07	-11.86	-11.86	-0.43	-0.43
709	-27.45	-27.22	-27.25	-0.44	-0.4
710	-32.66	-32.33	-32.7	-0.66	0.08
711	-58.98	-59.03	-59.06	0.1	0.16
712	-38.79	-39.33	-39.13	1.08	0.68
713	-15.98	-15.73	-15.82	-0.5	-0.32
714	-40.1	-39.97	-40	-0.28	-0.21
715	-49.51	-49.73	-49.51	0.45	0.01
716	-32.88	-32.58	-32.93	-0.58	0.11
717	-32.97	-32.69	-33.02	-0.55	0.1
718	-42.21	-41.94	-42.27	-0.53	0.13
719	-63.32	-63.41	-63.11	0.17	-0.43
720	-59.33	-59.32	-59.27	-0.01	-0.13
721	-37.1	-37.02	-37.12	-0.17	0.03
722	-9.69	-9.65	-9.66	-0.06	-0.06
723	-18	-18.25	-18.01	0.49	0.03
724	-7.44	-7.43	-7.44	-0.02	-0.01
725	-8.48	-8.44	-8.48	-0.07	0.01
726	-20.73	-20.82	-20.8	0.17	0.15
727	-13.04	-13.07	-13.02	0.07	-0.04
728	-11.37	-11.55	-11.45	0.36	0.17
729	-17.23	-17.44	-17.21	0.42	-0.04
730	-13.73	-13.94	-13.67	0.41	-0.12
731	-5.07	-5.05	-5.08	-0.04	0.01
732	-15.52	-15.94	-15.71	0.84	0.39
733	-18.8	-18.88	-18.83	0.16	0.07
734	-41.3	-42.09	-41.44	1.58	0.28
735	-53.21	-53.23	-53.21	0.05	0
736	-52.53	-52.65	-52.58	0.24	0.1
737	-44.41	-44.73	-44.25	0.64	-0.32
738	-27.77	-27.66	-27.74	-0.22	-0.05
739	-24.77	-24.69	-24.74	-0.15	-0.05
740	-30.57	-30.53	-30.57	-0.08	0.01
741	-18	-17.8	-18.03	-0.4	0.07
742	-41.42	-41.04	-41.52	-0.75	0.21
743	-23.42	-23.09	-23.53	-0.66	0.22
744	-15.99	-15.79	-16.07	-0.41	0.15
745	-38.73	-38.68	-38.79	-0.09	0.12
746	-46.91	-47.84	-47.03	1.85	0.23
747	-45.91	-45.98	-45.66	0.16	-0.5
748	-32.68	-32.75	-32.68	0.15	0
749	-39.05	-39.23	-39.01	0.36	-0.08
750	-12.42	-12.22	-12.19	-0.4	-0.46
751	-43.22	-43.36	-43.21	0.28	-0.02
752	-21.26	-20.98	-21.18	-0.55	-0.16
753	-11.94	-11.74	-11.71	-0.39	-0.45
754	-16.35	-16.15	-16.4	-0.38	0.11
755	-15.57	-15.61	-15.68	0.08	0.23
756	-29.53	-29.3	-29.55	-0.47	0.04
757	-38.16	-38	-38.04	-0.31	-0.23
758	-47.76	-47.82	-47.84	0.12	0.15
759	-26.26	-26.62	-26.21	0.72	-0.1
760	-40.65	-40.66	-40.41	0.03	-0.48
761	-36.34	-37.27	-36.22	1.86	-0.25
762	-37.11	-36.78	-37.26	-0.66	0.31
763	-33.78	-34.07	-33.68	0.58	-0.21
764	-45.84	-45.9	-45.87	0.12	0.06
765	-47.48	-47.57	-47.39	0.18	-0.19
766	-29.88	-30.2	-29.97	0.66	0.18
767	-39.89	-40.02	-39.8	0.27	-0.18
768	-28.37	-28.29	-28.39	-0.17	0.03
769	-29.62	-29.72	-29.68	0.2	0.11
770	-49.98	-50.59	-49.88	1.22	-0.19
771	-30.61	-30.4	-30.52	-0.41	-0.17
772	-22.57	-22.84	-22.9	0.54	0.67
773	-36.57	-36.76	-36.56	0.38	-0.02
774	-28.43	-28.3	-28.31	-0.26	-0.25
775	-51.54	-51.56	-51.56	0.04	0.02
776	-53.42	-53.4	-53.46	-0.05	0.08
777	-37.15	-36.92	-36.95	-0.47	-0.39
778	-12.18	-11.97	-11.98	-0.43	-0.41
779	-27.98	-28.42	-28.19	0.88	0.41
780	-44.62	-44.72	-44.4	0.19	-0.44
781	-31.42	-31.23	-31.31	-0.4	-0.23
782	-15.99	-15.66	-16.22	-0.65	0.47
783	-17.17	-16.87	-17.16	-0.6	-0.02
784	-21.86	-22.19	-22.24	0.65	0.76
785	-35.49	-35.34	-35.46	-0.31	-0.06
786	-33.45	-33.56	-33.47	0.21	0.03
787	-19.65	-19.52	-19.73	-0.27	0.15
788	-44.86	-44.78	-44.86	-0.16	0
789	-42.14	-41.87	-42.25	-0.55	0.21
790	-33.84	-33.74	-33.85	-0.2	0.02
791	-37.5	-37.62	-37.38	0.23	-0.25
792	-29.32	-29.09	-29.32	-0.47	0
793	-56.55	-56.41	-56.26	-0.28	-0.59
794	-50.1	-49.87	-50.16	-0.48	0.12
795	-14.86	-14.91	-14.84	0.09	-0.04
796	-13.5	-13.59	-13.5	0.18	0
797	-40.84	-40.98	-40.69	0.28	-0.28
798	-50.12	-50.38	-50.09	0.52	-0.07
799	-41.64	-41.51	-41.69	-0.25	0.11
800	-40.84	-40.72	-40.89	-0.23	0.1
801	-28	-27.7	-28	-0.61	0
802	-15.7	-15.59	-15.64	-0.21	-0.11
803	-40.77	-40.92	-40.65	0.3	-0.24
804	-36.19	-35.92	-36.1	-0.54	-0.17
805	-18.97	-19.08	-19.04	0.21	0.13
806	-27.56	-27.51	-27.58	-0.1	0.04
807	-47.56	-47.37	-47.31	-0.38	-0.51
808	-34.95	-34.76	-34.89	-0.37	-0.11
809	-39.68	-40.04	-39.77	0.73	0.19
810	-46.35	-46.07	-46.29	-0.56	-0.12
811	-42.86	-42.65	-42.82	-0.42	-0.07
812	-46.26	-46.37	-46.22	0.21	-0.08
813	-26.5	-26.45	-26.48	-0.1	-0.05
814	-42.3	-42.1	-42.23	-0.4	-0.14
815	-38.82	-38.85	-38.78	0.05	-0.08
816	-30.21	-30.82	-30.26	1.23	0.11
817	-21.12	-20.92	-21.11	-0.41	-0.03
818	-32.93	-32.99	-33.02	0.12	0.17
819	-35.52	-35.17	-35.52	-0.69	0.01
820	-27.75	-27.89	-27.76	0.27	0.01
821	-38.19	-38.18	-38.13	-0.02	-0.12
822	-41.85	-41.74	-41.68	-0.21	-0.33
823	-22.32	-22.24	-22.34	-0.16	0.04
824	0	0	0	0	0
825	-26.08	-25.99	-26.08	-0.17	0.01
826	-31.07	-30.8	-31.17	-0.53	0.2
827	-38.52	-39.12	-38.45	1.22	-0.12
828	-30.82	-30.91	-30.87	0.18	0.09
829	-24.34	-24.27	-24.57	-0.14	0.45
830	-13.3	-13.04	-13.26	-0.52	-0.1
831	-11.32	-11.07	-11.19	-0.49	-0.24
832	-12.11	-11.9	-11.89	-0.43	-0.44
833	-43.83	-43.84	-43.82	0.02	-0.01
834	-32.26	-32.38	-32.31	0.25	0.1
835	-36.64	-36.36	-36.55	-0.57	-0.17
836	-40.06	-39.84	-40.04	-0.44	-0.03
837	-48.09	-48.55	-48.06	0.91	-0.05
838	-38.15	-37.89	-38.14	-0.52	-0.01
839	-61.93	-63.54	-62.12	3.2	0.36
840	-66.58	-67.21	-66.46	1.26	-0.24
841	-41.24	-41	-41.23	-0.47	-0.01
842	-24.33	-24.13	-24.24	-0.4	-0.19
843	-27.9	-27.57	-27.91	-0.67	0.02
844	-56.87	-56.94	-56.62	0.14	-0.5
845	-62.44	-62.89	-62.55	0.91	0.23
846	-21.98	-21.84	-22.02	-0.28	0.07
847	-44.97	-44.74	-45.09	-0.48	0.23
848	-47.45	-48.48	-47.84	2.06	0.8
849	-63.15	-63.54	-63.5	0.79	0.71
850	-31.43	-31.64	-31.46	0.42	0.07
851	-43.7	-43.83	-43.8	0.25	0.2
852	-49.95	-49.89	-50	-0.11	0.1
853	-44.92	-44.93	-44.86	0.01	-0.13
854	-54.38	-54.22	-54.43	-0.31	0.11
855	-47.14	-47.2	-47.16	0.12	0.04
856	-50.91	-51.02	-50.9	0.21	-0.01
857	-37.9	-37.92	-37.93	0.04	0.06
858	-40.09	-42.17	-41.12	4.17	2.07
859	-20.41	-20.92	-20.51	1.03	0.19
860	-12.31	-12.57	-12.33	0.52	0.04
861	-13.14	-13.18	-13.15	0.08	0.02
862	-9.23	-9.29	-9.23	0.12	0
863	-18.31	-18.25	-18.18	-0.12	-0.25
864	-32.82	-32.79	-32.91	-0.05	0.19
865	-22.47	-23.27	-22.81	1.6	0.69
866	-16.25	-16.45	-16.28	0.39	0.06
867	-16.77	-17	-16.81	0.46	0.08
868	-32.13	-32.54	-32.27	0.81	0.27
869	-21.44	-21.55	-21.41	0.22	-0.06
870	-3.96	-3.96	-3.96	0	0
871	0	0	0	0	0
872	-4.07	-4.07	-4.07	0	0
873	-13.3	-13.29	-13.31	-0.01	0.03
874	-16.77	-16.77	-16.77	-0.01	0
875	-23.16	-23.37	-23.27	0.43	0.22
876	-16.33	-16.41	-16.32	0.15	-0.03
877	-14.16	-14.22	-14.16	0.1	0
878	-13.59	-13.58	-13.59	-0.01	0
879	-14.44	-14.45	-14.42	0.02	-0.04
880	-3.8	-3.8	-3.8	0	0
