# Supplementary material for: Variation in selection constraints on teleost TLRs with emphasis on their repertoire in the Walking catfish, Clarias batrachus
Source: Sci Rep. 2020 Dec 7;10:21394. doi: 10.1038/s41598-020-78347-6 (PMC7721727; doi:10.1038/s41598-020-78347-6)
Supplement: Supplementary file 26 — Supplementary Information 26. [file 41598_2020_78347_MOESM26_ESM.zip › T2/busted/result.json]

{
  "Evidence Ratios": {
    "constrained": [
      [
        0.9335851349193927,
        1.012185288577706,
        0.9484768253425112,
        1.053688714435917,
        0.896344735401676,
        0.8145776268589803,
        0.899186216452471,
        1.210872489073015,
        1.064585034299007,
        1.051348696278635,
        1.102191401309842,
        1.050602962408244,
        1.04281747324507,
        1.067224166764762,
        0.9370447299265323,
        1.052073269402613,
        1.331357373532784,
        2.36647178028699,
        1.288051925821948,
        1.427191724237758,
        3.648873704254986,
        1.176947611856854,
        1.473043050250484,
        1.108597283807431,
        3.320150797125021,
        1,
        1,
        1.1010586718855,
        0.9323054553007631,
        0.8351556542340887,
        1.00926743886623,
        1.239058278424602,
        1.268376713544558,
        0.7261176510983651,
        0.9972279022582443,
        0.8858319357898282,
        1.515199220383447,
        0.8501220021950302,
        1.618618466316866,
        1.086981935546161,
        0.9420511309397182,
        1.628911565663781,
        2.126103886492862,
        0.7544655621251926,
        1.592469812420615,
        4.383512699677171,
        0.8627643905351664,
        7.16378642003294,
        0.7820380754442414,
        0.7156038066884592,
        1.298141117999342,
        1.530188150762348,
        1.286385095441299,
        0.8476843989857965,
        0.7062552536474458,
        1.191994561621892,
        0.7055126017982514,
        0.7149066166173521,
        1.572956803442608,
        0.7896730916566405,
        1.893522527914253,
        0.8844207998458973,
        2.32803223864728,
        1.975275556465035,
        0.7132887339768583,
        0.7135476191337573,
        0.9580922817667229,
        0.7169768143714297,
        0.7410789063649897,
        1.211654587017084,
        0.9540649019264267,
        1.144662802648309,
        0.7861463102799756,
        1.053830350609974,
        1.450891967765525,
        0.7123794061570888,
        0.7044796603605517,
        0.8391690929039888,
        0.7178277906847805,
        0.7740085995035917,
        0.7175500039024929,
        1.027154445949315,
        0.9156928198371009,
        2.303590798956108,
        1.032222286148214,
        0.7267027253034074,
        0.8710993326852583,
        1.063146961503643,
        0.9259354896708365,
        0.7061316779808792,
        0.740268675308977,
        1.168692407915675,
        0.8054588383661887,
        1.074433329290496,
        0.9298521240020168,
        1.19256737654757,
        0.7481839217132431,
        0.8602712923944776,
        0.8192126395387834,
        0.7486786700000315,
        0.8186508507255802,
        1.063840834574574,
        0.7772815393114149,
        0.8538570613509655,
        0.7766506654424198,
        0.8406686017551129,
        0.8328964745754212,
        2.392756762918384,
        1.810866746259741,
        0.7424635692024787,
        0.8257190792113673,
        0.8093848785210933,
        1.50899096034335,
        0.7091543176495145,
        0.7125666405474804,
        1.396669339558816,
        0.9322426889305792,
        0.8817673258885258,
        3.885574483497785,
        0.9415982921681025,
        0.783333462299415,
        1.046583672166445,
        2.687586277694983,
        0.7275976915406391,
        0.7065837672660719,
        0.7574380276224033,
        0.7139533127437087,
        1.464383171631059,
        0.7115043806686003,
        1.334926526426067,
        0.8580063977529727,
        0.8656945739508211,
        1.279419689199461,
        0.7943531248472124,
        3.385524095515848,
        0.8882659305361984,
        1.415571416197293,
        0.7407004921038016,
        0.7133943189882757,
        2.108497582600994,
        1.055192020888435,
        0.7246080275249527,
        2.137237161051135,
        0.7630339147747744,
        0.7169471965312614,
        0.7532282624762164,
        1.275812342157383,
        0.7412599393581247,
        0.7305027060909063,
        0.7912401673743918,
        0.7993255458158133,
        1.025813078768811,
        0.7794740314329208,
        1.059814864388379,
        0.7470569269657338,
        0.89122410939755,
        2.262694936952413,
        2.39258903242297,
        1.037233876243207,
        0.7099101722210999,
        0.8575275562133162,
        0.8949021454180061,
        1,
        1.000000000000001,
        1.083966721578991,
        1.116659301581366,
        0.8228511225719471,
        0.715292035000646,
        0.9793301785823415,
        3.355279116691858,
        1.129251049893847,
        1.178785741819574,
        0.9504171545692987,
        0.9779981276760962,
        0.9851756295651867,
        0.743205811526179,
        0.7269522634969156,
        2.869183134306526,
        0.8212054707974198,
        1.21078530101382,
        0.7254801977363566,
        0.7106763712410696,
        0.7166135563000242,
        0.804092503217474,
        1.428882227146989,
        0.9336804442891374,
        0.7332602825821408,
        1.67533683032854,
        0.8602480010782751,
        1.010547058621294,
        1.041642905221756,
        1.427433040884744,
        1.697977895187814,
        0.7542919429160666,
        1.669582370129643,
        1.932581382719961,
        0.8288834797352117,
        1,
        1,
        1.332362689498663,
        1.21589624726123,
        0.750919615334912,
        0.6750279143713911,
        0.7980809200674658,
        1.365080481114511,
        1.484378622790549,
        0.817117478371714,
        0.9689923505247179,
        0.7455240227878602,
        0.837703788185242,
        1.038779422040544,
        0.7355174909017806,
        0.8157429300264839,
        0.9685372358730936,
        1.99708688779681,
        0.7129171409751139,
        0.8123285179588081,
        1.803868125515186,
        0.7148202696446012,
        1.258891190185817,
        0.7449199721564813,
        0.8135149863027777,
        1.170096934179458,
        1.277299139791092,
        0.7260047427809495,
        0.7059075236255714,
        0.8374977803007015,
        2.932939284454921,
        2.051800076793235,
        0.7141984883185398,
        1.124007461413798,
        0.8254381392413953,
        0.9942001634787128,
        0.7233296483597085,
        0.7622296221381398,
        1.086361203874179,
        0.842407097858318,
        0.7896948315421168,
        1.466093981141318,
        1.117711021252191,
        0.7629422986986342,
        1.242276441968361,
        0.7336708301816872,
        0.7994993806624685,
        0.7099758280843453,
        2.340003680362368,
        2.215334118732852,
        0.7932119048659417,
        0.7436953553117253,
        1.007309031964435,
        0.7171724872790307,
        0.7135613532394476,
        1.164731857887018,
        0.7661573233401143,
        0.7094471521326664,
        0.7658206509835821,
        0.7145400186052945,
        0.8978175931451107,
        1,
        1.002164936732862,
        1.270014909278123,
        0.8712816124771049,
        0.7955492084493924,
        1.105273068713011,
        0.7067061742916358,
        1.287084281577829,
        1.271190948835597,
        0.7631942624559125,
        1.245278132489923,
        1.319399385189685,
        6.161188203023654,
        2.652304020792469,
        0.9735812909918184,
        0.7431712074759745,
        1.673465459811052,
        0.7394412722866179,
        0.7207298504360731,
        0.8570574568674928,
        0.7990466423286371,
        1.235647217903701,
        0.8285176315119125,
        1.548490474993205,
        1.303213102850807,
        0.7612657780933867,
        0.7561042142871833,
        0.9773038833694621,
        0.7162936841948296,
        1.319619811883724,
        1.070775311830896,
        1.322391272890772,
        0.7142166655331746,
        1.211614499651613,
        0.7118008081577724,
        4.820762830439337,
        0.9568845255517445,
        1.016628732682126,
        1.022423988204182,
        0.7741566881067432,
        0.9913429964722958,
        0.7717214036060139,
        1.30323824657249,
        1.531399193078554,
        2.216440126210697,
        1.395309177041958,
        0.7589798817640822,
        1.96609558370503,
        1.666768621671584,
        0.8243298950349832,
        2.539088447624904,
        0.7589516955996713,
        0.9230044844980773,
        1.603666901999134,
        1.630146172541916,
        2.487536670489132,
        1.875698650861664,
        1.231243664594355,
        1.948602817724841,
        0.8650806039995736,
        7.004801175966701,
        0.718029363201948,
        0.7918980267758147,
        1.987962253808048,
        1.03927082882842,
        1.397745720982328,
        3.354523070996646,
        1.026334306853868,
        3.442005411458391,
        1.646134960686927,
        1.608632056066223,
        0.9114698915927298,
        2.488135048727635,
        0.8367385389893678,
        6.909125373360452,
        5.514130869476563,
        0.9146118021500514,
        0.9726289116736382,
        1.632593428124639,
        1.022782050666364,
        1.142416032862312,
        0.8832196916942949,
        0.7841171000285162,
        1.204846652595157,
        1.127542898423076,
        0.8657518401006674,
        1.020216839616619,
        0.8473032442867874,
        0.7286184387567574,
        1.990676557802003,
        1.252062783593239,
        0.882634873112217,
        1.094285682936171,
        0.9715779488056907,
        0.8940150807133835,
        0.8115344282956115,
        0.7860989032226393,
        0.7138220908274698,
        2.031807273204235,
        1.829908563740545,
        0.9523306655671283,
        1.113587844207509,
        2.171939520360796,
        0.7568024116737768,
        0.7934403059321491,
        2.406763521563801,
        0.7386722321762194,
        0.8244529154440503,
        3.005348574745208,
        1.461565720585488,
        0.7975256891986443,
        1.305409031358909,
        0.7513835696727256,
        0.8103154635242117,
        0.7302898003963608,
        1.049993701198729,
        1.157550769470296,
        1,
        0.8098914472714548,
        0.7704295571884472,
        2.453932457415526,
        0.8375697088315097,
        1.210455171771905,
        0.760514784570234,
        6.154296914269525,
        0.7788459665652531,
        0.7037676124015546,
        0.9317913098015812,
        1.677870720292429,
        0.7378343214542407,
        0.8402396970053979,
        1.665089184230387,
        1.029933250083483,
        0.8513847949010203,
        1.658469158285435,
        1.050093970043286,
        0.8385854751245094,
        0.7264152410233854,
        0.7188954720219871,
        1.103770347345301,
        0.7189393657441641,
        0.8731294481051399,
        1.960263893346458,
        0.9309211406493316,
        0.7238088184891869,
        7.570027052218625,
        0.9377622445598951,
        1.09084614439542,
        0.7045690046056248,
        0.9435613030385575,
        0.7432374454387233,
        0.8061634980954293,
        1.152934374855221,
        2.311874950252554,
        1.053638934915696,
        0.7710634498292307,
        1.018596676410544,
        0.9608383543472403,
        0.7072819710762209,
        1.384132601401197,
        0.983201316122677,
        0.7338474696493912,
        1.027912605283406,
        3.16087774719059,
        0.9668796211146562,
        0.7542572352674161,
        0.7297963892023068,
        1.38351064162303,
        1.00770004429768,
        1.328595757305619,
        0.7230266319168671,
        0.7270760656779643,
        0.7125879019492416,
        0.7249529472406722,
        0.7120290984349869,
        2.486737907091201,
        0.754246940065164,
        1.185785907610796,
        0.7387093263670637,
        0.8505420056429985,
        2.584939548335144,
        0.9242922596676227,
        0.9436001553970881,
        2.374604114489946,
        0.9002528700638925,
        0.7331416199849902,
        1.129413602968816,
        0.7262046513276342,
        1.209905993645995,
        0.7336957347808587,
        1.201424706426454,
        1.137536841752476,
        0.7161962650855777,
        1.702062645742389,
        1.145423574851383,
        0.9323706795246463,
        0.7732386118008356,
        0.8380618929999676,
        0.7288038208171191,
        0.9074748050417116,
        0.7128307869770951,
        1.07460496746995,
        0.772142200641462,
        1.120233174509965,
        3.28746223507136,
        0.745566833960159,
        0.7137657011044334,
        0.9771250197715887,
        1.025100246975045,
        0.7058329910101835,
        2.38910314747513,
        0.7407172529033592,
        0.7064406302670061,
        1.216974198537077,
        0.8155348064905138,
        0.7233969203836134,
        2.202998383090162,
        0.7900705028943742,
        1.046763580804096,
        0.724636973654512,
        0.7628376685870867,
        0.7177269107041532,
        1.334693289799553,
        0.7356608257264128,
        1.427986278775154,
        0.789696989300188,
        1.094267926113385,
        1.214166909786428,
        7.991074629854178,
        0.8474354081888191,
        0.7183342633549235,
        1.747300505688413,
        0.7126469419235893,
        0.7484011885646863,
        0.7077209612065907,
        1.716509103480465,
        1.084400226589362,
        0.7470903476792,
        1.361995065609598,
        0.797443090525941,
        0.7553725482540362,
        0.7789816253145169,
        0.7477003620532211,
        1.837639146068946,
        1.170134109116964,
        0.7240603319038639,
        0.9324881505291149,
        0.745947239359027,
        0.8349131834686966,
        1.232876595398936,
        0.7696359944161618,
        1.413361130260301,
        1,
        1,
        1.152160690125746,
        0.9666452069362853,
        1.432280688318182,
        1.373734794198598,
        0.723939965272175,
        0.7049361754783363,
        1.412986955837374,
        0.7243441497673787,
        0.7989580204625866,
        1.452033289809413,
        0.731271462969133,
        2.820870822556032,
        0.7405546616320685,
        0.8469056047278176,
        0.7062397461075529,
        0.7715928412922435,
        0.7518338633529751,
        1.255164778335983,
        0.941742454026575,
        1.972044397653542,
        0.7783861163036491,
        0.7051176958388788,
        2.033061228155124,
        0.7163980527478379,
        1.390652013471878,
        1.524423746842963,
        0.7483381794386595,
        0.705451022099834,
        0.9735099818460189,
        0.7250130181207702,
        3.024510959174262,
        0.943715640409548,
        0.7359198978353497,
        1.206566717654269,
        0.7236145539309043,
        0.7292325913902516,
        1.749984305785951,
        0.7504291831628481,
        0.740069349706174,
        0.7568929065223544,
        4.385859313521163,
        0.7817190053382127,
        0.7170703537148547,
        0.9077447705789946,
        1.281868834587854,
        1.545290703067161,
        8.049152363290863,
        0.7414578011501992,
        0.9559848477186935,
        1.231428628901286,
        0.7445045631974023,
        1.088604709752138,
        1.254666794382381,
        0.7294302258238006,
        1.001091967194369,
        1.539341087611157,
        0.7479902018606802,
        0.7180745731106822,
        0.704372441970354,
        1.069198530540669,
        1.457381462696879,
        0.7793817471057343,
        0.8294698577967822,
        0.84080184268788,
        0.7207915132133543,
        0.704484466818472,
        2.645722210324896,
        0.7291765149073127,
        0.815861451171278,
        0.7915069019220816,
        0.7502193950590801,
        1.527997569575041,
        0.7755060558789177,
        0.9611447608700227,
        1,
        1,
        0.7604742103580554,
        0.9914105485222697,
        0.7186250978818844,
        1.573427176829823,
        1.195356898006941,
        1.026272554346439,
        0.8790399489443891,
        1.242370589403477,
        2.247034033969474,
        0.8024850716331134,
        1.238387725620871,
        0.8729239618305022,
        0.8876049232776099,
        0.7069020732494627,
        0.9448510368103635,
        1.058010718550054,
        1.744568721572467,
        1.289596551923923,
        0.7294747607636121,
        0.8393888981767692,
        0.7053598227853747,
        0.739841791364544,
        0.7492405998151408,
        0.7060768937802681,
        1.01082391322343,
        1.011727305764133,
        0.8162131112833452,
        0.9394684652597238,
        0.7124987429383823,
        1.182700036204493,
        1.013226503090673,
        1.357158201907358,
        1.075608565634162,
        0.8872942998587177,
        1.031401173051644,
        0.8397830179392834,
        0.7762489919345359,
        0.7716901370878764,
        1.107685590778496,
        0.767930471925077,
        1.104779398322955,
        0.7166197041603396,
        0.7228706845532565,
        1.252973718445258,
        0.8532431337403069,
        0.7671152873557138,
        1.017728363095884,
        0.8867515413153507,
        0.7181996419612485,
        0.9938515000780286,
        2.286597918272727,
        0.703908885832952,
        2.373113514913524,
        5.323621882719868,
        0.9268236564619202,
        0.8229110763510016,
        5.911251428223859,
        1.540726127578463,
        1.548960684969205,
        1.203407953519339,
        1.73672079256634,
        1.253281101697662,
        1.824386314229409,
        0.9044479238378507,
        2.521519585806048,
        1.552586739343874,
        0.8272628305051096,
        1.566028328800851,
        0.7447382568602173,
        0.8444864827762952,
        0.7119701563985898,
        0.9267566805857029,
        0.7407172529033592,
        0.71271103731867,
        0.9893607391728061,
        0.821200941983398,
        0.7434351539971931,
        0.7467912005986036,
        1.537824821275181,
        0.7136891021747476,
        0.74170743722607,
        0.7652988549782419,
        0.9946328127429676,
        0.705230477533597,
        0.7137141863602544,
        0.8192194747543317,
        0.7367405526645284,
        0.9131657435889079,
        0.850732748945352,
        1.477974886594435,
        2.981783974813006,
        0.8810737477247855,
        0.7999727454915081,
        1.045699426322793,
        1.686466960776504,
        2.214877706723038,
        1.409117665811979,
        0.9366999233644097,
        1.08137677635335,
        1.028488638841914,
        1.967190244406237,
        2.398179784644983,
        1.440251258819636,
        1.296693151627926,
        1.230259342459439,
        1.146731114558332,
        0.9744954569098835,
        0.8160196035158063,
        0.8443666273634566,
        1.130489937944509,
        1.22973078617362,
        0.9244422095915215,
        0.8227237511797879,
        1.295728596180592,
        1.213872466825485,
        0.9074866742453582,
        0.7515474392125251,
        1.150930743969443,
        1.95229449728224,
        0.8072636647870162,
        0.8006662530286031,
        0.7200800801591056,
        1.052942060399616,
        1.718403622768318,
        0.7771697147937725,
        0.8713515426404582,
        1.252903668216166,
        0.7480416474362398,
        0.7608729039075799,
        0.7672376188843704,
        1.091331518926705,
        0.9939028176987273,
        0.9200727216133764,
        0.9693061110410723,
        1.277769857881164,
        0.9913563198153638,
        0.9651788744707493,
        1.089839830122583,
        1.034431965586951,
        1.196059105583699,
        1.233250974984128,
        1.230591456614003,
        0.9808420594490387,
        1.521387507993742,
        1.081318325751307,
        2.206656103956726,
        1.023423997960736,
        1.129197775498156,
        1.378070671250329,
        0.8967909191710072,
        0.9291452086133594,
        0.9618545773658564,
        0.8198164153828318,
        0.6862339427262252,
        0.7193742952482672,
        0.8166657989496279,
        0.9537100164729693,
        2.52608858847025,
        1.080877478647506,
        1.080330975784228,
        1.197060249250774,
        0.8195641451850776,
        1.152763726780328,
        0.7586093951594242,
        0.8227237511797879,
        0.8252351768669723,
        1.042679579675294,
        0.7925283846221015,
        0.8561528269234525,
        1.062093438951382,
        1.435298451696133,
        1.017247273228214,
        2.537648104830083,
        0.7183784965310128,
        1.335056555808488,
        1.063103295559364,
        1.095299194757425,
        1.388380817477722,
        1.14524672143457,
        0.9188664668740852,
        1.10535719170666,
        1.839939842398407,
        0.8140430433520228,
        1.311066456120115,
        1.208597735836937,
        0.8801513164321932,
        1.020013260475376,
        0.9760706729368953,
        0.7916083030028087,
        0.8060599124981266,
        1.549846432243325,
        1.099250386746148,
        0.8203843638118663,
        0.7218075037672378,
        0.7426461356038943,
        1.381511459424082,
        0.8566405087698918,
        1.112384745466844,
        0.8735339877991695,
        0.9216470632587963,
        0.7591746862350766,
        0.904937648387296,
        1.120918426871341,
        0.7925217645882073,
        0.8676041711964491,
        0.7881021337922028,
        1.046714333360848,
        1.091902149121082,
        1.151551631166821,
        1.294720146398318,
        0.8816611056951081,
        0.8915153074365226,
        0.7371318173231528,
        0.9001268236220467,
        1.164274743057228,
        0.7640016664578709,
        1.111515357040365,
        0.9503625581076588,
        0.8259747548100638,
        0.831028492194559,
        1.44285682778874,
        0.7555098959415905,
        0.8096689200004056,
        1.109289239964458,
        0.9502224184053124,
        0.8205920824115727,
        1.024899268861611,
        1.853519934810978,
        0.8128008302734343,
        1.061469916600035,
        0.7070527007331385,
        1.144847217818493,
        0.9921385593964143,
        0.9002537107928855,
        0.924907507063119,
        1,
        0.9174696162660703,
        0.766625458255053,
        1.837393912481512,
        1.09320860092469,
        0.9344986212386066,
        0.7698145415200174,
        0.7841891085263732,
        0.8078637805162144,
        1.012538823584778,
        1.132014231835818,
        0.7535791322507807,
        0.8033618446793759,
        1.578088601806583,
        0.7717941716925845,
        4.960296792190159,
        1.874535048826666,
        0.7893926144360609,
        0.8202388249600046,
        0.7153204279214307,
        1.070088481510783,
        1.573801479864655,
        0.8674830836334729,
        0.7870538572773933,
        2.806370499198243,
        1.483269338727888,
        1.23259572052474,
        1.134099548567467,
        0.9475620423957629,
        1.004289341905014,
        0.8569982097751526,
        1.061661939171298,
        1.112150532422931,
        1.021177770690348,
        8.026006542598555,
        1.671413177852994,
        1.297441757512182,
        1.041795897030638,
        1.064297384423384,
        0.9425481974273144,
        0.9750555130834745,
        2.223627532970108,
        1.217578855279938,
        1.257767548723443,
        1.501608673484341,
        1.118908108312702,
        1,
        1,
        1,
        0.9935050394676165,
        0.9959781943120394,
        1.239686773860322,
        1.080417817887935,
        1.053606526850875,
        0.9949630262582689,
        1.008893186241149,
        1.000000000000001
      ]
    ],
    "optimized null": [
      [
        1.019364643300017,
        1.024345842215282,
        0.9942696766693484,
        0.9802224644763284,
        0.9884191723321071,
        0.9801084104854696,
        1.028662372481836,
        0.9899404510593496,
        0.9834676655686594,
        1.00696094386889,
        1.009593660482479,
        0.9907529023801984,
        0.9962240980284174,
        0.9985023531715742,
        1.014414770544252,
        0.9981415915955308,
        0.9497657847869574,
        1.055459692616848,
        0.9004650263965447,
        0.891426747721307,
        2.08688766786732,
        0.897282350462137,
        1.057664882661338,
        1.048345723704795,
        1.693792475429647,
        1,
        1,
        1.038895538178736,
        1.144849500530533,
        0.8914249114814385,
        1.087053154402613,
        0.8983918536308487,
        0.9050076955560226,
        0.9198912444544195,
        1.224348442073246,
        0.8841731241132424,
        1.033291203598151,
        1.002939956340636,
        1.051040219921472,
        0.9294557113881454,
        0.9978683919666139,
        1.076973789573346,
        1.223163527940865,
        1.037517004354288,
        1.057557069713316,
        2.136269652876027,
        0.8841399354419335,
        1.718597471624262,
        1.004946185830223,
        0.9558836900098299,
        1.215220809524767,
        1.394353167107421,
        1.130899116825282,
        0.8115021425620903,
        0.9874912957503921,
        0.9521284939725099,
        0.9534556117729782,
        0.8881338253555443,
        0.9917104023916514,
        1.252711398169002,
        0.841961463872351,
        0.956726799581506,
        1.016667141608557,
        2.309447089496871,
        1.105022264237703,
        1.077181048898052,
        0.9904099629023065,
        0.9726749247554194,
        1.044787497282396,
        1.024769432692085,
        1.069856529058249,
        0.824515180559092,
        1.046848991051567,
        0.9345047951580028,
        0.8696003980952817,
        0.8758539349495945,
        0.8684125518901629,
        0.9847102468062445,
        1.007637486318811,
        1.022223954191829,
        0.9622744631355229,
        1.360288496162353,
        0.9398602629801446,
        1.034260575807107,
        0.7186172353579969,
        1.030801781633313,
        1.211810160215369,
        0.9513050800106514,
        0.9082139432271373,
        0.965053063009439,
        0.9034749640456051,
        1.046909134531462,
        1.115652773072968,
        1.15155925250575,
        1.142910923954065,
        0.7756344826143671,
        1.120008627374039,
        0.9221267951498271,
        1.074094013191173,
        1.128455255574588,
        1.126004444649697,
        0.9485551565620067,
        0.9166055498959046,
        1.046234996819639,
        0.9449507854954775,
        0.8635155523843328,
        0.964231145051741,
        1.328125290036163,
        0.8916105068623614,
        1.048608813419152,
        0.9585674652747938,
        0.9956638307434063,
        0.8420989992351986,
        0.9967757758210805,
        1.027970950819054,
        0.755183601472576,
        1.024343951978035,
        0.9966745858724053,
        0.933758554325393,
        0.9409568275750404,
        0.985516564481305,
        0.9804638038817828,
        1.670150058900399,
        0.9868352379258796,
        0.9867146055697609,
        1.075154823881596,
        0.9259335381633959,
        1.38227678562364,
        1.02456029118088,
        1.062084733799232,
        0.8422246678646779,
        0.9858422895970281,
        0.8302916927606304,
        0.9956081517579056,
        1.260955254184691,
        1.011415705981835,
        0.6888020069058256,
        0.9972149699065145,
        0.9783967861047723,
        0.523595848151604,
        0.8977595794178214,
        0.9135864037559183,
        0.7445093746510638,
        0.936335272206016,
        1.010691040495446,
        1.071738866865735,
        0.9717325947064402,
        0.9970754460143468,
        1.173642067604037,
        0.9407569434650704,
        1.072666793851567,
        0.7359148462285611,
        1.065021489497888,
        1.292992709946884,
        0.9961133421363879,
        1.028036400582266,
        1.474661577935089,
        0.7777022804053081,
        0.9029078087361044,
        1.001135210146249,
        0.9952515221561048,
        0.9887680635128453,
        1.001014066314973,
        1.000716226480951,
        1.083257725955873,
        1.277477609098745,
        0.9926247854069958,
        1.024605005702386,
        1.147102353005081,
        2.427538291852578,
        0.9212352564443558,
        0.701540743791596,
        1.016228089511456,
        1.011252643598178,
        0.9725146273319901,
        1.025147710255538,
        1.142633408486133,
        1.794216491245092,
        0.9388461489235395,
        0.8734004396674059,
        0.9522604137601588,
        1.16670293842296,
        1.487302230801779,
        0.9242975824941476,
        0.982924723219398,
        0.9938432945659613,
        0.9331261432045632,
        0.9585602936159048,
        0.8592346254964279,
        0.9722337108109602,
        1.055627877224019,
        1.047402847404609,
        0.9566598696472617,
        0.9886876941681583,
        0.6815243143744928,
        1.000634008679849,
        0.9244258146058428,
        1.000000000000001,
        0.9999999999999982,
        1.074074299023307,
        0.9362784689023356,
        1.164595497906923,
        1.263055950525991,
        1.113939306278145,
        1.042947439391307,
        0.9647348761189941,
        0.9000285850351779,
        1.187648828259051,
        1.07184041115697,
        0.8347477196370869,
        0.9485238369610838,
        0.9552275310356206,
        1.24687328431479,
        1.061305455811084,
        0.7889365447495379,
        0.9585154614629399,
        0.9000177262262539,
        0.9681400875084437,
        1.00908474900793,
        0.8753643647547349,
        0.8915028461950153,
        1.223764802220443,
        0.9345923989773722,
        0.7398244751911373,
        1.169762098221856,
        0.8587932066670549,
        0.8890937146710094,
        1.511501628125021,
        0.8593738774842128,
        0.86785568355742,
        1.012121327464693,
        0.8645749370125567,
        0.9603837080369865,
        0.9656732480889296,
        1.123237899120574,
        0.6745509628718447,
        0.8671927899569939,
        0.950031311933241,
        1.217352328513281,
        0.8847034785937921,
        1.053257601580759,
        1.060993686696495,
        1.00760148235383,
        0.6685630631424022,
        0.983269415204174,
        0.9904315218185112,
        1.484091698291935,
        1.100199861205189,
        1.030772291336423,
        0.8789849303833493,
        1.134903093691817,
        1.018121838881678,
        0.9462128619997109,
        0.9956275168182765,
        0.9805967553740359,
        0.8162702445608362,
        1.050044489014512,
        0.9289656608410253,
        0.9999999999999978,
        1.059905439177618,
        1.026274480467711,
        1.074367877208896,
        1.140661930830434,
        1.302141920243382,
        0.9669386016007241,
        1.031577766742982,
        1.243568576882486,
        0.9753336909387023,
        0.7330420941164688,
        0.8693764767240347,
        2.289356961743525,
        0.6933480864298973,
        1.082783895874878,
        1.131502089830295,
        0.972296422991572,
        0.996004164938717,
        0.9851004547251315,
        0.8937536568634497,
        0.9993941000289148,
        0.9569226799475995,
        1.165352001524947,
        0.7205490608540887,
        0.720254826440184,
        0.8371811967782093,
        1.215577031536191,
        0.8863285743505969,
        1.16109342950825,
        0.9493775690525321,
        0.8976541018282799,
        1.13730798094154,
        0.9518469132105689,
        0.9485115496016584,
        0.9332808750050665,
        2.373490302383296,
        0.8648914239982707,
        0.8115280166238314,
        0.8521247895033345,
        0.9853554012076499,
        1.000110253897724,
        1.054669686335779,
        0.8559032750129363,
        0.7591971718636902,
        1.018347919726262,
        0.8138886073155639,
        0.8844911786568512,
        0.894329825975361,
        1.337999990796377,
        0.9115588363741284,
        1.72308210450372,
        0.8900661381720397,
        0.9047382871677431,
        1.028158848346856,
        0.9600663349157771,
        1.593322252775138,
        1.198555147224708,
        0.9882884458497628,
        1.159290771992705,
        0.8423603984646009,
        2.137878960726514,
        0.919018089317634,
        1.19426669235183,
        1.114106345772225,
        0.963445981525237,
        0.89275885894201,
        1.732784806531077,
        1.144991722590932,
        1.818166620136626,
        1.058579114379955,
        1.106216217988063,
        1.155900649693918,
        0.8243257378010659,
        0.9659457521453262,
        3.25469880165095,
        1.488217216347669,
        0.9645166426877037,
        0.9415362339139729,
        0.8741386679840866,
        0.8768811388817368,
        1.097729229455987,
        0.9843979940428419,
        0.858557006384041,
        0.5429878192958044,
        0.6811778831724967,
        0.9866802215976308,
        1.200384565541956,
        0.9988980323658645,
        1.059529745210869,
        0.8333256781038326,
        0.7337398852627158,
        0.9202551649174695,
        0.9910267670847935,
        0.9013094240214624,
        1.087438113101385,
        0.9401502700026004,
        1.000168565041939,
        0.8802246624853067,
        1.413631111458367,
        1.089239268176335,
        0.9204588638913811,
        0.9965554889062819,
        1.401226519108357,
        0.8881850868064626,
        0.8556072871457052,
        1.314598515343379,
        0.8441202117282743,
        1.122700627418727,
        1.482258970120565,
        1.068774158261008,
        1.030411425496617,
        0.8129578487424719,
        1.092083504732774,
        1.059968166249044,
        0.9786030941423226,
        1.101042748676964,
        1.088611072452421,
        0.9999999999999996,
        1.085815111761154,
        1.120418489066339,
        0.8739750904115854,
        1.088575051265729,
        1.044717249555969,
        0.8871846564012722,
        2.475333465190612,
        0.8365038741793585,
        1.065220998157202,
        0.9689710720652238,
        0.7328866366623579,
        0.9468438112941862,
        0.868686070809084,
        0.763137724803901,
        0.9687634917684841,
        1.13285270803514,
        1.117445933629774,
        0.836384712848485,
        0.9368329886394554,
        0.9148984536706671,
        0.9636763308703352,
        1.070218844403224,
        0.9596454167905509,
        0.9518888987415586,
        1.227392017826021,
        0.818348119784175,
        1.048936989487051,
        2.944205713131168,
        0.8775991977568285,
        0.9369479047169312,
        1.066873695258486,
        0.8523451313309539,
        0.8921589489920652,
        0.9544045164962052,
        0.8704880919141729,
        0.9715168828128621,
        1.164158628817243,
        0.9255470763932522,
        0.899428054225886,
        1.268242856720103,
        1.068081115911406,
        1.142001054703242,
        1.107106677866553,
        1.070504519035816,
        1.09226812762523,
        1.801528473138461,
        1.158965272718435,
        0.9535182131226866,
        0.990853074520785,
        0.7938895426030118,
        0.7451998926393643,
        0.9947986746329158,
        1.101420846887343,
        0.947989023467373,
        1.0612851790404,
        1.315131576394455,
        0.9766738670893993,
        0.9164944143943348,
        1.040099271221518,
        0.8604732269862977,
        1.180312639463618,
        0.9733476349098144,
        1.148267424204212,
        0.8379389661553018,
        1.043024117042974,
        1.435361503695693,
        1.094793480545852,
        0.9967135089347917,
        0.9347440600204335,
        1.028228212283325,
        1.069677288401647,
        0.9919963447402848,
        0.8328440694848274,
        0.9138554246092898,
        1.034854717080267,
        0.9212139446833701,
        1.346676783426336,
        0.966643172949121,
        1.003516032829649,
        0.9899592960270418,
        1.100838280344462,
        1.090662082169712,
        1.084950917452286,
        1.237446855750252,
        0.872951108825273,
        0.9145809680270427,
        1.226909821308474,
        0.9869589644174352,
        1.128103933965557,
        1.165206825110551,
        0.791729362470356,
        1.011499076284389,
        1.095529426656862,
        1.011373228147067,
        0.7751611817717243,
        1.022525816581649,
        0.8969258905813047,
        0.9968773150276379,
        1.271506106909905,
        0.916799954612913,
        0.9860918709899148,
        1.061449454696581,
        0.9207900451987439,
        1.101584935118266,
        0.7655625587453782,
        0.8940654493354151,
        0.8369601343770675,
        1.015504589829167,
        1.068211371987456,
        1.045485306472171,
        4.101119032083397,
        1.023329855865544,
        1.023339312493028,
        1.122826622355084,
        0.9923653535955156,
        0.9134477504034079,
        1.092614446105907,
        1.191823363041189,
        0.9545803620663815,
        1.098533398764908,
        0.8498295296289076,
        1.112679591894185,
        0.9835443870022542,
        1.012730475505504,
        0.8920025173721526,
        1.118963826745574,
        1.268681368473504,
        1.080454241741795,
        0.8497191208335299,
        1.050766714386357,
        0.9463158330457907,
        1.154831779504477,
        0.9838891294206988,
        0.9555573642511566,
        1,
        1.000000000000004,
        1.000700421839152,
        1.02886717503791,
        1.287885434878414,
        0.7513400353752663,
        1.078765042512714,
        0.8060229549558043,
        0.7473666231303011,
        1.067910041800535,
        0.9712206695603001,
        1.058046444515154,
        0.9896336852243222,
        1.422629126487317,
        0.9113857818358785,
        0.9643104475782727,
        0.8933670046874806,
        1.030882582724057,
        1.054393426363786,
        1.058060026713287,
        0.8945062662811505,
        1.252740204130627,
        0.8429399999551421,
        0.8221596209795977,
        0.980374618350244,
        0.9486943423491405,
        1.076056607241398,
        1.397036745470506,
        0.9602298664665895,
        0.9284663784170483,
        0.7989879325556437,
        0.9216916017461925,
        1.507316434796328,
        0.8653966418050448,
        0.9802527731164193,
        0.8726949022614,
        1.016169996429191,
        1.038027160334498,
        1.187164881317741,
        1.050472298670314,
        1.096372617624912,
        0.8755924333591821,
        1.739136603361513,
        0.9155799281505319,
        0.9111929199821817,
        0.8630496601147347,
        1.164698577960096,
        0.8182659847476154,
        2.694857539478363,
        0.940600203350652,
        1.129676035316983,
        0.6953818260969421,
        0.9060529319772115,
        1.019756356393842,
        0.8770374394388578,
        0.8968673182083506,
        1.012846648115074,
        0.6995290422209521,
        0.9793428403369647,
        0.940531312492219,
        1.022336963198881,
        1.167691211875692,
        0.9887331211135552,
        0.9694178527314784,
        1.084854456753382,
        0.9366358675321828,
        1.069544820840619,
        1.093826142056515,
        1.585547278957018,
        1.071318766835534,
        1.063442775592428,
        1.013145874550696,
        1.118440264346776,
        0.9391977786756978,
        0.9792060334436529,
        0.8635833158619834,
        1.00046086862786,
        1.001136092600197,
        1.03350130327885,
        0.86274694917297,
        0.8869401111115824,
        1.002963645351723,
        0.8776854343399448,
        0.9936226795901065,
        1.048316166409596,
        0.5823404202076657,
        0.8444595814544608,
        1.037102895793753,
        0.5890098086155631,
        0.904927224494386,
        0.8630801587659436,
        1.087618786713871,
        1.047551107857996,
        0.8902087697178916,
        0.9026200014824476,
        0.9499601211743378,
        0.9773204204407394,
        1.047768914941535,
        1.086495203723405,
        1.012783764732029,
        0.965739613718999,
        0.8767856236274135,
        0.795723063256332,
        1.089718502707057,
        0.9320250790647575,
        0.8921833219270522,
        1.055459308820192,
        1.011501225762787,
        1.168751964717687,
        1.092024949184626,
        0.8038348986611461,
        1.011799155589549,
        1.01449497551165,
        0.9803851348252681,
        1.021996723177086,
        1.025614008085102,
        0.7322007365145407,
        1.01402717802928,
        1.058437876057439,
        1.019257312453225,
        1.047322121084193,
        0.9238402558719812,
        0.8624142101792301,
        1.10659827211565,
        0.9567026504331558,
        0.9792466438324962,
        0.9778801883061491,
        0.9830172141829652,
        1.370551764495227,
        1.138853616485465,
        1.250637602548195,
        3.776451416646791,
        0.9084402730558024,
        0.9628666289022115,
        1.993336418238418,
        1.073150247898646,
        0.8905372602414328,
        0.9097540893440262,
        1.232594511177785,
        0.9532587306216913,
        0.9637195082014057,
        1.001899363448722,
        1.407871826833511,
        1.033866301088227,
        0.8122119873461313,
        0.8593837542548945,
        0.965238765646253,
        0.716546431585496,
        0.9480059876370205,
        0.9070502192684892,
        1.011373228147067,
        0.9830639138492682,
        1.041807899017448,
        0.8719544020933453,
        0.9623929236429543,
        1.009510950005702,
        1.010161561403118,
        0.9664668246557682,
        0.9810341091270618,
        1.011118516586584,
        0.9401029939299117,
        0.7353846629580217,
        1.037738595536122,
        0.9671190517619669,
        1.013153919084693,
        0.9910388795209577,
        0.8609934671697506,
        1.12014582305341,
        1.133284042767925,
        1.188750365541841,
        0.8997697796726107,
        0.9836087662364532,
        0.9182610036971406,
        1.289843071581299,
        0.8677156339122231,
        1.030298699065966,
        0.98594922410982,
        1.067091413808015,
        1.199577976004149,
        1.238471281936295,
        0.9211792382255088,
        0.8733953491099714,
        0.9329044420171263,
        0.7703480073275409,
        1.053284608855696,
        1.05690218180948,
        0.9947964862959395,
        0.9565083961133312,
        0.895092394387829,
        0.9620419134644198,
        0.8004769609271891,
        1.046762604618672,
        1.183227367543053,
        0.9268898420086445,
        0.9535196280865342,
        1.06079579690254,
        0.7257493960749994,
        0.8068975336566023,
        0.8206526814481769,
        1.041888444455114,
        1.084127327725739,
        1.402889320978753,
        0.8539207193959334,
        0.8995601043999624,
        1.004812838607734,
        1.055752994699386,
        1.051523290347941,
        1.068905411727028,
        0.8070925571969596,
        0.9386429691624429,
        1.013016464745433,
        0.970977042819157,
        1.012675418726449,
        0.9969662727654793,
        1.004823193488347,
        1.077470915430258,
        0.9814277381918377,
        1.087260523649809,
        0.9814530938324594,
        0.9410686552990712,
        1.007493096629124,
        1.216659344754696,
        1.034622806261958,
        1.148892787938505,
        1.000307822863948,
        1.049136692272369,
        0.8504992536439152,
        0.9766157367862744,
        0.972997537213972,
        1.00291633283226,
        1.033938605301949,
        1.108423025775253,
        1.114240336775143,
        1.075207593965092,
        1.061807450600201,
        1.121186814346588,
        0.7803592475195658,
        1.00247396593364,
        0.9585609352758032,
        0.7940896360687931,
        0.9917276732091446,
        0.9223401920603801,
        0.8004769609271891,
        1.053918258289185,
        1.122031291183354,
        1.018361109280739,
        0.8909150156903831,
        1.075961625448058,
        0.95026957702594,
        0.7864485703799846,
        0.8815644700363513,
        1.165620474355797,
        0.9017458242590756,
        1.031137492177338,
        0.9099301308890846,
        1.094171410677016,
        0.9153459659074917,
        1.015954142673529,
        1.05893024139084,
        0.907375330598308,
        0.9171758097000766,
        1.401375205540314,
        0.989306753287164,
        0.883749968273711,
        1.011708875514021,
        1.038474148605633,
        0.821661162478807,
        0.8152639214568239,
        1.230258315802817,
        0.8026481416034261,
        0.891765804751192,
        1.263948244701101,
        0.989642559227988,
        1.46014970811214,
        0.9708001638084083,
        1.015738207696271,
        1.079357287305414,
        1.002409769012697,
        1.112930682795086,
        1.009241194250639,
        0.8828752936766159,
        0.998383724204686,
        0.7441283000014994,
        1.061463422377492,
        0.9800911031588042,
        1.000834352188719,
        0.8675108425796971,
        0.9670314943150519,
        1.054070017440294,
        1.052966007689304,
        0.9981635447027422,
        0.9441347036740334,
        0.8868855000057181,
        0.916412823118082,
        1.066685343172567,
        1.022752292080803,
        0.776411787205967,
        0.9484090050702265,
        1.10056311594615,
        0.9420552999057229,
        0.96614147964174,
        0.9586640668706735,
        0.9734522795781603,
        0.9308863168932987,
        0.9621086295042627,
        1.058813363256715,
        0.9874910158749152,
        1.090881405416133,
        1.003587572848729,
        1.004454855553464,
        0.9406266030641603,
        0.8475823580287385,
        1.02087522420399,
        1,
        1.002573502282256,
        1.102990846754206,
        0.9399314809935462,
        1.048124726949587,
        1.252921525325917,
        0.9534255449566656,
        0.885658713296262,
        0.8011927705196861,
        0.9937884253173904,
        1.052227094192231,
        0.9186444081143694,
        0.983708850217637,
        0.973642147927984,
        0.9957173025015509,
        1.199165791109821,
        0.8860027415444353,
        0.9943389651503358,
        0.9105177782433758,
        1.009372119968914,
        0.7776971745953813,
        1.121237970930241,
        1.033770538404178,
        1.119368351086421,
        1.489629958272442,
        1.428047584937825,
        1.035850741721546,
        1.103728260919171,
        1.049293651156294,
        0.937512436155082,
        1.055099844460159,
        1.021398466127934,
        0.9926008035922718,
        1.032947309518401,
        2.808948295820229,
        1.101411066239384,
        1.01844295484374,
        1.011057582795915,
        0.9990269521393091,
        0.8838329411212604,
        1.100072123122837,
        1.409735109773542,
        1.028414036467219,
        1.042022954061746,
        1.143514743294939,
        0.9697882981843304,
        0.9999999999999996,
        1,
        0.9999999999999991,
        1.015524066702547,
        1.00124877033263,
        1.116876378931734,
        0.9864745664931386,
        0.9981864515014397,
        1.001105422135155,
        0.9786430339232229,
        0.9999999999999996
      ]
    ]
  },
  "Site Log Likelihood": {
    "constrained": [
      [
        -5.532781746445303,
        -12.18754459243214,
        -14.84256269712202,
        -16.3921725018689,
        -9.369920606901088,
        -14.16088700085686,
        -32.62863479595724,
        -38.35464327219456,
        -17.09535840026522,
        -9.165351139649818,
        -9.284267606536734,
        -8.890257893697697,
        -8.59562551747359,
        -8.228525784651545,
        -7.184554526827287,
        -8.093489219102997,
        -42.11353327716793,
        -47.63539984422831,
        -60.21477856841241,
        -67.40979835056031,
        -82.73430887548896,
        -68.35374096396457,
        -58.06667111886367,
        -66.93693200955317,
        -41.33975219791514,
        -3.939776014303886,
        -4.117018907799083,
        -49.39619252585229,
        -51.56133591263389,
        -48.32824411407116,
        -43.94525676667984,
        -67.5099209912398,
        -53.34168177372521,
        -39.38239250693406,
        -52.08849751155071,
        -63.50092381118892,
        -50.95051346913569,
        -27.1305630883438,
        -19.43791668562011,
        -25.04061482551327,
        -4.8159041809144,
        -33.77897488404157,
        -46.39706164715349,
        -52.47335743462344,
        -53.26518053836006,
        -37.56399509704654,
        -63.6791349680447,
        -87.91289705089414,
        -33.23880007917882,
        -27.83173296130233,
        -37.31233489778723,
        -55.82386822451259,
        -49.96265764592287,
        -57.36794471259436,
        -28.24120368042585,
        -47.11329583315908,
        -31.94480218279575,
        -48.05040525091997,
        -72.0168694412296,
        -46.86757989885396,
        -47.00511486768016,
        -35.75027801365557,
        -62.30414176186525,
        -79.23988162051704,
        -24.19300098649563,
        -26.83768552362902,
        -58.12031866488648,
        -33.11878109274927,
        -41.95094387983149,
        -24.42928282362955,
        -41.32474119665776,
        -67.36744445917381,
        -44.02768153877553,
        -45.83391645497545,
        -54.91895577623061,
        -41.34462256928482,
        -22.35409070979104,
        -37.94160005583529,
        -34.54308133456118,
        -29.61778010764913,
        -16.16631188641171,
        -56.74560703245752,
        -30.69148410828286,
        -58.50299399699785,
        -60.70753919983114,
        -42.04546264773384,
        -64.3016513066812,
        -63.04989620177631,
        -65.06959631932378,
        -34.99055334928568,
        -24.42521772381571,
        -72.00489736450041,
        -69.77992775982715,
        -40.19613611087097,
        -59.58175421342397,
        -49.24357943736746,
        -26.37961764383519,
        -58.77322692631034,
        -52.65614485687007,
        -33.7123101952601,
        -41.54644574715099,
        -33.71737594136456,
        -51.11302418584205,
        -45.12807923986004,
        -15.95460496124877,
        -52.46998386910249,
        -30.83460027683683,
        -64.32455077475652,
        -69.3931941742624,
        -19.57674578821634,
        -32.34411147804976,
        -55.88024621546234,
        -59.5849249629921,
        -37.23859722221792,
        -19.52121598732542,
        -58.24568436303781,
        -45.14293309401857,
        -33.33665029802882,
        -63.87063158067363,
        -46.20276220345004,
        -29.4933271985258,
        -41.11385072932417,
        -60.48359991113721,
        -39.13540074868336,
        -24.32030291882108,
        -28.87093070424439,
        -26.18381208795762,
        -56.06376215375157,
        -23.52318916827754,
        -51.08419651071334,
        -21.4801153379993,
        -63.23787390552964,
        -61.0156868963359,
        -44.49774228531113,
        -43.66755011959291,
        -59.24495832408476,
        -69.80752639199495,
        -12.90652381336637,
        -18.4311652435334,
        -56.32442339941635,
        -50.61619538483446,
        -34.13692918805268,
        -72.87521137428654,
        -34.66350961268064,
        -32.64458117751421,
        -38.87848067433311,
        -51.61279327920938,
        -38.53536781206708,
        -14.79200368980812,
        -26.81218388863305,
        -45.49837248471977,
        -35.94103128815722,
        -16.55258900899154,
        -63.72159318208782,
        -8.192190446765043,
        -23.67956011878993,
        -62.62391280800718,
        -45.08028172944048,
        -52.99972643059939,
        -27.35846789176912,
        -52.06401197512428,
        -21.87648389207366,
        -4.554058608096219,
        -4.100033015065203,
        -42.91092366934765,
        -54.52152470489636,
        -46.50379905636151,
        -23.04709621799452,
        -60.58625444556017,
        -56.60029098378738,
        -44.45307139136024,
        -62.64823709978949,
        -30.15366190324211,
        -5.586311544610237,
        -25.60883218684983,
        -27.61820023734058,
        -37.13035052117919,
        -49.23557010053005,
        -40.52048049991765,
        -65.49024840835118,
        -35.50379709766122,
        -25.69022021838381,
        -34.49598448351606,
        -42.92340886174843,
        -72.4222826345283,
        -34.6623000193907,
        -56.07769403708899,
        -44.55698170532499,
        -54.60720523448258,
        -43.80902725346595,
        -38.81158282923586,
        -43.68136758475576,
        -46.24149080817364,
        -31.97470642874476,
        -53.66286884041784,
        -45.49859100125927,
        -40.43346813019126,
        -4.056185023086624,
        -4.224571692920944,
        -57.88736026988548,
        -59.54410218224598,
        -21.95091059702748,
        -40.92936336796851,
        -36.12378206451542,
        -52.86449141998578,
        -54.96682914067554,
        -31.0532728637172,
        -46.9723957141189,
        -45.02693212878351,
        -42.78518011666611,
        -26.11266869938499,
        -41.98054969782775,
        -40.82038114544991,
        -73.38676984291091,
        -68.35477788281729,
        -25.17152683763587,
        -32.02246166645261,
        -70.51481712863871,
        -29.18596819825231,
        -41.68619669753362,
        -49.16565713830897,
        -56.74382314439757,
        -64.93253198729565,
        -54.2654718258519,
        -41.72711043433596,
        -50.35276021764707,
        -42.64559304869527,
        -54.01943966926445,
        -76.7660146460701,
        -32.1484509258927,
        -54.34690157562407,
        -40.59253498374838,
        -34.46459769139495,
        -28.16537986240769,
        -46.04576985742399,
        -50.63857365793096,
        -58.47548483101637,
        -22.6736948724947,
        -62.95236918933526,
        -67.606699527813,
        -35.22005432642064,
        -69.04384629698168,
        -66.67334600873365,
        -55.18312745808363,
        -34.70606111849341,
        -56.28552401317423,
        -50.03481377798244,
        -44.6484405130599,
        -44.52396236235939,
        -62.59272375254003,
        -27.5500602331709,
        -26.00807777429964,
        -43.30072861054135,
        -24.17148766106328,
        -31.34550556112882,
        -22.02996221710399,
        -31.49213713371498,
        -29.89925967533497,
        -3.91563645830642,
        -31.36029691783595,
        -37.91803709819321,
        -57.00662288674215,
        -42.19743777291801,
        -47.73084238126277,
        -33.456225718684,
        -50.70238465245907,
        -78.49340272852069,
        -35.81023348226432,
        -67.04674232259075,
        -65.48751501187458,
        -63.0001442766551,
        -71.78422955367618,
        -52.40830407296908,
        -52.99481488141085,
        -63.10849445471722,
        -53.11126047328304,
        -37.74237480487331,
        -47.60299588137894,
        -16.29641980916929,
        -42.66300602280698,
        -70.06721303867103,
        -74.99372894432751,
        -62.4898173847098,
        -53.61114013317754,
        -49.17774237909678,
        -50.0151908444839,
        -41.9573685807071,
        -68.50756272093751,
        -58.82943162265402,
        -56.45328774605602,
        -26.67185378940608,
        -38.36197828928977,
        -15.76692145842698,
        -74.86367922868733,
        -59.85081478128909,
        -51.90940872646898,
        -50.46921141446435,
        -48.09201578225859,
        -57.36169581036309,
        -42.64785234375959,
        -70.1621035565611,
        -62.13310226141641,
        -55.84374202965799,
        -63.89723636371311,
        -53.83177598558223,
        -66.33731074842443,
        -62.86997716523697,
        -53.88594977226736,
        -42.37864784093819,
        -43.74557035493935,
        -46.6389073536153,
        -55.74863902138672,
        -55.35840580159198,
        -54.3194492893072,
        -60.62952490115992,
        -68.83291438843656,
        -60.84481697716983,
        -72.11393528955627,
        -40.59266389472018,
        -36.61262313367147,
        -62.26890966665457,
        -61.74560716541019,
        -60.58975084220317,
        -78.15118060174382,
        -45.02698412591381,
        -81.46553230296381,
        -61.70258893182404,
        -75.08553679670638,
        -44.88682240474596,
        -64.76778885655284,
        -68.34142378043397,
        -64.4507011869061,
        -92.42179546393623,
        -67.61843562980542,
        -52.97456065885702,
        -52.30793565763,
        -66.93330100496246,
        -67.87370533400114,
        -55.72960888118631,
        -52.50427872470575,
        -47.41285820644833,
        -63.22693808185378,
        -57.1693931240749,
        -50.59475506276985,
        -78.62712363309208,
        -38.06956829818544,
        -23.84981655483889,
        -69.92184216659714,
        -43.78573147211092,
        -47.90059042243801,
        -41.55053956686704,
        -63.1471402078398,
        -30.11437410885447,
        -42.7525437253715,
        -72.68444298550118,
        -31.58403478119925,
        -50.90626289945695,
        -38.16614468020904,
        -43.12028181117511,
        -74.86215101454624,
        -59.75741842532643,
        -57.68332426546757,
        -65.89328540490176,
        -38.99198719117141,
        -41.36914289124046,
        -30.25886029168582,
        -58.06172481300855,
        -61.2645245627615,
        -41.80619204320411,
        -54.83372498946413,
        -36.727892658152,
        -47.00076923136993,
        -48.67116926331238,
        -45.59753983159078,
        -21.23444332839527,
        -3.757887258425879,
        -32.25068364927077,
        -30.52910539018559,
        -65.87664960196415,
        -41.57235682072913,
        -34.13826866518127,
        -43.68434131405078,
        -47.97814696539213,
        -45.39473155744592,
        -39.92772889882402,
        -41.29505852835082,
        -78.40774535755071,
        -52.79867303110735,
        -60.16942961689307,
        -90.30205006500391,
        -65.90137784426581,
        -55.43583377511784,
        -64.9387867221464,
        -60.77306106283019,
        -47.22669607547947,
        -29.24997471427379,
        -29.57845381210527,
        -47.29966613668488,
        -18.51513684962483,
        -54.90728193541506,
        -39.17210341341457,
        -41.49456525969725,
        -20.51576713083616,
        -44.41343494076715,
        -48.44582870139759,
        -55.24935324667046,
        -19.45210446995043,
        -60.70722883538681,
        -52.82182015551374,
        -47.68079403851251,
        -69.32886283764178,
        -49.51240892259988,
        -57.25867194907278,
        -40.8771677769705,
        -38.86592039923658,
        -67.50735821850868,
        -44.52277208957847,
        -35.38927347905935,
        -60.18912258285024,
        -66.58588970345643,
        -86.29062671742957,
        -47.08764029729611,
        -57.96662015042876,
        -50.26249105649106,
        -38.54219231236216,
        -49.77205740723626,
        -46.70425303360989,
        -43.27611998661074,
        -29.6675442833224,
        -43.49378370862186,
        -26.09692633297181,
        -44.22662327551678,
        -26.65800544435842,
        -63.807075105155,
        -47.31538303704534,
        -51.92519376529216,
        -27.9085862983947,
        -34.96291502355197,
        -41.97720391642827,
        -40.99361227278129,
        -48.67992013115857,
        -47.31338375764231,
        -58.78272345726248,
        -32.00339536355816,
        -40.43650680002274,
        -48.83601809978518,
        -57.37388387715968,
        -29.80561381520727,
        -72.65353663184582,
        -51.14254811942547,
        -36.00353635437835,
        -55.40961705300905,
        -41.87188863750022,
        -40.09535195973594,
        -19.20424709244369,
        -48.08915160557213,
        -21.52284023129694,
        -52.87566817157544,
        -36.45052835100669,
        -68.93967563916274,
        -24.20802113815668,
        -71.32522854271888,
        -57.58720013697419,
        -16.65496359293157,
        -23.05199479396168,
        -55.10010066839694,
        -60.25749994710502,
        -14.37740053298887,
        -55.09515051638942,
        -8.617640004803729,
        -38.91288028403446,
        -49.0456631851624,
        -54.31898216940399,
        -33.32156206955479,
        -52.18722847167126,
        -35.8756886104962,
        -31.44122794495872,
        -24.88891052673769,
        -36.06557364644175,
        -33.89275637284437,
        -51.74037439894494,
        -51.90225523689491,
        -43.48894913108582,
        -19.3968579191678,
        -31.45925851051825,
        -71.37962540005705,
        -61.98429794483946,
        -53.43699380095869,
        -38.4540545806663,
        -63.6277149215687,
        -21.85141866676472,
        -51.12807887869885,
        -37.58753191826448,
        -71.25679657280978,
        -50.75266566821703,
        -20.28672651261483,
        -53.8119839120295,
        -51.50002464526076,
        -33.56599651893728,
        -21.31952439431354,
        -39.97143880526408,
        -36.73108619818716,
        -55.8549766495406,
        -31.67390887034657,
        -61.3869613925856,
        -38.27233102002385,
        -52.72349775549755,
        -48.53824152083141,
        -19.35883244709374,
        -18.71102964537711,
        -4.662871926484873,
        -4.303731614541007,
        -30.14887305090253,
        -20.97134972948683,
        -57.27440618227862,
        -65.37685471591699,
        -37.26115368268435,
        -33.71058573221379,
        -63.85114311868021,
        -34.23500197392043,
        -44.36437373739407,
        -39.3923314959367,
        -25.07269594201744,
        -29.9037923044281,
        -31.33353674580486,
        -38.43106424092316,
        -33.78676851973135,
        -18.14719069907868,
        -42.07257026020618,
        -62.4911454939291,
        -68.28666117517056,
        -65.11612189859262,
        -52.14305760131572,
        -33.3409397022367,
        -65.26720519885745,
        -47.50471986016452,
        -64.44497234540286,
        -47.68516621141965,
        -37.32059846223788,
        -35.63764309715804,
        -56.08739928758096,
        -43.46941431292898,
        -83.12032920771325,
        -65.3159306497099,
        -43.21509261920988,
        -62.2189167873706,
        -33.7283229437028,
        -27.79094338460206,
        -48.65273737360034,
        -29.72885938905061,
        -57.16037068258267,
        -38.69554835904281,
        -48.21442282915778,
        -36.7870907070477,
        -45.68880567917355,
        -51.3544790437106,
        -76.90172694640938,
        -68.79365703976127,
        -59.29469775401707,
        -29.24849853128949,
        -45.01253555163394,
        -76.85837675495478,
        -33.66967357137551,
        -58.73775614707971,
        -66.51212293292247,
        -36.58337962545279,
        -46.94767423627293,
        -65.1161419180639,
        -32.31764647108372,
        -29.01386929724367,
        -32.79815139855913,
        -45.57520030838787,
        -84.8806872794707,
        -28.90202793248464,
        -47.33314251744691,
        -27.7580344118921,
        -37.35731382945884,
        -24.34908803529506,
        -30.30012258695488,
        -21.53325663660674,
        -53.90589443567804,
        -22.73845700877343,
        -34.4604826449987,
        -73.21078506869534,
        -25.57927687910718,
        -37.04050897045761,
        -4.107395942024304,
        -4.276630653816072,
        -45.78811948963964,
        -65.2710657058927,
        -52.64656243100425,
        -47.30666198925335,
        -34.14141964344877,
        -24.71296869118816,
        -59.58238193898603,
        -56.8392673761588,
        -66.64809319890448,
        -38.21211462550949,
        -65.0006225142382,
        -45.74734235949598,
        -60.94536856261454,
        -32.28713244758689,
        -59.8493635939347,
        -44.17520314136401,
        -66.64290719054573,
        -60.88396596703725,
        -20.95543504553668,
        -41.49160793840676,
        -29.50334881486563,
        -29.7977842595527,
        -36.66526612894841,
        -46.76113252480886,
        -51.99339881667797,
        -62.68555609394985,
        -50.11466715364177,
        -29.6477730866676,
        -27.13792413006692,
        -70.75796259923432,
        -70.29059189801359,
        -46.73876380037697,
        -64.94135542247918,
        -56.54952532798796,
        -39.75388025561021,
        -54.55730010845289,
        -43.81945119454907,
        -42.68931480497158,
        -48.91540384558499,
        -32.34165603005503,
        -45.59238505784235,
        -23.70803239732842,
        -31.62230668447349,
        -48.95762231144912,
        -41.5799052528,
        -37.47662393660658,
        -65.48346369555311,
        -34.55307596569748,
        -37.5142094165779,
        -67.94046078897468,
        -38.18487313019516,
        -27.9258094432394,
        -57.52399997175192,
        -54.72701343469338,
        -50.88740943213026,
        -38.25713071033837,
        -75.6758908806897,
        -61.01176469643889,
        -68.92170068295454,
        -50.59563813569657,
        -48.82162254899237,
        -58.07056559849552,
        -67.31477607718982,
        -63.82523444698298,
        -36.4039022052394,
        -28.48201327508923,
        -33.59973290411769,
        -37.34133676314673,
        -47.77695843422008,
        -32.63504608624893,
        -49.8465272148773,
        -62.25489994299866,
        -8.617640004803729,
        -20.51065994961239,
        -49.17822567941576,
        -34.20962586311441,
        -9.182482601207038,
        -57.26355888963567,
        -40.35372584835116,
        -27.9519485231466,
        -17.13643539038155,
        -43.75011467938479,
        -43.39838527259268,
        -40.55859985046649,
        -17.95296097090674,
        -53.02087717217012,
        -26.8760882111041,
        -11.14480767282548,
        -47.31861067009584,
        -45.43941811569075,
        -44.29155860981162,
        -56.61391949530167,
        -43.60075732498115,
        -23.74121402935599,
        -20.36249989263858,
        -16.9204650654846,
        -19.96508672158756,
        -8.90446019108431,
        -26.83117141696113,
        -29.66856085645678,
        -54.84100172842584,
        -56.27451604300432,
        -64.17276567557984,
        -61.78078684601189,
        -59.70789143643886,
        -39.22566776780209,
        -27.50709794050502,
        -36.55952116042624,
        -23.48073380390864,
        -36.25864332692388,
        -32.04614446513992,
        -40.79201441020592,
        -11.74202869357195,
        -40.27302942538298,
        -45.7992671636381,
        -29.80530148621355,
        -32.32789945000172,
        -48.02358774354457,
        -38.7270171240279,
        -11.85790029806003,
        -27.22414288519997,
        -32.32856640630731,
        -59.03168279527353,
        -39.3320857579617,
        -15.7265690992531,
        -39.96522880812805,
        -49.73097865074204,
        -32.58484434672362,
        -32.69486749394095,
        -41.94057317467016,
        -63.4082196622196,
        -59.32227574528847,
        -37.01917911844475,
        -9.654858797034406,
        -18.24550677435205,
        -7.429622410210092,
        -8.442038459347382,
        -20.81625137236774,
        -13.07085779326551,
        -11.54727127285992,
        -17.44256081009434,
        -13.93565326463092,
        -5.053181552479612,
        -15.93767024867387,
        -18.87574369226903,
        -42.09253410115584,
        -53.23406452939408,
        -52.64857604361911,
        -44.73234028607633,
        -27.65765404879323,
        -24.69324226057363,
        -30.52706258500909,
        -17.80112251531136,
        -41.04125748907745,
        -23.0878726678736,
        -15.79016692607918,
        -38.68266925250541,
        -47.83895368707373,
        -45.98339716475642,
        -32.75408399734955,
        -39.23064047299257,
        -12.2179261899416,
        -43.36455153202859,
        -20.98120805511488,
        -11.74202869357195,
        -16.15480778175558,
        -15.60695171236797,
        -29.29667755804927,
        -37.99995570845341,
        -47.8248769475285,
        -26.61994464088897,
        -40.66368210096815,
        -37.27273486664276,
        -36.77546354632767,
        -34.0686142791476,
        -45.90217616871824,
        -47.57184815440312,
        -30.20329330227431,
        -40.02129644105453,
        -28.29033846199901,
        -29.72099777722425,
        -50.58865669967553,
        -30.40037249714707,
        -22.8359851500758,
        -36.75526090287056,
        -28.30215044134795,
        -51.56394332085475,
        -53.39991342452771,
        -36.91552380954866,
        -11.96576607235316,
        -28.41959100364767,
        -44.71649633087481,
        -31.22520112212161,
        -15.66468587554793,
        -16.87259607980534,
        -22.18543456721873,
        -35.33607014900838,
        -33.56106782558135,
        -19.51529745242193,
        -44.77649890824091,
        -41.86567491639869,
        -33.73740925627172,
        -37.6158928087702,
        -29.08516218069928,
        -56.41179685420481,
        -49.86557448883074,
        -14.9056322009656,
        -13.59176284259636,
        -40.97731872409943,
        -50.38012252351923,
        -41.51429508709627,
        -40.72236961203577,
        -27.69516091136351,
        -15.59425351825172,
        -40.92249020633146,
        -35.92042749999845,
        -19.0763602468304,
        -27.50560898508537,
        -47.37059677871124,
        -34.76238758723177,
        -40.04275833076656,
        -46.07274387316975,
        -42.6457139535909,
        -46.36539656328699,
        -26.45136380389993,
        -42.09931236227573,
        -38.84793370386521,
        -30.82211286046949,
        -20.91629580459394,
        -32.99263796220627,
        -35.17156304763164,
        -27.88868751114232,
        -38.17944871850221,
        -41.74438327577715,
        -22.2378024274056,
        -1.887379141862768e-15,
        -25.99263657445122,
        -30.80354293351519,
        -39.12447890283587,
        -30.91332194745868,
        -24.27338166396502,
        -13.04332214345816,
        -11.07211637834945,
        -11.89779764456855,
        -43.8385959139997,
        -32.38120464273366,
        -36.35546574376418,
        -39.84000829962469,
        -48.54783719770158,
        -37.88805421816785,
        -63.53573896728529,
        -67.20767308553545,
        -41.00032878808829,
        -24.13477374106694,
        -27.56952439666375,
        -56.93873684428395,
        -62.89308666004067,
        -21.84207275080732,
        -44.73542084629185,
        -48.47811050794293,
        -63.53950860354315,
        -31.63743768834675,
        -43.82509664660547,
        -49.89383906532272,
        -44.92841505023736,
        -54.22299510335041,
        -47.19672094379756,
        -51.01866230418931,
        -37.92052111201694,
        -42.1693902598612,
        -20.92480138289227,
        -12.57009069088757,
        -13.17878379037961,
        -9.292606462418194,
        -18.24794850611455,
        -32.79015205698204,
        -23.27037299704703,
        -16.4464314241992,
        -17.00043571034817,
        -32.53884707339387,
        -21.54859173246558,
        -3.957828079140854,
        -1.887379141862768e-15,
        -4.07423708792359,
        -13.29296038391852,
        -16.76572531426078,
        -23.37238571188813,
        -16.41137214180894,
        -14.21500555060478,
        -13.5829523050339,
        -14.45008005881969,
        -3.800669078301373
      ]
    ],
    "optimized null": [
      [
        -5.620684401393395,
        -12.19948715298165,
        -14.88971381535658,
        -16.31989970420625,
        -9.46770238985857,
        -14.34588045969705,
        -32.76315921534449,
        -38.15319161897131,
        -17.01610279759507,
        -9.122214155408974,
        -9.196515159036693,
        -8.831603526996023,
        -8.549916309766816,
        -8.161965974286852,
        -7.263890652791395,
        -8.040866322103849,
        -41.77579440665638,
        -46.82797609822264,
        -59.85680367336064,
        -66.93915765383221,
        -82.17556413164432,
        -68.08243195209123,
        -57.73540429276564,
        -66.88104992219189,
        -40.66671207827332,
        -3.939776014303887,
        -4.117018907799083,
        -49.33807854622882,
        -51.76670387666946,
        -48.39344720092632,
        -44.01950251408095,
        -67.18842040979612,
        -53.00413203719117,
        -39.61893590188996,
        -52.29368227714533,
        -63.49904945252203,
        -50.56771559149698,
        -27.29587413926787,
        -19.00612405818899,
        -24.88405371540888,
        -4.873466024520559,
        -33.36521790475761,
        -45.84421106192747,
        -52.79193344247341,
        -52.85585598328348,
        -36.8452058629629,
        -63.70360867448305,
        -86.48536691480169,
        -33.48958592261435,
        -28.12124253258629,
        -37.24632736236168,
        -55.73090815056236,
        -49.83383460774892,
        -57.32432334428278,
        -28.57639464150647,
        -46.88861254628551,
        -32.2459704204577,
        -48.2673757587519,
        -71.55558813139666,
        -47.329026446755,
        -46.19465496873261,
        -35.82886292116886,
        -61.47564815298281,
        -79.39618185032302,
        -24.63073545394508,
        -27.24953911659245,
        -58.15349352538513,
        -33.42378752020342,
        -42.29440556571939,
        -24.26176361438302,
        -41.43928932962755,
        -67.03937463572798,
        -44.31407858861101,
        -45.71374645464244,
        -54.40705577335834,
        -41.551211262092,
        -22.56329814183918,
        -38.10153526088673,
        -34.88221538748158,
        -29.89593300366894,
        -16.45976896404487,
        -57.02651153406094,
        -30.71753435718326,
        -57.70221162644558,
        -60.34539874245482,
        -42.39503736704813,
        -64.63176581279178,
        -62.93874239161084,
        -65.050271723828,
        -35.30293470386476,
        -24.62445292845354,
        -71.8948539823628,
        -70.10571061852995,
        -40.26545961957508,
        -59.78806237532823,
        -48.81339709760759,
        -26.78306047871402,
        -58.84266186649182,
        -52.92703398037691,
        -34.12260526181369,
        -41.86521882186783,
        -33.60267481325938,
        -51.27789878657703,
        -45.33126871729109,
        -16.15074715330085,
        -52.49679824769085,
        -30.98102196550826,
        -63.73587300775662,
        -68.68466268500546,
        -19.92199160883261,
        -32.49329680649743,
        -56.08738134680453,
        -59.0016260783566,
        -37.57904990980305,
        -19.8876847366211,
        -57.63079962547006,
        -45.23714755718622,
        -33.45914640304803,
        -62.44482335426755,
        -46.20208072048982,
        -29.7229346500699,
        -41.04858996531758,
        -60.00786989289124,
        -39.44015556805446,
        -24.6542420013729,
        -29.22120893433422,
        -26.44379697509876,
        -56.00606002752672,
        -23.88782640913713,
        -50.85555396340251,
        -21.46155058704369,
        -63.36783813725512,
        -60.58330208614952,
        -44.72356793955513,
        -42.67991096836877,
        -59.37479347207772,
        -69.08719170246843,
        -13.20389382744735,
        -18.74704623345083,
        -54.93141257730868,
        -50.45461964868839,
        -34.36867628783006,
        -71.82066759054658,
        -34.86818074227966,
        -32.98796855902029,
        -39.23115007266663,
        -51.34053555167937,
        -38.83184289306243,
        -15.26613782529907,
        -26.98526715217327,
        -45.79250733781664,
        -35.60890487743628,
        -16.86471989131099,
        -63.9204584071371,
        -8.479910105520949,
        -23.82237005176264,
        -62.19578477992645,
        -43.95649417161132,
        -52.86103417000542,
        -27.70221929300087,
        -52.2129541523749,
        -21.97622930245929,
        -4.555072160593281,
        -4.100748985178371,
        -42.91026938026447,
        -54.65607075916588,
        -46.69137650110043,
        -23.40646777514111,
        -60.74437994737394,
        -56.27663371783077,
        -44.24947692661518,
        -62.12927592331662,
        -30.22061400544846,
        -5.619748871576713,
        -25.59589737378277,
        -27.93981921902864,
        -37.5825805929837,
        -48.76611116498439,
        -40.65435877296235,
        -65.16361811562226,
        -35.77580186160346,
        -26.18594011466985,
        -35.22616693579467,
        -43.06272862420274,
        -72.04816741486485,
        -34.72474531932559,
        -56.31873369946148,
        -43.99864465319373,
        -54.60602653609562,
        -43.77037636684629,
        -38.82491938015097,
        -43.37180345127359,
        -45.66774537469524,
        -32.24530544582858,
        -52.76687197228073,
        -44.84036819578547,
        -40.54256134394591,
        -4.056185023086625,
        -4.224571692920942,
        -57.67186561883553,
        -59.2827783880775,
        -22.38974108144053,
        -41.55589874439993,
        -36.45723000492163,
        -52.59532881363191,
        -54.53593093665676,
        -31.14991651078783,
        -47.17586985357065,
        -45.3899772317308,
        -42.78164510041881,
        -26.02177394942717,
        -42.24192494159772,
        -41.24467620094169,
        -73.47823790529237,
        -67.42601893389191,
        -25.46754732904148,
        -32.12497128828115,
        -69.89250532715015,
        -29.53073606818044,
        -41.32285030935402,
        -49.34528897551279,
        -57.15214608546052,
        -64.70780061052763,
        -53.7193817076374,
        -42.20410955903973,
        -50.54880413081074,
        -42.70537708117273,
        -53.35653819271231,
        -75.89574594764314,
        -32.34331544499703,
        -54.24204963838439,
        -40.63885864437386,
        -34.4299920337786,
        -28.45434032348416,
        -46.43349278053973,
        -50.16203184179604,
        -58.5044827609612,
        -22.85854323483086,
        -62.76644575860449,
        -67.37291392224569,
        -35.54251504033869,
        -68.88610666944382,
        -66.99061355660072,
        -55.00427242785025,
        -35.031713351055,
        -55.42575696080432,
        -49.63421347632742,
        -44.97559724215807,
        -44.85039447772856,
        -62.45645377661464,
        -28.00904639973422,
        -26.36352422646479,
        -43.09294999236241,
        -24.4334733379992,
        -31.66918087376854,
        -22.0937596940702,
        -31.87708594141285,
        -29.93336452789722,
        -3.915636458306417,
        -31.41631401702345,
        -37.70494369399507,
        -57.21614538768581,
        -42.5577690824985,
        -47.89476049538432,
        -33.76974573397872,
        -50.48109468172332,
        -78.4714336434968,
        -36.05550053946622,
        -66.51683126646056,
        -65.07035937234359,
        -62.01014560301093,
        -70.44257773293856,
        -52.51461343276075,
        -53.41518974797556,
        -62.56550329366478,
        -53.40911704896091,
        -38.05485404559435,
        -47.64492110643774,
        -16.52014968460566,
        -42.40737844192387,
        -70.40835338837957,
        -74.22870660196138,
        -61.89683434811028,
        -53.70619811847504,
        -49.65253732894084,
        -49.91748093684572,
        -42.4403957761542,
        -68.1782703475359,
        -58.65307817391575,
        -56.30251012763033,
        -26.95907163638108,
        -38.11716320885249,
        -16.03782955054345,
        -74.15510862278391,
        -59.74973603773596,
        -51.68408036919662,
        -50.28701285113265,
        -48.33324387924593,
        -57.37050075124263,
        -42.96021163838986,
        -69.74165352478221,
        -61.4314266817906,
        -55.06602129522589,
        -63.35818857231489,
        -53.9848132550737,
        -65.5495804705273,
        -62.65026632516642,
        -53.98653510541995,
        -41.990957311681,
        -43.90492799424814,
        -46.61891897694086,
        -55.30411587742493,
        -54.82898321635104,
        -53.87397766094592,
        -60.18166048471916,
        -68.61310894585026,
        -60.3255127798169,
        -72.08732055249628,
        -39.40588229617611,
        -36.85941847549408,
        -62.67976466664059,
        -61.16654964431417,
        -60.51399264353939,
        -77.70288109283415,
        -44.366404349356,
        -81.5749361819496,
        -61.06436330364745,
        -74.64403425546001,
        -44.51238362098972,
        -65.00536539706128,
        -67.23670081267208,
        -64.5942972193995,
        -91.66905214553516,
        -66.3087004879344,
        -53.02768803099647,
        -52.27544586659235,
        -66.30861493744901,
        -67.71979509164493,
        -55.68970724357921,
        -52.61273503435078,
        -47.50355291541414,
        -62.42991739073054,
        -56.66542048685059,
        -50.72550275070977,
        -78.78975041726903,
        -38.234162349753,
        -24.22424681555633,
        -69.05103686373391,
        -43.25133836112431,
        -47.94232979934489,
        -41.45142402597772,
        -63.07206732826255,
        -30.31023131886688,
        -42.8996566380063,
        -72.92528419973456,
        -31.79357819558679,
        -50.54349887055582,
        -37.64735821325097,
        -43.0862418097114,
        -74.75111346268974,
        -59.31914580694025,
        -57.84340221342423,
        -65.96871859075667,
        -38.38723559081421,
        -41.50258351294649,
        -30.56763259442868,
        -57.35489850877644,
        -60.9515286355378,
        -42.0623914406002,
        -54.36013254646451,
        -37.10181901445388,
        -47.26933975319737,
        -48.96385396175901,
        -45.64501335042069,
        -21.17303959930895,
        -3.757887258425878,
        -32.54386966530257,
        -30.90361470986011,
        -64.84425437511376,
        -41.83447715362226,
        -33.99101847550788,
        -43.83839890342704,
        -47.0673715626488,
        -45.46614941522418,
        -40.34221825980325,
        -41.33418441331547,
        -77.57945555067552,
        -53.04808787797255,
        -60.20272421879686,
        -89.5218546192472,
        -65.8401490784437,
        -55.72146383166312,
        -64.54393740386003,
        -60.54551481846993,
        -47.33748458711739,
        -29.48066598514369,
        -29.8714933264895,
        -47.2687973842184,
        -18.80392368555375,
        -54.99364643592984,
        -38.70391591740526,
        -41.36567851030897,
        -20.8867723755544,
        -43.46907737352507,
        -48.37952224996647,
        -55.09727197607294,
        -19.86700606565983,
        -60.60555902714204,
        -53.00444889585882,
        -47.84959506840346,
        -69.0478513153786,
        -48.64545342828627,
        -57.35842074321327,
        -41.05978210791786,
        -38.74149831369793,
        -67.78493967340053,
        -44.93496164350866,
        -35.1969818509838,
        -60.30781398069009,
        -66.96347383290012,
        -86.35135295362778,
        -46.52542599648975,
        -58.14782902942832,
        -50.49691611202591,
        -38.84799299954663,
        -49.21662225268622,
        -46.40247969902221,
        -42.98678252437525,
        -30.08845453082431,
        -43.75909553058543,
        -26.49525894304146,
        -44.82220852082695,
        -26.97403945095538,
        -62.80890402483649,
        -47.63673465661596,
        -51.60451522022336,
        -28.37721641962623,
        -35.09778252347147,
        -41.16575601298063,
        -40.89552921788921,
        -48.78009719643728,
        -46.80996975912264,
        -58.97836878888601,
        -32.31051984989457,
        -40.24732571765438,
        -49.18377865356467,
        -57.25069821512967,
        -30.10723882534595,
        -72.28711967809417,
        -50.92359996094915,
        -36.37159843760779,
        -54.79571324277081,
        -42.03375405025687,
        -40.13145092247542,
        -19.46492455371284,
        -48.25572347698141,
        -21.93526288434755,
        -53.05954257451734,
        -36.8705743117565,
        -69.08077278692879,
        -24.33073195800689,
        -71.12240241051197,
        -56.6015828947288,
        -16.9354472753968,
        -23.50973360304243,
        -55.27613994414854,
        -59.99917387775223,
        -14.73721062351609,
        -54.31547021405953,
        -8.929085345556803,
        -39.00571210324213,
        -48.87157142936184,
        -54.41411130653795,
        -33.64223171544296,
        -51.63761124659573,
        -36.02445572130156,
        -31.38151909159431,
        -25.27063038642536,
        -36.25376043825202,
        -34.32117249522067,
        -51.18452853445745,
        -52.09726504103506,
        -42.95470503710937,
        -19.64834950591464,
        -31.43515856626473,
        -71.2300484151221,
        -61.31723256837719,
        -53.62559633286539,
        -38.8079459668269,
        -63.18549216870224,
        -22.18252388108112,
        -51.3273658731914,
        -38.02181070249126,
        -70.89198830768949,
        -50.62515517410129,
        -20.67227168276983,
        -53.34031382422013,
        -51.83314060491802,
        -33.82994821847996,
        -21.58194233945627,
        -40.14790544777787,
        -36.23500762559336,
        -55.93583635265362,
        -32.07417097597247,
        -61.29401079715258,
        -38.61495152790069,
        -52.84874638284904,
        -48.47284607440838,
        -19.60442799589586,
        -18.31959851610019,
        -4.662871926484873,
        -4.303731614541011,
        -30.00793418705825,
        -21.03373184805437,
        -57.16813979720279,
        -64.77342460517725,
        -37.66001740132382,
        -33.84459068693126,
        -63.21423782632519,
        -34.62319413494149,
        -44.55961903567992,
        -39.07579088381105,
        -25.37524605256451,
        -29.21925332205351,
        -31.54110357597994,
        -38.56088828290684,
        -34.02181123210268,
        -18.43690428658055,
        -42.41077581630482,
        -62.32031570033582,
        -68.23520124961382,
        -64.66238444397703,
        -52.22273068783917,
        -33.49450953121686,
        -64.53784203078114,
        -47.78557057088749,
        -64.18850270311728,
        -47.59790312675153,
        -37.56991617492174,
        -35.91233992073087,
        -55.88983705172357,
        -43.70943538146506,
        -82.42391066993079,
        -65.2292937045939,
        -43.50178181102414,
        -61.89496861813365,
        -34.06786001061932,
        -28.14402787748478,
        -48.26469856572061,
        -30.06520925224801,
        -57.55338917426913,
        -38.84122731046927,
        -47.28942604104847,
        -36.94515302505398,
        -45.92838636316126,
        -51.303988027307,
        -76.80587022843545,
        -68.15787715928006,
        -58.20047630653305,
        -29.48639846714872,
        -45.17947966456672,
        -76.28690757845364,
        -33.86605231821176,
        -58.67242308612324,
        -66.15404730090592,
        -36.79002384248646,
        -46.95934769475362,
        -64.32743949119106,
        -32.58713836795831,
        -29.28374081295713,
        -33.17069057141139,
        -45.66331945351935,
        -84.49271514175112,
        -29.12022269852651,
        -47.60155686201007,
        -27.86597299222377,
        -37.75195233321905,
        -24.78905880356155,
        -29.78810814567328,
        -21.91798646190607,
        -54.17091671093034,
        -22.98533390583649,
        -34.85980732707269,
        -72.7240977735096,
        -25.81250316086595,
        -36.93347431633592,
        -4.107856704484837,
        -4.277766101551443,
        -46.09488493009978,
        -65.1320584061424,
        -52.8570000924075,
        -46.85636509622498,
        -33.83250781845294,
        -24.68063758981749,
        -59.75849209904863,
        -56.08154596819178,
        -65.66942365461414,
        -38.46858780079949,
        -64.2574997594442,
        -45.78334843284345,
        -60.91734939546534,
        -32.71798628769906,
        -59.95254675279523,
        -44.00251340597744,
        -65.98394618441678,
        -60.578301275047,
        -21.24792483804414,
        -41.71335215305511,
        -29.93535314058507,
        -30.11180591284383,
        -36.91910021581786,
        -46.97767089819246,
        -51.75412899855121,
        -62.75981642859346,
        -50.24735139017842,
        -29.59613046314696,
        -27.53087729720012,
        -70.60159819779936,
        -70.43338858406392,
        -46.52140456852151,
        -64.65010743269703,
        -56.68083397560427,
        -39.73735294323384,
        -54.71210205114294,
        -44.09449142441114,
        -42.97377845685166,
        -48.50143048795955,
        -32.61964181893529,
        -45.54953350165478,
        -24.06031661212121,
        -31.99306816242008,
        -48.65288650511727,
        -41.59059638972903,
        -37.84303280610224,
        -65.42162800101454,
        -34.65229467913947,
        -37.8228489889942,
        -67.92949962165746,
        -37.67302144903838,
        -28.40693795484996,
        -56.8834506627115,
        -54.38364434799787,
        -50.86737525831835,
        -38.4141974704532,
        -74.58884315100713,
        -60.65010935957178,
        -68.36818616755802,
        -50.31589969522717,
        -48.4787451223279,
        -57.79693168331659,
        -66.67657741957454,
        -63.92756255925574,
        -35.8211196967269,
        -28.07539633617488,
        -33.58137182185794,
        -36.74125436442084,
        -48.03630110692048,
        -32.47076040481269,
        -50.13285203782219,
        -62.23340670950225,
        -8.929085345556803,
        -20.83225802580679,
        -49.22987951022864,
        -34.2695951622531,
        -9.440623868140356,
        -57.56499454549968,
        -39.93346716394199,
        -28.25514805958198,
        -17.4160877431327,
        -44.02866070098229,
        -43.34200107323489,
        -40.60046889586883,
        -18.32727758519013,
        -53.18684674769114,
        -27.19467584907672,
        -11.22664403754407,
        -47.33059955129431,
        -45.16220416077449,
        -43.32415648948005,
        -56.91343608512075,
        -43.71831859626722,
        -23.68000100405964,
        -19.75459049669974,
        -16.37978843596008,
        -19.48023175330215,
        -8.999701250958916,
        -26.73878597221229,
        -29.70540711506621,
        -54.34636528391933,
        -55.61368379836319,
        -63.7258474428826,
        -61.38560258885329,
        -59.43121393823996,
        -38.8278394734394,
        -27.5848468429661,
        -36.81818022019552,
        -23.64468519087529,
        -36.09152650257719,
        -31.72852086065871,
        -40.83188189004541,
        -11.71461596118908,
        -40.05965843342611,
        -45.7736972908118,
        -29.82645732992956,
        -32.56592512690148,
        -47.94203616417406,
        -37.73746126969041,
        -11.85744664927074,
        -27.24879866448664,
        -32.69799413555666,
        -59.06086994411877,
        -39.12922393501896,
        -15.8207487046265,
        -39.99708917556716,
        -49.51031615262345,
        -32.92939522227957,
        -33.01839630651417,
        -42.27216704246435,
        -63.10650421014379,
        -59.2650714946968,
        -37.11541416386081,
        -9.656581156152797,
        -18.01298627257337,
        -7.435265325356035,
        -8.482291891178942,
        -20.80483718175713,
        -13.01825845090252,
        -11.45190045076143,
        -17.21418600168638,
        -13.66741916966352,
        -5.079990547234676,
        -15.71415635688739,
        -18.83159964545456,
        -41.43985449210827,
        -53.21121843852804,
        -52.5750362243478,
        -44.24972408472593,
        -27.74292456824754,
        -24.73935877866542,
        -30.56886668031519,
        -18.0331727611869,
        -41.52073248176396,
        -23.52541900745642,
        -16.06520600630325,
        -38.79003747030287,
        -47.02666937304193,
        -45.65762308168751,
        -32.67928745482082,
        -39.00844956920278,
        -12.18634986790732,
        -43.21408249977915,
        -21.17663516843981,
        -11.71461596118908,
        -16.39940954546307,
        -15.68029848929748,
        -29.54739909483641,
        -38.03975585422472,
        -47.83784984165431,
        -26.20756226367539,
        -40.4063539244933,
        -36.21544001446409,
        -37.2594757824678,
        -33.67621803437402,
        -45.87164645467863,
        -47.38643312957407,
        -29.96515248789012,
        -39.79722316967148,
        -28.39078114479647,
        -29.67808843637285,
        -49.88172472390644,
        -30.51965843029449,
        -22.90259829957392,
        -36.5550492809563,
        -28.30623077947752,
        -51.55576855023968,
        -53.46188617993313,
        -36.95278520596592,
        -11.97711989031249,
        -28.18865931377945,
        -44.40202900908321,
        -31.30863170271012,
        -16.22492301570476,
        -17.15972023951507,
        -22.24079537722375,
        -35.46117243735118,
        -33.47017734183375,
        -19.7268714523296,
        -44.86049870185665,
        -42.24819508206884,
        -33.84649724640717,
        -37.37717311689049,
        -29.31607990772613,
        -56.25827473372676,
        -50.16335061808076,
        -14.83986640009165,
        -13.50467558063099,
        -40.69408117805553,
        -50.0883037399247,
        -41.69290149593593,
        -40.88881323466828,
        -27.99831131388844,
        -15.64198670025496,
        -40.65035245951143,
        -36.10232447301493,
        -19.03519200621175,
        -27.5790180310864,
        -47.30871560189358,
        -34.89450935548711,
        -39.77195524674248,
        -46.29341497064631,
        -42.82239881296679,
        -46.21946251671396,
        -26.47551652624491,
        -42.22542339207103,
        -38.78471145617656,
        -30.2621751741181,
        -21.11097710515812,
        -33.01996929920733,
        -35.52179427500659,
        -27.75786127931523,
        -38.12613219635038,
        -41.68409466344664,
        -22.33652428855479,
        -1.776356839400252e-15,
        -26.08134258633495,
        -31.16732529253155,
        -38.45418238816673,
        -30.87120749784106,
        -24.56660483597671,
        -13.2572338487367,
        -11.19379785418722,
        -11.88950576916566,
        -43.81990410367992,
        -32.30811505076175,
        -36.553530825614,
        -40.04253304048057,
        -48.06491138124715,
        -38.14279970513688,
        -62.11589953217678,
        -66.45827719673491,
        -41.23114314056729,
        -24.23919161804221,
        -27.9138775565457,
        -56.61957743991406,
        -62.5540260486753,
        -22.01744485331508,
        -45.08764399952518,
        -47.84474623573635,
        -63.50156812554221,
        -31.46353846247658,
        -43.79795143690555,
        -49.99581915400285,
        -44.85960962534445,
        -54.4309499544295,
        -47.15805812984667,
        -50.90494004039287,
        -37.93198065529429,
        -41.11951331417964,
        -20.50772404524358,
        -12.32797119020062,
        -13.14883463709815,
        -9.229318092333045,
        -18.18362951439246,
        -32.91078867422152,
        -22.81463493219923,
        -16.2775849272815,
        -16.81226131952139,
        -32.266416718487,
        -21.40556094537905,
        -3.957828079140853,
        -1.776356839400252e-15,
        -4.074237087923589,
        -13.31488132960309,
        -16.77100322042646,
        -23.26806280747061,
        -16.32040657166264,
        -14.16097128939936,
        -13.5891068186933,
        -14.41963785795563,
        -3.800669078301372
      ]
    ],
    "unconstrained": [
      [
        -5.601504866904699,
        -12.17543294684612,
        -14.89546061998223,
        -16.33987543271772,
        -9.479350797573112,
        -14.36597255018848,
        -32.73489992459574,
        -38.16330210707903,
        -17.03277331618875,
        -9.115277327063332,
        -9.186967225488443,
        -8.840893644434038,
        -8.553699358452114,
        -8.163464743709262,
        -7.249578787328823,
        -8.042726459491654,
        -41.82733427377001,
        -46.77399969859741,
        -59.96164762646372,
        -67.05408966633374,
        -81.43989032969009,
        -68.19081664656925,
        -57.67934075557095,
        -66.83383650166317,
        -40.13974199519745,
        -3.939776014303886,
        -4.117018907799083,
        -49.29992037989898,
        -51.63143068888701,
        -48.50838127331865,
        -43.93603200704305,
        -67.29556935303667,
        -53.10394386913271,
        -39.70243573036621,
        -52.09127345867096,
        -63.62215184628396,
        -50.5349665402166,
        -27.29293849614715,
        -18.95634369878522,
        -24.95720983614508,
        -4.87559990766402,
        -33.29106284339449,
        -45.64277050366141,
        -52.75510307974593,
        -52.79989438616936,
        -36.08614470784964,
        -63.82674860534411,
        -85.94385838008915,
        -33.48465192897456,
        -28.16636156908822,
        -37.05140156584682,
        -55.39847752231449,
        -49.71082161280263,
        -57.53319159606473,
        -28.58898223818216,
        -46.93766782692407,
        -32.29363282842165,
        -48.3860086018674,
        -71.56391227878761,
        -47.10371612604677,
        -46.36667600189228,
        -35.87310032533543,
        -61.45911838387575,
        -78.5591737096355,
        -24.53086997054694,
        -27.17519162771982,
        -58.16312984301428,
        -33.45149286865404,
        -42.25059205286428,
        -24.23729597081132,
        -41.37176477513622,
        -67.23233436104358,
        -44.268293897257,
        -45.7814849754869,
        -54.54677725874232,
        -41.68376720496568,
        -22.70438652887953,
        -38.11694310765093,
        -34.87460691910563,
        -29.8739524026335,
        -16.49822452833827,
        -56.71881472727813,
        -30.77955842835591,
        -57.66852487455752,
        -60.67582516241116,
        -42.36470043885492,
        -64.43965057089864,
        -62.98866286032266,
        -65.14654703166875,
        -35.33850689544512,
        -24.72595980775345,
        -71.84901184074347,
        -69.99627093822272,
        -40.12434272381985,
        -59.65448392535112,
        -49.06747099493364,
        -26.66972409042415,
        -58.92373440951815,
        -52.8555564525615,
        -34.00175559479298,
        -41.7465433448671,
        -33.65549015320029,
        -51.36497683863022,
        -45.28607071452969,
        -16.20736958498616,
        -52.64354161838067,
        -31.01744620159714,
        -63.45210461624583,
        -68.79938857826721,
        -19.87452726277252,
        -32.53561213916436,
        -56.09172694450847,
        -59.17348377371913,
        -37.58227934299244,
        -19.86009782794551,
        -57.91159400400844,
        -45.21309519636397,
        -33.46247735865374,
        -62.51336073558583,
        -46.26293874024295,
        -29.73752399440031,
        -41.06831951532455,
        -59.49495641487037,
        -39.45340775373047,
        -24.66761643615922,
        -29.14874426090936,
        -26.52074979505221,
        -55.68232804320139,
        -23.86356287280059,
        -50.79532025676065,
        -21.63325906093273,
        -63.38209702412669,
        -60.76928028901956,
        -44.7279694602932,
        -42.44804139640519,
        -59.36344243358276,
        -69.45999311471495,
        -13.20668274295281,
        -18.76888621291334,
        -55.57844775171431,
        -50.5624726241475,
        -34.45905361007469,
        -72.11569742560876,
        -34.93396241212006,
        -32.97733426361387,
        -39.16186763403361,
        -51.36921017237702,
        -38.83477173191234,
        -15.1060260331698,
        -27.04633762093304,
        -45.72235945934568,
        -35.9155457424421,
        -16.80172491442088,
        -63.66349894545539,
        -8.483804336067221,
        -23.79471947622983,
        -61.80735625514782,
        -44.20790567265395,
        -52.96316899520549,
        -27.70108472671843,
        -52.21771394005692,
        -21.98752479348691,
        -4.554058608096219,
        -4.100033015065202,
        -42.83029646645182,
        -54.41118324334803,
        -46.6987790470546,
        -23.38216059711145,
        -60.60714087780683,
        -55.38975602257922,
        -44.33151676608142,
        -62.4837522234855,
        -30.20451618393733,
        -5.608559068001009,
        -25.62376753642708,
        -27.91498250925439,
        -37.44924498709878,
        -48.18154273346396,
        -40.71746243182223,
        -65.29897925015553,
        -35.82471859933482,
        -26.03175834524906,
        -34.82920304027903,
        -43.1414498244167,
        -72.0653901552492,
        -34.73092105542152,
        -56.38794858501542,
        -44.04096746753093,
        -54.75773979244193,
        -43.79853542704867,
        -38.77078364596289,
        -43.32548982986848,
        -45.71205273851539,
        -32.25668222246212,
        -53.15029532303052,
        -44.83973438800421,
        -40.62114381912172,
        -4.056185023086624,
        -4.224571692920944,
        -57.60040644541791,
        -59.34862072531818,
        -22.237367266812,
        -41.32236460230891,
        -36.34932734759543,
        -52.55327803256351,
        -54.57183289182086,
        -31.25524526579983,
        -47.00389427543677,
        -45.32060005035385,
        -42.96227083237236,
        -26.07462230813117,
        -42.2877306560834,
        -41.02403715583468,
        -73.41873819283298,
        -67.66308832016796,
        -25.50991691477294,
        -32.23031210832599,
        -69.92488381082596,
        -29.52169233726589,
        -41.45596537179343,
        -49.46013562460567,
        -56.95021407488319,
        -64.7754453921918,
        -54.02072402424432,
        -42.04730916575851,
        -50.70103125408147,
        -42.82292971436892,
        -52.94343458031705,
        -76.04729715197138,
        -32.48504528632477,
        -54.2300011859061,
        -40.78437593949942,
        -34.47041441228411,
        -28.48927007796999,
        -46.31727728472504,
        -50.55573989146595,
        -58.6469767234565,
        -22.90980356983185,
        -62.56976748073505,
        -67.4954166647989,
        -35.49062720122616,
        -68.82690076016286,
        -66.98304081993257,
        -55.40689697944813,
        -35.04858547297135,
        -55.43537151100143,
        -49.23941054218939,
        -44.88010538685302,
        -44.82008615903066,
        -62.58544130210481,
        -27.88249913245315,
        -26.34556463093848,
        -43.14823771491954,
        -24.43785540844248,
        -31.68877483235603,
        -22.29676949085705,
        -31.82825340765101,
        -30.00704803232132,
        -3.915636458306419,
        -31.35813432120178,
        -37.67900845820255,
        -57.14441292025948,
        -42.42616034751958,
        -47.63074995581517,
        -33.80336601321446,
        -50.45000523913779,
        -78.25344851247905,
        -36.08047615888708,
        -66.82738341803375,
        -65.21033839004525,
        -61.18187462760933,
        -70.80880084961517,
        -52.43507802678154,
        -53.29164371493018,
        -62.59359785275242,
        -53.41312088870181,
        -38.06986570411195,
        -47.75724619982456,
        -16.52075576820831,
        -42.45141112692021,
        -70.25533019976747,
        -74.55644837503368,
        -62.22498455208785,
        -53.88391286679091,
        -49.45731844181355,
        -50.03814848255966,
        -42.29103360337026,
        -68.23021904712554,
        -58.76104864607299,
        -56.17384607800051,
        -27.00842269895352,
        -38.17002452183189,
        -16.10687862896169,
        -73.29074704957056,
        -59.89488733905397,
        -51.89291673732983,
        -50.44703514745744,
        -48.3479967687247,
        -57.37039050342242,
        -42.90698401400643,
        -69.8972514304874,
        -61.70692043863716,
        -55.04783966758292,
        -63.56412034070844,
        -54.10755599375972,
        -65.66126110951657,
        -62.35909037033903,
        -54.07913424340976,
        -41.44684270320801,
        -44.02138750071228,
        -46.71902853949526,
        -55.27634620059103,
        -54.86973611438791,
        -53.40815635746007,
        -60.00054369734794,
        -68.62488962045276,
        -60.1777043651365,
        -72.25886788213333,
        -38.64606809849366,
        -36.94386794861715,
        -62.50223231618274,
        -61.05849704437415,
        -60.55123150108027,
        -77.81631986218513,
        -43.81667452029058,
        -81.43953877414775,
        -60.46653466185162,
        -74.58710670468582,
        -44.41143824152792,
        -64.86048557367577,
        -67.42989032699492,
        -64.62894482294544,
        -90.48895240821118,
        -65.91112158344909,
        -53.06381622253264,
        -52.33568831291355,
        -66.44313119433993,
        -67.85117891893185,
        -55.59646353431334,
        -52.62846003256409,
        -47.65605511395223,
        -63.04058578226644,
        -57.0493522850221,
        -50.73891203303057,
        -78.60710844053007,
        -38.23526492499989,
        -24.16642164246171,
        -69.23336760684546,
        -43.56093905405034,
        -48.02543409356806,
        -41.46043776081826,
        -63.17597398570518,
        -30.22640674399845,
        -42.96137219279601,
        -72.92511564889811,
        -31.92115630140097,
        -50.19733722010292,
        -37.56187867977311,
        -43.16912477789309,
        -74.75456391976974,
        -58.98179786878018,
        -57.96197734004458,
        -66.12466237556623,
        -38.11370428332748,
        -41.67204387651732,
        -30.45189553709817,
        -56.96133125349734,
        -60.88501629030361,
        -42.03243327588474,
        -54.56720856380814,
        -37.01373167051931,
        -47.21110087736488,
        -48.98548310008618,
        -45.54875566629769,
        -21.08813696106546,
        -3.757887258425878,
        -32.46153870528158,
        -30.78991244339115,
        -64.97895777951976,
        -41.74960760505016,
        -33.9472722012906,
        -43.95810104093052,
        -46.16099644229353,
        -45.64467354237431,
        -40.27903597216232,
        -41.36570493424232,
        -77.89021979639958,
        -53.10270900736663,
        -60.34349769116558,
        -89.79217137890367,
        -65.87188384986844,
        -55.59672485980242,
        -64.43289173906422,
        -60.7241814073859,
        -47.40273484026069,
        -29.5696081846039,
        -29.90849312359845,
        -47.20093422917783,
        -18.84511510581313,
        -55.0429533899335,
        -38.49902430977274,
        -41.56614596891114,
        -20.83899511516355,
        -42.38923829971538,
        -48.51008753412106,
        -55.16239957231646,
        -19.80227347405032,
        -60.76532277759734,
        -53.11855986419831,
        -47.89626274432452,
        -69.18655251483919,
        -48.67435006051353,
        -57.20642212413656,
        -41.13715239027704,
        -38.84749452667306,
        -67.54730730834274,
        -44.8690979546269,
        -35.0641998161924,
        -60.2060639649701,
        -66.8953437824361,
        -86.26309656832628,
        -45.93679054016942,
        -58.0003014286616,
        -50.54451286481525,
        -38.85718201500792,
        -49.44743319520818,
        -46.69658248334648,
        -42.99199742372404,
        -29.99185350553114,
        -43.81250788600049,
        -26.43577833626391,
        -44.54827180210805,
        -26.99764194417521,
        -62.89610333105352,
        -47.59741849492042,
        -51.75478799736007,
        -28.21143706754339,
        -35.12479650256684,
        -41.02750179429833,
        -41.07233923179194,
        -48.73797289792186,
        -46.44855302268561,
        -58.88780304564641,
        -32.31381175333327,
        -40.31480823741791,
        -49.15594151478469,
        -57.1833412117708,
        -30.11527468178762,
        -72.47002852392679,
        -51.01368285975317,
        -36.337337390714,
        -54.87777621640105,
        -41.73611413453484,
        -40.16537677829218,
        -19.46141468767575,
        -48.26581492880436,
        -21.83919092173302,
        -52.97275764784341,
        -36.78903956315848,
        -68.86772251723852,
        -24.46660768635426,
        -71.21169168755397,
        -56.39708422696705,
        -16.94857409188126,
        -23.38919531417081,
        -55.12324134060413,
        -60.23270953737008,
        -14.7257771591045,
        -54.22423247297315,
        -8.91777630633726,
        -39.26039639801538,
        -48.84929557225515,
        -54.52289334607031,
        -33.64535928616981,
        -51.39740913780949,
        -36.1113217038292,
        -31.39552484486821,
        -25.21099500226405,
        -36.33628367092017,
        -34.22442250233733,
        -51.45167287895676,
        -52.20924133797593,
        -43.13268387591547,
        -19.63296388411386,
        -31.36917293146315,
        -71.18556722940205,
        -59.90597269725233,
        -53.60253445811716,
        -38.78487485108591,
        -63.06964289279455,
        -22.1901878205887,
        -51.41789497514137,
        -37.93323730382918,
        -70.716503935395,
        -50.67163862062101,
        -20.57829566641598,
        -53.50303332720918,
        -51.72636945197221,
        -33.84654072897649,
        -21.56929221523263,
        -40.26219177201789,
        -36.12260452319754,
        -55.69785828412277,
        -31.99678942905593,
        -61.45686022733789,
        -38.56543142602314,
        -52.90392528692806,
        -48.32889138649262,
        -19.62067005752681,
        -18.36505899735776,
        -4.662871926484873,
        -4.303731614541007,
        -30.00723401039999,
        -21.00527348113001,
        -56.91513812155251,
        -65.05932155806978,
        -37.58420049361369,
        -34.06023374371826,
        -63.50543724655803,
        -34.55749062847492,
        -44.5888206120871,
        -39.01936665293093,
        -25.38566647181535,
        -28.86674666482287,
        -31.63389257660961,
        -38.59723027806622,
        -34.134569035144,
        -18.40648897481691,
        -42.35781016603863,
        -62.26387863248524,
        -68.34668462032667,
        -64.43705112864252,
        -52.39359018578291,
        -33.69033024788794,
        -64.55766254752008,
        -47.83823918707122,
        -64.11519963380108,
        -47.26354974369413,
        -37.61049875386816,
        -35.98656103021987,
        -56.11424648823791,
        -43.790979981189,
        -82.01357979568854,
        -65.37386103630463,
        -43.52172661984888,
        -62.03113788430493,
        -34.05181935613928,
        -28.10670592705788,
        -48.09313055382744,
        -30.01596938095454,
        -57.46138206393849,
        -38.97408186550383,
        -46.73603725593711,
        -37.03335063827038,
        -46.02138700003383,
        -51.45127107327526,
        -76.65340790625925,
        -68.35844498978591,
        -57.20913096461627,
        -29.54763556042745,
        -45.05754876735692,
        -76.65020177266291,
        -33.96470986904162,
        -58.6528593536407,
        -66.2852528980749,
        -36.89887118762115,
        -46.94658286484108,
        -64.68478745838635,
        -32.60801187129391,
        -29.34505115029975,
        -33.14859942438419,
        -45.50829097746022,
        -84.50404597273156,
        -29.15128223799763,
        -47.52011102525651,
        -27.93143367972507,
        -37.68471917633748,
        -24.69937703170039,
        -29.32717851153346,
        -21.84909607995783,
        -54.10940516434334,
        -22.97227368841935,
        -34.74787223348265,
        -72.78682696854453,
        -25.83351636650397,
        -37.08013921615307,
        -4.107395942024304,
        -4.276630653816072,
        -46.06193256892669,
        -65.27969225931847,
        -52.97697790983576,
        -46.85340583381262,
        -33.96297484323511,
        -24.68703533220649,
        -59.71130687314236,
        -56.6222460559921,
        -65.83848205941213,
        -38.43215665198682,
        -64.78681220191585,
        -45.88324918628244,
        -61.06459710382355,
        -32.63399558052124,
        -59.90609159085339,
        -44.11881267702454,
        -66.0863998163995,
        -60.62963654802686,
        -21.27086555514818,
        -41.66668909248017,
        -29.852396034309,
        -30.09910317064745,
        -36.95396124793842,
        -47.10916365752561,
        -51.98263306270585,
        -62.67389702010301,
        -50.31774694596923,
        -29.71021411280955,
        -27.47690126120481,
        -70.59016260834765,
        -70.2774521014027,
        -46.43337084422112,
        -64.86846881351133,
        -56.66910388729153,
        -39.72296201563694,
        -54.731911840943,
        -44.07273313891942,
        -42.94848699133136,
        -48.81313106036348,
        -32.60571211133527,
        -45.49273938232999,
        -24.04124237508268,
        -31.9468316168332,
        -48.73210261065919,
        -41.73861599121163,
        -37.74174211605693,
        -65.4658906469253,
        -34.67326641286517,
        -37.84521711229053,
        -67.94662826876075,
        -37.35780804247274,
        -28.27691579797218,
        -56.65979715940636,
        -53.05485955795991,
        -50.96340139399654,
        -38.45203784265724,
        -73.89903332410265,
        -60.57951087972534,
        -68.48411650275268,
        -50.4104806427076,
        -48.26962381583596,
        -57.84480060480762,
        -66.71353241288118,
        -63.92566499731699,
        -35.47904047521319,
        -28.04209087107155,
        -33.7893657265905,
        -36.89279407583059,
        -48.07168088962812,
        -32.80407263529687,
        -50.18624649849644,
        -62.33096417135905,
        -8.91777630633726,
        -20.84933916758017,
        -49.18892194184219,
        -34.40661330987084,
        -9.478956335312255,
        -57.55552853982817,
        -39.92335688409608,
        -28.28925636574462,
        -17.43523579340157,
        -44.0176035407259,
        -43.40376691494457,
        -40.90783046157519,
        -18.29023366690575,
        -53.22028042425611,
        -27.18160769153737,
        -11.23564555035131,
        -47.48026791336908,
        -45.04874528478783,
        -43.19903683914719,
        -56.74053344274231,
        -43.82393494501131,
        -23.69652806033965,
        -19.83986410771914,
        -16.12526787492343,
        -19.62212298200025,
        -8.96985249166581,
        -26.75293639476383,
        -29.64047047274438,
        -54.16439547564485,
        -55.39980601646328,
        -63.8079480919213,
        -61.52096955183825,
        -59.50066644175175,
        -39.08875238210763,
        -27.53293336252077,
        -36.76283806081641,
        -23.64990229000524,
        -36.1359922147632,
        -31.83934919274137,
        -40.87057915022111,
        -11.9371634890016,
        -40.01395626591092,
        -45.60545152855746,
        -29.90237788319165,
        -32.61352039575188,
        -47.88301678592839,
        -38.05801177790732,
        -12.07200523996945,
        -27.44645396682748,
        -32.6569592570209,
        -58.98009458699772,
        -38.79069002440973,
        -15.97866562856045,
        -40.10293858360232,
        -49.50551485869647,
        -32.87514097089057,
        -32.96815644095744,
        -42.20553189728575,
        -63.32082113449967,
        -59.32839159130849,
        -37.10248168527578,
        -9.686033609945806,
        -18.00039051451823,
        -7.43830366366922,
        -8.477480292022118,
        -20.73022063176581,
        -13.03700534272788,
        -11.36823919916821,
        -17.23290705838185,
        -13.72815835178648,
        -5.072525384400468,
        -15.51804749598905,
        -18.79756272355528,
        -41.30105580661305,
        -53.21091066303183,
        -52.52706859620423,
        -44.41165582942232,
        -27.76658658188157,
        -24.7667325065912,
        -30.56595459173176,
        -17.99979736278036,
        -41.41779417408704,
        -23.41724614705233,
        -15.99269225270188,
        -38.73006487220752,
        -46.91228159310709,
        -45.90562397327451,
        -32.67681654410294,
        -39.05077171414059,
        -12.41690880023982,
        -43.2223892321394,
        -21.25747632005281,
        -11.9371634890016,
        -16.34689465215667,
        -15.56515779383064,
        -29.52920451536351,
        -38.15526209110396,
        -47.76463504463243,
        -26.25857183302623,
        -40.64658187360468,
        -36.34149715754261,
        -37.1062222412155,
        -33.77964062429122,
        -45.84098390045826,
        -47.48082059123576,
        -29.87515511364363,
        -39.88567635002478,
        -28.37495293182265,
        -29.62082924407543,
        -49.9789238229378,
        -30.60611453271386,
        -22.56514425541186,
        -36.56580011130368,
        -28.4298118771485,
        -51.54412769317702,
        -53.42413370892229,
        -37.14921238597057,
        -12.18136327846701,
        -27.98143515359691,
        -44.6218678499688,
        -31.42318343431209,
        -15.99068266646625,
        -17.17013169184814,
        -21.86225640695751,
        -35.4908070737454,
        -33.45456169547026,
        -19.65050569268519,
        -44.85809183168121,
        -42.14119829132397,
        -33.83729849073704,
        -37.50174443550691,
        -29.3176974911043,
        -56.55381654650437,
        -50.1037020749424,
        -14.85997614932297,
        -13.50384157632057,
        -40.83620844664381,
        -50.12182795488871,
        -41.64024261781415,
        -40.83720228343417,
        -28.0001494575371,
        -15.69947312870154,
        -40.77039185131943,
        -36.18961280858887,
        -18.97063597600318,
        -27.55652071216566,
        -47.5617878478234,
        -34.94747878531018,
        -39.67613327433892,
        -46.353106271992,
        -42.85684380920406,
        -46.26167707741428,
        -26.50242300105321,
        -42.29704150983207,
        -38.82333937038543,
        -30.2050263616929,
        -21.12356498525456,
        -32.93298330090828,
        -35.51821312214713,
        -27.75341631725891,
        -38.18734122314248,
        -41.84946193028058,
        -22.31586396623907,
        -1.776356839400252e-15,
        -26.07877238983927,
        -31.06929985079489,
        -38.51613068710166,
        -30.82420490475898,
        -24.34112679145272,
        -13.30492779177164,
        -11.31522145621253,
        -12.11115946771226,
        -43.82613505045501,
        -32.25720609073857,
        -36.63838699061758,
        -40.0589583501179,
        -48.09162282868775,
        -38.14709159965235,
        -61.93427339120351,
        -66.57931243082281,
        -41.23682025980632,
        -24.33293347224459,
        -27.90454908240246,
        -56.87099550622828,
        -62.43959264260933,
        -21.9842320182929,
        -44.97487944555461,
        -47.44621849677571,
        -63.14525993939441,
        -31.42831540071596,
        -43.69925765981995,
        -49.94770192939094,
        -44.92413488133792,
        -54.37731455268076,
        -47.13688539635133,
        -50.9123667466388,
        -37.89956447370029,
        -40.08670317284131,
        -20.41113190001783,
        -12.30969624407441,
        -13.13783774240489,
        -9.230291613912131,
        -18.3071167292281,
        -32.81541293009128,
        -22.4712331108669,
        -16.24956708212488,
        -16.7710973475828,
        -32.13231009095873,
        -21.43623842597811,
        -3.957828079140853,
        -1.776356839400252e-15,
        -4.07423708792359,
        -13.29947652848318,
        -16.76975522915899,
        -23.15752696590592,
        -16.33402430707235,
        -14.16278648436793,
        -13.58800200708731,
        -14.44122618406165,
        -3.800669078301372
      ]
    ]
  },
  "analysis": {
    "authors": "Sergei L Kosakovsky Pond",
    "citation": "*Gene-wide identification of episodic selection*, Mol Biol Evol. 32(5):1365-71",
    "contact": "spond@temple.edu",
    "info": "BUSTED (branch-site unrestricted statistical test of episodic diversification) uses a random effects branch-site model fitted \njointly to all or a subset of tree branches in order to test for alignment-wide evidence of episodic diversifying selection. \nAssuming there is evidence of positive selection (i.e. there is an omega > 1),  BUSTED will also perform a quick evidence-ratio \nstyle analysis to explore which individual sites may have been subject to selection. v2.0 adds support for synonymous rate variation, \nand relaxes the test statistic to 0.5 (chi^2_0 + chi^2_2). Version 2.1 adds a grid search for the initial starting point.\nVersion 2.2 changes the grid search to LHC, and adds an initial search phase to use adaptive Nedler-Mead.\n",
    "requirements": "in-frame codon alignment and a phylogenetic tree (optionally annotated with {})",
    "version": "2.2"
  },
  "background": 1,
  "branch attributes": {
    "0": {
      "ATTLR2_2642_BP": {
        "MG94xREV with separate rates for branch sets": 0.1475861160510152,
        "Nucleotide GTR": 0.1452716967700844,
        "constrained": 0.06004550038703479,
        "original name": "ATTLR2_2642_BP",
        "unconstrained": 0.06005792579050651
      },
      "CBTLR2_2642_BP": {
        "MG94xREV with separate rates for branch sets": 0.1264586875960426,
        "Nucleotide GTR": 0.1236879394779643,
        "constrained": 0.04983711652353433,
        "original name": "CBTLR2_2642_BP",
        "unconstrained": 0.04986784044001442
      },
      "CCATLR2_2642_BP": {
        "MG94xREV with separate rates for branch sets": 0.06274636245806381,
        "Nucleotide GTR": 0.06211911562141541,
        "constrained": 0.02383836961413184,
        "original name": "CCATLR2_2642_BP",
        "unconstrained": 0.02383499121007353
      },
      "CCTLR2_2642_BP": {
        "MG94xREV with separate rates for branch sets": 0.05069773374263262,
        "Nucleotide GTR": 0.05053305143736608,
        "constrained": 0.01898997815543472,
        "original name": "CCTLR2_2642_BP",
        "unconstrained": 0.01894991219108861
      },
      "CITLR2_2642_BP": {
        "MG94xREV with separate rates for branch sets": 0.02000296313335411,
        "Nucleotide GTR": 0.02001270537287271,
        "constrained": 0.007024218791967389,
        "original name": "CITLR2_2642_BP",
        "unconstrained": 0.007026517972635455
      },
      "DRTLR2_2642_BP": {
        "MG94xREV with separate rates for branch sets": 0.114210897961852,
        "Nucleotide GTR": 0.1110516516416879,
        "constrained": 0.04311169465289771,
        "original name": "DRTLR2_2642_BP",
        "unconstrained": 0.0441854382452784
      },
      "ECTLR2_2642_BP": {
        "MG94xREV with separate rates for branch sets": 0.1149256957617385,
        "Nucleotide GTR": 0.1138040704147572,
        "constrained": 0.04361535283010858,
        "original name": "ECTLR2_2642_BP",
        "unconstrained": 0.04361697082762603
      },
      "GMTLR2_2642_BP": {
        "MG94xREV with separate rates for branch sets": 0.8733206112800588,
        "Nucleotide GTR": 0.7696491980753142,
        "constrained": 0.5990424964955258,
        "original name": "GMTLR2_2642_BP",
        "unconstrained": 0.601394058140607
      },
      "IPTLR2_2642_BP": {
        "MG94xREV with separate rates for branch sets": 0.09028656667266549,
        "Nucleotide GTR": 0.08924031278978099,
        "constrained": 0.0351285632444621,
        "original name": "IPTLR2_2642_BP",
        "unconstrained": 0.03510050875989314
      },
      "LMTLR2_2642_BP": {
        "MG94xREV with separate rates for branch sets": 0.08178345356456972,
        "Nucleotide GTR": 0.08091913387892177,
        "constrained": 0.03180950932242277,
        "original name": "LMTLR2_2642_BP",
        "unconstrained": 0.0317920435936483
      },
      "MATLR2_2642_BP": {
        "MG94xREV with separate rates for branch sets": 0.0179459828471322,
        "Nucleotide GTR": 0.01799095749652529,
        "constrained": 0.006317654635253383,
        "original name": "MATLR2_2642_BP",
        "unconstrained": 0.006299680534481295
      },
      "MMTLR2_2642_BP": {
        "MG94xREV with separate rates for branch sets": 0.1194590571081743,
        "Nucleotide GTR": 0.1172992208151612,
        "constrained": 0.04648893419653249,
        "original name": "MMTLR2_2642_BP",
        "unconstrained": 0.04651305899456007
      },
      "Node1": {
        "MG94xREV with separate rates for branch sets": 0.005269344254641585,
        "Nucleotide GTR": 0.006085265524624709,
        "constrained": 0.0009907740364997885,
        "unconstrained": 0.001142491849369057
      },
      "Node11": {
        "MG94xREV with separate rates for branch sets": 0.04506752393032829,
        "Nucleotide GTR": 0.04116992809772029,
        "constrained": 0.01568311173187305,
        "unconstrained": 0.01651095742425397
      },
      "Node15": {
        "MG94xREV with separate rates for branch sets": 0.1896788519825939,
        "Nucleotide GTR": 0.182437519447699,
        "constrained": 0.08232998766187619,
        "unconstrained": 0.1043523219402007
      },
      "Node18": {
        "MG94xREV with separate rates for branch sets": 0.1707659920295049,
        "Nucleotide GTR": 0.1418434828559988,
        "constrained": 0.07748540230647794,
        "unconstrained": 0.08906535148856021
      },
      "Node19": {
        "MG94xREV with separate rates for branch sets": 0.1797395747896535,
        "Nucleotide GTR": 0.1655013694498777,
        "constrained": 0.07783258413461043,
        "unconstrained": 0.09256226772460475
      },
      "Node2": {
        "MG94xREV with separate rates for branch sets": 0.0130269221885017,
        "Nucleotide GTR": 0.01293886002873026,
        "constrained": 0.003761174746550505,
        "unconstrained": 0.003929025789804422
      },
      "Node20": {
        "MG94xREV with separate rates for branch sets": 0.02828426771284589,
        "Nucleotide GTR": 0.02769353046858573,
        "constrained": 0.01182672248517677,
        "unconstrained": 0.01199270919239947
      },
      "Node21": {
        "MG94xREV with separate rates for branch sets": 0.00802530699839997,
        "Nucleotide GTR": 0.00896631525399925,
        "constrained": 0.002835970710654657,
        "unconstrained": 0.002855727892615756
      },
      "Node26": {
        "MG94xREV with separate rates for branch sets": 0.2115006019103578,
        "Nucleotide GTR": 0.1956969868389853,
        "constrained": 0.102308726575235,
        "unconstrained": 0.1208248226641589
      },
      "Node27": {
        "MG94xREV with separate rates for branch sets": 0.04639407111749063,
        "Nucleotide GTR": 0.04662616195090681,
        "constrained": 0.01893133821678515,
        "unconstrained": 0.02022192009319977
      },
      "Node28": {
        "MG94xREV with separate rates for branch sets": 0.02900459830677382,
        "Nucleotide GTR": 0.02752786031836722,
        "constrained": 0.01003688361624326,
        "unconstrained": 0.01067804862184654
      },
      "Node3": {
        "MG94xREV with separate rates for branch sets": 0.02253390822746825,
        "Nucleotide GTR": 0.02456719881264482,
        "constrained": 0.007548960815296653,
        "unconstrained": 0.007822238281627559
      },
      "Node31": {
        "MG94xREV with separate rates for branch sets": 0.03209338057237082,
        "Nucleotide GTR": 0.03296998634581162,
        "constrained": 0.01096198563412606,
        "unconstrained": 0.01185344863842002
      },
      "Node38": {
        "MG94xREV with separate rates for branch sets": 0.04504122463448185,
        "Nucleotide GTR": 0.04287154196272847,
        "constrained": 0.0149162957855631,
        "unconstrained": 0.01571225749366525
      },
      "Node4": {
        "MG94xREV with separate rates for branch sets": 0.08871134333643792,
        "Nucleotide GTR": 0.08344975827268214,
        "constrained": 0.03580205341495372,
        "unconstrained": 0.04069725227581693
      },
      "Node42": {
        "MG94xREV with separate rates for branch sets": 0.02205487245062443,
        "Nucleotide GTR": 0.02211885198146717,
        "constrained": 0.007507054239907805,
        "unconstrained": 0.007592286630210891
      },
      "Node5": {
        "MG94xREV with separate rates for branch sets": 0.2748150892710393,
        "Nucleotide GTR": 0.245722781931394,
        "constrained": 0.1575087385440895,
        "unconstrained": 0.1846854617641469
      },
      "Node6": {
        "MG94xREV with separate rates for branch sets": 0.1497015653500929,
        "Nucleotide GTR": 0.1209554349038839,
        "constrained": 0.0714593821957903,
        "unconstrained": 0.08212913984887162
      },
      "Node7": {
        "MG94xREV with separate rates for branch sets": 0.1933273947439659,
        "Nucleotide GTR": 0.1696097627551074,
        "constrained": 0.09966625316213817,
        "unconstrained": 0.1119233056899673
      },
      "Node8": {
        "MG94xREV with separate rates for branch sets": 0.2136358774680609,
        "Nucleotide GTR": 0.1844536906939626,
        "constrained": 0.09502688309869674,
        "unconstrained": 0.1112893325663307
      },
      "Node9": {
        "MG94xREV with separate rates for branch sets": 0.05653839875681677,
        "Nucleotide GTR": 0.05994041154261043,
        "constrained": 0.02235665736413848,
        "unconstrained": 0.02300795508457866
      },
      "OFTLR2_2642_BP": {
        "MG94xREV with separate rates for branch sets": 0.05398682459196597,
        "Nucleotide GTR": 0.05768966460587572,
        "constrained": 0.01942621727513945,
        "original name": "OFTLR2_2642_BP",
        "unconstrained": 0.01972172561911125
      },
      "OMTLR2_2642_BP": {
        "MG94xREV with separate rates for branch sets": 0.02667309817871269,
        "Nucleotide GTR": 0.02798156429774371,
        "constrained": 0.00931601755790989,
        "original name": "OMTLR2_2642_BP",
        "unconstrained": 0.009323221092208038
      },
      "ONTLR2_2642_BP": {
        "MG94xREV with separate rates for branch sets": 0.1586947302775978,
        "Nucleotide GTR": 0.1555709797278042,
        "constrained": 0.06331056215675779,
        "original name": "ONTLR2_2642_BP",
        "unconstrained": 0.06324875855632217
      },
      "PFTLR2_2642_BP": {
        "MG94xREV with separate rates for branch sets": 0.06361656602916495,
        "Nucleotide GTR": 0.06289722376073514,
        "constrained": 0.02285964905718775,
        "original name": "PFTLR2_2642_BP",
        "unconstrained": 0.02269232748489823
      },
      "PHTLR2_2642_BP": {
        "MG94xREV with separate rates for branch sets": 0.05472436624472484,
        "Nucleotide GTR": 0.05482429183074867,
        "constrained": 0.02038098171174254,
        "original name": "PHTLR2_2642_BP",
        "unconstrained": 0.02036683543437258
      },
      "SATLR2_2642_BP": {
        "MG94xREV with separate rates for branch sets": 0.1905665020928773,
        "Nucleotide GTR": 0.1847229101106195,
        "constrained": 0.07635275156333274,
        "original name": "SATLR2_2642_BP",
        "unconstrained": 0.07634173677960361
      },
      "SDTLR2_2642_BP": {
        "MG94xREV with separate rates for branch sets": 0.1008313167536196,
        "Nucleotide GTR": 0.1004609790607949,
        "constrained": 0.03962034959359021,
        "original name": "SDTLR2_2642_BP",
        "unconstrained": 0.03968005761552018
      },
      "SMTLR2_2642_BP": {
        "MG94xREV with separate rates for branch sets": 0.1002781590696891,
        "Nucleotide GTR": 0.09958365188967798,
        "constrained": 0.03929472863514598,
        "original name": "SMTLR2_2642_BP",
        "unconstrained": 0.03927916841381438
      },
      "STTLR2_2642_BP": {
        "MG94xREV with separate rates for branch sets": 0.02893605718135442,
        "Nucleotide GTR": 0.0276622896976861,
        "constrained": 0.01053783311436302,
        "original name": "STTLR2_2642_BP",
        "unconstrained": 0.01051654898026448
      },
      "TFTLR2_2642_BP": {
        "MG94xREV with separate rates for branch sets": 0.1072783894954309,
        "Nucleotide GTR": 0.1052842308640165,
        "constrained": 0.03917823756965986,
        "original name": "TFTLR2_2642_BP",
        "unconstrained": 0.03934767985355445
      },
      "TOTLR2_2642_BP": {
        "MG94xREV with separate rates for branch sets": 0.08812276079844426,
        "Nucleotide GTR": 0.08797871287576273,
        "constrained": 0.03403337111314776,
        "original name": "TOTLR2_2642_BP",
        "unconstrained": 0.03420061961113695
      },
      "TRTLR2_2642_BP": {
        "MG94xREV with separate rates for branch sets": 0.1979068438002464,
        "Nucleotide GTR": 0.1885855375860378,
        "constrained": 0.08017890393085225,
        "original name": "TRTLR2_2642_BP",
        "unconstrained": 0.08173542836112643
      }
    },
    "attributes": {
      "MG94xREV with separate rates for branch sets": {
        "attribute type": "branch length",
        "display order": 1
      },
      "Nucleotide GTR": {
        "attribute type": "branch length",
        "display order": 0
      },
      "constrained": {
        "attribute type": "branch length",
        "display order": 1
      },
      "original name": {
        "attribute type": "node label",
        "display order": 0
      },
      "unconstrained": {
        "attribute type": "branch length",
        "display order": 0
      }
    }
  },
  "data partitions": {
    "0": {
      "coverage": [
        [
          0,
          1,
          2,
          3,
          4,
          5,
          6,
          7,
          8,
          9,
          10,
          11,
          12,
          13,
          14,
          15,
          16,
          17,
          18,
          19,
          20,
          21,
          22,
          23,
          24,
          25,
          26,
          27,
          28,
          29,
          30,
          31,
          32,
          33,
          34,
          35,
          36,
          37,
          38,
          39,
          40,
          41,
          42,
          43,
          44,
          45,
          46,
          47,
          48,
          49,
          50,
          51,
          52,
          53,
          54,
          55,
          56,
          57,
          58,
          59,
          60,
          61,
          62,
          63,
          64,
          65,
          66,
          67,
          68,
          69,
          70,
          71,
          72,
          73,
          74,
          75,
          76,
          77,
          78,
          79,
          80,
          81,
          82,
          83,
          84,
          85,
          86,
          87,
          88,
          89,
          90,
          91,
          92,
          93,
          94,
          95,
          96,
          97,
          98,
          99,
          100,
          101,
          102,
          103,
          104,
          105,
          106,
          107,
          108,
          109,
          110,
          111,
          112,
          113,
          114,
          115,
          116,
          117,
          118,
          119,
          120,
          121,
          122,
          123,
          124,
          125,
          126,
          127,
          128,
          129,
          130,
          131,
          132,
          133,
          134,
          135,
          136,
          137,
          138,
          139,
          140,
          141,
          142,
          143,
          144,
          145,
          146,
          147,
          148,
          149,
          150,
          151,
          152,
          153,
          154,
          155,
          156,
          157,
          158,
          159,
          160,
          161,
          162,
          163,
          164,
          165,
          166,
          167,
          168,
          169,
          170,
          171,
          172,
          173,
          174,
          175,
          176,
          177,
          178,
          179,
          180,
          181,
          182,
          183,
          184,
          185,
          186,
          187,
          188,
          189,
          190,
          191,
          192,
          193,
          194,
          195,
          196,
          197,
          198,
          199,
          200,
          201,
          202,
          203,
          204,
          205,
          206,
          207,
          208,
          209,
          210,
          211,
          212,
          213,
          214,
          215,
          216,
          217,
          218,
          219,
          220,
          221,
          222,
          223,
          224,
          225,
          226,
          227,
          228,
          229,
          230,
          231,
          232,
          233,
          234,
          235,
          236,
          237,
          238,
          239,
          240,
          241,
          242,
          243,
          244,
          245,
          246,
          247,
          248,
          249,
          250,
          251,
          252,
          253,
          254,
          255,
          256,
          257,
          258,
          259,
          260,
          261,
          262,
          263,
          264,
          265,
          266,
          267,
          268,
          269,
          270,
          271,
          272,
          273,
          274,
          275,
          276,
          277,
          278,
          279,
          280,
          281,
          282,
          283,
          284,
          285,
          286,
          287,
          288,
          289,
          290,
          291,
          292,
          293,
          294,
          295,
          296,
          297,
          298,
          299,
          300,
          301,
          302,
          303,
          304,
          305,
          306,
          307,
          308,
          309,
          310,
          311,
          312,
          313,
          314,
          315,
          316,
          317,
          318,
          319,
          320,
          321,
          322,
          323,
          324,
          325,
          326,
          327,
          328,
          329,
          330,
          331,
          332,
          333,
          334,
          335,
          336,
          337,
          338,
          339,
          340,
          341,
          342,
          343,
          344,
          345,
          346,
          347,
          348,
          349,
          350,
          351,
          352,
          353,
          354,
          355,
          356,
          357,
          358,
          359,
          360,
          361,
          362,
          363,
          364,
          365,
          366,
          367,
          368,
          369,
          370,
          371,
          372,
          373,
          374,
          375,
          376,
          377,
          378,
          379,
          380,
          381,
          382,
          383,
          384,
          385,
          386,
          387,
          388,
          389,
          390,
          391,
          392,
          393,
          394,
          395,
          396,
          397,
          398,
          399,
          400,
          401,
          402,
          403,
          404,
          405,
          406,
          407,
          408,
          409,
          410,
          411,
          412,
          413,
          414,
          415,
          416,
          417,
          418,
          419,
          420,
          421,
          422,
          423,
          424,
          425,
          426,
          427,
          428,
          429,
          430,
          431,
          432,
          433,
          434,
          435,
          436,
          437,
          438,
          439,
          440,
          441,
          442,
          443,
          444,
          445,
          446,
          447,
          448,
          449,
          450,
          451,
          452,
          453,
          454,
          455,
          456,
          457,
          458,
          459,
          460,
          461,
          462,
          463,
          464,
          465,
          466,
          467,
          468,
          469,
          470,
          471,
          472,
          473,
          474,
          475,
          476,
          477,
          478,
          479,
          480,
          481,
          482,
          483,
          484,
          485,
          486,
          487,
          488,
          489,
          490,
          491,
          492,
          493,
          494,
          495,
          496,
          497,
          498,
          499,
          500,
          501,
          502,
          503,
          504,
          505,
          506,
          507,
          508,
          509,
          510,
          511,
          512,
          513,
          514,
          515,
          516,
          517,
          518,
          519,
          520,
          521,
          522,
          523,
          524,
          525,
          526,
          527,
          528,
          529,
          530,
          531,
          532,
          533,
          534,
          535,
          536,
          537,
          538,
          539,
          540,
          541,
          542,
          543,
          544,
          545,
          546,
          547,
          548,
          549,
          550,
          551,
          552,
          553,
          554,
          555,
          556,
          557,
          558,
          559,
          560,
          561,
          562,
          563,
          564,
          565,
          566,
          567,
          568,
          569,
          570,
          571,
          572,
          573,
          574,
          575,
          576,
          577,
          578,
          579,
          580,
          581,
          582,
          583,
          584,
          585,
          586,
          587,
          588,
          589,
          590,
          591,
          592,
          593,
          594,
          595,
          596,
          597,
          598,
          599,
          600,
          601,
          602,
          603,
          604,
          605,
          606,
          607,
          608,
          609,
          610,
          611,
          612,
          613,
          614,
          615,
          616,
          617,
          618,
          619,
          620,
          621,
          622,
          623,
          624,
          625,
          626,
          627,
          628,
          629,
          630,
          631,
          632,
          633,
          634,
          635,
          636,
          637,
          638,
          639,
          640,
          641,
          642,
          643,
          644,
          645,
          646,
          647,
          648,
          649,
          650,
          651,
          652,
          653,
          654,
          655,
          656,
          657,
          658,
          659,
          660,
          661,
          662,
          663,
          664,
          665,
          666,
          667,
          668,
          669,
          670,
          671,
          672,
          673,
          674,
          675,
          676,
          677,
          678,
          679,
          680,
          681,
          682,
          683,
          684,
          685,
          686,
          687,
          688,
          689,
          690,
          691,
          692,
          693,
          694,
          695,
          696,
          697,
          698,
          699,
          700,
          701,
          702,
          703,
          704,
          705,
          706,
          707,
          708,
          709,
          710,
          711,
          712,
          713,
          714,
          715,
          716,
          717,
          718,
          719,
          720,
          721,
          722,
          723,
          724,
          725,
          726,
          727,
          728,
          729,
          730,
          731,
          732,
          733,
          734,
          735,
          736,
          737,
          738,
          739,
          740,
          741,
          742,
          743,
          744,
          745,
          746,
          747,
          748,
          749,
          750,
          751,
          752,
          753,
          754,
          755,
          756,
          757,
          758,
          759,
          760,
          761,
          762,
          763,
          764,
          765,
          766,
          767,
          768,
          769,
          770,
          771,
          772,
          773,
          774,
          775,
          776,
          777,
          778,
          779,
          780,
          781,
          782,
          783,
          784,
          785,
          786,
          787,
          788,
          789,
          790,
          791,
          792,
          793,
          794,
          795,
          796,
          797,
          798,
          799,
          800,
          801,
          802,
          803,
          804,
          805,
          806,
          807,
          808,
          809,
          810,
          811,
          812,
          813,
          814,
          815,
          816,
          817,
          818,
          819,
          820,
          821,
          822,
          823,
          824,
          825,
          826,
          827,
          828,
          829,
          830,
          831,
          832,
          833,
          834,
          835,
          836,
          837,
          838,
          839,
          840,
          841,
          842,
          843,
          844,
          845,
          846,
          847,
          848,
          849,
          850,
          851,
          852,
          853,
          854,
          855,
          856,
          857,
          858,
          859,
          860,
          861,
          862,
          863,
          864,
          865,
          866,
          867,
          868,
          869,
          870,
          871,
          872,
          873,
          874,
          875,
          876,
          877,
          878,
          879
        ]
      ],
      "name": "busted.filter.default"
    }
  },
  "fits": {
    "Constrained model": {
      "AIC-c": 73982.90586334514,
      "Log Likelihood": -36918.19625581968,
      "Rate Distributions": {
        "Background": {
          "0": {
            "omega": 0.1256154962482057,
            "proportion": 0.4663680995258135
          },
          "1": {
            "omega": 0.8928831347372654,
            "proportion": 0.5200577318620782
          },
          "2": {
            "omega": 8.838801828420808,
            "proportion": 0.01357416861210834
          }
        },
        "Synonymous site-to-site rates": {
          "0": {
            "proportion": 0.05195368408404931,
            "rate": 0.07345045954079835
          },
          "1": {
            "proportion": 0.5954430038569186,
            "rate": 0.6179726035881757
          },
          "2": {
            "proportion": 0.352603312059032,
            "rate": 1.78165233610225
          }
        },
        "Test": {
          "0": {
            "omega": 0.04816567827447232,
            "proportion": 0.6615920167091328
          },
          "1": {
            "omega": 1,
            "proportion": 0.03922885294648867
          },
          "2": {
            "omega": 1,
            "proportion": 0.2991791303443785
          }
        }
      },
      "display order": 3,
      "estimated parameters": 73,
      "log-likelihood": -36918.19625581968,
      "parameters": 73,
      "display-order": 3,
      "branch-annotations": [
        {
          "ATTLR2_2642_BP": {
            "is_foreground": false
          },
          "CBTLR2_2642_BP": {
            "is_foreground": false
          },
          "CCATLR2_2642_BP": {
            "is_foreground": false
          },
          "CCTLR2_2642_BP": {
            "is_foreground": false
          },
          "CITLR2_2642_BP": {
            "is_foreground": false
          },
          "DRTLR2_2642_BP": {
            "is_foreground": false
          },
          "ECTLR2_2642_BP": {
            "is_foreground": false
          },
          "GMTLR2_2642_BP": {
            "is_foreground": false
          },
          "IPTLR2_2642_BP": {
            "is_foreground": false
          },
          "LMTLR2_2642_BP": {
            "is_foreground": false
          },
          "MATLR2_2642_BP": {
            "is_foreground": false
          },
          "MMTLR2_2642_BP": {
            "is_foreground": false
          },
          "Node1": {
            "is_foreground": true
          },
          "Node11": {
            "is_foreground": true
          },
          "Node15": {
            "is_foreground": true
          },
          "Node18": {
            "is_foreground": true
          },
          "Node19": {
            "is_foreground": true
          },
          "Node2": {
            "is_foreground": true
          },
          "Node20": {
            "is_foreground": true
          },
          "Node21": {
            "is_foreground": true
          },
          "Node26": {
            "is_foreground": true
          },
          "Node27": {
            "is_foreground": true
          },
          "Node28": {
            "is_foreground": true
          },
          "Node3": {
            "is_foreground": true
          },
          "Node31": {
            "is_foreground": true
          },
          "Node38": {
            "is_foreground": true
          },
          "Node4": {
            "is_foreground": true
          },
          "Node42": {
            "is_foreground": true
          },
          "Node5": {
            "is_foreground": true
          },
          "Node6": {
            "is_foreground": true
          },
          "Node7": {
            "is_foreground": true
          },
          "Node8": {
            "is_foreground": true
          },
          "Node9": {
            "is_foreground": true
          },
          "OFTLR2_2642_BP": {
            "is_foreground": false
          },
          "OMTLR2_2642_BP": {
            "is_foreground": false
          },
          "ONTLR2_2642_BP": {
            "is_foreground": false
          },
          "PFTLR2_2642_BP": {
            "is_foreground": false
          },
          "PHTLR2_2642_BP": {
            "is_foreground": false
          },
          "SATLR2_2642_BP": {
            "is_foreground": false
          },
          "SDTLR2_2642_BP": {
            "is_foreground": false
          },
          "SMTLR2_2642_BP": {
            "is_foreground": false
          },
          "STTLR2_2642_BP": {
            "is_foreground": false
          },
          "TFTLR2_2642_BP": {
            "is_foreground": false
          },
          "TOTLR2_2642_BP": {
            "is_foreground": false
          },
          "TRTLR2_2642_BP": {
            "is_foreground": false
          }
        }
      ]
    },
    "MG94xREV with separate rates for branch sets": {
      "AIC-c": 75056.7711798399,
      "Equilibrium frequencies": [
        [
          0.01841119491793135
        ],
        [
          0.02374243194508208
        ],
        [
          0.02417492380663805
        ],
        [
          0.01992786135572358
        ],
        [
          0.01505298709483716
        ],
        [
          0.01941180478847086
        ],
        [
          0.01976540999658712
        ],
        [
          0.0162930130908155
        ],
        [
          0.0131600714789883
        ],
        [
          0.01697076712701502
        ],
        [
          0.01727990642174999
        ],
        [
          0.01424416400096194
        ],
        [
          0.02065435677638391
        ],
        [
          0.02663513489041039
        ],
        [
          0.02712032019485576
        ],
        [
          0.02235580906432959
        ],
        [
          0.01320578371871079
        ],
        [
          0.01702971602987039
        ],
        [
          0.01733992913712766
        ],
        [
          0.01429364189631364
        ],
        [
          0.01079704455800197
        ],
        [
          0.0139234903964171
        ],
        [
          0.01417712053400503
        ],
        [
          0.01168647705716693
        ],
        [
          0.00943931441978458
        ],
        [
          0.01217260917713146
        ],
        [
          0.01239434528298566
        ],
        [
          0.01021690063513187
        ],
        [
          0.01481473471188805
        ],
        [
          0.01910456286239611
        ],
        [
          0.01945257135519427
        ],
        [
          0.0160351340951151
        ],
        [
          0.01351802073342369
        ],
        [
          0.01743236594507696
        ],
        [
          0.0177499137184622
        ],
        [
          0.01463160018566203
        ],
        [
          0.01105232944168033
        ],
        [
          0.01425269683871264
        ],
        [
          0.01451232379698827
        ],
        [
          0.01196279164678652
        ],
        [
          0.009662497187134774
        ],
        [
          0.01246041785488145
        ],
        [
          0.01268739668023043
        ],
        [
          0.01045846861942439
        ],
        [
          0.01516501369863608
        ],
        [
          0.01955627037196995
        ],
        [
          0.01991250716345908
        ],
        [
          0.01641426815538945
        ],
        [
          0.02079891122845076
        ],
        [
          0.01745726049754658
        ],
        [
          0.01318675959702538
        ],
        [
          0.01700518318903936
        ],
        [
          0.01731494940635609
        ],
        [
          0.01427305061687464
        ],
        [
          0.01486677859159283
        ],
        [
          0.0151375916558691
        ],
        [
          0.01247821214207453
        ],
        [
          0.01809368703536467
        ],
        [
          0.02333298490335179
        ],
        [
          0.02375801828240286
        ],
        [
          0.01958419799811197
        ]
      ],
      "Log Likelihood": -37467.20599071775,
      "Rate Distributions": {
        "non-synonymous/synonymous rate ratio for *background*": [
          [
            0.5404024969602353,
            1
          ]
        ],
        "non-synonymous/synonymous rate ratio for *test*": [
          [
            0.3688354224751822,
            1
          ]
        ]
      },
      "display order": 1,
      "estimated parameters": 61,
      "log-likelihood": -37467.20599071775,
      "parameters": 61,
      "display-order": 1
    },
    "Nucleotide GTR": {
      "AIC-c": 76609.67818397743,
      "Equilibrium frequencies": [
        [
          0.2537108688005628
        ],
        [
          0.2499120647203658
        ],
        [
          0.2325712275765037
        ],
        [
          0.2638058389025677
        ]
      ],
      "Log Likelihood": -38251.79388300379,
      "Rate Distributions": {
        "Substitution rate from nucleotide A to nucleotide C": 0.4256756265262531,
        "Substitution rate from nucleotide A to nucleotide G": 1,
        "Substitution rate from nucleotide A to nucleotide T": 0.3071997251620934,
        "Substitution rate from nucleotide C to nucleotide G": 0.4821897043910116,
        "Substitution rate from nucleotide C to nucleotide T": 0.880854328893243,
        "Substitution rate from nucleotide G to nucleotide T": 0.3044335196782559
      },
      "display order": 0,
      "estimated parameters": 53,
      "log-likelihood": -38251.79388300379,
      "parameters": 53,
      "display-order": 0
    },
    "Unconstrained model": {
      "AIC-c": 73963.64261409137,
      "Log Likelihood": -36907.55758644696,
      "Rate Distributions": {
        "Background": {
          "0": {
            "omega": 0.103529167960969,
            "proportion": 0.4216119109859073
          },
          "1": {
            "omega": 0.8314919370717924,
            "proportion": 0.5651894416512886
          },
          "2": {
            "omega": 9.101330541997918,
            "proportion": 0.01319864736280407
          }
        },
        "Synonymous site-to-site rates": {
          "0": {
            "proportion": 0.06990846395174245,
            "rate": 0.1060410536880414
          },
          "1": {
            "proportion": 0.6177935297735574,
            "rate": 0.6587764661667552
          },
          "2": {
            "proportion": 0.3122980062747001,
            "rate": 1.875128827882546
          }
        },
        "Test": {
          "0": {
            "omega": 0.1541729147005789,
            "proportion": 0.7887842370221483,
            "prop": 0.7887842370221483
          },
          "1": {
            "omega": 0.6101435998969361,
            "proportion": 0.1667850044014833,
            "prop": 0.1667850044014833
          },
          "2": {
            "omega": 6.215286239537899,
            "proportion": 0.04443075857636834,
            "prop": 0.04443075857636834
          }
        }
      },
      "display order": 2,
      "estimated parameters": 74,
      "log-likelihood": -36907.55758644696,
      "parameters": 74,
      "display-order": 2,
      "branch-annotations": [
        {
          "ATTLR2_2642_BP": {
            "is_foreground": false
          },
          "CBTLR2_2642_BP": {
            "is_foreground": false
          },
          "CCATLR2_2642_BP": {
            "is_foreground": false
          },
          "CCTLR2_2642_BP": {
            "is_foreground": false
          },
          "CITLR2_2642_BP": {
            "is_foreground": false
          },
          "DRTLR2_2642_BP": {
            "is_foreground": false
          },
          "ECTLR2_2642_BP": {
            "is_foreground": false
          },
          "GMTLR2_2642_BP": {
            "is_foreground": false
          },
          "IPTLR2_2642_BP": {
            "is_foreground": false
          },
          "LMTLR2_2642_BP": {
            "is_foreground": false
          },
          "MATLR2_2642_BP": {
            "is_foreground": false
          },
          "MMTLR2_2642_BP": {
            "is_foreground": false
          },
          "Node1": {
            "is_foreground": true
          },
          "Node11": {
            "is_foreground": true
          },
          "Node15": {
            "is_foreground": true
          },
          "Node18": {
            "is_foreground": true
          },
          "Node19": {
            "is_foreground": true
          },
          "Node2": {
            "is_foreground": true
          },
          "Node20": {
            "is_foreground": true
          },
          "Node21": {
            "is_foreground": true
          },
          "Node26": {
            "is_foreground": true
          },
          "Node27": {
            "is_foreground": true
          },
          "Node28": {
            "is_foreground": true
          },
          "Node3": {
            "is_foreground": true
          },
          "Node31": {
            "is_foreground": true
          },
          "Node38": {
            "is_foreground": true
          },
          "Node4": {
            "is_foreground": true
          },
          "Node42": {
            "is_foreground": true
          },
          "Node5": {
            "is_foreground": true
          },
          "Node6": {
            "is_foreground": true
          },
          "Node7": {
            "is_foreground": true
          },
          "Node8": {
            "is_foreground": true
          },
          "Node9": {
            "is_foreground": true
          },
          "OFTLR2_2642_BP": {
            "is_foreground": false
          },
          "OMTLR2_2642_BP": {
            "is_foreground": false
          },
          "ONTLR2_2642_BP": {
            "is_foreground": false
          },
          "PFTLR2_2642_BP": {
            "is_foreground": false
          },
          "PHTLR2_2642_BP": {
            "is_foreground": false
          },
          "SATLR2_2642_BP": {
            "is_foreground": false
          },
          "SDTLR2_2642_BP": {
            "is_foreground": false
          },
          "SMTLR2_2642_BP": {
            "is_foreground": false
          },
          "STTLR2_2642_BP": {
            "is_foreground": false
          },
          "TFTLR2_2642_BP": {
            "is_foreground": false
          },
          "TOTLR2_2642_BP": {
            "is_foreground": false
          },
          "TRTLR2_2642_BP": {
            "is_foreground": false
          }
        }
      ]
    }
  },
  "input": {
    "file name": "/home/datamonkey/datamonkey-js-server/production/app/busted/output/5df8770dc27e2160748f7553",
    "number of sequences": 24,
    "number of sites": 880,
    "partition count": 1,
    "trees": {
      "0": "((((((((((OFTLR2_2642_BP:0.08220675257032525,(SMTLR2_2642_BP:0.09543149073800387,TOTLR2_2642_BP:0.09622185562292289)Node11:0.01274169775073812)Node9:0.04615910675971431,TRTLR2_2642_BP:0.183228790383289)Node8:0.1285206701444537,(OMTLR2_2642_BP:0.02863446432932696,STTLR2_2642_BP:0.02754276102942309)Node15:0.1961958228000779)Node7:0.118539005689898,((((PHTLR2_2642_BP:0.07160668448392088,IPTLR2_2642_BP:0.07269611259131736)Node21:0.01648446536113572,CBTLR2_2642_BP:0.1036635767713367)Node20:0.0129201234785671,TFTLR2_2642_BP:0.1100406328648734)Node19:0.152868191688755,(((CCATLR2_2642_BP:0.05383647173921467,CCTLR2_2642_BP:0.05755271916405397)Node28:0.009887157980725762,(MATLR2_2642_BP:0.01859296596316088,CITLR2_2642_BP:0.01926177972552407)Node31:0.04404091823663919)Node27:0.03962469167688339,DRTLR2_2642_BP:0.10579835888834)Node26:0.1467393865125714)Node18:0.08552843565219155)Node6:0.05483600811683426,GMTLR2_2642_BP:0.671619759509811)Node5:0.195277625773239,ONTLR2_2642_BP:0.1757108302867094)Node4:0.04597323450495665,SATLR2_2642_BP:0.1651623018181387)Node3:0.01415084606542083,(SDTLR2_2642_BP:0.09850682330165411,ATTLR2_2642_BP:0.1363011664782772)Node38:0.03940410935853043)Node2:0.003173221137180077,MMTLR2_2642_BP:0.1102408565865952)Node1:0.003052553928660148,(ECTLR2_2642_BP:0.1040721243123058,PFTLR2_2642_BP:0.07038982559295724)Node42:0.01409788586175846,LMTLR2_2642_BP:0.07047253518966591)"
    }
  },
  "test results": {
    "LRT": 21.27733874542173,
    "p-value": 0.00001198545707897791
  },
  "tested": {
    "0": {
      "ATTLR2_2642_BP": "background",
      "CBTLR2_2642_BP": "background",
      "CCATLR2_2642_BP": "background",
      "CCTLR2_2642_BP": "background",
      "CITLR2_2642_BP": "background",
      "DRTLR2_2642_BP": "background",
      "ECTLR2_2642_BP": "background",
      "GMTLR2_2642_BP": "background",
      "IPTLR2_2642_BP": "background",
      "LMTLR2_2642_BP": "background",
      "MATLR2_2642_BP": "background",
      "MMTLR2_2642_BP": "background",
      "Node1": "test",
      "Node11": "test",
      "Node15": "test",
      "Node18": "test",
      "Node19": "test",
      "Node2": "test",
      "Node20": "test",
      "Node21": "test",
      "Node26": "test",
      "Node27": "test",
      "Node28": "test",
      "Node3": "test",
      "Node31": "test",
      "Node38": "test",
      "Node4": "test",
      "Node42": "test",
      "Node5": "test",
      "Node6": "test",
      "Node7": "test",
      "Node8": "test",
      "Node9": "test",
      "OFTLR2_2642_BP": "background",
      "OMTLR2_2642_BP": "background",
      "ONTLR2_2642_BP": "background",
      "PFTLR2_2642_BP": "background",
      "PHTLR2_2642_BP": "background",
      "SATLR2_2642_BP": "background",
      "SDTLR2_2642_BP": "background",
      "SMTLR2_2642_BP": "background",
      "STTLR2_2642_BP": "background",
      "TFTLR2_2642_BP": "background",
      "TOTLR2_2642_BP": "background",
      "TRTLR2_2642_BP": "background"
    }
  },
  "timers": {
    "Constrained BUSTED model fitting": {
      "order": 3,
      "timer": 1203
    },
    "Overall": {
      "order": 0,
      "timer": 2662
    },
    "Preliminary model fitting": {
      "order": 1,
      "timer": 41
    },
    "Unconstrained BUSTED model fitting": {
      "order": 2,
      "timer": 1414
    }
  },
  "trees": [
    {
      "newickString": "((((((((((OFTLR2_2642_BP:0.08220675257032525,(SMTLR2_2642_BP:0.09543149073800387,TOTLR2_2642_BP:0.09622185562292289)Node11:0.01274169775073812)Node9:0.04615910675971431,TRTLR2_2642_BP:0.183228790383289)Node8:0.1285206701444537,(OMTLR2_2642_BP:0.02863446432932696,STTLR2_2642_BP:0.02754276102942309)Node15:0.1961958228000779)Node7:0.118539005689898,((((PHTLR2_2642_BP:0.07160668448392088,IPTLR2_2642_BP:0.07269611259131736)Node21:0.01648446536113572,CBTLR2_2642_BP:0.1036635767713367)Node20:0.0129201234785671,TFTLR2_2642_BP:0.1100406328648734)Node19:0.152868191688755,(((CCATLR2_2642_BP:0.05383647173921467,CCTLR2_2642_BP:0.05755271916405397)Node28:0.009887157980725762,(MATLR2_2642_BP:0.01859296596316088,CITLR2_2642_BP:0.01926177972552407)Node31:0.04404091823663919)Node27:0.03962469167688339,DRTLR2_2642_BP:0.10579835888834)Node26:0.1467393865125714)Node18:0.08552843565219155)Node6:0.05483600811683426,GMTLR2_2642_BP:0.671619759509811)Node5:0.195277625773239,ONTLR2_2642_BP:0.1757108302867094)Node4:0.04597323450495665,SATLR2_2642_BP:0.1651623018181387)Node3:0.01415084606542083,(SDTLR2_2642_BP:0.09850682330165411,ATTLR2_2642_BP:0.1363011664782772)Node38:0.03940410935853043)Node2:0.003173221137180077,MMTLR2_2642_BP:0.1102408565865952)Node1:0.003052553928660148,(ECTLR2_2642_BP:0.1040721243123058,PFTLR2_2642_BP:0.07038982559295724)Node42:0.01409788586175846,LMTLR2_2642_BP:0.07047253518966591)",
      "branchLengths": {
        "Unconstrained model": {
          "ATTLR2_2642_BP": 0.06005792579050651,
          "CBTLR2_2642_BP": 0.04986784044001442,
          "CCATLR2_2642_BP": 0.02383499121007353,
          "CCTLR2_2642_BP": 0.01894991219108861,
          "CITLR2_2642_BP": 0.007026517972635455,
          "DRTLR2_2642_BP": 0.0441854382452784,
          "ECTLR2_2642_BP": 0.04361697082762603,
          "GMTLR2_2642_BP": 0.601394058140607,
          "IPTLR2_2642_BP": 0.03510050875989314,
          "LMTLR2_2642_BP": 0.0317920435936483,
          "MATLR2_2642_BP": 0.006299680534481295,
          "MMTLR2_2642_BP": 0.04651305899456007,
          "Node1": 0.001142491849369057,
          "Node11": 0.01651095742425397,
          "Node15": 0.1043523219402007,
          "Node18": 0.08906535148856021,
          "Node19": 0.09256226772460475,
          "Node2": 0.003929025789804422,
          "Node20": 0.01199270919239947,
          "Node21": 0.002855727892615756,
          "Node26": 0.1208248226641589,
          "Node27": 0.02022192009319977,
          "Node28": 0.01067804862184654,
          "Node3": 0.007822238281627559,
          "Node31": 0.01185344863842002,
          "Node38": 0.01571225749366525,
          "Node4": 0.04069725227581693,
          "Node42": 0.007592286630210891,
          "Node5": 0.1846854617641469,
          "Node6": 0.08212913984887162,
          "Node7": 0.1119233056899673,
          "Node8": 0.1112893325663307,
          "Node9": 0.02300795508457866,
          "OFTLR2_2642_BP": 0.01972172561911125,
          "OMTLR2_2642_BP": 0.009323221092208038,
          "ONTLR2_2642_BP": 0.06324875855632217,
          "PFTLR2_2642_BP": 0.02269232748489823,
          "PHTLR2_2642_BP": 0.02036683543437258,
          "SATLR2_2642_BP": 0.07634173677960361,
          "SDTLR2_2642_BP": 0.03968005761552018,
          "SMTLR2_2642_BP": 0.03927916841381438,
          "STTLR2_2642_BP": 0.01051654898026448,
          "TFTLR2_2642_BP": 0.03934767985355445,
          "TOTLR2_2642_BP": 0.03420061961113695,
          "TRTLR2_2642_BP": 0.08173542836112643
        },
        "Constrained model": {
          "ATTLR2_2642_BP": 0.06004550038703479,
          "CBTLR2_2642_BP": 0.04983711652353433,
          "CCATLR2_2642_BP": 0.02383836961413184,
          "CCTLR2_2642_BP": 0.01898997815543472,
          "CITLR2_2642_BP": 0.007024218791967389,
          "DRTLR2_2642_BP": 0.04311169465289771,
          "ECTLR2_2642_BP": 0.04361535283010858,
          "GMTLR2_2642_BP": 0.5990424964955258,
          "IPTLR2_2642_BP": 0.0351285632444621,
          "LMTLR2_2642_BP": 0.03180950932242277,
          "MATLR2_2642_BP": 0.006317654635253383,
          "MMTLR2_2642_BP": 0.04648893419653249,
          "Node1": 0.0009907740364997885,
          "Node11": 0.01568311173187305,
          "Node15": 0.08232998766187619,
          "Node18": 0.07748540230647794,
          "Node19": 0.07783258413461043,
          "Node2": 0.003761174746550505,
          "Node20": 0.01182672248517677,
          "Node21": 0.002835970710654657,
          "Node26": 0.102308726575235,
          "Node27": 0.01893133821678515,
          "Node28": 0.01003688361624326,
          "Node3": 0.007548960815296653,
          "Node31": 0.01096198563412606,
          "Node38": 0.0149162957855631,
          "Node4": 0.03580205341495372,
          "Node42": 0.007507054239907805,
          "Node5": 0.1575087385440895,
          "Node6": 0.0714593821957903,
          "Node7": 0.09966625316213817,
          "Node8": 0.09502688309869674,
          "Node9": 0.02235665736413848,
          "OFTLR2_2642_BP": 0.01942621727513945,
          "OMTLR2_2642_BP": 0.00931601755790989,
          "ONTLR2_2642_BP": 0.06331056215675779,
          "PFTLR2_2642_BP": 0.02285964905718775,
          "PHTLR2_2642_BP": 0.02038098171174254,
          "SATLR2_2642_BP": 0.07635275156333274,
          "SDTLR2_2642_BP": 0.03962034959359021,
          "SMTLR2_2642_BP": 0.03929472863514598,
          "STTLR2_2642_BP": 0.01053783311436302,
          "TFTLR2_2642_BP": 0.03917823756965986,
          "TOTLR2_2642_BP": 0.03403337111314776,
          "TRTLR2_2642_BP": 0.08017890393085225
        }
      }
    }
  ]
}
