# Supplementary material for: Variation in selection constraints on teleost TLRs with emphasis on their repertoire in the Walking catfish, Clarias batrachus
Source: Sci Rep. 2020 Dec 7;10:21394. doi: 10.1038/s41598-020-78347-6 (PMC7721727; doi:10.1038/s41598-020-78347-6)
Supplement: Supplementary file 26 — Supplementary Information 26. [file 41598_2020_78347_MOESM26_ESM.zip › T2/busted/tree.new]

((((((((((OFTLR2_2642_BP:0.01972172561911125,(SMTLR2_2642_BP:0.03927916841381438,TOTLR2_2642_BP:0.03420061961113695):0.01651095742425397):0.02300795508457866,TRTLR2_2642_BP:0.08173542836112643):0.1112893325663307,(OMTLR2_2642_BP:0.009323221092208038,STTLR2_2642_BP:0.01051654898026448):0.1043523219402007):0.1119233056899673,((((PHTLR2_2642_BP:0.02036683543437258,IPTLR2_2642_BP:0.03510050875989314):0.002855727892615756,CBTLR2_2642_BP:0.04986784044001442):0.01199270919239947,TFTLR2_2642_BP:0.03934767985355445):0.09256226772460475,(((CCATLR2_2642_BP:0.02383499121007353,CCTLR2_2642_BP:0.01894991219108861):0.01067804862184654,(MATLR2_2642_BP:0.006299680534481295,CITLR2_2642_BP:0.007026517972635455):0.01185344863842002):0.02022192009319977,DRTLR2_2642_BP:0.0441854382452784):0.1208248226641589):0.08906535148856021):0.08212913984887162,GMTLR2_2642_BP:0.601394058140607):0.1846854617641469,ONTLR2_2642_BP:0.06324875855632217):0.04069725227581693,SATLR2_2642_BP:0.07634173677960361):0.007822238281627559,(SDTLR2_2642_BP:0.03968005761552018,ATTLR2_2642_BP:0.06005792579050651):0.01571225749366525):0.003929025789804422,MMTLR2_2642_BP:0.04651305899456007):0.001142491849369057,(ECTLR2_2642_BP:0.04361697082762603,PFTLR2_2642_BP:0.02269232748489823):0.007592286630210891,LMTLR2_2642_BP:0.0317920435936483):0
