# Supplementary material for: Variation in selection constraints on teleost TLRs with emphasis on their repertoire in the Walking catfish, Clarias batrachus
Source: Sci Rep. 2020 Dec 7;10:21394. doi: 10.1038/s41598-020-78347-6 (PMC7721727; doi:10.1038/s41598-020-78347-6)
Supplement: Supplementary file 26 — Supplementary Information 26. [file 41598_2020_78347_MOESM26_ESM.zip › T2/FUBAR/datamonkey-table.csv]

Site	Partition	&alpha;	&beta;	&beta;-&alpha;	Prob[&alpha;>&beta;]	Prob[&alpha;<&beta;]	BayesFactor[&alpha;<&beta;]
1	1	2.970	0.532	-2.437	0.815	0.139	0.492
2	1	3.605	1.203	-2.403	0.807	0.101	0.343
3	1	2.792	2.106	-0.686	0.678	0.159	0.575
4	1	2.059	4.240	2.180	0.347	0.461	2.609
5	1	1.520	0.636	-0.884	0.649	0.297	1.291
6	1	1.922	0.492	-1.430	0.697	0.262	1.084
7	1	2.084	1.478	-0.606	0.586	0.259	1.067
8	1	2.148	2.047	-0.101	0.371	0.291	1.256
9	1	5.535	2.783	-2.752	0.736	0.083	0.278
10	1	2.011	1.187	-0.824	0.615	0.279	1.184
11	1	2.976	1.402	-1.574	0.648	0.216	0.843
12	1	3.242	3.503	0.261	0.586	0.270	1.127
13	1	3.092	3.094	0.003	0.575	0.287	1.231
14	1	3.272	3.722	0.449	0.568	0.278	1.177
15	1	3.777	0.888	-2.889	0.880	0.079	0.263
16	1	2.460	2.807	0.347	0.480	0.394	1.987
17	1	2.637	1.254	-1.383	0.860	0.060	0.197
18	1	1.022	2.151	1.129	0.100	0.778	10.686
19	1	2.720	1.566	-1.155	0.744	0.032	0.100
20	1	1.888	2.484	0.596	0.148	0.463	2.631
21	1	3.115	2.837	-0.278	0.097	0.069	0.226
22	1	1.633	2.550	0.917	0.106	0.583	4.275
23	1	2.457	1.203	-1.254	0.836	0.074	0.243
24	1	2.540	2.219	-0.320	0.345	0.140	0.496
25	1	1.807	0.926	-0.882	0.750	0.152	0.546
26	1	2.938	2.014	-0.924	0.657	0.247	1.000
27	1	2.938	2.014	-0.924	0.657	0.247	1.000
28	1	1.970	0.984	-0.986	0.772	0.127	0.442
29	1	2.086	1.613	-0.473	0.526	0.270	1.132
30	1	1.611	1.080	-0.531	0.560	0.293	1.264
31	1	1.195	1.055	-0.139	0.375	0.464	2.642
32	1	2.739	2.456	-0.283	0.236	0.088	0.293
33	1	1.746	1.071	-0.675	0.611	0.234	0.932
34	1	2.777	0.699	-2.078	0.981	0.009	0.029
35	1	2.423	1.086	-1.337	0.870	0.068	0.222
36	1	3.092	1.212	-1.880	0.966	0.003	0.008
37	1	2.408	2.166	-0.242	0.358	0.196	0.745
38	1	1.916	1.038	-0.878	0.701	0.197	0.749
39	1	1.841	1.348	-0.493	0.492	0.376	1.837
40	1	4.394	1.870	-2.524	0.708	0.052	0.168
41	1	2.500	0.607	-1.893	0.761	0.187	0.702
42	1	1.383	1.131	-0.253	0.434	0.439	2.394
43	1	2.505	1.006	-1.498	0.915	0.043	0.138
44	1	2.425	0.902	-1.523	0.925	0.034	0.107
45	1	0.975	1.518	0.543	0.163	0.717	7.739
46	1	2.281	0.626	-1.655	0.938	0.040	0.126
47	1	2.442	1.823	-0.619	0.532	0.160	0.582
48	1	0.912	3.717	2.805	0.000	0.880	22.307
49	1	2.631	0.482	-2.149	0.989	0.006	0.018
50	1	2.565	0.651	-1.914	0.922	0.054	0.173
51	1	2.605	0.978	-1.627	0.940	0.026	0.082
52	1	1.923	1.264	-0.660	0.579	0.277	1.169
53	1	2.616	1.097	-1.519	0.932	0.029	0.091
54	1	2.750	1.156	-1.594	0.959	0.012	0.037
55	1	3.375	0.384	-2.992	0.998	0.001	0.003
56	1	2.397	0.857	-1.540	0.898	0.063	0.206
57	1	1.734	0.683	-1.051	0.797	0.150	0.540
58	1	2.743	0.543	-2.201	0.995	0.002	0.006
59	1	2.785	2.299	-0.486	0.326	0.034	0.107
60	1	2.726	1.081	-1.644	0.964	0.014	0.043
61	1	3.001	0.776	-2.225	0.991	0.004	0.011
62	1	1.137	0.695	-0.442	0.692	0.220	0.859
63	1	2.773	1.444	-1.329	0.830	0.033	0.103
64	1	18.808	2.554	-16.254	0.755	0.004	0.013
65	1	1.624	0.073	-1.551	0.997	0.001	0.004
66	1	1.556	0.058	-1.498	0.998	0.001	0.003
67	1	2.262	1.267	-0.995	0.716	0.136	0.481
68	1	1.901	0.381	-1.520	0.978	0.013	0.039
69	1	2.777	0.481	-2.297	0.999	0.000	0.002
70	1	1.466	0.952	-0.514	0.566	0.327	1.484
71	1	2.641	1.079	-1.562	0.939	0.025	0.077
72	1	2.673	1.997	-0.675	0.488	0.072	0.236
73	1	2.514	0.802	-1.712	0.957	0.021	0.065
74	1	2.725	0.807	-1.918	0.988	0.004	0.012
75	1	1.889	1.224	-0.665	0.572	0.272	1.142
76	1	2.920	0.067	-2.854	1.000	0.000	0.000
77	1	2.774	0.036	-2.737	1.000	0.000	0.000
78	1	1.932	0.434	-1.499	0.972	0.015	0.047
79	1	2.696	0.064	-2.632	1.000	0.000	0.000
80	1	1.560	0.589	-0.971	0.816	0.138	0.488
81	1	1.693	0.053	-1.640	0.995	0.002	0.007
82	1	2.687	1.368	-1.319	0.841	0.048	0.155
83	1	1.913	0.344	-1.568	0.971	0.019	0.059
84	1	1.941	1.384	-0.557	0.542	0.298	1.295
85	1	2.760	1.230	-1.530	0.948	0.008	0.025
86	1	2.735	0.704	-2.031	0.985	0.007	0.021
87	1	2.712	1.684	-1.028	0.682	0.049	0.157
88	1	2.235	1.899	-0.337	0.461	0.253	1.034
89	1	2.617	1.460	-1.157	0.772	0.066	0.216
90	1	3.405	0.424	-2.981	0.998	0.001	0.003
91	1	1.254	0.335	-0.919	0.940	0.040	0.128
92	1	2.744	2.311	-0.433	0.317	0.057	0.186
93	1	2.795	1.343	-1.452	0.901	0.008	0.024
94	1	5.818	0.693	-5.124	0.997	0.001	0.003
95	1	2.669	1.263	-1.405	0.896	0.035	0.110
96	1	1.906	1.179	-0.727	0.602	0.259	1.067
97	1	1.698	0.127	-1.571	0.993	0.004	0.012
98	1	2.771	1.257	-1.513	0.935	0.012	0.037
99	1	2.666	1.014	-1.653	0.967	0.011	0.034
100	1	2.684	0.104	-2.580	1.000	0.000	0.000
101	1	1.665	0.948	-0.717	0.649	0.254	1.042
102	1	1.183	0.725	-0.459	0.666	0.244	0.987
103	1	2.569	1.155	-1.414	0.899	0.046	0.148
104	1	1.227	0.989	-0.239	0.413	0.479	2.806
105	1	0.817	0.335	-0.482	0.782	0.165	0.603
106	1	2.761	1.145	-1.616	0.965	0.011	0.035
107	1	1.454	0.478	-0.976	0.867	0.100	0.338
108	1	1.344	1.895	0.551	0.227	0.609	4.749
109	1	2.756	2.366	-0.391	0.287	0.066	0.216
110	1	1.694	0.065	-1.630	0.996	0.002	0.007
111	1	1.808	0.539	-1.268	0.885	0.083	0.278
112	1	3.124	1.179	-1.945	0.983	0.003	0.008
113	1	2.498	1.493	-1.004	0.720	0.110	0.379
114	1	2.251	0.357	-1.894	0.992	0.004	0.013
115	1	2.567	0.056	-2.511	1.000	0.000	0.001
116	1	2.556	1.292	-1.264	0.834	0.067	0.221
117	1	2.531	0.830	-1.700	0.962	0.017	0.052
118	1	1.251	0.649	-0.602	0.782	0.143	0.509
119	1	2.783	1.498	-1.285	0.802	0.021	0.064
120	1	1.645	1.077	-0.568	0.547	0.337	1.550
121	1	1.085	0.136	-0.950	0.982	0.011	0.034
122	1	3.057	0.693	-2.364	0.991	0.004	0.012
123	1	2.624	1.936	-0.688	0.520	0.098	0.333
124	1	2.805	0.078	-2.727	1.000	0.000	0.000
125	1	2.378	0.314	-2.064	0.992	0.005	0.014
126	1	1.420	0.402	-1.018	0.939	0.038	0.120
127	1	1.939	0.069	-1.870	0.999	0.001	0.002
128	1	1.219	2.184	0.965	0.153	0.701	7.158
129	1	3.068	0.043	-3.025	1.000	0.000	0.000
130	1	2.202	1.188	-1.014	0.732	0.163	0.595
131	1	0.763	0.147	-0.616	0.953	0.032	0.102
132	1	2.192	1.274	-0.918	0.680	0.195	0.740
133	1	2.626	1.167	-1.459	0.915	0.034	0.108
134	1	2.965	0.524	-2.441	0.999	0.000	0.001
135	1	0.811	0.798	-0.012	0.395	0.500	3.048
136	1	2.794	1.165	-1.629	0.978	0.004	0.013
137	1	2.605	2.632	0.028	0.113	0.120	0.415
138	1	4.603	0.302	-4.301	0.964	0.025	0.079
139	1	2.459	0.077	-2.383	0.999	0.001	0.002
140	1	2.044	2.096	0.052	0.328	0.349	1.638
141	1	2.286	1.172	-1.113	0.763	0.145	0.517
142	1	2.712	0.074	-2.638	1.000	0.000	0.000
143	1	2.805	2.461	-0.344	0.230	0.033	0.104
144	1	1.549	0.587	-0.962	0.867	0.087	0.290
145	1	2.462	0.085	-2.377	0.999	0.000	0.001
146	1	2.308	0.929	-1.379	0.881	0.072	0.236
147	1	2.017	1.154	-0.864	0.661	0.231	0.918
148	1	2.795	0.086	-2.709	1.000	0.000	0.000
149	1	0.875	0.224	-0.651	0.883	0.077	0.253
150	1	1.641	0.328	-1.313	0.964	0.024	0.075
151	1	2.740	0.887	-1.853	0.981	0.007	0.021
152	1	1.492	0.567	-0.925	0.872	0.085	0.284
153	1	0.391	0.216	-0.174	0.537	0.370	1.794
154	1	3.843	1.174	-2.669	0.977	0.003	0.009
155	1	3.137	0.086	-3.051	0.924	0.038	0.121
156	1	6.334	0.362	-5.972	0.992	0.000	0.001
157	1	2.516	1.288	-1.228	0.814	0.079	0.263
158	1	2.786	0.636	-2.149	0.989	0.005	0.015
159	1	2.972	1.047	-1.925	0.989	0.001	0.004
160	1	1.406	0.368	-1.038	0.946	0.035	0.112
161	1	2.719	1.017	-1.702	0.970	0.011	0.033
162	1	2.085	1.147	-0.938	0.612	0.300	1.312
163	1	2.210	1.019	-1.192	0.673	0.238	0.954
164	1	2.211	1.053	-1.158	0.671	0.240	0.963
165	1	2.838	1.152	-1.686	0.962	0.002	0.005
166	1	2.646	1.152	-1.494	0.935	0.026	0.081
167	1	2.747	0.922	-1.825	0.986	0.004	0.012
168	1	3.109	0.051	-3.058	1.000	0.000	0.000
169	1	3.554	1.229	-2.325	0.960	0.004	0.011
170	1	2.806	1.163	-1.642	0.982	0.003	0.010
171	1	1.559	0.509	-1.051	0.919	0.047	0.152
172	1	2.275	2.055	-0.219	0.397	0.249	1.013
173	1	3.245	0.927	-2.318	0.856	0.103	0.350
174	1	1.344	0.605	-0.738	0.651	0.284	1.213
175	1	2.615	0.719	-1.896	0.951	0.014	0.044
176	1	1.386	0.133	-1.253	0.988	0.008	0.023
177	1	2.543	0.779	-1.764	0.959	0.022	0.067
178	1	2.382	1.041	-1.342	0.877	0.062	0.202
179	1	2.569	0.101	-2.468	0.999	0.000	0.001
180	1	2.725	1.502	-1.223	0.786	0.038	0.121
181	1	3.635	0.499	-3.137	0.992	0.004	0.014
182	1	1.445	0.064	-1.380	0.997	0.002	0.005
183	1	2.446	0.625	-1.820	0.966	0.019	0.058
184	1	2.050	0.818	-1.232	0.876	0.068	0.222
185	1	2.523	2.519	-0.004	0.177	0.161	0.588
186	1	1.193	0.732	-0.461	0.669	0.237	0.948
187	1	2.838	1.238	-1.599	0.943	0.013	0.039
188	1	2.793	0.840	-1.953	0.980	0.009	0.027
189	1	2.688	0.944	-1.744	0.971	0.011	0.034
190	1	1.946	1.089	-0.856	0.672	0.220	0.862
191	1	1.576	0.978	-0.598	0.598	0.285	1.216
192	1	1.526	0.927	-0.599	0.606	0.289	1.240
193	1	2.757	0.681	-2.076	0.985	0.007	0.023
194	1	2.469	0.350	-2.120	0.995	0.003	0.008
195	1	0.864	1.058	0.194	0.206	0.653	5.737
196	1	1.896	0.942	-0.954	0.762	0.144	0.512
197	1	2.187	0.609	-1.578	0.935	0.039	0.124
198	1	2.938	2.014	-0.924	0.657	0.247	1.000
199	1	2.938	2.014	-0.924	0.657	0.247	1.000
200	1	2.099	1.280	-0.819	0.655	0.219	0.855
201	1	2.497	1.423	-1.074	0.749	0.104	0.355
202	1	0.915	0.123	-0.792	0.977	0.015	0.047
203	1	3.193	0.665	-2.528	0.988	0.006	0.018
204	1	2.446	0.668	-1.778	0.937	0.040	0.128
205	1	2.690	0.808	-1.882	0.981	0.007	0.021
206	1	2.529	1.201	-1.327	0.866	0.057	0.185
207	1	1.594	0.519	-1.075	0.880	0.084	0.282
208	1	2.474	1.093	-1.381	0.886	0.060	0.193
209	1	2.840	0.357	-2.483	1.000	0.000	0.000
210	1	2.796	1.366	-1.430	0.707	0.176	0.654
211	1	2.297	1.211	-1.086	0.779	0.109	0.374
212	1	3.745	0.853	-2.892	0.977	0.011	0.034
213	1	2.297	0.416	-1.881	0.985	0.007	0.020
214	1	2.726	2.206	-0.520	0.378	0.062	0.203
215	1	2.762	1.652	-1.109	0.707	0.024	0.075
216	1	3.560	0.073	-3.486	1.000	0.000	0.000
217	1	0.760	0.634	-0.126	0.492	0.434	2.341
218	1	2.912	2.070	-0.842	0.478	0.026	0.081
219	1	1.963	0.057	-1.906	0.999	0.000	0.001
220	1	1.789	0.899	-0.890	0.741	0.173	0.641
221	1	3.024	0.713	-2.311	0.997	0.001	0.003
222	1	2.831	1.197	-1.635	0.978	0.003	0.009
223	1	2.073	1.894	-0.179	0.426	0.318	1.423
224	1	2.595	1.193	-1.402	0.898	0.037	0.119
225	1	2.240	1.044	-1.196	0.822	0.102	0.347
226	1	3.102	0.447	-2.655	0.999	0.000	0.001
227	1	2.654	0.761	-1.892	0.981	0.008	0.024
228	1	2.751	1.118	-1.633	0.969	0.011	0.034
229	1	2.791	2.663	-0.128	0.105	0.037	0.116
230	1	2.693	0.285	-2.408	0.999	0.000	0.001
231	1	2.756	0.970	-1.785	0.986	0.004	0.013
232	1	2.811	0.575	-2.237	0.997	0.001	0.003
233	1	2.621	0.488	-2.134	0.991	0.005	0.014
234	1	1.396	0.086	-1.310	0.994	0.003	0.010
235	1	2.603	1.117	-1.487	0.916	0.042	0.134
236	1	2.508	1.010	-1.498	0.922	0.037	0.117
237	1	3.243	0.913	-2.330	0.996	0.001	0.002
238	1	0.770	0.264	-0.506	0.825	0.123	0.429
239	1	1.759	2.629	0.870	0.120	0.518	3.278
240	1	2.602	2.068	-0.534	0.441	0.110	0.376
241	1	1.863	0.711	-1.152	0.847	0.103	0.351
242	1	2.753	1.721	-1.032	0.668	0.027	0.086
243	1	2.860	1.332	-1.528	0.916	0.003	0.010
244	1	4.881	0.487	-4.394	1.000	0.000	0.000
245	1	1.737	0.549	-1.188	0.918	0.050	0.161
246	1	2.770	1.256	-1.514	0.928	0.012	0.037
247	1	2.482	1.158	-1.324	0.863	0.065	0.213
248	1	2.583	1.023	-1.561	0.929	0.037	0.118
249	1	2.221	0.775	-1.446	0.921	0.039	0.125
250	1	2.629	1.485	-1.144	0.763	0.060	0.196
251	1	3.887	0.041	-3.846	1.000	0.000	0.000
252	1	2.445	0.064	-2.382	1.000	0.000	0.000
253	1	2.627	1.001	-1.626	0.959	0.016	0.050
254	1	1.730	0.455	-1.275	0.908	0.066	0.215
255	1	1.749	0.364	-1.385	0.976	0.014	0.044
256	1	1.660	0.457	-1.203	0.901	0.071	0.235
257	1	2.057	0.269	-1.788	0.994	0.003	0.010
258	1	2.720	1.035	-1.685	0.743	0.202	0.773
259	1	2.938	2.014	-0.924	0.657	0.247	1.000
260	1	5.064	2.129	-2.936	0.829	0.037	0.118
261	1	0.427	0.903	0.477	0.079	0.877	21.694
262	1	2.869	1.146	-1.723	0.986	0.002	0.006
263	1	2.401	0.936	-1.465	0.911	0.045	0.145
264	1	1.443	1.127	-0.316	0.434	0.421	2.218
265	1	3.329	0.538	-2.791	0.994	0.003	0.010
266	1	2.649	1.110	-1.539	0.947	0.017	0.053
267	1	2.787	2.807	0.020	0.045	0.075	0.246
268	1	1.039	0.849	-0.190	0.486	0.388	1.938
269	1	2.433	2.575	0.142	0.141	0.210	0.809
270	1	2.708	1.657	-1.051	0.692	0.038	0.121
271	1	2.761	1.355	-1.407	0.840	0.044	0.140
272	1	2.480	2.833	0.353	0.024	0.202	0.773
273	1	2.867	1.100	-1.767	0.986	0.004	0.011
274	1	2.422	1.167	-1.255	0.835	0.087	0.292
275	1	2.227	2.430	0.203	0.199	0.297	1.292
276	1	2.405	0.980	-1.426	0.911	0.039	0.125
277	1	2.247	0.774	-1.473	0.906	0.057	0.186
278	1	1.296	1.054	-0.242	0.419	0.439	2.389
279	1	2.722	0.821	-1.901	0.703	0.248	1.006
280	1	1.916	1.471	-0.445	0.515	0.306	1.346
281	1	2.875	1.577	-1.298	0.778	0.004	0.011
282	1	2.139	2.668	0.529	0.108	0.368	1.779
283	1	2.822	1.391	-1.431	0.862	0.019	0.060
284	1	2.631	1.116	-1.516	0.935	0.026	0.082
285	1	3.156	0.866	-2.290	0.998	0.000	0.001
286	1	2.804	1.017	-1.787	0.991	0.002	0.007
287	1	2.177	0.767	-1.410	0.909	0.050	0.161
288	1	2.612	2.230	-0.382	0.349	0.118	0.407
289	1	2.858	1.332	-1.527	0.896	0.014	0.044
290	1	2.017	1.177	-0.840	0.664	0.197	0.750
291	1	1.465	0.511	-0.953	0.845	0.114	0.394
292	1	1.637	0.843	-0.794	0.706	0.211	0.819
293	1	1.881	0.054	-1.827	0.996	0.002	0.006
294	1	2.741	2.084	-0.656	0.451	0.045	0.145
295	1	1.561	1.686	0.124	0.315	0.493	2.965
296	1	2.823	1.100	-1.723	0.967	0.013	0.040
297	1	2.909	0.686	-2.223	0.998	0.001	0.002
298	1	3.173	0.960	-2.213	0.995	0.001	0.004
299	1	1.623	1.678	0.055	0.352	0.465	2.651
300	1	2.444	0.602	-1.842	0.977	0.011	0.035
301	1	2.215	2.744	0.530	0.058	0.319	1.432
302	1	2.881	1.290	-1.590	0.934	0.004	0.012
303	1	1.747	1.539	-0.208	0.414	0.393	1.981
304	1	1.000	2.099	1.100	0.120	0.774	10.462
305	1	2.769	1.060	-1.710	0.979	0.004	0.013
306	1	2.503	1.830	-0.673	0.547	0.148	0.531
307	1	2.853	1.346	-1.508	0.894	0.010	0.031
308	1	2.812	1.220	-1.592	0.949	0.010	0.030
309	1	2.567	0.833	-1.735	0.958	0.021	0.065
310	1	2.123	0.975	-1.148	0.827	0.097	0.327
311	1	2.739	0.696	-2.044	0.990	0.004	0.011
312	1	2.487	1.190	-1.296	0.851	0.070	0.229
313	1	2.667	1.222	-1.446	0.909	0.029	0.091
314	1	3.041	0.990	-2.051	0.996	0.001	0.002
315	1	2.488	1.896	-0.592	0.508	0.150	0.539
316	1	2.699	1.956	-0.743	0.516	0.090	0.303
317	1	2.666	1.129	-1.538	0.943	0.022	0.068
318	1	4.284	1.342	-2.942	0.896	0.011	0.032
319	1	2.060	0.683	-1.377	0.891	0.073	0.240
320	1	1.772	0.523	-1.249	0.908	0.063	0.207
321	1	2.836	1.183	-1.653	0.970	0.005	0.015
322	1	2.824	1.248	-1.577	0.945	0.008	0.026
323	1	5.949	1.110	-4.839	0.983	0.001	0.002
324	1	5.259	2.271	-2.988	0.571	0.002	0.006
325	1	2.408	0.861	-1.547	0.928	0.037	0.117
326	1	2.435	3.009	0.573	0.026	0.236	0.942
327	1	2.794	1.170	-1.625	0.975	0.006	0.017
328	1	1.830	2.840	1.010	0.019	0.510	3.182
329	1	2.641	1.192	-1.450	0.878	0.069	0.226
330	1	2.655	1.536	-1.119	0.742	0.060	0.194
331	1	2.255	2.537	0.282	0.160	0.295	1.278
332	1	2.840	1.236	-1.604	0.967	0.002	0.005
333	1	8.615	3.609	-5.006	0.361	0.029	0.093
334	1	2.206	2.616	0.410	0.108	0.325	1.469
335	1	2.080	0.893	-1.187	0.851	0.082	0.273
336	1	2.587	1.148	-1.439	0.908	0.043	0.137
337	1	2.962	1.590	-1.372	0.757	0.026	0.081
338	1	1.773	2.237	0.463	0.228	0.479	2.806
339	1	1.259	1.237	-0.022	0.302	0.558	3.856
340	1	2.569	1.216	-1.354	0.875	0.046	0.146
341	1	1.934	1.080	-0.855	0.664	0.243	0.983
342	1	4.016	1.097	-2.919	0.995	0.000	0.000
343	1	2.577	1.212	-1.364	0.876	0.056	0.181
344	1	2.780	1.171	-1.609	0.966	0.008	0.026
345	1	4.068	2.812	-1.256	0.222	0.093	0.312
346	1	2.635	0.763	-1.871	0.968	0.015	0.048
347	1	2.016	0.367	-1.649	0.961	0.027	0.084
348	1	3.045	1.531	-1.514	0.808	0.004	0.013
349	1	1.972	0.717	-1.255	0.851	0.105	0.360
350	1	2.770	0.996	-1.774	0.979	0.007	0.023
351	1	1.351	1.030	-0.321	0.460	0.394	1.984
352	1	2.801	1.269	-1.532	0.935	0.011	0.033
353	1	1.517	0.619	-0.898	0.825	0.122	0.425
354	1	3.879	0.724	-3.155	0.997	0.001	0.003
355	1	2.257	2.619	0.362	0.114	0.299	1.301
356	1	10.277	0.254	-10.022	1.000	0.000	0.000
357	1	2.777	0.963	-1.814	0.982	0.006	0.019
358	1	1.799	0.688	-1.111	0.862	0.088	0.293
359	1	3.326	0.824	-2.503	0.991	0.003	0.011
360	1	2.316	2.717	0.402	0.067	0.274	1.153
361	1	2.472	1.419	-1.053	0.712	0.136	0.482
362	1	2.731	1.474	-1.257	0.805	0.028	0.088
363	1	2.607	1.415	-1.192	0.788	0.057	0.185
364	1	1.026	0.854	-0.171	0.451	0.434	2.343
365	1	1.723	0.530	-1.193	0.928	0.041	0.130
366	1	0.791	0.706	-0.085	0.510	0.390	1.956
367	1	2.761	1.251	-1.510	0.929	0.017	0.051
368	1	2.922	1.206	-1.715	0.974	0.002	0.007
369	1	1.075	0.906	-0.168	0.441	0.421	2.223
370	1	2.654	1.112	-1.542	0.941	0.023	0.071
371	1	0.914	0.868	-0.047	0.362	0.541	3.600
372	1	1.756	1.040	-0.716	0.621	0.265	1.099
373	1	3.161	0.515	-2.646	1.000	0.000	0.000
374	1	2.095	0.851	-1.244	0.860	0.081	0.269
375	1	8.864	0.842	-8.022	0.835	0.126	0.441
376	1	2.938	2.014	-0.924	0.657	0.247	1.000
377	1	2.301	0.945	-1.356	0.861	0.082	0.273
378	1	3.183	0.423	-2.760	0.992	0.005	0.014
379	1	2.163	1.583	-0.580	0.552	0.227	0.896
380	1	2.642	0.800	-1.842	0.971	0.013	0.042
381	1	1.116	0.532	-0.584	0.799	0.145	0.519
382	1	7.221	0.790	-6.431	0.999	0.000	0.001
383	1	2.265	0.929	-1.336	0.886	0.058	0.189
384	1	2.310	1.044	-1.265	0.834	0.101	0.344
385	1	2.632	0.348	-2.284	0.998	0.001	0.002
386	1	2.302	0.655	-1.647	0.927	0.046	0.148
387	1	1.162	3.018	1.857	0.002	0.793	11.671
388	1	2.871	0.666	-2.205	0.996	0.001	0.004
389	1	2.860	1.121	-1.740	0.991	0.001	0.003
390	1	2.730	2.885	0.155	0.011	0.086	0.289
391	1	2.823	1.581	-1.241	0.767	0.006	0.018
392	1	2.946	1.030	-1.916	0.995	0.000	0.001
393	1	1.247	2.684	1.437	0.042	0.784	11.110
394	1	2.505	1.727	-0.778	0.608	0.141	0.500
395	1	1.563	0.661	-0.902	0.847	0.091	0.308
396	1	1.292	0.448	-0.844	0.853	0.109	0.373
397	1	2.703	0.621	-2.082	0.973	0.015	0.046
398	1	2.008	0.825	-1.183	0.845	0.091	0.304
399	1	1.868	0.043	-1.825	0.997	0.001	0.004
400	1	2.753	0.994	-1.758	0.975	0.008	0.024
401	1	3.296	0.592	-2.705	0.998	0.001	0.002
402	1	2.211	0.939	-1.272	0.848	0.097	0.326
403	1	2.375	0.046	-2.329	0.999	0.000	0.001
404	1	1.314	0.744	-0.570	0.684	0.227	0.897
405	1	1.650	0.848	-0.802	0.744	0.160	0.583
406	1	2.718	1.094	-1.624	0.964	0.012	0.039
407	1	2.359	0.040	-2.319	1.000	0.000	0.001
408	1	2.716	1.444	-1.272	0.818	0.035	0.110
409	1	3.015	0.819	-2.196	0.997	0.001	0.002
410	1	2.063	0.948	-1.115	0.812	0.112	0.385
411	1	3.623	1.481	-2.142	0.862	0.001	0.003
412	1	2.089	1.101	-0.988	0.731	0.164	0.598
413	1	5.087	0.898	-4.190	0.997	0.001	0.002
414	1	3.379	0.578	-2.800	0.997	0.001	0.004
415	1	3.602	0.465	-3.138	0.999	0.000	0.001
416	1	3.600	1.527	-2.073	0.824	0.003	0.009
417	1	2.705	0.593	-2.112	0.994	0.003	0.008
418	1	3.832	5.215	1.383	0.113	0.537	3.546
419	1	3.984	2.439	-1.545	0.354	0.017	0.053
420	1	2.808	1.328	-1.479	0.918	0.004	0.012
421	1	3.030	2.767	-0.263	0.084	0.011	0.035
422	1	2.143	1.074	-1.069	0.775	0.124	0.431
423	1	2.561	1.522	-1.039	0.740	0.100	0.339
424	1	2.664	1.126	-1.538	0.941	0.026	0.081
425	1	2.390	0.320	-2.071	0.996	0.002	0.006
426	1	2.153	1.117	-1.037	0.749	0.151	0.542
427	1	2.739	1.023	-1.717	0.978	0.007	0.023
428	1	1.919	0.647	-1.273	0.859	0.097	0.327
429	1	3.293	0.369	-2.924	0.998	0.001	0.003
430	1	2.577	0.912	-1.664	0.944	0.027	0.085
431	1	3.572	0.036	-3.536	1.000	0.000	0.000
432	1	2.778	1.050	-1.728	0.974	0.010	0.031
433	1	3.719	0.044	-3.675	1.000	0.000	0.000
434	1	2.792	1.364	-1.429	0.887	0.008	0.024
435	1	2.800	0.539	-2.262	0.998	0.000	0.001
436	1	1.891	1.315	-0.576	0.561	0.324	1.461
437	1	2.128	0.551	-1.577	0.950	0.030	0.094
438	1	2.245	0.915	-1.330	0.831	0.111	0.383
439	1	2.441	1.115	-1.326	0.867	0.060	0.194
440	1	1.185	0.802	-0.383	0.596	0.297	1.292
441	1	1.772	1.076	-0.696	0.590	0.322	1.447
442	1	2.175	0.938	-1.238	0.853	0.084	0.279
443	1	2.769	1.183	-1.586	0.964	0.008	0.026
444	1	2.246	0.345	-1.901	0.990	0.005	0.016
445	1	0.841	0.789	-0.052	0.417	0.480	2.817
446	1	2.844	0.818	-2.026	0.993	0.002	0.007
447	1	2.554	1.301	-1.253	0.822	0.081	0.268
448	1	1.944	0.355	-1.589	0.978	0.012	0.038
449	1	1.787	2.697	0.910	0.063	0.519	3.293
450	1	2.327	1.166	-1.161	0.792	0.121	0.421
451	1	2.659	0.077	-2.582	1.000	0.000	0.000
452	1	1.503	1.187	-0.316	0.426	0.399	2.026
453	1	2.324	0.946	-1.379	0.886	0.063	0.206
454	1	2.467	0.518	-1.949	0.985	0.006	0.019
455	1	1.672	0.045	-1.627	0.996	0.002	0.005
456	1	2.678	1.122	-1.556	0.933	0.033	0.104
457	1	2.070	0.045	-2.025	0.999	0.001	0.002
458	1	2.904	1.161	-1.743	0.982	0.004	0.012
459	1	12.504	0.218	-12.285	1.000	0.000	0.000
460	1	3.215	1.959	-1.256	0.571	0.008	0.026
461	1	1.140	0.529	-0.610	0.772	0.173	0.639
462	1	2.849	2.391	-0.457	0.281	0.036	0.114
463	1	2.802	1.240	-1.562	0.945	0.011	0.034
464	1	1.975	0.295	-1.680	0.789	0.172	0.636
465	1	0.743	0.355	-0.388	0.798	0.148	0.532
466	1	1.847	1.300	-0.547	0.539	0.330	1.503
467	1	2.476	1.267	-1.209	0.812	0.082	0.274
468	1	1.675	0.058	-1.617	0.995	0.003	0.008
469	1	1.886	1.408	-0.478	0.508	0.307	1.352
470	1	3.134	0.081	-3.052	0.925	0.036	0.115
471	1	3.053	0.044	-3.009	1.000	0.000	0.000
472	1	2.641	1.031	-1.611	0.960	0.014	0.044
473	1	1.858	1.119	-0.739	0.616	0.243	0.979
474	1	2.006	0.315	-1.691	0.989	0.006	0.018
475	1	2.472	1.101	-1.371	0.881	0.058	0.188
476	1	2.306	0.822	-1.484	0.894	0.068	0.223
477	1	1.978	0.374	-1.604	0.974	0.015	0.047
478	1	2.992	0.234	-2.758	0.999	0.001	0.002
479	1	1.932	0.539	-1.394	0.944	0.032	0.102
480	1	2.703	0.462	-2.241	0.997	0.001	0.004
481	1	2.631	1.217	-1.414	0.901	0.033	0.104
482	1	2.892	0.788	-2.105	0.996	0.001	0.004
483	1	2.227	1.054	-1.173	0.808	0.116	0.400
484	1	1.923	0.434	-1.488	0.902	0.072	0.236
485	1	3.285	1.296	-1.989	0.860	0.012	0.036
486	1	2.706	1.975	-0.731	0.508	0.055	0.178
487	1	2.804	1.329	-1.475	0.889	0.023	0.071
488	1	2.782	1.054	-1.728	0.970	0.011	0.034
489	1	2.653	0.508	-2.144	0.994	0.002	0.007
490	1	2.739	0.973	-1.766	0.982	0.006	0.018
491	1	2.253	0.257	-1.996	0.993	0.004	0.012
492	1	3.381	0.383	-2.998	1.000	0.000	0.000
493	1	2.762	0.252	-2.511	1.000	0.000	0.000
494	1	2.578	1.749	-0.829	0.606	0.093	0.314
495	1	2.574	1.051	-1.524	0.930	0.035	0.110
496	1	0.943	0.143	-0.799	0.972	0.019	0.058
497	1	2.788	1.108	-1.679	0.968	0.012	0.037
498	1	2.533	1.183	-1.350	0.876	0.053	0.169
499	1	2.055	0.354	-1.701	0.985	0.008	0.025
500	1	2.401	0.041	-2.360	1.000	0.000	0.000
501	1	2.129	0.374	-1.754	0.984	0.008	0.025
502	1	2.458	0.583	-1.875	0.964	0.022	0.068
503	1	3.231	1.204	-2.027	0.962	0.010	0.029
504	1	6.723	0.246	-6.477	1.000	0.000	0.000
505	1	2.812	1.249	-1.563	0.930	0.018	0.055
506	1	2.704	0.373	-2.332	0.997	0.001	0.004
507	1	2.686	1.040	-1.646	0.966	0.013	0.039
508	1	1.559	0.849	-0.710	0.696	0.210	0.812
509	1	2.024	0.259	-1.764	0.988	0.007	0.023
510	1	2.430	1.203	-1.227	0.645	0.255	1.045
511	1	2.938	2.014	-0.924	0.657	0.247	1.000
512	1	2.938	2.014	-0.924	0.657	0.247	1.000
513	1	2.694	1.593	-1.102	0.609	0.188	0.707
514	1	1.900	1.273	-0.627	0.626	0.230	0.910
515	1	2.702	1.238	-1.464	0.912	0.025	0.079
516	1	2.846	1.636	-1.210	0.730	0.018	0.056
517	1	2.641	0.472	-2.170	0.995	0.002	0.006
518	1	2.831	0.044	-2.787	1.000	0.000	0.000
519	1	1.686	2.533	0.847	0.119	0.558	3.851
520	1	2.702	0.075	-2.626	1.000	0.000	0.000
521	1	2.022	0.906	-1.116	0.822	0.101	0.342
522	1	2.609	0.816	-1.793	0.958	0.023	0.071
523	1	2.357	0.082	-2.275	0.999	0.000	0.001
524	1	0.971	0.876	-0.095	0.368	0.557	3.837
525	1	2.209	0.306	-1.903	0.994	0.003	0.011
526	1	1.788	0.668	-1.120	0.884	0.068	0.223
527	1	2.160	0.372	-1.788	0.987	0.008	0.024
528	1	1.708	0.052	-1.655	0.995	0.002	0.007
529	1	3.220	0.600	-2.620	0.996	0.002	0.006
530	1	2.824	1.213	-1.611	0.953	0.010	0.031
531	1	1.998	1.920	-0.078	0.401	0.351	1.655
532	1	1.251	2.288	1.037	0.127	0.704	7.275
533	1	3.626	0.520	-3.107	0.999	0.000	0.001
534	1	2.749	0.044	-2.705	1.000	0.000	0.000
535	1	2.022	1.373	-0.649	0.571	0.270	1.131
536	1	2.967	0.582	-2.384	0.999	0.000	0.001
537	1	1.865	2.111	0.246	0.308	0.429	2.296
538	1	2.457	1.055	-1.402	0.892	0.048	0.153
539	1	4.075	0.653	-3.422	0.998	0.000	0.001
540	1	2.585	0.248	-2.337	0.999	0.000	0.001
541	1	2.387	1.102	-1.285	0.851	0.086	0.287
542	1	2.774	0.357	-2.417	0.999	0.000	0.001
543	1	2.575	2.842	0.267	0.014	0.144	0.512
544	1	2.873	1.320	-1.553	0.918	0.006	0.019
545	1	2.104	0.485	-1.619	0.965	0.019	0.060
546	1	2.894	1.287	-1.607	0.945	0.001	0.003
547	1	2.661	0.512	-2.148	0.991	0.004	0.014
548	1	1.377	0.622	-0.755	0.767	0.174	0.645
549	1	1.360	1.097	-0.263	0.399	0.473	2.737
550	1	2.760	0.333	-2.427	0.995	0.003	0.008
551	1	2.843	1.122	-1.721	0.980	0.006	0.018
552	1	3.247	0.427	-2.820	1.000	0.000	0.000
553	1	1.428	1.205	-0.223	0.402	0.477	2.784
554	1	4.516	0.584	-3.932	0.997	0.001	0.003
555	1	10.591	0.711	-9.879	0.999	0.000	0.001
556	1	4.989	1.070	-3.919	0.983	0.006	0.019
557	1	12.268	1.638	-10.629	0.889	0.000	0.001
558	1	3.715	1.537	-2.178	0.814	0.008	0.026
559	1	2.630	1.260	-1.370	0.880	0.044	0.140
560	1	2.005	0.099	-1.907	0.998	0.001	0.004
561	1	1.459	1.102	-0.358	0.442	0.437	2.371
562	1	3.633	2.051	-1.582	0.578	0.002	0.007
563	1	2.890	0.723	-2.167	0.986	0.006	0.019
564	1	2.568	1.299	-1.269	0.835	0.067	0.218
565	1	2.805	1.331	-1.474	0.903	0.008	0.025
566	1	1.933	0.315	-1.618	0.988	0.006	0.020
567	1	2.118	1.133	-0.985	0.723	0.178	0.662
568	1	2.739	1.843	-0.896	0.590	0.047	0.151
569	1	1.630	0.380	-1.250	0.957	0.026	0.082
570	1	2.522	0.455	-2.067	0.984	0.009	0.029
571	1	2.697	0.043	-2.654	1.000	0.000	0.000
572	1	2.302	0.448	-1.854	0.986	0.007	0.022
573	1	3.061	2.807	-0.254	0.059	0.034	0.109
574	1	0.937	0.525	-0.411	0.655	0.284	1.209
575	1	3.081	0.851	-2.230	0.995	0.001	0.004
576	1	1.848	0.430	-1.418	0.944	0.037	0.119
577	1	1.934	0.553	-1.381	0.926	0.047	0.149
578	1	3.090	0.046	-3.044	1.000	0.000	0.000
579	1	0.726	0.533	-0.193	0.613	0.312	1.383
580	1	2.038	0.056	-1.982	0.998	0.001	0.003
581	1	3.377	1.012	-2.365	0.977	0.010	0.032
582	1	2.096	0.272	-1.825	0.991	0.005	0.015
583	1	1.960	0.575	-1.385	0.928	0.043	0.138
584	1	4.345	1.530	-2.815	0.861	0.000	0.001
585	1	0.895	0.463	-0.432	0.692	0.249	1.011
586	1	2.845	0.904	-1.942	0.954	0.026	0.080
587	1	2.195	1.070	-1.125	0.669	0.241	0.971
588	1	2.854	1.065	-1.789	0.690	0.221	0.865
589	1	1.950	0.977	-0.973	0.757	0.152	0.548
590	1	2.816	1.591	-1.225	0.752	0.023	0.073
591	1	2.761	1.115	-1.646	0.970	0.010	0.032
592	1	2.973	1.181	-1.792	0.966	0.004	0.011
593	1	1.646	2.617	0.970	0.106	0.571	4.062
594	1	1.820	1.190	-0.630	0.647	0.229	0.908
595	1	2.755	1.279	-1.477	0.897	0.036	0.114
596	1	2.883	1.084	-1.799	0.987	0.004	0.012
597	1	2.764	2.157	-0.607	0.412	0.046	0.147
598	1	2.194	0.955	-1.240	0.858	0.074	0.243
599	1	2.873	1.347	-1.526	0.911	0.002	0.006
600	1	1.258	0.880	-0.377	0.588	0.268	1.115
601	1	1.454	1.643	0.188	0.324	0.506	3.125
602	1	5.282	0.214	-5.068	1.000	0.000	0.000
603	1	2.385	1.224	-1.160	0.792	0.099	0.337
604	1	1.403	1.164	-0.239	0.396	0.470	2.711
605	1	2.549	2.096	-0.453	0.420	0.144	0.512
606	1	2.580	1.540	-1.040	0.721	0.082	0.272
607	1	2.727	0.075	-2.652	0.999	0.000	0.001
608	1	1.484	1.000	-0.484	0.538	0.332	1.518
609	1	6.051	0.052	-6.000	1.000	0.000	0.000
610	1	2.671	0.396	-2.275	0.993	0.004	0.013
611	1	1.020	0.529	-0.491	0.778	0.163	0.596
612	1	7.596	0.057	-7.539	1.000	0.000	0.000
613	1	2.845	1.139	-1.706	0.977	0.007	0.020
614	1	2.460	1.205	-1.256	0.835	0.073	0.239
615	1	1.339	1.118	-0.222	0.425	0.406	2.087
616	1	2.369	0.545	-1.825	0.964	0.022	0.067
617	1	1.466	0.348	-1.119	0.962	0.024	0.074
618	1	2.348	2.457	0.109	0.201	0.253	1.035
619	1	2.900	1.470	-1.431	0.836	0.007	0.020
620	1	2.567	0.920	-1.647	0.953	0.020	0.064
621	1	2.846	1.268	-1.578	0.952	0.002	0.007
622	1	3.404	1.144	-2.261	0.990	0.002	0.005
623	1	1.090	0.870	-0.220	0.490	0.380	1.868
624	1	2.676	1.068	-1.607	0.957	0.015	0.047
625	1	2.736	0.855	-1.881	0.986	0.004	0.013
626	1	2.739	0.688	-2.051	0.990	0.003	0.010
627	1	2.733	1.011	-1.721	0.977	0.008	0.025
628	1	2.870	0.500	-2.369	0.995	0.003	0.008
629	1	2.173	1.071	-1.102	0.774	0.145	0.517
630	1	3.002	0.045	-2.956	1.000	0.000	0.000
631	1	1.709	0.620	-1.089	0.835	0.121	0.420
632	1	3.046	0.964	-2.081	0.991	0.003	0.008
633	1	2.368	0.965	-1.403	0.896	0.053	0.172
634	1	2.625	0.532	-2.093	0.991	0.004	0.011
635	1	3.443	1.151	-2.292	0.988	0.000	0.000
636	1	1.782	0.646	-1.136	0.877	0.078	0.260
637	1	2.658	0.421	-2.238	0.997	0.001	0.004
638	1	2.759	1.335	-1.424	0.888	0.013	0.041
639	1	1.059	0.837	-0.222	0.513	0.364	1.745
640	1	3.352	0.360	-2.992	0.999	0.000	0.001
641	1	2.486	1.254	-1.232	0.825	0.072	0.238
642	1	1.669	1.017	-0.652	0.615	0.256	1.049
643	1	2.746	1.104	-1.642	0.965	0.013	0.041
644	1	1.916	0.642	-1.274	0.913	0.048	0.153
645	1	2.640	2.584	-0.056	0.144	0.101	0.344
646	1	2.812	1.210	-1.601	0.971	0.003	0.008
647	1	2.800	2.031	-0.770	0.490	0.020	0.063
648	1	2.549	1.186	-1.363	0.880	0.047	0.152
649	1	2.020	1.043	-0.976	0.754	0.132	0.466
650	1	2.549	1.308	-1.242	0.822	0.064	0.209
651	1	2.633	1.435	-1.198	0.794	0.052	0.168
652	1	1.531	2.376	0.845	0.140	0.615	4.885
653	1	0.858	0.845	-0.012	0.387	0.494	2.983
654	1	1.542	0.520	-1.022	0.880	0.083	0.276
655	1	2.324	0.813	-1.511	0.884	0.079	0.262
656	1	3.591	0.746	-2.845	0.969	0.018	0.055
657	1	1.992	1.030	-0.962	0.746	0.146	0.520
658	1	3.784	0.413	-3.371	0.998	0.001	0.003
659	1	2.154	0.921	-1.233	0.860	0.074	0.243
660	1	2.274	1.820	-0.454	0.507	0.226	0.891
661	1	3.134	0.081	-3.052	0.925	0.036	0.115
662	1	2.471	0.078	-2.393	0.998	0.001	0.003
663	1	1.843	1.130	-0.713	0.611	0.238	0.954
664	1	0.402	0.750	0.348	0.160	0.794	11.788
665	1	3.102	0.040	-3.063	0.940	0.019	0.061
666	1	11.115	0.924	-10.191	0.999	0.000	0.000
667	1	2.536	1.064	-1.473	0.860	0.094	0.316
668	1	1.642	0.342	-1.300	0.976	0.014	0.044
669	1	3.427	0.411	-3.016	0.814	0.157	0.568
670	1	2.452	0.882	-1.570	0.939	0.025	0.078
671	1	1.940	0.982	-0.957	0.748	0.160	0.584
672	1	3.311	0.243	-3.068	1.000	0.000	0.000
673	1	2.191	0.057	-2.134	0.999	0.001	0.002
674	1	3.206	0.794	-2.411	0.999	0.000	0.001
675	1	1.946	0.479	-1.467	0.934	0.045	0.144
676	1	0.657	0.633	-0.024	0.470	0.456	2.558
677	1	1.336	1.006	-0.330	0.469	0.394	1.983
678	1	1.994	1.063	-0.931	0.718	0.173	0.637
679	1	1.718	2.632	0.913	0.112	0.538	3.550
680	1	1.065	1.951	0.886	0.152	0.719	7.817
681	1	1.642	1.184	-0.458	0.488	0.417	2.182
682	1	1.662	2.567	0.904	0.252	0.509	3.162
683	1	2.011	2.487	0.476	0.329	0.366	1.763
684	1	2.711	1.748	-0.963	0.541	0.234	0.931
685	1	2.464	2.354	-0.109	0.344	0.335	1.536
686	1	1.603	0.818	-0.785	0.581	0.351	1.650
687	1	1.654	11.234	9.580	0.048	0.746	8.963
688	1	2.927	2.245	-0.682	0.518	0.055	0.176
689	1	1.020	5.161	4.141	0.007	0.844	16.575
690	1	0.937	2.532	1.595	0.042	0.865	19.532
691	1	2.714	1.688	-1.026	0.677	0.049	0.158
692	1	2.239	1.337	-0.903	0.678	0.177	0.655
693	1	2.269	1.595	-0.674	0.594	0.196	0.746
694	1	0.250	0.802	0.552	0.055	0.921	35.460
695	1	0.793	0.618	-0.175	0.502	0.431	2.314
696	1	0.994	0.821	-0.172	0.428	0.491	2.951
697	1	0.206	0.491	0.284	0.143	0.811	13.129
698	1	0.489	0.923	0.434	0.107	0.834	15.289
699	1	0.335	0.694	0.360	0.147	0.811	13.141
700	1	0.222	0.783	0.562	0.046	0.933	42.679
701	1	0.137	0.068	-0.068	0.427	0.232	0.921
702	1	0.725	0.780	0.055	0.359	0.542	3.610
703	1	0.442	0.973	0.531	0.082	0.866	19.806
704	1	0.572	0.806	0.234	0.219	0.723	7.983
705	1	0.602	0.574	-0.028	0.446	0.480	2.816
706	1	0.393	1.080	0.687	0.028	0.944	51.807
707	1	0.268	0.901	0.633	0.039	0.938	45.930
708	1	0.160	0.059	-0.101	0.474	0.196	0.743
709	1	0.541	0.658	0.117	0.299	0.645	5.548
710	1	1.689	0.707	-0.982	0.814	0.128	0.450
711	1	1.425	1.461	0.036	0.328	0.520	3.315
712	1	0.806	0.832	0.026	0.356	0.534	3.501
713	1	0.755	0.472	-0.283	0.530	0.414	2.159
714	1	0.343	0.894	0.551	0.071	0.892	25.259
715	1	0.737	1.130	0.393	0.137	0.748	9.047
716	1	0.828	0.703	-0.126	0.454	0.468	2.685
717	1	0.731	0.919	0.188	0.236	0.691	6.825
718	1	2.069	0.916	-1.154	0.825	0.109	0.373
719	1	6.151	1.027	-5.124	0.998	0.000	0.001
720	1	1.501	1.191	-0.310	0.447	0.365	1.754
721	1	1.147	1.043	-0.104	0.342	0.568	4.016
722	1	3.609	0.669	-2.939	0.944	0.025	0.078
723	1	3.306	6.421	3.116	0.359	0.337	1.549
724	1	2.143	0.936	-1.208	0.650	0.274	1.153
725	1	1.782	0.996	-0.787	0.582	0.330	1.504
726	1	8.408	25.227	16.819	0.198	0.667	6.125
727	1	1.339	1.957	0.618	0.305	0.549	3.721
728	1	1.518	2.605	1.087	0.313	0.523	3.345
729	1	2.939	7.069	4.131	0.195	0.531	3.460
730	1	4.031	1.281	-2.749	0.814	0.088	0.295
731	1	1.853	0.690	-1.163	0.690	0.245	0.988
732	1	7.935	14.411	6.476	0.438	0.330	1.503
733	1	0.951	1.004	0.053	0.405	0.485	2.878
734	1	0.820	0.884	0.064	0.318	0.560	3.894
735	1	2.469	1.024	-1.445	0.916	0.037	0.117
736	1	2.720	1.191	-1.529	0.927	0.019	0.060
737	1	0.709	0.831	0.121	0.294	0.604	4.665
738	1	0.273	0.593	0.320	0.152	0.806	12.715
739	1	0.697	0.375	-0.321	0.758	0.182	0.679
740	1	0.231	0.589	0.358	0.118	0.845	16.695
741	1	0.632	0.080	-0.552	0.959	0.023	0.071
742	1	0.386	0.772	0.386	0.139	0.816	13.581
743	1	0.314	0.441	0.127	0.280	0.660	5.930
744	1	0.200	0.245	0.045	0.305	0.588	4.358
745	1	1.753	0.711	-1.041	0.823	0.116	0.403
746	1	0.455	0.985	0.530	0.087	0.861	18.854
747	1	0.218	0.998	0.781	0.016	0.971	100.834
748	1	0.359	0.611	0.252	0.221	0.733	8.365
749	1	0.228	0.794	0.566	0.046	0.933	42.358
750	1	0.136	0.067	-0.069	0.428	0.230	0.912
751	1	1.185	0.841	-0.345	0.533	0.362	1.733
752	1	0.961	0.591	-0.370	0.528	0.418	2.196
753	1	0.137	0.068	-0.068	0.427	0.232	0.921
754	1	0.164	0.244	0.080	0.253	0.639	5.402
755	1	0.168	0.349	0.181	0.191	0.731	8.283
756	1	1.958	0.888	-1.070	0.799	0.129	0.450
757	1	0.819	0.798	-0.021	0.406	0.495	2.994
758	1	0.449	1.013	0.564	0.056	0.900	27.460
759	1	0.426	0.800	0.374	0.154	0.797	11.984
760	1	0.603	0.887	0.283	0.191	0.729	8.211
761	1	0.249	0.824	0.575	0.053	0.924	37.180
762	1	1.576	0.470	-1.106	0.938	0.038	0.120
763	1	0.806	0.717	-0.089	0.472	0.437	2.369
764	1	0.234	0.936	0.701	0.023	0.961	74.264
765	1	0.733	0.885	0.152	0.260	0.631	5.219
766	1	0.234	0.604	0.370	0.115	0.850	17.254
767	1	1.673	0.899	-0.774	0.720	0.175	0.647
768	1	0.217	0.601	0.384	0.102	0.865	19.509
769	1	0.297	0.618	0.321	0.160	0.799	12.103
770	1	0.838	1.008	0.170	0.237	0.616	4.905
771	1	0.373	0.625	0.253	0.209	0.743	8.846
772	1	0.213	0.378	0.166	0.217	0.714	7.611
773	1	0.736	0.858	0.121	0.293	0.600	4.573
774	1	0.782	0.818	0.037	0.365	0.540	3.588
775	1	0.434	1.294	0.860	0.035	0.920	35.075
776	1	0.622	1.043	0.421	0.110	0.804	12.538
777	1	0.318	0.761	0.443	0.106	0.858	18.441
778	1	0.170	0.060	-0.111	0.489	0.191	0.720
779	1	0.495	0.450	-0.045	0.475	0.444	2.434
780	1	0.260	0.885	0.625	0.039	0.938	46.302
781	1	0.203	0.574	0.371	0.101	0.865	19.607
782	1	0.906	0.204	-0.702	0.899	0.063	0.204
783	1	3.504	0.478	-3.026	0.882	0.097	0.328
784	1	0.208	0.380	0.172	0.211	0.721	7.889
785	1	0.671	0.832	0.161	0.279	0.627	5.137
786	1	0.214	0.569	0.355	0.112	0.852	17.612
787	1	0.553	0.414	-0.139	0.576	0.349	1.636
788	1	0.850	1.106	0.256	0.182	0.690	6.790
789	1	2.252	0.717	-1.535	0.931	0.038	0.120
790	1	1.816	0.902	-0.914	0.734	0.181	0.674
791	1	0.248	0.889	0.641	0.037	0.941	48.883
792	1	0.864	0.581	-0.283	0.639	0.289	1.243
793	1	1.793	1.308	-0.484	0.504	0.348	1.632
794	1	1.406	1.094	-0.312	0.436	0.406	2.085
795	1	1.072	0.735	-0.337	0.484	0.452	2.519
796	1	1.593	3.161	1.568	0.246	0.545	3.660
797	1	0.353	1.889	1.536	0.011	0.971	100.869
798	1	2.542	0.907	-1.635	0.942	0.029	0.090
799	1	0.401	0.953	0.552	0.068	0.887	24.046
800	1	0.832	0.886	0.055	0.323	0.556	3.831
801	1	1.071	0.382	-0.689	0.894	0.073	0.241
802	1	4.723	0.803	-3.920	0.934	0.040	0.126
803	1	0.300	0.833	0.533	0.070	0.899	27.075
804	1	1.549	0.706	-0.843	0.758	0.179	0.665
805	1	1.503	0.427	-1.076	0.742	0.220	0.860
806	1	0.884	0.413	-0.471	0.733	0.211	0.816
807	1	0.423	0.950	0.527	0.064	0.894	25.674
808	1	1.658	0.906	-0.752	0.692	0.205	0.789
809	1	0.230	0.823	0.593	0.045	0.935	44.025
810	1	2.569	0.973	-1.597	0.936	0.031	0.098
811	1	1.008	0.848	-0.160	0.468	0.411	2.133
812	1	0.651	0.978	0.327	0.153	0.749	9.105
813	1	0.286	0.613	0.327	0.154	0.806	12.650
814	1	0.434	0.731	0.297	0.167	0.777	10.634
815	1	0.399	0.800	0.401	0.132	0.823	14.210
816	1	0.254	0.681	0.426	0.098	0.870	20.424
817	1	0.500	0.263	-0.237	0.698	0.217	0.848
818	1	0.492	0.627	0.134	0.304	0.625	5.081
819	1	1.439	0.608	-0.830	0.781	0.166	0.606
820	1	0.452	0.641	0.189	0.257	0.690	6.789
821	1	0.441	0.665	0.224	0.219	0.718	7.792
822	1	1.495	1.039	-0.456	0.504	0.375	1.834
823	1	0.787	0.594	-0.193	0.583	0.340	1.570
824	1	2.938	2.014	-0.924	0.657	0.247	1.000
825	1	0.493	0.612	0.120	0.320	0.609	4.748
826	1	0.832	0.484	-0.348	0.749	0.191	0.721
827	1	0.186	0.799	0.613	0.028	0.958	69.024
828	1	0.210	0.545	0.335	0.118	0.844	16.570
829	1	0.478	0.368	-0.109	0.551	0.362	1.733
830	1	1.076	0.305	-0.772	0.735	0.217	0.846
831	1	0.307	0.057	-0.251	0.631	0.132	0.464
832	1	0.153	0.059	-0.094	0.464	0.199	0.760
833	1	1.210	0.821	-0.389	0.633	0.237	0.947
834	1	0.435	0.626	0.191	0.255	0.694	6.919
835	1	0.552	0.695	0.143	0.282	0.664	6.023
836	1	1.172	0.791	-0.381	0.584	0.317	1.417
837	1	1.240	1.006	-0.234	0.421	0.433	2.336
838	1	0.991	0.773	-0.219	0.522	0.375	1.835
839	1	2.382	1.740	-0.642	0.575	0.187	0.703
840	1	1.374	2.380	1.005	0.133	0.680	6.478
841	1	0.307	0.840	0.533	0.070	0.898	26.872
842	1	0.209	0.493	0.283	0.145	0.809	12.951
843	1	1.707	0.059	-1.648	0.999	0.001	0.002
844	1	0.529	1.402	0.873	0.031	0.914	32.374
845	1	1.565	1.627	0.062	0.320	0.473	2.743
846	1	0.998	0.809	-0.189	0.464	0.447	2.468
847	1	2.284	0.956	-1.329	0.867	0.078	0.258
848	1	0.588	1.246	0.657	0.066	0.860	18.687
849	1	2.325	1.577	-0.749	0.607	0.158	0.575
850	1	2.093	1.296	-0.797	0.648	0.214	0.831
851	1	1.436	0.951	-0.485	0.571	0.298	1.295
852	1	0.551	1.026	0.475	0.107	0.829	14.799
853	1	0.331	1.147	0.816	0.030	0.940	47.980
854	1	2.423	1.711	-0.712	0.589	0.164	0.600
855	1	2.157	1.697	-0.460	0.516	0.252	1.030
856	1	1.641	2.616	0.975	0.102	0.570	4.046
857	1	4.049	1.671	-2.379	0.675	0.108	0.370
858	1	3.287	2.684	-0.603	0.208	0.204	0.784
859	1	2.729	1.303	-1.426	0.682	0.194	0.735
860	1	2.770	4.960	2.190	0.358	0.456	2.559
861	1	3.539	5.170	1.631	0.434	0.323	1.456
862	1	2.577	1.550	-1.027	0.644	0.208	0.804
863	1	11.324	0.510	-10.814	0.993	0.001	0.003
864	1	12.067	1.778	-10.289	0.843	0.006	0.018
865	1	4.241	18.402	14.162	0.094	0.746	8.988
866	1	2.806	1.466	-1.340	0.656	0.194	0.736
867	1	2.263	1.455	-0.808	0.646	0.184	0.688
868	1	3.512	6.891	3.379	0.238	0.387	1.928
869	1	4.620	7.945	3.325	0.381	0.395	1.991
870	1	2.938	2.014	-0.924	0.657	0.247	1.000
871	1	2.938	2.014	-0.924	0.657	0.247	1.000
872	1	2.938	2.014	-0.924	0.657	0.247	1.000
873	1	7.586	2.862	-4.724	0.817	0.075	0.247
874	1	1.967	1.690	-0.277	0.410	0.392	1.971
875	1	2.002	1.571	-0.430	0.529	0.289	1.244
876	1	2.687	1.728	-0.959	0.533	0.279	1.183
877	1	4.375	10.920	6.545	0.247	0.491	2.949
878	1	4.760	3.709	-1.052	0.677	0.164	0.597
879	1	5.094	19.011	13.917	0.212	0.648	5.622
880	1	2.938	2.014	-0.924	0.657	0.247	1.000
