# Supplementary material for: Variation in selection constraints on teleost TLRs with emphasis on their repertoire in the Walking catfish, Clarias batrachus
Source: Sci Rep. 2020 Dec 7;10:21394. doi: 10.1038/s41598-020-78347-6 (PMC7721727; doi:10.1038/s41598-020-78347-6)
Supplement: Supplementary file 26 — Supplementary Information 26. [file 41598_2020_78347_MOESM26_ESM.zip › T2/FUBAR/result.json]

{
  "MLE": {
    "content": {
      "0": [
        [
          2.969683146070409,
          0.5322986447364029,
          -2.437384501334006,
          0.8152252895619863,
          0.1387791948960306,
          0.4920866403613287,
          0,
          0
        ],
        [
          3.605466300058445,
          1.20287024847557,
          -2.402596051582874,
          0.8073095810594366,
          0.1008640649310514,
          0.3425648788719042,
          0,
          0
        ],
        [
          2.792166741429829,
          2.105973519702326,
          -0.6861932217275024,
          0.6778116480516475,
          0.158564891988552,
          0.5754639616770082,
          0,
          0
        ],
        [
          2.05945372654148,
          4.239617572396444,
          2.180163845854964,
          0.3468418824880628,
          0.4607187479762611,
          2.608869086057721,
          0,
          0
        ],
        [
          1.519767363773969,
          0.6357919698941452,
          -0.8839753938798236,
          0.6486285347684696,
          0.2971095254137743,
          1.29080500725602,
          0,
          0
        ],
        [
          1.921810437729424,
          0.4922578152841633,
          -1.429552622445261,
          0.6968649486446925,
          0.2620362608470019,
          1.084321563719502,
          0,
          0
        ],
        [
          2.084151778976282,
          1.478456266819018,
          -0.6056955121572636,
          0.5862392750723563,
          0.2589067711819049,
          1.066847360688593,
          0,
          0
        ],
        [
          2.147555384896222,
          2.046703590335925,
          -0.1008517945602967,
          0.3710757032073583,
          0.2914426144479,
          1.256058158331283,
          0,
          0
        ],
        [
          5.535119465941018,
          2.783419638592468,
          -2.75169982734855,
          0.7361282533296186,
          0.08338451557902758,
          0.2777985306160783,
          0,
          0
        ],
        [
          2.010627871235628,
          1.187118276286855,
          -0.8235095949487723,
          0.6146695815116884,
          0.279473393373939,
          1.184464828747087,
          0,
          0
        ],
        [
          2.976456533578515,
          1.402405976759143,
          -1.574050556819372,
          0.6478186890109748,
          0.2164051247083521,
          0.8433496669924438,
          0,
          0
        ],
        [
          3.242397928513709,
          3.503229015681139,
          0.2608310871674302,
          0.5856328540018779,
          0.2695375857866973,
          1.126816463091929,
          0,
          0
        ],
        [
          3.091854698759206,
          3.094399486130559,
          0.002544787371353774,
          0.5747712394480216,
          0.2872735741222249,
          1.230848327643021,
          0,
          0
        ],
        [
          3.272094953222455,
          3.721539057348667,
          0.4494441041262123,
          0.5675392243574328,
          0.2782582851550607,
          1.177329485784131,
          0,
          0
        ],
        [
          3.777127777458911,
          0.8877824369612444,
          -2.889345340497666,
          0.8804563103628941,
          0.07942458745426394,
          0.2634676635915912,
          0,
          0
        ],
        [
          2.460458303802267,
          2.80713635321702,
          0.3466780494147534,
          0.4799501267402182,
          0.3941543426736122,
          1.986717147953772,
          0,
          0
        ],
        [
          2.636876070435871,
          1.25425715138175,
          -1.382618919054121,
          0.8600067625644263,
          0.06046474379919029,
          0.1965263820203594,
          0,
          0
        ],
        [
          1.02230081807207,
          2.151258045934757,
          1.128957227862687,
          0.09975485615451633,
          0.777749379712492,
          10.68632591707731,
          0,
          0
        ],
        [
          2.720196183519441,
          1.565519496057477,
          -1.154676687461965,
          0.7443560884627853,
          0.03178363263615316,
          0.1002450267624124,
          0,
          0
        ],
        [
          1.887753224135196,
          2.484150016023693,
          0.5963967918884965,
          0.1481662227543927,
          0.4627993965907147,
          2.630801106957053,
          0,
          0
        ],
        [
          3.114842942912337,
          2.837022320320208,
          -0.2778206225921287,
          0.09715595269944831,
          0.06887456360499677,
          0.2258823997687376,
          0,
          0
        ],
        [
          1.633034778639914,
          2.549819004168859,
          0.9167842255289447,
          0.1056451334556996,
          0.5833383481605819,
          4.275320920541247,
          0,
          0
        ],
        [
          2.456772914237949,
          1.203134431713653,
          -1.253638482524296,
          0.8357522813294453,
          0.07383786191589754,
          0.2434578673761062,
          0,
          0
        ],
        [
          2.539608968987483,
          2.219366316025561,
          -0.3202426529619227,
          0.3445627433770643,
          0.1398097980138458,
          0.4963349305199385,
          0,
          0
        ],
        [
          1.807450742303599,
          0.9255361138335229,
          -0.881914628470076,
          0.7496572154910182,
          0.1515756026993678,
          0.5455667309530511,
          0,
          0
        ],
        [
          2.937998657315719,
          2.014082519156698,
          -0.9239161381590204,
          0.6568835053353191,
          0.2466859195533649,
          1.000000000000002,
          0,
          0
        ],
        [
          2.937998657315709,
          2.014082519156698,
          -0.9239161381590111,
          0.6568835053353194,
          0.2466859195533649,
          1.000000000000002,
          0,
          0
        ],
        [
          1.969609218320801,
          0.9836244719852509,
          -0.9859847463355498,
          0.7724447889886177,
          0.1265416906538723,
          0.4424082076989395,
          0,
          0
        ],
        [
          2.085578653008777,
          1.612983452155731,
          -0.4725952008530458,
          0.5262249942989953,
          0.2704735309682613,
          1.132179900397087,
          0,
          0
        ],
        [
          1.610960137916571,
          1.079884839564212,
          -0.5310752983523586,
          0.5600167570387331,
          0.2927194016832397,
          1.26383822792323,
          0,
          0
        ],
        [
          1.194596440545231,
          1.055128729842323,
          -0.1394677107029083,
          0.3745533093602237,
          0.4638890044848532,
          2.642354532193122,
          0,
          0
        ],
        [
          2.739332765472958,
          2.456253696738915,
          -0.2830790687340432,
          0.2356874031067551,
          0.08754465661533338,
          0.2929879428787878,
          0,
          0
        ],
        [
          1.746296570020784,
          1.071311821727628,
          -0.6749847482931564,
          0.6106030665520094,
          0.2337764544494973,
          0.9317019360129222,
          0,
          0
        ],
        [
          2.777337382211837,
          0.6992778383370741,
          -2.078059543874763,
          0.9810873068279321,
          0.00948262867139748,
          0.02923468183395666,
          0,
          0
        ],
        [
          2.422962876403912,
          1.085889454145785,
          -1.337073422258127,
          0.8703211404913985,
          0.06785286951969763,
          0.2222877221711109,
          0,
          0
        ],
        [
          3.091657003147404,
          1.211858154633749,
          -1.879798848513655,
          0.9663873489791038,
          0.002707168058978439,
          0.00828942188673255,
          0,
          0
        ],
        [
          2.407655985278095,
          2.16551345914686,
          -0.2421425261312349,
          0.3575959647666017,
          0.1961229812456012,
          0.74502457220678,
          0,
          0
        ],
        [
          1.916417523132778,
          1.038199025153147,
          -0.8782184979796313,
          0.7012143160768475,
          0.1969111095835762,
          0.7487525681893645,
          0,
          0
        ],
        [
          1.841282560793406,
          1.348245803651043,
          -0.4930367571423631,
          0.492305537739012,
          0.3756398838669157,
          1.837250053041718,
          0,
          0
        ],
        [
          4.394273710506792,
          1.869839782699479,
          -2.524433927807313,
          0.7081961336492267,
          0.05218355678493958,
          0.1681284316644338,
          0,
          0
        ],
        [
          2.49961021759517,
          0.6066660090041195,
          -1.892944208591051,
          0.7613424881218829,
          0.1869707320977948,
          0.7022620054822664,
          0,
          0
        ],
        [
          1.383235181098606,
          1.130503909322524,
          -0.2527312717760819,
          0.4340327680995755,
          0.4394398775891061,
          2.39391645209681,
          0,
          0
        ],
        [
          2.504689460711174,
          1.00629096448003,
          -1.498398496231144,
          0.9146858128921914,
          0.04325493137030139,
          0.1380610330134158,
          0,
          0
        ],
        [
          2.424566583889622,
          0.9016638681413129,
          -1.522902715748309,
          0.9247783488922423,
          0.03386872033518655,
          0.1070518972387505,
          0,
          0
        ],
        [
          0.9748923316271417,
          1.517896634628464,
          0.5430043030013224,
          0.1629975151851026,
          0.7170574001248993,
          7.739043825380657,
          0,
          0
        ],
        [
          2.281463310649412,
          0.6260614423651304,
          -1.655401868284282,
          0.937566961425438,
          0.0395179558862239,
          0.1256426088436134,
          0,
          0
        ],
        [
          2.441991555864406,
          1.823040378276559,
          -0.6189511775878473,
          0.5322886628599626,
          0.1600144931396545,
          0.581727039780107,
          0,
          0
        ],
        [
          0.9121268418330617,
          3.717426639720874,
          2.805299797887812,
          0.0004802876699634299,
          0.8795881760631117,
          22.3070413067931,
          0,
          0
        ],
        [
          2.630832215106531,
          0.4816085960026553,
          -2.149223619103875,
          0.9892845340797363,
          0.005724053870612689,
          0.01758038991849312,
          0,
          0
        ],
        [
          2.565464746795022,
          0.6513234248989187,
          -1.914141321896103,
          0.9224764529913354,
          0.05370182649451277,
          0.1732976920711084,
          0,
          0
        ],
        [
          2.605486416383256,
          0.9783073172774254,
          -1.627179099105831,
          0.9396128491056015,
          0.02603699041155587,
          0.08163568549202702,
          0,
          0
        ],
        [
          1.923487394150796,
          1.263661653299183,
          -0.6598257408516126,
          0.5789886394067749,
          0.276892007901592,
          1.169335090963862,
          0,
          0
        ],
        [
          2.616412129662711,
          1.097452009751237,
          -1.518960119911474,
          0.9320386738602862,
          0.02883088636714246,
          0.09065564582681811,
          0,
          0
        ],
        [
          2.750264783444947,
          1.156437779939345,
          -1.593827003505602,
          0.959482315479851,
          0.01194674006772811,
          0.03692332329421493,
          0,
          0
        ],
        [
          3.375350864028178,
          0.3837480010286421,
          -2.991602862999535,
          0.9979935635257687,
          0.00109137246601095,
          0.003336406452572411,
          0,
          0
        ],
        [
          2.396860851726222,
          0.8568757068424198,
          -1.539985144883802,
          0.8979613414895872,
          0.06332260646934802,
          0.2064431455843429,
          0,
          0
        ],
        [
          1.734463577378061,
          0.6834910729854246,
          -1.050972504392637,
          0.7970285812358437,
          0.1503279074521325,
          0.540281356736604,
          0,
          0
        ],
        [
          2.743473887148673,
          0.5429535714482279,
          -2.200520315700444,
          0.9949789559885228,
          0.002057267593447136,
          0.006295306638086696,
          0,
          0
        ],
        [
          2.785331019409595,
          2.298927137432941,
          -0.4864038819766545,
          0.3259780685487262,
          0.03384462131869086,
          0.1069730570013137,
          0,
          0
        ],
        [
          2.72559004924028,
          1.081367836391151,
          -1.644222212849129,
          0.9635496214773529,
          0.01391481642249422,
          0.04309181348643159,
          0,
          0
        ],
        [
          3.001378731093006,
          0.7762580894248939,
          -2.225120641668112,
          0.9908489305286718,
          0.003607643693354305,
          0.01105668596021146,
          0,
          0
        ],
        [
          1.137293425847089,
          0.6948926502124041,
          -0.4424007756346845,
          0.691769636263691,
          0.2196241086485078,
          0.859424819528779,
          0,
          0
        ],
        [
          2.773371795331988,
          1.443873941702392,
          -1.329497853629595,
          0.8295484331019432,
          0.03277867041282546,
          0.1034897152479536,
          0,
          0
        ],
        [
          18.8078403003626,
          2.553625144816768,
          -16.25421515554584,
          0.7551612092729036,
          0.004136675640477795,
          0.01268479503483614,
          0,
          0
        ],
        [
          1.623651288654729,
          0.07298109124052612,
          -1.550670197414203,
          0.9974227669745328,
          0.001431251200215563,
          0.004376930164310831,
          0,
          0
        ],
        [
          1.556130840789797,
          0.05830526556379556,
          -1.497825575226002,
          0.9983415427182478,
          0.0008601496485297433,
          0.002628932642471373,
          0,
          0
        ],
        [
          2.262003899755721,
          1.267405052986979,
          -0.9945988467687423,
          0.7156267388623937,
          0.1360439288473189,
          0.4808606381119358,
          0,
          0
        ],
        [
          1.901072706179098,
          0.380786450303997,
          -1.520286255875101,
          0.9780397994541401,
          0.01276451842877074,
          0.03948347810333763,
          0,
          0
        ],
        [
          2.777334962408109,
          0.4806152106406894,
          -2.296719751767419,
          0.9985646441149062,
          0.0004960555773546752,
          0.001515575403057334,
          0,
          0
        ],
        [
          1.465669989754932,
          0.9519819685899271,
          -0.5136880211650046,
          0.5655891532580791,
          0.3269674334632963,
          1.483543013779348,
          0,
          0
        ],
        [
          2.640966932852265,
          1.079310560377055,
          -1.56165637247521,
          0.9387216056517445,
          0.02459739038418805,
          0.07700817732653158,
          0,
          0
        ],
        [
          2.672627910436435,
          1.99737476960987,
          -0.675253140826565,
          0.4880392681326829,
          0.07175884797111277,
          0.2360730240669567,
          0,
          0
        ],
        [
          2.514355042909065,
          0.8023065065316667,
          -1.712048536377398,
          0.9569768557311015,
          0.02081278147091035,
          0.06490768383368084,
          0,
          0
        ],
        [
          2.725329956261317,
          0.8068712377287932,
          -1.918458718532524,
          0.9879302272315718,
          0.00385681223180689,
          0.01182329294493959,
          0,
          0
        ],
        [
          1.888676834376677,
          1.223699221401354,
          -0.6649776129753229,
          0.5724324104939735,
          0.2721451030874076,
          1.141793166861598,
          0,
          0
        ],
        [
          2.920306832828661,
          0.06658425619549832,
          -2.853722576633163,
          0.9999923838156023,
          0.000002524100357827761,
          0.00000770795975259978,
          0,
          0
        ],
        [
          2.773569399107459,
          0.03640406577596125,
          -2.737165333331498,
          0.9998806548569212,
          0.00005695211586510356,
          0.0001739267260014189,
          0,
          0
        ],
        [
          1.932337073392505,
          0.4337443290884198,
          -1.498592744304085,
          0.9722695852601373,
          0.01510362184274651,
          0.04682979824737999,
          0,
          0
        ],
        [
          2.6964190025445,
          0.06425267946012969,
          -2.632166323084371,
          0.999929492795466,
          0.00003151290328640652,
          0.0000962351718993787,
          0,
          0
        ],
        [
          1.559926117178126,
          0.5885632610175756,
          -0.9713628561605504,
          0.815659507123098,
          0.1376918211152976,
          0.487615342906847,
          0,
          0
        ],
        [
          1.693316435134847,
          0.05296537487454477,
          -1.640351060260302,
          0.9951728999790138,
          0.002447728914411817,
          0.007493062931530471,
          0,
          0
        ],
        [
          2.686583413065252,
          1.368044048742297,
          -1.318539364322954,
          0.8405152918279983,
          0.0482783662598826,
          0.1549081785442553,
          0,
          0
        ],
        [
          1.912929650234538,
          0.3444579864078589,
          -1.56847166382668,
          0.9705109112329188,
          0.01895449909220057,
          0.05900039037449429,
          0,
          0
        ],
        [
          1.940678826931676,
          1.383921065065302,
          -0.5567577618663746,
          0.5416510341198228,
          0.2978300223531473,
          1.295262944490177,
          0,
          0
        ],
        [
          2.760300666019648,
          1.229899901663733,
          -1.530400764355915,
          0.9475426673765,
          0.008246828481438541,
          0.02539306286701669,
          0,
          0
        ],
        [
          2.735009691476818,
          0.7037089222402018,
          -2.031300769236617,
          0.9854259063341417,
          0.006723330615001463,
          0.02067026083486971,
          0,
          0
        ],
        [
          2.711989923887436,
          1.684082326785491,
          -1.027907597101945,
          0.6819563595051409,
          0.04895223234157322,
          0.1571816685476375,
          0,
          0
        ],
        [
          2.235485361590085,
          1.898768817506064,
          -0.3367165440840203,
          0.4611567462052712,
          0.2529526852305491,
          1.034005642576716,
          0,
          0
        ],
        [
          2.61723734637114,
          1.460306556840329,
          -1.156930789530811,
          0.772211312459932,
          0.06618276245083747,
          0.2164286387091075,
          0,
          0
        ],
        [
          3.405147758151564,
          0.4239576271735401,
          -2.981190130978024,
          0.9980718661418759,
          0.0009664081649260151,
          0.002954011780317414,
          0,
          0
        ],
        [
          1.253672733087526,
          0.3346956219065391,
          -0.9189771111809868,
          0.9396308317096181,
          0.04029798068747149,
          0.1282267395478979,
          0,
          0
        ],
        [
          2.74381339450931,
          2.311007248549552,
          -0.4328061459597583,
          0.3169382555739991,
          0.05740373062522378,
          0.1859713847788181,
          0,
          0
        ],
        [
          2.795019114952385,
          1.342985727115592,
          -1.452033387836793,
          0.9014739964585338,
          0.007856492833541286,
          0.02418165093580595,
          0,
          0
        ],
        [
          5.817590366945574,
          0.6931671340947051,
          -5.124423232850869,
          0.9974339929163092,
          0.0008772870917678388,
          0.002681356942470525,
          0,
          0
        ],
        [
          2.668518638632483,
          1.263469264546054,
          -1.405049374086428,
          0.896025434015294,
          0.0348382822032919,
          0.1102270967543493,
          0,
          0
        ],
        [
          1.906070464765957,
          1.179088246280974,
          -0.7269822184849828,
          0.6022352853064458,
          0.2588460425774691,
          1.066509728574918,
          0,
          0
        ],
        [
          1.698331069300072,
          0.1271431769604347,
          -1.571187892339637,
          0.9932812962272077,
          0.003859218880869886,
          0.01183069925689118,
          0,
          0
        ],
        [
          2.770723868350272,
          1.257258049383853,
          -1.51346581896642,
          0.935447712511968,
          0.01204249613794106,
          0.03722288025701626,
          0,
          0
        ],
        [
          2.666299827972535,
          1.013591240891607,
          -1.652708587080928,
          0.9674281756913466,
          0.01090007851898664,
          0.0336527983134122,
          0,
          0
        ],
        [
          2.684165137090011,
          0.1038919101283145,
          -2.580273226961697,
          0.9996851044227033,
          0.0001279576776541097,
          0.0003907991837091206,
          0,
          0
        ],
        [
          1.665214026739614,
          0.9480407242366595,
          -0.7171733025029547,
          0.6490898752755357,
          0.2544556358785481,
          1.042246166852932,
          0,
          0
        ],
        [
          1.183484921066008,
          0.7245526862090865,
          -0.4589322348569211,
          0.6658013492268801,
          0.2442433398773958,
          0.9868984585649677,
          0,
          0
        ],
        [
          2.568681362623014,
          1.155145646983814,
          -1.413535715639201,
          0.8992210331749305,
          0.04628896794665967,
          0.1482150876750458,
          0,
          0
        ],
        [
          1.227099760537849,
          0.9885528116107469,
          -0.2385469489271017,
          0.4126093470761238,
          0.4788397938019916,
          2.805761241195809,
          0,
          0
        ],
        [
          0.8171940458830181,
          0.3349358109224237,
          -0.4822582349605944,
          0.7819352264434871,
          0.1649202588109653,
          0.6030839677455778,
          0,
          0
        ],
        [
          2.76079981115036,
          1.144596010365472,
          -1.616203800784888,
          0.9654659926199208,
          0.0112856917049088,
          0.03485692619672021,
          0,
          0
        ],
        [
          1.454247802675112,
          0.4783445939514815,
          -0.9759032087236306,
          0.8668479906849041,
          0.09957763414766331,
          0.3377125914460459,
          0,
          0
        ],
        [
          1.343786652351112,
          1.894575156416874,
          0.5507885040657619,
          0.2274885347510718,
          0.6086387707303628,
          4.749124315011483,
          0,
          0
        ],
        [
          2.756300691985448,
          2.365504772840155,
          -0.390795919145293,
          0.2871139973001076,
          0.06597841042700865,
          0.2157131679887674,
          0,
          0
        ],
        [
          1.694475366685488,
          0.06462322365042959,
          -1.629852143035058,
          0.9961804090831058,
          0.002197490502460777,
          0.00672533835165368,
          0,
          0
        ],
        [
          1.807549361900025,
          0.5392716959658613,
          -1.268277665934164,
          0.8849541042727272,
          0.08335947196700473,
          0.2777075094392764,
          0,
          0
        ],
        [
          3.124013733917134,
          1.178943360038048,
          -1.945070373879086,
          0.9832574734280671,
          0.002641508291233642,
          0.008087837413257767,
          0,
          0
        ],
        [
          2.497548434250905,
          1.493090896009742,
          -1.004457538241162,
          0.7203985827718956,
          0.1104976977572755,
          0.3793480681391246,
          0,
          0
        ],
        [
          2.25071412845334,
          0.3568663687278337,
          -1.893847759725507,
          0.9921340877928934,
          0.004251463047294233,
          0.01303828456325763,
          0,
          0
        ],
        [
          2.567094354282449,
          0.05586076435496759,
          -2.511233589927481,
          0.9996623754990033,
          0.0001815095325068217,
          0.0005543831192044372,
          0,
          0
        ],
        [
          2.556189882111194,
          1.292024556152062,
          -1.264165325959132,
          0.8340554254324359,
          0.06739607560905309,
          0.220683109106204,
          0,
          0
        ],
        [
          2.530778091078349,
          0.8303230824003421,
          -1.700455008678007,
          0.9615773634842224,
          0.01666521227284812,
          0.05175367210666732,
          0,
          0
        ],
        [
          1.250796130034899,
          0.648713239719956,
          -0.6020828903149427,
          0.782239130100936,
          0.1428833110032653,
          0.5090650457212242,
          0,
          0
        ],
        [
          2.782550459608157,
          1.497746031501672,
          -1.284804428106485,
          0.802083042022563,
          0.02063326701625929,
          0.06433604718559925,
          0,
          0
        ],
        [
          1.645167298654537,
          1.077225153557436,
          -0.5679421450971012,
          0.5473552737821603,
          0.3366664186750517,
          1.549885227268407,
          0,
          0
        ],
        [
          1.085152820569974,
          0.1355809612276535,
          -0.9495718593423204,
          0.9823666635433339,
          0.0111575116960005,
          0.03445656305995369,
          0,
          0
        ],
        [
          3.056875679933813,
          0.6930966147906161,
          -2.363779065143198,
          0.9912117563447782,
          0.003827489739703702,
          0.01173305768384064,
          0,
          0
        ],
        [
          2.624318467219696,
          1.936172340560853,
          -0.6881461266588431,
          0.519844725925206,
          0.09843364305550069,
          0.3334092045276184,
          0,
          0
        ],
        [
          2.804600191968977,
          0.07782742971337804,
          -2.7267727622556,
          0.9999683360741024,
          0.00001067389975139115,
          0.00003259563747357559,
          0,
          0
        ],
        [
          2.378221395650398,
          0.3141445651787569,
          -2.064076830471641,
          0.9924101953574624,
          0.004594476501922428,
          0.01409508541809011,
          0,
          0
        ],
        [
          1.419582526055768,
          0.4015211393171096,
          -1.018061386738658,
          0.9387927285557022,
          0.03789729962770351,
          0.1202869617656968,
          0,
          0
        ],
        [
          1.939265326806199,
          0.06927821796281,
          -1.869987108843389,
          0.9987940088807845,
          0.0006506659746217233,
          0.001988256875853365,
          0,
          0
        ],
        [
          1.219431464683404,
          2.184083014498548,
          0.9646515498151438,
          0.1527820661092858,
          0.7009682370478867,
          7.158346913756538,
          0,
          0
        ],
        [
          3.067915534733528,
          0.04265791959499649,
          -3.025257615138532,
          0.9999804160065277,
          0.000009433696939921037,
          0.00002880830729991388,
          0,
          0
        ],
        [
          2.202201338252149,
          1.188323932635898,
          -1.013877405616251,
          0.7318381955252887,
          0.1630111973498548,
          0.5947432382162275,
          0,
          0
        ],
        [
          0.7626302174033787,
          0.146975218549086,
          -0.6156549988542928,
          0.9527004439274014,
          0.03225901019355532,
          0.1017943386104287,
          0,
          0
        ],
        [
          2.191876185887758,
          1.273923177974833,
          -0.9179530079129252,
          0.680192725292494,
          0.1950174785843869,
          0.7398076368882359,
          0,
          0
        ],
        [
          2.626327155294291,
          1.167164947675851,
          -1.459162207618439,
          0.9151338236241642,
          0.03408271526844395,
          0.1077521569390908,
          0,
          0
        ],
        [
          2.964725506036625,
          0.5238749475508024,
          -2.440850558485822,
          0.9988829213491781,
          0.0003179398136512035,
          0.0009712135670753208,
          0,
          0
        ],
        [
          0.810687739173787,
          0.7984586207698853,
          -0.01222911840390173,
          0.394812862772631,
          0.4995471552265928,
          3.048211179465671,
          0,
          0
        ],
        [
          2.79414317116246,
          1.164850277107283,
          -1.629292894055177,
          0.9781453497089391,
          0.004363503837284038,
          0.01338339445008578,
          0,
          0
        ],
        [
          2.604889771797731,
          2.632404660328215,
          0.02751488853048389,
          0.1128403158649992,
          0.1197369604772154,
          0.4153818210886526,
          0,
          0
        ],
        [
          4.602961124996998,
          0.3023040079809798,
          -4.300657117016018,
          0.9641316553474657,
          0.02526181262545651,
          0.07914222438333796,
          0,
          0
        ],
        [
          2.459383449594218,
          0.07658195871563027,
          -2.382801490878588,
          0.9987048133763519,
          0.0007487321935974784,
          0.002288144897655553,
          0,
          0
        ],
        [
          2.044110886462416,
          2.095683893638128,
          0.05157300717571234,
          0.3275799109264318,
          0.349059164913708,
          1.637529951689518,
          0,
          0
        ],
        [
          2.285527978907254,
          1.172472356311069,
          -1.113055622596185,
          0.7633905201616971,
          0.1448127416531133,
          0.5171032626787533,
          0,
          0
        ],
        [
          2.711858470045433,
          0.07361815504846027,
          -2.638240314996973,
          0.9999213261379915,
          0.00003236555132900929,
          0.00009883910166225481,
          0,
          0
        ],
        [
          2.804585349742533,
          2.460594201329645,
          -0.3439911484128877,
          0.2296759100368419,
          0.03302553021055476,
          0.1042957267128913,
          0,
          0
        ],
        [
          1.54863355480679,
          0.5866573592176095,
          -0.96197619558918,
          0.866510665780405,
          0.08683230110922201,
          0.2903771864898447,
          0,
          0
        ],
        [
          2.462141153763607,
          0.0848297733636115,
          -2.377311380399996,
          0.9994056776718384,
          0.0002947493581691491,
          0.0009003525909198134,
          0,
          0
        ],
        [
          2.308202294466766,
          0.9290257516186311,
          -1.379176542848135,
          0.8809409798465092,
          0.0718678240700871,
          0.2364592952716426,
          0,
          0
        ],
        [
          2.01729728879728,
          1.153778153762905,
          -0.8635191350343758,
          0.6610096940907404,
          0.2310594093405061,
          0.9176194187574999,
          0,
          0
        ],
        [
          2.795440956561382,
          0.08605929247221324,
          -2.709381664089169,
          0.9999298903230684,
          0.00002451137361023767,
          0.00007485313921811024,
          0,
          0
        ],
        [
          0.8752039479720163,
          0.2239253728555197,
          -0.6512785751164966,
          0.8830011643569954,
          0.0765322604587456,
          0.2530780830253292,
          0,
          0
        ],
        [
          1.640911300373184,
          0.3280375337318602,
          -1.312873766641324,
          0.9637217761459852,
          0.02385386240014527,
          0.07462349634032849,
          0,
          0
        ],
        [
          2.739877671925686,
          0.8865388834272171,
          -1.853338788498469,
          0.9806311992510945,
          0.006955750994638142,
          0.02138982096996047,
          0,
          0
        ],
        [
          1.491874367543062,
          0.5671901142589386,
          -0.9246842532841235,
          0.8717320238381512,
          0.08495556327382756,
          0.2835184738535703,
          0,
          0
        ],
        [
          0.390643663762536,
          0.2163958998220197,
          -0.1742477639405163,
          0.5365244124537212,
          0.3700772390312043,
          1.794059317323412,
          0,
          0
        ],
        [
          3.843117152723467,
          1.174131121144041,
          -2.668986031579426,
          0.9765780955735206,
          0.002936885915197884,
          0.008994896078759534,
          0,
          0
        ],
        [
          3.137143029103485,
          0.08584468629939711,
          -3.051298342804088,
          0.9238925757249635,
          0.03796909203166672,
          0.1205238261484131,
          0,
          0
        ],
        [
          6.333902518502595,
          0.3620681910893113,
          -5.971834327413283,
          0.992463449975903,
          0.0004550951283696789,
          0.001390373880548846,
          0,
          0
        ],
        [
          2.516100194814644,
          1.2881250084881,
          -1.227975186326544,
          0.814020652987337,
          0.07928275259413695,
          0.2629566539921774,
          0,
          0
        ],
        [
          2.785643462099392,
          0.6362639416097422,
          -2.14937952048965,
          0.9893919614846262,
          0.00478078211033285,
          0.01466938546589529,
          0,
          0
        ],
        [
          2.97218522328177,
          1.047497458247614,
          -1.924687765034156,
          0.9894817909001304,
          0.001365745820823341,
          0.004176333244058541,
          0,
          0
        ],
        [
          1.406494855896235,
          0.3681681339123222,
          -1.038326721983913,
          0.9460035799508475,
          0.03538930185905755,
          0.1120344650215445,
          0,
          0
        ],
        [
          2.719031707343629,
          1.01728090896437,
          -1.701750798379258,
          0.9701323362560836,
          0.010748240821661,
          0.03317892272797147,
          0,
          0
        ],
        [
          2.085043361314133,
          1.147350478607651,
          -0.9376928827064814,
          0.6121322519564689,
          0.3004781006273161,
          1.311726323264872,
          0,
          0
        ],
        [
          2.21017544544977,
          1.018516135176831,
          -1.191659310272939,
          0.6729858288014058,
          0.2381217798175633,
          0.9544326445178182,
          0,
          0
        ],
        [
          2.21121313530346,
          1.053288614196757,
          -1.157924521106703,
          0.6706377388243536,
          0.2396689977502722,
          0.9625889776672218,
          0,
          0
        ],
        [
          2.837837876266697,
          1.151867686377709,
          -1.685970189888988,
          0.9617730167839277,
          0.001580009263593456,
          0.004832569280978504,
          0,
          0
        ],
        [
          2.64604937841742,
          1.151714313993192,
          -1.494335064424228,
          0.9346438758625869,
          0.02592659964310476,
          0.08128035675413052,
          0,
          0
        ],
        [
          2.746594285602088,
          0.9218617333169594,
          -1.824732552285128,
          0.98614181759714,
          0.004032953555216655,
          0.01236545140644774,
          0,
          0
        ],
        [
          3.108633021654401,
          0.05076704106552452,
          -3.057865980588877,
          0.999966886108233,
          0.00001632551523441015,
          0.00004985465444190928,
          0,
          0
        ],
        [
          3.554470972627542,
          1.229005126167975,
          -2.325465846459568,
          0.96029925153494,
          0.003570547565133101,
          0.01094258655918723,
          0,
          0
        ],
        [
          2.805694535511753,
          1.16331409140638,
          -1.642380444105373,
          0.9817327856570432,
          0.003238772082633685,
          0.009922496957026804,
          0,
          0
        ],
        [
          1.5592856889646,
          0.5086433456714176,
          -1.050642343293182,
          0.9193217668879284,
          0.04728700085590414,
          0.1515693551298312,
          0,
          0
        ],
        [
          2.274572902938054,
          2.055075106563982,
          -0.2194977963740725,
          0.397475274344469,
          0.2491211777710986,
          1.013147125254099,
          0,
          0
        ],
        [
          3.244889251351154,
          0.9273085260142709,
          -2.317580725336883,
          0.855659316094249,
          0.1027719039544177,
          0.3497866751238298,
          0,
          0
        ],
        [
          1.343626883404413,
          0.6053723709237493,
          -0.7382545124806641,
          0.6507354950510852,
          0.2842327014322352,
          1.212645651276502,
          0,
          0
        ],
        [
          2.614561490027625,
          0.7186207975723112,
          -1.895940692455313,
          0.951337532695725,
          0.01428749409481614,
          0.04426266116198649,
          0,
          0
        ],
        [
          1.386000915125242,
          0.1329184012593508,
          -1.253082513865891,
          0.9877231451796646,
          0.007571978408250771,
          0.02329925702697486,
          0,
          0
        ],
        [
          2.542750326795504,
          0.7785473125907313,
          -1.764203014204773,
          0.958656153820735,
          0.02157829001264525,
          0.06734768451834054,
          0,
          0
        ],
        [
          2.38221900929769,
          1.040631762801448,
          -1.341587246496242,
          0.8766461296236288,
          0.06208612874123042,
          0.2021451593109583,
          0,
          0
        ],
        [
          2.568790062093835,
          0.1005322805089829,
          -2.468257781584852,
          0.9994737658267083,
          0.0002145794691933817,
          0.0006554100416897071,
          0,
          0
        ],
        [
          2.725110487830102,
          1.502280655663236,
          -1.222829832166867,
          0.7859740248679492,
          0.03825847322549037,
          0.1214789388789303,
          0,
          0
        ],
        [
          3.635216315372423,
          0.4985130291025284,
          -3.136703286269895,
          0.991988398471488,
          0.004421265826565898,
          0.01356134422628838,
          0,
          0
        ],
        [
          1.444766605552561,
          0.06447739680272503,
          -1.380289208749836,
          0.9970833970424277,
          0.001566060272574933,
          0.004789838393304363,
          0,
          0
        ],
        [
          2.445789040211792,
          0.6253088574741522,
          -1.82048018273764,
          0.9658603822694555,
          0.01865046255375753,
          0.0580360182899442,
          0,
          0
        ],
        [
          2.049644431847666,
          0.8180652452992488,
          -1.231579186548418,
          0.8761026204387585,
          0.06782363652918498,
          0.2221849862271434,
          0,
          0
        ],
        [
          2.522619228958923,
          2.518786093993962,
          -0.003833134964960738,
          0.1774505302660724,
          0.1614887301117136,
          0.5881187683708136,
          0,
          0
        ],
        [
          1.193009824386488,
          0.7324527240165627,
          -0.4605571003699257,
          0.6692434189851071,
          0.2368201692091391,
          0.9475966711781312,
          0,
          0
        ],
        [
          2.837672145230659,
          1.238216440881987,
          -1.599455704348672,
          0.9431598144637939,
          0.01262608162276913,
          0.03904978662601258,
          0,
          0
        ],
        [
          2.792571688200004,
          0.839881219085831,
          -1.952690469114173,
          0.9799062462639395,
          0.008701488274892928,
          0.02680530843957354,
          0,
          0
        ],
        [
          2.687912871816342,
          0.9438757575396614,
          -1.74403711427668,
          0.9714250408478038,
          0.01109758930276269,
          0.03426943439480727,
          0,
          0
        ],
        [
          1.945752590805135,
          1.089380478448433,
          -0.8563721123567016,
          0.6722774976218061,
          0.2200987758697492,
          0.8618064672279455,
          0,
          0
        ],
        [
          1.576107003269222,
          0.9777425527071131,
          -0.5983644505621091,
          0.59761447386992,
          0.2847638378266218,
          1.215813879568003,
          0,
          0
        ],
        [
          1.526380957261312,
          0.9274815107836669,
          -0.5988994464776454,
          0.6057247356708085,
          0.288871308271382,
          1.240474755900354,
          0,
          0
        ],
        [
          2.757454026882109,
          0.6814563714410625,
          -2.075997655441046,
          0.9848916611841207,
          0.007423630889245587,
          0.02283937222076793,
          0,
          0
        ],
        [
          2.46908234000515,
          0.3495814054346921,
          -2.119500934570458,
          0.9946060651249711,
          0.0026963573389023,
          0.008256229671110674,
          0,
          0
        ],
        [
          0.8642653238823736,
          1.058343312955847,
          0.194077989073473,
          0.2062744241720796,
          0.6526277675519716,
          5.737228826969239,
          0,
          0
        ],
        [
          1.895616897384622,
          0.9415630733090403,
          -0.9540538240755814,
          0.7617151808504726,
          0.1435606831165874,
          0.5118829256857167,
          0,
          0
        ],
        [
          2.186545842799451,
          0.6090165906231151,
          -1.577529252176336,
          0.9346629623211853,
          0.03903080798414094,
          0.1240308730707637,
          0,
          0
        ],
        [
          2.937998657315721,
          2.014082519156697,
          -0.9239161381590244,
          0.6568835053353194,
          0.2466859195533647,
          1.000000000000001,
          0,
          0
        ],
        [
          2.937998657315721,
          2.014082519156698,
          -0.9239161381590235,
          0.6568835053353196,
          0.2466859195533647,
          1.000000000000001,
          0,
          0
        ],
        [
          2.099480183307917,
          1.280461027586129,
          -0.8190191557217883,
          0.6545864481457296,
          0.2188192696689546,
          0.8553931459773084,
          0,
          0
        ],
        [
          2.496680240458171,
          1.422762955601911,
          -1.07391728485626,
          0.7487239486171898,
          0.1040265964502872,
          0.3545528617251818,
          0,
          0
        ],
        [
          0.9150441178873671,
          0.1229824070802235,
          -0.7920617108071435,
          0.9765763252476364,
          0.01515575344043948,
          0.04699392321986676,
          0,
          0
        ],
        [
          3.193054351362496,
          0.6650181384689724,
          -2.528036212893524,
          0.9883951652383501,
          0.005746373780101182,
          0.01764933765865719,
          0,
          0
        ],
        [
          2.446365618372247,
          0.6683351330396539,
          -1.778030485332593,
          0.9365747292153398,
          0.04036828425750909,
          0.1284598534109557,
          0,
          0
        ],
        [
          2.690138390508709,
          0.8079088555970321,
          -1.882229534911677,
          0.9806971861899968,
          0.006719457413150148,
          0.02065827247719607,
          0,
          0
        ],
        [
          2.528708178907018,
          1.20129889165236,
          -1.327409287254657,
          0.8660281119955587,
          0.05703442323769314,
          0.184702570190301,
          0,
          0
        ],
        [
          1.593829040122478,
          0.5186632771525471,
          -1.075165762969931,
          0.8798993803526967,
          0.08444568017856022,
          0.2816599162063979,
          0,
          0
        ],
        [
          2.474404300047655,
          1.093303400070405,
          -1.38110089997725,
          0.8858744135124398,
          0.05953098892642683,
          0.1932993220719514,
          0,
          0
        ],
        [
          2.840261166876197,
          0.3568818312122928,
          -2.483379335663904,
          0.9997387319968772,
          0.00009236081067558455,
          0.0002820717373869011,
          0,
          0
        ],
        [
          2.796168828305554,
          1.365758277585394,
          -1.43041055072016,
          0.7065515917109412,
          0.1763304157151651,
          0.6537413056315913,
          0,
          0
        ],
        [
          2.297196332928887,
          1.210905154504106,
          -1.086291178424781,
          0.7793361731596521,
          0.1091273024705676,
          0.3740670841095789,
          0,
          0
        ],
        [
          3.744963295252425,
          0.8526662958738419,
          -2.892296999378583,
          0.9772179386475158,
          0.01105905186435602,
          0.03414909972460585,
          0,
          0
        ],
        [
          2.297045317083129,
          0.4157335932216643,
          -1.881311723861465,
          0.9849438662690465,
          0.006601479704910762,
          0.02029315195624593,
          0,
          0
        ],
        [
          2.726476264522609,
          2.206472930446389,
          -0.5200033340762205,
          0.3783057454542716,
          0.06239273158320627,
          0.2032098512734965,
          0,
          0
        ],
        [
          2.761527787882173,
          1.652162692967332,
          -1.109365094914841,
          0.7073723980236762,
          0.0240408256981914,
          0.07522279263564252,
          0,
          0
        ],
        [
          3.55966619526945,
          0.07338619239764749,
          -3.486280002871803,
          0.9999658288906562,
          0.00001522435620110333,
          0.0000464918975487399,
          0,
          0
        ],
        [
          0.7598824568019045,
          0.6340178404762841,
          -0.1258646163256204,
          0.4923014634490577,
          0.433952423395795,
          2.341105074421391,
          0,
          0
        ],
        [
          2.912313238129322,
          2.070454463480269,
          -0.8418587746490531,
          0.4781009667378983,
          0.02586050165520927,
          0.08106763734108613,
          0,
          0
        ],
        [
          1.963139273318381,
          0.05705322948927313,
          -1.906086043829108,
          0.9992631910457619,
          0.0003850333786903349,
          0.001176243818428488,
          0,
          0
        ],
        [
          1.789461996023338,
          0.8991746338717126,
          -0.8902873621516254,
          0.7407888071114602,
          0.1734828142378527,
          0.6409679202318396,
          0,
          0
        ],
        [
          3.023967068706285,
          0.7128444837641599,
          -2.311122584942125,
          0.9965683589553828,
          0.000948727586515448,
          0.002899916381904583,
          0,
          0
        ],
        [
          2.831225500541759,
          1.196713534725208,
          -1.63451196581655,
          0.9775497147358231,
          0.002856733936210196,
          0.008748708712217631,
          0,
          0
        ],
        [
          2.073171095824691,
          1.89390045703278,
          -0.179270638791911,
          0.4256737275262529,
          0.3178443809215486,
          1.422862065413118,
          0,
          0
        ],
        [
          2.594655576510129,
          1.192874486322062,
          -1.401781090188068,
          0.8982513703416963,
          0.03743049856413672,
          0.1187477086907833,
          0,
          0
        ],
        [
          2.240188998782572,
          1.044226372199852,
          -1.19596262658272,
          0.8215337859038302,
          0.1020015858957629,
          0.3468670750331145,
          0,
          0
        ],
        [
          3.102198883958721,
          0.4474257001253311,
          -2.65477318383339,
          0.9992482622125559,
          0.000277280885895501,
          0.0008469779318799157,
          0,
          0
        ],
        [
          2.653755006130471,
          0.7614317148392487,
          -1.892323291291222,
          0.9807549312943523,
          0.00781106773567395,
          0.02404073544989426,
          0,
          0
        ],
        [
          2.751366099893463,
          1.118224977964305,
          -1.633141121929157,
          0.969010453192316,
          0.01116345830399147,
          0.03447513466366682,
          0,
          0
        ],
        [
          2.791195129824813,
          2.663456282925892,
          -0.1277388468989207,
          0.1054816224116446,
          0.03655575384218605,
          0.115867298293719,
          0,
          0
        ],
        [
          2.693201141643521,
          0.285281186198281,
          -2.40791995544524,
          0.9993920509955441,
          0.0002704245902628117,
          0.0008260291315599548,
          0,
          0
        ],
        [
          2.755805862495445,
          0.9704455293755924,
          -1.785360333119852,
          0.9855263146895836,
          0.004194133283523629,
          0.01286172651536438,
          0,
          0
        ],
        [
          2.8113595118758,
          0.5748528957485713,
          -2.236506616127229,
          0.9968302773488359,
          0.0009654449364980075,
          0.002951064642713347,
          0,
          0
        ],
        [
          2.621314978173982,
          0.4876854064888959,
          -2.133629571685086,
          0.990918661133412,
          0.004712732091224706,
          0.01445959160619501,
          0,
          0
        ],
        [
          1.39618681526721,
          0.08613046649263481,
          -1.310056348774576,
          0.9944610775535397,
          0.003211314199241124,
          0.009838104322671988,
          0,
          0
        ],
        [
          2.603356874992854,
          1.11673527032222,
          -1.486621604670633,
          0.9163958726838211,
          0.0418889745519729,
          0.1335105591549596,
          0,
          0
        ],
        [
          2.507571842988141,
          1.009580986088223,
          -1.497990856899918,
          0.9218594107624432,
          0.03700433883814138,
          0.1173437714291486,
          0,
          0
        ],
        [
          3.242756625286591,
          0.9131412084457191,
          -2.329615416840872,
          0.9963153256410814,
          0.0005053647808397252,
          0.001544031757877339,
          0,
          0
        ],
        [
          0.7700681968284584,
          0.264346379897511,
          -0.5057218169309474,
          0.8251306616266997,
          0.1232472160240539,
          0.4292711364021392,
          0,
          0
        ],
        [
          1.759079309011528,
          2.629491317988482,
          0.8704120089769543,
          0.1199646017651586,
          0.517741731208197,
          3.278424695358547,
          0,
          0
        ],
        [
          2.60209731363824,
          2.06797553113311,
          -0.5341217825051299,
          0.4411855124166364,
          0.1096743434080148,
          0.3761732230281337,
          0,
          0
        ],
        [
          1.863009676691553,
          0.7106915614385354,
          -1.152318115253018,
          0.8471474018739515,
          0.1031248357666244,
          0.3511260053406973,
          0,
          0
        ],
        [
          2.752936072105874,
          1.720893380096525,
          -1.032042692009348,
          0.6679941883125116,
          0.02747160244812417,
          0.08626078881920127,
          0,
          0
        ],
        [
          2.859576844136601,
          1.331801486538145,
          -1.527775357598456,
          0.9155871350322891,
          0.003111207011119467,
          0.00953046122687879,
          0,
          0
        ],
        [
          4.881271783388107,
          0.4869404956478771,
          -4.39433128774023,
          0.99981011336292,
          0.0000303923489096829,
          0.00009281308096735567,
          0,
          0
        ],
        [
          1.737037337556667,
          0.549357959471648,
          -1.187679378085019,
          0.9176349599987262,
          0.05019103719514538,
          0.1613695658963961,
          0,
          0
        ],
        [
          2.769931715334564,
          1.255864985028648,
          -1.514066730305916,
          0.9282334698574112,
          0.01184048345022819,
          0.03659098506800813,
          0,
          0
        ],
        [
          2.482059550012738,
          1.158098007255401,
          -1.323961542757336,
          0.8634939042842418,
          0.06529482692716199,
          0.2133221010538393,
          0,
          0
        ],
        [
          2.583386522907839,
          1.022535519238662,
          -1.560851003669177,
          0.9290865565423707,
          0.03710162109623031,
          0.1176641478760207,
          0,
          0
        ],
        [
          2.220612748604956,
          0.774901010665318,
          -1.445711737939638,
          0.9208312055719317,
          0.03927738563698015,
          0.1248464744651227,
          0,
          0
        ],
        [
          2.62892593966667,
          1.4853287702667,
          -1.143597169399969,
          0.7626501468642016,
          0.06045240206529292,
          0.1964836871171138,
          0,
          0
        ],
        [
          3.8869399321765,
          0.04051433597297001,
          -3.846425596203531,
          0.9999956100074026,
          0.000001983611871664233,
          0.000006057442272563138,
          0,
          0
        ],
        [
          2.445430732858783,
          0.06359661995021798,
          -2.381834112908565,
          0.9997208543449577,
          0.0001405023316154785,
          0.0004291175520870409,
          0,
          0
        ],
        [
          2.626861713411973,
          1.000868843670408,
          -1.625992869741565,
          0.9591231227363288,
          0.01606207766540923,
          0.04985006696309925,
          0,
          0
        ],
        [
          1.730006637331932,
          0.4553087161695837,
          -1.274697921162348,
          0.9081953135868331,
          0.06589174424035774,
          0.2154098296624497,
          0,
          0
        ],
        [
          1.748504217983615,
          0.3636346997218413,
          -1.384869518261773,
          0.9762051351822575,
          0.01405361270592073,
          0.0435277686515187,
          0,
          0
        ],
        [
          1.659541252488611,
          0.4566892491458934,
          -1.202852003342717,
          0.9009224223131053,
          0.0714854707609663,
          0.235104423968771,
          0,
          0
        ],
        [
          2.056906967110809,
          0.2686851384790274,
          -1.788221828631782,
          0.9940314254883054,
          0.003315570950493806,
          0.01015856528918226,
          0,
          0
        ],
        [
          2.720223601241075,
          1.035075193763761,
          -1.685148407477314,
          0.7429464594029415,
          0.2020878219712508,
          0.773422448863394,
          0,
          0
        ],
        [
          2.937998657315717,
          2.014082519156698,
          -0.9239161381590186,
          0.6568835053353194,
          0.2466859195533648,
          1.000000000000002,
          0,
          0
        ],
        [
          5.064370611439848,
          2.128714746024346,
          -2.935655865415502,
          0.8293448899395306,
          0.03722181382994229,
          0.118060064045861,
          0,
          0
        ],
        [
          0.4267349523364173,
          0.9032926909433306,
          0.4765577386069133,
          0.07926527445767317,
          0.8766038120753544,
          21.69368528100937,
          0,
          0
        ],
        [
          2.86870105238203,
          1.146003192610195,
          -1.722697859771835,
          0.9862287631802068,
          0.001988052102133645,
          0.006083083041940105,
          0,
          0
        ],
        [
          2.400846751942943,
          0.9360146473176788,
          -1.464832104625264,
          0.9114956491658168,
          0.04547576381027482,
          0.1454871933873334,
          0,
          0
        ],
        [
          1.443413331081859,
          1.127066797201706,
          -0.3163465338801532,
          0.4339940160929651,
          0.4207709977570077,
          2.21833546526983,
          0,
          0
        ],
        [
          3.328761429279865,
          0.5378661486237106,
          -2.790895280656154,
          0.9936153112234444,
          0.003333457127814858,
          0.01021354996926915,
          0,
          0
        ],
        [
          2.648930745043062,
          1.109935949145782,
          -1.53899479589728,
          0.9474684293557101,
          0.01711300969980395,
          0.05316851535673219,
          0,
          0
        ],
        [
          2.786806341393934,
          2.806537349445451,
          0.01973100805151651,
          0.04464860053446387,
          0.07468091343038061,
          0.2464619183196532,
          0,
          0
        ],
        [
          1.039090049915552,
          0.8491045839399209,
          -0.189985465975631,
          0.4863183563309285,
          0.3881846567392098,
          1.937535752870802,
          0,
          0
        ],
        [
          2.432533160088069,
          2.574903321294109,
          0.1423701612060402,
          0.1410510380613361,
          0.2095177809054343,
          0.8093949751109075,
          0,
          0
        ],
        [
          2.708114314008246,
          1.657384405509274,
          -1.050729908498972,
          0.6919825239323663,
          0.03823861106919863,
          0.1214133647678369,
          0,
          0
        ],
        [
          2.76145800086397,
          1.354650169581927,
          -1.406807831282044,
          0.83998737555694,
          0.0438946569736722,
          0.140196650551476,
          0,
          0
        ],
        [
          2.4801662453533,
          2.833177442185603,
          0.3530111968323033,
          0.02353687337638503,
          0.2020001170337525,
          0.7730018211860017,
          0,
          0
        ],
        [
          2.867052126194901,
          1.100472994112772,
          -1.766579132082129,
          0.985722657384011,
          0.003532090072128373,
          0.01082430887295843,
          0,
          0
        ],
        [
          2.422242517350448,
          1.166984510259208,
          -1.25525800709124,
          0.8352717353619868,
          0.08726121945531402,
          0.2919486680963004,
          0,
          0
        ],
        [
          2.227084167962857,
          2.430470386960254,
          0.2033862189973967,
          0.198768590925165,
          0.2972656015916646,
          1.291769923181975,
          0,
          0
        ],
        [
          2.405220184469622,
          0.9795653650060613,
          -1.425654819463561,
          0.9113830012926193,
          0.03941917548565808,
          0.1253156603478935,
          0,
          0
        ],
        [
          2.246957567183411,
          0.773963644962771,
          -1.47299392222064,
          0.9061170132306784,
          0.05741707349437909,
          0.1860172449493629,
          0,
          0
        ],
        [
          1.296118673534341,
          1.053693462843764,
          -0.2424252106905767,
          0.4190335375111866,
          0.4389003078304169,
          2.388677829708118,
          0,
          0
        ],
        [
          2.722056608050783,
          0.8207625212020265,
          -1.901294086848757,
          0.703331566472638,
          0.247720554427615,
          1.005575239851626,
          0,
          0
        ],
        [
          1.916369090064411,
          1.471061723998124,
          -0.4453073660662867,
          0.5152746217233687,
          0.3059038900457176,
          1.345851407524614,
          0,
          0
        ],
        [
          2.874803566969512,
          1.57650863475661,
          -1.298294932212902,
          0.7775550567519016,
          0.003590855363972725,
          0.0110050477580851,
          0,
          0
        ],
        [
          2.138971216339599,
          2.66800729515974,
          0.5290360788201411,
          0.1079550080701478,
          0.3681166261512731,
          1.779017533398987,
          0,
          0
        ],
        [
          2.821781807267805,
          1.390561554902451,
          -1.431220252365353,
          0.86235677059847,
          0.01917187694379045,
          0.05969025671502133,
          0,
          0
        ],
        [
          2.631344222898813,
          1.115829720524108,
          -1.515514502374705,
          0.935191179209676,
          0.02619699037687478,
          0.08215084063131184,
          0,
          0
        ],
        [
          3.155711133978507,
          0.8657567799494589,
          -2.289954354029048,
          0.9984554643357181,
          0.0002669061412510884,
          0.0008152789357059843,
          0,
          0
        ],
        [
          2.804244788788352,
          1.01676197308871,
          -1.787482815699641,
          0.9906556065386138,
          0.00216244543757066,
          0.006617851793790637,
          0,
          0
        ],
        [
          2.177454277748931,
          0.7670188399175801,
          -1.41043543783135,
          0.9094316041623148,
          0.05012892694914986,
          0.1611593362075546,
          0,
          0
        ],
        [
          2.611545888081154,
          2.229882378873578,
          -0.3816635092075766,
          0.3492673800037989,
          0.1175678095053186,
          0.4068542039470828,
          0,
          0
        ],
        [
          2.858455695831356,
          1.331725862311367,
          -1.526729833519989,
          0.8955894109755191,
          0.01426235128202902,
          0.04418364171704819,
          0,
          0
        ],
        [
          2.016967807899757,
          1.176547198355884,
          -0.8404206095438735,
          0.6641883765143858,
          0.197219264750464,
          0.7502121909188985,
          0,
          0
        ],
        [
          1.464542165664647,
          0.511101209246893,
          -0.9534409564177544,
          0.8452391585304255,
          0.114398467482496,
          0.3944696282816506,
          0,
          0
        ],
        [
          1.637230028687984,
          0.8428889535832113,
          -0.7943410751047727,
          0.7058927449902589,
          0.2113862878692522,
          0.818548113209464,
          0,
          0
        ],
        [
          1.880617754291148,
          0.05397827693788152,
          -1.826639477353266,
          0.9963178549217533,
          0.00191511102632957,
          0.005859468178560191,
          0,
          0
        ],
        [
          2.74053537691208,
          2.084079541507712,
          -0.6564558354043686,
          0.4508520520314486,
          0.04535895721804915,
          0.1450957472467853,
          0,
          0
        ],
        [
          1.561353977393084,
          1.685792775909759,
          0.1244387985166746,
          0.3153263209620031,
          0.4926073403925019,
          2.964752354812084,
          0,
          0
        ],
        [
          2.823227421779688,
          1.10002687219994,
          -1.723200549579748,
          0.9669247884085872,
          0.01283992679499332,
          0.03971976678439588,
          0,
          0
        ],
        [
          2.908577830416721,
          0.6857470060370429,
          -2.222830824379678,
          0.9976570445861894,
          0.0006246429909031707,
          0.001908688068213226,
          0,
          0
        ],
        [
          3.173031101433145,
          0.9595911035979252,
          -2.21343999783522,
          0.9946405721992823,
          0.00144828224038239,
          0.004429088576675225,
          0,
          0
        ],
        [
          1.622891239570077,
          1.678127318540408,
          0.05523607897033123,
          0.3521808144690847,
          0.4647306013940991,
          2.651310421673108,
          0,
          0
        ],
        [
          2.444146008384285,
          0.6020966975689032,
          -1.842049310815382,
          0.9766871465231266,
          0.01139449647279204,
          0.03519685331105414,
          0,
          0
        ],
        [
          2.214660877700636,
          2.744207654183226,
          0.5295467764825896,
          0.05838202081590151,
          0.3191792067170669,
          1.431638943023616,
          0,
          0
        ],
        [
          2.880561320413916,
          1.290318645322732,
          -1.590242675091183,
          0.9339686864551844,
          0.003767084637927179,
          0.01154718742470774,
          0,
          0
        ],
        [
          1.747156274797504,
          1.539442980517338,
          -0.2077132942801667,
          0.4142235103071398,
          0.3934366064220788,
          1.980752862651463,
          0,
          0
        ],
        [
          0.9996106223135685,
          2.099299132780165,
          1.099688510466597,
          0.1198012308923282,
          0.7740538722726493,
          10.46159753757598,
          0,
          0
        ],
        [
          2.769194714258675,
          1.059548398925161,
          -1.709646315333514,
          0.9785193940633361,
          0.004273708085248068,
          0.01310679791640557,
          0,
          0
        ],
        [
          2.502782553752375,
          1.829744285996837,
          -0.6730382677555382,
          0.5471353820776522,
          0.1481676397100814,
          0.5311668364529183,
          0,
          0
        ],
        [
          2.853183077708235,
          1.345680878181319,
          -1.507502199526917,
          0.8938045429494859,
          0.009939086097230878,
          0.03065605459504603,
          0,
          0
        ],
        [
          2.811702254047814,
          1.220184471435821,
          -1.591517782611992,
          0.9489723294445624,
          0.009769806635713342,
          0.03012877870601999,
          0,
          0
        ],
        [
          2.567360609070425,
          0.8325820920661599,
          -1.734778517004265,
          0.9578095076239824,
          0.02076293559872968,
          0.06474893616942766,
          0,
          0
        ],
        [
          2.123094359582021,
          0.9750850444159503,
          -1.14800931516607,
          0.8270130316518873,
          0.09685773057143522,
          0.3274988987039844,
          0,
          0
        ],
        [
          2.739407097911648,
          0.6956987143936492,
          -2.043708383517999,
          0.9901410565909078,
          0.003712287579425844,
          0.01137859296097409,
          0,
          0
        ],
        [
          2.486623382322618,
          1.190323452818923,
          -1.296299929503695,
          0.8512066867832673,
          0.06965655379055034,
          0.2286390491569704,
          0,
          0
        ],
        [
          2.667449122804715,
          1.221538295240242,
          -1.445910827564472,
          0.9090518669202134,
          0.02887925451807773,
          0.09081225713419219,
          0,
          0
        ],
        [
          3.040679389729427,
          0.9900216226013906,
          -2.050657767128037,
          0.9956328400280173,
          0.0007755356868900434,
          0.002370120639684137,
          0,
          0
        ],
        [
          2.488022115073567,
          1.896426425926331,
          -0.5915956891472356,
          0.5077505693831572,
          0.1499680517632551,
          0.538759851352653,
          0,
          0
        ],
        [
          2.699119720310072,
          1.955640311820223,
          -0.7434794084898482,
          0.5162357088763384,
          0.09039266589306179,
          0.3034666463624017,
          0,
          0
        ],
        [
          2.666328493194286,
          1.128509569530545,
          -1.537818923663741,
          0.9434822099152286,
          0.02163230723555935,
          0.06752000456072871,
          0,
          0
        ],
        [
          4.284495110163808,
          1.342111909646155,
          -2.942383200517652,
          0.8955143580742254,
          0.01050430587640852,
          0.03241792211946053,
          0,
          0
        ],
        [
          2.060292815852997,
          0.6830416182310967,
          -1.3772511976219,
          0.8908674881744117,
          0.07286592357060113,
          0.2400013330544093,
          0,
          0
        ],
        [
          1.771903012937295,
          0.5230753931416213,
          -1.248827619795674,
          0.9075193864240118,
          0.06343264005252919,
          0.2068261712909592,
          0,
          0
        ],
        [
          2.836261920308842,
          1.183353736460307,
          -1.652908183848535,
          0.9702611073511697,
          0.004876114630911484,
          0.01496333778803646,
          0,
          0
        ],
        [
          2.824275870402436,
          1.247663114855275,
          -1.57661275554716,
          0.9446286732653382,
          0.008485306801440537,
          0.02613365292048112,
          0,
          0
        ],
        [
          5.949454279840871,
          1.110057189710018,
          -4.839397090130852,
          0.983250870108917,
          0.0006728488754560674,
          0.002056087380317514,
          0,
          0
        ],
        [
          5.259158324660212,
          2.271197083669769,
          -2.987961240990443,
          0.5706015684703731,
          0.002017929772685423,
          0.006174688210568541,
          0,
          0
        ],
        [
          2.407979085909271,
          0.8608485855472928,
          -1.547130500361978,
          0.9278301038661353,
          0.0369465704546322,
          0.1171535553496306,
          0,
          0
        ],
        [
          2.435493851382523,
          3.008716966610432,
          0.573223115227909,
          0.02640032754331156,
          0.2357816970913695,
          0.9421593843304228,
          0,
          0
        ],
        [
          2.794341315144221,
          1.169508553387641,
          -1.62483276175658,
          0.9750752610002438,
          0.005614515683664731,
          0.01724206377131973,
          0,
          0
        ],
        [
          1.830046168543098,
          2.839613310351064,
          1.009567141807967,
          0.0185307244527961,
          0.5103012018380936,
          3.182213228045929,
          0,
          0
        ],
        [
          2.641391779359288,
          1.191641367228695,
          -1.449750412130593,
          0.8776965962716344,
          0.06900421639311631,
          0.2263391278130616,
          0,
          0
        ],
        [
          2.655420954884587,
          1.536379070794318,
          -1.119041884090269,
          0.742180937795143,
          0.05984410541997554,
          0.1943807393530747,
          0,
          0
        ],
        [
          2.255414932161318,
          2.537453020985185,
          0.2820380888238669,
          0.1602974571058726,
          0.2950645622923181,
          1.278201825404249,
          0,
          0
        ],
        [
          2.840283972545866,
          1.236390944157949,
          -1.603893028387917,
          0.9672282897600384,
          0.001504543049606221,
          0.00460140276628671,
          0,
          0
        ],
        [
          8.614511056829285,
          3.608532094594395,
          -5.00597896223489,
          0.3611384078238262,
          0.02941206801978861,
          0.09253848779553871,
          0,
          0
        ],
        [
          2.206406278663976,
          2.616156151708918,
          0.4097498730449418,
          0.1077976434620362,
          0.3248641044019697,
          1.469407497739843,
          0,
          0
        ],
        [
          2.079656534666399,
          0.8927351361277919,
          -1.186921398538607,
          0.8512463996695665,
          0.08205822831215127,
          0.2729849638379362,
          0,
          0
        ],
        [
          2.587146221816352,
          1.148360995817542,
          -1.43878522599881,
          0.9082854680475047,
          0.04284171849939313,
          0.1366831080422128,
          0,
          0
        ],
        [
          2.961610522436171,
          1.589547280655949,
          -1.372063241780222,
          0.757125801524105,
          0.02595765881387035,
          0.08138032269557952,
          0,
          0
        ],
        [
          1.773439953143105,
          2.236784621561472,
          0.4633446684183671,
          0.227786361193084,
          0.4788349489747504,
          2.805706770429214,
          0,
          0
        ],
        [
          1.258535105164653,
          1.236885765023331,
          -0.02164934014132225,
          0.3022561532800044,
          0.5580671215161243,
          3.856220398125557,
          0,
          0
        ],
        [
          2.56916763200524,
          1.215633657482379,
          -1.353533974522861,
          0.8749233255925691,
          0.04564387132003501,
          0.1460507290587105,
          0,
          0
        ],
        [
          1.934411529669729,
          1.079689497435589,
          -0.85472203223414,
          0.6641100130888,
          0.2434472413181306,
          0.9826466141982453,
          0,
          0
        ],
        [
          4.016326573336523,
          1.096836812417996,
          -2.919489760918527,
          0.9954896321680302,
          0.0001144336893133956,
          0.0003494904590515949,
          0,
          0
        ],
        [
          2.576773606221757,
          1.212290144512527,
          -1.364483461709229,
          0.8762891032536146,
          0.05584552757573065,
          0.1806246701827962,
          0,
          0
        ],
        [
          2.779951708629913,
          1.17137266959322,
          -1.608579039036693,
          0.9655500074545775,
          0.008411170179441,
          0.02590338484183833,
          0,
          0
        ],
        [
          4.067988281414028,
          2.812484803063946,
          -1.255503478350081,
          0.2218770670744586,
          0.09270883603232255,
          0.3120370553481274,
          0,
          0
        ],
        [
          2.634674312581213,
          0.7632394199710772,
          -1.871434892610136,
          0.968114684488604,
          0.01538737809872243,
          0.0477233531248561,
          0,
          0
        ],
        [
          2.015930405648799,
          0.3672962200347085,
          -1.64863418561409,
          0.9610085179694478,
          0.0268934381077874,
          0.08439518108664827,
          0,
          0
        ],
        [
          3.045322483351812,
          1.531433287824652,
          -1.513889195527161,
          0.8080520758011103,
          0.00433975048106494,
          0.01331022248325412,
          0,
          0
        ],
        [
          1.97208360138364,
          0.7171171752727716,
          -1.254966426110868,
          0.8506942500088045,
          0.1053263094148563,
          0.3595041634262153,
          0,
          0
        ],
        [
          2.769725914824906,
          0.9961494702015671,
          -1.773576444623339,
          0.9785628384181991,
          0.007390286317840115,
          0.02273602128553894,
          0,
          0
        ],
        [
          1.350507225987233,
          1.029656389116665,
          -0.3208508368705685,
          0.4596269158407851,
          0.3938309667318524,
          1.984028192022395,
          0,
          0
        ],
        [
          2.801360557821677,
          1.26914503735924,
          -1.532215520462437,
          0.9350876517841112,
          0.01057974588585223,
          0.03265323123567571,
          0,
          0
        ],
        [
          1.517111191996869,
          0.6194398772842152,
          -0.8976713147126533,
          0.825191307680028,
          0.1221498759175696,
          0.4249172665005324,
          0,
          0
        ],
        [
          3.878666344144453,
          0.7236629451485433,
          -3.15500339899591,
          0.9966223117941937,
          0.001114570784246783,
          0.003407404561839916,
          0,
          0
        ],
        [
          2.257185041233298,
          2.618808459812845,
          0.3616234185795468,
          0.1135106685382029,
          0.298790390172808,
          1.301219280742286,
          0,
          0
        ],
        [
          10.27657553937281,
          0.2542268539813115,
          -10.0223486853915,
          0.9999742089550668,
          0.000009448483924041984,
          0.00002885346372271258,
          0,
          0
        ],
        [
          2.776802717610957,
          0.9632999416911064,
          -1.81350277591985,
          0.9824014115492803,
          0.006213493800729415,
          0.01909301428781912,
          0,
          0
        ],
        [
          1.79866238497943,
          0.6875954024759123,
          -1.111066982503518,
          0.8624079860002031,
          0.08751182800066065,
          0.2928675376304793,
          0,
          0
        ],
        [
          3.326409487149383,
          0.8237554939244036,
          -2.502653993224979,
          0.9913679759548208,
          0.003426664428022205,
          0.01050011454930672,
          0,
          0
        ],
        [
          2.315556481287192,
          2.717100052252863,
          0.4015435709656709,
          0.06742945296893592,
          0.2741369322163802,
          1.153306055262864,
          0,
          0
        ],
        [
          2.471598183068772,
          1.41851377610164,
          -1.053084406967132,
          0.7124848855950009,
          0.1362538294137174,
          0.4817195874283962,
          0,
          0
        ],
        [
          2.731216720108569,
          1.474175271034767,
          -1.257041449073802,
          0.8054876311062901,
          0.02807637299021885,
          0.08821462398247315,
          0,
          0
        ],
        [
          2.606851917392596,
          1.414932532019145,
          -1.19191938537345,
          0.7882381331263505,
          0.05718509940496776,
          0.1852201222147007,
          0,
          0
        ],
        [
          1.025574473546307,
          0.8544368217991049,
          -0.1711376517472024,
          0.451053597019395,
          0.4341816645195671,
          2.343290793284387,
          0,
          0
        ],
        [
          1.723313919727839,
          0.5301839917831596,
          -1.19312992794468,
          0.9280705038001711,
          0.04070773007066586,
          0.1295858748053534,
          0,
          0
        ],
        [
          0.7914742190887505,
          0.7063030681445162,
          -0.08517115094423433,
          0.5099834134904031,
          0.3904174067311426,
          1.955817550570894,
          0,
          0
        ],
        [
          2.761148217594608,
          1.250851876250001,
          -1.510296341344606,
          0.9287529677230892,
          0.01651406745180566,
          0.05127641166530657,
          0,
          0
        ],
        [
          2.921551517052414,
          1.206235875627002,
          -1.715315641425412,
          0.9738238063113486,
          0.002429552441241275,
          0.00743728503827793,
          0,
          0
        ],
        [
          1.074851659364336,
          0.9064234294986958,
          -0.1684282298656407,
          0.4411199100457921,
          0.4212481502542042,
          2.22268203082087,
          0,
          0
        ],
        [
          2.65423442609932,
          1.112220582788286,
          -1.542013843311034,
          0.9406467037880903,
          0.02270839573724013,
          0.07095679810218358,
          0,
          0
        ],
        [
          0.9144175777543525,
          0.8676602736245292,
          -0.04675730412982326,
          0.3617488393949563,
          0.541041947941978,
          3.599893627858825,
          0,
          0
        ],
        [
          1.755975306547842,
          1.039999872000831,
          -0.7159754345470106,
          0.6212124637501404,
          0.2646977986475623,
          1.099299896437634,
          0,
          0
        ],
        [
          3.160771647242788,
          0.5147582247978374,
          -2.646013422444951,
          0.9995401942598144,
          0.000117198808661668,
          0.0003579363643470631,
          0,
          0
        ],
        [
          2.09479352267342,
          0.8510349123753158,
          -1.243758610298104,
          0.8599943414848046,
          0.08106323472149715,
          0.2693829013191052,
          0,
          0
        ],
        [
          8.864313566879394,
          0.8422731672296716,
          -8.022040399649722,
          0.8348477148788296,
          0.1262006036444,
          0.4410434895033143,
          0,
          0
        ],
        [
          2.937998657315732,
          2.014082519156697,
          -0.9239161381590351,
          0.6568835053353191,
          0.2466859195533649,
          1.000000000000002,
          0,
          0
        ],
        [
          2.300954727509418,
          0.9450385107969169,
          -1.355916216712501,
          0.8611377737276998,
          0.08193682344955945,
          0.27254503735769,
          0,
          0
        ],
        [
          3.183427079957351,
          0.4233247673189987,
          -2.760102312638352,
          0.9923481965873526,
          0.004500363608573533,
          0.01380505757221712,
          0,
          0
        ],
        [
          2.163189715135048,
          1.583417673938037,
          -0.5797720411970109,
          0.5524922453939759,
          0.2267910583795913,
          0.8956963073560902,
          0,
          0
        ],
        [
          2.642439050184533,
          0.8000958989614249,
          -1.842343151223109,
          0.970903654625849,
          0.01340900536347371,
          0.04150411341677755,
          0,
          0
        ],
        [
          1.116008365117921,
          0.5319843616903996,
          -0.584024003427521,
          0.7994796676837446,
          0.1452751088757984,
          0.5190349249164287,
          0,
          0
        ],
        [
          7.220847812367929,
          0.7899841236136231,
          -6.430863688754306,
          0.9987954442837224,
          0.0002726272645192222,
          0.0008327591751355366,
          0,
          0
        ],
        [
          2.264847044094032,
          0.9287849675927466,
          -1.336062076501285,
          0.8859677320581938,
          0.058420942297389,
          0.1894713243944951,
          0,
          0
        ],
        [
          2.309575747318493,
          1.044203990808034,
          -1.26537175651046,
          0.8344483352410257,
          0.1013592267884505,
          0.3444362823503378,
          0,
          0
        ],
        [
          2.632219223205654,
          0.3480514360349073,
          -2.284167787170747,
          0.998482870786254,
          0.0007005190887733705,
          0.002140701118443612,
          0,
          0
        ],
        [
          2.301656650912711,
          0.6549614304176057,
          -1.646695220495106,
          0.9270776173904604,
          0.04630799306789347,
          0.1482789631595736,
          0,
          0
        ],
        [
          1.161539949829223,
          3.018201006457543,
          1.856661056628321,
          0.00230857003607242,
          0.7926148440244839,
          11.67122005596133,
          0,
          0
        ],
        [
          2.870827999959804,
          0.6658456291285507,
          -2.204982370831253,
          0.9957968522798755,
          0.001310093084235605,
          0.004005928716807447,
          0,
          0
        ],
        [
          2.860319901727584,
          1.120562751371606,
          -1.739757150355978,
          0.9908449191789523,
          0.00103083740468772,
          0.003151155323257461,
          0,
          0
        ],
        [
          2.730328486692743,
          2.885196070317374,
          0.1548675836246307,
          0.0112815452602451,
          0.08633270296768517,
          0.2885486066958752,
          0,
          0
        ],
        [
          2.82279585088988,
          1.581448465832821,
          -1.24134738505706,
          0.7670515215454518,
          0.005878558773177034,
          0.01805772968296886,
          0,
          0
        ],
        [
          2.946351783749984,
          1.029875511687799,
          -1.916476272062186,
          0.9953298378543177,
          0.0003584776845320026,
          0.001095089367304923,
          0,
          0
        ],
        [
          1.247469359600246,
          2.684212594873834,
          1.436743235273588,
          0.04240483686273428,
          0.784389966315002,
          11.10950697450139,
          0,
          0
        ],
        [
          2.505184285768519,
          1.726967581862471,
          -0.7782167039060481,
          0.6078864356755448,
          0.1406084238838811,
          0.4996339852031451,
          0,
          0
        ],
        [
          1.563376081099936,
          0.6609160973566913,
          -0.9024599837432447,
          0.8468711270793287,
          0.0914864067234939,
          0.3075083155713307,
          0,
          0
        ],
        [
          1.292305733233921,
          0.4478653541424924,
          -0.8444403790914283,
          0.85298160651966,
          0.1088429215634553,
          0.3729732228324971,
          0,
          0
        ],
        [
          2.703215637837026,
          0.6213286860672497,
          -2.081886951769776,
          0.9733924839603647,
          0.01476271689918058,
          0.04575696149084608,
          0,
          0
        ],
        [
          2.008454961235324,
          0.8251499749619312,
          -1.183304986273393,
          0.8452842091334228,
          0.09055623403381953,
          0.304070456829382,
          0,
          0
        ],
        [
          1.868343797604288,
          0.04314210647485381,
          -1.825201691129434,
          0.9971678269718305,
          0.001331578532477012,
          0.004071713305565444,
          0,
          0
        ],
        [
          2.752819006498714,
          0.9944600030327212,
          -1.758359003465993,
          0.9754112737598415,
          0.007646005608056319,
          0.0235287965131535,
          0,
          0
        ],
        [
          3.296404169082831,
          0.5916844779139209,
          -2.70471969116891,
          0.9984417593060716,
          0.0005266727060032077,
          0.001609167776684569,
          0,
          0
        ],
        [
          2.210735353483288,
          0.9388324694470954,
          -1.271902884036192,
          0.8478930684246195,
          0.09654235258581916,
          0.3263185804290702,
          0,
          0
        ],
        [
          2.375479608606962,
          0.04630329650839553,
          -2.329176312098566,
          0.9993242135353345,
          0.0003458519459541321,
          0.00105650650377082,
          0,
          0
        ],
        [
          1.314460485239805,
          0.7444124099651387,
          -0.5700480752746667,
          0.6835701701329608,
          0.2270335261198902,
          0.8969351842797832,
          0,
          0
        ],
        [
          1.649605995435882,
          0.8476221164931589,
          -0.8019838789427235,
          0.7440087368602695,
          0.1602561244409586,
          0.5827731231033461,
          0,
          0
        ],
        [
          2.717881661612847,
          1.093652386317187,
          -1.624229275295661,
          0.9641955305688805,
          0.01247920745359785,
          0.03858979571876834,
          0,
          0
        ],
        [
          2.359275595998461,
          0.03983859747364448,
          -2.319436998524816,
          0.9995778458850694,
          0.0002053297547257854,
          0.0006271519757839611,
          0,
          0
        ],
        [
          2.716418550128059,
          1.444009543436838,
          -1.272409006691221,
          0.818492099964635,
          0.03491048801953683,
          0.1104638174463957,
          0,
          0
        ],
        [
          3.014704091443675,
          0.8185030808747404,
          -2.196201010568934,
          0.9972844776166379,
          0.0006193705088112933,
          0.001892567242848959,
          0,
          0
        ],
        [
          2.063447678033695,
          0.9482055727086989,
          -1.115242105324996,
          0.8124320311344025,
          0.1118552523454639,
          0.384595637616523,
          0,
          0
        ],
        [
          3.622830208725091,
          1.481189590568641,
          -2.141640618156449,
          0.8624878296078651,
          0.001091379772901126,
          0.003336428814682359,
          0,
          0
        ],
        [
          2.089004034123156,
          1.101099658695414,
          -0.9879043754277415,
          0.731216658097131,
          0.1637747955749489,
          0.5980748449608599,
          0,
          0
        ],
        [
          5.087393451616107,
          0.8976863041061137,
          -4.189707147509993,
          0.9971102384001662,
          0.000664474382558854,
          0.002030479641675984,
          0,
          0
        ],
        [
          3.37883926087355,
          0.5784215072712172,
          -2.800417753602333,
          0.9969467832441291,
          0.001191240692205227,
          0.003642075140988387,
          0,
          0
        ],
        [
          3.602298707530418,
          0.4645270899192327,
          -3.137771617611185,
          0.9990555660280791,
          0.0003869118906597879,
          0.001181984731972772,
          0,
          0
        ],
        [
          3.60025566073936,
          1.527379347967524,
          -2.072876312771837,
          0.8244417743527356,
          0.002916407615699837,
          0.008931993073580082,
          0,
          0
        ],
        [
          2.704777802449112,
          0.5931785716361881,
          -2.111599230812923,
          0.9936548938413802,
          0.002506144307792585,
          0.007672335210099152,
          0,
          0
        ],
        [
          3.831893419187071,
          5.215220210935665,
          1.383326791748594,
          0.1128558498572822,
          0.5372611061993919,
          3.545529650214168,
          0,
          0
        ],
        [
          3.98402180432293,
          2.438576837139976,
          -1.545444967182954,
          0.3535985244596486,
          0.01709330995944273,
          0.05310624571769229,
          0,
          0
        ],
        [
          2.807704657210644,
          1.328465893154389,
          -1.479238764056256,
          0.9176625925697286,
          0.003866256666625106,
          0.01185235780767277,
          0,
          0
        ],
        [
          3.029881008697534,
          2.767231134148687,
          -0.2626498745488464,
          0.08374234862565269,
          0.01129178099499819,
          0.03487594833893159,
          0,
          0
        ],
        [
          2.143120609180953,
          1.073920410138106,
          -1.069200199042848,
          0.7749110735088814,
          0.1237702544940382,
          0.431350211663291,
          0,
          0
        ],
        [
          2.561440049417611,
          1.522487204879442,
          -1.038952844538169,
          0.7397454098551919,
          0.1000332558362012,
          0.3394295640963754,
          0,
          0
        ],
        [
          2.663557443296462,
          1.125939491636392,
          -1.53761795166007,
          0.94106560003462,
          0.02589549229604263,
          0.08118024214380508,
          0,
          0
        ],
        [
          2.390146863547022,
          0.3196354145714401,
          -2.070511448975582,
          0.9959365000121408,
          0.001948389355436658,
          0.005961485227350477,
          0,
          0
        ],
        [
          2.153337350414404,
          1.116608466251525,
          -1.036728884162879,
          0.7485088309567081,
          0.1507178276617247,
          0.5419314333428444,
          0,
          0
        ],
        [
          2.739420103453746,
          1.022753076824187,
          -1.716667026629558,
          0.9775381249519094,
          0.007437414447112846,
          0.02288209615379366,
          0,
          0
        ],
        [
          1.919459665032069,
          0.6465625871442676,
          -1.272897077887801,
          0.8593684341034278,
          0.09662754043668338,
          0.3266373190878427,
          0,
          0
        ],
        [
          3.293192740292299,
          0.3687650150309726,
          -2.924427725261326,
          0.998060909898963,
          0.001007425729135286,
          0.003079516263297912,
          0,
          0
        ],
        [
          2.576541424474974,
          0.9123511190496759,
          -1.664190305425298,
          0.9444234863375659,
          0.02721286277997868,
          0.08542561931176951,
          0,
          0
        ],
        [
          3.572082159525277,
          0.03615928193612872,
          -3.535922877589148,
          0.9999910526087565,
          0.000004128784569289177,
          0.00001260827694787707,
          0,
          0
        ],
        [
          2.778279633425027,
          1.050144046675624,
          -1.728135586749403,
          0.9742384246033579,
          0.01001349591112747,
          0.03088788519137195,
          0,
          0
        ],
        [
          3.719485489431403,
          0.04428503819684658,
          -3.675200451234556,
          0.9999886161320448,
          0.000005407095851955087,
          0.00001651194146590597,
          0,
          0
        ],
        [
          2.79241823611506,
          1.36382129397816,
          -1.4285969421369,
          0.8872921426625927,
          0.00790927732942244,
          0.02434541259085328,
          0,
          0
        ],
        [
          2.800055368868962,
          0.5385486087584909,
          -2.261506760110471,
          0.9984592840263364,
          0.0003660691553839222,
          0.001118288533508087,
          0,
          0
        ],
        [
          1.89103352262526,
          1.314583886995566,
          -0.5764496356296942,
          0.5608124845057229,
          0.3236428530929081,
          1.461240367461244,
          0,
          0
        ],
        [
          2.127962182973795,
          0.5514229499125245,
          -1.57653923306127,
          0.9503641379881441,
          0.02995680304983979,
          0.0943053027500284,
          0,
          0
        ],
        [
          2.24540334623768,
          0.9152477143496924,
          -1.330155631887988,
          0.8306616900006282,
          0.1114813050097018,
          0.3831485599355567,
          0,
          0
        ],
        [
          2.441147066252956,
          1.11466803920469,
          -1.326479027048265,
          0.8674549100695468,
          0.05969007215442096,
          0.1938486612927274,
          0,
          0
        ],
        [
          1.184753662782695,
          0.8016788544463361,
          -0.3830748083363588,
          0.5955028226357862,
          0.2972573480517331,
          1.291718886262294,
          0,
          0
        ],
        [
          1.772074626271818,
          1.076345281613135,
          -0.695729344658683,
          0.5895424288179469,
          0.3215319239521167,
          1.447192840385005,
          0,
          0
        ],
        [
          2.175272655028274,
          0.9376165725000319,
          -1.237656082528242,
          0.8534066849229067,
          0.08382392887362543,
          0.2793963908262017,
          0,
          0
        ],
        [
          2.768717359701372,
          1.182959702619018,
          -1.585757657082354,
          0.9637412235113703,
          0.00843509499709432,
          0.02597769147556663,
          0,
          0
        ],
        [
          2.246372091337511,
          0.3454606024432219,
          -1.900911488894289,
          0.9901671770411965,
          0.005235403215639505,
          0.01607168969228041,
          0,
          0
        ],
        [
          0.84063529301446,
          0.7888511429973005,
          -0.05178415001715952,
          0.4168216430583568,
          0.4798269511344311,
          2.816881093153165,
          0,
          0
        ],
        [
          2.843802096787627,
          0.8177398189802022,
          -2.026062277807424,
          0.9931539197923649,
          0.002248291605556727,
          0.006881163588054615,
          0,
          0
        ],
        [
          2.554202175052669,
          1.301365412282237,
          -1.252836762770432,
          0.8220548676765559,
          0.08081720709588543,
          0.2684934379116575,
          0,
          0
        ],
        [
          1.943921095052386,
          0.3546088815289619,
          -1.589312213523424,
          0.9784821347765814,
          0.01225495142204023,
          0.03788771871780829,
          0,
          0
        ],
        [
          1.787158839968098,
          2.697443933444588,
          0.9102850934764903,
          0.06298660795620502,
          0.5188152964380214,
          3.292552304307977,
          0,
          0
        ],
        [
          2.327427656674532,
          1.166120274592725,
          -1.161307382081807,
          0.7918844548104026,
          0.1212681294164265,
          0.4214266774999074,
          0,
          0
        ],
        [
          2.65853128323221,
          0.07668777034134328,
          -2.581843512890867,
          0.9998056385780124,
          0.00009167035504994276,
          0.0002799628789688981,
          0,
          0
        ],
        [
          1.502706253649284,
          1.187017353513071,
          -0.3156889001362131,
          0.4262578248454148,
          0.3988420868244951,
          2.026021899637963,
          0,
          0
        ],
        [
          2.324499324742499,
          0.9457638058220341,
          -1.378735518920465,
          0.885958635719504,
          0.06323164618726966,
          0.2061265817682695,
          0,
          0
        ],
        [
          2.466735119652768,
          0.5177173651628482,
          -1.94901775448992,
          0.9851953822154664,
          0.006289489892721834,
          0.0193280154471317,
          0,
          0
        ],
        [
          1.671522778499328,
          0.04487514324510831,
          -1.62664763525422,
          0.9961617537879058,
          0.001796986348349638,
          0.005497403629087413,
          0,
          0
        ],
        [
          2.677740233411332,
          1.122236886462479,
          -1.555503346948854,
          0.9327189581450339,
          0.03288360775419706,
          0.1038322914347998,
          0,
          0
        ],
        [
          2.069918920582265,
          0.0448837580839749,
          -2.02503516249829,
          0.9989210323751836,
          0.0005354346317188614,
          0.001635952840194555,
          0,
          0
        ],
        [
          2.904271003520441,
          1.161140013917654,
          -1.743130989602787,
          0.9819482032952688,
          0.00376454938004707,
          0.01153938677122177,
          0,
          0
        ],
        [
          12.50358268478876,
          0.218196181831186,
          -12.28538650295758,
          0.9999961058416731,
          0.000001397571455751038,
          0.000004267822538608358,
          0,
          0
        ],
        [
          3.214791725034083,
          1.958727688571009,
          -1.256064036463075,
          0.5712310323122985,
          0.008436572942473387,
          0.02598228185368533,
          0,
          0
        ],
        [
          1.139512738342854,
          0.5290342998627238,
          -0.6104784384801303,
          0.7718201632060342,
          0.1731481403297432,
          0.6394724630489255,
          0,
          0
        ],
        [
          2.84851097427123,
          2.391353424958047,
          -0.4571575493131834,
          0.2813033717563918,
          0.03598176130229477,
          0.1139800626356017,
          0,
          0
        ],
        [
          2.802241270478407,
          1.24011555537359,
          -1.562125715104817,
          0.9451123312506673,
          0.01087521858880702,
          0.03357520212692185,
          0,
          0
        ],
        [
          1.975073398541769,
          0.2949529551824902,
          -1.680120443359278,
          0.7893179283175785,
          0.1723172126796699,
          0.6357647740065931,
          0,
          0
        ],
        [
          0.7430786825096721,
          0.3546682011527644,
          -0.3884104813569077,
          0.7980565279706736,
          0.148351119559643,
          0.5319391708633884,
          0,
          0
        ],
        [
          1.846832095973074,
          1.299929795970849,
          -0.5469023000022248,
          0.5391883440985914,
          0.3298533193637662,
          1.503082130624288,
          0,
          0
        ],
        [
          2.476293934100599,
          1.267201839417374,
          -1.209092094683226,
          0.8115732700187486,
          0.08245253496698479,
          0.2744145889153317,
          0,
          0
        ],
        [
          1.674834193643664,
          0.05821036306260022,
          -1.616623830581063,
          0.9950093967584694,
          0.002624459648909791,
          0.008035500088455178,
          0,
          0
        ],
        [
          1.885538278050614,
          1.407776427911741,
          -0.477761850138873,
          0.5083961014132332,
          0.3069224134958337,
          1.352316895247735,
          0,
          0
        ],
        [
          3.133721034361344,
          0.08126752871256633,
          -3.052453505648778,
          0.9253737801425451,
          0.03629310689947893,
          0.1150034598637855,
          0,
          0
        ],
        [
          3.053136548701969,
          0.04419325998297961,
          -3.008943288718989,
          0.999999368046209,
          2.082151993862761e-7,
          6.358347262119085e-7,
          0,
          0
        ],
        [
          2.641435742575614,
          1.030903010813748,
          -1.610532731761866,
          0.9595549109667456,
          0.01405085896281874,
          0.04351911802956603,
          0,
          0
        ],
        [
          1.85839344319147,
          1.119202485968848,
          -0.7391909572226218,
          0.6161167898167677,
          0.2427407937988315,
          0.9788810691542893,
          0,
          0
        ],
        [
          2.006160547199207,
          0.3146997238813768,
          -1.69146082331783,
          0.9894438807938353,
          0.00578097902032424,
          0.01775624175353827,
          0,
          0
        ],
        [
          2.472052940912314,
          1.101136487181254,
          -1.37091645373106,
          0.8811745999127296,
          0.05809824153332208,
          0.1883601830202533,
          0,
          0
        ],
        [
          2.305883624320632,
          0.8223753706268369,
          -1.483508253693795,
          0.8935795006422733,
          0.0680953494878681,
          0.223140138271526,
          0,
          0
        ],
        [
          1.977954860575236,
          0.3737688552557554,
          -1.60418600531948,
          0.9740033481527686,
          0.01513353339768646,
          0.04692396613382987,
          0,
          0
        ],
        [
          2.991969850401464,
          0.2335599013445893,
          -2.758409949056875,
          0.9986489546025861,
          0.0007426339422563307,
          0.002269494633929871,
          0,
          0
        ],
        [
          1.932180616713139,
          0.5385461461735132,
          -1.393634470539626,
          0.9440952343789963,
          0.03228804083817597,
          0.1018890022413826,
          0,
          0
        ],
        [
          2.703347295600133,
          0.4622169709249608,
          -2.241130324675172,
          0.9969486895550451,
          0.001217498857466132,
          0.003722454184489442,
          0,
          0
        ],
        [
          2.631164891566996,
          1.217267220799558,
          -1.413897670767438,
          0.9007944713571081,
          0.03298062095704186,
          0.1041490647900553,
          0,
          0
        ],
        [
          2.892486252151964,
          0.7879754122024648,
          -2.104510839949499,
          0.9955344909259286,
          0.001271315658771029,
          0.00388720635947349,
          0,
          0
        ],
        [
          2.227383485390749,
          1.054041663979357,
          -1.173341821411392,
          0.8082051986358121,
          0.1157727979933175,
          0.3998290839288379,
          0,
          0
        ],
        [
          1.922604101791517,
          0.4343316857919419,
          -1.488272415999575,
          0.9023791999680602,
          0.07185265926325997,
          0.236405537426396,
          0,
          0
        ],
        [
          3.285010823681936,
          1.296231647081864,
          -1.988779176600072,
          0.8604370842507837,
          0.01153768348810529,
          0.03564431125127532,
          0,
          0
        ],
        [
          2.706005507585985,
          1.975130532816534,
          -0.7308749747694512,
          0.5081267708559967,
          0.05502619558228093,
          0.1778203421521686,
          0,
          0
        ],
        [
          2.804381721146322,
          1.329091214217557,
          -1.475290506928766,
          0.8894259420513876,
          0.02264938033703523,
          0.07076811955662762,
          0,
          0
        ],
        [
          2.781900939345356,
          1.054102628071952,
          -1.727798311273403,
          0.9703559442653877,
          0.01089434251535446,
          0.03363489397458275,
          0,
          0
        ],
        [
          2.652757829672779,
          0.508324855294056,
          -2.144432974378723,
          0.9942842783585163,
          0.002428208551357559,
          0.007433161142570636,
          0,
          0
        ],
        [
          2.739009364554239,
          0.9733457659694112,
          -1.765663598584827,
          0.9816719673617115,
          0.005912400499764183,
          0.01816230282063609,
          0,
          0
        ],
        [
          2.253469151913793,
          0.2574395980407456,
          -1.996029553873047,
          0.9934450329058924,
          0.003899074257973239,
          0.01195335689073895,
          0,
          0
        ],
        [
          3.380546709697755,
          0.3826931173290858,
          -2.997853592368669,
          0.999813516918358,
          0.00003479481505387546,
          0.0001062579340055903,
          0,
          0
        ],
        [
          2.762357917708047,
          0.2515832684101472,
          -2.5107746492979,
          0.9998518921009063,
          0.0000607149378687229,
          0.00018541874941969,
          0,
          0
        ],
        [
          2.577663998518684,
          1.748733645607352,
          -0.8289303529113319,
          0.6059919790385461,
          0.09335707386521609,
          0.3144435402371473,
          0,
          0
        ],
        [
          2.574319010421542,
          1.050719484761749,
          -1.523599525659793,
          0.9302947967477557,
          0.03470176840440512,
          0.1097796445234363,
          0,
          0
        ],
        [
          0.9429045418582989,
          0.143486529065875,
          -0.7994180127924239,
          0.9717766528444602,
          0.01861002085246202,
          0.05790778647191471,
          0,
          0
        ],
        [
          2.787573926158354,
          1.108445024485802,
          -1.679128901672552,
          0.9679967844466758,
          0.01196593702751619,
          0.0369833731413412,
          0,
          0
        ],
        [
          2.533117481874699,
          1.183170281071186,
          -1.349947200803513,
          0.8761119809943599,
          0.05254261740254012,
          0.1693494314124136,
          0,
          0
        ],
        [
          2.055245526142042,
          0.3537860902316319,
          -1.70145943591041,
          0.9846903474232963,
          0.008209234815490863,
          0.02527634892339078,
          0,
          0
        ],
        [
          2.401050856973014,
          0.04135160459919385,
          -2.35969925237382,
          0.9997426614559859,
          0.0001281175123331096,
          0.000391287401898838,
          0,
          0
        ],
        [
          2.128647777518898,
          0.3742275167319866,
          -1.754420260786911,
          0.9843034081332886,
          0.008108385233511739,
          0.02496329327280273,
          0,
          0
        ],
        [
          2.457597489833879,
          0.5827693833790253,
          -1.874828106454853,
          0.9636114385028749,
          0.02173362958375565,
          0.06784328374574844,
          0,
          0
        ],
        [
          3.231082891121086,
          1.203844798319423,
          -2.027238092801663,
          0.9620004400111248,
          0.009543092397258868,
          0.02942288587647877,
          0,
          0
        ],
        [
          6.722726290100484,
          0.2461448665715129,
          -6.476581423528971,
          0.999985049003451,
          0.000005119083142588775,
          0.00001563241695341537,
          0,
          0
        ],
        [
          2.811779191752974,
          1.248766831506496,
          -1.563012360246478,
          0.9302513561540497,
          0.01776077417015319,
          0.0552174494393675,
          0,
          0
        ],
        [
          2.704461848655536,
          0.3728635399626362,
          -2.3315983086929,
          0.9972085691990846,
          0.001171071107757972,
          0.00358033676238856,
          0,
          0
        ],
        [
          2.685816889847209,
          1.040231628460192,
          -1.645585261387017,
          0.965812814515172,
          0.01252341051997048,
          0.03872821961338799,
          0,
          0
        ],
        [
          1.559477915753353,
          0.8491899141087748,
          -0.7102880016445782,
          0.6962499525346565,
          0.2100732256893977,
          0.8121113748286645,
          0,
          0
        ],
        [
          2.023527946007123,
          0.2591592458531767,
          -1.764368700153947,
          0.9878663738573936,
          0.007446676826610044,
          0.02291080677215436,
          0,
          0
        ],
        [
          2.429946723836208,
          1.203215700205973,
          -1.226731023630235,
          0.6447631631741504,
          0.2549577243698906,
          1.045006475096914,
          0,
          0
        ],
        [
          2.937998657315714,
          2.014082519156698,
          -0.923916138159016,
          0.6568835053353195,
          0.2466859195533649,
          1.000000000000002,
          0,
          0
        ],
        [
          2.937998657315716,
          2.014082519156698,
          -0.9239161381590182,
          0.6568835053353191,
          0.2466859195533649,
          1.000000000000002,
          0,
          0
        ],
        [
          2.694393948106435,
          1.592838636052777,
          -1.101555312053658,
          0.6094390504925155,
          0.1879765742764537,
          0.7069145102716284,
          0,
          0
        ],
        [
          1.899649489526626,
          1.27282411813959,
          -0.626825371387036,
          0.6263094556638356,
          0.2295372722211968,
          0.9097735492669204,
          0,
          0
        ],
        [
          2.701582967874361,
          1.23778840326062,
          -1.463794564613741,
          0.9122900705336273,
          0.02516350426678914,
          0.07882628598774744,
          0,
          0
        ],
        [
          2.846238095151823,
          1.636302866596735,
          -1.209935228555088,
          0.7296849463307071,
          0.01796439139209179,
          0.05586206639121812,
          0,
          0
        ],
        [
          2.641289858684327,
          0.4715555481879468,
          -2.16973431049638,
          0.9949376437550957,
          0.001983507151865754,
          0.006069148669949923,
          0,
          0
        ],
        [
          2.830921286148763,
          0.04365745591427564,
          -2.787263830234488,
          0.9999951068044112,
          0.000002017839893662718,
          0.00000616196609029674,
          0,
          0
        ],
        [
          1.686250308674276,
          2.532918051441348,
          0.8466677427670719,
          0.1189758136961543,
          0.5577117144368215,
          3.850667802480562,
          0,
          0
        ],
        [
          2.701552916912108,
          0.07520749954519815,
          -2.62634541736691,
          0.9998564924819683,
          0.00006434977023016665,
          0.0001965199621825072,
          0,
          0
        ],
        [
          2.022491615525847,
          0.9064330203444021,
          -1.116058595181445,
          0.8221778520352195,
          0.1007912832781258,
          0.3422899832805433,
          0,
          0
        ],
        [
          2.608679846632173,
          0.8155648293566706,
          -1.793115017275502,
          0.9576795011416057,
          0.02271490799675345,
          0.07097761988828999,
          0,
          0
        ],
        [
          2.35701784386831,
          0.08160531840489839,
          -2.275412525463411,
          0.9992898867420612,
          0.0003662318810364602,
          0.001118785819056036,
          0,
          0
        ],
        [
          0.9708149426503251,
          0.8755268090087219,
          -0.09528813364160316,
          0.3680143070796189,
          0.5568570596218166,
          3.837351820598278,
          0,
          0
        ],
        [
          2.209493849528012,
          0.3061943864655447,
          -1.903299463062467,
          0.9935238086717539,
          0.003455525548406181,
          0.01058885854146794,
          0,
          0
        ],
        [
          1.78836229778913,
          0.66841274919323,
          -1.119949548595899,
          0.8838580413478875,
          0.0681143045684272,
          0.2232067918136691,
          0,
          0
        ],
        [
          2.16025093253916,
          0.3722127254120347,
          -1.788038207127125,
          0.9865539869266114,
          0.007734982618348413,
          0.02380473687540767,
          0,
          0
        ],
        [
          1.707639415666875,
          0.05215271080485138,
          -1.655486704862023,
          0.9953111284790421,
          0.002359099502142957,
          0.007221106279756898,
          0,
          0
        ],
        [
          3.219953643401657,
          0.6003353490535679,
          -2.619618294348089,
          0.9956853199554834,
          0.001824429569017193,
          0.005581512342181464,
          0,
          0
        ],
        [
          2.823952714482467,
          1.213295810281981,
          -1.610656904200486,
          0.9526926402389991,
          0.01008275967021453,
          0.03110371410240607,
          0,
          0
        ],
        [
          1.997767829709832,
          1.92002230547785,
          -0.07774552423198222,
          0.4011452521419674,
          0.3514614691353333,
          1.654907256860664,
          0,
          0
        ],
        [
          1.250918639727443,
          2.288069305070572,
          1.037150665343129,
          0.1265605701396753,
          0.7043419633661053,
          7.27487605956077,
          0,
          0
        ],
        [
          3.626430644316145,
          0.5198453707388884,
          -3.106585273577257,
          0.9989254850758158,
          0.0002943844056504792,
          0.0008992374648111376,
          0,
          0
        ],
        [
          2.748769337410592,
          0.04413789608522988,
          -2.704631441325362,
          0.9999797775641379,
          0.000009371864479615383,
          0.00002861948363692255,
          0,
          0
        ],
        [
          2.021931113126029,
          1.3732810159575,
          -0.648650097168529,
          0.5714346347055254,
          0.2702403027104438,
          1.130842098019887,
          0,
          0
        ],
        [
          2.966556443188876,
          0.5821747391330783,
          -2.384381704055797,
          0.9985681162509551,
          0.0004488793914578931,
          0.001371375480525762,
          0,
          0
        ],
        [
          1.864793224835926,
          2.110602819893101,
          0.245809595057175,
          0.3076687558950241,
          0.4291359428140241,
          2.295587836297278,
          0,
          0
        ],
        [
          2.456626324015562,
          1.05471869106996,
          -1.401907632945602,
          0.891932369477912,
          0.0476415542569729,
          0.1527626584553587,
          0,
          0
        ],
        [
          4.074754361694461,
          0.6525749657213967,
          -3.422179395973065,
          0.9984162237311767,
          0.000477755193866255,
          0.001459636372202218,
          0,
          0
        ],
        [
          2.584875262746376,
          0.2482556744712692,
          -2.336619588275106,
          0.9992517090822112,
          0.0003745189986845344,
          0.001144111258602008,
          0,
          0
        ],
        [
          2.386721001083058,
          1.102193106242715,
          -1.284527894840343,
          0.8509498041516624,
          0.08587082401714331,
          0.2868598610464067,
          0,
          0
        ],
        [
          2.773830114193801,
          0.356688171366401,
          -2.4171419428274,
          0.9993397124619576,
          0.0001878216671052637,
          0.0005736658433384762,
          0,
          0
        ],
        [
          2.574639703238408,
          2.841693020260954,
          0.2670533170225466,
          0.01433447926945543,
          0.1436241390010869,
          0.5121471316468734,
          0,
          0
        ],
        [
          2.872970694519534,
          1.320094509684577,
          -1.552876184834958,
          0.917593092740174,
          0.006308300659547281,
          0.01938618914600051,
          0,
          0
        ],
        [
          2.104055991458281,
          0.4847064852140111,
          -1.61934950624427,
          0.9652434107520922,
          0.01919935571341952,
          0.05977748460248647,
          0,
          0
        ],
        [
          2.893596220878713,
          1.286832328326605,
          -1.606763892552108,
          0.9450131520411849,
          0.0009684575065369182,
          0.002960282058230823,
          0,
          0
        ],
        [
          2.660595908615579,
          0.5122677299972156,
          -2.148328178618363,
          0.9910902516036465,
          0.004428204897091382,
          0.01358272310037208,
          0,
          0
        ],
        [
          1.376945019138092,
          0.6220305228121097,
          -0.754914496325982,
          0.7671799727786409,
          0.174404046804174,
          0.6450906186072,
          0,
          0
        ],
        [
          1.359605565277495,
          1.096851166149615,
          -0.2627543991278796,
          0.3985320112260033,
          0.4726878034158972,
          2.737400256784654,
          0,
          0
        ],
        [
          2.760041694965295,
          0.3330113684711895,
          -2.427030326494106,
          0.9954619900549687,
          0.002631952237496175,
          0.00805850123293282,
          0,
          0
        ],
        [
          2.843192862284929,
          1.121714398556877,
          -1.721478463728053,
          0.9796091642635288,
          0.005845286051966703,
          0.01795492174988369,
          0,
          0
        ],
        [
          3.246692877876082,
          0.4271107781630992,
          -2.819582099712982,
          0.9997243900544843,
          0.00005882994809957053,
          0.0001796617969967186,
          0,
          0
        ],
        [
          1.428027060402309,
          1.204633993747368,
          -0.2233930666549409,
          0.4015782564767485,
          0.476933810049131,
          2.784410005152477,
          0,
          0
        ],
        [
          4.51608864309249,
          0.5841087337966255,
          -3.931979909295864,
          0.9974873128664568,
          0.001080419104382861,
          0.003302884997679897,
          0,
          0
        ],
        [
          10.59054343491673,
          0.7113166774097437,
          -9.87922675750698,
          0.9993335315027101,
          0.0001709418132785397,
          0.0005221007001342201,
          0,
          0
        ],
        [
          4.988923415268101,
          1.069978280549324,
          -3.918945134718777,
          0.9828788579448013,
          0.006108086187298803,
          0.01876712397482314,
          0,
          0
        ],
        [
          12.26754927099852,
          1.638302258309564,
          -10.62924701268896,
          0.8891411168736892,
          0.0003135444281722707,
          0.0009577827329275814,
          0,
          0
        ],
        [
          3.715151658101651,
          1.537195734048612,
          -2.177955924053039,
          0.8135123865209382,
          0.008382967961761594,
          0.02581579789642122,
          0,
          0
        ],
        [
          2.629862929395177,
          1.260015105941124,
          -1.369847823454053,
          0.8795705121294791,
          0.04370160481645267,
          0.1395518770059105,
          0,
          0
        ],
        [
          2.005369914667704,
          0.09882144724763266,
          -1.906548467420071,
          0.997743734835547,
          0.001221180611446168,
          0.003733724763812483,
          0,
          0
        ],
        [
          1.459461085549391,
          1.101652989201225,
          -0.357808096348166,
          0.4424328384349276,
          0.437066060291885,
          2.370944421763574,
          0,
          0
        ],
        [
          3.633221833922273,
          2.050809615795112,
          -1.582412218127161,
          0.5778624714395724,
          0.002165833844339778,
          0.006628244030950275,
          0,
          0
        ],
        [
          2.889795831521496,
          0.7228751799091689,
          -2.166920651612326,
          0.986002893119943,
          0.006284071002246106,
          0.0193112575329393,
          0,
          0
        ],
        [
          2.567776414099733,
          1.299194314032184,
          -1.268582100067548,
          0.8352096684943883,
          0.06670585687553343,
          0.2182615075494828,
          0,
          0
        ],
        [
          2.804852893265211,
          1.330930729137218,
          -1.473922164127993,
          0.902827915107945,
          0.008074701171734264,
          0.02485874593147079,
          0,
          0
        ],
        [
          1.9331555217837,
          0.3148161794431415,
          -1.618339342340559,
          0.988364004152546,
          0.006345722246680298,
          0.01950192474350101,
          0,
          0
        ],
        [
          2.118169553219131,
          1.132874613245326,
          -0.9852949399738056,
          0.7225318117945027,
          0.1781857192247076,
          0.6621111999984979,
          0,
          0
        ],
        [
          2.738980339253011,
          1.843030411029809,
          -0.8959499282232022,
          0.5895629060936267,
          0.0470112520825126,
          0.1506418945725661,
          0,
          0
        ],
        [
          1.630272070042606,
          0.38041194924582,
          -1.249860120796786,
          0.9570234555332243,
          0.0260665013900547,
          0.08173068985859137,
          0,
          0
        ],
        [
          2.521715584053379,
          0.4548687361885503,
          -2.066846847864829,
          0.9843317504194415,
          0.009335138878529384,
          0.02877569013192524,
          0,
          0
        ],
        [
          2.696783506602192,
          0.0429972564564549,
          -2.653786250145737,
          0.999977763011661,
          0.00001007326663007635,
          0.0000307614234421908,
          0,
          0
        ],
        [
          2.301786889921051,
          0.4482831451404297,
          -1.853503744780621,
          0.9860835998840743,
          0.007283050197846327,
          0.0224036918134609,
          0,
          0
        ],
        [
          3.060895302156806,
          2.806647242072977,
          -0.2542480600838286,
          0.05858691768267264,
          0.03437390486275431,
          0.1087055207091352,
          0,
          0
        ],
        [
          0.9368224400673629,
          0.5253704925310648,
          -0.4114519475362981,
          0.6545507383118014,
          0.2836798624435058,
          1.209352957260859,
          0,
          0
        ],
        [
          3.080965195387654,
          0.8511055194665952,
          -2.229859675921059,
          0.99503440051108,
          0.001410972102011702,
          0.004314826732195933,
          0,
          0
        ],
        [
          1.847841066917014,
          0.4297744526843953,
          -1.418066614232619,
          0.9438575448452675,
          0.03739468659163807,
          0.1186296821674911,
          0,
          0
        ],
        [
          1.934127265685054,
          0.5530075193797557,
          -1.381119746305298,
          0.9255245801326935,
          0.04665238260973542,
          0.1494356671933537,
          0,
          0
        ],
        [
          3.090092776163084,
          0.04573065821315644,
          -3.044362117949928,
          0.9999761251150795,
          0.00001151849783768082,
          0.00003517487568858108,
          0,
          0
        ],
        [
          0.7260362288432458,
          0.532704532070892,
          -0.1933316967723538,
          0.6131012504289287,
          0.3117573347824406,
          1.383269534470698,
          0,
          0
        ],
        [
          2.037750929967656,
          0.05599234095574945,
          -1.981758589011906,
          0.9982574100519124,
          0.0009287896064049188,
          0.002838916546873513,
          0,
          0
        ],
        [
          3.377241141447706,
          1.012277633972216,
          -2.36496350747549,
          0.9765583211876311,
          0.01041037655253383,
          0.03212499210133787,
          0,
          0
        ],
        [
          2.096465330161871,
          0.2715574600423669,
          -1.824907870119505,
          0.9914661551577477,
          0.005036371494132296,
          0.01545760750855079,
          0,
          0
        ],
        [
          1.960363822715345,
          0.5750433697941805,
          -1.385320452921164,
          0.927718177588985,
          0.04332550904942733,
          0.1382965046868713,
          0,
          0
        ],
        [
          4.345212414816968,
          1.529947253877202,
          -2.815265160939767,
          0.8610447767068363,
          0.0004557734737710078,
          0.00139244725758507,
          0,
          0
        ],
        [
          0.8950091238764397,
          0.4634817509468772,
          -0.4315273729295626,
          0.6920651342557653,
          0.248774983970819,
          1.011272946058974,
          0,
          0
        ],
        [
          2.84514920606824,
          0.9035901752168622,
          -1.941559030851377,
          0.9544842327529943,
          0.02560215510597432,
          0.08023649210308909,
          0,
          0
        ],
        [
          2.194939033050606,
          1.070193063800315,
          -1.124745969250291,
          0.6686474543470091,
          0.2411825068149348,
          0.9705997929335114,
          0,
          0
        ],
        [
          2.854236597946207,
          1.065007091361002,
          -1.789229506585205,
          0.6899916452993949,
          0.2206408927306458,
          0.8645300929174816,
          0,
          0
        ],
        [
          1.949705128350634,
          0.9769362850229703,
          -0.9727688433276637,
          0.7566090290918088,
          0.152042466058144,
          0.5475484143105678,
          0,
          0
        ],
        [
          2.816039379507031,
          1.590579501743185,
          -1.225459877763847,
          0.7520431161121155,
          0.02332215770589824,
          0.07292041244186136,
          0,
          0
        ],
        [
          2.761226317790783,
          1.114849789713115,
          -1.646376528077668,
          0.970435125209395,
          0.01039000263683499,
          0.03206146090671484,
          0,
          0
        ],
        [
          2.972638467089371,
          1.180570687646059,
          -1.792067779443312,
          0.9655339542474026,
          0.003572079933313363,
          0.01094729961307074,
          0,
          0
        ],
        [
          1.646498842028949,
          2.616767250148316,
          0.9702684081193662,
          0.1062605426173368,
          0.5708296477910851,
          4.061706449768165,
          0,
          0
        ],
        [
          1.820138591120024,
          1.190263651783049,
          -0.6298749393369751,
          0.6472687354923268,
          0.2292857197291557,
          0.908479903690192,
          0,
          0
        ],
        [
          2.755363527808211,
          1.278577639809486,
          -1.476785887998725,
          0.8967454310289277,
          0.03591746697432254,
          0.1137688086458133,
          0,
          0
        ],
        [
          2.882721235066312,
          1.083552317980328,
          -1.799168917085984,
          0.9865733818421719,
          0.004049065991362609,
          0.01241505464367886,
          0,
          0
        ],
        [
          2.763850971371539,
          2.157073545497399,
          -0.6067774258741401,
          0.4124449597070793,
          0.0459817052701204,
          0.1471838280294065,
          0,
          0
        ],
        [
          2.194366427897824,
          0.9545249485385662,
          -1.239841479359258,
          0.8583606880260097,
          0.0737203243570438,
          0.243039479363875,
          0,
          0
        ],
        [
          2.873359977832923,
          1.34695252561132,
          -1.526407452221603,
          0.911451309667945,
          0.00205424918110541,
          0.006286051183832748,
          0,
          0
        ],
        [
          1.257580723381697,
          0.8802099878162123,
          -0.3773707355654844,
          0.5883853834480756,
          0.267533905194401,
          1.115380445503776,
          0,
          0
        ],
        [
          1.454448662619238,
          1.642716887206661,
          0.1882682245874234,
          0.323749248296536,
          0.5057416324987128,
          3.124686128256959,
          0,
          0
        ],
        [
          5.281700513245104,
          0.2141727704482559,
          -5.067527742796848,
          0.9999814834271914,
          0.000008076468339936042,
          0.00002466361464954592,
          0,
          0
        ],
        [
          2.384675323746313,
          1.22436038362521,
          -1.160314940121103,
          0.7915252467659274,
          0.09948894601739423,
          0.3373785795762865,
          0,
          0
        ],
        [
          1.403089958197651,
          1.163801992535855,
          -0.2392879656617961,
          0.3962208722550359,
          0.4702273781026539,
          2.710504449581336,
          0,
          0
        ],
        [
          2.548618795811514,
          2.09590973593926,
          -0.4527090598722543,
          0.4197664033769206,
          0.1436530655123018,
          0.5122675835361652,
          0,
          0
        ],
        [
          2.580108247401697,
          1.540170042399609,
          -1.039938205002088,
          0.7206041314172016,
          0.08171651796085261,
          0.2717470285210828,
          0,
          0
        ],
        [
          2.726759512991607,
          0.07487123186886151,
          -2.651888281122746,
          0.9994623342761193,
          0.0002965480920976335,
          0.0009058487017968307,
          0,
          0
        ],
        [
          1.483798287957205,
          0.9999308622491743,
          -0.4838674257080311,
          0.5378689112672598,
          0.3320111478546265,
          1.517802189979105,
          0,
          0
        ],
        [
          6.051495927626522,
          0.05183719051535531,
          -5.999658737111167,
          0.9999986167919296,
          5.569397319891959e-7,
          0.000001700748775981005,
          0,
          0
        ],
        [
          2.670844618494888,
          0.3958121426508528,
          -2.275032475844035,
          0.9928157479069172,
          0.004238077614693409,
          0.01299705972661651,
          0,
          0
        ],
        [
          1.02018522956918,
          0.5288162484160901,
          -0.4913689811530901,
          0.7775772953439409,
          0.1632463749325023,
          0.5957686785490737,
          0,
          0
        ],
        [
          7.596098520372458,
          0.05672561225594546,
          -7.539372908116513,
          0.9999999771990136,
          5.082836141693393e-9,
          1.552164817730676e-8,
          0,
          0
        ],
        [
          2.845234971881837,
          1.139388989012241,
          -1.705845982869596,
          0.9765408089724864,
          0.006557010937686931,
          0.0201555513473445,
          0,
          0
        ],
        [
          2.460476387407255,
          1.204690962469446,
          -1.255785424937809,
          0.8349121283825244,
          0.07270230950205592,
          0.2394201798375015,
          0,
          0
        ],
        [
          1.339401933924172,
          1.117860096708563,
          -0.2215418372156088,
          0.4253420178478033,
          0.4059591344202781,
          2.086881164698568,
          0,
          0
        ],
        [
          2.369426526520471,
          0.5448438355681955,
          -1.824582690952276,
          0.9639407502906688,
          0.02153350839553457,
          0.06720484135543983,
          0,
          0
        ],
        [
          1.466449455908533,
          0.3476683078607254,
          -1.118781148047808,
          0.9624935073788664,
          0.02367578059897124,
          0.07405288242261161,
          0,
          0
        ],
        [
          2.348064882166098,
          2.457000197834871,
          0.1089353156687731,
          0.2010103145811565,
          0.2531316546180589,
          1.034985173866301,
          0,
          0
        ],
        [
          2.90047584590639,
          1.469835308022882,
          -1.430640537883508,
          0.8356101391823111,
          0.006551832786967098,
          0.02013952929121478,
          0,
          0
        ],
        [
          2.566726483050526,
          0.9199316791676273,
          -1.646794803882899,
          0.9533992204850794,
          0.02044498471200917,
          0.0637367157631637,
          0,
          0
        ],
        [
          2.84625514588068,
          1.267830374131208,
          -1.578424771749473,
          0.9523699745905729,
          0.002298133787712788,
          0.007034062891563954,
          0,
          0
        ],
        [
          3.404489883726068,
          1.143718683367667,
          -2.260771200358401,
          0.9904436198220046,
          0.001597804544263007,
          0.004887084501157779,
          0,
          0
        ],
        [
          1.089837814185204,
          0.8700681764797527,
          -0.2197696377054517,
          0.4895783228414727,
          0.3795360909298937,
          1.86796304143287,
          0,
          0
        ],
        [
          2.675557294116188,
          1.068464441555166,
          -1.607092852561022,
          0.9567950990151978,
          0.01520168365035708,
          0.04713853887337218,
          0,
          0
        ],
        [
          2.736157195965216,
          0.8553646393096874,
          -1.880792556655529,
          0.9863900870223054,
          0.004167641429193427,
          0.01278014661560311,
          0,
          0
        ],
        [
          2.738769337428372,
          0.6882040198103522,
          -2.05056531761802,
          0.9899053076263604,
          0.003415786171853656,
          0.01046666673535423,
          0,
          0
        ],
        [
          2.732550785168617,
          1.011221412688336,
          -1.721329372480281,
          0.9769400489895524,
          0.008237141753565857,
          0.02536298843837773,
          0,
          0
        ],
        [
          2.869821131139539,
          0.5004536877982255,
          -2.369367443341313,
          0.9947519974964577,
          0.00256510568266444,
          0.007853304356903838,
          0,
          0
        ],
        [
          2.172880834034756,
          1.071296935848097,
          -1.101583898186659,
          0.7739235908299064,
          0.1448476143764863,
          0.5172488799388766,
          0,
          0
        ],
        [
          3.001534497258865,
          0.04537130140027119,
          -2.956163195858594,
          0.9999622779739799,
          0.00001848497902309685,
          0.00005644931988039695,
          0,
          0
        ],
        [
          1.70944454365402,
          0.6202713454263643,
          -1.089173198227656,
          0.8352960813435694,
          0.1208449681444276,
          0.4197539862176453,
          0,
          0
        ],
        [
          3.045581717411389,
          0.9641133715571049,
          -2.081468345854284,
          0.9910887226268142,
          0.002606441673433715,
          0.007980188969705393,
          0,
          0
        ],
        [
          2.368078592161273,
          0.9653352830874471,
          -1.402743309073826,
          0.8962472138654093,
          0.05329998983973225,
          0.1719279433934965,
          0,
          0
        ],
        [
          2.625249656243658,
          0.5321439296356398,
          -2.093105726608019,
          0.9908221290574577,
          0.003517032083323895,
          0.01077799986300625,
          0,
          0
        ],
        [
          3.442817115310161,
          1.151282330991375,
          -2.291534784318786,
          0.9880020462055634,
          0.00008923785386741387,
          0.0002725333145139276,
          0,
          0
        ],
        [
          1.782057708090389,
          0.6458661333731267,
          -1.136191574717262,
          0.876727022836813,
          0.0784538089215003,
          0.259973241131714,
          0,
          0
        ],
        [
          2.658458951158589,
          0.4206344077092162,
          -2.237824543449372,
          0.9970775128384664,
          0.001246293213290589,
          0.003810601636240501,
          0,
          0
        ],
        [
          2.75891726540842,
          1.335199968717246,
          -1.423717296691174,
          0.8875035082265278,
          0.01329884755144862,
          0.0411585527983657,
          0,
          0
        ],
        [
          1.0591570686808,
          0.8367690963565666,
          -0.2223879723242337,
          0.5125290734759449,
          0.3636512465537486,
          1.745105175934313,
          0,
          0
        ],
        [
          3.352033318377202,
          0.3598681407045513,
          -2.99216517767265,
          0.9992706374022633,
          0.0003540119542363474,
          0.001081442477026986,
          0,
          0
        ],
        [
          2.486020374866516,
          1.253786817961443,
          -1.232233556905074,
          0.8250848879482853,
          0.07216166885375061,
          0.2375012949146361,
          0,
          0
        ],
        [
          1.669313345584483,
          1.017004272123031,
          -0.6523090734614525,
          0.6150814398416338,
          0.2557636950035473,
          1.049445209646837,
          0,
          0
        ],
        [
          2.746161202248714,
          1.103778309861881,
          -1.642382892386833,
          0.9650505422739657,
          0.01335969345799844,
          0.04134941441625527,
          0,
          0
        ],
        [
          1.915840585773265,
          0.6417253859567148,
          -1.274115199816551,
          0.9130700174433667,
          0.04764593342664876,
          0.1527774027709578,
          0,
          0
        ],
        [
          2.639751553216666,
          2.58378957063026,
          -0.0559619825864055,
          0.1443442606812483,
          0.101152613690625,
          0.3436551628255341,
          0,
          0
        ],
        [
          2.811817053893537,
          1.210452847545614,
          -1.601364206347923,
          0.970515835334088,
          0.002654579444645967,
          0.008127965527201568,
          0,
          0
        ],
        [
          2.800058782480782,
          2.030543367742753,
          -0.769515414738029,
          0.4899086329004531,
          0.0203012106867939,
          0.06327921612851449,
          0,
          0
        ],
        [
          2.548769052033259,
          1.186057127080829,
          -1.362711924952429,
          0.8802068628476502,
          0.04728128617921731,
          0.1515501287905614,
          0,
          0
        ],
        [
          2.019741822505199,
          1.043474887190189,
          -0.9762669353150097,
          0.7541962141613832,
          0.1324886466081637,
          0.4663749550488178,
          0,
          0
        ],
        [
          2.549427886993422,
          1.307757075404036,
          -1.241670811589386,
          0.8215825918791512,
          0.06410551547516816,
          0.2091704027145495,
          0,
          0
        ],
        [
          2.632830832719955,
          1.435191413344292,
          -1.197639419375663,
          0.7940743516641133,
          0.05227137197985537,
          0.1684269652210381,
          0,
          0
        ],
        [
          1.531020223856648,
          2.375843927439587,
          0.8448237035829389,
          0.1402262932208969,
          0.6153163410786296,
          4.884571086626877,
          0,
          0
        ],
        [
          0.857744930340365,
          0.845488455480979,
          -0.01225647485938608,
          0.3872054043361875,
          0.4941766349304643,
          2.983424452909391,
          0,
          0
        ],
        [
          1.542251572787492,
          0.5201128616040566,
          -1.022138711183435,
          0.8802103227791939,
          0.0828415106937057,
          0.2758260902546864,
          0,
          0
        ],
        [
          2.324134511758206,
          0.8130179962951672,
          -1.511116515463038,
          0.883588009137142,
          0.0791250562805753,
          0.2623886827723785,
          0,
          0
        ],
        [
          3.591210003783945,
          0.7461076998344893,
          -2.845102303949456,
          0.9689705147592287,
          0.01778822690915182,
          0.05530434448100906,
          0,
          0
        ],
        [
          1.991922216583471,
          1.029785544509649,
          -0.9621366720738218,
          0.7463620819565772,
          0.1455042657864646,
          0.5199930637264523,
          0,
          0
        ],
        [
          3.783987963367779,
          0.4127059599417044,
          -3.371282003426074,
          0.9981048094637759,
          0.0009764625477007589,
          0.002984774967416775,
          0,
          0
        ],
        [
          2.15417232964402,
          0.9212091643015177,
          -1.232963165342502,
          0.8600980773405248,
          0.0738306868814962,
          0.2434323239998193,
          0,
          0
        ],
        [
          2.273604855591088,
          1.819871864735424,
          -0.4537329908556635,
          0.5074812807432104,
          0.2258455021708027,
          0.8908724487971765,
          0,
          0
        ],
        [
          3.133721034361344,
          0.08126752871256633,
          -3.052453505648778,
          0.9253737801425451,
          0.03629310689947893,
          0.1150034598637855,
          0,
          0
        ],
        [
          2.470831301815431,
          0.0779264751004089,
          -2.392904826715022,
          0.9981612957621052,
          0.001072011982655576,
          0.003277156504517769,
          0,
          0
        ],
        [
          1.843457892106575,
          1.130447620542516,
          -0.7130102715640587,
          0.6105920557040148,
          0.2379856704572104,
          0.9537167137617656,
          0,
          0
        ],
        [
          0.402001695137416,
          0.7496963130514341,
          0.3476946179140181,
          0.1596801955305254,
          0.7942525975166811,
          11.7884310176334,
          0,
          0
        ],
        [
          3.102373631362206,
          0.03964474791296416,
          -3.062728883449242,
          0.9397964591282802,
          0.0194706938694395,
          0.06063907583722172,
          0,
          0
        ],
        [
          11.11461931536548,
          0.9239600512792845,
          -10.19065926408619,
          0.9992083438348353,
          0.00004159018804466432,
          0.0001270108055364835,
          0,
          0
        ],
        [
          2.536408983406308,
          1.06367879619447,
          -1.472730187211837,
          0.8595330123403393,
          0.09368202503129672,
          0.3156511676215821,
          0,
          0
        ],
        [
          1.64211989178577,
          0.3416459128568409,
          -1.300473978928929,
          0.9762848481333354,
          0.0142864109611631,
          0.04425925698004943,
          0,
          0
        ],
        [
          3.426808734784402,
          0.4110552958363471,
          -3.015753438948054,
          0.8143695626720618,
          0.1567310282039767,
          0.5675715078733871,
          0,
          0
        ],
        [
          2.452106893530908,
          0.8817503772652903,
          -1.570356516265618,
          0.9386592048566248,
          0.02502443209204868,
          0.07837945173514295,
          0,
          0
        ],
        [
          1.939546933992871,
          0.9824329822169052,
          -0.9571139517759654,
          0.7475253554377799,
          0.1604674346650414,
          0.5836884323340167,
          0,
          0
        ],
        [
          3.311205072851283,
          0.2433025767626081,
          -3.067902496088675,
          0.9999844720723231,
          0.000005096832999905057,
          0.00001556447016083088,
          0,
          0
        ],
        [
          2.190792696621098,
          0.05709701825740931,
          -2.133695678363689,
          0.9987565958993625,
          0.000675431848151159,
          0.002063985746913249,
          0,
          0
        ],
        [
          3.205527982841417,
          0.7944103740999979,
          -2.411117608741419,
          0.9989846885799382,
          0.0001650456327190576,
          0.0005040892604547333,
          0,
          0
        ],
        [
          1.945885506999388,
          0.4786506650271809,
          -1.467234841972207,
          0.934213225759014,
          0.0451458488101058,
          0.1443818180128068,
          0,
          0
        ],
        [
          0.6573967602135633,
          0.6330549578030399,
          -0.02434180241052342,
          0.4695171294655704,
          0.4558047935881258,
          2.557737082514319,
          0,
          0
        ],
        [
          1.336367553257162,
          1.006390635289244,
          -0.3299769179679179,
          0.4685069906539253,
          0.3937131826408959,
          1.983049499012334,
          0,
          0
        ],
        [
          1.994462161549409,
          1.063030745359504,
          -0.9314314161899058,
          0.7180474799830383,
          0.1725321272766769,
          0.6367230322700352,
          0,
          0
        ],
        [
          1.718283953734114,
          2.631760103181106,
          0.9134761494469916,
          0.1121680289507907,
          0.537602571909897,
          3.55040299803325,
          0,
          0
        ],
        [
          1.064920452605451,
          1.951247872042955,
          0.8863274194375041,
          0.1523057603719658,
          0.7190986884580954,
          7.817474142380606,
          0,
          0
        ],
        [
          1.641742860830882,
          1.184147637819155,
          -0.4575952230117273,
          0.4878329364466346,
          0.4167666113663952,
          2.182138261461748,
          0,
          0
        ],
        [
          1.662184229959312,
          2.566662086198529,
          0.9044778562392168,
          0.2519241802904753,
          0.5087412386355047,
          3.162411334076583,
          0,
          0
        ],
        [
          2.010866847511845,
          2.487288569925618,
          0.476421722413773,
          0.3294201331636343,
          0.366065844907831,
          1.76338353796561,
          0,
          0
        ],
        [
          2.711416264141563,
          1.747969273339576,
          -0.9634469908019867,
          0.5407412242435204,
          0.2336543671952778,
          0.9310670118283566,
          0,
          0
        ],
        [
          2.463767093025496,
          2.354445549983316,
          -0.1093215430421797,
          0.3444396677465339,
          0.334665541553905,
          1.536040635914307,
          0,
          0
        ],
        [
          1.602916844422917,
          0.8181828177261595,
          -0.7847340266967572,
          0.5813056694287484,
          0.3508407974973532,
          1.650405245125795,
          0,
          0
        ],
        [
          1.653944762981465,
          11.23426114845192,
          9.580316385470457,
          0.04796316954048555,
          0.7458854952170103,
          8.963434109467673,
          0,
          0
        ],
        [
          2.926754511511352,
          2.24511155430672,
          -0.6816429572046321,
          0.5184883475309681,
          0.05452185533907981,
          0.1760965532383208,
          0,
          0
        ],
        [
          1.020314356665691,
          5.161139864533294,
          4.140825507867604,
          0.006921294036822054,
          0.8444215300892299,
          16.57454158666589,
          0,
          0
        ],
        [
          0.9367245800000036,
          2.531546108753428,
          1.594821528753424,
          0.04217681435555506,
          0.8647963249311968,
          19.53246534398533,
          0,
          0
        ],
        [
          2.714237836485136,
          1.688214621241313,
          -1.026023215243823,
          0.6769314290020105,
          0.04923506106496679,
          0.1581368365127183,
          0,
          0
        ],
        [
          2.239222373108285,
          1.336538973281445,
          -0.9026833998268395,
          0.6780468220195042,
          0.1766869183642008,
          0.6553466804260293,
          0,
          0
        ],
        [
          2.268656390781594,
          1.594661578019645,
          -0.6739948127619486,
          0.594246558740421,
          0.1963107657281704,
          0.7459121647836364,
          0,
          0
        ],
        [
          0.2504327111349506,
          0.8023538597662083,
          0.5519211486312577,
          0.05500079784632291,
          0.9207112980704723,
          35.46042106825188,
          0,
          0
        ],
        [
          0.7927090758964255,
          0.6177288729489636,
          -0.1749802029474619,
          0.5024382672060828,
          0.4310773911091385,
          2.313842408508885,
          0,
          0
        ],
        [
          0.9936462808238028,
          0.8212308391314402,
          -0.1724154416923626,
          0.4278948671453156,
          0.4914537639333915,
          2.951100128333147,
          0,
          0
        ],
        [
          0.2064133604705916,
          0.490511136325308,
          0.2840977758547164,
          0.1425019179602473,
          0.8113007821217206,
          13.12935884045416,
          0,
          0
        ],
        [
          0.4893205193485094,
          0.9229865781689788,
          0.4336660588204694,
          0.1071265086407712,
          0.8335179519542418,
          15.28900672670576,
          0,
          0
        ],
        [
          0.3348217538427162,
          0.6944463400853341,
          0.3596245862426179,
          0.1472884941823917,
          0.8114407741859515,
          13.14137366006146,
          0,
          0
        ],
        [
          0.2216186412295006,
          0.7833038566696452,
          0.5616852154401446,
          0.04636787189378139,
          0.933225903274393,
          42.67863164337816,
          0,
          0
        ],
        [
          0.1365348145237523,
          0.06810872279016472,
          -0.0684260917335876,
          0.4273690374656462,
          0.2317380713069665,
          0.9211276089952797,
          0,
          0
        ],
        [
          0.7249208904633594,
          0.7800097825564517,
          0.05508889209309231,
          0.3590809402300559,
          0.5417671857961814,
          3.610424225235473,
          0,
          0
        ],
        [
          0.4421864217697462,
          0.9729401810936474,
          0.5307537593239013,
          0.08238082777218736,
          0.8664147189462716,
          19.80609860254186,
          0,
          0
        ],
        [
          0.5722116065982408,
          0.8061735514431936,
          0.2339619448449528,
          0.2188086869811463,
          0.7232997041670218,
          7.982526844548723,
          0,
          0
        ],
        [
          0.6018104500684209,
          0.5741343902665226,
          -0.02767605980189836,
          0.4455283355499977,
          0.4797486284774505,
          2.815997284895638,
          0,
          0
        ],
        [
          0.3931427428362747,
          1.079905370558526,
          0.6867626277222514,
          0.02833512400322322,
          0.9443369185246036,
          51.8073582461223,
          0,
          0
        ],
        [
          0.2675396409817318,
          0.9007400657641481,
          0.6332004247824163,
          0.03856623163828393,
          0.9376584056128929,
          45.93021408739769,
          0,
          0
        ],
        [
          0.1604625125400817,
          0.05942664392156187,
          -0.1010358686185198,
          0.4743031625278901,
          0.1957387678989866,
          0.7432098196258838,
          0,
          0
        ],
        [
          0.5408417336951475,
          0.6578233690223925,
          0.1169816353272449,
          0.2994651785465571,
          0.6449823955563003,
          5.547913682924898,
          0,
          0
        ],
        [
          1.688525289048978,
          0.7068502753648683,
          -0.98167501368411,
          0.8136034100814229,
          0.1284235931047585,
          0.4499570644688034,
          0,
          0
        ],
        [
          1.42454771200203,
          1.460776084709969,
          0.03622837270793933,
          0.327521743691652,
          0.5204961204855476,
          3.314798207260449,
          0,
          0
        ],
        [
          0.8055761069930352,
          0.8319812549754331,
          0.0264051479823979,
          0.3561892899987729,
          0.5341075315847084,
          3.50085993939747,
          0,
          0
        ],
        [
          0.7554965603151518,
          0.4723928016523601,
          -0.2831037586627917,
          0.5300368971265004,
          0.4141223829512488,
          2.158507299188508,
          0,
          0
        ],
        [
          0.3428166348121418,
          0.8940484037460936,
          0.5512317689339519,
          0.07094841028714902,
          0.8921433751788401,
          25.25919774660125,
          0,
          0
        ],
        [
          0.7370123456804679,
          1.130181702953814,
          0.3931693572733462,
          0.137160965525627,
          0.7476412541865751,
          9.047042296054473,
          0,
          0
        ],
        [
          0.8282110021286985,
          0.7025161938518785,
          -0.12569480827682,
          0.4541179538145181,
          0.4679091189012894,
          2.685390305057075,
          0,
          0
        ],
        [
          0.7307789085698846,
          0.9190942147909077,
          0.1883153062210231,
          0.2362492690147338,
          0.690869047417941,
          6.824722028663614,
          0,
          0
        ],
        [
          2.069391775504883,
          0.9155213466450651,
          -1.153870428859818,
          0.8253738513080316,
          0.108804808174326,
          0.372826674056027,
          0,
          0
        ],
        [
          6.151374255676711,
          1.027212367492624,
          -5.124161888184087,
          0.9975399869734962,
          0.0002038670024972637,
          0.0006226832858436524,
          0,
          0
        ],
        [
          1.500870450299937,
          1.190664634051708,
          -0.3102058162482291,
          0.4471509904239452,
          0.3648202956806132,
          1.753937452813328,
          0,
          0
        ],
        [
          1.147156890089206,
          1.043057185054234,
          -0.1040997050349717,
          0.3424360485757623,
          0.5680653479646063,
          4.016168957465434,
          0,
          0
        ],
        [
          3.608734559124883,
          0.6693332728102596,
          -2.939401286314624,
          0.9435378350152263,
          0.02487549270862875,
          0.07790105581077332,
          0,
          0
        ],
        [
          3.305770819756611,
          6.421484068088281,
          3.11571324833167,
          0.3589653981106946,
          0.3365883906457576,
          1.54934376610656,
          0,
          0
        ],
        [
          2.143484207393218,
          0.9357757920620867,
          -1.207708415331131,
          0.6499105260541044,
          0.2740202570549638,
          1.152629924133514,
          0,
          0
        ],
        [
          1.782449684128685,
          0.995920381071469,
          -0.7865293030572162,
          0.5817169311180203,
          0.3300487113114829,
          1.504411131564368,
          0,
          0
        ],
        [
          8.407792932834228,
          25.22698260496083,
          16.8191896721266,
          0.1978407757650454,
          0.6673037740316692,
          6.125018861599487,
          0,
          0
        ],
        [
          1.338901386537257,
          1.957365776627761,
          0.6184643900905045,
          0.3045780535796954,
          0.5492229861089365,
          3.72064870134669,
          0,
          0
        ],
        [
          1.517785848485567,
          2.605232713615242,
          1.087446865129675,
          0.3133700102318652,
          0.5227836929331044,
          3.345326265384811,
          0,
          0
        ],
        [
          2.938719414566955,
          7.069422431542887,
          4.130703016975932,
          0.1954334251966335,
          0.5312186576475009,
          3.460467107097454,
          0,
          0
        ],
        [
          4.03061419910706,
          1.281123325496617,
          -2.749490873610442,
          0.8136823616278804,
          0.0880331311856674,
          0.2947805412749252,
          0,
          0
        ],
        [
          1.853439066550338,
          0.6899662881225421,
          -1.163472778427796,
          0.6899630826654771,
          0.2445097437156599,
          0.988323282988039,
          0,
          0
        ],
        [
          7.934781944969349,
          14.41055641135007,
          6.475774466380723,
          0.4376077577609194,
          0.3297790292489312,
          1.502577033530027,
          0,
          0
        ],
        [
          0.9511852822241155,
          1.00373184237683,
          0.05254656015271431,
          0.40489186264697,
          0.4851645821331718,
          2.877745585963329,
          0,
          0
        ],
        [
          0.8195236184829103,
          0.8839323718434822,
          0.06440875336057184,
          0.318460487510372,
          0.5604955378802882,
          3.894400340874287,
          0,
          0
        ],
        [
          2.469407431245969,
          1.023925157126403,
          -1.445482274119565,
          0.9158713176821945,
          0.03686604444444693,
          0.1168884424688264,
          0,
          0
        ],
        [
          2.719698830353954,
          1.190625177444388,
          -1.529073652909567,
          0.9272621234069424,
          0.01937223648174981,
          0.06032638491800905,
          0,
          0
        ],
        [
          0.7094052359851386,
          0.8308311271646955,
          0.1214258911795569,
          0.2936451242403379,
          0.6043978487820699,
          4.665476315453942,
          0,
          0
        ],
        [
          0.2734859866711037,
          0.5932441337048018,
          0.319758147033698,
          0.1524860574726023,
          0.8063457879961655,
          12.71528497540674,
          0,
          0
        ],
        [
          0.6965854250712464,
          0.3752122207835157,
          -0.3213732042877307,
          0.7582978499325808,
          0.181836248998767,
          0.6786907867241527,
          0,
          0
        ],
        [
          0.23114200191688,
          0.5890705402606093,
          0.3579285383437293,
          0.1183137200846193,
          0.8453675681540286,
          16.6946269987842,
          0,
          0
        ],
        [
          0.632079143237726,
          0.0799933712704541,
          -0.5520857719672718,
          0.9585173017201423,
          0.02282305304292172,
          0.07132343492031332,
          0,
          0
        ],
        [
          0.3864742774458341,
          0.7720566176888027,
          0.3855823402429687,
          0.1393040336123814,
          0.8164294165457189,
          13.58148566921851,
          0,
          0
        ],
        [
          0.3140517738860659,
          0.4406618671569031,
          0.1266100932708372,
          0.2800111215328929,
          0.6600753809050123,
          5.929835409863425,
          0,
          0
        ],
        [
          0.1999659465451122,
          0.2447020984554238,
          0.04473615191031152,
          0.3052427544477984,
          0.5879776341187251,
          4.357844592389523,
          0,
          0
        ],
        [
          1.752618610369618,
          0.7113047860771337,
          -1.041313824292484,
          0.8231973061079091,
          0.1164938896914345,
          0.4026477835079388,
          0,
          0
        ],
        [
          0.4554381625831415,
          0.9853020694909533,
          0.5298639069078118,
          0.08686008739614699,
          0.8606087709299901,
          18.85393667791616,
          0,
          0
        ],
        [
          0.2178387956089595,
          0.9984189162317948,
          0.7805801206228353,
          0.01601781539660356,
          0.9706053022789869,
          100.8336259724448,
          0,
          0
        ],
        [
          0.3591196823731032,
          0.6113010438789274,
          0.2521813615058242,
          0.220583026126048,
          0.7325717783660131,
          8.36516807311744,
          0,
          0
        ],
        [
          0.2275125362976123,
          0.7936629806575679,
          0.5661504443599557,
          0.04640484945013892,
          0.9327539437680051,
          42.35766372871657,
          0,
          0
        ],
        [
          0.1364159024681436,
          0.06732085057576016,
          -0.06909505189238345,
          0.4281237420459208,
          0.2300123633619319,
          0.9122190808153849,
          0,
          0
        ],
        [
          1.185229123404113,
          0.8406608093740292,
          -0.3445683140300838,
          0.5331425797901962,
          0.3620210441274869,
          1.732842882409931,
          0,
          0
        ],
        [
          0.9611376401578225,
          0.5912376452507634,
          -0.3698999949070592,
          0.5282031489139122,
          0.4182896170694488,
          2.195846575957676,
          0,
          0
        ],
        [
          0.1365348145237523,
          0.06810872279016472,
          -0.0684260917335876,
          0.4273690374656462,
          0.2317380713069665,
          0.9211276089952797,
          0,
          0
        ],
        [
          0.1644586310242525,
          0.2444861974371951,
          0.08002756641294256,
          0.2530337727423188,
          0.6388655382602144,
          5.402219822900527,
          0,
          0
        ],
        [
          0.1681598743328901,
          0.3489425324187292,
          0.1807826580858392,
          0.1907099489106223,
          0.7306304102670785,
          8.282871109607155,
          0,
          0
        ],
        [
          1.958187882433576,
          0.8877471378156742,
          -1.070440744617902,
          0.7991084926443278,
          0.1285583059700861,
          0.4504986873422004,
          0,
          0
        ],
        [
          0.819074809879495,
          0.7977475690794519,
          -0.02132724080004311,
          0.4055265271925439,
          0.4951025751296692,
          2.994496109854993,
          0,
          0
        ],
        [
          0.4486305787064949,
          1.012660283821232,
          0.5640297051147367,
          0.05602676994509236,
          0.8999229287201402,
          27.46012143489554,
          0,
          0
        ],
        [
          0.4263475744379157,
          0.7999375807874205,
          0.3735900063495048,
          0.1538459347964217,
          0.7969244730525805,
          11.98371022217771,
          0,
          0
        ],
        [
          0.6033950465952527,
          0.8867269995672744,
          0.2833319529720217,
          0.1910421857057405,
          0.7289200901370911,
          8.211345225677164,
          0,
          0
        ],
        [
          0.2487321332494432,
          0.8242161613194919,
          0.5754840280700488,
          0.05288929571320485,
          0.9241003799666533,
          37.18016140428806,
          0,
          0
        ],
        [
          1.576257207715587,
          0.4699827652358217,
          -1.106274442479765,
          0.9382354992588979,
          0.03779064113057834,
          0.1199351290882372,
          0,
          0
        ],
        [
          0.805634306222441,
          0.7170484736608623,
          -0.0885858325615787,
          0.4719827697530499,
          0.4368659976012342,
          2.36901721352055,
          0,
          0
        ],
        [
          0.2343916100358412,
          0.9355970696300512,
          0.70120545959421,
          0.02252856540393056,
          0.9605039790835439,
          74.26386498057163,
          0,
          0
        ],
        [
          0.7332781667941434,
          0.8849248273606198,
          0.1516466605664765,
          0.2598235184780785,
          0.6308773355253205,
          5.219224008451733,
          0,
          0
        ],
        [
          0.2344296622808587,
          0.6043930858539476,
          0.3699634235730889,
          0.1148429587472947,
          0.8496297442232896,
          17.25438535512573,
          0,
          0
        ],
        [
          1.672548798536442,
          0.8989342217245152,
          -0.773614576811927,
          0.7201779378641356,
          0.1749057171148838,
          0.6473395644133149,
          0,
          0
        ],
        [
          0.2172774944880931,
          0.6014596843480153,
          0.3841821898599223,
          0.1020088822006269,
          0.8646540820468986,
          19.50872819174681,
          0,
          0
        ],
        [
          0.2968104096338106,
          0.617602164935491,
          0.3207917553016805,
          0.1595071249074858,
          0.7985176371642575,
          12.10261453690362,
          0,
          0
        ],
        [
          0.8377685386067993,
          1.007530158072232,
          0.1697616194654327,
          0.2374905354709473,
          0.6163071894631635,
          4.905070976570978,
          0,
          0
        ],
        [
          0.3729986438051191,
          0.6254993422559484,
          0.2525006984508293,
          0.2094155072096824,
          0.7433854162716373,
          8.846356281449841,
          0,
          0
        ],
        [
          0.2126685523243344,
          0.3782480215117358,
          0.1655794691874014,
          0.2174002812834297,
          0.7136538723878606,
          7.610760158965871,
          0,
          0
        ],
        [
          0.7364637693939035,
          0.8578658776104153,
          0.1214021082165119,
          0.2927024028319989,
          0.5996247450455963,
          4.573451125163751,
          0,
          0
        ],
        [
          0.7818897329442557,
          0.8184480826236861,
          0.03655834967943039,
          0.3649095722654176,
          0.5402070706693585,
          3.58781217731765,
          0,
          0
        ],
        [
          0.4341347554783448,
          1.294413116145215,
          0.8602783606668702,
          0.03499783927763647,
          0.9199091018603077,
          35.07466047772685,
          0,
          0
        ],
        [
          0.6215950462457024,
          1.042647193756878,
          0.4210521475111756,
          0.1095860094292353,
          0.8041406257795676,
          12.5377430373389,
          0,
          0
        ],
        [
          0.3176939798050048,
          0.7605774852783892,
          0.4428835054733844,
          0.1056556291954594,
          0.8579282777350639,
          18.4406005754291,
          0,
          0
        ],
        [
          0.1702780552103149,
          0.05977098849846699,
          -0.1105070667118479,
          0.4889272971638762,
          0.190694045726027,
          0.7195419533607916,
          0,
          0
        ],
        [
          0.4953856712251238,
          0.4504810169748229,
          -0.04490465425030093,
          0.475230927135937,
          0.4435281300585621,
          2.433938933989728,
          0,
          0
        ],
        [
          0.2600523395032469,
          0.8854611246498834,
          0.6254087851466364,
          0.03900389808955432,
          0.9381275475109379,
          46.30163017271015,
          0,
          0
        ],
        [
          0.2029843186966288,
          0.573557361106552,
          0.3705730424099232,
          0.1008384257021847,
          0.8652408507432586,
          19.60696974894037,
          0,
          0
        ],
        [
          0.9055164592075674,
          0.2037253888092922,
          -0.7017910703982753,
          0.8990413749376702,
          0.06265332638041364,
          0.2041153258408985,
          0,
          0
        ],
        [
          3.503579126757112,
          0.4779124847489389,
          -3.025666642008173,
          0.8823145883518267,
          0.09693505878804638,
          0.3277884293682551,
          0,
          0
        ],
        [
          0.2084758380054962,
          0.3802466874156419,
          0.1717708494101457,
          0.2108947944535663,
          0.7209445660581791,
          7.889384321842885,
          0,
          0
        ],
        [
          0.6710271745983216,
          0.8318656648472181,
          0.1608384902488965,
          0.2785937586102924,
          0.6271777116510082,
          5.137129006564527,
          0,
          0
        ],
        [
          0.2138221281620032,
          0.5689071949451554,
          0.3550850667831522,
          0.1120408269526394,
          0.852234315646397,
          17.61234367995196,
          0,
          0
        ],
        [
          0.5525600364138298,
          0.4135740173800241,
          -0.1389860190338056,
          0.5759425800433777,
          0.3488492805465632,
          1.636017822926659,
          0,
          0
        ],
        [
          0.8498718734325315,
          1.106291360581082,
          0.256419487148551,
          0.1816504467253796,
          0.6897740000292941,
          6.78985267059304,
          0,
          0
        ],
        [
          2.251889033806791,
          0.7169383227637932,
          -1.534950711042998,
          0.9314996592224793,
          0.03767503966106325,
          0.1195538844440387,
          0,
          0
        ],
        [
          1.815632446847973,
          0.9020339746095654,
          -0.9135984722384074,
          0.7343820273354411,
          0.1808863867776373,
          0.6743625803452268,
          0,
          0
        ],
        [
          0.247646558567355,
          0.8885819304913515,
          0.6409353719239965,
          0.03745892601946024,
          0.9412022472308517,
          48.88256104975925,
          0,
          0
        ],
        [
          0.8638956652888615,
          0.5808002819438612,
          -0.2830953833450003,
          0.638637263210495,
          0.289286820717226,
          1.242985330844041,
          0,
          0
        ],
        [
          1.792641546609246,
          1.308283541786734,
          -0.484358004822512,
          0.5035805598558571,
          0.3483156049102289,
          1.632177300956949,
          0,
          0
        ],
        [
          1.406116559242222,
          1.093776185720832,
          -0.3123403735213899,
          0.4360785341774223,
          0.405708073777422,
          2.084709492818916,
          0,
          0
        ],
        [
          1.072213383986762,
          0.7354884538991583,
          -0.3367249300876033,
          0.4843989049249811,
          0.4520410486861728,
          2.519193758476869,
          0,
          0
        ],
        [
          1.592996052090091,
          3.160642221427125,
          1.567646169337034,
          0.2460398052956742,
          0.5451775022763509,
          3.660392951905526,
          0,
          0
        ],
        [
          0.3531675950230517,
          1.888984922400136,
          1.535817327377084,
          0.01100466788783656,
          0.9706152592514776,
          100.8688280397552,
          0,
          0
        ],
        [
          2.542002387734999,
          0.9072863070536443,
          -1.634716080681355,
          0.9415267266429025,
          0.02872707190730197,
          0.09031955750172725,
          0,
          0
        ],
        [
          0.4005120386580577,
          0.9527959651767729,
          0.5522839265187152,
          0.06824646706252585,
          0.8873146142842316,
          24.04594019425914,
          0,
          0
        ],
        [
          0.8315284301057252,
          0.8862640757624853,
          0.05473564565676015,
          0.3225162693564038,
          0.5564289043844439,
          3.830700223869997,
          0,
          0
        ],
        [
          1.071161227214437,
          0.3820516739216909,
          -0.6891095532927457,
          0.8942553935063514,
          0.07309521299510517,
          0.2408161087753334,
          0,
          0
        ],
        [
          4.723277369616993,
          0.8030559172863287,
          -3.920221452330664,
          0.9337217138217618,
          0.03964383756561822,
          0.1260593560277982,
          0,
          0
        ],
        [
          0.3000174809552672,
          0.832779394476123,
          0.5327619135208559,
          0.07014909746488975,
          0.8986428498539986,
          27.07475004191855,
          0,
          0
        ],
        [
          1.549014746589963,
          0.7057340646047747,
          -0.8432806819851886,
          0.7581155229978498,
          0.1788361715190286,
          0.6650545620006716,
          0,
          0
        ],
        [
          1.503333564286186,
          0.4270239446443432,
          -1.076309619641843,
          0.7422433331150232,
          0.219823579890971,
          0.8604253155188977,
          0,
          0
        ],
        [
          0.8843721238562531,
          0.4130925998922726,
          -0.4712795239639805,
          0.7328095261649921,
          0.2109166843463005,
          0.8162436175997472,
          0,
          0
        ],
        [
          0.4231797268119737,
          0.9496828689996637,
          0.52650314218769,
          0.06404469128969519,
          0.89370109262127,
          25.67409903206495,
          0,
          0
        ],
        [
          1.657892150223207,
          0.9062965046640092,
          -0.7515956455591981,
          0.6921710479372597,
          0.2053869436444461,
          0.7893122794298431,
          0,
          0
        ],
        [
          0.2298760071241126,
          0.8229884611285041,
          0.5931124540043915,
          0.04483360970084214,
          0.9351357714802392,
          44.0251796573769,
          0,
          0
        ],
        [
          2.569375531047942,
          0.9727926650996398,
          -1.596582865948302,
          0.9362577817243388,
          0.03094532807024302,
          0.09751659651390693,
          0,
          0
        ],
        [
          1.008179537147174,
          0.8480112511408159,
          -0.1601682860063581,
          0.4680056892129688,
          0.4112842858830488,
          2.133379963946046,
          0,
          0
        ],
        [
          0.6507219543562669,
          0.9778743593047781,
          0.3271524049485112,
          0.1530869644178433,
          0.748850794572039,
          9.10531993231581,
          0,
          0
        ],
        [
          0.2860126289671609,
          0.6126941113066485,
          0.3266814823394876,
          0.1536342599723742,
          0.8055378556444336,
          12.64976937813162,
          0,
          0
        ],
        [
          0.4338726408546584,
          0.7307691848671694,
          0.296896544012511,
          0.1670701121106584,
          0.7769013999164146,
          10.63410104297249,
          0,
          0
        ],
        [
          0.3988845640102507,
          0.7996384981944694,
          0.4007539341842187,
          0.1319050905285598,
          0.8231146713758656,
          14.21020206935936,
          0,
          0
        ],
        [
          0.2542324721207433,
          0.6806971745390856,
          0.4264647024183423,
          0.09840897638047193,
          0.8699281836508882,
          20.42358231333772,
          0,
          0
        ],
        [
          0.4998335815474434,
          0.263158761808205,
          -0.2366748197392384,
          0.6975504494808825,
          0.2172970353027386,
          0.8477905003899207,
          0,
          0
        ],
        [
          0.4924307760071295,
          0.6267337319703826,
          0.1343029559632531,
          0.3037344940056883,
          0.624626804832877,
          5.0814667007006,
          0,
          0
        ],
        [
          1.438898186202433,
          0.6084972428391084,
          -0.830400943363325,
          0.7807615326696278,
          0.165593003993623,
          0.6060323000815326,
          0,
          0
        ],
        [
          0.4523885421473346,
          0.6413589929226949,
          0.1889704507753603,
          0.2574751169220501,
          0.6897528414675012,
          6.789181347074516,
          0,
          0
        ],
        [
          0.4409045297076792,
          0.6651249348571149,
          0.2242204051494356,
          0.2185631471324718,
          0.7184517164272138,
          7.792493098693588,
          0,
          0
        ],
        [
          1.495081934798149,
          1.038587302702006,
          -0.4564946320961429,
          0.5039132047015317,
          0.3751715362620809,
          1.833583955049579,
          0,
          0
        ],
        [
          0.7870823771484958,
          0.5935929915318243,
          -0.1934893856166715,
          0.5833263341109167,
          0.3395072227464401,
          1.569685580982119,
          0,
          0
        ],
        [
          2.937998657315716,
          2.014082519156698,
          -0.9239161381590186,
          0.6568835053353191,
          0.2466859195533649,
          1.000000000000002,
          0,
          0
        ],
        [
          0.4926988213764664,
          0.6122082203666067,
          0.1195093989901403,
          0.3196459360227351,
          0.6085626503283164,
          4.747606940671901,
          0,
          0
        ],
        [
          0.8323038875282577,
          0.4841318527298491,
          -0.3481720347984086,
          0.7491229018431437,
          0.1909310883351459,
          0.7206474562782744,
          0,
          0
        ],
        [
          0.18563167098935,
          0.7991207765171615,
          0.6134891055278116,
          0.02826431447720824,
          0.9576329666574855,
          69.02441863763461,
          0,
          0
        ],
        [
          0.2100031003579735,
          0.5454490495766462,
          0.3354459492186727,
          0.1176687223615344,
          0.8443892855458754,
          16.57047435451504,
          0,
          0
        ],
        [
          0.4776059800932624,
          0.3683569468277152,
          -0.1092490332655472,
          0.5506154618637781,
          0.362040774386472,
          1.732990917691467,
          0,
          0
        ],
        [
          1.076493406598678,
          0.304564553167443,
          -0.771928853431235,
          0.7352701696731113,
          0.2169171058322015,
          0.845897590283235,
          0,
          0
        ],
        [
          0.3072673562547329,
          0.05663832628374261,
          -0.2506290299709903,
          0.6305728438789411,
          0.1319066263443809,
          0.4640148669182786,
          0,
          0
        ],
        [
          0.1531069341176085,
          0.05917358566676,
          -0.0939333484508485,
          0.4642003527652946,
          0.1992264200573682,
          0.7597468687643175,
          0,
          0
        ],
        [
          1.209503084562876,
          0.8206856819126901,
          -0.3888174026501857,
          0.6334256146588089,
          0.2367437697371889,
          0.9471961505964843,
          0,
          0
        ],
        [
          0.4346196907315704,
          0.6257470057069299,
          0.1911273149753595,
          0.2549301418822374,
          0.6937989653050848,
          6.91924514397882,
          0,
          0
        ],
        [
          0.5517474778122163,
          0.69501055763915,
          0.1432630798269336,
          0.2816306631212693,
          0.663556617509634,
          6.022789960335968,
          0,
          0
        ],
        [
          1.172135661839838,
          0.7911470421784507,
          -0.3809886196613871,
          0.5844642668584399,
          0.3169332942911264,
          1.416891096374446,
          0,
          0
        ],
        [
          1.240205259667129,
          1.006113755039539,
          -0.23409150462759,
          0.4206712707894342,
          0.4333678404361185,
          2.335539324094601,
          0,
          0
        ],
        [
          0.9913749845691411,
          0.7727827398666655,
          -0.2185922447024756,
          0.5223082929799426,
          0.3753092568068054,
          1.834661423542793,
          0,
          0
        ],
        [
          2.382398331066461,
          1.740114719283542,
          -0.6422836117829196,
          0.5748208063353145,
          0.1870455062889786,
          0.7026074760326514,
          0,
          0
        ],
        [
          1.374455873180154,
          2.379769783687089,
          1.005313910506935,
          0.1330815758231423,
          0.6796151931694959,
          6.477730713654341,
          0,
          0
        ],
        [
          0.3068764864704801,
          0.8398900145641459,
          0.5330135280936659,
          0.0699953939560712,
          0.8979565019295606,
          26.8721048427111,
          0,
          0
        ],
        [
          0.2093529586692949,
          0.4928014671218888,
          0.2834485084525938,
          0.1445328594569252,
          0.8091998340648966,
          12.95116274214402,
          0,
          0
        ],
        [
          1.706762230214053,
          0.05903834581253279,
          -1.64772388440152,
          0.9989370774000331,
          0.0005543640532496333,
          0.00169382137530633,
          0,
          0
        ],
        [
          0.5293475509431499,
          1.402454217228815,
          0.8731066662856654,
          0.03133744181500054,
          0.9138028477468577,
          32.37362358932198,
          0,
          0
        ],
        [
          1.565269650904868,
          1.626977983041442,
          0.06170833213657345,
          0.3197393544693154,
          0.4731618915347462,
          2.742611553447627,
          0,
          0
        ],
        [
          0.9975225364371362,
          0.8089568588152468,
          -0.1885656776218894,
          0.464413620175725,
          0.4470003350103536,
          2.468395261936461,
          0,
          0
        ],
        [
          2.284366542858399,
          0.955609098265497,
          -1.328757444592902,
          0.8668715335414691,
          0.07781677819093116,
          0.2576841779386094,
          0,
          0
        ],
        [
          0.5881393213695527,
          1.245607595985417,
          0.6574682746158647,
          0.06629463209832254,
          0.8595373233573561,
          18.68682520715009,
          0,
          0
        ],
        [
          2.325441939993263,
          1.57656387020834,
          -0.7488780697849229,
          0.6071095011472242,
          0.1584443660566877,
          0.5749441946068147,
          0,
          0
        ],
        [
          2.093304564552703,
          1.296262593178177,
          -0.797041971374526,
          0.6482361772210234,
          0.2138968793172911,
          0.8309151007808678,
          0,
          0
        ],
        [
          1.435606030284116,
          0.9509716651639433,
          -0.4846343651201723,
          0.5710692469526728,
          0.2977774256081511,
          1.29493720264758,
          0,
          0
        ],
        [
          0.5512629400472467,
          1.026283108440958,
          0.4750201683937113,
          0.1067415706448497,
          0.8289463477507745,
          14.79877593539319,
          0,
          0
        ],
        [
          0.3313320814539004,
          1.147497029972365,
          0.8161649485184649,
          0.02967526877788247,
          0.9401627240739029,
          47.98029763034735,
          0,
          0
        ],
        [
          2.423030097161855,
          1.711220429643434,
          -0.7118096675184207,
          0.5892787265254494,
          0.1641107209511487,
          0.5995424274710988,
          0,
          0
        ],
        [
          2.157385266530594,
          1.697263319528167,
          -0.4601219470024276,
          0.5161539715139651,
          0.2522567910831039,
          1.030201346395685,
          0,
          0
        ],
        [
          1.641468233219049,
          2.616229692558675,
          0.9747614593396261,
          0.1017468292568225,
          0.5698726601907096,
          4.045875343151303,
          0,
          0
        ],
        [
          4.049184976151714,
          1.670534825088905,
          -2.378650151062808,
          0.6752372150468712,
          0.1081585499606447,
          0.3703436706707205,
          0,
          0
        ],
        [
          3.286996741472406,
          2.683703074296959,
          -0.6032936671754467,
          0.2082185900290794,
          0.20425824661085,
          0.7838612156422942,
          0,
          0
        ],
        [
          2.729011968896346,
          1.303019957052344,
          -1.425992011844002,
          0.6824270641378876,
          0.1940453810619802,
          0.7352320740853366,
          0,
          0
        ],
        [
          2.770430241477028,
          4.959961413153221,
          2.189531171676192,
          0.3580541904184701,
          0.4559582453198002,
          2.559319848005492,
          0,
          0
        ],
        [
          3.538507442816044,
          5.169631732404081,
          1.631124289588037,
          0.4339561203747582,
          0.3228380802656239,
          1.455874543543891,
          0,
          0
        ],
        [
          2.577341488250474,
          1.55040758974487,
          -1.026933898505604,
          0.6444477102146373,
          0.2084152960325004,
          0.8040145713956928,
          0,
          0
        ],
        [
          11.32393874909985,
          0.5099449526770912,
          -10.81399379642276,
          0.9926006556968763,
          0.0008539885769676891,
          0.002610086054460429,
          0,
          0
        ],
        [
          12.06660723005988,
          1.778003763821388,
          -10.28860346623849,
          0.8425791586094409,
          0.00592221163676505,
          0.01819262120381506,
          0,
          0
        ],
        [
          4.240885605021598,
          18.40240330227658,
          14.16151769725498,
          0.09405127161803505,
          0.7464068650149345,
          8.988140576433377,
          0,
          0
        ],
        [
          2.80594175980876,
          1.466085365707465,
          -1.339856394101295,
          0.6557124789346818,
          0.1943138907268647,
          0.7364948177014421,
          0,
          0
        ],
        [
          2.262733570658967,
          1.45490085463528,
          -0.8078327160236869,
          0.6457372316825031,
          0.1838489819571139,
          0.687895433370018,
          0,
          0
        ],
        [
          3.511893960722779,
          6.890781408382427,
          3.378887447659648,
          0.2376051290821329,
          0.3870210154425481,
          1.928060628924164,
          0,
          0
        ],
        [
          4.619831684234869,
          7.944990784411795,
          3.325159100176926,
          0.3809919125185912,
          0.3946564062722718,
          1.990897631403721,
          0,
          0
        ],
        [
          2.937998657315718,
          2.014082519156698,
          -0.9239161381590195,
          0.6568835053353188,
          0.2466859195533649,
          1.000000000000002,
          0,
          0
        ],
        [
          2.937998657315716,
          2.014082519156698,
          -0.9239161381590186,
          0.6568835053353191,
          0.2466859195533649,
          1.000000000000002,
          0,
          0
        ],
        [
          2.937998657315723,
          2.014082519156699,
          -0.9239161381590235,
          0.6568835053353193,
          0.246685919553365,
          1.000000000000003,
          0,
          0
        ],
        [
          7.586399662781646,
          2.862390155398819,
          -4.724009507382827,
          0.8165186513448535,
          0.07488328702822411,
          0.2471838523751369,
          0,
          0
        ],
        [
          1.966726002094602,
          1.690009755083901,
          -0.2767162470107005,
          0.4101873650356321,
          0.3923189336886324,
          1.971493214646032,
          0,
          0
        ],
        [
          2.001663088240838,
          1.571168712245853,
          -0.4304943759949855,
          0.5294549096106926,
          0.2894691818345239,
          1.244088105253831,
          0,
          0
        ],
        [
          2.686743357136486,
          1.727919196043504,
          -0.9588241610929824,
          0.5327282246933861,
          0.2791438198549577,
          1.18252713390061,
          0,
          0
        ],
        [
          4.375233293265574,
          10.91988416343812,
          6.544650870172542,
          0.2467369330240796,
          0.4912339436777533,
          2.948505645153191,
          0,
          0
        ],
        [
          4.76026070065273,
          3.708656724588197,
          -1.051603976064533,
          0.6774860055820096,
          0.1635686172789818,
          0.5971746820866441,
          0,
          0
        ],
        [
          5.094003081555964,
          19.01121517469074,
          13.91721209313477,
          0.2119919983816272,
          0.6480209395840427,
          5.622169510125903,
          0,
          0
        ],
        [
          2.937998657315713,
          2.014082519156699,
          -0.9239161381590142,
          0.656883505335319,
          0.246685919553365,
          1.000000000000003,
          0,
          0
        ]
      ]
    },
    "headers": [
      [
        "alpha",
        "Mean posterior synonymous substitution rate at a site"
      ],
      [
        "beta",
        "Mean posterior non-synonymous substitution rate at a site"
      ],
      [
        "beta-alpha",
        "Mean posterior beta-alpha"
      ],
      [
        "Prob[alpha>beta]",
        "Posterior probability of negative selection at a site"
      ],
      [
        "Prob[alpha<beta]",
        "Posterior probability of positive selection at a site"
      ],
      [
        "BayesFactor[alpha<beta]",
        "Empiricial Bayes Factor for positive selection at a site"
      ]
    ]
  },
  "analysis": {
    "authors": "Sergei L Kosakovsky Pond",
    "citation": "FUBAR: a fast, unconstrained bayesian approximation for inferring selection (2013), Mol Biol Evol. 30(5):1196-205",
    "contact": "spond@temple.edu",
    "info": "Perform a Fast Unbiased AppRoximate Bayesian (FUBAR)\n    analysis of a coding sequence alignment to determine whether some\n    sites have been subject to pervasive purifying or diversifying\n    selection.\n\n    v2.1 introduces two more methods for estimating the posterior distribution of grid weights:\n    collapsed Gibbs MCMC (faster) and 0-th order Variation Bayes approximation (fastest).\n\n    Please note that a FUBAR analysis generates a cache and a results JSON file in the same directory as\n    directory as the original alignment. HyPhy needs to have write\n    privileges to this directory. For example if the original file is in\n    /home/sergei/FUBAR/data/pol.nex then at the end of a FUBAR run, there\n    will also exist FUBAR-generated files /home/sergei/FUBAR/data/pol.nex.FUBAR.json,\n    /home/sergei/FUBAR/data/pol.nex.fubrar.cache. They also\n    provide checkpointing so that a partially completed analysis can be\n    restarted.",
    "requirements": "in-frame codon alignment (possibly partitioned) and a phylogenetic tree (one per partition)",
    "version": "2.2"
  },
  "branch attributes": {
    "0": {
      "ATTLR2_2642_BP": {
        "Nucleotide GTR": 0.1452714845456566,
        "original name": "ATTLR2_2642_BP"
      },
      "CBTLR2_2642_BP": {
        "Nucleotide GTR": 0.1236649176436283,
        "original name": "CBTLR2_2642_BP"
      },
      "CCATLR2_2642_BP": {
        "Nucleotide GTR": 0.06209644258426689,
        "original name": "CCATLR2_2642_BP"
      },
      "CCTLR2_2642_BP": {
        "Nucleotide GTR": 0.05053589190841314,
        "original name": "CCTLR2_2642_BP"
      },
      "CITLR2_2642_BP": {
        "Nucleotide GTR": 0.02001045029810533,
        "original name": "CITLR2_2642_BP"
      },
      "DRTLR2_2642_BP": {
        "Nucleotide GTR": 0.1109938841615239,
        "original name": "DRTLR2_2642_BP"
      },
      "ECTLR2_2642_BP": {
        "Nucleotide GTR": 0.1138146705830255,
        "original name": "ECTLR2_2642_BP"
      },
      "GMTLR2_2642_BP": {
        "Nucleotide GTR": 0.7698374759638614,
        "original name": "GMTLR2_2642_BP"
      },
      "IPTLR2_2642_BP": {
        "Nucleotide GTR": 0.08922700410418691,
        "original name": "IPTLR2_2642_BP"
      },
      "LMTLR2_2642_BP": {
        "Nucleotide GTR": 0.08088356731963327,
        "original name": "LMTLR2_2642_BP"
      },
      "MATLR2_2642_BP": {
        "Nucleotide GTR": 0.01799163141511466,
        "original name": "MATLR2_2642_BP"
      },
      "MMTLR2_2642_BP": {
        "Nucleotide GTR": 0.117244179985479,
        "original name": "MMTLR2_2642_BP"
      },
      "Node1": {
        "Nucleotide GTR": 0.006084379557624336
      },
      "Node11": {
        "Nucleotide GTR": 0.04114021010423881
      },
      "Node15": {
        "Nucleotide GTR": 0.1825226067803712
      },
      "Node18": {
        "Nucleotide GTR": 0.1419843583196369
      },
      "Node19": {
        "Nucleotide GTR": 0.16540407514458
      },
      "Node2": {
        "Nucleotide GTR": 0.0129429711253547
      },
      "Node20": {
        "Nucleotide GTR": 0.02771308300975412
      },
      "Node21": {
        "Nucleotide GTR": 0.008974683292937699
      },
      "Node26": {
        "Nucleotide GTR": 0.1957572945291157
      },
      "Node27": {
        "Nucleotide GTR": 0.04663132954142713
      },
      "Node28": {
        "Nucleotide GTR": 0.02753215965150995
      },
      "Node3": {
        "Nucleotide GTR": 0.02455753406287613
      },
      "Node31": {
        "Nucleotide GTR": 0.03296108792297323
      },
      "Node38": {
        "Nucleotide GTR": 0.04284877804452419
      },
      "Node4": {
        "Nucleotide GTR": 0.0834805892177268
      },
      "Node42": {
        "Nucleotide GTR": 0.0221085362301803
      },
      "Node5": {
        "Nucleotide GTR": 0.2456747782243195
      },
      "Node6": {
        "Nucleotide GTR": 0.1209609131423121
      },
      "Node7": {
        "Nucleotide GTR": 0.1695765517206497
      },
      "Node8": {
        "Nucleotide GTR": 0.1843659695439945
      },
      "Node9": {
        "Nucleotide GTR": 0.05990036680993174
      },
      "OFTLR2_2642_BP": {
        "Nucleotide GTR": 0.05774952875178354,
        "original name": "OFTLR2_2642_BP"
      },
      "OMTLR2_2642_BP": {
        "Nucleotide GTR": 0.02795578944548342,
        "original name": "OMTLR2_2642_BP"
      },
      "ONTLR2_2642_BP": {
        "Nucleotide GTR": 0.1555041806412292,
        "original name": "ONTLR2_2642_BP"
      },
      "PFTLR2_2642_BP": {
        "Nucleotide GTR": 0.06292501957310366,
        "original name": "PFTLR2_2642_BP"
      },
      "PHTLR2_2642_BP": {
        "Nucleotide GTR": 0.05480597082224968,
        "original name": "PHTLR2_2642_BP"
      },
      "SATLR2_2642_BP": {
        "Nucleotide GTR": 0.1846460201409633,
        "original name": "SATLR2_2642_BP"
      },
      "SDTLR2_2642_BP": {
        "Nucleotide GTR": 0.1003583534323042,
        "original name": "SDTLR2_2642_BP"
      },
      "SMTLR2_2642_BP": {
        "Nucleotide GTR": 0.09957322704938745,
        "original name": "SMTLR2_2642_BP"
      },
      "STTLR2_2642_BP": {
        "Nucleotide GTR": 0.0276627999731575,
        "original name": "STTLR2_2642_BP"
      },
      "TFTLR2_2642_BP": {
        "Nucleotide GTR": 0.1053141152693907,
        "original name": "TFTLR2_2642_BP"
      },
      "TOTLR2_2642_BP": {
        "Nucleotide GTR": 0.08796221026270494,
        "original name": "TOTLR2_2642_BP"
      },
      "TRTLR2_2642_BP": {
        "Nucleotide GTR": 0.1886629417446166,
        "original name": "TRTLR2_2642_BP"
      }
    },
    "attributes": {
      "Nucleotide GTR": {
        "attribute type": "branch length",
        "display order": 0
      },
      "original name": {
        "attribute type": "node label",
        "display order": -1
      }
    }
  },
  "data partitions": {
    "0": {
      "coverage": [
        [
          0,
          1,
          2,
          3,
          4,
          5,
          6,
          7,
          8,
          9,
          10,
          11,
          12,
          13,
          14,
          15,
          16,
          17,
          18,
          19,
          20,
          21,
          22,
          23,
          24,
          25,
          26,
          27,
          28,
          29,
          30,
          31,
          32,
          33,
          34,
          35,
          36,
          37,
          38,
          39,
          40,
          41,
          42,
          43,
          44,
          45,
          46,
          47,
          48,
          49,
          50,
          51,
          52,
          53,
          54,
          55,
          56,
          57,
          58,
          59,
          60,
          61,
          62,
          63,
          64,
          65,
          66,
          67,
          68,
          69,
          70,
          71,
          72,
          73,
          74,
          75,
          76,
          77,
          78,
          79,
          80,
          81,
          82,
          83,
          84,
          85,
          86,
          87,
          88,
          89,
          90,
          91,
          92,
          93,
          94,
          95,
          96,
          97,
          98,
          99,
          100,
          101,
          102,
          103,
          104,
          105,
          106,
          107,
          108,
          109,
          110,
          111,
          112,
          113,
          114,
          115,
          116,
          117,
          118,
          119,
          120,
          121,
          122,
          123,
          124,
          125,
          126,
          127,
          128,
          129,
          130,
          131,
          132,
          133,
          134,
          135,
          136,
          137,
          138,
          139,
          140,
          141,
          142,
          143,
          144,
          145,
          146,
          147,
          148,
          149,
          150,
          151,
          152,
          153,
          154,
          155,
          156,
          157,
          158,
          159,
          160,
          161,
          162,
          163,
          164,
          165,
          166,
          167,
          168,
          169,
          170,
          171,
          172,
          173,
          174,
          175,
          176,
          177,
          178,
          179,
          180,
          181,
          182,
          183,
          184,
          185,
          186,
          187,
          188,
          189,
          190,
          191,
          192,
          193,
          194,
          195,
          196,
          197,
          198,
          199,
          200,
          201,
          202,
          203,
          204,
          205,
          206,
          207,
          208,
          209,
          210,
          211,
          212,
          213,
          214,
          215,
          216,
          217,
          218,
          219,
          220,
          221,
          222,
          223,
          224,
          225,
          226,
          227,
          228,
          229,
          230,
          231,
          232,
          233,
          234,
          235,
          236,
          237,
          238,
          239,
          240,
          241,
          242,
          243,
          244,
          245,
          246,
          247,
          248,
          249,
          250,
          251,
          252,
          253,
          254,
          255,
          256,
          257,
          258,
          259,
          260,
          261,
          262,
          263,
          264,
          265,
          266,
          267,
          268,
          269,
          270,
          271,
          272,
          273,
          274,
          275,
          276,
          277,
          278,
          279,
          280,
          281,
          282,
          283,
          284,
          285,
          286,
          287,
          288,
          289,
          290,
          291,
          292,
          293,
          294,
          295,
          296,
          297,
          298,
          299,
          300,
          301,
          302,
          303,
          304,
          305,
          306,
          307,
          308,
          309,
          310,
          311,
          312,
          313,
          314,
          315,
          316,
          317,
          318,
          319,
          320,
          321,
          322,
          323,
          324,
          325,
          326,
          327,
          328,
          329,
          330,
          331,
          332,
          333,
          334,
          335,
          336,
          337,
          338,
          339,
          340,
          341,
          342,
          343,
          344,
          345,
          346,
          347,
          348,
          349,
          350,
          351,
          352,
          353,
          354,
          355,
          356,
          357,
          358,
          359,
          360,
          361,
          362,
          363,
          364,
          365,
          366,
          367,
          368,
          369,
          370,
          371,
          372,
          373,
          374,
          375,
          376,
          377,
          378,
          379,
          380,
          381,
          382,
          383,
          384,
          385,
          386,
          387,
          388,
          389,
          390,
          391,
          392,
          393,
          394,
          395,
          396,
          397,
          398,
          399,
          400,
          401,
          402,
          403,
          404,
          405,
          406,
          407,
          408,
          409,
          410,
          411,
          412,
          413,
          414,
          415,
          416,
          417,
          418,
          419,
          420,
          421,
          422,
          423,
          424,
          425,
          426,
          427,
          428,
          429,
          430,
          431,
          432,
          433,
          434,
          435,
          436,
          437,
          438,
          439,
          440,
          441,
          442,
          443,
          444,
          445,
          446,
          447,
          448,
          449,
          450,
          451,
          452,
          453,
          454,
          455,
          456,
          457,
          458,
          459,
          460,
          461,
          462,
          463,
          464,
          465,
          466,
          467,
          468,
          469,
          470,
          471,
          472,
          473,
          474,
          475,
          476,
          477,
          478,
          479,
          480,
          481,
          482,
          483,
          484,
          485,
          486,
          487,
          488,
          489,
          490,
          491,
          492,
          493,
          494,
          495,
          496,
          497,
          498,
          499,
          500,
          501,
          502,
          503,
          504,
          505,
          506,
          507,
          508,
          509,
          510,
          511,
          512,
          513,
          514,
          515,
          516,
          517,
          518,
          519,
          520,
          521,
          522,
          523,
          524,
          525,
          526,
          527,
          528,
          529,
          530,
          531,
          532,
          533,
          534,
          535,
          536,
          537,
          538,
          539,
          540,
          541,
          542,
          543,
          544,
          545,
          546,
          547,
          548,
          549,
          550,
          551,
          552,
          553,
          554,
          555,
          556,
          557,
          558,
          559,
          560,
          561,
          562,
          563,
          564,
          565,
          566,
          567,
          568,
          569,
          570,
          571,
          572,
          573,
          574,
          575,
          576,
          577,
          578,
          579,
          580,
          581,
          582,
          583,
          584,
          585,
          586,
          587,
          588,
          589,
          590,
          591,
          592,
          593,
          594,
          595,
          596,
          597,
          598,
          599,
          600,
          601,
          602,
          603,
          604,
          605,
          606,
          607,
          608,
          609,
          610,
          611,
          612,
          613,
          614,
          615,
          616,
          617,
          618,
          619,
          620,
          621,
          622,
          623,
          624,
          625,
          626,
          627,
          628,
          629,
          630,
          631,
          632,
          633,
          634,
          635,
          636,
          637,
          638,
          639,
          640,
          641,
          642,
          643,
          644,
          645,
          646,
          647,
          648,
          649,
          650,
          651,
          652,
          653,
          654,
          655,
          656,
          657,
          658,
          659,
          660,
          661,
          662,
          663,
          664,
          665,
          666,
          667,
          668,
          669,
          670,
          671,
          672,
          673,
          674,
          675,
          676,
          677,
          678,
          679,
          680,
          681,
          682,
          683,
          684,
          685,
          686,
          687,
          688,
          689,
          690,
          691,
          692,
          693,
          694,
          695,
          696,
          697,
          698,
          699,
          700,
          701,
          702,
          703,
          704,
          705,
          706,
          707,
          708,
          709,
          710,
          711,
          712,
          713,
          714,
          715,
          716,
          717,
          718,
          719,
          720,
          721,
          722,
          723,
          724,
          725,
          726,
          727,
          728,
          729,
          730,
          731,
          732,
          733,
          734,
          735,
          736,
          737,
          738,
          739,
          740,
          741,
          742,
          743,
          744,
          745,
          746,
          747,
          748,
          749,
          750,
          751,
          752,
          753,
          754,
          755,
          756,
          757,
          758,
          759,
          760,
          761,
          762,
          763,
          764,
          765,
          766,
          767,
          768,
          769,
          770,
          771,
          772,
          773,
          774,
          775,
          776,
          777,
          778,
          779,
          780,
          781,
          782,
          783,
          784,
          785,
          786,
          787,
          788,
          789,
          790,
          791,
          792,
          793,
          794,
          795,
          796,
          797,
          798,
          799,
          800,
          801,
          802,
          803,
          804,
          805,
          806,
          807,
          808,
          809,
          810,
          811,
          812,
          813,
          814,
          815,
          816,
          817,
          818,
          819,
          820,
          821,
          822,
          823,
          824,
          825,
          826,
          827,
          828,
          829,
          830,
          831,
          832,
          833,
          834,
          835,
          836,
          837,
          838,
          839,
          840,
          841,
          842,
          843,
          844,
          845,
          846,
          847,
          848,
          849,
          850,
          851,
          852,
          853,
          854,
          855,
          856,
          857,
          858,
          859,
          860,
          861,
          862,
          863,
          864,
          865,
          866,
          867,
          868,
          869,
          870,
          871,
          872,
          873,
          874,
          875,
          876,
          877,
          878,
          879
        ]
      ],
      "name": "fubar.filter.default"
    }
  },
  "fits": {
    "Nucleotide GTR": {
      "AIC-c": 76609.67884554107,
      "Equilibrium frequencies": [
        [
          0.2537108688005628
        ],
        [
          0.2499120647203658
        ],
        [
          0.2325712275765037
        ],
        [
          0.2638058389025677
        ]
      ],
      "Log Likelihood": -38251.79421378561,
      "Rate Distributions": {},
      "display order": 0,
      "estimated parameters": 53
    }
  },
  "grid": [
    [
      0,
      0,
      0.002299350373438647
    ],
    [
      0,
      0.07142857142857142,
      0.001331524848785144
    ],
    [
      0,
      0.1428571428571428,
      0.001089565464530248
    ],
    [
      0,
      0.2142857142857143,
      0.001039938777695108
    ],
    [
      0,
      0.2857142857142857,
      0.001072753789619877
    ],
    [
      0,
      0.3571428571428571,
      0.00114791471066951
    ],
    [
      0,
      0.4285714285714285,
      0.00124523369574973
    ],
    [
      0,
      0.5,
      0.001352281264190209
    ],
    [
      0,
      0.5714285714285714,
      0.001459701489034775
    ],
    [
      0,
      0.6428571428571428,
      0.001558623803411411
    ],
    [
      0,
      0.7142857142857142,
      0.001639835272146292
    ],
    [
      0,
      0.7857142857142857,
      0.00169488782310104
    ],
    [
      0,
      0.8571428571428571,
      0.001718369891439908
    ],
    [
      0,
      1,
      0.001673251289175347
    ],
    [
      0,
      1.226851851851852,
      0.001460190587582221
    ],
    [
      0,
      2.814814814814814,
      0.0007826875306594798
    ],
    [
      0,
      7.124999999999997,
      0.0006551857965699508
    ],
    [
      0,
      15.51851851851851,
      0.0005493892394062788
    ],
    [
      0,
      29.35648148148148,
      0.0005363542093393299
    ],
    [
      0,
      49.99999999999997,
      0.000534339224836509
    ],
    [
      0.07142857142857142,
      0,
      0.001205631203046678
    ],
    [
      0.07142857142857142,
      0.07142857142857142,
      0.001024803354689841
    ],
    [
      0.07142857142857142,
      0.1428571428571428,
      0.0009510058933214382
    ],
    [
      0.07142857142857142,
      0.2142857142857143,
      0.0009481493831437333
    ],
    [
      0.07142857142857142,
      0.2857142857142857,
      0.0009878862933608299
    ],
    [
      0.07142857142857142,
      0.3571428571428571,
      0.001052009722544161
    ],
    [
      0.07142857142857142,
      0.4285714285714285,
      0.001129174221946889
    ],
    [
      0.07142857142857142,
      0.5,
      0.001212715302051415
    ],
    [
      0.07142857142857142,
      0.5714285714285714,
      0.001298787911334444
    ],
    [
      0.07142857142857142,
      0.6428571428571428,
      0.001384575628568862
    ],
    [
      0.07142857142857142,
      0.7142857142857142,
      0.001466978623620249
    ],
    [
      0.07142857142857142,
      0.7857142857142857,
      0.001542092873179971
    ],
    [
      0.07142857142857142,
      0.8571428571428571,
      0.001605474221820908
    ],
    [
      0.07142857142857142,
      1,
      0.001681502882974436
    ],
    [
      0.07142857142857142,
      1.226851851851852,
      0.001646423766450004
    ],
    [
      0.07142857142857142,
      2.814814814814814,
      0.000861282809061739
    ],
    [
      0.07142857142857142,
      7.124999999999997,
      0.0006555447452535837
    ],
    [
      0.07142857142857142,
      15.51851851851851,
      0.0005493315227106897
    ],
    [
      0.07142857142857142,
      29.35648148148148,
      0.0005362873916703592
    ],
    [
      0.07142857142857142,
      49.99999999999997,
      0.0005342940978942422
    ],
    [
      0.1428571428571428,
      0,
      0.0009307523037532519
    ],
    [
      0.1428571428571428,
      0.07142857142857142,
      0.0008907677255340177
    ],
    [
      0.1428571428571428,
      0.1428571428571428,
      0.0008758311155369394
    ],
    [
      0.1428571428571428,
      0.2142857142857143,
      0.0008936475593935756
    ],
    [
      0.1428571428571428,
      0.2857142857142857,
      0.0009359585944661844
    ],
    [
      0.1428571428571428,
      0.3571428571428571,
      0.0009936016094270093
    ],
    [
      0.1428571428571428,
      0.4285714285714285,
      0.001060093349089079
    ],
    [
      0.1428571428571428,
      0.5,
      0.001131914934201154
    ],
    [
      0.1428571428571428,
      0.5714285714285714,
      0.001207631620289899
    ],
    [
      0.1428571428571428,
      0.6428571428571428,
      0.001286656471515649
    ],
    [
      0.1428571428571428,
      0.7142857142857142,
      0.001368192856716628
    ],
    [
      0.1428571428571428,
      0.7857142857142857,
      0.001450590571940151
    ],
    [
      0.1428571428571428,
      0.8571428571428571,
      0.001531129555896247
    ],
    [
      0.1428571428571428,
      1,
      0.001671607824524705
    ],
    [
      0.1428571428571428,
      1.226851851851852,
      0.001776824162375746
    ],
    [
      0.1428571428571428,
      2.814814814814814,
      0.0009537200158304864
    ],
    [
      0.1428571428571428,
      7.124999999999997,
      0.0006550691748749977
    ],
    [
      0.1428571428571428,
      15.51851851851851,
      0.0005492648880091983
    ],
    [
      0.1428571428571428,
      29.35648148148148,
      0.0005362226398319259
    ],
    [
      0.1428571428571428,
      49.99999999999997,
      0.0005342499151011247
    ],
    [
      0.2142857142857143,
      0,
      0.0008263984926514823
    ],
    [
      0.2142857142857143,
      0.07142857142857142,
      0.000826552911348398
    ],
    [
      0.2142857142857143,
      0.1428571428571428,
      0.0008356649356737449
    ],
    [
      0.2142857142857143,
      0.2142857142857143,
      0.0008634978439122139
    ],
    [
      0.2142857142857143,
      0.2857142857142857,
      0.0009071243121021111
    ],
    [
      0.2142857142857143,
      0.3571428571428571,
      0.0009614377024421463
    ],
    [
      0.2142857142857143,
      0.4285714285714285,
      0.001022685982195099
    ],
    [
      0.2142857142857143,
      0.5,
      0.001089099314906165
    ],
    [
      0.2142857142857143,
      0.5714285714285714,
      0.001160365478442532
    ],
    [
      0.2142857142857143,
      0.6428571428571428,
      0.00123677145477816
    ],
    [
      0.2142857142857143,
      0.7142857142857142,
      0.001318443182804542
    ],
    [
      0.2142857142857143,
      0.7857142857142857,
      0.001404829924483737
    ],
    [
      0.2142857142857143,
      0.8571428571428571,
      0.001494423624783926
    ],
    [
      0.2142857142857143,
      1,
      0.001672088212408884
    ],
    [
      0.2142857142857143,
      1.226851851851852,
      0.001883216359346612
    ],
    [
      0.2142857142857143,
      2.814814814814814,
      0.001063254118674413
    ],
    [
      0.2142857142857143,
      7.124999999999997,
      0.00065397370691707
    ],
    [
      0.2142857142857143,
      15.51851851851851,
      0.0005491912152719917
    ],
    [
      0.2142857142857143,
      29.35648148148148,
      0.0005361598757090245
    ],
    [
      0.2142857142857143,
      49.99999999999997,
      0.0005342066499126609
    ],
    [
      0.2857142857142857,
      0,
      0.0007910023634505639
    ],
    [
      0.2857142857142857,
      0.07142857142857142,
      0.0008001722309688376
    ],
    [
      0.2857142857142857,
      0.1428571428571428,
      0.0008188479450383431
    ],
    [
      0.2857142857142857,
      0.2142857142857143,
      0.0008517700948045006
    ],
    [
      0.2857142857142857,
      0.2857142857142857,
      0.0008965245016303692
    ],
    [
      0.2857142857142857,
      0.3571428571428571,
      0.0009496972317886987
    ],
    [
      0.2857142857142857,
      0.4285714285714285,
      0.001009031952005715
    ],
    [
      0.2857142857142857,
      0.5,
      0.001073738932844071
    ],
    [
      0.2857142857142857,
      0.5714285714285714,
      0.001144054453101385
    ],
    [
      0.2857142857142857,
      0.6428571428571428,
      0.001220620697269813
    ],
    [
      0.2857142857142857,
      0.7142857142857142,
      0.001303958098509411
    ],
    [
      0.2857142857142857,
      0.7857142857142857,
      0.001394098325125671
    ],
    [
      0.2857142857142857,
      0.8571428571428571,
      0.00149034939714815
    ],
    [
      0.2857142857142857,
      1,
      0.0016940168180755
    ],
    [
      0.2857142857142857,
      1.226851851851852,
      0.001991485227136491
    ],
    [
      0.2857142857142857,
      2.814814814814814,
      0.001193304459752204
    ],
    [
      0.2857142857142857,
      7.124999999999997,
      0.0006524382409635242
    ],
    [
      0.2857142857142857,
      15.51851851851851,
      0.0005491121438508002
    ],
    [
      0.2857142857142857,
      29.35648148148148,
      0.0005360990207111841
    ],
    [
      0.2857142857142857,
      49.99999999999997,
      0.0005341642767237561
    ],
    [
      0.3571428571428571,
      0,
      0.000794538936907174
    ],
    [
      0.3571428571428571,
      0.07142857142857142,
      0.0007986876241906323
    ],
    [
      0.3571428571428571,
      0.1428571428571428,
      0.0008199420570432051
    ],
    [
      0.3571428571428571,
      0.2142857142857143,
      0.0008556433911217073
    ],
    [
      0.3571428571428571,
      0.2857142857142857,
      0.0009018245628300823
    ],
    [
      0.3571428571428571,
      0.3571428571428571,
      0.0009554878500054671
    ],
    [
      0.3571428571428571,
      0.4285714285714285,
      0.001015134780125313
    ],
    [
      0.3571428571428571,
      0.5,
      0.001080528091297465
    ],
    [
      0.3571428571428571,
      0.5714285714285714,
      0.00115219045852106
    ],
    [
      0.3571428571428571,
      0.6428571428571428,
      0.001230919987111061
    ],
    [
      0.3571428571428571,
      0.7142857142857142,
      0.001317432225430305
    ],
    [
      0.3571428571428571,
      0.7857142857142857,
      0.001412125978471113
    ],
    [
      0.3571428571428571,
      0.8571428571428571,
      0.001514925720801924
    ],
    [
      0.3571428571428571,
      1,
      0.001741410395799456
    ],
    [
      0.3571428571428571,
      1.226851851851852,
      0.002119160446899319
    ],
    [
      0.3571428571428571,
      2.814814814814814,
      0.001347658566989834
    ],
    [
      0.3571428571428571,
      7.124999999999997,
      0.0006506105956988732
    ],
    [
      0.3571428571428571,
      15.51851851851851,
      0.0005490290957491227
    ],
    [
      0.3571428571428571,
      29.35648148148148,
      0.0005360399965897587
    ],
    [
      0.3571428571428571,
      49.99999999999997,
      0.0005341227708234411
    ],
    [
      0.4285714285714285,
      0,
      0.000825883896271833
    ],
    [
      0.4285714285714285,
      0.07142857142857142,
      0.0008163061276982841
    ],
    [
      0.4285714285714285,
      0.1428571428571428,
      0.00083648388920286
    ],
    [
      0.4285714285714285,
      0.2142857142857143,
      0.0008740426532740386
    ],
    [
      0.4285714285714285,
      0.2857142857142857,
      0.0009222384339456456
    ],
    [
      0.4285714285714285,
      0.3571428571428571,
      0.0009777256391667213
    ],
    [
      0.4285714285714285,
      0.4285714285714285,
      0.001039321421230832
    ],
    [
      0.4285714285714285,
      0.5,
      0.001107110247824497
    ],
    [
      0.4285714285714285,
      0.5714285714285714,
      0.001181789805245126
    ],
    [
      0.4285714285714285,
      0.6428571428571428,
      0.00126425047951069
    ],
    [
      0.4285714285714285,
      0.7142857142857142,
      0.001355343613769199
    ],
    [
      0.4285714285714285,
      0.7857142857142857,
      0.001455767118718484
    ],
    [
      0.4285714285714285,
      0.8571428571428571,
      0.001565998965182812
    ],
    [
      0.4285714285714285,
      1,
      0.001816214389393505
    ],
    [
      0.4285714285714285,
      1.226851851851852,
      0.002278668501786829
    ],
    [
      0.4285714285714285,
      2.814814814814814,
      0.001530660731564077
    ],
    [
      0.4285714285714285,
      7.124999999999997,
      0.0006486099564543302
    ],
    [
      0.4285714285714285,
      15.51851851851851,
      0.0005489432965455742
    ],
    [
      0.4285714285714285,
      29.35648148148148,
      0.0005359827261195672
    ],
    [
      0.4285714285714285,
      49.99999999999997,
      0.0005340821083522455
    ],
    [
      0.5,
      0,
      0.000881031633743673
    ],
    [
      0.5,
      0.07142857142857142,
      0.000850627420832376
    ],
    [
      0.5,
      0.1428571428571428,
      0.0008677606594936422
    ],
    [
      0.5,
      0.2142857142857143,
      0.0009070920286377669
    ],
    [
      0.5,
      0.2857142857142857,
      0.0009581099496814168
    ],
    [
      0.5,
      0.3571428571428571,
      0.001016615990332814
    ],
    [
      0.5,
      0.4285714285714285,
      0.001081484301826444
    ],
    [
      0.5,
      0.5,
      0.001153012524597034
    ],
    [
      0.5,
      0.5714285714285714,
      0.001232044071363194
    ],
    [
      0.5,
      0.6428571428571428,
      0.001319563181083233
    ],
    [
      0.5,
      0.7142857142857142,
      0.001416565347668281
    ],
    [
      0.5,
      0.7857142857142857,
      0.001524060048271257
    ],
    [
      0.5,
      0.8571428571428571,
      0.001643109032244619
    ],
    [
      0.5,
      1,
      0.001920356418716556
    ],
    [
      0.5,
      1.226851851851852,
      0.002480769190351915
    ],
    [
      0.5,
      2.814814814814814,
      0.001747413638869422
    ],
    [
      0.5,
      7.124999999999997,
      0.0006465306288437613
    ],
    [
      0.5,
      15.51851851851851,
      0.0005488557944700741
    ],
    [
      0.5,
      29.35648148148148,
      0.0005359271336593114
    ],
    [
      0.5,
      49.99999999999997,
      0.0005340422662620215
    ],
    [
      0.5714285714285714,
      0,
      0.0009595226940555561
    ],
    [
      0.5714285714285714,
      0.07142857142857142,
      0.0009012358125390588
    ],
    [
      0.5714285714285714,
      0.1428571428571428,
      0.0009143121637814339
    ],
    [
      0.5714285714285714,
      0.2142857142857143,
      0.0009559141099174182
    ],
    [
      0.5714285714285714,
      0.2857142857142857,
      0.001010770108111059
    ],
    [
      0.5714285714285714,
      0.3571428571428571,
      0.001073454027140749
    ],
    [
      0.5714285714285714,
      0.4285714285714285,
      0.00114275880031492
    ],
    [
      0.5714285714285714,
      0.5,
      0.001219171805794797
    ],
    [
      0.5714285714285714,
      0.5714285714285714,
      0.001303706549239108
    ],
    [
      0.5714285714285714,
      0.6428571428571428,
      0.001397480975653591
    ],
    [
      0.5714285714285714,
      0.7142857142857142,
      0.001501682997832377
    ],
    [
      0.5714285714285714,
      0.7857142857142857,
      0.001617699774875135
    ],
    [
      0.5714285714285714,
      0.8571428571428571,
      0.001747281081103835
    ],
    [
      0.5714285714285714,
      1,
      0.002056601819620017
    ],
    [
      0.5714285714285714,
      1.226851851851852,
      0.002737190228143785
    ],
    [
      0.5714285714285714,
      2.814814814814814,
      0.002004024548835481
    ],
    [
      0.5714285714285714,
      7.124999999999997,
      0.000644445764879209
    ],
    [
      0.5714285714285714,
      15.51851851851851,
      0.0005487674779582544
    ],
    [
      0.5714285714285714,
      29.35648148148148,
      0.0005358731456042067
    ],
    [
      0.5714285714285714,
      49.99999999999997,
      0.0005340032222781993
    ],
    [
      0.6428571428571428,
      0,
      0.001063253871901745
    ],
    [
      0.6428571428571428,
      0.07142857142857142,
      0.0009691506242686229
    ],
    [
      0.6428571428571428,
      0.1428571428571428,
      0.0009777673827801002
    ],
    [
      0.6428571428571428,
      0.2142857142857143,
      0.001022627705903391
    ],
    [
      0.6428571428571428,
      0.2857142857142857,
      0.001082574251356681
    ],
    [
      0.6428571428571428,
      0.3571428571428571,
      0.001150631945326297
    ],
    [
      0.6428571428571428,
      0.4285714285714285,
      0.001225461966253004
    ],
    [
      0.6428571428571428,
      0.5,
      0.001307789790436598
    ],
    [
      0.6428571428571428,
      0.5714285714285714,
      0.001398869173300319
    ],
    [
      0.6428571428571428,
      0.6428571428571428,
      0.001500022183505803
    ],
    [
      0.6428571428571428,
      0.7142857142857142,
      0.001612708884088501
    ],
    [
      0.6428571428571428,
      0.7857142857142857,
      0.001738806450580779
    ],
    [
      0.6428571428571428,
      0.8571428571428571,
      0.001880928795056181
    ],
    [
      0.6428571428571428,
      1,
      0.002229002161335949
    ],
    [
      0.6428571428571428,
      1.226851851851852,
      0.003062884258489863
    ],
    [
      0.6428571428571428,
      2.814814814814814,
      0.002307933287491684
    ],
    [
      0.6428571428571428,
      7.124999999999997,
      0.0006424108567138386
    ],
    [
      0.6428571428571428,
      15.51851851851851,
      0.0005486790918948137
    ],
    [
      0.6428571428571428,
      29.35648148148148,
      0.0005358206907432799
    ],
    [
      0.6428571428571428,
      49.99999999999997,
      0.0005339649548642871
    ],
    [
      0.7142857142857142,
      0,
      0.001196219257728523
    ],
    [
      0.7142857142857142,
      0.07142857142857142,
      0.001056672187621672
    ],
    [
      0.7142857142857142,
      0.1428571428571428,
      0.001060886977895762
    ],
    [
      0.7142857142857142,
      0.2142857142857143,
      0.001110503681563371
    ],
    [
      0.7142857142857142,
      0.2857142857142857,
      0.001177095901659075
    ],
    [
      0.7142857142857142,
      0.3571428571428571,
      0.001251817674059987
    ],
    [
      0.7142857142857142,
      0.4285714285714285,
      0.001333225706780929
    ],
    [
      0.7142857142857142,
      0.5,
      0.001422409416457104
    ],
    [
      0.7142857142857142,
      0.5714285714285714,
      0.001520984683255028
    ],
    [
      0.7142857142857142,
      0.6428571428571428,
      0.001630581499558127
    ],
    [
      0.7142857142857142,
      0.7142857142857142,
      0.001753044806049608
    ],
    [
      0.7142857142857142,
      0.7857142857142857,
      0.001890904063041499
    ],
    [
      0.7142857142857142,
      0.8571428571428571,
      0.002047896083562725
    ],
    [
      0.7142857142857142,
      1,
      0.002443269371088854
    ],
    [
      0.7142857142857142,
      1.226851851851852,
      0.003478591208104366
    ],
    [
      0.7142857142857142,
      2.814814814814814,
      0.002668370380979749
    ],
    [
      0.7142857142857142,
      7.124999999999997,
      0.0006404668868977312
    ],
    [
      0.7142857142857142,
      15.51851851851851,
      0.000548591252683108
    ],
    [
      0.7142857142857142,
      29.35648148148148,
      0.0005357697005327867
    ],
    [
      0.7142857142857142,
      49.99999999999997,
      0.0005339274431885068
    ],
    [
      0.7857142857142857,
      0,
      0.001364779157636604
    ],
    [
      0.7857142857142857,
      0.07142857142857142,
      0.001167470614404294
    ],
    [
      0.7857142857142857,
      0.1428571428571428,
      0.001167781454262374
    ],
    [
      0.7857142857142857,
      0.2142857142857143,
      0.001224291317559669
    ],
    [
      0.7857142857142857,
      0.2857142857142857,
      0.001299500030126783
    ],
    [
      0.7857142857142857,
      0.3571428571428571,
      0.001382319963028543
    ],
    [
      0.7857142857142857,
      0.4285714285714285,
      0.001471320856006785
    ],
    [
      0.7857142857142857,
      0.5,
      0.001568185803380656
    ],
    [
      0.7857142857142857,
      0.5714285714285714,
      0.001675085646384347
    ],
    [
      0.7857142857142857,
      0.6428571428571428,
      0.001794106398464307
    ],
    [
      0.7857142857142857,
      0.7142857142857142,
      0.001927631936685833
    ],
    [
      0.7857142857142857,
      0.7857142857142857,
      0.002079068320927386
    ],
    [
      0.7857142857142857,
      0.8571428571428571,
      0.002253639551470662
    ],
    [
      0.7857142857142857,
      1,
      0.002707229976728454
    ],
    [
      0.7857142857142857,
      1.226851851851852,
      0.004014560120289822
    ],
    [
      0.7857142857142857,
      2.814814814814814,
      0.003097012873711874
    ],
    [
      0.7857142857142857,
      7.124999999999997,
      0.0006386430886164601
    ],
    [
      0.7857142857142857,
      15.51851851851851,
      0.000548504462232198
    ],
    [
      0.7857142857142857,
      29.35648148148148,
      0.0005357201092963129
    ],
    [
      0.7857142857142857,
      49.99999999999997,
      0.00053389066709249
    ],
    [
      0.8571428571428571,
      0,
      0.001578408779743775
    ],
    [
      0.8571428571428571,
      0.07142857142857142,
      0.001306885009328417
    ],
    [
      0.8571428571428571,
      0.1428571428571428,
      0.001304330341856897
    ],
    [
      0.8571428571428571,
      0.2142857142857143,
      0.001370774280093863
    ],
    [
      0.8571428571428571,
      0.2857142857142857,
      0.001457167266797843
    ],
    [
      0.8571428571428571,
      0.3571428571428571,
      0.001549705743112248
    ],
    [
      0.8571428571428571,
      0.4285714285714285,
      0.001647221539996331
    ],
    [
      0.8571428571428571,
      0.5,
      0.001752381163235824
    ],
    [
      0.8571428571428571,
      0.5714285714285714,
      0.001868211236146773
    ],
    [
      0.8571428571428571,
      0.6428571428571428,
      0.00199746606162708
    ],
    [
      0.8571428571428571,
      0.7142857142857142,
      0.002143278578174279
    ],
    [
      0.8571428571428571,
      0.7857142857142857,
      0.002310238339339448
    ],
    [
      0.8571428571428571,
      0.8571428571428571,
      0.002505563336489901
    ],
    [
      0.8571428571428571,
      1,
      0.003031460185684354
    ],
    [
      0.8571428571428571,
      1.226851851851852,
      0.004716808628027947
    ],
    [
      0.8571428571428571,
      2.814814814814814,
      0.003608937802310536
    ],
    [
      0.8571428571428571,
      7.124999999999997,
      0.000636959311331906
    ],
    [
      0.8571428571428571,
      15.51851851851851,
      0.0005484191209251795
    ],
    [
      0.8571428571428571,
      29.35648148148148,
      0.0005356718543612005
    ],
    [
      0.8571428571428571,
      49.99999999999997,
      0.0005338546070618825
    ],
    [
      1,
      0,
      0.002203757514726571
    ],
    [
      1,
      0.07142857142857142,
      0.001704890830135945
    ],
    [
      1,
      0.1428571428571428,
      0.001703390857575589
    ],
    [
      1,
      0.2142857142857143,
      0.001805181074301403
    ],
    [
      1,
      0.2857142857142857,
      0.00192568601879056
    ],
    [
      1,
      0.3571428571428571,
      0.002043388869861437
    ],
    [
      1,
      0.4285714285714285,
      0.002159449912009018
    ],
    [
      1,
      0.5,
      0.002280940507361176
    ],
    [
      1,
      0.5714285714285714,
      0.002414313164955136
    ],
    [
      1,
      0.6428571428571428,
      0.002564733999668902
    ],
    [
      1,
      0.7142857142857142,
      0.002737809649747972
    ],
    [
      1,
      0.7857142857142857,
      0.002941913892881834
    ],
    [
      1,
      0.8571428571428571,
      0.003190648111711
    ],
    [
      1,
      1,
      0.00392273068382537
    ],
    [
      1,
      1.226851851851852,
      0.006964174403305231
    ],
    [
      1,
      2.814814814814814,
      0.004969087810611944
    ],
    [
      1,
      7.124999999999997,
      0.0006340559102331829
    ],
    [
      1,
      15.51851851851851,
      0.0005482539507023494
    ],
    [
      1,
      29.35648148148148,
      0.000535579118165557
    ],
    [
      1,
      49.99999999999997,
      0.0005337845601955878
    ],
    [
      1.226851851851852,
      0,
      0.00437247251293761
    ],
    [
      1.226851851851852,
      0.07142857142857142,
      0.002945215436458579
    ],
    [
      1.226851851851852,
      0.1428571428571428,
      0.003009652793438164
    ],
    [
      1.226851851851852,
      0.2142857142857143,
      0.003286914466565737
    ],
    [
      1.226851851851852,
      0.2857142857142857,
      0.003538798266438244
    ],
    [
      1.226851851851852,
      0.3571428571428571,
      0.003712439054946792
    ],
    [
      1.226851851851852,
      0.4285714285714285,
      0.003834617027174038
    ],
    [
      1.226851851851852,
      0.5,
      0.003945111510648683
    ],
    [
      1.226851851851852,
      0.5714285714285714,
      0.004071034399050478
    ],
    [
      1.226851851851852,
      0.6428571428571428,
      0.004228732559737988
    ],
    [
      1.226851851851852,
      0.7142857142857142,
      0.004433045820585529
    ],
    [
      1.226851851851852,
      0.7857142857142857,
      0.004705998763752045
    ],
    [
      1.226851851851852,
      0.8571428571428571,
      0.005085095288267422
    ],
    [
      1.226851851851852,
      1,
      0.006478468627647907
    ],
    [
      1.226851851851852,
      1.226851851851852,
      0.01820057021575454
    ],
    [
      1.226851851851852,
      2.814814814814814,
      0.008727954498845687
    ],
    [
      1.226851851851852,
      7.124999999999997,
      0.000630761349851278
    ],
    [
      1.226851851851852,
      15.51851851851851,
      0.0005480095653058048
    ],
    [
      1.226851851851852,
      29.35648148148148,
      0.0005354412945959133
    ],
    [
      1.226851851851852,
      49.99999999999997,
      0.000533678708411935
    ],
    [
      2.814814814814814,
      0,
      0.02720156500040799
    ],
    [
      2.814814814814814,
      0.07142857142857142,
      0.009235942750739377
    ],
    [
      2.814814814814814,
      0.1428571428571428,
      0.008642081571385407
    ],
    [
      2.814814814814814,
      0.2142857142857143,
      0.01043665629164696
    ],
    [
      2.814814814814814,
      0.2857142857142857,
      0.01377133610738101
    ],
    [
      2.814814814814814,
      0.3571428571428571,
      0.01770801839180561
    ],
    [
      2.814814814814814,
      0.4285714285714285,
      0.01993707121788667
    ],
    [
      2.814814814814814,
      0.5,
      0.01895601512950378
    ],
    [
      2.814814814814814,
      0.5714285714285714,
      0.01620540161456289
    ],
    [
      2.814814814814814,
      0.6428571428571428,
      0.01353437661923092
    ],
    [
      2.814814814814814,
      0.7142857142857142,
      0.011610813226159
    ],
    [
      2.814814814814814,
      0.7857142857142857,
      0.01046347868880456
    ],
    [
      2.814814814814814,
      0.8571428571428571,
      0.01001267676705309
    ],
    [
      2.814814814814814,
      1,
      0.01148891023938709
    ],
    [
      2.814814814814814,
      1.226851851851852,
      0.2250498539503619
    ],
    [
      2.814814814814814,
      2.814814814814814,
      0.05378380797761472
    ],
    [
      2.814814814814814,
      7.124999999999997,
      0.0006379489986047044
    ],
    [
      2.814814814814814,
      15.51851851851851,
      0.0005467787397607995
    ],
    [
      2.814814814814814,
      29.35648148148148,
      0.0005347103069012688
    ],
    [
      2.814814814814814,
      49.99999999999997,
      0.0005330853165531815
    ],
    [
      7.124999999999997,
      0,
      0.001234799769638994
    ],
    [
      7.124999999999997,
      0.07142857142857142,
      0.001411210411834207
    ],
    [
      7.124999999999997,
      0.1428571428571428,
      0.001253518630060509
    ],
    [
      7.124999999999997,
      0.2142857142857143,
      0.001126386308724481
    ],
    [
      7.124999999999997,
      0.2857142857142857,
      0.001062238013326709
    ],
    [
      7.124999999999997,
      0.3571428571428571,
      0.001037093637415655
    ],
    [
      7.124999999999997,
      0.4285714285714285,
      0.001032185721276226
    ],
    [
      7.124999999999997,
      0.5,
      0.001036842826607208
    ],
    [
      7.124999999999997,
      0.5714285714285714,
      0.001046052978440842
    ],
    [
      7.124999999999997,
      0.6428571428571428,
      0.001058394041739667
    ],
    [
      7.124999999999997,
      0.7142857142857142,
      0.001074559500719142
    ],
    [
      7.124999999999997,
      0.7857142857142857,
      0.001096390771337393
    ],
    [
      7.124999999999997,
      0.8571428571428571,
      0.001126324404414997
    ],
    [
      7.124999999999997,
      1,
      0.001221957521666986
    ],
    [
      7.124999999999997,
      1.226851851851852,
      0.001532665842724202
    ],
    [
      7.124999999999997,
      2.814814814814814,
      0.002232050751297441
    ],
    [
      7.124999999999997,
      7.124999999999997,
      0.0006679843951337098
    ],
    [
      7.124999999999997,
      15.51851851851851,
      0.0005442120429675833
    ],
    [
      7.124999999999997,
      29.35648148148148,
      0.0005338030718067494
    ],
    [
      7.124999999999997,
      49.99999999999997,
      0.0005321851335437491
    ],
    [
      15.51851851851851,
      0,
      0.0006596829742532947
    ],
    [
      15.51851851851851,
      0.07142857142857142,
      0.0007126182190659399
    ],
    [
      15.51851851851851,
      0.1428571428571428,
      0.0006828730989900605
    ],
    [
      15.51851851851851,
      0.2142857142857143,
      0.000648965318404148
    ],
    [
      15.51851851851851,
      0.2857142857142857,
      0.000628941846732211
    ],
    [
      15.51851851851851,
      0.3571428571428571,
      0.0006217515600946018
    ],
    [
      15.51851851851851,
      0.4285714285714285,
      0.000623482354106904
    ],
    [
      15.51851851851851,
      0.5,
      0.0006307986163601034
    ],
    [
      15.51851851851851,
      0.5714285714285714,
      0.0006413835072166972
    ],
    [
      15.51851851851851,
      0.6428571428571428,
      0.0006538590993214034
    ],
    [
      15.51851851851851,
      0.7142857142857142,
      0.0006676469534813281
    ],
    [
      15.51851851851851,
      0.7857142857142857,
      0.0006828154388219864
    ],
    [
      15.51851851851851,
      0.8571428571428571,
      0.0006999115023991184
    ],
    [
      15.51851851851851,
      1,
      0.0007434776044063619
    ],
    [
      15.51851851851851,
      1.226851851851852,
      0.000856008086462651
    ],
    [
      15.51851851851851,
      2.814814814814814,
      0.001170163539853226
    ],
    [
      15.51851851851851,
      7.124999999999997,
      0.0006192225573408787
    ],
    [
      15.51851851851851,
      15.51851851851851,
      0.0005424527594083989
    ],
    [
      15.51851851851851,
      29.35648148148148,
      0.0005331911667723338
    ],
    [
      15.51851851851851,
      49.99999999999997,
      0.0005314786476596751
    ],
    [
      29.35648148148148,
      0,
      0.0005646235450461907
    ],
    [
      29.35648148148148,
      0.07142857142857142,
      0.0005963210803977494
    ],
    [
      29.35648148148148,
      0.1428571428571428,
      0.0005865537581881777
    ],
    [
      29.35648148148148,
      0.2142857142857143,
      0.0005715083549693305
    ],
    [
      29.35648148148148,
      0.2857142857142857,
      0.0005616141573575388
    ],
    [
      29.35648148148148,
      0.3571428571428571,
      0.0005576764940178025
    ],
    [
      29.35648148148148,
      0.4285714285714285,
      0.0005581910418745084
    ],
    [
      29.35648148148148,
      0.5,
      0.0005615243046720646
    ],
    [
      29.35648148148148,
      0.5714285714285714,
      0.0005664583507352351
    ],
    [
      29.35648148148148,
      0.6428571428571428,
      0.0005722800702873902
    ],
    [
      29.35648148148148,
      0.7142857142857142,
      0.0005787364789181048
    ],
    [
      29.35648148148148,
      0.7857142857142857,
      0.0005859403397814812
    ],
    [
      29.35648148148148,
      0.8571428571428571,
      0.0005942579217677069
    ],
    [
      29.35648148148148,
      1,
      0.0006163337671811601
    ],
    [
      29.35648148148148,
      1.226851851851852,
      0.0006752760077284822
    ],
    [
      29.35648148148148,
      2.814814814814814,
      0.0008920507219404184
    ],
    [
      29.35648148148148,
      7.124999999999997,
      0.0005947800907740251
    ],
    [
      29.35648148148148,
      15.51851851851851,
      0.0005418830861373206
    ],
    [
      29.35648148148148,
      29.35648148148148,
      0.0005327932947551364
    ],
    [
      29.35648148148148,
      49.99999999999997,
      0.0005311458062087931
    ],
    [
      49.99999999999997,
      0,
      0.0005433273739346944
    ],
    [
      49.99999999999997,
      0.07142857142857142,
      0.0005643669695034861
    ],
    [
      49.99999999999997,
      0.1428571428571428,
      0.0005588518528471732
    ],
    [
      49.99999999999997,
      0.2142857142857143,
      0.0005494828494320856
    ],
    [
      49.99999999999997,
      0.2857142857142857,
      0.0005430555543173106
    ],
    [
      49.99999999999997,
      0.3571428571428571,
      0.0005403109188474863
    ],
    [
      49.99999999999997,
      0.4285714285714285,
      0.0005403605571438882
    ],
    [
      49.99999999999997,
      0.5,
      0.0005421557850609565
    ],
    [
      49.99999999999997,
      0.5714285714285714,
      0.0005449082351329953
    ],
    [
      49.99999999999997,
      0.6428571428571428,
      0.0005481711081988482
    ],
    [
      49.99999999999997,
      0.7142857142857142,
      0.0005518080630592534
    ],
    [
      49.99999999999997,
      0.7857142857142857,
      0.0005559235005196143
    ],
    [
      49.99999999999997,
      0.8571428571428571,
      0.000560783312230276
    ],
    [
      49.99999999999997,
      1,
      0.0005741750111256617
    ],
    [
      49.99999999999997,
      1.226851851851852,
      0.0006112704243513731
    ],
    [
      49.99999999999997,
      2.814814814814814,
      0.0007850963573726925
    ],
    [
      49.99999999999997,
      7.124999999999997,
      0.0005872027828825116
    ],
    [
      49.99999999999997,
      15.51851851851851,
      0.0005416882991321817
    ],
    [
      49.99999999999997,
      29.35648148148148,
      0.0005325807626002611
    ],
    [
      49.99999999999997,
      49.99999999999997,
      0.0005310016035708366
    ]
  ],
  "input": {
    "file name": "/home/datamonkey/datamonkey-js-server/production/app/fubar/output/5df877dec27e2160748f7591",
    "number of sequences": 24,
    "number of sites": 880,
    "partition count": 1,
    "trees": {
      "0": "((((((((((OFTLR2_2642_BP:0.08220675257032525,(SMTLR2_2642_BP:0.09543149073800387,TOTLR2_2642_BP:0.09622185562292289)Node11:0.01274169775073812)Node9:0.04615910675971431,TRTLR2_2642_BP:0.183228790383289)Node8:0.1285206701444537,(OMTLR2_2642_BP:0.02863446432932696,STTLR2_2642_BP:0.02754276102942309)Node15:0.1961958228000779)Node7:0.118539005689898,((((PHTLR2_2642_BP:0.07160668448392088,IPTLR2_2642_BP:0.07269611259131736)Node21:0.01648446536113572,CBTLR2_2642_BP:0.1036635767713367)Node20:0.0129201234785671,TFTLR2_2642_BP:0.1100406328648734)Node19:0.152868191688755,(((CCATLR2_2642_BP:0.05383647173921467,CCTLR2_2642_BP:0.05755271916405397)Node28:0.009887157980725762,(MATLR2_2642_BP:0.01859296596316088,CITLR2_2642_BP:0.01926177972552407)Node31:0.04404091823663919)Node27:0.03962469167688339,DRTLR2_2642_BP:0.10579835888834)Node26:0.1467393865125714)Node18:0.08552843565219155)Node6:0.05483600811683426,GMTLR2_2642_BP:0.671619759509811)Node5:0.195277625773239,ONTLR2_2642_BP:0.1757108302867094)Node4:0.04597323450495665,SATLR2_2642_BP:0.1651623018181387)Node3:0.01415084606542083,(SDTLR2_2642_BP:0.09850682330165411,ATTLR2_2642_BP:0.1363011664782772)Node38:0.03940410935853043)Node2:0.003173221137180077,MMTLR2_2642_BP:0.1102408565865952)Node1:0.003052553928660148,(ECTLR2_2642_BP:0.1040721243123058,PFTLR2_2642_BP:0.07038982559295724)Node42:0.01409788586175846,LMTLR2_2642_BP:0.07047253518966591)"
    }
  },
  "posterior": {
    "0": {
      "0": [
        [
          0.0103078467957183,
          0.00472994537161494,
          0.003100219448932242,
          0.002397355446715347,
          0.002027544000518339,
          0.001800618299446546,
          0.00164118902714884,
          0.001516005237773132,
          0.001408807754950907,
          0.001310202591866872,
          0.001214034839588423,
          0.00111674651074453,
          0.001017553625236862,
          0.0008216869925851901,
          0.0005656434618690234,
          0.0001490449798704553,
          0.00008708005641880917,
          0.00006723620822897961,
          0.00006522695030643626,
          0.00006496461706477853,
          0.00540477078948068,
          0.003640044212394342,
          0.002704936765022055,
          0.002183871128566867,
          0.001864280920865873,
          0.001646260572454818,
          0.00148320711392014,
          0.001353437109866075,
          0.001246362301698128,
          0.001155793966075165,
          0.001077108695434342,
          0.001006400063909776,
          0.000940474621536318,
          0.0008149647353265886,
          0.000627582034823377,
          0.0001608666809024051,
          0.00008656777372866783,
          0.00006719279823926149,
          0.00006521729928746446,
          0.00006495910054745856,
          0.004172505531422168,
          0.003163677885009402,
          0.002490226492264479,
          0.002056668590914556,
          0.001763740783366434,
          0.001551383708417688,
          0.001388049300429546,
          0.00125792215862521,
          0.001152668518082083,
          0.001067013109842326,
          0.0009967728298468437,
          0.0009381898677379207,
          0.0008878262590240217,
          0.0008001955273477867,
          0.0006670631334759529,
          0.0001749410940656345,
          0.00008599727835162063,
          0.00006715177983236849,
          0.00006520803935420993,
          0.00006495370159294437,
          0.003704693792153511,
          0.002935366444255124,
          0.002375222308576027,
          0.001985764094335076,
          0.001707085446572707,
          0.001498004075408053,
          0.001335068334602302,
          0.001205521879689299,
          0.001101954847238666,
          0.001019305710798548,
          0.0009534927895396791,
          0.0009009040408101064,
          0.0008582492532874435,
          0.0007911251207556116,
          0.0006969309413320025,
          0.0001917701880085229,
          0.00008539302261056769,
          0.00006711301482776588,
          0.00006519914751996781,
          0.00006494841671367877,
          0.003546015114393376,
          0.002841456890966717,
          0.002326683537787045,
          0.001957384600292891,
          0.001684980399524842,
          0.00147677574876042,
          0.001313533510426947,
          0.001184058525625528,
          0.001081285420757263,
          0.001000130346437475,
          0.0009364993305528154,
          0.0008868806955965757,
          0.0008481763911820239,
          0.0007927060604662036,
          0.0007270828532836774,
          0.0002118633560520492,
          0.00008477467046009262,
          0.00006707637665450596,
          0.00006519060209799499,
          0.00006494324256110414,
          0.003561869356440891,
          0.002835974897399846,
          0.002329093578436318,
          0.00196495042315145,
          0.001692896542759884,
          0.001482999126068548,
          0.001317966177649758,
          0.001187324859561031,
          0.001084075121382095,
          0.001003018642007268,
          0.0009400011146076235,
          0.0008915719541210893,
          0.0008548048636388694,
          0.0008064361142376237,
          0.0007638644869982188,
          0.0002357758754228029,
          0.00008415764936628295,
          0.00006704174852514293,
          0.00006518238265925011,
          0.00006493817591775671,
          0.003702386888123429,
          0.002898331648447808,
          0.002375408290746385,
          0.00200591627313836,
          0.001729244519377922,
          0.0015148317165345,
          0.001345981538640451,
          0.001212464649127834,
          0.001107198450393832,
          0.001024821592568405,
          0.0009610871034672836,
          0.0009125721101485907,
          0.000876494926905717,
          0.0008328352511529692,
          0.00081149732049999,
          0.0002641413439568469,
          0.00008355374500315893,
          0.00006700902185335232,
          0.00006517446998884795,
          0.00006493321368993455,
          0.003949610815175531,
          0.003019990901125885,
          0.002463566183760692,
          0.002080501793426263,
          0.001794570233130856,
          0.001572454478921204,
          0.001397262263649765,
          0.001258741829360844,
          0.001149642411346103,
          0.001064400073784417,
          0.0009986415301129698,
          0.0009489401260469535,
          0.0009126365932890991,
          0.0008724283006691232,
          0.0008734422658421576,
          0.0002977040223991273,
          0.00008297168591413699,
          0.00006697809491777632,
          0.00006516684604130455,
          0.00006492835290085422,
          0.004301481427794876,
          0.003199465662026333,
          0.002595066976384713,
          0.002191221624603052,
          0.00189127463593885,
          0.001657744152857066,
          0.001473114225110434,
          0.001326985511016392,
          0.00121188648308347,
          0.001122006623144004,
          0.001052804106253969,
          0.001000815510521695,
          0.0009634885845231849,
          0.0009261297735871259,
          0.0009533777276443774,
          0.0003373568134631856,
          0.0000824176863028398,
          0.0000669488717592337,
          0.00006515949389473176,
          0.00006492359068431547,
          0.004766501940340289,
          0.003440364569174754,
          0.002774502949870261,
          0.002342873357199453,
          0.002023673429535489,
          0.001774270491708225,
          0.001576368123131246,
          0.001419407105870629,
          0.001295664689771193,
          0.001199028521568898,
          0.001124732193173167,
          0.001069237659617942,
          0.00103009090534491,
          0.0009954276443476283,
          0.001055980802090688,
          0.0003841910058113244,
          0.000081895930336793,
          0.00006692126128987035,
          0.00006515239770418522,
          0.00006491892427879932,
          0.005362577615482528,
          0.003750843619321958,
          0.00300967578671608,
          0.002542888518731872,
          0.00219835047521242,
          0.001927559406987054,
          0.001711534801681317,
          0.001539663687142174,
          0.001403963322511089,
          0.001297947150217803,
          0.001216547682090143,
          0.001156105020649265,
          0.001114260604104097,
          0.001082527567983733,
          0.001187767752051306,
          0.0004395652689703851,
          0.00008140899172819204,
          0.0000668951765889651,
          0.00006514554265436833,
          0.0000649143510219657,
          0.006118221315644549,
          0.004143920027123834,
          0.003312212061320712,
          0.002802073680260629,
          0.002424845463281966,
          0.002125642429034173,
          0.001885205648022886,
          0.001693133179293008,
          0.001541203037338599,
          0.001422456814621241,
          0.001331418347290171,
          0.001264242178927561,
          0.001218667344245943,
          0.001190528672963329,
          0.001358285764188252,
          0.0005052040646407815,
          0.00008095818898528079,
          0.00006687053435896878,
          0.00006513891491194706,
          0.00006490986834556544,
          0.007075909818077854,
          0.004638533093714501,
          0.00369874849433424,
          0.00313587563799855,
          0.002716807360199518,
          0.002379991150538362,
          0.002106758130211532,
          0.001887429278629684,
          0.001713610909552272,
          0.001577735884478141,
          0.001473762359844655,
          0.001397567036745968,
          0.001346991318204675,
          0.001323674024825341,
          0.001582103435519252,
          0.0005833403539623785,
          0.00008054388061655135,
          0.00006684725451620015,
          0.00006513250157772336,
          0.00006490547377070191,
          0.009879309869049205,
          0.006050604437984951,
          0.004828537747260159,
          0.004126093095265713,
          0.00358484399731661,
          0.003130740070256925,
          0.002752603865765848,
          0.002445722157779206,
          0.002201926455352469,
          0.002011711784711777,
          0.001867045621850926,
          0.001762731196067751,
          0.00169680538402417,
          0.001690469281174513,
          0.002298777583803879,
          0.0007899449477396861,
          0.00007982278285441734,
          0.00006680447602557561,
          0.00006512027092170986,
          0.00006489693943055689,
          0.01960152628433376,
          0.01045108900235046,
          0.008526778888073327,
          0.00750380486367839,
          0.006573695646264087,
          0.00566908863266135,
          0.004864931609158115,
          0.004203648955753053,
          0.003683414420126152,
          0.003284706145050089,
          0.002988325979633089,
          0.002782264944094902,
          0.002663684590134296,
          0.002741137380869459,
          0.005875448924779827,
          0.001356770804245477,
          0.00007895169782210805,
          0.00006674568965608869,
          0.0000651023065807132,
          0.0000648840475175336,
          0.1219429486984447,
          0.03275510520733677,
          0.02442844847052362,
          0.02370423069844971,
          0.0253507621102121,
          0.02666490741461747,
          0.02479748880495339,
          0.01967307174032819,
          0.0141808984112225,
          0.01009315611188411,
          0.007458501462939891,
          0.005851831998255528,
          0.00492644787257406,
          0.004508455092445452,
          0.06639010711533401,
          0.007717622797711655,
          0.0000783791671069372,
          0.00006650821304445531,
          0.00006501013245664852,
          0.00006481184643616375,
          0.005535531685757074,
          0.005002305688904105,
          0.003536185353830375,
          0.00254685773355972,
          0.001940098277952728,
          0.00154297528282848,
          0.00126230576706202,
          0.001052353635520863,
          0.0008900947321694736,
          0.0007630005520073833,
          0.0006634031688808856,
          0.0005860130989792947,
          0.0005268777942644743,
          0.000451913641321989,
          0.0004225015415422293,
          0.0003063643597051911,
          0.00008140825427201384,
          0.00006616636652923665,
          0.00006489911668245912,
          0.00006470239443817807,
          0.002957318341257216,
          0.002525395382675807,
          0.001924537358200434,
          0.001464253864147619,
          0.001144489754680979,
          0.0009198800687419592,
          0.0007565909312421055,
          0.0006337911407439228,
          0.0005389429784259471,
          0.0004643449243179343,
          0.0004050890891398337,
          0.0003578959184497939,
          0.0003204522641405754,
          0.000268329365452802,
          0.0002298370235771667,
          0.0001587053594213315,
          0.00007538037894503669,
          0.00006595077572477196,
          0.00006482470666213926,
          0.00006461650071315307,
          0.002531172746364736,
          0.002113027908235559,
          0.001652374604859133,
          0.001288280090571916,
          0.001020322745093496,
          0.0008230750839692279,
          0.0006750899527534609,
          0.0005617408462478373,
          0.000473439376223459,
          0.000403834259990617,
          0.0003485889638119428,
          0.0003046256388405701,
          0.0002696725045811551,
          0.0002202436323400293,
          0.0001794282205688234,
          0.0001204612413869411,
          0.00007238934707854987,
          0.00006588147555035506,
          0.00006477633384173063,
          0.00006457603427115964,
          0.002435703316525551,
          0.001999694916028611,
          0.001574011473856315,
          0.001238072837412219,
          0.0009858425568816168,
          0.0007965187642143805,
          0.0006524815485997458,
          0.0005412469471389875,
          0.00045427394041834,
          0.0003856625478286553,
          0.000331229391411592,
          0.0002879166402482781,
          0.0002534257245354094,
          0.0002042309773412968,
          0.000161636131618071,
          0.0001057891945923137,
          0.00007146092686436261,
          0.000065857789337909,
          0.00006475049445147266,
          0.00006455850229711113
        ]
      ],
      "1": [
        [
          0,
          2.245241852253971e-9,
          4.787613035343079e-8,
          2.833475399856503e-7,
          0.000001008488503769179,
          0.00000270371240530239,
          0.000006007463816176201,
          0.0000116376970674044,
          0.00002026664113360769,
          0.00003235204643409577,
          0.00004794469660780828,
          0.0000665487513549652,
          0.0000871458813560757,
          0.0001291352296420126,
          0.0001830647611508922,
          0.0002720271102627797,
          0.0001582807674835087,
          0.00005854245300124175,
          0.00003406074560410759,
          0.00002622513133140397,
          0,
          6.367933294399969e-7,
          0.000002504788232677865,
          0.000005857836036761322,
          0.00001119828860937938,
          0.00001909200697419924,
          0.00003005659710439701,
          0.00004451212388968156,
          0.00006275797047427413,
          0.0000849255194337339,
          0.0001108872182865988,
          0.0001401519037567276,
          0.0001718072041566177,
          0.0002369294156786979,
          0.0003222006621202364,
          0.000336179257536305,
          0.0001623239658865567,
          0.00005881670621548206,
          0.00003404252212028272,
          0.00002619209303977141,
          0,
          0.000001787716067124851,
          0.000006649942165562269,
          0.00001448118745648079,
          0.00002563748614758925,
          0.00004050950779159732,
          0.00005936335451083773,
          0.00008235532400520054,
          0.000109588046754181,
          0.000141113918298099,
          0.0001768615859397797,
          0.0002165138529669667,
          0.0002593855747738255,
          0.0003498685696949579,
          0.0004771818858906064,
          0.0004114477251770082,
          0.0001658852548583489,
          0.00005906368033375132,
          0.00003402177160080963,
          0.00002615919342759508,
          0,
          0.000003310334551873805,
          0.00001206769794232883,
          0.00002547822422159015,
          0.00004347648913543691,
          0.00006611914934604719,
          0.00009338934019912713,
          0.0001252409063901289,
          0.0001616762803163617,
          0.0002027502817920676,
          0.0002484870848584958,
          0.0002987437274470759,
          0.0003530603755551947,
          0.0004697468884785414,
          0.0006457118167934178,
          0.00050056336379029,
          0.0001690238436573997,
          0.00005928535011048907,
          0.00003399866389988692,
          0.00002612643979844709,
          0,
          0.000005189931962890758,
          0.00001864786577498519,
          0.00003864371035461937,
          0.00006450447153584191,
          0.00009585229057117152,
          0.0001323773379842343,
          0.0001738714065371169,
          0.0002202816345540151,
          0.0002716871186388161,
          0.0003281999118076808,
          0.00038982481784774,
          0.0004563083565296383,
          0.0006007280488796627,
          0.0008319804960418931,
          0.0006066998274386667,
          0.0001717948579505118,
          0.000059483541720027,
          0.00003397335934189392,
          0.00002609383890063364,
          0,
          0.000007460467549284788,
          0.00002644250148147003,
          0.00005407088696461349,
          0.00008893877359538245,
          0.0001301565582033632,
          0.000177102405412865,
          0.0002294190949375243,
          0.0002870131712208656,
          0.000349989027567566,
          0.0004185344123173092,
          0.0004927882424340972,
          0.0005727084983709812,
          0.00074771442157431,
          0.001043719105998847,
          0.0007335617974184677,
          0.0001742483573499616,
          0.00005965994433315951,
          0.00003394600926276363,
          0.00002606139695707719,
          0,
          0.00001018582480677081,
          0.00003561949397044545,
          0.00007208766951849528,
          0.0001173473145411136,
          0.0001699144818015669,
          0.0002288135588647749,
          0.0002935266517551737,
          0.0003639173908348465,
          0.000440111620515463,
          0.0005223699406601371,
          0.0006109761801109779,
          0.0007061433457728963,
          0.0009160986354194288,
          0.001290949528687374,
          0.0008855050258879774,
          0.0001764289243006131,
          0.0000598161207813938,
          0.00003391675651691624,
          0.00002602911969388133,
          0,
          0.00001345717292908212,
          0.00004645398834481702,
          0.00009324589891273915,
          0.0001506410789760666,
          0.0002164480391064725,
          0.0002892638507024846,
          0.0003683767793902194,
          0.0004535964389579662,
          0.0005450696155007771,
          0.0006431428276852037,
          0.0007482862621881319,
          0.0008610594923331405,
          0.001111979327702117,
          0.001586129241014635,
          0.001067695647571942,
          0.0001783756533830174,
          0.00005995351739686861,
          0.00003388573595227696,
          0.00002599701236759586,
          0,
          0.00001739724722446867,
          0.00005934039497527059,
          0.0001183457164440678,
          0.0001901166288556622,
          0.0002715845023917272,
          0.0003608039889227801,
          0.0004568166646808043,
          0.0005593643883823172,
          0.0006686240313070986,
          0.0007850630756007181,
          0.0009094178798861969,
          0.0010427469355786,
          0.001342536787383575,
          0.00194518363939827,
          0.001286326173925017,
          0.0001801224029617962,
          0.00006007347309979143,
          0.00003385307485570007,
          0.00002596507979125397,
          0,
          0.00002216933400435747,
          0.00007482058354369625,
          0.0001484926019308834,
          0.0002375487606126484,
          0.0003377855992369024,
          0.0004465448417267455,
          0.0005625493850485847,
          0.0006854633816887988,
          0.0008155201245216696,
          0.0009533736538965933,
          0.001100156908621903,
          0.001257660518159117,
          0.001616513117617252,
          0.002389336044443909,
          0.001548916646810818,
          0.0001816982035300113,
          0.00006017722779363788,
          0.0000338188933709548,
          0.00002593332635918725,
          0,
          0.00002799109748782544,
          0.00009363018475850739,
          0.0001851943776205171,
          0.0002953469484390096,
          0.0004183587769088248,
          0.0005506117326917454,
          0.0006904191174431452,
          0.0008373704972167102,
          0.0009918105036559005,
          0.001154689315119537,
          0.001327736682307957,
          0.001513820298150599,
          0.001944827257319162,
          0.002948060516573106,
          0.00186474404505439,
          0.0001831277457097763,
          0.00006026593012027897,
          0.00003378330489123539,
          0.00002590175607067946,
          0,
          0.0000351548269628186,
          0.0001167698393078864,
          0.0002305151645261982,
          0.0003668040238333999,
          0.0005177877434536412,
          0.0006785326030178421,
          0.0008468342906714317,
          0.001022239875893874,
          0.001205307455235074,
          0.001397458196392597,
          0.001601318324230911,
          0.001821335828539301,
          0.002341394156828912,
          0.003663981462294974,
          0.002245464417341675,
          0.0001844318943524837,
          0.00006034064462114632,
          0.00003374641642802092,
          0.00002587037255250046,
          0,
          0.00004405720099832146,
          0.0001456141956453098,
          0.0002873172940434708,
          0.0004564885157049192,
          0.0006422482726890691,
          0.0008378322704278877,
          0.001040400850309074,
          0.001249548691215371,
          0.001466228036929139,
          0.001692604956958295,
          0.001932646461556844,
          0.002193112479150504,
          0.002824253391038918,
          0.004601449910487774,
          0.002706025695120534,
          0.0001856281934528661,
          0.0000604023583462328,
          0.00003370832895796345,
          0.00002583917908035521,
          0,
          0.00006947789257673064,
          0.0002288988935533773,
          0.0004533623028941099,
          0.0007193724383326001,
          0.001004858093488591,
          0.001296763588828667,
          0.001590728664799931,
          0.001887270128884804,
          0.002189294449999075,
          0.002501979202286268,
          0.002834267562710396,
          0.003201235175274316,
          0.00415190948109023,
          0.007619404138256896,
          0.003951755925792574,
          0.0001877536162280753,
          0.00006049038030515613,
          0.00003362893266950247,
          0.00002577737374307244,
          0,
          0.000150904781448642,
          0.000506149490348171,
          0.001027974438879921,
          0.001637575373585779,
          0.002249064767683211,
          0.002820816121349387,
          0.003351083352800159,
          0.003853763879741124,
          0.004346270607852985,
          0.004850190248008153,
          0.005397730407515433,
          0.006041027832069255,
          0.008034183907855633,
          0.02297645112182494,
          0.007482005436822078,
          0.0001905711317182186,
          0.00006054650016734767,
          0.00003349546106879874,
          0.00002568086212576078,
          0,
          0.0008734282822027928,
          0.002659287305834485,
          0.005913667771465315,
          0.01142085849506627,
          0.0190017110656232,
          0.0256563066527865,
          0.0278046610761011,
          0.02613835140172606,
          0.02338105717292124,
          0.02106010752259795,
          0.0196239344558309,
          0.01918442036449042,
          0.02236737522842572,
          0.4282218392362778,
          0.05725491478636251,
          0.000201392122575419,
          0.00005936111832946386,
          0.00003245524548748098,
          0.00002506356629101609,
          0,
          0.0001491701386682682,
          0.0004329468296430648,
          0.0007186732749232858,
          0.0009942134516679126,
          0.001257702672352007,
          0.001502001939451794,
          0.001719389732585929,
          0.001905777859503642,
          0.002062112693671418,
          0.002193650788715633,
          0.00230837558220885,
          0.002415500759789426,
          0.002644501031249365,
          0.003201032117742982,
          0.002405174635157783,
          0.0001984264631884665,
          0.00005426447533622382,
          0.00003004493491506657,
          0.00002383827092892515,
          0,
          0.0000716885865835939,
          0.0002255698589999567,
          0.000397702424890754,
          0.0005674782978158094,
          0.0007291103604174696,
          0.0008795312696836964,
          0.001016118288719012,
          0.00113685068680449,
          0.001240813451726427,
          0.001328510596454613,
          0.001401847808055235,
          0.001463819343198308,
          0.001568257273378815,
          0.001738418448910371,
          0.001198100899618044,
          0.0001713927633670209,
          0.0000490464208698538,
          0.00002746182929594668,
          0.00002256557531125997,
          0,
          0.00005954826541786595,
          0.0001924816515506527,
          0.0003481429161948475,
          0.0005039097701681552,
          0.0006504880528043019,
          0.0007833017547576552,
          0.0008997473368549966,
          0.000998571367246155,
          0.001079786015848039,
          0.001144583868908856,
          0.001195110260436629,
          0.001234118835303301,
          0.001289439935450867,
          0.00135736364544097,
          0.0008936358688724359,
          0.0001581622054701765,
          0.00004541901594128108,
          0.00002567012286498717,
          0.00002172936394485204,
          0,
          0.00005635074645686869,
          0.000183380806482785,
          0.0003347061574884495,
          0.0004871999317542323,
          0.0006300858339438962,
          0.0007579823844550148,
          0.0008681952832254895,
          0.0009597806854525233,
          0.001033154420561167,
          0.001089797356891394,
          0.001131936008988265,
          0.001162205468605955,
          0.001197914522471731,
          0.001223859779044851,
          0.0007782216961177059,
          0.000152263631438948,
          0.0000432144980310543,
          0.00002470924815122386,
          0.0000213146541954907
        ]
      ],
      "2": [
        [
          0,
          3.282150203594685e-13,
          2.855804238165228e-11,
          3.879081955269388e-10,
          2.50354545254216e-9,
          1.069686113758803e-8,
          3.490967359281425e-8,
          9.389124313954873e-8,
          2.178478167634304e-7,
          4.489842133572453e-7,
          8.380355027005571e-7,
          0.000001435980749206318,
          0.000002283260110121055,
          0.000004794420158037734,
          0.00001090551104409081,
          0.0001255335899797821,
          0.000574380164881396,
          0.0005830190185715381,
          0.0004178726716160631,
          0.0002878827913949878,
          0,
          5.178529493448257e-8,
          4.176118394743387e-7,
          0.0000014459191502352,
          0.00000355022671295656,
          0.000007171420583114872,
          0.00001270523330622,
          0.00002044810566851645,
          0.00003057376801599601,
          0.00004311573039148117,
          0.00005793420534296239,
          0.00007467583362595413,
          0.00009275797403004878,
          0.0001297707113617785,
          0.0001781900969128176,
          0.0002763733970073767,
          0.0006289479623125627,
          0.0005904453822576639,
          0.0004168140262681844,
          0.0002867943997861507,
          0,
          1.405652163194483e-7,
          0.000001080452729648819,
          0.000003564911458628091,
          0.000008358200477404407,
          0.00001619044083220554,
          0.00002765806893930025,
          0.00004318014793944046,
          0.00006301443406099138,
          0.00008727667976341839,
          0.0001159172194226284,
          0.0001486516052778339,
          0.00018487548870107,
          0.0002635052359412787,
          0.0003795888227426929,
          0.0004529039474775965,
          0.0006785500322224878,
          0.0005970775558503557,
          0.000415693912892645,
          0.000285713669933596,
          0,
          2.555958966230846e-7,
          0.000001924777157243634,
          0.000006196838041146622,
          0.00001415141769981538,
          0.00002672625276843777,
          0.00004463711718123582,
          0.000068374292263021,
          0.0000982635826434602,
          0.0001345178857097994,
          0.000177226731414104,
          0.000226277468199274,
          0.0002812328032320155,
          0.0004047587177898319,
          0.0006054745408070312,
          0.0006612195534233957,
          0.0007234820679898551,
          0.0006029707009823261,
          0.0004145172382883645,
          0.0002846407314066483,
          0,
          3.955497686569732e-7,
          0.000002932517681501311,
          0.000009290063126855857,
          0.00002085588022750614,
          0.00003874090037035902,
          0.0000637504252969157,
          0.00009643300596906505,
          0.0001371792213567555,
          0.0001862945038618209,
          0.0002440003442848701,
          0.0003103609297990051,
          0.0003851555543071464,
          0.0005568200762181065,
          0.0008565582658876714,
          0.0009087916737590854,
          0.0007640746018802114,
          0.0006081763472515242,
          0.0004132886069025676,
          0.0002835757000499041,
          0,
          5.625827946051723e-7,
          0.000004109642923063878,
          0.0000128611375981774,
          0.00002852990539180818,
          0.00005239616916918772,
          0.0000853491089361699,
          0.0001279953314904036,
          0.0001807896995257837,
          0.0002441221704794635,
          0.000318331500072174,
          0.0004036509968772909,
          0.0005001037446905149,
          0.0007245883832070459,
          0.001140176220784303,
          0.001204522314334327,
          0.000800671090967858,
          0.0006127426151529452,
          0.0004120123392452597,
          0.0002825186788170569,
          0,
          7.609362278780805e-7,
          0.000005478913953877274,
          0.0000169789496605229,
          0.00003733738792490015,
          0.00006801786674405974,
          0.0001099964825445276,
          0.0001639386427912457,
          0.0002303613046963518,
          0.0003097314524255419,
          0.0004024965962264855,
          0.0005090653855135706,
          0.000629754161118036,
          0.0009137416435043115,
          0.001467849279562949,
          0.001558927140179366,
          0.0008336123128946299,
          0.0006167144287264455,
          0.0004106924891177065,
          0.0002814697585594062,
          0,
          9.967081091412872e-7,
          0.000007078281462102934,
          0.00002176107655533523,
          0.00004754292242170088,
          0.00008609371356200902,
          0.0001384778799181316,
          0.0002054142359369366,
          0.0002874747216356258,
          0.0003851963898305417,
          0.0004991368951981978,
          0.0006299102823293666,
          0.0007782186566089615,
          0.001130732630713518,
          0.001854773585401398,
          0.001984441525481081,
          0.000863225892026126,
          0.0006201337178889959,
          0.0004093328597370025,
          0.0002804290187711511,
          0,
          0.000001278116985416488,
          0.000008962284955483287,
          0.00002737801046913278,
          0.00005952209148774067,
          0.0001072944922546994,
          0.0001718388679133493,
          0.0002539097050017505,
          0.0003541186159796531,
          0.0004730651967425707,
          0.0006114300897304958,
          0.0007700933260514507,
          0.0009502948392473981,
          0.001383091160227881,
          0.002320711602520576,
          0.002495874439499797,
          0.0008898198094775414,
          0.0006230396104857002,
          0.0004079370188328734,
          0.0002793965282939939,
          0,
          0.000001616087307181927,
          0.00001120573073124251,
          0.00003406446594934201,
          0.00007378646977494452,
          0.0001325185255736449,
          0.000211453675612934,
          0.0003113446650564656,
          0.0004328153723110834,
          0.0005765186468858069,
          0.0007432846430520768,
          0.0009343591904566393,
          0.001151752386048937,
          0.001679884109953433,
          0.002892061083698035,
          0.003111067343681957,
          0.0009136788816517525,
          0.0006254686141572193,
          0.0004065083127876936,
          0.0002783723459828175,
          0,
          0.000002025155647863217,
          0.00001390985294929563,
          0.00004213913932741846,
          0.00009102691360753497,
          0.0001629658130618827,
          0.0002591334322178453,
          0.0003802135592567261,
          0.0005267979405738084,
          0.0006995809248378203,
          0.0008995868191701794,
          0.001128579907957451,
          0.001389683364266208,
          0.002032327416566798,
          0.003605407149004952,
          0.003851853362238233,
          0.000935063362423202,
          0.0006274547881830103,
          0.000405049879885206,
          0.0002773565213345935,
          0,
          0.000002524797064432155,
          0.00001721185291800329,
          0.00005203634628398266,
          0.0001121829371905086,
          0.0002002547607984333,
          0.0003172920267846059,
          0.0004637976906224797,
          0.0006402637945126488,
          0.0008474124291234948,
          0.001086533000848077,
          0.001360135315903602,
          0.00167295475794739,
          0.002454605497934683,
          0.00451351752468802,
          0.004745463689171204,
          0.0009542089980217084,
          0.0006290299055142852,
          0.0004035646627290038,
          0.0002763490950825424,
          0,
          0.000003141372242743017,
          0.00002129952108127313,
          0.00006435587268161765,
          0.0001385524345387518,
          0.0002466046617681447,
          0.0003892002720042904,
          0.0005664824775007989,
          0.0007787453211915944,
          0.001026725736806557,
          0.001312089771193626,
          0.001638428050532108,
          0.002012812668096489,
          0.002964997317022421,
          0.005695881982261708,
          0.005826606175317124,
          0.000971328021763149,
          0.0006302236052604631,
          0.000402055419887428,
          0.0002753500997571748,
          0,
          0.000004884224030838951,
          0.00003298532345223558,
          0.0001000153428569376,
          0.0002150845216907225,
          0.0003802899772843531,
          0.0005942464700967192,
          0.0008553840086731325,
          0.001163143474423978,
          0.001518306376838459,
          0.001923929530711774,
          0.002387499838909958,
          0.002924420879798713,
          0.004353920932153801,
          0.009473114566439943,
          0.008747912930410629,
          0.00100022722656761,
          0.0006315754897928724,
          0.0003989750361141323,
          0.0002733774941434667,
          0,
          0.00001037760051576588,
          0.00007127858782020537,
          0.0002215145305132551,
          0.0004782587323636317,
          0.0008317849815101303,
          0.001264241803124714,
          0.001764338447252301,
          0.002328653649571898,
          0.002959824944812245,
          0.003668567417660337,
          0.00448055613426421,
          0.00544841944250999,
          0.008350323375828738,
          0.02848885531534442,
          0.01698906573202968,
          0.001034064222985822,
          0.0006312919439919564,
          0.000393952269905629,
          0.0002703148017822709,
          0,
          0.00005179856802324477,
          0.0003214640917634975,
          0.001090189599946658,
          0.002847319717190085,
          0.005992359084824366,
          0.009803645503381985,
          0.01249012588948203,
          0.01349546442278455,
          0.01363376021327485,
          0.01367550213005062,
          0.01402761485502221,
          0.01495099064278336,
          0.02024133425795179,
          0.4684497642027461,
          0.1237391112890662,
          0.001063040155256446,
          0.0005857360630360611,
          0.0003580841257411046,
          0.0002512151098151041,
          0,
          0.000006368647613106381,
          0.0000373919020731632,
          0.000094008346287298,
          0.0001747978462756538,
          0.0002781908346884321,
          0.0004006523034904641,
          0.0005369848389369805,
          0.0006817583808382573,
          0.0008307685098801446,
          0.0009819108707159808,
          0.00113540295140738,
          0.001293588578094505,
          0.001642081685744149,
          0.002403264440166449,
          0.003673770784646164,
          0.0007849399073325727,
          0.0004323694935796524,
          0.0002845401433483907,
          0.0002160794337666812,
          0,
          0.000002153207178452413,
          0.0000136380710404737,
          0.00003625891202649863,
          0.00006927003327128383,
          0.000111591335537328,
          0.0001618660704052769,
          0.0002184053777319291,
          0.0002793134012046455,
          0.0003427387611170937,
          0.0004071581303555246,
          0.0004715993525390034,
          0.0005357438334515528,
          0.0006648887361442897,
          0.0008910849322996409,
          0.001262360286523718,
          0.0004796003219922762,
          0.000303017656466618,
          0.0002203396307864477,
          0.0001852691209357763,
          0,
          0.000001455460645539276,
          0.000009461204801966264,
          0.00002578555963498294,
          0.00004994228912942112,
          0.00008080258609795873,
          0.0001169704619993278,
          0.0001569037713115555,
          0.0001990502628165337,
          0.0002420109430975324,
          0.0002846879240217969,
          0.0003263758984499931,
          0.0003667796298642872,
          0.0004442758266114184,
          0.0005662655620233625,
          0.0007727071210472184,
          0.0003693451233428903,
          0.0002476701305125058,
          0.0001897759317357625,
          0.0001700306641482801,
          0,
          0.000001302880455710223,
          0.00000852511827444699,
          0.00002344326584598177,
          0.00004565953088420445,
          0.00007401021780359703,
          0.0001070363541186923,
          0.0001431836292724233,
          0.0001809561498369792,
          0.0002190529026902815,
          0.0002564687641024428,
          0.0002925433296889552,
          0.0003269554205584743,
          0.000390887285235925,
          0.000483951722030679,
          0.0006410415069317393,
          0.000342476483955065,
          0.0002321222766506946,
          0.0001798235838370223,
          0.0001646750177217995
        ]
      ],
      "3": [
        [
          0,
          1.724731312038277e-7,
          0.000002026071137497665,
          0.000008756742898871926,
          0.00002547865352440394,
          0.00005930849095711449,
          0.0001187431627381701,
          0.0002125005363338568,
          0.0003479764243124445,
          0.000529257007424553,
          0.000754910429930652,
          0.001016589669100711,
          0.001299831731100658,
          0.001863789237730572,
          0.002580358052096489,
          0.004547560746080756,
          0.004643752314550301,
          0.002574651281926017,
          0.001535038072092573,
          0.001081435319535817,
          0,
          2.485336798680202e-7,
          0.000002488832570406832,
          0.00001001079559122855,
          0.00002763925391593621,
          0.00006158247046278895,
          0.0001188056500079373,
          0.0002062791144750973,
          0.0003303357220314676,
          0.0004960019552685026,
          0.0007060674509769301,
          0.000959935075636707,
          0.001252669475044189,
          0.001913459153147895,
          0.002940909415657695,
          0.004927116628894338,
          0.004528770847741618,
          0.002521269365342671,
          0.001518000296809945,
          0.001075368370941423,
          0,
          3.035854536068611e-7,
          0.000002867062606727174,
          0.00001108356882372861,
          0.00002958252298407872,
          0.00006398910931971521,
          0.0001203924399052628,
          0.000204865246598952,
          0.0003232036498063203,
          0.0004807257460848361,
          0.0006818580279790361,
          0.0009293752001997614,
          0.001223379383417272,
          0.00193229779316646,
          0.003194944082567658,
          0.005366366799242216,
          0.004411672149534554,
          0.002470085791690908,
          0.001501536325873062,
          0.001069415248351211,
          0,
          3.521913165443747e-7,
          0.000003209468761715166,
          0.00001207832021930139,
          0.00003148302775147158,
          0.00006670013114798143,
          0.0001233331718385914,
          0.0002070056609963007,
          0.0003232683907748716,
          0.0004775691768431633,
          0.0006750614446888188,
          0.0009201110801713455,
          0.00121548630412189,
          0.001954149934349011,
          0.003396893020873216,
          0.005879359164596616,
          0.004294319735854212,
          0.00242101053486997,
          0.001485618675101789,
          0.001063572092152571,
          0,
          3.999755515997887e-7,
          0.000003544506095668496,
          0.00001306929067679874,
          0.00003347602885897777,
          0.00006986594757908685,
          0.0001276048448442051,
          0.0002121271291348871,
          0.0003289180535148837,
          0.0004835437843281487,
          0.0006815634819961054,
          0.0009282139200536266,
          0.001227827847208772,
          0.001993622120583527,
          0.003592784522144679,
          0.006479725399747395,
          0.004178160829765867,
          0.002373955056640105,
          0.001470221298272715,
          0.001057835224009916,
          0,
          4.500093750702073e-7,
          0.000003892119200627279,
          0.00001411602314214173,
          0.00003567807804513015,
          0.00007363806826674584,
          0.0001332924025014851,
          0.0002200517778892795,
          0.0003394583206753539,
          0.0004972343134005908,
          0.0006992501496973666,
          0.0009513412760286416,
          0.001258940528919285,
          0.002056765703435024,
          0.00381405738582407,
          0.00718170945046535,
          0.004064286560235537,
          0.002328832673647682,
          0.001455319513626986,
          0.001052201137439157,
          0,
          5.044753252103796e-7,
          0.000004268822746434587,
          0.00001527227359148233,
          0.00003820139625118529,
          0.00007818358548061091,
          0.0001405682823370479,
          0.0002308569774083903,
          0.0003547393764688543,
          0.0005181473134406391,
          0.0007272624675031919,
          0.0009884493610735874,
          0.001308098184627457,
          0.002146639321082882,
          0.004082515494182638,
          0.008001017115759311,
          0.003953491352814837,
          0.00228555884446926,
          0.001440889933602987,
          0.001046666488889948,
          0,
          5.653217533893887e-7,
          0.000004690514033136867,
          0.0000165921965054313,
          0.00004116465018219657,
          0.00008369698342047155,
          0.0001496865703270622,
          0.0002448111009948736,
          0.0003749799073259924,
          0.0005463921238331271,
          0.0007655838662425261,
          0.001039480399288671,
          0.001375464044171039,
          0.002265753753827294,
          0.004416145870111261,
          0.008955636645210905,
          0.00384632791808842,
          0.00224405138998346,
          0.001426910397734341,
          0.00104122808930663,
          0,
          6.346090744897598e-7,
          0.00000517436626257816,
          0.00001813543136928907,
          0.00004470293191696141,
          0.00009041360355414169,
          0.0001609903367427455,
          0.0002623544146937271,
          0.0004006950651995055,
          0.0005825372296885668,
          0.0008148373935932211,
          0.001105172918358042,
          0.001462069268949565,
          0.002417144032809889,
          0.004833625266495859,
          0.01006677976177586,
          0.003743155986335115,
          0.002204230657952179,
          0.001413359908641196,
          0.001035882896142741,
          0,
          7.147533775823129e-7,
          0.000005740448720250355,
          0.0000199723039361525,
          0.00004897916649766316,
          0.000098627765883261,
          0.0001749319836825221,
          0.0002841113027256094,
          0.0004326868083175305,
          0.0006275678126739701,
          0.0008762127640553295,
          0.001186987603191296,
          0.001569808620505862,
          0.00260492679043924,
          0.005358061464728192,
          0.01136009973134973,
          0.003644184124954885,
          0.002166019640823808,
          0.001400218571033102,
          0.001030628005803279,
          0,
          8.087549121477766e-7,
          0.000006413492052262881,
          0.00002219018631737096,
          0.00005419901273921993,
          0.0001087184893450529,
          0.0001921083578682707,
          0.0003109294738322133,
          0.0004720796551735852,
          0.0006829115295188973,
          0.0009514819444996328,
          0.001287126499788398,
          0.00170150124664459,
          0.002834720710902598,
          0.00602104863849877,
          0.01286737083528333,
          0.003549504727254179,
          0.002129344054309487,
          0.001387467533632799,
          0.001025460646491749,
          0,
          9.204668719720647e-7,
          0.000007225163625156602,
          0.00002490218679839645,
          0.00006063187483863535,
          0.0001211870278885223,
          0.0002133153426794636,
          0.000343948770484448,
          0.0005203990136016386,
          0.0007505219884229541,
          0.001043087123036569,
          0.0014086340762263,
          0.001861031501125532,
          0.003114107615633197,
          0.006868378250423055,
          0.0146288717241243,
          0.003459122693347552,
          0.002094132383110583,
          0.001375088933926099,
          0.00102037817143993,
          0,
          0.000001054957343980791,
          0.000008217287911286957,
          0.00002825985205898801,
          0.00006864212229572812,
          0.0001367132671126015,
          0.0002396312218370309,
          0.0003847093472441756,
          0.0005797000811283311,
          0.0008330243996823894,
          0.001154302235907834,
          0.001555582212788999,
          0.002053583300614142,
          0.003453243564687254,
          0.00796951515468725,
          0.01669682096343056,
          0.003372978535362101,
          0.002060315899222625,
          0.001363065845638302,
          0.001015378052499454,
          0,
          0.000001422030529470377,
          0.00001099252460108113,
          0.00003783934813790074,
          0.0000916483070190837,
          0.0001811313401320242,
          0.0003141656348259801,
          0.0004987133170561954,
          0.0007434200721412591,
          0.001058035932126051,
          0.001454445157073189,
          0.001949063257584887,
          0.002567237199028094,
          0.004369830486498257,
          0.01145158799072789,
          0.02205323781218527,
          0.003212949941672579,
          0.001996607472100756,
          0.001340022882547823,
          0.001005615327380176,
          0,
          0.000002515630113200409,
          0.00001969871027936149,
          0.0000692950649456042,
          0.0001681527763552457,
          0.0003264597495029792,
          0.0005503323752863813,
          0.0008467084674553061,
          0.001225124399672374,
          0.001698286345696884,
          0.002284689877271689,
          0.003015242457683652,
          0.003945828883788462,
          0.006926123252291146,
          0.02854796198318365,
          0.03627649064701795,
          0.002989792643604771,
          0.001905171545442073,
          0.00130593653648598,
          0.0009907258874781077,
          0,
          0.000006708861690007074,
          0.0000471454041141351,
          0.0001799883752857591,
          0.0005261485091079565,
          0.001232464562157699,
          0.002232285296795808,
          0.003132664112055583,
          0.003710577938287048,
          0.004090901480981074,
          0.004459191305968683,
          0.004950816086191498,
          0.005690072193429833,
          0.008865457468371531,
          0.250090644229755,
          0.150317155853429,
          0.00210221911743092,
          0.001486076067652779,
          0.001127153599030225,
          0.0009033016247963141,
          0,
          6.067823890714474e-7,
          0.000004066545587430517,
          0.0000115718875159299,
          0.00002417159214069478,
          0.00004292671224292709,
          0.00006857073973445535,
          0.0001013753739887501,
          0.0001412601197201017,
          0.0001880549440745994,
          0.0002417928169724574,
          0.0003029516125596152,
          0.0003726273503696086,
          0.0005457578009242781,
          0.0009782675531539383,
          0.003549411836150473,
          0.001358761017938459,
          0.001032601375194385,
          0.0008700608970933162,
          0.0007550569750015423,
          0,
          1.867591324257249e-7,
          0.000001368188214302834,
          0.000004155691605983385,
          0.000008977946898901547,
          0.00001621526298371089,
          0.00002617570235271669,
          0.00003905302059026536,
          0.00005491108565213824,
          0.00007370588440966876,
          0.00009534200088874936,
          0.0001197481983393167,
          0.0001469508138824065,
          0.0002106359820324489,
          0.0003462916519883525,
          0.001187705021550939,
          0.0008407554483606187,
          0.0007306930507600568,
          0.000671012857489595,
          0.0006348453866925323,
          0,
          1.206451740604499e-7,
          9.161571970007352e-7,
          0.000002872712777597761,
          0.000006323852636756154,
          0.00001151309105264745,
          0.00001859749513943137,
          0.00002763850762533447,
          0.0000386057512555091,
          0.00005140015119735505,
          0.00006589209751045133,
          0.00008196453682654837,
          0.0000995501646734257,
          0.0001393699076720937,
          0.0002180954031550232,
          0.0007266989620256672,
          0.0006586624986847548,
          0.000610291134609393,
          0.0005891116443842524,
          0.0005868063572920756,
          0,
          1.068456328048835e-7,
          8.205504999870489e-7,
          0.000002604451764081376,
          0.00000577832143715346,
          0.00001055591382165939,
          0.00001705380598291251,
          0.0000252938035488436,
          0.00003521480736097962,
          0.00004669705413991498,
          0.00005959435004888472,
          0.00007376705467067985,
          0.00008910912421059082,
          0.0001231362402957608,
          0.0001871726024115056,
          0.0006067215064680604,
          0.0006186433166352848,
          0.000582029267307668,
          0.0005694929821084931,
          0.0005762059033055504
        ]
      ],
      "4": [
        [
          0,
          0.002482289520785149,
          0.003137754178435816,
          0.00348579574914847,
          0.0037379869132141,
          0.003917327551933828,
          0.004015408298278832,
          0.00402668843903614,
          0.003952564524492872,
          0.003798223734538799,
          0.003571376906444294,
          0.003284014860662854,
          0.002954103006906279,
          0.00225757742538153,
          0.001348596987238463,
          0.0001039405334790287,
          0.00001188835864175007,
          0.000002471499319296485,
          9.809357667302453e-7,
          6.446759289927851e-7,
          0,
          0.001860222643987026,
          0.002667714969918386,
          0.003096969175881168,
          0.003355765028958133,
          0.003501329407267281,
          0.003552740776729858,
          0.00352499445194332,
          0.003434551643912298,
          0.003296657688938864,
          0.003123058783797695,
          0.002922131034148872,
          0.002700484338255897,
          0.002221848223238475,
          0.001491325191950313,
          0.0001128786604554802,
          0.00001177589547668428,
          0.000002451991319506149,
          9.768108052383922e-7,
          6.43271662848172e-7,
          0,
          0.001574386771495376,
          0.002393141483773831,
          0.002844414956801487,
          0.003099472383689206,
          0.003225201276370839,
          0.003254370838912661,
          0.003211637184442776,
          0.003118711403167506,
          0.002993138461724179,
          0.00284715048257247,
          0.002688073932388209,
          0.002519752484549449,
          0.002162997858403729,
          0.001578293814289909,
          0.0001233241464711498,
          0.00001164813557484378,
          0.000002432738632863489,
          9.727612907203403e-7,
          6.418845727849402e-7,
          0,
          0.001422522052552628,
          0.002224285103038824,
          0.002678380639917919,
          0.002928607951707121,
          0.003043773450056428,
          0.003063367575773881,
          0.003016508868166592,
          0.002926531313899429,
          0.002811036724527519,
          0.002681845929404625,
          0.002545811814478137,
          0.002406148339029497,
          0.002118714638184207,
          0.001640319183026436,
          0.0001356239516213108,
          0.0000115096952707429,
          0.000002413766710192768,
          9.687855611614874e-7,
          6.405143198560494e-7,
          0,
          0.001341058090074906,
          0.002123272372275378,
          0.002574843748833119,
          0.002821966291633265,
          0.002932603856188499,
          0.002949335241724907,
          0.002903264152898436,
          0.002818035361783061,
          0.002710762293920466,
          0.002592763264402349,
          0.002470677834049009,
          0.002347738215766297,
          0.002101960240587853,
          0.001700895890997956,
          0.0001501243618752004,
          0.0000113643794497026,
          0.000002395095991216007,
          9.648819084721752e-7,
          6.391605755161039e-7,
          0,
          0.00130366213986571,
          0.00207146403367806,
          0.002521073095486144,
          0.002767912673520436,
          0.002878155745629445,
          0.002895657826594739,
          0.002852425172537011,
          0.002772058484689311,
          0.002671211308306911,
          0.002560856140887147,
          0.002447618176725721,
          0.002335013623743383,
          0.002116006276512589,
          0.001774756613545831,
          0.0001671955748311468,
          0.00001121526149209057,
          0.000002376742532665232,
          9.610485948873372e-7,
          6.378230213066951e-7,
          0,
          0.001297853416317653,
          0.002059223082629922,
          0.002510430378383781,
          0.00276039756755922,
          0.002873311961215651,
          0.002893553338442754,
          0.002853716794194441,
          0.002777445557231382,
          0.002681175056096568,
          0.002575767705894704,
          0.002468021315349164,
          0.002361900757515697,
          0.002161323069953734,
          0.001871306223558498,
          0.0001872525119736326,
          0.00001106477544853889,
          0.000002358718566585256,
          9.57283866954876e-7,
          6.365013485395872e-7,
          0,
          0.001317552279217743,
          0.002081938722949212,
          0.002540149606631242,
          0.002797112396909662,
          0.002915182141781072,
          0.002939166610480186,
          0.002902403435207358,
          0.002828903162871387,
          0.002735220028825505,
          0.002632373574999768,
          0.002527526420465903,
          0.002425241017670852,
          0.002238255977864021,
          0.001997857578469238,
          0.0002107754902651173,
          0.00001091481019638957,
          0.000002341032997067505,
          9.535859674067002e-7,
          6.351952579791358e-7,
          0,
          0.001360203353757717,
          0.002138281000171845,
          0.002610346379100065,
          0.002878661191418424,
          0.003004075587219395,
          0.003032176839944123,
          0.002997530820608594,
          0.00292500635546633,
          0.002831677143033187,
          0.002729011651273246,
          0.002624746847425501,
          0.002524209308264876,
          0.002348019504685327,
          0.002161888898659136,
          0.0002383344158254057,
          0.00001076679910219688,
          0.000002323691842314575,
          9.499531451733098e-7,
          6.339044595267721e-7,
          0,
          0.001425552198257769,
          0.002229444416496993,
          0.002723675780009304,
          0.003008327896399135,
          0.003143159186356944,
          0.003175247254662192,
          0.003141167573617439,
          0.003067298155347275,
          0.002971701580799476,
          0.002866620250832519,
          0.002760604366877883,
          0.002659947814465229,
          0.002493115273888561,
          0.002372760706798853,
          0.0002706204503283485,
          0.0000106218015286549,
          0.000002306698627920549,
          9.463836637736522e-7,
          6.326286719083518e-7,
          0,
          0.001515149686986911,
          0.002358940320822763,
          0.002885433166276477,
          0.003192284716463443,
          0.003338602290796454,
          0.00337402381405736,
          0.003338249655164966,
          0.003260015448082425,
          0.003158936250858062,
          0.003048402936970518,
          0.00293806050752792,
          0.002835426215315265,
          0.002677614205549122,
          0.002643470231317758,
          0.0003084899372659459,
          0.0000104805744991868,
          0.000002290054736474693,
          9.428758082850328e-7,
          6.313676223658291e-7,
          0,
          0.001632255460128255,
          0.002532785967596343,
          0.003104058589243655,
          0.003440231561316017,
          0.003600172156226818,
          0.00363759117306246,
          0.003596877459415284,
          0.003510250033486888,
          0.003399576853454183,
          0.003279843444144847,
          0.00316212929398399,
          0.00305550195849836,
          0.002907486235358735,
          0.002993066934499011,
          0.0003530270129078832,
          0.00001034363413713198,
          0.00000227375971797416,
          9.394278910751619e-7,
          6.301210463546458e-7,
          0,
          0.001782032430553748,
          0.00276007918894152,
          0.003392123957938089,
          0.003766580195012844,
          0.003942374776282962,
          0.003979433759101736,
          0.003929062981410559,
          0.003828503089400441,
          0.00370277549589142,
          0.003569006170452681,
          0.003440124740110312,
          0.00332716895877267,
          0.003191076338094187,
          0.00345064381397554,
          0.0004056342261086962,
          0.00001021130729675324,
          0.000002257811565031322,
          9.360382564572044e-7,
          6.288886872473259e-7,
          0,
          0.002213059873718711,
          0.003433877008682407,
          0.00425878488726004,
          0.004749073274887055,
          0.004963345473996053,
          0.004984921275863628,
          0.00489048792860793,
          0.004734849095501171,
          0.004553341556332411,
          0.004369582121005787,
          0.004201844569297702,
          0.004066878685865714,
          0.003969264387017572,
          0.004907806187202921,
          0.0005431252041607827,
          0.000009961103463293783,
          0.00000222694147232144,
          9.294273934894559e-7,
          6.264656310906751e-7,
          0,
          0.003543795616909682,
          0.005630353911962289,
          0.007204463275638913,
          0.008117665682958559,
          0.008397331245723238,
          0.008252841665001074,
          0.007895353618823422,
          0.007461006037158026,
          0.007023942294503468,
          0.006627040243092873,
          0.006302809235760007,
          0.006084677666347833,
          0.006167217693326592,
          0.01210579825552203,
          0.000913277718744389,
          0.000009603220949186784,
          0.000002180642857736793,
          9.193649485852323e-7,
          6.227280843094186e-7,
          0,
          0.00710526806773218,
          0.01040867004743056,
          0.01483006050049927,
          0.02062167348845831,
          0.02632779558604435,
          0.02839710058855648,
          0.02527726049986841,
          0.01992169680147481,
          0.01517898988234423,
          0.01179570921962868,
          0.009584217221430722,
          0.008244789203305593,
          0.007616733683301415,
          0.1060903619726285,
          0.004316109695563764,
          0.000008053132498199433,
          0.000001930974537396909,
          8.606964006577153e-7,
          5.998515025400103e-7,
          0,
          0.0005283084871423486,
          0.0007428785488568603,
          0.000796182310825042,
          0.000799763483325561,
          0.000783452768595671,
          0.0007547187388071448,
          0.0007169305099596478,
          0.0006733904139008059,
          0.0006275677765381366,
          0.0005825815455909264,
          0.0005408286995858951,
          0.0005039035739119001,
          0.000447668501509935,
          0.0004093123202752683,
          0.000114360416728763,
          0.000006168638651411968,
          0.00000156573733020166,
          7.600371619588977e-7,
          5.580469476237273e-7,
          0,
          0.0001367604278025935,
          0.0002092117365006948,
          0.0002390784501296815,
          0.0002487517237642781,
          0.0002486229568097035,
          0.0002431031391698654,
          0.0002342633225174297,
          0.0002233039067611436,
          0.0002111003762386662,
          0.0001983838793872265,
          0.0001857773741358235,
          0.0001737836873850551,
          0.000152973603650742,
          0.0001306882438620565,
          0.0000377776806956291,
          0.000004141665330337687,
          0.000001259779083515498,
          6.682382757957952e-7,
          5.20230925134165e-7,
          0,
          0.00007588190070077398,
          0.0001196427112791715,
          0.0001407212210156469,
          0.0001490072962923626,
          0.0001501167611157084,
          0.000146992855481819,
          0.0001412774186333345,
          0.0001339996550726121,
          0.0001258821039325258,
          0.0001174668468018186,
          0.0001091635604051565,
          0.0001012687702262082,
          0.000087405301338848,
          0.0000714776720523316,
          0.00002062273927746078,
          0.000003106763617541322,
          0.000001077053071336904,
          6.14801916165985e-7,
          5.003493368454611e-7,
          0,
          0.00005752956455924061,
          0.00009144396071975328,
          0.0001086772808376794,
          0.0001158743593755902,
          0.000117097545414305,
          0.0001146819499130729,
          0.0001100333787273473,
          0.0001040664823830308,
          0.00009741754444704401,
          0.00009054432610738725,
          0.00008377447645662506,
          0.00007733283465962571,
          0.00006593577533205347,
          0.00005241879833016247,
          0.00001469504804417271,
          0.000002583992524741511,
          9.695271782514778e-7,
          5.856115803215905e-7,
          4.915554169861717e-7
        ]
      ],
      "5": [
        [
          0,
          0.001718183785700872,
          0.003451443788176567,
          0.004574619130012796,
          0.005207768169543498,
          0.005437198833995234,
          0.005335735548768716,
          0.004985304043419948,
          0.004470740043536254,
          0.00386750095966098,
          0.003236478346094206,
          0.002624819447619323,
          0.002067341087990259,
          0.001191039625122724,
          0.0004402038949703409,
          9.627768859355064e-7,
          6.536681324217937e-11,
          1.771699195757761e-14,
          1.581848346863949e-16,
          1.336855011137112e-17,
          0,
          0.001283456584737296,
          0.002923358323729601,
          0.004046653330550863,
          0.00465200809566764,
          0.004832432853076126,
          0.004691068259438005,
          0.004333369396278049,
          0.003854414693534588,
          0.003327827415327304,
          0.002803424640164776,
          0.002311462042080128,
          0.001868656073622374,
          0.001156865790479057,
          0.0004789227743211615,
          0.000001008778530782823,
          6.210594104585433e-11,
          1.709166015646971e-14,
          1.550747280574922e-16,
          1.325677918051652e-17,
          0,
          0.001083681425581764,
          0.002614905165526641,
          0.003703843647228186,
          0.004279346135269954,
          0.004430523900414767,
          0.004274152370603225,
          0.003924304587207932,
          0.003476258418664114,
          0.002998662417152707,
          0.002534456434402919,
          0.002106847699266128,
          0.001726147445049675,
          0.001112963841204236,
          0.0004993928905254257,
          0.000001065900796812624,
          5.907315250356695e-11,
          1.650568289059984e-14,
          1.520710839651147e-16,
          1.314726951006989e-17,
          0,
          0.0009776247770849596,
          0.002425387062853783,
          0.003478568573600556,
          0.004030606829108508,
          0.004165494563832581,
          0.00400553094488222,
          0.003667133757910284,
          0.003243172886335615,
          0.002797874706358635,
          0.002369941009450411,
          0.001979265489177434,
          0.001633705715953981,
          0.001078677005453053,
          0.0005120912723876872,
          0.000001136266036536531,
          5.626271587865701e-11,
          1.595559312817949e-14,
          1.491686423229728e-16,
          1.303995768366535e-17,
          0,
          0.0009208921712533104,
          0.002312240952534649,
          0.003338036169248543,
          0.00387466630724367,
          0.004001553930581572,
          0.003842734550557597,
          0.003514673350205774,
          0.003107762302955056,
          0.002683078765880121,
          0.002276831577980456,
          0.001907353964586962,
          0.00158161751162486,
          0.001060090882246744,
          0.0005246013406834532,
          0.000001221827266898501,
          5.366530198869626e-11,
          1.543829322507325e-14,
          1.463624900257554e-16,
          1.293478259689869e-17,
          0,
          0.0008951108021902745,
          0.002254511940741501,
          0.003264808284263598,
          0.003794358677067531,
          0.00391878718180219,
          0.003762457025345667,
          0.003441551770228141,
          0.003044857282311219,
          0.002631621826789888,
          0.002236792014326424,
          0.001878106142041836,
          0.001562363101567846,
          0.001058304320520309,
          0.0005414494932593168,
          0.000001324613779167406,
          5.126925692060624e-11,
          1.495101099139773e-14,
          1.436480329776275e-16,
          1.283168534883909e-17,
          0,
          0.0008915988753000392,
          0.002241382581451077,
          0.003249758350246155,
          0.003780674876429847,
          0.003906617437541586,
          0.003752266516486131,
          0.003434269550785295,
          0.003041080711949167,
          0.002631369811407455,
          0.002239763037940219,
          0.001884014739493929,
          0.001571116304728779,
          0.001073087050308072,
          0.0005653724128097042,
          0.000001446907627865729,
          4.906159670981594e-11,
          1.449126132603048e-14,
          1.410209706958616e-16,
          1.273060913987458e-17,
          0,
          0.0009061618257196776,
          0.002267711068045478,
          0.003289054487879031,
          0.003830070732126511,
          0.003960609058022107,
          0.003806558072189071,
          0.003486457853257138,
          0.003089941145301437,
          0.002676303221768067,
          0.002280638061155787,
          0.001921157000658845,
          0.0016052531232144,
          0.001104246507863566,
          0.0005984085884872744,
          0.000001591395047594273,
          4.702875713459846e-11,
          1.405681269515366e-14,
          1.384772732289479e-16,
          1.263149917544097e-17,
          0,
          0.0009370856355797137,
          0.00233207621104914,
          0.003382812842437918,
          0.00394325293309402,
          0.004080965165504697,
          0.00392461150304063,
          0.003596600556046797,
          0.003189474276859772,
          0.00276436813213503,
          0.002357563792902487,
          0.001988088467490747,
          0.001663870317304674,
          0.001152106165712509,
          0.0006426202841964957,
          0.000001761327615243038,
          4.51571386376942e-11,
          1.364565782266267e-14,
          1.36013160157047e-16,
          1.253430257524774e-17,
          0,
          0.000984288266174164,
          0.002435937903012298,
          0.003534634775449222,
          0.004124831175966224,
          0.004272017301125274,
          0.004109814461006246,
          0.003767043513029253,
          0.003341170296602411,
          0.002896465262443614,
          0.002471107723207999,
          0.002085262510622157,
          0.001747484491853946,
          0.001217689729653951,
          0.00070061541332665,
          0.000001960723819698766,
          4.343348642240778e-11,
          1.32559880419753e-14,
          1.336250814677615e-16,
          1.243896828762756e-17,
          0,
          0.001048983001884062,
          0.002583419964234271,
          0.00375174965900015,
          0.004383611326304891,
          0.004542418149309862,
          0.00436964206221715,
          0.004003776285153168,
          0.003549634476467649,
          0.003076076615731258,
          0.002623923782024583,
          0.002214785694868853,
          0.001857905171717403,
          0.001302841135195092,
          0.000776060953052893,
          0.000002194643408724079,
          4.184514212611262e-11,
          1.288617083092891e-14,
          1.313097001222877e-16,
          1.23454470086575e-17,
          0,
          0.001133625232567184,
          0.002781546974745831,
          0.004045712018533027,
          0.004733515225617884,
          0.004905983325216579,
          0.004716264221197712,
          0.004316790988427498,
          0.003822753922911662,
          0.003309312961928396,
          0.002820745629229894,
          0.002380407118580417,
          0.001998255573679566,
          0.001410372829592202,
          0.0008743792440047451,
          0.000002469575037133965,
          4.038019822014215e-11,
          1.253473011468666e-14,
          1.29063876146887e-16,
          1.225369110575672e-17,
          0,
          0.001242069368783909,
          0.003040927355146016,
          0.004433764223813591,
          0.005195292334755012,
          0.005383317491764268,
          0.005167844233742243,
          0.004721012269401463,
          0.00417231893223617,
          0.003605312954543409,
          0.003068644023933789,
          0.002587699623899845,
          0.002173128506077134,
          0.001544290485840125,
          0.001003895503750745,
          0.000002793994541517896,
          3.902758068059083e-11,
          1.22003289767953e-14,
          1.268846521019731e-16,
          1.216365454545158e-17,
          0,
          0.001555282704247153,
          0.0038121371973897,
          0.005605103986449626,
          0.006590998728765766,
          0.006814181495358842,
          0.006503490536751389,
          0.005898442412110743,
          0.00517510517479955,
          0.004442456468109819,
          0.003761121733014462,
          0.003161169560341779,
          0.002654114578407897,
          0.001915503708700403,
          0.001419146231735148,
          0.000003640439082252514,
          3.661934772325879e-11,
          1.157790423242226e-14,
          1.227150081294078e-16,
          1.198856290792127e-17,
          0,
          0.002529971642545391,
          0.006343658630221185,
          0.009613647824165553,
          0.01141062927884965,
          0.01166389891895964,
          0.01088084356193893,
          0.009612056382999218,
          0.008221305095358325,
          0.006900141819662186,
          0.00573613201735513,
          0.004761976352449452,
          0.003982456761253913,
          0.002976472648405075,
          0.003484745878167013,
          0.000005914296831436143,
          3.346502318713964e-11,
          1.069959403887312e-14,
          1.165690213059573e-16,
          1.172346795176138e-17,
          0,
          0.005913639275491934,
          0.01361402112136133,
          0.02287159781686048,
          0.03334814602561971,
          0.04187101355087013,
          0.04265639614450038,
          0.03488274770156291,
          0.02475276819586806,
          0.01672355417996559,
          0.01138745119385401,
          0.008030640542588762,
          0.005950011898060497,
          0.00400525387759027,
          0.03262513666154271,
          0.0000260337787841814,
          2.257779364244787e-11,
          6.821244142762449e-15,
          8.53421633610641e-17,
          1.022595121066219e-17,
          0,
          0.0006610845000194385,
          0.001455199053250052,
          0.001831586419934183,
          0.00192107418871703,
          0.001842644553354087,
          0.001668927724593434,
          0.001449525804172325,
          0.001219742893829277,
          0.001002749048528387,
          0.0008112418276927028,
          0.0006499655540047937,
          0.0005185223833450695,
          0.0003314983317478246,
          0.0001734425464805606,
          7.893141457421567e-7,
          1.401335935446889e-11,
          3.123551557799157e-15,
          4.830771356753752e-17,
          7.943150320263756e-18,
          0,
          0.0002775175428630909,
          0.0006632319462019624,
          0.0008881429180059919,
          0.0009626267674043068,
          0.0009396817501200217,
          0.0008615221063689155,
          0.0007568194634229139,
          0.0006442406034109856,
          0.0005353915816521062,
          0.0004368528409222502,
          0.0003516594595512407,
          0.0002804580741700298,
          0.0001759879123227132,
          0.00008455738123905044,
          3.378315937835455e-7,
          8.222241765206405e-12,
          1.434969136096923e-15,
          2.775434153825067e-17,
          6.079803647224369e-18,
          0,
          0.0002048901893843828,
          0.000504460056338674,
          0.0006949108285528896,
          0.000766031110630705,
          0.0007531583970335354,
          0.0006908876511973093,
          0.0006047251375497261,
          0.0005116300064543319,
          0.0004219774023465145,
          0.0003414015981824061,
          0.0002722966403388232,
          0.0002149892367126321,
          0.0001317582195342776,
          0.00006014367632264643,
          2.208795120728534e-7,
          5.529136540652594e-12,
          8.290368307177327e-16,
          1.895228459427456e-17,
          4.885019741299679e-18,
          0,
          0.0001746897067709698,
          0.000433855493564461,
          0.0006041840204875854,
          0.0006708956206279542,
          0.0006618488710295416,
          0.0006073567531350335,
          0.0005307507369837928,
          0.0004477628259121726,
          0.0003679703407450798,
          0.0002964763951825832,
          0.0002353675886372123,
          0.0001848551215306662,
          0.0001118138377325343,
          0.00004951603830911612,
          1.712076810954652e-7,
          4.221295954575106e-12,
          6.034094152632883e-16,
          1.526626500133127e-17,
          4.22368474268415e-18
        ]
      ],
      "6": [
        [
          0,
          1.641383435905332e-14,
          9.748325628154472e-12,
          3.812673157650222e-10,
          4.975861793116e-9,
          3.542201182565968e-8,
          1.703991091069152e-7,
          6.20790920335815e-7,
          0.000001834075032317405,
          0.000004591377696854643,
          0.00001002939027884721,
          0.00001951727471415913,
          0.0000343827846457313,
          0.0000835480830953973,
          0.0002128385012813409,
          0.001058027363064119,
          0.00006004942940217133,
          1.30758605070006e-7,
          1.144600955347662e-9,
          4.335521587370156e-11,
          0,
          4.025899122003421e-11,
          3.87332650784776e-9,
          5.548085878685423e-8,
          3.610043622233251e-7,
          0.000001510117912103927,
          0.000004737212200063063,
          0.00001211600945615573,
          0.00002659969358450877,
          0.00005185539347874214,
          0.0000918532524232193,
          0.0001501980332592711,
          0.0002292900187423179,
          0.0004489812903680238,
          0.0008993489891187481,
          0.001590356436661034,
          0.00005870929371738698,
          1.255391450329711e-7,
          1.100464674597046e-9,
          4.19625126332729e-11,
          0,
          1.281962450491978e-10,
          1.064744600907394e-8,
          1.390282444266742e-7,
          8.412799387905e-7,
          0.000003311684220378111,
          0.000009866043077954667,
          0.00002415371195652693,
          0.00005112273354083145,
          0.00009674021326503058,
          0.0001674634471238896,
          0.0002694299931535718,
          0.0004073742956685752,
          0.0007959245065532946,
          0.001623541974234407,
          0.002132953162328831,
          0.0000571154623287096,
          1.205264510358191e-7,
          1.058093961381468e-9,
          4.062317436302976e-11,
          0,
          2.617738088107163e-10,
          1.991166590340634e-8,
          2.452739148066999e-7,
          0.000001416136391682958,
          0.0000053579673644515,
          0.0000154370994770194,
          0.00003675201132110659,
          0.00007601965856639928,
          0.0001412080767496004,
          0.0002409412750540546,
          0.0003836422935527909,
          0.0005763770499220908,
          0.001124894155673099,
          0.002345646475038081,
          0.002700689302789327,
          0.00005535581668037921,
          1.157135214245478e-7,
          1.017423493651035e-9,
          3.93349543429266e-11,
          0,
          4.413229675072523e-10,
          3.1472140173124e-8,
          3.714481645298771e-7,
          0.000002072946468012319,
          0.000007622963912407109,
          0.00002144536822779021,
          0.00005005552133811829,
          0.0001018622444283095,
          0.0001867060715100838,
          0.0003151889270518769,
          0.0004977802948567987,
          0.0007436596042353874,
          0.001446852340098533,
          0.003069115066764438,
          0.00330846219819483,
          0.00005349803542281624,
          1.110932214274191e-7,
          9.78389509767672e-10,
          3.809570534004067e-11,
          0,
          6.69267001256765e-10,
          4.531551379834487e-8,
          5.170895205802567e-7,
          0.000002811335318620802,
          0.00001011809535648826,
          0.00002795960398527853,
          0.00006429881822742763,
          0.000129248331462562,
          0.0002344994922038685,
          0.0003925588685225587,
          0.0006158149144241835,
          0.0009154230405636041,
          0.001774148653689619,
          0.003817139717421065,
          0.003971156865899884,
          0.00005159326911901896,
          1.066584144592273e-7,
          9.409298838546175e-10,
          3.690337516866906e-11,
          0,
          9.50196500166185e-10,
          6.159553124761324e-8,
          6.837360043680668e-7,
          0.000003640920327764189,
          0.00001288422110753607,
          0.00003510779453968935,
          0.00007980171711706418,
          0.000158855635384717,
          0.0002858624729910626,
          0.0004752476515498045,
          0.0007413016760718496,
          0.001097156998206617,
          0.002118491479701669,
          0.004620412936440111,
          0.00470397909803214,
          0.0000496794086124441,
          1.024020528827008e-7,
          9.049841822155123e-10,
          3.575600243714465e-11,
          0,
          1.291172637908544e-9,
          8.063818107580076e-8,
          8.748456016858439e-7,
          0.000004580518294131222,
          0.00001598905702230982,
          0.00004307416944148373,
          0.00009697588811484485,
          0.0001914827625967688,
          0.0003421939140539821,
          0.0005655339837740186,
          0.0008777716065965055,
          0.001294156491518892,
          0.002491136024467537,
          0.005513958418795797,
          0.005522990050478533,
          0.00004778388725619753,
          9.831723898908235e-8,
          8.704937034009175e-10,
          3.465171247521036e-11,
          0,
          1.702289460203835e-9,
          1.029627862060028e-7,
          0.000001095912808287437,
          0.000005658487303745015,
          0.00001952834600301874,
          0.00005210386957016641,
          0.0001163404114608004,
          0.0002280902982294298,
          0.0004051072623216991,
          0.0006659481179838641,
          0.001029015317885129,
          0.001511951814535511,
          0.002903611384023953,
          0.006538599493934791,
          0.006445813061974015,
          0.00004592601723516756,
          9.439726429529043e-8,
          8.374015041726167e-10,
          3.358871343582355e-11,
          0,
          2.197534230111229e-9,
          1.293206572215711e-7,
          0.00000135480120144155,
          0.000006914234549123232,
          0.00002363067093496747,
          0.00006251522448572158,
          0.0001385485788528402,
          0.0002698529471014225,
          0.0004765234531155543,
          0.0007794269942964431,
          0.00119932984929482,
          0.00175668786708228,
          0.003368561505599485,
          0.007745052157556225,
          0.007492562049075706,
          0.00004411889483284981,
          9.063563322151799e-8,
          8.056524133348199e-10,
          3.25652925652524e-11,
          0,
          2.796028768421552e-9,
          1.607571045161335e-7,
          0.000001662357563169196,
          0.000008401172693938329,
          0.00002846666272348089,
          0.00007472139415982765,
          0.0001644301449472643,
          0.0003182324154523462,
          0.0005587867526670551,
          0.0009094894947385763,
          0.001393778169436952,
          0.002035509301827475,
          0.0039006648187195,
          0.009200625129029548,
          0.008687095553077964,
          0.00004237092635275021,
          8.702607566612803e-8,
          7.751930351558695e-10,
          3.157981263537798e-11,
          0,
          3.523812524270145e-9,
          1.987076641067594e-7,
          0.000002033429228387499,
          0.00001019169678583107,
          0.00003426423945707168,
          0.00008926489712616412,
          0.0001950555444260612,
          0.0003750821311221875,
          0.0006548213300567485,
          0.001060458897709474,
          0.0016185000989978,
          0.002357003397902909,
          0.004517713114625438,
          0.01100006519464794,
          0.01005875636623476,
          0.00004068703175069352,
          8.356255182069283e-8,
          7.459717438921106e-10,
          3.063070853219762e-11,
          0,
          4.416445724557101e-9,
          2.451468183673343e-7,
          0.000002488496846171803,
          0.00001238522092927176,
          0.0000413328863207619,
          0.0001068712932546674,
          0.0002318327078599502,
          0.0004427996788195796,
          0.000768350470609647,
          0.001237761531053721,
          0.001881112779243613,
          0.002731752421419417,
          0.005241980110028696,
          0.01328420037323606,
          0.01164483553645479,
          0.00003906958152013364,
          8.023925168124323e-8,
          7.179386707395464e-10,
          2.971648399460892e-11,
          0,
          6.911500313808015e-9,
          3.756130612097116e-7,
          0.000003778132617734926,
          0.00001860040498127902,
          0.0000611864838178017,
          0.0001556442337682008,
          0.0003321283267420092,
          0.0006246169724666617,
          0.001068810169935213,
          0.001701239406872059,
          0.00256128386513709,
          0.003697901202453214,
          0.007135451877002878,
          0.02034196282264001,
          0.01567219330176031,
          0.00003603489931263391,
          7.399120527412549e-8,
          6.652463661200446e-10,
          2.798701427447584e-11,
          0,
          1.46151429013821e-8,
          7.914129952473934e-7,
          0.00000803266900494752,
          0.00003921740921827897,
          0.0001256371647301611,
          0.0003082905598604917,
          0.0006333382827849662,
          0.0011491016291255,
          0.00190445063805801,
          0.002951086073924799,
          0.004354195071062816,
          0.006216804239549152,
          0.0122646121703096,
          0.05432788985699012,
          0.02606433585502887,
          0.000031738841685062,
          6.507437785466812e-8,
          5.900603964547535e-10,
          2.548975129911282e-11,
          0,
          5.787009004357566e-8,
          0.000002669545244360097,
          0.00002818424298004013,
          0.0001599485311214329,
          0.0005994562490678066,
          0.001537938404173792,
          0.002812030506786937,
          0.0040841813451227,
          0.005273366934176274,
          0.006494617846151482,
          0.007916699274365457,
          0.009758797462111954,
          0.01655435182126109,
          0.4796753014134124,
          0.08728001894435936,
          0.00001368094310782446,
          2.700105183403065e-8,
          2.668468746434531e-10,
          1.405427190861939e-11,
          0,
          1.950604352588694e-9,
          8.283998204780356e-8,
          6.330725725880678e-7,
          0.000002504243529061918,
          0.000006964605703333923,
          0.00001546440070006942,
          0.00002929156458044658,
          0.00004929200358483898,
          0.00007578526578480555,
          0.0001086799038272073,
          0.000147700851470508,
          0.0001926293437741552,
          0.0003006941512009536,
          0.0005369078383602575,
          0.0005014999480205111,
          0.000001706242368038218,
          3.531372791956267e-9,
          4.980698471985601e-11,
          4.384666254424067e-12,
          0,
          7.859846708172548e-11,
          3.587897279161283e-9,
          2.889764379197802e-8,
          1.170817494026188e-7,
          3.286457093583464e-7,
          7.329856849938121e-7,
          0.000001394221819575989,
          0.000002357854873807027,
          0.000003642595948941726,
          0.000005239802131719048,
          0.00000711993701224733,
          0.000009242915076143041,
          0.00001406317997260364,
          0.00002290541726070811,
          0.00001974050916342191,
          1.24409247651934e-7,
          3.685416554093e-10,
          9.056667568520199e-12,
          1.436860159230796e-12,
          0,
          1.360790925366605e-11,
          6.367261830241859e-10,
          5.251281289951217e-9,
          2.15493174696783e-8,
          6.069837707572509e-8,
          1.350055509206766e-7,
          2.551313073438268e-7,
          4.277770323479314e-7,
          6.545134661131048e-7,
          9.31964687940524e-7,
          0.000001253074305569115,
          0.00000160887520065548,
          0.000002388703085302141,
          0.000003700776691334308,
          0.000003110751589566244,
          2.602619217946828e-8,
          9.593180848410215e-11,
          3.34850442732519e-12,
          7.498876136117388e-13,
          0,
          5.840183502772755e-12,
          2.738099504964743e-10,
          2.269365584745224e-9,
          9.33163216084826e-9,
          2.625112900085255e-8,
          5.817163152868404e-8,
          1.093617957584094e-7,
          1.822756000245072e-7,
          2.771400209734085e-7,
          3.920971525056658e-7,
          5.23752251484115e-7,
          6.678950262102747e-7,
          9.766024407651779e-7,
          0.00000146618319132404,
          0.000001198578578430275,
          1.161880890918632e-8,
          4.684369375825154e-11,
          1.982551781466602e-12,
          5.285710445511818e-13
        ]
      ],
      "7": [
        [
          0,
          8.59073893087788e-18,
          1.107653120616787e-14,
          7.037861874487335e-13,
          1.324082963799839e-11,
          1.272199282526475e-10,
          7.921737243485495e-10,
          3.629147647064576e-9,
          1.320004510038966e-8,
          4.002815618786412e-8,
          1.045708126218061e-7,
          2.408647560850258e-7,
          4.979578993406614e-7,
          0.000001632356534928474,
          0.000006409638394868808,
          0.0003029187724884844,
          0.0003822908836690217,
          0.000009166051873535029,
          3.232475989368621e-7,
          2.444854400379959e-8,
          0,
          1.171380698517649e-11,
          1.036367503048432e-9,
          1.324296730244401e-8,
          7.809061260562084e-8,
          3.016829178380399e-7,
          8.889119791850874e-7,
          0.000002166574117910565,
          0.000004589129633714858,
          0.000008723680435021286,
          0.00001520758039067196,
          0.00002467206491529647,
          0.00003763680261945532,
          0.0000749643118137522,
          0.0001607116310302848,
          0.0008389911435438147,
          0.0004225983138052114,
          0.000009080431031459261,
          3.150343071683846e-7,
          2.38934852157243e-8,
          0,
          3.42039306840474e-11,
          3.200221332082258e-9,
          4.170899951480902e-8,
          2.460134250410853e-7,
          9.412968375728921e-7,
          0.000002734722199115495,
          0.000006563086248760657,
          0.00001369455490929687,
          0.00002568988072981762,
          0.00004431743220937462,
          0.00007140299134432483,
          0.0001086003413679347,
          0.0002173083621971887,
          0.0004733551800529096,
          0.001565717244763842,
          0.0004567453787424201,
          0.00000898383706025955,
          3.070124173476208e-7,
          2.335400712691886e-8,
          0,
          6.020581364732583e-11,
          5.789668608204515e-9,
          7.634611788638542e-8,
          4.510412436056489e-7,
          0.000001719669731412845,
          0.000004968841572260606,
          0.00001185790894223209,
          0.00002462203048839417,
          0.00004601936460692617,
          0.00007922181057317731,
          0.0001276224745233625,
          0.0001945254915750368,
          0.0003938591150796846,
          0.0008874644122258566,
          0.002476190254346099,
          0.0004853731397284957,
          0.00000887784055155191,
          2.991800014367766e-7,
          2.282962974555568e-8,
          0,
          8.767298134525091e-11,
          8.533035735607827e-9,
          1.132393797944314e-7,
          6.699339804697024e-7,
          0.000002550914569113727,
          0.000007354658239758666,
          0.00001751580867768918,
          0.00003631604620519074,
          0.00006782201029814304,
          0.0001167574550091339,
          0.0001882850107770203,
          0.0002876561425076415,
          0.0005881133301300751,
          0.001367115646100443,
          0.00357617647394448,
          0.0005091137872332708,
          0.00000876381842212518,
          2.915349094193293e-7,
          2.231988854301596e-8,
          0,
          1.161131730148054e-10,
          1.133791947289004e-8,
          1.509373026089229e-7,
          8.940180017645281e-7,
          0.000003403762026780798,
          0.000009808748814095173,
          0.0000233532003592516,
          0.00004842133218000425,
          0.00009046809200279585,
          0.0001558733376664076,
          0.0002517073239414167,
          0.0003853755938885069,
          0.0007942435526466581,
          0.001898899404983588,
          0.00488154454439364,
          0.0005285656216924961,
          0.00000864298084245909,
          2.840747974573098e-7,
          2.18243339403816e-8,
          0,
          1.456480867109059e-10,
          1.41975623196362e-8,
          1.892668994328088e-7,
          0.00000112229775009135,
          0.000004275248508919721,
          0.00001232493074255526,
          0.00002935909819201848,
          0.00006091881122433866,
          0.000113923507750607,
          0.0001965081660997354,
          0.0003177830858074878,
          0.0004875108834941345,
          0.001011922738365216,
          0.002485027684512662,
          0.006416733639269154,
          0.0005442786714399263,
          0.000008516393998620211,
          2.76797153181076e-7,
          2.134253081384101e-8,
          0,
          1.767134281003358e-10,
          1.715182209831163e-8,
          2.287753775490117e-7,
          0.000001358129906150525,
          0.000005178316085488324,
          0.00001493987764285264,
          0.00003561720429547905,
          0.00007397213278352551,
          0.0001384749652205963,
          0.0002391281548303964,
          0.0003872367119291391,
          0.0005951643477774411,
          0.001243736578591781,
          0.003138166371076028,
          0.008214214872346358,
          0.000556747958381045,
          0.000008384999364977392,
          2.696993184545993e-7,
          2.087405801800151e-8,
          0,
          2.099671900630334e-10,
          2.027087968423852e-8,
          2.704727510902496e-7,
          0.000001607665235343286,
          0.00000613609961095304,
          0.00001771766011067825,
          0.00004227164271205861,
          0.00008786132920247063,
          0.000164612681271703,
          0.0002845314319263187,
          0.0004613089347300946,
          0.0007102206358366211,
          0.001494068038635536,
          0.003879485913564022,
          0.01031489555056306,
          0.0005664119874807863,
          0.00000824963005357259,
          2.627785099089314e-7,
          2.041850792622479e-8,
          0,
          2.462809328636034e-10,
          2.36499340489626e-8,
          3.157383430184154e-7,
          0.000001879281791695943,
          0.00000717988293295749,
          0.00002074426358369805,
          0.00004951476859123952,
          0.0001029589525034612,
          0.0001929876664686397,
          0.0003337762614158971,
          0.0005416416474414898,
          0.0008351690563388939,
          0.001768737250587879,
          0.00473941460681609,
          0.01276951799491725,
          0.0005736545965143735,
          0.000008111024712636254,
          2.56031837494647e-7,
          1.997548598715166e-8,
          0,
          2.867748669818248e-10,
          2.741046621908057e-8,
          3.663336546872591e-7,
          0.000002183674704535981,
          0.000008349447845382988,
          0.00002412842117541337,
          0.00005758849517970534,
          0.0001197313791002532,
          0.0002244117541970395,
          0.0003881779125011355,
          0.0006302700007546578,
          0.0009730924119220611,
          0.002075053861579988,
          0.005760906123483868,
          0.01564124624248164,
          0.0005788087961371951,
          0.000007969839368747197,
          2.494563212684717e-7,
          1.954461029664759e-8,
          0,
          3.328887187640738e-10,
          3.170681028108915e-8,
          4.24503752324646e-7,
          0.000002534497686984706,
          0.000009695408072313795,
          0.00002800754864419414,
          0.00006679619265365582,
          0.0001387591054444734,
          0.0002598886348441709,
          0.000449353209156126,
          0.0007296858298079692,
          0.00112776295955911,
          0.002422145571382848,
          0.007005953960482209,
          0.01900981220730897,
          0.0005821616342024832,
          0.00000782665754202222,
          2.430489066000414e-7,
          1.912551118448825e-8,
          0,
          3.864953761892079e-10,
          3.673854590529336e-8,
          4.931763557071085e-7,
          0.000002949618336407337,
          0.00001128372742643436,
          0.00003255914479402244,
          0.00007752550836044546,
          0.0001607758566312443,
          0.0003006742080579996,
          0.0005193079725740313,
          0.0008429622632068421,
          0.001303827425349801,
          0.002821536579909918,
          0.008567565054753368,
          0.0229778410683601,
          0.0005839594316725533,
          0.000007681998909387142,
          2.368064779596381e-7,
          1.871783081513185e-8,
          0,
          5.269915537197776e-10,
          5.01670133028131e-8,
          6.793792689779634e-7,
          0.000004079402541797061,
          0.00001557829407030778,
          0.00004471462490311798,
          0.0001057650687688756,
          0.0002178873890553252,
          0.0004050760841852196,
          0.0006964042354547886,
          0.00112752398884878,
          0.001744887099628943,
          0.003840933002861718,
          0.0133265272066548,
          0.03329918936215562,
          0.0005837023829618994,
          0.000007390054334335011,
          2.24803886042427e-7,
          1.793535183447509e-8,
          0,
          9.272562215243364e-10,
          9.032892947754498e-8,
          0.000001261382486310789,
          0.000007649283400044269,
          0.00002889966765801265,
          0.00008113808807996705,
          0.000187082660207288,
          0.0003760571760074508,
          0.0006842138531180839,
          0.001156201930005998,
          0.001851029107297012,
          0.00285659699355355,
          0.006527903771257155,
          0.03594186959597284,
          0.06081895564518121,
          0.0005753538010851374,
          0.000006925502763054555,
          2.070109266022726e-7,
          1.677740426499716e-8,
          0,
          2.020486109888537e-9,
          1.803888313176341e-7,
          0.000002788895972104117,
          0.00002076016431477522,
          0.00009631983040621877,
          0.0002954208777784305,
          0.0006311031115272602,
          0.001053949649785505,
          0.001546621130771842,
          0.002145963150194474,
          0.00292704728008113,
          0.004015545044402441,
          0.008331912222696136,
          0.3242886765776918,
          0.2948414374935223,
          0.0004183521006939049,
          0.000004109472467173753,
          1.178720180211302e-7,
          1.090615694461065e-8,
          0,
          6.480636820559974e-11,
          5.489045473305074e-9,
          6.311513439303056e-8,
          3.356954912101881e-7,
          0.000001182584102620338,
          0.00000320715194046948,
          0.000007242372902026455,
          0.00001428507382096482,
          0.00002542356044960479,
          0.00004180472644591418,
          0.00006466343512744314,
          0.00009541310030960448,
          0.0001880094710556523,
          0.0004725225909769313,
          0.002796176075470603,
          0.0001026490933008478,
          9.568115552801853e-7,
          3.283639674680525e-8,
          4.531324989375348e-9,
          0,
          3.045137739260504e-12,
          2.786029143474828e-10,
          3.392704380637732e-9,
          1.857203983597679e-8,
          6.63522389165055e-8,
          1.81620329125414e-7,
          4.138544376934226e-7,
          8.24333156663146e-7,
          0.000001481334552934791,
          0.000002455280282949836,
          0.000003815829859914464,
          0.000005632021083493403,
          0.00001092394985942428,
          0.00002543595833664218,
          0.0001521304922305937,
          0.00001165458076488486,
          1.534461140261425e-7,
          8.004554442372014e-9,
          1.829324109930387e-9,
          0,
          4.968193523496749e-13,
          4.677328355396285e-11,
          5.85449759918332e-10,
          3.257994654406753e-9,
          1.172270306456685e-8,
          3.211414002399096e-8,
          7.296049085285704e-8,
          1.445861954474566e-7,
          2.582170419983393e-7,
          4.25105736793175e-7,
          6.559577995174305e-7,
          9.607872357388428e-7,
          0.000001830631763317685,
          0.000004096811886593796,
          0.00002545331441528277,
          0.000002864929433972308,
          4.864738664154683e-8,
          3.395163697405689e-9,
          1.03754180022547e-9,
          0,
          2.136547215843114e-13,
          2.030368826804944e-11,
          2.571352370937263e-10,
          1.44292885220126e-9,
          5.21579450009698e-9,
          1.431415806406618e-8,
          3.251947056426988e-8,
          6.437356023483483e-8,
          1.147720934701531e-7,
          1.885644795330896e-7,
          2.90267438838983e-7,
          4.23941876523527e-7,
          8.014274462870454e-7,
          0.000001756437106838203,
          0.00001115554809191291,
          0.000001534003157213328,
          2.856513645853249e-8,
          2.238006591373478e-9,
          7.653776020289744e-10
        ]
      ],
      "8": [
        [
          0,
          1.205919981800524e-13,
          5.330248010600931e-12,
          4.915079830047302e-11,
          2.427919179990288e-10,
          8.486664554939118e-10,
          2.364858187147903e-9,
          5.596230844618815e-9,
          1.168253359353859e-8,
          2.204263117213291e-8,
          3.81929076382757e-8,
          6.144903059427417e-8,
          9.262223113222095e-8,
          1.788744242105869e-7,
          3.736079444382283e-7,
          0.00000461025361539296,
          0.00005241638028477399,
          0.0001933020434396344,
          0.0004319491865878801,
          0.00063020505941882,
          0,
          7.114275456676602e-8,
          2.388868170267458e-7,
          4.870434530905347e-7,
          8.243229129331517e-7,
          0.000001260576932280274,
          0.000001801535277969704,
          0.0000024500453557468,
          0.000003207910836564849,
          0.00000407526938947415,
          0.000005047453589731042,
          0.000006111221689811707,
          0.000007242639919963867,
          0.000009569404777898685,
          0.00001285813486104681,
          0.00002659934044886113,
          0.00008854848724332561,
          0.0002226906601064431,
          0.0004470496387300451,
          0.0006358066134723088,
          0,
          2.332088748825233e-7,
          8.286312056430402e-7,
          0.000001724031798484724,
          0.000002919288231458471,
          0.00000442014865516792,
          0.000006223164677382178,
          0.000008321347561602129,
          0.00001071201227318688,
          0.00001339741319722097,
          0.00001637761817685303,
          0.00001963946538407642,
          0.00002314594599877645,
          0.00003059266406554401,
          0.00004168114876742755,
          0.00006150196128231203,
          0.0001259186042060884,
          0.0002517277682293203,
          0.0004618361213176064,
          0.0006412891225539209,
          0,
          4.59713857619477e-7,
          0.000001679218191684582,
          0.000003535458569420679,
          0.000005996445020072106,
          0.000009045915795419888,
          0.0000126618301928605,
          0.00001682623164931168,
          0.00002153761887960221,
          0.00002681177430123731,
          0.00003267051934178356,
          0.00003912352141471067,
          0.0000461483043762089,
          0.00006156208163032772,
          0.00008649811408894185,
          0.0001121511825306677,
          0.0001642821418492366,
          0.0002804114657953239,
          0.0004763140081143756,
          0.0006466547659090302,
          0,
          7.480243216798795e-7,
          0.000002765655451514599,
          0.000005860299104452193,
          0.00000995317013170554,
          0.00001499333579370502,
          0.00002093581364099891,
          0.0000277543900282778,
          0.00003545508046152393,
          0.00004407534938914139,
          0.00005366949184255951,
          0.00006428585982860083,
          0.00007594078220041892,
          0.0001021159733966165,
          0.0001476453774480462,
          0.0001823422153798051,
          0.0002034452320026013,
          0.0003087402427943071,
          0.0004904885943397844,
          0.000651905687803458,
          0,
          0.00000110451864922827,
          0.000004097162982108504,
          0.000008709062774768266,
          0.00001480811015421024,
          0.0000223010274323803,
          0.00003111773121108297,
          0.00004122696142763443,
          0.00005264776315137845,
          0.00006544542661776119,
          0.00007971467406751432,
          0.00009555602348960562,
          0.000113049027171517,
          0.0001530275176052108,
          0.0002270722852720952,
          0.0002770122042450496,
          0.0002432571295013637,
          0.0003367129151728454,
          0.0005043650981688172,
          0.0006570439979642543,
          0,
          0.000001541290935359483,
          0.000005707527836578843,
          0.0000121482653018982,
          0.00002067688754477082,
          0.00003115188920083829,
          0.00004347526855528123,
          0.00005761279538960298,
          0.0000736013769277265,
          0.00009154028601956195,
          0.0001115737218976004,
          0.0001338711391067293,
          0.0001586072110692822,
          0.0002159775503659958,
          0.0003285544306622867,
          0.0004024657684471729,
          0.0002836026300959551,
          0.0003643285722741461,
          0.0005179486621990497,
          0.0006620717720186456,
          0,
          0.000002075790922891482,
          0.000007653526025806373,
          0.00001629797754007186,
          0.00002776848488090194,
          0.00004186711482045665,
          0.0000584616758872582,
          0.00007751476335567133,
          0.0000990855566432168,
          0.0001233149667543028,
          0.0001504097256330949,
          0.0001806331708226421,
          0.0002143021441823337,
          0.0002934815345865684,
          0.000457907840148138,
          0.0005666712162326234,
          0.0003243950262864288,
          0.0003915865352221759,
          0.0005312443548701715,
          0.000666991051930182,
          0,
          0.00000273175403569284,
          0.00001001779846529039,
          0.00002133802424704326,
          0.00003639599172251663,
          0.00005492196406724721,
          0.00007673656398429024,
          0.0001017954579549794,
          0.0001301842303500382,
          0.0001620957867784091,
          0.0001978190420663023,
          0.0002377492701052811,
          0.0002824164351389653,
          0.0003889568730049397,
          0.0006234967238877052,
          0.000779659179818168,
          0.0003655698775054831,
          0.0004184863242046265,
          0.0005442571718256968,
          0.0006718038464329902,
          0,
          0.000003541062540113507,
          0.00001291534731010447,
          0.00002752227991738362,
          0.00004700136258062307,
          0.0000709821235861927,
          0.00009921377693874788,
          0.0001316360070148173,
          0.0001683647839959034,
          0.0002096594401073139,
          0.0002559203650636944,
          0.0003077320576597091,
          0.0003659439636145702,
          0.0005069096647241218,
          0.0008372042254803511,
          0.001054071244550675,
          0.0004070797009128204,
          0.0004450276329932588,
          0.0005569920372099983,
          0.0006765121314635663,
          0,
          0.000004546613090189593,
          0.00001650417157985527,
          0.00003520292585568613,
          0.00006019776468678227,
          0.00009096552276633121,
          0.0001271417321751985,
          0.00016863322710961,
          0.000215590543079738,
          0.0002683600302722082,
          0.0003274968225983503,
          0.0003938598071357847,
          0.0004687760836094745,
          0.0006532444052830387,
          0.001116120360991711,
          0.001405932337998296,
          0.0004488895797131737,
          0.0004712103093423486,
          0.0005694538048966456,
          0.0006811178505900843,
          0,
          0.000005806546084126334,
          0.00002100165728601417,
          0.00004486897768597229,
          0.00007683731489773169,
          0.0001161405312094569,
          0.0001622292873066613,
          0.0002149493149935816,
          0.0002744911437095556,
          0.0003413184445230548,
          0.0004162050353931481,
          0.000500410113838237,
          0.0005959727817122011,
          0.0008357258777639719,
          0.001485453441534165,
          0.001855761695206861,
          0.0004909736219619683,
          0.0004970343401455321,
          0.0005816472596463356,
          0.0006856229154396277,
          0,
          0.000007400506551154046,
          0.00002670971814245336,
          0.00005720696098283277,
          0.00009811844441914469,
          0.0001482804633209539,
          0.0002068408676179334,
          0.000273539770177042,
          0.0003486171024341607,
          0.0004327001753727208,
          0.0005268767870047008,
          0.0006329928377385991,
          0.0007541468812007968,
          0.001064650793895401,
          0.001983714042280314,
          0.002430202277159715,
          0.0005333121706247356,
          0.0005224998404249713,
          0.0005935771181946297,
          0.000690029206123004,
          0,
          0.00001207833443279652,
          0.00004364568569855096,
          0.00009427595398380494,
          0.0001622801327853142,
          0.0002447103530126668,
          0.0003393957914494207,
          0.0004456355395802267,
          0.0005638539248324163,
          0.0006952757806722861,
          0.0008421269182657854,
          0.001008398640802597,
          0.001201118472484338,
          0.001721996862797392,
          0.003656013145487478,
          0.004105988160063915,
          0.0006186929695999341,
          0.0005723563048830109,
          0.000616664579553217,
          0.0006985528303835937,
          0,
          0.00002777026075839589,
          0.0001026481576503343,
          0.0002285219787766457,
          0.0003970443036667648,
          0.0005919659275238621,
          0.0008024913526877707,
          0.001026321180872005,
          0.001265964467164619,
          0.001526284930380448,
          0.001815241845208307,
          0.002147036255452268,
          0.002547406860347305,
          0.003782350530693444,
          0.01269159043889262,
          0.009412962653901163,
          0.0007559972928206172,
          0.0006485904549661642,
          0.000651287256493016,
          0.0007113266023451049,
          0,
          0.0002462094055975474,
          0.0008333606446413353,
          0.002051640442758828,
          0.004368903930979036,
          0.007983970922487723,
          0.01179693563977733,
          0.01394161834291415,
          0.01424433936774882,
          0.01380451387047047,
          0.01343104961579686,
          0.0134803336007618,
          0.01415701609057688,
          0.01890818749021608,
          0.4411963678064378,
          0.1571612839643367,
          0.001737679370981699,
          0.001084529084004022,
          0.0008341003628878405,
          0.0007786776462716792,
          0,
          0.00008225880175650724,
          0.0002645623970758203,
          0.0004850437819349349,
          0.0007387524581468268,
          0.001025725434237839,
          0.001340511541283259,
          0.001674490367690288,
          0.002019749591650932,
          0.002371971738542086,
          0.002731721630141814,
          0.003104494164382176,
          0.003500198013013543,
          0.004419240449455957,
          0.006596831872149907,
          0.01405688363610257,
          0.003496091269160815,
          0.001608266929421797,
          0.001015040637768133,
          0.0008459870966360242,
          0,
          0.00004982291723165789,
          0.0001726100926483626,
          0.0003342402833247829,
          0.0005225201993606671,
          0.0007337785443401512,
          0.0009652307775081213,
          0.001213241205897626,
          0.001473560844408872,
          0.001742187498189449,
          0.002016331066146834,
          0.002295159652591409,
          0.002580139233743294,
          0.003185146255746498,
          0.004355335433479456,
          0.008581523035300203,
          0.003590069592770582,
          0.001620607906111305,
          0.0009875893917208585,
          0.0008384398472542282,
          0,
          0.00004266169344500842,
          0.0001515988144463895,
          0.000300743378251693,
          0.0004763617175685317,
          0.0006714293131425034,
          0.0008808771901585134,
          0.001100011186026619,
          0.001324424478856536,
          0.001550439511978789,
          0.001775609331956277,
          0.001999034237503886,
          0.002221404675650328,
          0.002672339425897749,
          0.003466056366740316,
          0.006436565554761299,
          0.003210701465850626,
          0.001452673655002712,
          0.0009115627798481906,
          0.0008132028289887516,
          0,
          0.00004147137454550892,
          0.000148550506249454,
          0.0002977183429637242,
          0.0004747252884016255,
          0.0006709956078226032,
          0.0008801856864614463,
          0.001096873130145637,
          0.001316379251558623,
          0.001534998699076904,
          0.00175026292969116,
          0.001961067211931074,
          0.002167614911957388,
          0.002573938202230951,
          0.003241413153872033,
          0.005766055622223505,
          0.003084352219205591,
          0.00137432603191121,
          0.0008815657804464724,
          0.0008045209201074146
        ]
      ],
      "9": [
        [
          0,
          0.000005671060195228435,
          0.00003121125384031705,
          0.00008476452121700985,
          0.0001752265568463307,
          0.0003104560906591718,
          0.0004946632825095722,
          0.0007270008934456591,
          0.001000923749540585,
          0.001303567627778558,
          0.001615649959025467,
          0.001913431215811746,
          0.002173428353834274,
          0.00252037048489813,
          0.002619790977550289,
          0.001324325422926088,
          0.0002218695492999973,
          0.0000259966471076724,
          0.000008849541930563514,
          0.000004486502643381918,
          0,
          0.000008398622215834898,
          0.00003933765953789743,
          0.00009919850745020083,
          0.0001941393149905281,
          0.0003285179677549277,
          0.0005033672067892515,
          0.0007164388970556476,
          0.00096300375078859,
          0.001236255666712709,
          0.001527043104891551,
          0.00182352089387452,
          0.002111509828075721,
          0.002603192147556161,
          0.002996284610254953,
          0.001431500874868772,
          0.0002166074779797834,
          0.00002550135845763623,
          0.000008717240548988375,
          0.000004437565039262312,
          0,
          0.00001051804862240773,
          0.00004644139841764509,
          0.0001124163395082345,
          0.000212348475635835,
          0.0003482639753135067,
          0.0005195525033526132,
          0.0007235799715338947,
          0.0009567407901176948,
          0.001214958913279573,
          0.0014933948582461,
          0.001785718703651697,
          0.002083471222803777,
          0.002650771186269101,
          0.00327393340985396,
          0.001558013612582212,
          0.0002113344332145186,
          0.000025020424997642,
          0.00000858765844269665,
          0.000004389542109917019,
          0,
          0.00001249457161151807,
          0.00005322651867412905,
          0.0001253284007973421,
          0.0002309384321626024,
          0.0003704894590960216,
          0.0005424673803012103,
          0.0007441892329765443,
          0.0009727489690796346,
          0.001225410113235944,
          0.001499322331670744,
          0.001790825692268514,
          0.002094680179900531,
          0.002707604655678785,
          0.003507088458401765,
          0.001708101898290938,
          0.0002061129625392193,
          0.00002455310718422016,
          0.000008460727468326266,
          0.000004342416170802848,
          0,
          0.00001451555703282665,
          0.00006012879017916725,
          0.0001386451456222525,
          0.0002508448894008123,
          0.0003960318163613383,
          0.0005721391887642487,
          0.0007765165343227683,
          0.001006685618309441,
          0.001260599389419926,
          0.001536382691518144,
          0.00183176032191451,
          0.002143389794422755,
          0.0027932640329515,
          0.00374215236053951,
          0.001885986425678043,
          0.0002009898769564659,
          0.00002409872952032582,
          0.000008336382270724804,
          0.000004296169903924931,
          0,
          0.00001669143069480267,
          0.00006747937133303646,
          0.0001529910564882212,
          0.0002729621736909079,
          0.0004258441436116947,
          0.000609164586277726,
          0.0008202836243408562,
          0.001056966124609232,
          0.001317522991717056,
          0.001600584780709173,
          0.001904674999036251,
          0.002227716505353824,
          0.002916432860815082,
          0.004011650597617287,
          0.002096183944259078,
          0.0001959987927388208,
          0.00002365667351707351,
          0.000008214560077342563,
          0.000004250786348523022,
          0,
          0.00001910834725274896,
          0.0000755776585948726,
          0.0001689820831026832,
          0.0002982305609247829,
          0.0004610594740255457,
          0.0006546176096487792,
          0.0008762068309116694,
          0.001123700283014221,
          0.001395586411816509,
          0.001690782450114725,
          0.002008361529461594,
          0.002347262479067673,
          0.003082195006069177,
          0.004339225506776786,
          0.002343765101952764,
          0.0001911625515676018,
          0.00002322637147213742,
          0.000008095200513248278,
          0.000004206248892145911,
          0,
          0.00002184976054784447,
          0.00008473472089485175,
          0.000187285775145449,
          0.0003277119763926423,
          0.0005030577268694267,
          0.0007100364511702995,
          0.0009457957065589138,
          0.00120821070951179,
          0.001495845535933514,
          0.001807813709514244,
          0.002143670926847436,
          0.002503354271160431,
          0.003295261226418599,
          0.004745534186703335,
          0.002634605712609457,
          0.0001864954047130244,
          0.00002280730098279688,
          0.000007978245434421265,
          0.000004162541262081639,
          0,
          0.00002500890831885817,
          0.00009530596976869292,
          0.0002086774465915341,
          0.0003626704815343901,
          0.000553554316316367,
          0.0007774790152007304,
          0.001031319175741166,
          0.001312862393350783,
          0.001620692649672754,
          0.001954106591071928,
          0.002313192799396316,
          0.002699036462873736,
          0.003561431539946724,
          0.005252968625322932,
          0.002975678712465807,
          0.0001820049097295648,
          0.00002239898011366444,
          0.000007863638777260547,
          0.000004119647517123291,
          0,
          0.00002869872243587342,
          0.0001077226000027358,
          0.0002341042155824054,
          0.0004046737020311929,
          0.0006147276854821768,
          0.0008596489742408355,
          0.001135895448985189,
          0.001441087845415895,
          0.001773807858762383,
          0.002133580561568054,
          0.002521174008907383,
          0.002939123543861421,
          0.003888421876641147,
          0.005889803168025861,
          0.003375436313677075,
          0.0001776935294389423,
          0.00002200096314381335,
          0.0000077513264225095,
          0.000004077552039642313,
          0,
          0.00003306212816779122,
          0.0001225288665378559,
          0.0002647689696594988,
          0.0004557329943340161,
          0.0006894062289911471,
          0.0009601058140177516,
          0.001263697778457463,
          0.001597566350407525,
          0.001960301643224313,
          0.002351760600069761,
          0.002773637736290237,
          0.003230389521468044,
          0.004286558462520603,
          0.006694950086496289,
          0.00384434137700596,
          0.0001735599479789667,
          0.00002161283682413123,
          0.000007641256072000271,
          0.000004036239527949979,
          0,
          0.00003828488577145912,
          0.0001404323645638084,
          0.0003022495445283082,
          0.000518507207664151,
          0.0007813458974785787,
          0.001083589114804776,
          0.001420296141921695,
          0.001788560118249402,
          0.002187032889209898,
          0.002616078544754674,
          0.003078689097783651,
          0.003581926593473999,
          0.004769587977905694,
          0.007724872021949844,
          0.004395626558603747,
          0.0001696001321065471,
          0.00002123421708231772,
          0.000007533377136828567,
          0.000003995694988929982,
          0,
          0.00004461332487099549,
          0.000162376751005056,
          0.0003486764123057142,
          0.000596610359713423,
          0.0008956514196314516,
          0.001236513679159222,
          0.001613186266958826,
          0.002022447345032784,
          0.002463128880590058,
          0.00293637797631241,
          0.003447023545002433,
          0.004005707294916987,
          0.005355772008564605,
          0.00906519134014078,
          0.005046394744811755,
          0.0001658081715868022,
          0.00002086474611962964,
          0.000007427640635722097,
          0.000003955903730923439,
          0,
          0.00006204430213516853,
          0.000224063941404477,
          0.0004814764617113843,
          0.0008212308877145003,
          0.001222879646929471,
          0.001669782642163899,
          0.002152791314262429,
          0.002668315056128976,
          0.003216408391009387,
          0.003801294960278745,
          0.004434166865054137,
          0.005137560965949506,
          0.006943241604798301,
          0.01331556808593544,
          0.006744641545816846,
          0.0001586985614505727,
          0.00002015193563692857,
          0.000007222406501802553,
          0.000003878523757546868,
          0,
          0.0001147439543897914,
          0.0004195954651861488,
          0.0009210580360848747,
          0.001573280415247906,
          0.002300123379242991,
          0.003050629323922304,
          0.00380930299553889,
          0.004579444641389934,
          0.005372275891343123,
          0.006208236000496578,
          0.007125797291151879,
          0.008195307741235197,
          0.01140084285585551,
          0.03429146057610961,
          0.01129966315395162,
          0.0001485712035150321,
          0.00001908665228084721,
          0.00000691283953289574,
          0.000003761447782094143,
          0,
          0.0003604664710896728,
          0.001177284908257067,
          0.002794117401749197,
          0.00573119998259253,
          0.01008057829256289,
          0.01432590987270622,
          0.01627328903636923,
          0.01597224242798536,
          0.01486236589741631,
          0.01387813330158169,
          0.01336336092652068,
          0.01346010250448657,
          0.01652569097496038,
          0.3370520858822127,
          0.04958963913444654,
          0.0001016085415186698,
          0.00001339135954258191,
          0.000005211276280670701,
          0.000003110148135596125,
          0,
          0.00002805305466234145,
          0.00008604457590930715,
          0.0001504453711209426,
          0.0002185216899624782,
          0.0002893446422907164,
          0.0003606075987003499,
          0.0004295584517415476,
          0.0004940998830089013,
          0.0005533705048254848,
          0.0006077920643935429,
          0.0006588048149164063,
          0.000708523723949327,
          0.0008143328538321931,
          0.001048988841799053,
          0.0008914378756561756,
          0.000045539906680083,
          0.000006350437617023377,
          0.000003013959090842876,
          0.00000224655683880999,
          0,
          0.00000694549591884546,
          0.00002289612112046082,
          0.00004219097707583414,
          0.00006277187454832945,
          0.00008389998305048547,
          0.0001050504517928639,
          0.0001256965951642165,
          0.0001453452924424961,
          0.000163621553049939,
          0.0001803379439586481,
          0.0001955224197408079,
          0.0002093998611807305,
          0.0002347937365774912,
          0.0002762744455962886,
          0.0002166818491900244,
          0.00001975979357706353,
          0.000003384924428586664,
          0.0000020406484410932,
          0.000001857041023619366,
          0,
          0.000004953399837699407,
          0.00001673838048290378,
          0.00003158215612206945,
          0.00004758607456482908,
          0.00006381278763442522,
          0.00007966280844848682,
          0.00009467665376187601,
          0.000108507028540558,
          0.0001209366949244411,
          0.0001318926934797952,
          0.0001414398231124424,
          0.0001497533748889992,
          0.0001636964351601126,
          0.0001829009059411026,
          0.0001373716648577939,
          0.00001564234177015568,
          0.000002870328439311935,
          0.000001872396256464087,
          0.000001794351634149198,
          0,
          0.000004672475316974143,
          0.0000158871765052654,
          0.00003023489580864712,
          0.00004579522947509919,
          0.00006150497964569737,
          0.00007668533037572638,
          0.00009086079482721664,
          0.0001037100166679886,
          0.0001150560019370204,
          0.0001248574248544227,
          0.0001331891531687437,
          0.0001402126807490267,
          0.0001512115804909354,
          0.0001640186761174625,
          0.0001192645270715887,
          0.00001512805507017367,
          0.000002803945462744824,
          0.000001854219260616099,
          0.000001788556118465618
        ]
      ],
      "10": [
        [
          0,
          0.0000024096908414166,
          0.0000137148334823693,
          0.00003846867061817937,
          0.00008202887214289409,
          0.0001497362216040445,
          0.0002455310267250791,
          0.0003709659131897187,
          0.0005245118960059146,
          0.0007008342834344373,
          0.0008903209691922295,
          0.001079783835774483,
          0.001254922932254955,
          0.001519712035765802,
          0.001681748891117331,
          0.001138368266813516,
          0.0002887119214749491,
          0.00005854702325013419,
          0.00003205151700927964,
          0.00002875185454155753,
          0,
          0.000003346697631453353,
          0.00001682200328669509,
          0.0000446100292639962,
          0.00009102795775256402,
          0.0001598360157952869,
          0.000253324560932258,
          0.0003720724221763756,
          0.0005151286203461819,
          0.0006800602771612592,
          0.0008626628142719692,
          0.001056606736001194,
          0.001253483371986671,
          0.001617157877539125,
          0.00198595711524263,
          0.001272567612011214,
          0.0002891237058515393,
          0.00005850919339333458,
          0.00003204378376993206,
          0.00002874867900976171,
          0,
          0.000004093103002627064,
          0.00001956845350599682,
          0.00005024040468418013,
          0.00009961150554204127,
          0.0001704013947610192,
          0.0002640254063669814,
          0.0003807037779847193,
          0.0005198822341050542,
          0.0006804526381052682,
          0.000860562959707845,
          0.001057141013255546,
          0.001265407114974714,
          0.001688512271893212,
          0.002230618268581298,
          0.001428718453923011,
          0.0002891062703460288,
          0.00005847171946867945,
          0.00003203630880649822,
          0.00002874556518108198,
          0,
          0.000004803075008484467,
          0.00002222589624146738,
          0.00005577739772561211,
          0.0001083675926976218,
          0.0001820397295174988,
          0.0002777409286227856,
          0.0003955861246853468,
          0.0005353009684757848,
          0.0006964486992256228,
          0.0008782947997587405,
          0.001079388684756251,
          0.001297029532878647,
          0.00176228399834147,
          0.002447886351112493,
          0.001612229887384725,
          0.0002887640781349215,
          0.00005843478471705235,
          0.00003202907752854489,
          0.00002874251129089045,
          0,
          0.000005541400342157991,
          0.00002496833797644993,
          0.00006154738471244923,
          0.0001177867486000735,
          0.0001952982745436473,
          0.0002947791739101386,
          0.0004163436670661038,
          0.0005599221964339324,
          0.0007254518957639654,
          0.0009127774893234896,
          0.001121325105905065,
          0.001349653382746376,
          0.001852781329809067,
          0.002668773712820466,
          0.001828866090238976,
          0.0002881851851120152,
          0.00005839853558817925,
          0.00003202207605838452,
          0.00002873951564782754,
          0,
          0.000006348199591688402,
          0.00002793187654211319,
          0.00006783833288221791,
          0.0001283289540958457,
          0.0002107459862043491,
          0.000315652037460875,
          0.0004431985449522476,
          0.0005934701611227912,
          0.0007666335806763916,
          0.0009628691753492892,
          0.001182143815190226,
          0.001423889855263077,
          0.001967601134748022,
          0.002917248577853766,
          0.002085040600478947,
          0.0002874423933346656,
          0.00005836308688238486,
          0.00003201529123531155,
          0.00002873657662931491,
          0,
          0.000007256367221550732,
          0.00003124285607989513,
          0.00007493640435641129,
          0.0001404740028231619,
          0.0002290288673680921,
          0.0003410820479632446,
          0.0004768260202266226,
          0.0006364623749913323,
          0.0008203147243464002,
          0.001028792539822248,
          0.001262269094955227,
          0.001520911745329185,
          0.002111960993218789,
          0.003212450804490117,
          0.002388107948772332,
          0.0002865948189116661,
          0.0000583285261894349,
          0.00003200871061244243,
          0.00002873369267742231,
          0,
          0.00000829904823697583,
          0.00003503551145801471,
          0.00008315483988864421,
          0.0001547637818698855,
          0.0002509181747529823,
          0.0003720269362835609,
          0.0005183058055739208,
          0.0006900421307484768,
          0.0008876798513503707,
          0.001111821796188795,
          0.001363225068292967,
          0.001642808170880997,
          0.002290805756622623,
          0.003572342389093589,
          0.002746689025970979,
          0.0002856896296610488,
          0.00005829491774507798,
          0.0000320023224474325,
          0.00002873086229502288,
          0,
          0.000009514241682542854,
          0.0000394659094302787,
          0.00009286138295900705,
          0.0001718462764522913,
          0.0002773665527225848,
          0.0004097310823605209,
          0.0005691428661291785,
          0.0007559451247817827,
          0.0009706853821401247,
          0.001214166644776198,
          0.001487581663942613,
          0.001792733398583643,
          0.002509881183166915,
          0.004017064949501381,
          0.003171076548522773,
          0.0002847637879710077,
          0.000058262305798066,
          0.00003199611568818538,
          0.00002872808404224789,
          0,
          0.00001094870704186104,
          0.00004472595748244677,
          0.0001045099105677687,
          0.0001925302494832977,
          0.0003095838364558993,
          0.0004558118536939666,
          0.0006313486527577067,
          0.0008365614302964903,
          0.001072097566584164,
          0.001338999336513839,
          0.001639010182203554,
          0.001975062201918197,
          0.002776427067108636,
          0.004572252145296005,
          0.003673779521687356,
          0.0002838456965586906,
          0.00005823071756014989,
          0.00003199007995452419,
          0.00002872535653319802,
          0,
          0.00001266223825534948,
          0.00005106047643226024,
          0.0001186821644631599,
          0.0002178603023063774,
          0.0003491452657248557,
          0.0005123926271874583,
          0.0007075869092495052,
          0.0009350832100714513,
          0.001195636765915319,
          0.001490600482087868,
          0.001822451545490233,
          0.002195623982945775,
          0.003099808887188682,
          0.005273126853009007,
          0.00427028577896379,
          0.0002829566904343952,
          0.00005820016579676268,
          0.00003198420551665337,
          0.00002872267843289599,
          0,
          0.00001473315138620914,
          0.00005879054915817577,
          0.000136147203929474,
          0.0002492257984271349,
          0.0003981506682779054,
          0.0005823029036194162,
          0.0008014018420955457,
          0.001055749489085798,
          0.001346231984026169,
          0.001674624501569164,
          0.002044406936015388,
          0.002462053930193866,
          0.003492265134882996,
          0.00617065012713873,
          0.004980154717605115,
          0.0002821123500090709,
          0.00005817065110508347,
          0.00003197848327114651,
          0.0000287200484544741,
          0,
          0.00001726597187744385,
          0.00006834752032972787,
          0.0001579502973740608,
          0.0002885254314540478,
          0.0004594653571000629,
          0.0006693811920326412,
          0.0009175645968891802,
          0.001204220496844887,
          0.001530413031953583,
          0.001898508376535941,
          0.002313376522941857,
          0.002784300419541471,
          0.003969908032182253,
          0.007341947744079859,
          0.005828607042239022,
          0.0002813236309883446,
          0.00005814216391797947,
          0.00003197290471508341,
          0.00002871746535657083,
          0,
          0.00002434026994086932,
          0.00009555740574089701,
          0.0002210470826829405,
          0.0004027807098662487,
          0.0006368033472189105,
          0.0009185288516965753,
          0.001245624852970735,
          0.001618010778428846,
          0.002037452161394677,
          0.002508398345307963,
          0.003040427928120147,
          0.003652203793620003,
          0.005273651372430587,
          0.01108046765512679,
          0.008085708267064323,
          0.0002799393265131272,
          0.00005808819332553165,
          0.00003196214749827628,
          0.00002871243505008098,
          0,
          0.00004623592317587721,
          0.0001836684633544373,
          0.000434081029376439,
          0.0007926302443480985,
          0.001231556974236784,
          0.001727439155822823,
          0.00227171195172561,
          0.002865777802252207,
          0.003516653627184221,
          0.004238919624856805,
          0.00506216582810154,
          0.006043506029209973,
          0.009004410749713579,
          0.02977585312330296,
          0.01433594627557872,
          0.0002783095859193558,
          0.00005801021131722033,
          0.00003194604500619427,
          0.00002870480049589198,
          0,
          0.0001924375866438088,
          0.0006804950290557575,
          0.00173711882400595,
          0.003810956911352036,
          0.007134770241677177,
          0.01074716779549258,
          0.01289172983942088,
          0.01331766187909376,
          0.01300418324224278,
          0.01270827803321348,
          0.01277500868951633,
          0.01340293637982535,
          0.01774443067740698,
          0.402059781827228,
          0.09090374770940711,
          0.0002806131074027196,
          0.00005762943591462659,
          0.00003185603555440038,
          0.00002866117230516016,
          0,
          0.00003388368022746871,
          0.0001123782267115605,
          0.0002112272962799308,
          0.0003281585297850229,
          0.0004627003528134501,
          0.0006116623443380069,
          0.0007701390667688937,
          0.0009333805385209732,
          0.001098271340115533,
          0.001264029525340009,
          0.001432245443860328,
          0.001606579457641746,
          0.001996532108176917,
          0.002869303234124021,
          0.003827635738963186,
          0.0002928683887193259,
          0.00005694037279586498,
          0.00003170966195100463,
          0.00002859213423403711,
          0,
          0.00001783046207573322,
          0.00006363387925072434,
          0.0001262002791600363,
          0.0002010505786659109,
          0.0002864554937933476,
          0.0003808229087663802,
          0.0004820959581342796,
          0.0005878961108736353,
          0.0006959219703862253,
          0.0008043875990647779,
          0.0009123524379184373,
          0.001019857272717725,
          0.001238056426517763,
          0.00162811394200296,
          0.002014587137130648,
          0.0002702212487786942,
          0.00005620336072106848,
          0.00003155671049069083,
          0.00002853526351743467,
          0,
          0.00001514139179119583,
          0.0000554437322565569,
          0.0001126834474033614,
          0.0001819391371370047,
          0.000260259484721671,
          0.0003451878484046687,
          0.0004342861439606351,
          0.0005251809372965066,
          0.0006158008860064271,
          0.0007046219184757508,
          0.0007908166700879139,
          0.0008742705093346338,
          0.001035385780865361,
          0.001294117868536099,
          0.001538782763760253,
          0.0002583101632583199,
          0.00005556879834509281,
          0.00003141513420980995,
          0.00002850342207413929,
          0,
          0.00001442384735510106,
          0.0000531695227656987,
          0.0001090389876464253,
          0.000177042522560715,
          0.0002537222405539148,
          0.0003361902645232607,
          0.0004217874566221098,
          0.0005081083293221353,
          0.0005931537787180425,
          0.0006754743325837379,
          0.0007542376798321833,
          0.000829204560637261,
          0.0009691184534302094,
          0.001176361294238426,
          0.001355921387077886,
          0.000253932252159141,
          0.00005501444183963421,
          0.00003129059527617676,
          0.00002848352566683023
        ]
      ],
      "11": [
        [
          0,
          0.00002173057258982424,
          0.00006268669709424781,
          0.0001190075849883488,
          0.000193525281227535,
          0.0002878041382726528,
          0.0004011149630771875,
          0.0005306198817950649,
          0.0006715853199584998,
          0.0008172290612526859,
          0.0009587160991252566,
          0.001086140026253006,
          0.001190661021590514,
          0.001313956256360831,
          0.001319966547383811,
          0.001029346017726673,
          0.001182245151269883,
          0.001120153019562131,
          0.001112353584361776,
          0.001109070182168076,
          0,
          0.00001744638928997279,
          0.00005704003950402358,
          0.0001130469616447746,
          0.0001855708660842326,
          0.0002744930773959383,
          0.0003783303626843128,
          0.000494702796749782,
          0.0006209114723135608,
          0.0007539923740427637,
          0.0008903538457774597,
          0.001025446762915274,
          0.001153846768328588,
          0.001368486562226217,
          0.001540649803912528,
          0.001163756192183076,
          0.0011951403115865,
          0.001121706200071757,
          0.001112299110188522,
          0.001108977659572411,
          0,
          0.00001576427526083963,
          0.0000545789996666628,
          0.0001106443244000752,
          0.0001824821115975718,
          0.0002689506614553462,
          0.0003682972521955571,
          0.0004785708096715265,
          0.0005981122148506198,
          0.0007255815168324615,
          0.0008595724058220583,
          0.0009980968230157118,
          0.001138194456603174,
          0.001406114949936746,
          0.001716645054973199,
          0.001321124271586697,
          0.00120558926366048,
          0.001123097779328493,
          0.001112241056758641,
          0.001108886982121295,
          0,
          0.00001516034429880402,
          0.00005394583100748674,
          0.0001106988921805908,
          0.0001830438234896371,
          0.0002692267228749964,
          0.0003674107128111266,
          0.0004759700492466859,
          0.000593817700078071,
          0.0007203758318826339,
          0.0008552316244265963,
          0.0009976648388034647,
          0.001146203318246225,
          0.001450244566202239,
          0.001874129513049829,
          0.001507057641106324,
          0.001214024350121826,
          0.001124344135633605,
          0.001112180000888804,
          0.001108798106232033,
          0,
          0.00001517001836479241,
          0.00005461454981504477,
          0.0001127729680317993,
          0.0001867575183242837,
          0.0002744368972975034,
          0.0003739493176147273,
          0.000483896225448082,
          0.0006035236514233263,
          0.0007326423399983184,
          0.0008713327995113019,
          0.00101955982162483,
          0.001176787835869912,
          0.001511674585919681,
          0.002037204895294652,
          0.00172768097944292,
          0.001220825096283276,
          0.001125460053436986,
          0.001112116448922601,
          0.001108710989112498,
          0,
          0.00001561367942767684,
          0.00005637017124861896,
          0.0001167285685161768,
          0.0001935019456626426,
          0.0002843021625779895,
          0.0003872433493895133,
          0.0005010729632296737,
          0.0006252390153841297,
          0.0007597692520328402,
          0.0009050217165815324,
          0.001061391700136606,
          0.001229021944003179,
          0.00159572175823126,
          0.002224151479116775,
          0.001989919469895525,
          0.001226318283658184,
          0.001126458866335871,
          0.0011120508449371,
          0.00110862558878361,
          0,
          0.00001642006555538428,
          0.00005915212089166744,
          0.0001226086256334691,
[truncated: 11,118,159 more chars]
