# Supplementary material for: Variation in selection constraints on teleost TLRs with emphasis on their repertoire in the Walking catfish, Clarias batrachus
Source: Sci Rep. 2020 Dec 7;10:21394. doi: 10.1038/s41598-020-78347-6 (PMC7721727; doi:10.1038/s41598-020-78347-6)
Supplement: Supplementary file 26 — Supplementary Information 26. [file 41598_2020_78347_MOESM26_ESM.zip › T2/FUBAR/tree.new]

((((((((((OFTLR2_2642_BP:0.05774952875178354,(SMTLR2_2642_BP:0.09957322704938745,TOTLR2_2642_BP:0.08796221026270494):0.04114021010423881):0.05990036680993174,TRTLR2_2642_BP:0.1886629417446166):0.1843659695439945,(OMTLR2_2642_BP:0.02795578944548342,STTLR2_2642_BP:0.0276627999731575):0.1825226067803712):0.1695765517206497,((((PHTLR2_2642_BP:0.05480597082224968,IPTLR2_2642_BP:0.08922700410418691):0.008974683292937699,CBTLR2_2642_BP:0.1236649176436283):0.02771308300975412,TFTLR2_2642_BP:0.1053141152693907):0.16540407514458,(((CCATLR2_2642_BP:0.06209644258426689,CCTLR2_2642_BP:0.05053589190841314):0.02753215965150995,(MATLR2_2642_BP:0.01799163141511466,CITLR2_2642_BP:0.02001045029810533):0.03296108792297323):0.04663132954142713,DRTLR2_2642_BP:0.1109938841615239):0.1957572945291157):0.1419843583196369):0.1209609131423121,GMTLR2_2642_BP:0.7698374759638614):0.2456747782243195,ONTLR2_2642_BP:0.1555041806412292):0.0834805892177268,SATLR2_2642_BP:0.1846460201409633):0.02455753406287613,(SDTLR2_2642_BP:0.1003583534323042,ATTLR2_2642_BP:0.1452714845456566):0.04284877804452419):0.0129429711253547,MMTLR2_2642_BP:0.117244179985479):0.006084379557624336,(ECTLR2_2642_BP:0.1138146705830255,PFTLR2_2642_BP:0.06292501957310366):0.0221085362301803,LMTLR2_2642_BP:0.08088356731963327):0
