# Supplementary material for: Variation in selection constraints on teleost TLRs with emphasis on their repertoire in the Walking catfish, Clarias batrachus
Source: Sci Rep. 2020 Dec 7;10:21394. doi: 10.1038/s41598-020-78347-6 (PMC7721727; doi:10.1038/s41598-020-78347-6)
Supplement: Supplementary file 26 — Supplementary Information 26. [file 41598_2020_78347_MOESM26_ESM.zip › T2/MEME/datamonkey-table.csv]

Site	Partition	&alpha;	&beta;<sup>-</sup>	p<sup>-</sup>	&beta;<sup>+</sup>	p<sup>+</sup>	LRT	p-value	# branches under selection	Total branch length
1	1	0.00	0.00	1.00	0.00	0.00	0.00	1.00	0.00	0.00
2	1	3.35	0.50	0.32	0.50	0.68	0.00	0.67	0.00	3.45
3	1	1.40	0.99	0.18	0.99	0.82	0.00	0.67	0.00	2.98
4	1	0.00	0.00	0.00	2.73	1.00	0.00	0.67	0.00	5.41
5	1	0.00	0.00	0.00	0.14	1.00	0.00	0.67	0.00	0.28
6	1	0.00	0.00	0.00	0.16	1.00	0.00	0.67	0.00	0.31
7	1	0.53	0.53	0.00	0.99	1.00	0.19	0.53	0.00	2.34
8	1	0.82	0.82	0.00	1.48	1.00	0.00	0.67	0.00	3.53
9	1	1043.30	1.67	0.00	1.59	1.00	0.00	0.67	0.00	768.81
10	1	0.10	0.10	0.00	0.87	1.00	0.00	0.67	0.00	1.80
11	1	10000.00	9988.55	0.00	0.84	1.00	0.00	0.67	0.00	7340.59
12	1	10.45	10.44	0.05	142.93	0.95	0.00	0.67	0.00	277.89
13	1	15.34	1.03	0.00	1.03	1.00	0.00	0.67	0.00	13.30
14	1	0.00	0.00	0.00	4.44	1.00	0.00	0.67	0.00	8.79
15	1	1456.95	0.00	0.00	0.00	1.00	0.00	0.67	0.00	1069.25
16	1	0.00	0.00	0.00	0.88	1.00	0.00	0.67	0.00	1.73
17	1	1.55	1.43	0.00	0.75	1.00	0.00	0.67	0.00	2.62
18	1	0.30	0.30	0.00	1.22	1.00	0.00	0.67	0.00	2.63
19	1	1.80	1.80	0.59	0.00	0.41	0.00	0.67	0.00	3.42
20	1	0.69	0.69	0.00	1.41	1.00	0.00	0.67	0.00	3.29
21	1	2.92	2.92	0.73	0.00	0.27	0.00	0.67	0.00	6.37
22	1	0.57	0.57	0.00	1.43	1.00	0.00	0.67	0.00	3.24
23	1	1.41	1.41	0.46	0.13	0.54	0.00	0.67	0.00	2.45
24	1	1.19	1.19	0.00	1.28	1.00	0.00	0.67	0.00	3.39
25	1	1.11	1.11	0.33	0.00	0.67	0.00	0.67	0.00	1.55
26	1	0.00	0.00	1.00	0.00	0.00	0.00	1.00	0.00	0.00
27	1	0.00	0.00	1.00	0.00	0.00	0.00	1.00	0.00	0.00
28	1	0.81	0.49	1.00	0.49	0.00	0.00	0.67	0.00	1.56
29	1	0.70	0.00	0.24	1.40	0.76	0.40	0.46	1.00	2.61
30	1	0.57	0.00	0.40	1.20	0.60	0.36	0.47	0.00	1.84
31	1	0.45	0.45	0.00	0.66	1.00	0.00	0.67	0.00	1.64
32	1	2.01	1.38	0.53	1.38	0.47	0.00	0.67	0.00	4.21
33	1	0.75	0.75	0.82	0.00	0.18	0.00	0.67	0.00	1.76
34	1	2.19	2.19	0.16	0.00	0.84	0.00	0.67	0.00	2.28
35	1	1.08	0.55	0.65	0.51	0.35	0.00	0.67	0.00	1.86
36	1	3.51	3.51	0.20	0.22	0.80	0.00	0.67	0.00	4.34
37	1	0.97	0.39	0.75	6.71	0.25	1.76	0.21	0.00	4.55
38	1	0.97	0.97	0.50	0.00	0.50	0.00	0.67	0.00	1.67
39	1	0.00	0.00	0.02	0.93	0.98	1.06	0.31	0.00	1.81
40	1	22.90	1.55	0.06	1.54	0.94	0.00	0.67	0.00	19.85
41	1	0.00	0.00	1.00	0.00	0.00	0.00	1.00	0.00	0.00
42	1	0.00	0.00	1.00	0.00	0.00	0.00	1.00	0.00	0.00
43	1	1.35	1.35	0.37	0.00	0.63	0.00	0.67	0.00	1.99
44	1	1.01	1.01	0.46	0.00	0.54	0.00	0.67	0.00	1.67
45	1	0.18	0.18	0.00	0.96	1.00	0.00	0.67	0.00	2.02
46	1	2.32	2.32	0.10	0.00	0.90	0.00	0.67	0.00	2.14
47	1	1.06	1.06	0.40	1.09	0.60	0.00	0.66	0.00	2.91
48	1	0.37	0.37	0.66	11.84	0.34	9.97	0.00	1.00	8.69
49	1	2.08	2.08	0.06	0.05	0.94	0.00	0.67	0.00	1.87
50	1	1.63	1.11	0.22	0.00	0.78	0.00	0.67	0.00	1.68
51	1	1.42	0.42	0.00	0.41	1.00	0.00	0.67	0.00	1.84
52	1	0.29	0.24	0.89	47.99	0.11	8.32	0.01	2.00	10.70
53	1	1.30	0.75	0.19	0.50	0.81	0.00	0.67	0.00	2.04
54	1	2.34	2.34	0.25	0.11	0.75	0.00	0.67	0.00	3.05
55	1	2.71	0.93	0.09	0.00	0.91	0.00	0.67	0.00	2.15
56	1	1.40	1.09	0.42	0.00	0.58	0.00	0.67	0.00	1.94
57	1	1.76	1.76	0.11	0.00	0.89	0.00	0.67	0.00	1.68
58	1	2.09	2.09	0.11	0.00	0.89	0.00	0.67	0.00	2.00
59	1	1.70	1.33	0.05	1.33	0.95	0.00	0.67	0.00	3.87
60	1	1.55	1.49	0.41	0.00	0.59	0.00	0.67	0.00	2.34
61	1	2.41	2.41	0.18	0.00	0.82	0.00	0.67	0.00	2.64
62	1	0.55	0.00	0.01	0.30	0.99	0.00	0.67	0.00	1.00
63	1	1.86	1.86	0.53	0.00	0.47	0.00	0.67	0.00	3.32
64	1	16.26	16.26	0.02	1.05	0.98	0.00	0.67	0.00	14.63
65	1	0.72	0.00	0.00	0.00	1.00	0.00	0.67	0.00	0.53
66	1	0.68	0.00	0.00	0.00	1.00	0.00	0.67	0.00	0.50
67	1	0.79	0.79	0.10	0.83	0.90	0.00	0.65	0.00	2.22
68	1	0.87	0.12	0.00	0.12	1.00	0.00	0.67	0.00	0.88
69	1	1.64	0.18	0.00	0.18	1.00	0.00	0.67	0.00	1.56
70	1	0.00	0.00	0.91	30.32	0.09	3.36	0.09	1.00	5.31
71	1	1.44	0.51	0.03	0.51	0.97	0.00	0.67	0.00	2.06
72	1	1.53	1.20	0.00	1.19	1.00	0.00	0.67	0.00	3.49
73	1	1.26	0.33	0.00	0.33	1.00	0.00	0.67	0.00	1.58
74	1	1.48	1.48	0.12	0.16	0.88	0.00	0.67	0.00	1.73
75	1	0.61	0.61	0.00	0.79	1.00	0.00	0.67	0.00	2.01
76	1	2.12	0.00	0.30	0.00	0.70	0.00	0.67	0.00	1.55
77	1	2.06	0.00	0.00	0.00	1.00	0.00	0.67	0.00	1.51
78	1	0.88	0.66	0.26	0.00	0.74	0.00	0.67	0.00	0.99
79	1	1.39	0.00	0.18	0.00	0.82	0.00	0.67	0.00	1.02
80	1	0.69	0.61	0.38	0.00	0.62	0.00	0.67	0.00	0.96
81	1	0.68	0.00	0.21	0.00	0.79	0.00	0.67	0.00	0.50
82	1	1.54	1.54	0.58	0.00	0.42	0.00	0.67	0.00	2.90
83	1	0.91	0.91	0.10	0.00	0.90	0.00	0.67	0.00	0.85
84	1	0.09	0.09	0.84	22.40	0.16	10.50	0.00	4.00	7.36
85	1	1.51	0.75	0.00	0.75	1.00	0.00	0.67	0.00	2.60
86	1	1.65	0.27	0.00	0.27	1.00	0.00	0.67	0.00	1.75
87	1	1.66	1.66	0.66	0.00	0.34	0.00	0.67	0.00	3.39
88	1	0.82	0.82	0.00	1.08	1.00	0.00	0.67	0.00	2.74
89	1	1.33	0.93	0.12	0.93	0.88	0.00	0.67	0.00	2.81
90	1	2.46	0.83	0.17	0.00	0.83	0.00	0.67	0.00	2.08
91	1	0.64	0.08	0.00	0.08	1.00	0.00	0.67	0.00	0.63
92	1	1.70	1.31	0.41	1.31	0.59	0.00	0.67	0.00	3.83
93	1	1.75	1.75	0.16	0.75	0.84	0.00	0.67	0.00	3.08
94	1	4.32	0.00	0.54	0.57	0.46	0.00	0.67	0.00	3.69
95	1	1.27	0.79	0.45	0.78	0.55	0.00	0.67	0.00	2.48
96	1	0.53	0.09	0.64	2.47	0.36	0.60	0.40	0.00	2.27
97	1	0.80	0.00	0.00	0.00	1.00	0.00	0.67	0.00	0.59
98	1	1.56	0.72	0.03	0.73	0.97	0.00	0.67	0.00	2.58
99	1	1.32	0.45	0.00	0.45	1.00	0.00	0.67	0.00	1.86
100	1	1.40	0.00	0.00	0.00	1.00	0.00	0.67	0.00	1.03
101	1	0.68	0.46	0.17	0.46	0.83	0.00	0.67	0.00	1.41
102	1	0.53	0.32	0.00	0.32	1.00	0.00	0.67	0.00	1.03
103	1	1.29	0.74	0.31	0.56	0.69	0.00	0.67	0.00	2.16
104	1	0.30	0.30	0.00	0.54	1.00	0.00	0.67	0.00	1.29
105	1	0.37	0.37	0.17	0.00	0.83	0.00	0.67	0.00	0.40
106	1	1.74	0.57	0.06	0.56	0.94	0.00	0.67	0.00	2.39
107	1	0.72	0.15	0.00	0.15	1.00	0.00	0.67	0.00	0.82
108	1	0.00	0.00	0.54	3.22	0.46	2.97	0.11	2.00	2.95
109	1	2.02	2.02	0.69	0.12	0.31	0.00	0.67	0.00	4.31
110	1	0.69	0.00	0.21	0.00	0.79	0.00	0.67	0.00	0.50
111	1	0.85	0.22	0.00	0.22	1.00	0.00	0.67	0.00	1.05
112	1	2.87	0.63	0.02	0.63	0.98	0.00	0.67	0.00	3.35
113	1	1.38	1.38	0.66	0.06	0.34	0.00	0.67	0.00	2.87
114	1	1.02	0.78	0.10	0.00	0.90	0.00	0.67	0.00	0.90
115	1	1.56	0.00	0.10	0.00	0.90	0.00	0.67	0.00	1.14
116	1	1.15	0.82	0.15	0.81	0.85	0.00	0.67	0.00	2.45
117	1	1.22	0.35	0.00	0.35	1.00	0.00	0.67	0.00	1.59
118	1	0.63	0.63	0.34	0.00	0.66	0.00	0.67	0.00	0.89
119	1	2.75	2.75	0.39	0.00	0.61	0.00	0.67	0.00	4.14
120	1	0.53	0.45	0.93	3.64	0.07	0.31	0.49	0.00	1.74
121	1	0.54	0.00	0.09	0.00	0.91	0.00	0.67	0.00	0.40
122	1	2.49	2.49	0.10	0.09	0.90	0.00	0.67	0.00	2.51
123	1	1.52	1.52	0.73	0.00	0.27	0.00	0.67	0.00	3.32
124	1	1.64	0.00	0.00	0.00	1.00	0.00	0.67	0.00	1.21
125	1	1.43	0.09	0.28	0.09	0.72	0.00	0.67	0.00	1.23
126	1	0.73	0.09	0.00	0.09	1.00	0.00	0.67	0.00	0.73
127	1	0.84	0.00	0.00	0.00	1.00	0.00	0.67	0.00	0.62
128	1	0.28	0.28	0.00	1.25	1.00	0.00	0.67	0.00	2.67
129	1	2.45	0.00	0.21	0.00	0.79	0.00	0.67	0.00	1.79
130	1	0.78	0.71	0.21	0.71	0.79	0.00	0.67	0.00	1.97
131	1	0.35	0.00	0.04	0.00	0.96	0.00	0.67	0.00	0.26
132	1	0.70	0.70	0.00	0.82	1.00	0.00	0.67	0.00	2.13
133	1	1.24	0.80	0.82	0.00	0.18	0.00	0.67	0.00	2.20
134	1	2.29	0.16	0.63	0.16	0.37	0.00	0.67	0.00	2.00
135	1	0.31	0.11	0.91	10.80	0.09	4.26	0.06	1.00	2.44
136	1	1.75	0.64	0.13	0.62	0.87	0.00	0.67	0.00	2.52
137	1	1.24	1.24	0.00	1.53	1.00	0.00	0.67	0.00	3.93
138	1	10000.00	9581.53	0.00	0.07	1.00	0.00	0.67	0.00	7339.07
139	1	1.41	0.00	0.21	0.00	0.79	0.00	0.67	0.00	1.03
140	1	0.73	0.73	0.00	1.21	1.00	0.00	0.67	0.00	2.93
141	1	1.33	1.33	0.52	0.00	0.48	0.00	0.67	0.00	2.33
142	1	1.40	0.00	0.06	0.00	0.94	0.00	0.67	0.00	1.03
143	1	1.85	1.42	0.26	1.41	0.74	0.00	0.67	0.00	4.16
144	1	0.73	0.28	0.25	0.23	0.75	0.00	0.67	0.00	1.01
145	1	1.14	0.00	0.18	0.00	0.82	0.00	0.67	0.00	0.83
146	1	1.15	0.39	0.53	0.39	0.47	0.00	0.67	0.00	1.63
147	1	0.69	0.00	0.50	1.50	0.50	0.47	0.44	2.00	1.99
148	1	1.64	0.00	0.00	0.00	1.00	0.00	0.67	0.00	1.20
149	1	0.31	0.05	0.00	0.05	1.00	0.00	0.67	0.00	0.33
150	1	0.80	0.51	0.14	0.02	0.86	0.00	0.67	0.00	0.75
151	1	1.60	0.68	0.48	0.00	0.52	0.00	0.67	0.00	1.83
152	1	0.77	0.77	0.30	0.00	0.70	0.00	0.67	0.00	1.03
153	1	0.00	0.00	0.97	8.22	0.03	1.80	0.20	1.00	0.47
154	1	2.39	2.39	0.32	0.08	0.68	0.00	0.67	0.00	3.39
155	1	0.00	0.00	1.00	0.00	0.00	0.00	1.00	0.00	0.00
156	1	0.00	0.00	1.00	0.00	0.00	0.00	1.00	0.00	0.00
157	1	1.15	1.15	0.45	0.58	0.55	0.00	0.67	0.00	2.50
158	1	2.42	2.42	0.10	0.07	0.90	0.00	0.67	0.00	2.36
159	1	2.62	0.00	0.55	1.01	0.45	0.00	0.67	0.00	2.83
160	1	0.66	0.66	0.11	0.00	0.89	0.00	0.67	0.00	0.64
161	1	1.50	0.45	0.05	0.45	0.95	0.00	0.67	0.00	1.99
162	1	0.00	0.00	1.00	0.00	0.00	0.00	1.00	0.00	0.00
163	1	0.00	0.00	1.00	0.00	0.00	0.00	1.00	0.00	0.00
164	1	0.00	0.00	1.00	0.00	0.00	0.00	1.00	0.00	0.00
165	1	0.00	0.00	1.00	0.00	0.00	0.00	1.00	0.00	0.00
166	1	1.38	0.62	0.14	0.61	0.86	0.00	0.67	0.00	2.22
167	1	1.53	0.38	1.00	0.38	0.00	0.00	0.67	0.00	1.88
168	1	2.44	0.00	0.21	0.00	0.79	0.00	0.67	0.00	1.79
169	1	2.95	2.95	0.36	0.00	0.64	0.00	0.67	0.00	4.26
170	1	1.84	1.84	0.33	0.00	0.67	0.00	0.67	0.00	2.57
171	1	0.79	0.79	0.25	0.00	0.75	0.00	0.67	0.00	0.97
172	1	0.87	0.87	0.18	1.26	0.82	0.17	0.54	0.00	3.00
173	1	3.03	0.39	0.00	0.39	1.00	0.00	0.67	0.00	3.00
174	1	0.00	0.00	1.00	0.00	0.00	0.00	1.00	0.00	0.00
175	1	1.24	0.00	0.21	0.00	0.79	0.00	0.67	0.00	0.91
176	1	0.67	0.00	0.21	0.00	0.79	0.00	0.67	0.00	0.49
177	1	1.28	0.76	0.42	0.00	0.58	0.00	0.67	0.00	1.57
178	1	1.15	1.15	0.31	0.21	0.69	0.00	0.67	0.00	1.84
179	1	1.14	0.00	0.12	0.00	0.88	0.00	0.67	0.00	0.83
180	1	1.60	0.97	0.07	0.97	0.93	0.00	0.67	0.00	3.09
181	1	2.59	0.19	0.07	0.19	0.93	0.00	0.67	0.00	2.27
182	1	0.61	0.00	0.00	0.00	1.00	0.00	0.67	0.00	0.44
183	1	1.23	0.40	0.43	0.14	0.57	0.00	0.67	0.00	1.40
184	1	0.89	0.37	0.04	0.37	0.96	0.00	0.67	0.00	1.39
185	1	1.18	1.18	0.12	1.51	0.88	0.11	0.57	0.00	3.78
186	1	0.58	0.58	0.51	0.00	0.49	0.00	0.67	0.00	1.02
187	1	2.08	0.75	0.00	0.75	1.00	0.00	0.67	0.00	3.00
188	1	2.05	2.05	0.13	0.11	0.87	0.00	0.67	0.00	2.22
189	1	1.49	1.26	0.42	0.00	0.58	0.00	0.67	0.00	2.14
190	1	0.68	0.59	0.00	0.59	1.00	0.00	0.67	0.00	1.67
191	1	0.74	0.74	0.61	0.00	0.39	0.00	0.67	0.00	1.44
192	1	0.57	0.57	0.11	0.44	0.89	0.00	0.67	0.00	1.32
193	1	1.87	1.87	0.25	0.00	0.75	0.00	0.67	0.00	2.30
194	1	1.26	0.00	0.00	0.08	1.00	0.00	0.67	0.00	1.08
195	1	0.34	0.00	0.75	3.88	0.25	3.13	0.10	1.00	2.17
196	1	1.02	1.02	0.37	0.00	0.63	0.00	0.67	0.00	1.50
197	1	1.04	0.39	0.20	0.18	0.80	0.00	0.67	0.00	1.21
198	1	0.00	0.00	1.00	0.00	0.00	0.00	1.00	0.00	0.00
199	1	0.00	0.00	1.00	0.00	0.00	0.00	1.00	0.00	0.00
200	1	0.52	0.00	0.73	4.42	0.27	4.54	0.05	4.00	2.77
201	1	1.01	0.95	0.43	0.91	0.57	0.00	0.67	0.00	2.57
202	1	0.45	0.00	0.09	0.00	0.91	0.00	0.67	0.00	0.33
203	1	2.21	0.27	0.00	0.27	1.00	0.00	0.67	0.00	2.16
204	1	1.26	0.41	0.66	0.00	0.34	0.00	0.67	0.00	1.46
205	1	1.42	1.42	0.31	0.00	0.69	0.00	0.67	0.00	1.90
206	1	1.31	1.31	0.51	0.05	0.49	0.00	0.67	0.00	2.34
207	1	0.72	0.19	0.05	0.19	0.95	0.00	0.67	0.00	0.91
208	1	1.22	0.53	0.00	0.53	1.00	0.00	0.67	0.00	1.95
209	1	1.83	0.62	0.22	0.00	0.78	0.00	0.67	0.00	1.61
210	1	0.00	0.00	1.00	0.00	0.00	0.00	1.00	0.00	0.00
211	1	0.00	0.00	1.00	0.00	0.00	0.00	1.00	0.00	0.00
212	1	2.48	2.04	0.20	0.00	0.80	0.00	0.67	0.00	2.64
213	1	1.04	0.09	1.00	0.00	0.00	0.00	0.67	0.00	0.95
214	1	2.04	2.04	0.67	0.00	0.33	0.00	0.67	0.00	4.18
215	1	2.11	2.11	0.51	0.00	0.49	0.00	0.67	0.00	3.69
216	1	2.90	0.00	0.21	0.00	0.79	0.00	0.67	0.00	2.13
217	1	0.24	0.15	0.95	5.54	0.05	2.11	0.17	1.00	0.96
218	1	3.65	3.65	0.38	0.00	0.62	0.00	0.67	0.00	5.46
219	1	0.79	0.00	0.00	0.00	1.00	0.00	0.67	0.00	0.58
220	1	0.99	0.99	0.40	0.00	0.60	0.00	0.67	0.00	1.51
221	1	2.34	0.49	0.55	0.00	0.45	0.00	0.67	0.00	2.26
222	1	2.06	0.66	0.21	0.66	0.79	0.00	0.67	0.00	2.82
223	1	0.67	0.67	0.00	1.12	1.00	0.00	0.67	0.00	2.70
224	1	1.22	1.22	0.40	0.36	0.60	0.00	0.67	0.00	2.28
225	1	0.91	0.51	0.53	0.51	0.47	0.00	0.67	0.00	1.68
226	1	2.27	0.17	0.00	0.17	1.00	0.00	0.67	0.00	2.01
227	1	1.46	0.29	0.00	0.29	1.00	0.00	0.67	0.00	1.65
228	1	2.47	2.47	0.24	0.00	0.76	0.00	0.67	0.00	2.99
229	1	2.10	2.10	0.79	0.00	0.21	0.00	0.67	0.00	4.82
230	1	1.48	0.06	0.00	0.06	1.00	0.00	0.67	0.00	1.21
231	1	1.57	0.74	0.64	0.00	0.36	0.00	0.67	0.00	2.09
232	1	1.89	1.89	0.14	0.00	0.86	0.00	0.67	0.00	1.91
233	1	1.58	0.41	0.22	0.12	0.78	0.00	0.67	0.00	1.52
234	1	0.63	0.00	0.21	0.00	0.79	0.00	0.67	0.00	0.46
235	1	1.59	1.59	0.32	0.09	0.68	0.00	0.67	0.00	2.30
236	1	1.22	1.22	0.28	0.18	0.72	0.00	0.67	0.00	1.83
237	1	2.71	2.71	0.20	0.00	0.80	0.00	0.67	0.00	3.07
238	1	0.28	0.28	0.23	0.00	0.77	0.00	0.67	0.00	0.34
239	1	0.00	0.00	0.59	5.83	0.41	5.62	0.03	2.00	4.68
240	1	1.31	1.17	0.31	1.16	0.69	0.00	0.67	0.00	3.27
241	1	0.91	0.56	0.10	0.26	0.90	0.00	0.67	0.00	1.25
242	1	2.02	2.02	0.55	0.00	0.45	0.00	0.67	0.00	3.66
243	1	2.33	2.33	0.22	0.50	0.78	0.00	0.67	0.00	3.50
244	1	3.54	0.00	0.01	0.16	0.99	0.00	0.67	0.00	2.90
245	1	0.78	0.21	0.02	0.21	0.98	0.00	0.67	0.00	0.98
246	1	2.97	2.97	0.25	0.00	0.75	0.00	0.67	0.00	3.63
247	1	1.05	0.65	0.00	0.65	1.00	0.00	0.67	0.00	2.06
248	1	1.46	0.46	0.26	0.46	0.74	0.00	0.67	0.00	1.97
249	1	1.04	1.04	0.38	0.00	0.62	0.00	0.67	0.00	1.54
250	1	1.25	1.04	0.02	0.99	0.98	0.00	0.67	0.00	2.87
251	1	3.42	0.00	0.21	0.00	0.79	0.00	0.67	0.00	2.51
252	1	1.09	0.00	0.18	0.00	0.82	0.00	0.67	0.00	0.80
253	1	1.37	1.12	0.40	0.00	0.60	0.00	0.67	0.00	1.88
254	1	0.83	0.40	0.35	0.00	0.65	0.00	0.67	0.00	0.89
255	1	0.80	0.12	0.75	0.12	0.25	0.00	0.67	0.00	0.82
256	1	0.78	0.78	0.13	0.05	0.87	0.00	0.67	0.00	0.87
257	1	0.95	0.95	0.09	0.00	0.91	0.00	0.67	0.00	0.86
258	1	0.00	0.00	1.00	0.00	0.00	0.00	1.00	0.00	0.00
259	1	0.00	0.00	1.00	0.00	0.00	0.00	1.00	0.00	0.00
260	1	0.00	0.00	1.00	0.00	0.00	0.00	1.00	0.00	0.00
261	1	0.10	0.00	0.00	0.56	1.00	0.00	0.67	0.00	1.18
262	1	2.08	0.59	0.00	0.59	1.00	0.00	0.67	0.00	2.69
263	1	1.18	0.41	0.18	0.41	0.82	0.00	0.67	0.00	1.67
264	1	0.24	0.00	0.73	3.37	0.27	4.54	0.05	1.00	1.97
265	1	2.28	0.66	0.31	0.00	0.69	0.00	0.67	0.00	2.08
266	1	1.33	1.33	0.41	0.00	0.59	0.00	0.67	0.00	2.06
267	1	1.73	1.73	0.43	2.29	0.57	0.05	0.60	0.00	5.34
268	1	0.46	0.46	0.08	0.44	0.92	0.00	0.67	0.00	1.21
269	1	1.24	1.23	0.20	1.63	0.80	0.09	0.58	0.00	3.97
270	1	1.26	1.11	0.25	1.03	0.75	0.00	0.67	0.00	3.00
271	1	2.27	1.79	0.54	0.00	0.46	0.00	0.67	0.00	3.57
272	1	0.99	0.00	0.55	5.77	0.45	3.10	0.10	0.00	5.83
273	1	2.13	2.13	0.20	0.20	0.80	0.00	0.67	0.00	2.70
274	1	0.98	0.66	0.23	0.67	0.77	0.00	0.67	0.00	2.04
275	1	0.87	0.00	0.17	1.62	0.83	0.40	0.46	1.00	3.32
276	1	1.29	1.29	0.41	0.00	0.59	0.00	0.67	0.00	1.98
277	1	1.17	0.67	0.56	0.00	0.44	0.00	0.67	0.00	1.61
278	1	0.37	0.22	0.81	3.22	0.19	1.86	0.20	0.00	1.81
279	1	0.00	0.00	1.00	0.00	0.00	0.00	1.00	0.00	0.00
280	1	0.00	0.00	1.00	0.00	0.00	0.00	1.00	0.00	0.00
281	1	2.25	1.03	0.04	1.03	0.96	0.00	0.67	0.00	3.69
282	1	0.16	0.16	0.68	15.67	0.32	3.76	0.07	0.00	10.30
283	1	2.10	0.90	0.00	0.89	1.00	0.00	0.67	0.00	3.31
284	1	1.26	0.55	0.13	0.55	0.87	0.00	0.67	0.00	2.02
285	1	2.58	0.00	0.31	0.48	0.69	0.00	0.67	0.00	2.55
286	1	1.73	0.45	0.02	0.45	0.98	0.00	0.67	0.00	2.15
287	1	0.96	0.32	0.00	0.32	1.00	0.00	0.67	0.00	1.33
288	1	1.39	1.24	0.20	1.23	0.80	0.00	0.67	0.00	3.46
289	1	2.30	0.78	0.00	0.78	1.00	0.00	0.67	0.00	3.24
290	1	0.76	0.76	0.03	0.74	0.97	0.00	0.67	0.00	2.01
291	1	0.67	0.19	0.02	0.19	0.98	0.00	0.67	0.00	0.87
292	1	0.65	0.38	0.00	0.38	1.00	0.00	0.67	0.00	1.22
293	1	0.86	0.00	0.21	0.00	0.79	0.00	0.67	0.00	0.63
294	1	2.34	2.34	0.56	0.00	0.44	0.00	0.67	0.00	4.33
295	1	0.48	0.48	0.00	1.00	1.00	0.00	0.67	0.00	2.33
296	1	1.97	0.52	0.07	0.52	0.93	0.00	0.67	0.00	2.46
297	1	2.01	0.27	0.00	0.27	1.00	0.00	0.67	0.00	2.01
298	1	2.62	0.40	0.11	0.40	0.89	0.00	0.67	0.00	2.72
299	1	0.48	0.32	0.81	8.83	0.19	2.70	0.13	0.00	4.13
300	1	1.16	0.67	0.35	0.00	0.65	0.00	0.67	0.00	1.32
301	1	0.36	0.00	0.65	8.41	0.35	6.82	0.01	2.00	6.02
302	1	2.36	2.36	0.32	0.28	0.68	0.00	0.67	0.00	3.60
303	1	0.54	0.54	0.00	0.97	1.00	0.00	0.67	0.00	2.31
304	1	0.17	0.00	0.49	3.24	0.51	5.41	0.03	1.00	3.39
305	1	1.62	0.48	1.00	0.40	0.00	0.00	0.67	0.00	2.14
306	1	2.45	2.45	0.46	0.12	0.54	0.00	0.67	0.00	4.16
307	1	2.24	2.24	0.40	0.23	0.60	0.00	0.67	0.00	3.68
308	1	1.90	0.71	0.27	0.71	0.73	0.00	0.67	0.00	2.80
309	1	1.71	1.71	0.21	0.04	0.79	0.00	0.67	0.00	2.05
310	1	1.43	1.43	0.26	0.00	0.74	0.00	0.67	0.00	1.78
311	1	1.55	0.85	0.41	0.00	0.59	0.00	0.67	0.00	1.82
312	1	1.74	1.74	0.37	0.00	0.63	0.00	0.67	0.00	2.56
313	1	1.32	0.74	0.00	0.73	1.00	0.00	0.67	0.00	2.42
314	1	2.24	2.24	0.08	0.30	0.92	0.00	0.67	0.00	2.53
315	1	1.15	1.14	0.34	1.13	0.66	0.00	0.67	0.00	3.09
316	1	1.81	1.81	0.73	0.00	0.27	0.00	0.67	0.00	3.94
317	1	1.50	0.70	0.45	0.47	0.55	0.00	0.67	0.00	2.24
318	1	5.18	3.75	0.07	0.62	0.93	0.00	0.67	0.00	5.46
319	1	2.04	2.04	0.15	0.00	0.85	0.00	0.67	0.00	2.09
320	1	0.83	0.21	0.07	0.20	0.93	0.00	0.67	0.00	1.02
321	1	1.98	1.20	0.60	0.00	0.40	0.00	0.67	0.00	2.87
322	1	1.94	0.77	0.06	0.75	0.94	0.00	0.67	0.00	2.91
323	1	5.99	0.60	0.00	0.60	1.00	0.00	0.67	0.00	5.58
324	1	5.22	3.12	0.46	0.30	0.54	0.00	0.67	0.00	6.99
325	1	1.53	1.53	0.22	0.00	0.78	0.00	0.67	0.00	1.78
326	1	0.86	0.00	0.29	3.60	0.71	1.05	0.31	0.00	5.66
327	1	2.29	2.29	0.31	0.06	0.69	0.00	0.67	0.00	3.18
328	1	0.15	0.00	0.52	6.30	0.48	5.30	0.03	2.00	6.09
329	1	1.65	1.65	0.48	0.00	0.52	0.00	0.67	0.00	2.76
330	1	1.46	1.46	0.74	0.00	0.26	0.00	0.67	0.00	3.21
331	1	0.77	0.37	0.70	6.41	0.30	2.10	0.17	0.00	4.87
332	1	2.73	2.73	0.35	0.00	0.65	0.00	0.67	0.00	3.87
333	1	4.70	4.70	0.31	1.78	0.69	0.00	0.67	0.00	8.74
334	1	0.93	0.93	0.00	1.45	1.00	0.00	0.67	0.00	3.56
335	1	0.94	0.94	0.47	0.00	0.53	0.00	0.67	0.00	1.56
336	1	1.38	0.60	0.10	0.59	0.90	0.00	0.67	0.00	2.19
337	1	2.69	2.23	0.54	0.00	0.46	0.00	0.67	0.00	4.38
338	1	0.53	0.00	0.14	1.40	0.86	0.92	0.33	2.00	2.77
339	1	0.27	0.27	0.00	0.81	1.00	0.00	0.67	0.00	1.81
340	1	1.13	0.72	0.12	0.72	0.88	0.00	0.67	0.00	2.25
341	1	1.01	1.01	0.56	0.00	0.44	0.00	0.67	0.00	1.85
342	1	3.56	3.56	0.21	0.00	0.79	0.00	0.67	0.00	4.10
343	1	1.68	1.68	0.44	0.00	0.56	0.00	0.67	0.00	2.71
344	1	1.79	1.60	0.32	0.23	0.68	0.00	0.67	0.00	2.64
345	1	4.61	1.52	0.31	1.51	0.69	0.00	0.67	0.00	6.39
346	1	1.29	1.06	0.28	0.00	0.72	0.00	0.67	0.00	1.53
347	1	1.07	0.11	0.08	0.11	0.92	0.00	0.67	0.00	1.00
348	1	3.15	3.15	0.16	0.62	0.84	0.00	0.67	0.00	4.36
349	1	1.00	1.00	0.38	0.00	0.62	0.00	0.67	0.00	1.49
350	1	1.75	0.43	0.34	0.43	0.66	0.00	0.67	0.00	2.13
351	1	0.48	0.48	0.00	0.61	1.00	0.00	0.67	0.00	1.56
352	1	2.87	2.87	0.33	0.06	0.67	0.00	0.67	0.00	4.04
353	1	0.70	0.33	0.06	0.25	0.94	0.00	0.67	0.00	1.02
354	1	3.43	1.39	0.28	0.00	0.72	0.00	0.67	0.00	3.29
355	1	0.81	0.40	0.76	7.95	0.24	5.53	0.03	0.00	5.04
356	1	5.65	0.06	0.00	0.06	1.00	0.00	0.67	0.00	4.27
357	1	1.82	1.82	0.09	0.30	0.91	0.00	0.67	0.00	2.20
358	1	0.92	0.92	0.29	0.00	0.71	0.00	0.67	0.00	1.21
359	1	2.97	0.33	0.09	0.34	0.91	0.00	0.67	0.00	2.84
360	1	1.05	1.05	0.24	1.89	0.76	0.36	0.47	0.00	4.11
361	1	35.15	35.15	0.15	0.00	0.85	0.00	0.67	0.00	36.20
362	1	1.97	1.97	0.38	0.00	0.62	0.00	0.67	0.00	2.93
363	1	1.40	1.40	0.63	0.00	0.37	0.00	0.67	0.00	2.78
364	1	0.43	0.00	0.91	7.96	0.09	6.27	0.02	3.00	1.80
365	1	0.81	0.18	0.22	0.17	0.78	0.00	0.67	0.00	0.94
366	1	0.46	0.46	0.50	0.00	0.50	0.00	0.67	0.00	0.78
367	1	2.25	2.25	0.27	0.29	0.73	0.00	0.67	0.00	3.25
368	1	2.44	2.44	0.40	0.00	0.60	0.00	0.67	0.00	3.71
369	1	0.45	0.45	0.00	0.50	1.00	0.00	0.67	0.00	1.31
370	1	1.52	1.52	0.32	0.15	0.68	0.00	0.67	0.00	2.27
371	1	0.24	0.24	0.00	0.45	1.00	0.00	0.67	0.00	1.06
372	1	0.59	0.59	0.00	0.58	1.00	0.00	0.67	0.00	1.59
373	1	2.60	0.20	0.84	0.20	0.16	0.00	0.67	0.00	2.31
374	1	0.92	0.48	0.06	0.36	0.94	0.00	0.67	0.00	1.40
375	1	0.00	0.00	1.00	0.00	0.00	0.00	1.00	0.00	0.00
376	1	0.00	0.00	1.00	0.00	0.00	0.00	1.00	0.00	0.00
377	1	0.00	0.00	1.00	0.00	0.00	0.00	1.00	0.00	0.00
378	1	2.33	0.39	0.33	0.00	0.67	0.00	0.67	0.00	1.97
379	1	0.79	0.11	0.68	4.15	0.32	1.69	0.22	1.00	3.36
380	1	1.41	0.55	0.57	0.00	0.43	0.00	0.67	0.00	1.65
381	1	0.51	0.20	0.00	0.20	1.00	0.00	0.67	0.00	0.76
382	1	5.59	0.00	0.48	0.63	0.52	0.00	0.67	0.00	4.75
383	1	1.25	1.25	0.25	0.07	0.75	0.00	0.67	0.00	1.65
384	1	1.34	1.34	0.30	0.16	0.70	0.00	0.67	0.00	2.00
385	1	1.62	1.62	0.06	0.00	0.94	0.00	0.67	0.00	1.38
386	1	1.42	1.42	0.25	0.00	0.75	0.00	0.67	0.00	1.75
387	1	0.00	0.00	0.38	4.29	0.62	6.43	0.02	3.00	5.26
388	1	1.99	1.99	0.17	0.00	0.83	0.00	0.67	0.00	2.13
389	1	2.08	2.08	0.00	0.56	1.00	0.00	0.67	0.00	2.65
390	1	1.65	0.00	0.44	5.33	0.56	1.50	0.24	1.00	7.11
391	1	2.15	2.15	0.52	0.00	0.48	0.00	0.67	0.00	3.78
392	1	2.32	2.21	0.23	0.05	0.77	0.00	0.67	0.00	2.79
393	1	0.44	0.00	0.20	2.15	0.80	3.67	0.08	2.00	3.72
394	1	1.18	1.16	0.44	0.95	0.56	0.00	0.67	0.00	2.94
395	1	0.73	0.73	0.41	0.00	0.59	0.00	0.67	0.00	1.12
396	1	0.55	0.55	0.35	0.00	0.65	0.00	0.67	0.00	0.79
397	1	1.71	0.86	0.23	0.00	0.77	0.00	0.67	0.00	1.64
398	1	0.89	0.89	0.46	0.00	0.54	0.00	0.67	0.00	1.47
399	1	0.77	0.00	0.21	0.00	0.79	0.00	0.67	0.00	0.57
400	1	1.64	0.73	0.64	0.00	0.36	0.00	0.67	0.00	2.13
401	1	2.83	2.83	0.08	0.00	0.92	0.00	0.67	0.00	2.54
402	1	1.18	1.18	0.16	0.27	0.84	0.00	0.67	0.00	1.70
403	1	1.26	0.00	0.21	0.00	0.79	0.00	0.67	0.00	0.92
404	1	0.76	0.76	0.38	0.00	0.62	0.00	0.67	0.00	1.14
405	1	0.73	0.73	0.04	0.38	0.96	0.00	0.67	0.00	1.31
406	1	1.64	0.53	0.00	0.53	1.00	0.00	0.67	0.00	2.25
407	1	1.23	0.00	0.00	0.00	1.00	0.00	0.67	0.00	0.90
408	1	1.56	1.56	0.64	0.00	0.36	0.00	0.67	0.00	3.11
409	1	2.29	0.34	0.11	0.34	0.89	0.00	0.67	0.00	2.35
410	1	0.86	0.44	1.00	0.44	0.00	0.00	0.67	0.00	1.50
411	1	4.14	0.95	0.00	0.95	1.00	0.00	0.67	0.00	4.92
412	1	1.63	1.63	0.29	0.00	0.71	0.00	0.67	0.00	2.14
413	1	4.04	4.04	0.00	0.39	1.00	0.00	0.67	0.00	3.74
414	1	3.35	0.71	0.26	0.00	0.74	0.00	0.67	0.00	2.83
415	1	3.21	1.65	0.17	0.00	0.83	0.00	0.67	0.00	2.92
416	1	4.02	0.92	0.03	0.92	0.97	0.00	0.67	0.00	4.77
417	1	1.45	0.88	0.27	0.00	0.73	0.00	0.67	0.00	1.53
418	1	0.00	0.00	1.00	0.00	0.00	0.00	1.00	0.00	0.00
419	1	0.00	0.00	1.00	0.00	0.00	0.00	1.00	0.00	0.00
420	1	1.92	1.92	0.34	0.42	0.66	0.00	0.67	0.00	3.24
421	1	2.55	1.93	0.18	1.79	0.82	0.00	0.67	0.00	5.47
422	1	0.90	0.90	0.47	0.28	0.53	0.00	0.67	0.00	1.78
423	1	1.17	1.08	0.22	0.95	0.78	0.00	0.67	0.00	2.79
424	1	1.72	1.72	0.13	0.39	0.87	0.00	0.67	0.00	2.38
425	1	1.10	1.10	0.09	0.00	0.91	0.00	0.67	0.00	1.00
426	1	1.45	1.45	0.34	0.00	0.66	0.00	0.67	0.00	2.04
427	1	1.60	1.60	0.27	0.00	0.73	0.00	0.67	0.00	2.03
428	1	1.03	1.03	0.30	0.00	0.70	0.00	0.67	0.00	1.36
429	1	2.32	1.10	0.07	0.00	0.93	0.00	0.67	0.00	1.86
430	1	1.37	0.38	0.00	0.38	1.00	0.00	0.67	0.00	1.76
431	1	3.00	0.00	0.21	0.00	0.79	0.00	0.67	0.00	2.20
432	1	1.92	0.46	0.00	0.46	1.00	0.00	0.67	0.00	2.33
433	1	2.99	0.00	0.21	0.00	0.79	0.00	0.67	0.00	2.19
434	1	1.86	1.86	0.46	0.30	0.54	0.00	0.67	0.00	3.37
435	1	1.73	0.17	0.89	0.17	0.11	0.00	0.67	0.00	1.60
436	1	0.49	0.00	0.57	2.41	0.43	1.30	0.27	1.00	2.39
437	1	1.00	1.00	0.19	0.00	0.81	0.00	0.67	0.00	1.11
438	1	1.49	1.49	0.32	0.00	0.68	0.00	0.67	0.00	2.05
439	1	1.35	1.35	0.36	0.00	0.64	0.00	0.67	0.00	1.94
440	1	0.52	0.38	0.00	0.38	1.00	0.00	0.67	0.00	1.13
441	1	0.33	0.00	0.34	1.05	0.66	0.48	0.43	1.00	1.61
442	1	1.17	1.17	0.36	0.00	0.64	0.00	0.67	0.00	1.68
443	1	1.66	0.66	0.66	0.61	0.34	0.00	0.67	0.00	2.49
444	1	1.08	0.08	0.03	0.08	0.97	0.00	0.67	0.00	0.95
445	1	0.32	0.32	0.08	0.40	0.92	0.06	0.60	0.00	1.02
446	1	2.07	0.53	0.62	0.00	0.38	0.00	0.67	0.00	2.17
447	1	1.33	1.33	0.58	0.21	0.42	0.00	0.67	0.00	2.69
448	1	0.93	0.08	0.00	0.08	1.00	0.00	0.67	0.00	0.84
449	1	0.49	0.49	0.00	1.53	1.00	0.00	0.67	0.00	3.40
450	1	0.90	0.67	0.00	0.67	1.00	0.00	0.67	0.00	1.98
451	1	1.34	0.00	0.18	0.00	0.82	0.00	0.67	0.00	0.98
452	1	0.49	0.49	0.00	0.77	1.00	0.00	0.67	0.00	1.87
453	1	1.12	0.42	0.00	0.41	1.00	0.00	0.67	0.00	1.64
454	1	1.20	1.20	0.18	0.00	0.82	0.00	0.67	0.00	1.31
455	1	0.65	0.00	0.21	0.00	0.79	0.00	0.67	0.00	0.48
456	1	1.77	0.56	0.00	0.56	1.00	0.00	0.67	0.00	2.40
457	1	0.93	0.00	0.21	0.00	0.79	0.00	0.67	0.00	0.68
458	1	1.97	1.97	0.34	0.00	0.66	0.00	0.67	0.00	2.78
459	1	5.98	5.36	0.03	0.00	0.97	0.00	0.67	0.00	4.73
460	1	3.07	1.16	0.04	1.15	0.96	0.00	0.67	0.00	4.54
461	1	0.51	0.20	0.45	0.20	0.55	0.00	0.67	0.00	0.77
462	1	2.28	1.35	1.00	1.35	0.00	0.00	0.67	0.00	4.34
463	1	2.24	2.24	0.35	0.00	0.65	0.00	0.67	0.00	3.18
464	1	0.09	0.09	1.00	0.07	0.00	0.00	0.67	0.00	0.24
465	1	0.37	0.37	0.19	0.00	0.81	0.00	0.67	0.00	0.41
466	1	0.28	0.28	0.77	3.62	0.23	2.35	0.15	0.00	2.32
467	1	0.98	0.96	0.19	0.76	0.81	0.00	0.67	0.00	2.30
468	1	0.73	0.00	0.21	0.00	0.79	0.00	0.67	0.00	0.53
469	1	0.57	0.08	0.80	7.25	0.20	3.81	0.07	2.00	3.35
470	1	0.00	0.00	1.00	0.00	0.00	0.00	1.00	0.00	0.00
471	1	2.30	0.00	0.21	0.00	0.79	0.00	0.67	0.00	1.69
472	1	1.23	0.47	0.93	0.47	0.07	0.00	0.67	0.00	1.83
473	1	0.67	0.65	0.08	0.65	0.92	0.00	0.67	0.00	1.77
474	1	0.93	0.07	0.19	0.07	0.81	0.00	0.67	0.00	0.83
475	1	1.08	0.55	0.03	0.55	0.97	0.00	0.67	0.00	1.89
476	1	1.33	0.35	0.29	0.35	0.71	0.00	0.67	0.00	1.66
477	1	0.99	0.99	0.11	0.00	0.89	0.00	0.67	0.00	0.95
478	1	2.11	0.05	0.00	0.05	1.00	0.00	0.67	0.00	1.65
479	1	0.88	0.37	0.19	0.17	0.81	0.00	0.67	0.00	1.05
480	1	1.48	1.21	0.09	0.00	0.91	0.00	0.67	0.00	1.30
481	1	1.18	1.18	0.50	0.33	0.50	0.00	0.67	0.00	2.37
482	1	2.01	0.32	0.15	0.32	0.85	0.00	0.67	0.00	2.11
483	1	1.10	1.10	0.48	0.01	0.52	0.00	0.67	0.00	1.87
484	1	0.00	0.00	1.00	0.00	0.00	0.00	1.00	0.00	0.00
485	1	0.00	0.00	1.00	0.00	0.00	0.00	1.00	0.00	0.00
486	1	1.47	1.18	0.00	1.17	1.00	0.00	0.67	0.00	3.40
487	1	1.75	1.44	0.66	0.00	0.34	0.00	0.67	0.00	3.18
488	1	1.66	0.80	0.67	0.00	0.33	0.00	0.67	0.00	2.28
489	1	1.41	0.60	0.27	0.00	0.73	0.00	0.67	0.00	1.36
490	1	1.65	1.65	0.35	0.00	0.65	0.00	0.67	0.00	2.36
491	1	1.27	0.06	0.00	0.06	1.00	0.00	0.67	0.00	1.04
492	1	2.74	2.05	0.07	0.00	0.93	0.00	0.67	0.00	2.29
493	1	1.55	0.06	0.00	0.06	1.00	0.00	0.67	0.00	1.25
494	1	1.17	0.00	0.27	1.75	0.73	0.20	0.53	1.00	3.38
495	1	1.54	1.13	0.44	0.00	0.56	0.00	0.67	0.00	2.12
496	1	0.47	0.00	0.03	0.00	0.97	0.00	0.67	0.00	0.35
497	1	2.13	1.25	0.49	0.00	0.51	0.00	0.67	0.00	2.78
498	1	1.04	0.69	0.00	0.69	1.00	0.00	0.67	0.00	2.13
499	1	0.95	0.08	0.00	0.08	1.00	0.00	0.67	0.00	0.86
500	1	1.18	0.00	0.00	0.00	1.00	0.00	0.67	0.00	0.87
501	1	1.01	1.01	0.11	0.00	0.89	0.00	0.67	0.00	0.96
502	1	1.59	1.59	0.12	0.00	0.88	0.00	0.67	0.00	1.55
503	1	2.87	2.87	0.00	0.69	1.00	0.00	0.67	0.00	3.47
504	1	4.35	0.05	0.00	0.05	1.00	0.00	0.67	0.00	3.30
505	1	3.34	3.34	0.27	0.12	0.73	0.00	0.67	0.00	4.42
506	1	1.62	0.08	0.00	0.08	1.00	0.00	0.67	0.00	1.35
507	1	1.41	0.47	0.00	0.46	1.00	0.00	0.67	0.00	1.95
508	1	0.67	0.67	0.65	0.00	0.35	0.00	0.67	0.00	1.35
509	1	1.03	0.06	0.00	0.06	1.00	0.00	0.67	0.00	0.87
510	1	0.00	0.00	1.00	0.00	0.00	0.00	1.00	0.00	0.00
511	1	0.00	0.00	1.00	0.00	0.00	0.00	1.00	0.00	0.00
512	1	0.00	0.00	1.00	0.00	0.00	0.00	1.00	0.00	0.00
513	1	0.00	0.00	1.00	0.00	0.00	0.00	1.00	0.00	0.00
514	1	0.72	0.72	0.00	0.77	1.00	0.00	0.67	0.00	2.06
515	1	1.36	0.78	0.50	0.75	0.50	0.00	0.67	0.00	2.51
516	1	2.68	2.68	0.36	0.24	0.64	0.00	0.67	0.00	4.17
517	1	1.33	0.15	1.00	0.15	0.00	0.00	0.67	0.00	1.27
518	1	1.87	0.00	0.21	0.00	0.79	0.00	0.67	0.00	1.37
519	1	0.59	0.59	0.00	1.36	1.00	0.00	0.67	0.00	3.13
520	1	1.38	0.00	0.03	0.00	0.97	0.00	0.67	0.00	1.01
521	1	0.98	0.98	0.43	0.00	0.57	0.00	0.67	0.00	1.56
522	1	1.56	0.76	0.41	0.00	0.59	0.00	0.67	0.00	1.75
523	1	1.06	0.00	0.00	0.00	1.00	0.00	0.67	0.00	0.78
524	1	0.12	0.12	0.95	27.58	0.05	7.59	0.01	0.00	3.24
525	1	1.01	0.11	0.09	0.06	0.91	0.00	0.67	0.00	0.88
526	1	0.80	0.75	0.36	0.00	0.64	0.00	0.67	0.00	1.12
527	1	1.04	1.04	0.08	0.00	0.92	0.00	0.67	0.00	0.93
528	1	0.67	0.00	0.21	0.00	0.79	0.00	0.67	0.00	0.49
529	1	2.34	0.25	0.93	0.00	0.07	0.00	0.67	0.00	2.18
530	1	2.39	0.71	0.02	0.71	0.98	0.00	0.67	0.00	3.17
531	1	0.57	0.47	0.51	2.06	0.49	0.53	0.42	0.00	2.90
532	1	0.31	0.00	0.27	1.75	0.73	2.22	0.16	2.00	2.76
533	1	2.84	0.16	0.08	0.16	0.92	0.00	0.67	0.00	2.40
534	1	1.55	0.00	0.00	0.00	1.00	0.00	0.67	0.00	1.14
535	1	0.60	0.60	0.00	0.90	1.00	0.00	0.67	0.00	2.21
536	1	2.12	0.00	0.55	0.49	0.45	0.00	0.67	0.00	1.99
537	1	0.60	0.60	0.00	1.17	1.00	0.00	0.67	0.00	2.75
538	1	1.10	1.10	0.52	0.00	0.48	0.00	0.67	0.00	1.95
539	1	3.57	3.57	0.05	0.12	0.95	0.00	0.67	0.00	3.23
540	1	1.41	0.27	0.16	0.02	0.84	0.00	0.67	0.00	1.15
541	1	1.20	0.55	0.00	0.55	1.00	0.00	0.67	0.00	1.98
542	1	1.59	0.76	0.13	0.00	0.87	0.00	0.67	0.00	1.36
543	1	1.15	1.15	0.88	30.20	0.12	3.01	0.11	0.00	9.83
544	1	2.52	0.88	0.06	0.87	0.94	0.00	0.67	0.00	3.57
545	1	1.01	1.01	0.20	0.00	0.80	0.00	0.67	0.00	1.15
546	1	2.62	0.84	0.04	0.84	0.96	0.00	0.67	0.00	3.59
547	1	1.67	1.67	0.12	0.00	0.88	0.00	0.67	0.00	1.63
548	1	0.58	0.00	0.36	0.36	0.64	0.00	0.67	0.00	0.89
549	1	0.34	0.34	0.00	0.67	1.00	0.00	0.67	0.00	1.57
550	1	2.60	2.60	0.04	0.00	0.96	0.00	0.67	0.00	2.13
551	1	2.24	0.52	0.58	0.59	0.42	0.00	0.67	0.00	2.73
552	1	2.68	0.09	0.00	0.09	1.00	0.00	0.67	0.00	2.15
553	1	0.00	0.00	0.61	2.29	0.39	2.86	0.11	4.00	1.75
554	1	3.21	0.24	0.01	0.24	0.99	0.00	0.67	0.00	2.83
555	1	6.52	0.32	0.04	0.32	0.96	0.00	0.67	0.00	5.41
556	1	4.92	0.50	0.05	0.50	0.95	0.00	0.67	0.00	4.60
557	1	7.40	1.21	0.83	0.00	0.17	0.00	0.67	0.00	7.40
558	1	4.02	0.97	0.00	0.95	1.00	0.00	0.67	0.00	4.83
559	1	1.66	1.66	0.48	0.00	0.52	0.00	0.67	0.00	2.79
560	1	0.89	0.00	0.00	0.00	1.00	0.00	0.67	0.00	0.65
561	1	0.32	0.32	0.00	0.66	1.00	0.00	0.67	0.00	1.55
562	1	3.71	1.25	0.01	1.18	0.99	0.00	0.67	0.00	5.07
563	1	2.07	0.50	0.54	0.00	0.46	0.00	0.67	0.00	2.05
564	1	1.14	0.82	0.36	0.81	0.64	0.00	0.67	0.00	2.44
565	1	2.06	1.63	0.61	0.00	0.39	0.00	0.67	0.00	3.49
566	1	0.91	0.91	0.11	0.00	0.89	0.00	0.67	0.00	0.86
567	1	0.77	0.77	0.03	0.65	0.97	0.00	0.67	0.00	1.85
568	1	1.72	1.48	0.08	1.10	0.92	0.00	0.67	0.00	3.50
569	1	0.78	0.78	0.13	0.00	0.87	0.00	0.67	0.00	0.78
570	1	1.34	0.16	0.00	0.16	1.00	0.00	0.67	0.00	1.31
571	1	1.44	0.00	0.00	0.00	1.00	0.00	0.67	0.00	1.06
572	1	1.06	1.06	0.22	0.00	0.78	0.00	0.67	0.00	1.24
573	1	2.58	1.83	0.00	1.84	1.00	0.00	0.67	0.00	5.53
574	1	0.64	0.64	0.30	0.00	0.70	0.00	0.67	0.00	0.85
575	1	2.56	0.00	0.08	0.37	0.92	0.00	0.67	0.00	2.55
576	1	0.92	0.68	0.24	0.00	0.76	0.00	0.67	0.00	1.00
577	1	0.88	0.88	0.29	0.00	0.71	0.00	0.67	0.00	1.15
578	1	2.29	0.00	0.21	0.00	0.79	0.00	0.67	0.00	1.68
579	1	0.44	0.44	0.35	0.00	0.65	0.00	0.67	0.00	0.63
580	1	0.92	0.00	0.21	0.00	0.79	0.00	0.67	0.00	0.68
581	1	3.19	0.77	0.66	0.00	0.34	0.00	0.67	0.00	3.35
582	1	1.05	0.06	0.00	0.06	1.00	0.00	0.67	0.00	0.89
583	1	0.89	0.89	0.20	0.00	0.80	0.00	0.67	0.00	1.01
584	1	4.34	1.18	0.39	0.81	0.61	0.00	0.67	0.00	5.07
585	1	0.32	0.32	0.56	0.00	0.44	0.00	0.67	0.00	0.60
586	1	2.17	0.40	0.01	0.38	0.99	0.00	0.67	0.00	2.34
587	1	0.00	0.00	1.00	0.00	0.00	0.00	1.00	0.00	0.00
588	1	0.00	0.00	1.00	0.00	0.00	0.00	1.00	0.00	0.00
589	1	0.79	0.46	0.10	0.46	0.90	0.00	0.67	0.00	1.49
590	1	2.16	1.01	0.03	1.01	0.97	0.00	0.67	0.00	3.58
591	1	1.87	1.20	0.50	0.00	0.50	0.00	0.67	0.00	2.56
592	1	2.68	0.67	0.00	0.67	1.00	0.00	0.67	0.00	3.29
593	1	0.00	0.00	0.18	2.16	0.82	2.67	0.13	0.00	3.53
594	1	0.66	0.66	0.00	0.84	1.00	0.00	0.67	0.00	2.15
595	1	1.90	1.26	0.65	0.00	0.35	0.00	0.67	0.00	3.02
596	1	2.49	2.49	0.16	0.24	0.84	0.00	0.67	0.00	3.01
597	1	2.15	2.15	0.56	0.09	0.44	0.00	0.67	0.00	4.04
598	1	0.99	0.99	0.41	0.00	0.59	0.00	0.67	0.00	1.53
599	1	2.27	1.17	0.76	0.00	0.24	0.00	0.67	0.00	3.43
600	1	0.62	0.62	0.74	0.00	0.26	0.00	0.67	0.00	1.36
601	1	0.38	0.00	0.46	2.09	0.54	1.66	0.22	1.00	2.52
602	1	3.69	0.22	0.16	0.02	0.84	0.00	0.67	0.00	2.81
603	1	0.88	0.76	0.00	0.76	1.00	0.00	0.67	0.00	2.15
604	1	0.29	0.29	0.00	0.79	1.00	0.00	0.67	0.00	1.77
605	1	1.41	1.16	0.14	1.16	0.86	0.00	0.67	0.00	3.33
606	1	1.49	1.49	0.64	0.13	0.36	0.00	0.67	0.00	3.07
607	1	1.65	0.00	0.00	0.00	1.00	0.00	0.67	0.00	1.21
608	1	0.50	0.33	0.87	2.37	0.13	0.28	0.50	0.00	1.56
609	1	4.43	0.00	0.21	0.00	0.79	0.00	0.67	0.00	3.25
610	1	1.64	0.14	0.00	0.14	1.00	0.00	0.67	0.00	1.48
611	1	0.47	0.20	0.66	0.20	0.34	0.00	0.67	0.00	0.75
612	1	4.30	0.00	0.12	0.00	0.88	0.00	0.67	0.00	3.15
613	1	3.12	3.12	0.22	0.00	0.78	0.00	0.67	0.00	3.67
614	1	1.02	0.73	0.10	0.73	0.90	0.00	0.67	0.00	2.19
615	1	0.42	0.00	0.58	2.08	0.42	1.86	0.20	3.00	2.02
616	1	1.04	1.04	0.17	0.00	0.83	0.00	0.67	0.00	1.11
617	1	0.70	0.11	0.17	0.11	0.83	0.00	0.67	0.00	0.73
618	1	1.38	1.32	0.51	1.32	0.49	0.00	0.67	0.00	3.63
619	1	2.41	0.96	0.10	0.96	0.90	0.00	0.67	0.00	3.68
620	1	1.27	0.39	0.30	0.39	0.70	0.00	0.67	0.00	1.70
621	1	2.36	2.36	0.13	0.61	0.87	0.00	0.67	0.00	3.38
622	1	3.61	0.57	0.00	0.58	1.00	0.00	0.67	0.00	3.79
623	1	0.47	0.46	0.29	0.45	0.71	0.00	0.67	0.00	1.24
624	1	1.34	1.34	0.47	0.00	0.53	0.00	0.67	0.00	2.23
625	1	1.58	0.68	0.47	0.00	0.53	0.00	0.67	0.00	1.80
626	1	1.40	0.80	0.28	0.00	0.72	0.00	0.67	0.00	1.47
627	1	1.71	1.42	0.31	0.00	0.69	0.00	0.67	0.00	2.13
628	1	1.92	0.47	0.34	0.00	0.66	0.00	0.67	0.00	1.72
629	1	1.16	1.16	0.44	0.00	0.56	0.00	0.67	0.00	1.88
630	1	2.09	0.00	0.21	0.00	0.79	0.00	0.67	0.00	1.54
631	1	0.82	0.26	0.00	0.26	1.00	0.00	0.67	0.00	1.12
632	1	2.31	0.40	0.02	0.40	0.98	0.00	0.67	0.00	2.48
633	1	1.12	1.12	0.36	0.00	0.64	0.00	0.67	0.00	1.62
634	1	1.32	0.26	0.45	0.09	0.55	0.00	0.67	0.00	1.30
635	1	3.41	0.66	0.05	0.63	0.95	0.00	0.67	0.00	3.76
636	1	0.79	0.26	0.07	0.26	0.93	0.00	0.67	0.00	1.10
637	1	1.42	0.14	0.00	0.14	1.00	0.00	0.67	0.00	1.32
638	1	1.78	1.78	0.56	0.00	0.44	0.00	0.67	0.00	3.26
639	1	0.64	0.64	0.54	0.00	0.46	0.00	0.67	0.00	1.15
640	1	2.70	0.71	0.11	0.00	0.89	0.00	0.67	0.00	2.13
641	1	1.01	1.01	0.19	0.73	0.81	0.00	0.67	0.00	2.31
642	1	0.92	0.92	0.55	0.00	0.45	0.00	0.67	0.00	1.68
643	1	1.76	0.53	0.14	0.52	0.86	0.00	0.67	0.00	2.33
644	1	0.88	0.24	0.00	0.24	1.00	0.00	0.67	0.00	1.12
645	1	1.28	1.28	0.00	1.58	1.00	0.00	0.67	0.00	4.05
646	1	1.89	0.72	0.00	0.70	1.00	0.00	0.67	0.00	2.78
647	1	1.87	1.23	0.00	1.23	1.00	0.00	0.67	0.00	3.81
648	1	1.32	1.32	0.46	0.00	0.54	0.00	0.67	0.00	2.17
649	1	1.10	1.10	0.38	0.00	0.62	0.00	0.67	0.00	1.63
650	1	1.10	1.10	0.14	0.81	0.86	0.00	0.67	0.00	2.49
651	1	1.13	1.13	0.26	0.89	0.74	0.00	0.67	0.00	2.71
652	1	0.55	0.00	0.44	2.52	0.56	2.56	0.13	1.00	3.21
653	1	0.33	0.00	0.77	1.80	0.23	1.40	0.25	0.00	1.05
654	1	0.87	0.87	0.14	0.05	0.86	0.00	0.67	0.00	0.96
655	1	1.61	1.61	0.25	0.00	0.75	0.00	0.67	0.00	1.98
656	1	3.30	3.30	0.00	0.27	1.00	0.00	0.67	0.00	2.96
657	1	0.81	0.53	0.00	0.53	1.00	0.00	0.67	0.00	1.65
658	1	3.00	1.86	0.06	0.05	0.94	0.00	0.67	0.00	2.52
659	1	0.93	0.41	0.63	0.41	0.37	0.00	0.67	0.00	1.50
660	1	0.85	0.85	0.00	1.13	1.00	0.00	0.67	0.00	2.87
661	1	0.00	0.00	1.00	0.00	0.00	0.00	1.00	0.00	0.00
662	1	1.39	0.00	0.21	0.00	0.79	0.00	0.67	0.00	1.02
663	1	0.67	0.67	0.00	0.68	1.00	0.00	0.66	0.00	1.85
664	1	0.00	0.00	0.27	0.55	0.73	2.88	0.11	2.00	0.79
665	1	0.00	0.00	1.00	0.00	0.00	0.00	1.00	0.00	0.00
666	1	6.08	0.46	0.00	0.46	1.00	0.00	0.67	0.00	5.37
667	1	2.09	2.09	0.33	0.00	0.67	0.00	0.67	0.00	2.92
668	1	0.74	0.51	0.14	0.00	0.86	0.00	0.67	0.00	0.69
669	1	203.62	8.22	0.03	0.00	0.97	0.00	0.67	0.00	149.92
670	1	1.10	0.36	0.18	0.36	0.82	0.00	0.67	0.00	1.52
671	1	0.77	0.46	0.14	0.46	0.86	0.00	0.67	0.00	1.47
672	1	2.48	0.05	1.00	0.05	0.00	0.00	0.67	0.00	1.92
673	1	0.95	0.00	0.21	0.00	0.79	0.00	0.67	0.00	0.70
674	1	2.67	0.70	0.53	0.00	0.47	0.00	0.67	0.00	2.69
675	1	0.92	0.17	0.00	0.17	1.00	0.00	0.67	0.00	1.02
676	1	0.00	0.00	1.00	0.00	0.00	0.00	1.00	0.00	0.00
677	1	0.42	0.00	0.56	1.77	0.44	1.48	0.24	2.00	1.83
678	1	0.79	0.63	0.01	0.55	0.99	0.00	0.67	0.00	1.68
679	1	0.47	0.47	0.00	1.78	1.00	0.00	0.67	0.00	3.86
680	1	0.00	0.00	0.62	4.09	0.38	4.64	0.05	2.00	3.10
681	1	0.00	0.00	0.20	1.02	0.80	1.76	0.21	2.00	1.62
682	1	0.00	0.00	0.20	2.78	0.80	2.27	0.16	0.00	4.40
683	1	0.65	0.65	0.00	2.14	1.00	0.00	0.67	0.00	4.71
684	1	0.00	0.00	0.70	7.29	0.30	1.18	0.29	0.00	4.35
685	1	0.00	0.00	0.24	2.72	0.76	0.31	0.49	0.00	4.09
686	1	0.00	0.00	0.00	0.33	1.00	0.00	0.67	0.00	0.64
687	1	0.21	0.21	0.00	6.03	1.00	0.00	0.67	0.00	12.10
688	1	2.52	1.83	0.75	1.83	0.25	0.00	0.67	0.00	5.47
689	1	0.15	0.15	0.54	9.44	0.46	7.10	0.01	1.00	8.88
690	1	0.30	0.30	0.72	5.80	0.28	6.22	0.02	1.00	3.86
691	1	1.76	1.76	0.65	0.00	0.35	0.00	0.67	0.00	3.55
692	1	0.77	0.31	0.54	1.80	0.46	0.31	0.49	0.00	2.53
693	1	0.88	0.57	0.01	1.04	0.99	0.05	0.60	0.00	2.70
694	1	0.00	0.00	0.47	0.90	0.53	5.69	0.03	2.00	0.94
695	1	0.21	0.21	0.05	0.27	0.95	0.02	0.62	0.00	0.68
696	1	0.22	0.22	0.00	0.41	1.00	0.00	0.67	0.00	0.98
697	1	0.00	0.00	0.00	0.19	1.00	0.00	0.67	0.00	0.38
698	1	0.12	0.12	0.00	0.59	1.00	0.00	0.67	0.00	1.25
699	1	0.00	0.00	0.00	0.33	1.00	0.00	0.67	0.00	0.65
700	1	0.00	0.00	0.34	0.75	0.66	5.57	0.03	1.00	0.99
701	1	0.00	0.00	1.00	0.00	0.00	0.00	1.00	0.00	0.00
702	1	0.27	0.00	0.37	0.71	0.63	0.44	0.45	1.00	1.08
703	1	0.00	0.00	0.00	0.61	1.00	0.00	0.67	0.00	1.21
704	1	0.00	0.00	0.00	0.42	1.00	0.00	0.67	0.00	0.84
705	1	0.16	0.00	0.63	0.80	0.37	0.52	0.42	3.00	0.71
706	1	0.09	0.09	0.00	0.75	1.00	0.00	0.67	0.00	1.56
707	1	0.00	0.00	0.00	0.56	1.00	0.00	0.67	0.00	1.10
708	1	0.00	0.00	1.00	0.00	0.00	0.00	1.00	0.00	0.00
709	1	0.00	0.00	0.42	0.56	0.58	1.60	0.23	2.00	0.65
710	1	0.72	0.30	0.34	0.29	0.66	0.00	0.67	0.00	1.11
711	1	0.30	0.30	0.00	0.94	1.00	0.00	0.67	0.00	2.07
712	1	0.31	0.31	0.00	0.44	1.00	0.00	0.67	0.00	1.10
713	1	0.00	0.00	0.34	0.24	0.66	0.51	0.43	0.00	0.32
714	1	0.00	0.00	0.00	0.57	1.00	0.00	0.67	0.00	1.12
715	1	0.22	0.00	0.12	0.91	0.88	2.26	0.16	0.00	1.75
716	1	0.26	0.00	0.76	1.34	0.24	1.56	0.23	2.00	0.84
717	1	0.00	0.00	0.26	0.83	0.74	2.51	0.14	2.00	1.22
718	1	0.90	0.41	1.00	0.38	0.00	0.00	0.67	0.00	1.46
719	1	5.25	0.72	0.37	0.39	0.63	0.00	0.67	0.00	4.87
720	1	0.57	0.00	0.29	1.19	0.71	0.77	0.36	2.00	2.09
721	1	0.00	0.00	1.00	0.00	0.00	0.00	1.00	0.00	0.00
722	1	2.97	0.00	0.21	0.00	0.79	0.00	0.67	0.00	2.18
723	1	2.21	2.21	0.26	5.09	0.74	0.15	0.55	0.00	10.19
724	1	0.00	0.00	0.00	0.45	1.00	0.00	0.67	0.00	0.89
725	1	0.00	0.00	0.00	0.54	1.00	0.00	0.67	0.00	1.08
726	1	0.00	0.00	0.61	908.07	0.39	2.00	0.18	0.00	709.82
727	1	0.00	0.00	0.00	1.90	1.00	0.00	0.67	0.00	3.77
728	1	0.00	0.00	0.28	3.65	0.72	2.88	0.11	0.00	5.22
729	1	0.00	0.00	0.00	3.41	1.00	0.00	0.67	0.00	6.75
730	1	8.23	6.98	0.22	0.00	0.78	0.00	0.67	0.00	9.13
731	1	0.00	0.00	1.00	0.00	0.00	0.00	1.00	0.00	0.00
732	1	129.09	129.09	0.34	0.00	0.66	0.00	0.67	0.00	182.56
733	1	0.34	0.00	0.02	0.66	0.98	0.28	0.50	0.00	1.54
734	1	0.32	0.00	0.61	1.40	0.39	1.04	0.31	2.00	1.32
735	1	1.10	0.48	0.03	0.48	0.97	0.00	0.67	0.00	1.77
736	1	1.65	1.65	0.51	0.00	0.49	0.00	0.67	0.00	2.86
737	1	0.27	0.00	0.49	0.98	0.51	1.28	0.27	3.00	1.17
738	1	0.00	0.00	0.00	0.26	1.00	0.00	0.67	0.00	0.51
739	1	0.29	0.29	0.45	0.00	0.55	0.00	0.67	0.00	0.47
740	1	0.00	0.00	0.52	0.62	0.48	3.10	0.10	3.00	0.59
741	1	0.22	0.00	0.21	0.00	0.79	0.00	0.67	0.00	0.16
742	1	0.00	0.00	0.14	0.48	0.86	2.98	0.11	1.00	0.81
743	1	0.00	0.00	0.23	0.22	0.77	1.45	0.25	1.00	0.33
744	1	0.00	0.00	0.16	0.07	0.84	0.74	0.37	1.00	0.11
745	1	0.81	0.81	0.36	0.00	0.64	0.00	0.67	0.00	1.17
746	1	0.00	0.00	0.21	0.85	0.79	4.34	0.05	2.00	1.34
747	1	0.00	0.00	0.16	0.88	0.84	8.50	0.01	1.00	1.46
748	1	0.00	0.00	0.74	1.35	0.26	3.78	0.07	3.00	0.68
749	1	0.00	0.00	0.00	0.44	1.00	0.00	0.67	0.00	0.86
750	1	0.00	0.00	1.00	0.00	0.00	0.00	1.00	0.00	0.00
751	1	0.36	0.00	0.71	2.16	0.29	1.43	0.25	2.00	1.51
752	1	0.00	0.00	0.35	0.39	0.65	0.57	0.41	1.00	0.49
753	1	0.00	0.00	1.00	0.00	0.00	0.00	1.00	0.00	0.00
754	1	0.00	0.00	0.60	0.15	0.40	0.88	0.34	1.00	0.12
755	1	0.00	0.00	0.61	0.24	0.39	1.20	0.28	1.00	0.19
756	1	0.78	0.40	0.00	0.40	1.00	0.00	0.67	0.00	1.36
757	1	0.31	0.00	0.29	0.62	0.71	0.24	0.51	1.00	1.09
758	1	0.10	0.10	0.00	0.69	1.00	0.00	0.67	0.00	1.44
759	1	0.00	0.00	0.00	0.45	1.00	0.00	0.67	0.00	0.88
760	1	0.14	0.00	0.21	0.67	0.79	1.43	0.25	1.00	1.16
761	1	0.00	0.00	0.00	0.49	1.00	0.00	0.67	0.00	0.97
762	1	0.75	0.53	0.39	0.00	0.61	0.00	0.67	0.00	0.96
763	1	0.29	0.00	0.72	1.45	0.28	1.28	0.27	0.00	1.01
764	1	0.00	0.00	0.00	0.59	1.00	0.00	0.67	0.00	1.17
765	1	0.27	0.27	0.00	0.50	1.00	0.00	0.67	0.00	1.20
766	1	0.00	0.00	0.00	0.27	1.00	0.00	0.67	0.00	0.53
767	1	0.71	0.44	0.00	0.44	1.00	0.00	0.67	0.00	1.38
768	1	0.00	0.00	0.00	0.27	1.00	0.00	0.67	0.00	0.53
769	1	0.00	0.00	0.46	0.57	0.54	2.53	0.14	0.00	0.61
770	1	0.33	0.32	0.34	0.87	0.66	0.90	0.34	0.00	1.59
771	1	0.00	0.00	0.00	0.27	1.00	0.00	0.67	0.00	0.54
772	1	0.00	0.00	0.92	4.05	0.08	2.69	0.13	2.00	0.61
773	1	0.28	0.00	0.17	0.59	0.83	0.45	0.44	1.00	1.18
774	1	0.27	0.27	0.00	0.44	1.00	0.00	0.67	0.00	1.07
775	1	0.00	0.00	0.06	1.03	0.94	6.73	0.02	1.00	1.92
776	1	0.16	0.16	0.49	1.45	0.51	3.02	0.11	0.00	1.72
777	1	0.00	0.00	0.00	0.39	1.00	0.00	0.67	0.00	0.76
778	1	0.00	0.00	1.00	0.00	0.00	0.00	1.00	0.00	0.00
779	1	0.13	0.13	0.00	0.17	1.00	0.00	0.67	0.00	0.43
780	1	0.00	0.00	0.00	0.54	1.00	0.00	0.67	0.00	1.07
781	1	0.00	0.00	0.85	3.68	0.15	5.36	0.03	4.00	1.12
782	1	0.31	0.05	0.00	0.05	1.00	0.00	0.67	0.00	0.32
783	1	3.09	0.15	0.39	0.15	0.61	0.00	0.67	0.00	2.56
784	1	0.00	0.00	0.00	0.12	1.00	0.00	0.67	0.00	0.25
785	1	0.24	0.24	0.00	0.46	1.00	0.00	0.67	0.00	1.08
786	1	0.00	0.00	0.60	0.75	0.40	3.32	0.09	2.00	0.60
787	1	0.17	0.13	0.26	0.13	0.74	0.00	0.67	0.00	0.38
788	1	0.25	0.25	0.00	0.75	1.00	0.00	0.67	0.00	1.67
789	1	1.04	0.29	0.00	0.30	1.00	0.00	0.67	0.00	1.35
790	1	0.75	0.42	0.10	0.42	0.90	0.00	0.67	0.00	1.39
791	1	0.00	0.00	0.40	1.07	0.60	6.28	0.02	0.00	1.28
792	1	0.35	0.27	0.02	0.23	0.98	0.00	0.67	0.00	0.72
793	1	0.47	0.47	0.00	0.85	1.00	0.00	0.67	0.00	2.03
794	1	0.46	0.46	0.00	0.67	1.00	0.00	0.67	0.00	1.67
795	1	0.00	0.00	0.68	1.13	0.32	0.83	0.35	0.00	0.71
796	1	0.00	0.00	0.00	2.83	1.00	0.00	0.67	0.00	5.60
797	1	0.00	0.00	0.00	1.19	1.00	0.00	0.67	0.00	2.36
798	1	1.24	1.24	0.40	0.00	0.60	0.00	0.67	0.00	1.90
799	1	0.00	0.00	0.00	0.66	1.00	0.00	0.67	0.00	1.31
800	1	0.32	0.32	0.00	0.50	1.00	0.00	0.67	0.00	1.22
801	1	0.51	0.26	0.10	0.11	0.90	0.00	0.67	0.00	0.62
802	1	10000.00	9151.30	0.00	0.27	1.00	0.00	0.67	0.00	7339.47
803	1	0.00	0.00	0.11	0.56	0.89	4.46	0.05	0.00	0.98
804	1	0.71	0.00	0.37	0.53	0.63	0.00	0.67	0.00	1.19
805	1	0.00	0.00	0.93	5.45	0.07	1.60	0.23	1.00	0.78
806	1	0.32	0.32	0.51	0.00	0.49	0.00	0.67	0.00	0.55
807	1	0.09	0.09	0.00	0.62	1.00	0.00	0.67	0.00	1.29
808	1	0.69	0.44	0.21	0.44	0.79	0.00	0.67	0.00	1.38
809	1	0.00	0.00	0.00	0.50	1.00	0.00	0.67	0.00	0.98
810	1	1.29	0.52	0.02	0.42	0.98	0.00	0.67	0.00	1.77
811	1	0.42	0.42	0.17	0.43	0.83	0.00	0.66	0.00	1.17
812	1	0.22	0.22	0.00	0.63	1.00	0.00	0.67	0.00	1.40
813	1	0.00	0.00	0.00	0.27	1.00	0.00	0.67	0.00	0.54
814	1	0.00	0.00	0.80	5.23	0.20	3.78	0.07	6.00	2.11
815	1	0.00	0.00	0.00	0.41	1.00	0.00	0.67	0.00	0.82
816	1	0.00	0.00	0.78	1.78	0.22	5.14	0.04	1.00	0.79
817	1	0.14	0.14	0.45	0.00	0.55	0.00	0.67	0.00	0.23
818	1	0.13	0.00	0.67	1.06	0.33	0.60	0.40	3.00	0.78
819	1	0.62	0.25	0.00	0.25	1.00	0.00	0.67	0.00	0.96
820	1	0.00	0.00	0.00	0.29	1.00	0.00	0.67	0.00	0.57
821	1	0.11	0.00	0.20	0.40	0.80	1.10	0.30	2.00	0.71
822	1	0.46	0.46	0.00	0.57	1.00	0.00	0.67	0.00	1.47
823	1	0.30	0.22	0.13	0.22	0.87	0.00	0.67	0.00	0.65
824	1	0.00	0.00	1.00	0.00	0.00	0.00	1.00	0.00	0.00
825	1	0.10	0.00	0.76	1.19	0.24	1.36	0.26	2.00	0.63
826	1	0.45	0.45	0.32	0.00	0.68	0.00	0.67	0.00	0.61
827	1	0.00	0.00	0.33	0.66	0.67	6.40	0.02	2.00	0.87
828	1	0.00	0.00	0.58	0.66	0.42	3.13	0.10	1.00	0.55
829	1	0.13	0.13	0.01	0.12	0.99	0.00	0.67	0.00	0.33
830	1	0.00	0.00	0.41	0.12	0.59	0.12	0.56	1.00	0.14
831	1	0.00	0.00	1.00	0.00	0.00	0.00	1.00	0.00	0.00
832	1	0.00	0.00	1.00	0.00	0.00	0.00	1.00	0.00	0.00
833	1	0.60	0.40	0.00	0.40	1.00	0.00	0.67	0.00	1.23
834	1	0.00	0.00	0.00	0.28	1.00	0.00	0.67	0.00	0.55
835	1	0.00	0.00	0.34	0.56	0.66	1.90	0.19	3.00	0.73
836	1	0.48	0.37	0.21	0.37	0.79	0.00	0.67	0.00	1.08
837	1	0.44	0.44	0.00	0.58	1.00	0.00	0.67	0.00	1.47
838	1	0.41	0.36	0.02	0.36	0.98	0.00	0.67	0.00	1.02
839	1	0.60	0.06	0.78	10.92	0.22	6.74	0.02	1.00	5.31
840	1	0.42	0.42	0.00	1.29	1.00	0.00	0.67	0.00	2.87
841	1	0.00	0.00	0.00	0.47	1.00	0.00	0.67	0.00	0.92
842	1	0.00	0.00	0.67	0.72	0.33	2.61	0.13	3.00	0.47
843	1	0.72	0.00	0.00	0.00	1.00	0.00	0.67	0.00	0.53
844	1	0.11	0.11	0.00	0.92	1.00	0.00	0.67	0.00	1.91
845	1	0.53	0.53	0.00	1.01	1.00	0.00	0.67	0.00	2.39
846	1	0.26	0.00	0.51	1.00	0.49	0.45	0.44	0.00	1.15
847	1	1.02	0.42	0.00	0.42	1.00	0.00	0.67	0.00	1.59
848	1	0.11	0.11	0.36	1.44	0.64	4.31	0.05	0.00	1.99
849	1	0.90	0.90	0.00	1.05	1.00	0.00	0.67	0.00	2.74
850	1	0.74	0.74	0.00	0.83	1.00	0.00	0.67	0.00	2.18
851	1	0.55	0.53	0.23	0.47	0.77	0.00	0.67	0.00	1.37
852	1	0.00	0.00	0.00	0.67	1.00	0.00	0.67	0.00	1.32
853	1	0.00	0.00	0.00	0.82	1.00	0.00	0.67	0.00	1.63
854	1	1.00	1.00	0.00	1.05	1.00	0.00	0.67	0.00	2.82
855	1	0.77	0.77	0.00	1.08	1.00	0.00	0.67	0.00	2.70
856	1	0.22	0.22	0.00	1.64	1.00	0.00	0.67	0.00	3.41
857	1	8.68	1.06	0.22	0.87	0.78	0.00	0.67	0.00	8.18
858	1	0.31	0.31	0.78	291.48	0.22	3.78	0.07	1.00	128.18
859	1	1.93	1.93	0.27	0.42	0.73	0.00	0.67	0.00	3.05
860	1	0.00	0.00	0.00	1.70	1.00	0.00	0.67	0.00	3.37
861	1	3.78	2.63	0.95	2.63	0.05	0.00	0.67	0.00	7.98
862	1	0.84	0.84	0.00	0.91	1.00	0.00	0.67	0.00	2.42
863	1	6.33	0.00	0.21	0.00	0.79	0.00	0.67	0.00	4.64
864	1	11.45	1.22	0.25	1.23	0.75	0.00	0.67	0.00	10.83
865	1	0.00	0.00	0.05	10.41	0.95	0.46	0.44	0.00	19.56
866	1	1.21	0.25	0.81	34.07	0.19	0.21	0.53	0.00	14.17
867	1	0.88	0.88	0.10	1.18	0.90	0.04	0.61	0.00	2.91
868	1	0.00	0.00	0.52	50.70	0.48	2.45	0.14	1.00	47.68
869	1	0.00	0.00	1.00	0.00	0.00	0.00	1.00	0.00	0.00
870	1	0.00	0.00	1.00	0.00	0.00	0.00	1.00	0.00	0.00
871	1	0.00	0.00	1.00	0.00	0.00	0.00	1.00	0.00	0.00
872	1	0.00	0.00	1.00	0.00	0.00	0.00	1.00	0.00	0.00
873	1	0.00	0.00	1.00	0.00	0.00	0.00	1.00	0.00	0.00
874	1	0.00	0.00	0.00	1.25	1.00	0.00	0.67	0.00	2.47
875	1	0.50	0.34	0.83	11.88	0.17	2.25	0.16	0.00	4.94
876	1	0.00	0.00	0.00	1.30	1.00	0.00	0.67	0.00	2.57
877	1	47.55	4.81	0.05	4.81	0.95	0.00	0.67	0.00	44.43
878	1	1.23	1.10	0.00	10000.00	1.00	0.00	0.67	0.00	19793.88
879	1	0.00	0.00	0.00	9999.90	1.00	0.00	0.67	0.00	19792.79
880	1	0.00	0.00	1.00	0.00	0.00	0.00	1.00	0.00	0.00
