# Supplementary material for: Variation in selection constraints on teleost TLRs with emphasis on their repertoire in the Walking catfish, Clarias batrachus
Source: Sci Rep. 2020 Dec 7;10:21394. doi: 10.1038/s41598-020-78347-6 (PMC7721727; doi:10.1038/s41598-020-78347-6)
Supplement: Supplementary file 26 — Supplementary Information 26. [file 41598_2020_78347_MOESM26_ESM.zip › T2/MEME/log.txt]

Analysis Description
--------------------
MEME (Mixed Effects Model of Evolution) estimates a site-wise synonymous
(&alpha;) and a two-category mixture of non-synonymous (&beta;-, with
proportion p-, and &beta;+ with proportion [1-p-]) rates, and uses a
likelihood ratio test to determine if &beta;+ > &alpha; at a site. The
estimates aggregate information over a proportion of branches at a site,
so the signal is derived from episodic diversification, which is a
combination of strength of selection [effect size] and the proportion of
the tree affected. A subset of branches can be selected for testing as
well, in which case an additional (nuisance) parameter will be inferred
-- the non-synonymous rate on branches NOT selected for testing.
Multiple partitions within a NEXUS file are also supported for
recombination - aware analysis. 

- __Requirements__: in-frame codon alignment and a phylogenetic tree

- __Citation__: Detecting Individual Sites Subject to Episodic Diversifying Selection.
_PLoS Genet_ 8(7): e1002764.

- __Written by__: Sergei L. Kosakovsky Pond, Steven Weaver

- __Contact Information__: spond@temple.edu

- __Analysis Version__: 2.1.1


####Choose Genetic Code

1. [**Universal**] Universal code. (Genebank transl_table=1).
2. [**Vertebrate-mtDNA**] Vertebrate mitochondrial DNA code. (Genebank transl_table=2).
3. [**Yeast-mtDNA**] Yeast mitochondrial DNA code. (Genebank transl_table=3).
4. [**Mold-Protozoan-mtDNA**] Mold, Protozoan and Coelenterate mitochondrial DNA and the Mycloplasma/Spiroplasma code. (Genebank transl_table=4).
5. [**Invertebrate-mtDNA**] Invertebrate mitochondrial DNA code. (Genebank transl_table=5).
6. [**Ciliate-Nuclear**] Ciliate, Dasycladacean and Hexamita Nuclear code. (Genebank transl_table=6).
7. [**Echinoderm-mtDNA**] Echinoderm mitochondrial DNA code. (Genebank transl_table=9).
8. [**Euplotid-Nuclear**] Euplotid Nuclear code. (Genebank transl_table=10).
9. [**Alt-Yeast-Nuclear**] Alternative Yeast Nuclear code. (Genebank transl_table=12).
10. [**Ascidian-mtDNA**] Ascidian mitochondrial DNA code. (Genebank transl_table=13).
11. [**Flatworm-mtDNA**] Flatworm mitochondrial DNA code. (Genebank transl_table=14).
12. [**Blepharisma-Nuclear**] Blepharisma Nuclear code. (Genebank transl_table=15).
13. [**Chlorophycean-mtDNA**] Chlorophycean Mitochondrial Code (transl_table=16).
14. [**Trematode-mtDNA**] Trematode Mitochondrial Code (transl_table=21).
15. [**Scenedesmus-obliquus-mtDNA**] Scenedesmus obliquus mitochondrial Code (transl_table=22).
16. [**Thraustochytrium-mtDNA**] Thraustochytrium Mitochondrial Code (transl_table=23).
17. [**Pterobranchia-mtDNA**] Pterobranchia Mitochondrial Code (transl_table=24).
18. [**SR1-and-Gracilibacteria**] Candidate Division SR1 and Gracilibacteria Code (transl_table=25).
19. [**Pachysolen-Nuclear**] Pachysolen tannophilus Nuclear Code (transl_table=26).

>Please choose an option (or press q to cancel selection):

>Select a coding sequence alignment file (`/home/datamonkey/`) 

>Please select a tree file for the data: (`/home/datamonkey/`) 
>Loaded a multiple sequence alignment with **24** sequences, **880** codons, and **1** partitions from `/home/datamonkey/datamonkey-js-server/production/app/meme/output/5df877e8c27e2160748f75ad`


####Choose the set of branches to test for selection

1. [**All**] Include all branches in the analysis
2. [**Internal**] Include all internal branches in the analysis
3. [**Leaves**] Include all leaf branches in the analysis
4. [**Unlabeled branches**] Set of 45 unlabeled branches

>Please choose an option (or press q to cancel selection):
>Select the p-value threshold to use when testing for selection (permissible range = [0,1], default value = 0.1): 

>Save the resulting JSON file to (`/home/datamonkey/`) 

### Branches to include in the MEME analysis
Selected 45 branches to include in the MEME analysis: `OFTLR2_2642_BP, SMTLR2_2642_BP, TOTLR2_2642_BP, Node11, Node9, TRTLR2_2642_BP, Node8, OMTLR2_2642_BP, STTLR2_2642_BP, Node15, Node7, PHTLR2_2642_BP, IPTLR2_2642_BP, Node21, CBTLR2_2642_BP, Node20, TFTLR2_2642_BP, Node19, CCATLR2_2642_BP, CCTLR2_2642_BP, Node28, MATLR2_2642_BP, CITLR2_2642_BP, Node31, Node27, DRTLR2_2642_BP, Node26, Node18, Node6, GMTLR2_2642_BP, Node5, ONTLR2_2642_BP, Node4, SATLR2_2642_BP, Node3, SDTLR2_2642_BP, ATTLR2_2642_BP, Node38, Node2, MMTLR2_2642_BP, Node1, ECTLR2_2642_BP, PFTLR2_2642_BP, Node42, LMTLR2_2642_BP`


### Obtaining branch lengths and nucleotide substitution biases under the nucleotide GTR model
* Log(L) = -38251.79, AIC-c = 76609.68 (53 estimated parameters)

### Obtaining the global omega estimate based on relative GTR branch lengths and nucleotide substitution biases
* Log(L) = -37510.94, AIC-c = 75142.23 (60 estimated parameters)
* non-synonymous/synonymous rate ratio for *test* =   0.4911

### Improving branch lengths, nucleotide substitution biases, and global dN/dS ratios under a full codon model
* Log(L) = -37486.46
* non-synonymous/synonymous rate ratio for *test* =   0.4693

### For partition 1 these sites are significant at p <=0.1

|   Codon    | Partition  |   alpha    |   beta+    |     p+     |    LRT     |Episodic selection detected?| # branches |
|:----------:|:----------:|:----------:|:----------:|:----------:|:----------:|:--------------------------:|:----------:|
|     48     |     1      |    0.371   |   11.836   |    0.339   |    9.973   |      Yes, p =  0.0030      |     1      |
|     52     |     1      |    0.287   |   47.989   |    0.106   |    8.317   |      Yes, p =  0.0069      |     2      |
|     70     |     1      |    0.000   |   30.315   |    0.088   |    3.361   |      Yes, p =  0.0883      |     1      |
|     84     |     1      |    0.086   |   22.398   |    0.161   |   10.500   |      Yes, p =  0.0023      |     4      |
|    135     |     1      |    0.315   |   10.802   |    0.094   |    4.261   |      Yes, p =  0.0552      |     1      |
|    195     |     1      |    0.340   |    3.883   |    0.250   |    3.127   |      Yes, p =  0.0999      |     1      |
|    200     |     1      |    0.516   |    4.417   |    0.274   |    4.544   |      Yes, p =  0.0477      |     4      |
|    239     |     1      |    0.000   |    5.831   |    0.405   |    5.624   |      Yes, p =  0.0274      |     2      |
|    264     |     1      |    0.237   |    3.371   |    0.269   |    4.540   |      Yes, p =  0.0478      |     1      |
|    282     |     1      |    0.158   |   15.665   |    0.322   |    3.759   |      Yes, p =  0.0717      |     0      |
|    301     |     1      |    0.364   |    8.414   |    0.345   |    6.820   |      Yes, p =  0.0148      |     2      |
|    304     |     1      |    0.172   |    3.238   |    0.509   |    5.414   |      Yes, p =  0.0305      |     1      |
|    328     |     1      |    0.151   |    6.298   |    0.479   |    5.304   |      Yes, p =  0.0322      |     2      |
|    355     |     1      |    0.812   |    7.953   |    0.244   |    5.530   |      Yes, p =  0.0287      |     0      |
|    364     |     1      |    0.434   |    7.957   |    0.094   |    6.267   |      Yes, p =  0.0197      |     3      |
|    387     |     1      |    0.000   |    4.290   |    0.620   |    6.434   |      Yes, p =  0.0181      |     3      |
|    393     |     1      |    0.443   |    2.152   |    0.797   |    3.670   |      Yes, p =  0.0751      |     2      |
|    469     |     1      |    0.568   |    7.249   |    0.195   |    3.810   |      Yes, p =  0.0698      |     2      |
|    524     |     1      |    0.116   |   27.584   |    0.054   |    7.592   |      Yes, p =  0.0100      |     0      |
|    680     |     1      |    0.000   |    4.094   |    0.382   |    4.642   |      Yes, p =  0.0454      |     2      |
|    689     |     1      |    0.149   |    9.442   |    0.461   |    7.103   |      Yes, p =  0.0128      |     1      |
|    690     |     1      |    0.303   |    5.799   |    0.279   |    6.222   |      Yes, p =  0.0201      |     1      |
|    694     |     1      |    0.000   |    0.904   |    0.526   |    5.690   |      Yes, p =  0.0264      |     2      |
|    700     |     1      |    0.000   |    0.752   |    0.663   |    5.572   |      Yes, p =  0.0281      |     1      |
|    746     |     1      |    0.000   |    0.852   |    0.795   |    4.345   |      Yes, p =  0.0529      |     2      |
|    747     |     1      |    0.000   |    0.881   |    0.839   |    8.501   |      Yes, p =  0.0063      |     1      |
|    748     |     1      |    0.000   |    1.350   |    0.256   |    3.776   |      Yes, p =  0.0711      |     3      |
|    775     |     1      |    0.000   |    1.035   |    0.937   |    6.733   |      Yes, p =  0.0155      |     1      |
|    781     |     1      |    0.000   |    3.684   |    0.153   |    5.355   |      Yes, p =  0.0314      |     4      |
|    786     |     1      |    0.000   |    0.748   |    0.403   |    3.324   |      Yes, p =  0.0901      |     2      |
|    791     |     1      |    0.000   |    1.073   |    0.605   |    6.277   |      Yes, p =  0.0196      |     0      |
|    803     |     1      |    0.000   |    0.557   |    0.892   |    4.462   |      Yes, p =  0.0498      |     0      |
|    814     |     1      |    0.000   |    5.235   |    0.203   |    3.778   |      Yes, p =  0.0710      |     6      |
|    816     |     1      |    0.000   |    1.780   |    0.224   |    5.142   |      Yes, p =  0.0350      |     1      |
|    827     |     1      |    0.000   |    0.662   |    0.667   |    6.396   |      Yes, p =  0.0184      |     2      |
|    828     |     1      |    0.000   |    0.664   |    0.418   |    3.128   |      Yes, p =  0.0998      |     1      |
|    839     |     1      |    0.600   |   10.924   |    0.221   |    6.739   |      Yes, p =  0.0154      |     1      |
|    848     |     1      |    0.114   |    1.440   |    0.639   |    4.309   |      Yes, p =  0.0539      |     0      |
|    858     |     1      |    0.314   |  291.483   |    0.221   |    3.784   |      Yes, p =  0.0708      |     1      |
