# Supplementary material for: Variation in selection constraints on teleost TLRs with emphasis on their repertoire in the Walking catfish, Clarias batrachus
Source: Sci Rep. 2020 Dec 7;10:21394. doi: 10.1038/s41598-020-78347-6 (PMC7721727; doi:10.1038/s41598-020-78347-6)
Supplement: Supplementary file 26 — Supplementary Information 26. [file 41598_2020_78347_MOESM26_ESM.zip › T2/MEME/tree.new]

((((((((((OFTLR2:0.05518349006844419,(SMTLR2:0.1006202227682128,TOTLR2:0.08832585151142841):0.04371783191868261):0.05388332667439213,TRTLR2:0.2017032879227594):0.2057448051297646,(OMTLR2:0.02655315326751458,STTLR2:0.02906283655434761):0.1840600311575943):0.1854492555842916,((((PHTLR2:0.05467650985608242,IPTLR2:0.09092545286858532):0.007635145085710174,CBTLR2:0.1275531760086539):0.02701715964226364,TFTLR2:0.1092576236163912):0.1748022275194231,(((CCATLR2:0.06320154960745045,CCTLR2:0.05095254876089909):0.02859133434401453,(MATLR2:0.01797587904843245,CITLR2:0.02006309983721186):0.03175340835162196):0.04205175922454704,DRTLR2:0.1191298503721268):0.2048639894317422):0.1613293997443602):0.1419957369096039,GMTLR2:0.9035958374585541):0.2595891360840977,ONTLR2:0.162017065298993):0.08484098872230694,SATLR2:0.191633177556164):0.02256510594227292,(SDTLR2:0.1013772720827888,ATTLR2:0.1485294311907355):0.0443459553949789):0.01306086112062252,MMTLR2:0.1198740415200448):0.005464821497259704,(ECTLR2:0.1153337511533734,PFTLR2:0.06376198025811065):0.02212022839254413,LMTLR2:0.08187979864013217):0
