# Supplementary material for: Variation in selection constraints on teleost TLRs with emphasis on their repertoire in the Walking catfish, Clarias batrachus
Source: Sci Rep. 2020 Dec 7;10:21394. doi: 10.1038/s41598-020-78347-6 (PMC7721727; doi:10.1038/s41598-020-78347-6)
Supplement: Supplementary file 26 — Supplementary Information 26. [file 41598_2020_78347_MOESM26_ESM.zip › T2/slac/datamonkey-table.csv]

Partition	Site	ES	EN	S	N	P[S]	dS	dN	dN-dS	P [dN/dS > 1]	P [dN/dS < 1]	Total branch length
1	1	0	2.593810336090248	0	0	0		0		1	1	3.563821115196011
1	2	0.8234040065548837	2.018147112536217	2	2	0.2897727234336216	2.428941302299445	0.9910080328517719	-0.3974449002416803	0.9238251793754246	0.330307754651863	3.617943691246981
1	3	0.9166587861295058	1.924892332961595	1.666666666666667	3.333333333333333	0.3225909891153774	1.818197449133706	1.731698587112529	-0.02390829415904022	0.697948402142365	0.6309250975070488	3.617943691246981
1	4	0.7083203559774565	2.118931700134881	0.5	3.5	0.250533147352785	0.7058952856296472	1.651775750854644	0.2614414556847302	0.526444383770502	0.6844924772817922	3.617943691246981
1	5	0.7447958579827771	2.096755261108324	0	1	0.2621089069905622	0	0.4769273832518775	0.131822776679948	0.7378910930094378	1	3.617943691246981
1	6	0.1064075215277571	3.293576578706276	0	2	0.03129647621600135	0	0.6072425984962537	0.1560968358832534	0.9383865169915362	1	3.890165966915675
1	7	0.9029443975092648	2.246606399961444	2.5	6.5	0.2866898982021141	2.768719764911491	2.893252685522284	0.03201223846743201	0.6291267506532906	0.6402469149379554	3.890165966915675
1	8	1.275336807232402	1.989994767999591	2	7	0.3905688527639931	1.56821318780894	3.517597187974838	0.5011056126511412	0.2499456109889285	0.9215173185587598	3.890165966915675
1	9	1.237456993348959	1.339774557291709	3	2	0.4801497145420801	2.42432667650213	1.492788461398242	-0.2489531040665377	0.836328536225772	0.4628198046946531	3.741822053582092
1	10	0.8373207385069453	1.727220983236474	0.5	2.5	0.3264991680220045	0.5971427399392576	1.447411781273922	0.227233959594816	0.527653932243743	0.6944977524623291	3.741822053582092
1	11	0.5086848878569998	2.058826356888439	0.5	2.5	0.1981237234688078	0.9829267822490506	1.214284046653803	0.06183010872557962	0.7067028910263684	0.48438909346215	3.741822053582092
1	12	0.5783861520045387	1.93176912168821	0	2	0.2304184757278626	0	1.035320410470254	0.2894015628583308	0.5922557225010265	1	3.577452727776282
1	13	0.4678281785202084	2.147385481104521	0.25	2.75	0.1788871730607814	0.5343842279675783	1.280627080791065	0.2085961463667882	0.6440736664990959	0.4463841576959616	3.577452727776282
1	14	0.5235675937092911	2.1667189712762	0.5	2.5	0.1946140610162526	0.9549865308845358	1.153818299992775	0.05557914645928302	0.711764376519646	0.4775892209010947	3.577452727776282
1	15	0.8995719719225994	1.799143943845199	1	0	0.3333333333333333	1.111639792270052	0	-0.3107350052843437	1	0.3333333333333333	3.577452727776282
1	16	0.5256460188419299	2.173069896925869	0	2	0.1947763437310076	0	0.9203569580662352	0.25726600128643	0.6483851366152044	1	3.577452727776282
1	17	0.529734097414438	2.846524833097891	2.5	8.5	0.1568997249076668	4.719348843508789	2.986097258371498	-0.4066962419656759	0.8389524021035204	0.3881072571710344	4.26178411868279
1	18	1.204655021079386	1.972354537093009	3.5	9.5	0.3791789099219378	2.905396099925734	4.816578267922232	0.4286221475111323	0.3112512018622713	0.8562915096741432	4.458897374048691
1	19	0.918367377543875	2.236440978484952	6	12	0.2911008447752075	6.533333115606396	5.365668092939902	-0.2525627653501455	0.7497017731818458	0.4322456293967448	4.623266699854502
1	20	1.104710199577587	1.879735285231645	4.5	12.5	0.3701559318809943	4.073466508882315	6.649872510351684	0.5383510506774118	0.2692012678772261	0.8694402984858339	4.785735995550588
1	21	0.9142498285106064	2.04324041081991	6.5	16.5	0.3091302944477557	7.109654054394599	8.07540801984182	0.1967621015489581	0.4916017179461039	0.6794393584919012	4.908231604788606
1	22	0.7821566631645737	2.209158004918566	2.5	14.5	0.2614758893506133	3.196290612529085	6.563586655058881	0.6860507640357821	0.226466391927912	0.9101059838542087	4.908231604788606
1	23	0.8861819238323178	2.094070291870181	5	9	0.2973513178391947	5.642182339239515	4.297849998130791	-0.2738934201469133	0.787154508292545	0.4071386624406662	4.908231604788606
1	24	0.9148606886492113	2.076791525601436	5	13	0.3058044930126902	5.465312983753278	6.259655742882146	0.1618388908856471	0.5126742977434181	0.6865591029173911	4.908231604788606
1	25	0.874202271642617	2.125797728357383	4	6	0.2914007572142057	4.575600098229031	2.822469852122872	-0.3571816465212759	0.8640867647166303	0.3275973405543965	4.908231604788606
1	26	1.492347545675894	1.465521717724403	0	0	0.5045346540977024	0	0	0	1	1	2.972553008903895
1	27	0.9859564211334325	1.971912842266865	0	0	0.3333333333333333	0	0	0	1	1	2.972553008903895
1	28	1.011488307148004	1.988511692851996	5	6	0.3371627690493346	4.943210875168709	3.017332018498006	-0.3923773390790611	0.872079733661715	0.2986390867874446	4.908231604788606
1	29	0.8387079116033019	2.253780578354164	3.166666666666667	11.83333333333333	0.2712080948164943	3.775648974877513	5.2504371751995	0.310758968584753	0.4252679085271821	0.7824655968586887	4.745762309092519
1	30	1.164836726560537	1.644801002260945	4.5	6.5	0.4145860922251832	3.863202367672026	3.951845840965012	0.01806016513289712	0.6064737819008413	0.6222745601688389	4.908231604788606
1	31	0.9935765937675558	1.893373337249302	2.5	7.5	0.3441613528148694	2.516162332810416	3.961183910456888	0.2944077814577188	0.402064316572747	0.8168029044116565	4.908231604788606
1	32	0.6352423689476483	2.148169036210002	5	14	0.2282243895999516	7.871011513736202	6.517178007881583	-0.2758291814375227	0.7469988762201021	0.444510478447782	4.908231604788606
1	33	0.883820351557081	2.116179648442919	4	9	0.2946067838523603	4.525806622299376	4.25294705325334	-0.05559223586348824	0.6704314659902479	0.5624626531129497	4.908231604788606
1	34	0.5828024768022998	1.930827007368399	4.5	4.5	0.2318569544447315	7.721312415641131	2.330607549421648	-1.098298796853874	0.9785642442370854	0.08482118986416509	4.908231604788606
1	35	0.8424316001523193	2.141787983169437	5	8	0.2822954466422349	5.935199960561729	3.735196976948917	-0.448227215167766	0.8688871352279932	0.293541847728318	4.908231604788606
1	36	0.831706849643635	2.016536454203252	7.5	8.5	0.2920069533808144	9.017600375917977	4.215148197436585	-0.9784485666479121	0.9570105881267102	0.1107457599893737	4.908231604788606
1	37	0.933721532339663	1.962131105599845	3.769230769230769	10.76923076923077	0.3224340631517894	4.036782529568595	5.488537814061358	0.295779702627804	0.4229383354822418	0.7758636387176792	4.908231604788606
1	38	0.9685575640772806	1.941045379174342	2.5	4.5	0.3328830713220515	2.581157891613478	2.318338380071338	-0.06856626510630283	0.6995383322934778	0.5820561010256476	3.833073175776362
1	39	0.496543294228822	2.117300398619215	1.384615384615385	13.84615384615385	0.1899667128480012	2.788508878698727	6.539532064124455	0.9785942019398013	0.2773479629310538	0.9040881713024785	3.833073175776362
1	40	0.9852560361936995	1.970512072387399	2	3	0.3333333333333333	2.029929202693871	1.522446902020403	-0.1526118302813053	0.7901234567901239	0.5390946502057611	3.325314294036308
1	41	0.549902077961008	2.231695789745989	0	0	0.1976928744248422	0	0	0	1	1	3.325314294036308
1	42	0.8377273675121779	2.702567356231304	1.666666666666667	11.25	0.2366264486100104	1.989509632013351	4.162708460923609	0.5458355103901162	0.3037149711229173	0.8878165473334758	3.981417089109945
1	43	0.9630525774366864	2.536153594999139	4	6	0.2752203013994736	4.153459627974435	2.365787313446225	-0.4490040290975514	0.8889196248568075	0.2857338696689264	3.981417089109945
1	44	0.9920625441113652	1.974501032704637	6.5	5.5	0.3344147254636426	6.552006260676176	2.785513863452477	-0.7673827766295717	0.9566574279466851	0.1237161136792178	4.908231604788606
1	45	0.7341079676082153	2.033008052024378	1	11	0.2652971405606936	1.362197447955895	5.410701639399162	0.8248396810560924	0.1319238232758331	0.9752633570040216	4.908231604788606
1	46	0.6309622489795087	2.176151255856261	3.416666666666667	4.583333333333334	0.2247726171002918	5.415009649456266	2.106164872960499	-0.6741419400966261	0.9450298541415758	0.1857269891130781	4.908231604788606
1	47	0.6179376181221348	2.292173150965699	4	14	0.21234161417018	6.473145318706594	6.107741029119794	-0.07444723864096006	0.6688978275837524	0.551188214112638	4.908231604788606
1	48	0.8711121992550622	1.974953259036029	4.166666666666667	18.83333333333334	0.3060759536353455	4.783157290449866	9.536090662989084	0.9683596364731699	0.143589569703763	0.9399330366739409	4.908231604788606
1	49	0.6251166403444013	2.182040974649687	5	3	0.2226866909807335	7.998507282169458	1.374859608436836	-1.349497783941249	0.9977620065908258	0.01664081720612209	4.908231604788606
1	50	0.5450412023337678	2.447535052908067	3	6.25	0.1821310990418596	5.504171037262032	2.553589576816884	-0.6011495988833289	0.9296669976892867	0.2288981929726921	4.908231604788606
1	51	0.6182868865517868	2.011364441718707	5	11	0.2351212420843756	8.086860822627536	5.468924363901214	-0.5333767168142985	0.8476388391360087	0.3168970209202754	4.908231604788606
1	52	0.7572749771834323	1.85312875599147	2.666666666666667	10.33333333333333	0.2900987948949938	3.521398101103146	5.576155083624906	0.4186348868535631	0.3762133814578832	0.8255992853629877	4.908231604788606
1	53	0.8994290043607128	2.015945057539268	5.5	7.5	0.3085123847793806	6.114990703362112	3.720339486411776	-0.4878847230057458	0.8724972728762344	0.2774414883542375	4.908231604788606
1	54	0.7303598894510044	2.258398177188246	6	8	0.2443690232419071	8.215128030251044	3.54233371280886	-0.9520321561197882	0.9659582817921482	0.1020106236804477	4.908231604788606
1	55	0.5592146980050282	2.201974898436982	4.25	2.75	0.2025267293218894	7.599943304712255	1.248878905001152	-1.293961840251147	0.9961878967506624	0.02734762941678126	4.908231604788606
1	56	0.5230726989114747	2.476927301088524	3	6	0.174357566303825	5.735340434022008	2.422356117340709	-0.6749853273934873	0.9444319549611343	0.1966117518909907	4.908231604788606
1	57	0.5740902189264565	2.221414300227765	2	5	0.2053619355622245	3.483772992579427	2.250818318531281	-0.2512014047677052	0.8426215003928461	0.4379903552884929	4.908231604788606
1	58	0.9982311738849443	1.923591575682326	7	3	0.3416467251590758	7.012403722834263	1.559582625503991	-1.11095431845766	0.9959405025718305	0.02266318690376667	4.908231604788606
1	59	0.8183330773595989	2.012172587758554	7.5	13.5	0.2891119729751325	9.164972316894733	6.709166043772734	-0.5003444154359072	0.8183300551268058	0.3231139337759649	4.908231604788606
1	60	0.6741217830571032	2.008672403043068	5	7	0.2512759967014229	7.417057460041255	3.484888819797218	-0.8011375495010676	0.9443588032616478	0.1602895738758314	4.908231604788606
1	61	0.6318510164757379	2.34799261540157	5.333333333333333	5.666666666666666	0.2120416688031615	8.440808346057516	2.413409066747645	-1.228018513517042	0.988683713694024	0.04716721749427999	4.908231604788606
1	62	1.029996869705201	1.949389215683684	4	4	0.3457077532705064	3.883506948079226	2.051924760749808	-0.3731653953620436	0.8987896291573878	0.2844509326901365	4.908231604788606
1	63	0.8343699658268416	2.109115936158903	5.5	11.5	0.2834632111755507	6.591800071026796	5.452521505737454	-0.2321158936709162	0.7372128768656213	0.4485721336508408	4.908231604788606
1	64	0.6616300811294085	2.13291003900857	9	16	0.2367581257329527	13.60276725120617	7.50148843944548	-1.24307068268908	0.9484607716389339	0.1148681541217351	4.908231604788606
1	65	0.9999999999999999	2	4	0	0.3333333333333334	4.000000000000001	0	-0.8149574677970557	1	0.01234567901234573	4.908231604788606
1	66	0.9999999999999999	2	5	0	0.3333333333333334	5.000000000000001	0	-1.018696834746319	1	0.004115226337448541	4.908231604788606
1	67	0.890877591889743	2.075432444925737	4.833333333333334	11.16666666666667	0.3003319210847414	5.425361887350645	5.380404789357637	-0.009159530684971395	0.6236965803501116	0.5852214091664774	4.908231604788606
1	68	0.9669661697647153	2.033033830235285	5	2	0.3223220565882384	5.170811716418799	0.9837514606279515	-0.8530690058932502	0.9943191785654937	0.03923264453610242	4.908231604788606
1	69	1.028055004365329	1.971944995634671	8	3	0.3426850014551097	7.781684798994592	1.521340608709245	-1.275478562213238	0.9982821732195067	0.01062962499754549	4.908231604788606
1	70	0.9533714390235037	1.916970578873667	2.384615384615385	6	0.3321455886019984	2.501244831770753	3.129938490514212	0.1280896480374088	0.5402967071885793	0.7250109736523598	4.908231604788606
1	71	0.6699291283252312	2.269473724704449	5	8.916666666666668	0.2279133422064712	7.463476043353417	3.928957876711208	-0.7201204937423564	0.9253016962865228	0.1930894778854253	4.908231604788606
1	72	0.6913207195916672	2.240939510022656	4.5	13.5	0.2357637676934956	6.509279806712509	6.024258994774703	-0.09881783318142645	0.6703021609892984	0.533957716724437	4.908231604788606
1	73	0.8246768929402667	2.175323107059733	5	5	0.2748922976467555	6.062980596161995	2.298509119759331	-0.7669710355008394	0.9686846567286099	0.1106067255863786	4.908231604788606
1	74	1.080925668395311	1.89101932723936	7.5	4.5	0.3637098499410399	6.938497455735446	2.379668962225473	-0.9288128312979881	0.9800641695147361	0.06713327540859837	4.908231604788606
1	75	0.7640304924165412	2.137319413039921	3	10	0.263336211526799	3.926544856228634	4.678757858553742	0.1532554009047227	0.5395883959587859	0.7062167692159451	4.908231604788606
1	76	1.088096935352166	1.911903064647833	9	0	0.3626989784507221	8.271321890165162	0	-1.685193885735839	0.9999999999999996	0.0001086217990302618	4.908231604788606
1	77	0.5354395317834411	2.464560468216559	4	0	0.1784798439278137	7.470498090936258	0	-1.522034551843037	0.9999999999999999	0.001014744509207244	4.908231604788606
1	78	1.098039433639867	1.901960566360132	6	2	0.3660131445466224	5.464284629661004	1.051546512253664	-0.899048470553458	0.9952147059295648	0.03184347728149339	4.908231604788606
1	79	0.9999999999999999	1.912236153083543	7	0	0.3433787465831631	7.000000000000001	0	-1.426175568644847	1	0.0005628774847252771	4.908231604788606
1	80	0.5351173405902402	2.444932413270605	2	4	0.1795665793488721	3.737498018273858	1.636037044741522	-0.4281503284160619	0.9246006929840798	0.2945362763888308	4.908231604788606
1	81	0.5228038882863701	2.477196111713629	2	0	0.1742679627621234	3.825526253363448	0	-0.779410297108058	1	0.03036932284526084	4.908231604788606
1	82	0.656470452173143	2.188751933716016	4	13	0.2307272905727507	6.093191227051612	5.939457916516322	-0.03132152736747455	0.6472713458556151	0.5755809213270084	4.908231604788606
1	83	1.060129879694936	1.939870120305063	6	1	0.3533766265649788	5.659683888663308	0.5154984292673884	-1.048073088966933	0.999311879107932	0.009502188189606797	4.908231604788606
1	84	0.7068729044133276	2.169775516470563	2.5	11.5	0.2457279448129887	3.536703676702513	5.300087457298957	0.3592706951473191	0.415023944586061	0.7995487575215563	4.908231604788606
1	85	0.936034130064648	2.038089394805978	7	9	0.314726043567866	7.47835978963346	4.415900511006182	-0.623943514735421	0.904827557336304	0.2117816498599416	4.908231604788606
1	86	0.773581263897477	2.225120509538792	5.5	4.5	0.2579720566913913	7.109789567924331	2.022362375749585	-1.036509195534154	0.986365130651182	0.05540145443284383	4.908231604788606
1	87	0.6878417715129198	2.272401710836753	5.5	13.5	0.2323598635092509	7.99602499845663	5.940851010461954	-0.4187198472846292	0.8011084832186434	0.3646744042017567	4.908231604788606
1	88	0.557781329475824	2.290714275446492	2.5	14.5	0.1958161102695596	4.482043173351427	6.329903364824385	0.376481865621446	0.4456536626249221	0.7743331572660501	4.908231604788606
1	89	0.6242617732919256	2.353023657162782	4	13	0.2096748154900905	6.407568380980245	5.524806331813544	-0.1798533810640587	0.7245634504509862	0.4913291279966758	4.908231604788606
1	90	0.6034868713401549	2.396513128659845	6	3	0.2011622904467183	9.942221256074525	1.251818721175807	-1.770577110994543	0.9996739535631672	0.003163536770384168	4.908231604788606
1	91	1.015282372032485	1.983811215545868	4	1	0.3385297398645984	3.939790653503058	0.504080223039186	-0.6999894681236921	0.9955538497227295	0.04788393186897544	4.908231604788606
1	92	0.8731555652541251	1.990143890551013	6.5	13.5	0.3049473443945458	7.444263380613312	6.783429109873177	-0.1346379559789735	0.6729701102976252	0.5067207904791295	4.908231604788606
1	93	0.9129028484275109	2.048564234176208	7.666666666666666	12.33333333333333	0.3082603395425512	8.398118901559586	6.02047674540845	-0.4844193077261153	0.8286396596383753	0.3103029295060984	4.908231604788606
1	94	0.5642872878174211	2.107620580151541	6	4	0.2111926442457619	10.63288174221876	1.897874806153389	-1.779664783451388	0.9987787328475919	0.00843526201910283	4.908231604788606
1	95	0.8721628780880845	2.088946965524609	5.666666666666667	11.33333333333333	0.2945391843431261	6.497257346115068	5.425381074950905	-0.218383392934924	0.7322689417284794	0.4532289748010793	4.908231604788606
1	96	0.6915599052635295	2.092598090045064	3	10	0.248391041898065	4.338018987461114	4.778748507691054	0.0897939534475008	0.5896511783284708	0.6625187511035245	4.908231604788606
1	97	1.359819498526741	1.53120017339353	6	0	0.4703598220843383	4.412350320392181	0	-0.8989694610350846	0.9999999999999999	0.0108288242321215	4.908231604788606
1	98	0.803734782446962	2.058156416221853	7	10	0.2808404396438315	8.709340634342805	4.858717209820694	-0.7845235788721415	0.924984692134948	0.1741772531706272	4.908231604788606
1	99	0.9594936644908728	2.035282692063152	7	6	0.320389087616187	7.295514560499307	2.947993427840651	-0.8857612033664212	0.9726932294091384	0.0858967513174923	4.908231604788606
1	100	1.363133866250203	1.543234285681233	8	0	0.4690162412302543	5.868829319021264	0	-1.195711570190672	0.9999999999999994	0.00234154794543795	4.908231604788606
1	101	0.6014183391492319	2.36254663461411	2	7	0.2029100696104421	3.325472254187003	2.962904476653159	-0.07386932947094706	0.7304805071256975	0.5725322824711225	4.908231604788606
1	102	0.977883426004823	2.001136543369965	3	4	0.3282567542540015	3.06785033902927	1.998864102128632	-0.2177945791836117	0.8344131246846012	0.4176575307946617	4.908231604788606
1	103	0.6364487739165804	2.309394347196882	4	9	0.2160497853246228	6.284873447685016	3.897125673198301	-0.486478220008437	0.8709419669866183	0.3032859517150226	4.908231604788606
1	104	0.5821891531539053	2.367287311017009	1	9	0.1973872855830895	1.717654811297461	3.801819896602883	0.4246264750978851	0.3837511923197933	0.8890671035970753	4.908231604788606
1	105	0.5204233379215991	2.455516214010415	1	2	0.174876985516636	1.921512597789472	0.8144926873578026	-0.2255435357515791	0.918950281783993	0.4382331573468259	4.908231604788606
1	106	0.7301708668817958	2.16864360509785	5	9	0.2518860292508304	6.847712264052064	4.150059502097817	-0.5601055223879471	0.8849794548804846	0.2640233213034038	4.816329520289511
1	107	0.9910524535174389	2.063310188089594	3	3	0.3244711155175743	3.027084983597401	1.453974306586293	-0.3266202344304192	0.908383492398935	0.30223179531212	4.816329520289511
1	108	0.6755940655229377	2.206785313231485	1.5	13.5	0.2343876279793834	2.220268170708306	6.117495852023505	0.7940187006483062	0.191358378408373	0.9400026761612129	4.908231604788606
1	109	0.6109393479374908	2.37829272958419	4	15	0.2043800320930618	6.547294774029297	6.307045307506169	-0.04894827421932047	0.6552768959304909	0.5638636470998879	4.908231604788606
1	110	0.6974264650597921	2.302573534940208	3	0	0.232475488353264	4.301528763670881	0	-0.8763907472243548	1	0.01256410352094617	4.908231604788606
1	111	0.5363978241643775	2.335269627317873	3	4	0.1867896729781537	5.592863850023111	1.712864310488258	-0.7905086499482663	0.9736791264380571	0.126076676861689	4.908231604788606
1	112	0.6029403597610763	2.194269386074152	5.5	9.5	0.215550643157452	9.121963575600502	4.329459299888789	-0.9764217872351446	0.9449459691753911	0.144935142874375	4.908231604788606
1	113	0.6688131403673641	2.03192450585498	3.5	11.5	0.2476409144379004	5.233150769253021	5.659659090120135	0.0868965352920592	0.5820330591758147	0.6438317249507358	4.908231604788606
1	114	1.008220011533978	1.95647303302124	6	2	0.3400756828386048	5.95108203701608	1.022247670294512	-1.004197593673628	0.9970438638979967	0.02181865844845776	4.908231604788606
1	115	0.5826562685120102	2.41734373148799	4	0	0.19421875617067	6.86511107177344	0	-1.398693383799503	0.9999999999999999	0.001422868201601646	4.908231604788606
1	116	0.6189222227185677	2.343987003539181	4	11	0.208890038626086	6.462847597280175	4.692858784366604	-0.36061640025029	0.8120881322494276	0.3853399629767443	4.908231604788606
1	117	0.9669661697647153	2.031435268690235	6	5	0.3224938987032319	6.20497405970256	2.461313967057264	-0.7627309373487753	0.96772528439229	0.1064632931385712	4.908231604788606
1	118	1.176362954618883	1.688017796207804	4.833333333333334	3.166666666666667	0.4106866568906293	4.108709233281862	1.875967583861203	-0.4548973702142202	0.9209275192390562	0.2306845739307408	4.908231604788606
1	119	0.6210779095369641	2.152642732146665	4	12	0.2239150908723	6.440415829605248	5.57454324435589	-0.1764123323774267	0.7216660622518849	0.4967656594057944	4.908231604788606
1	120	0.5897193750787466	2.369053915692772	2	9	0.1993121192887927	3.391443599310155	3.798984877627055	0.08303220204997885	0.6196866007307961	0.6758419192706501	4.908231604788606
1	121	1.435815182781038	1.514651714522069	5	0	0.486639990468442	3.482342337622781	0	-0.7094902233678851	1	0.02729222699528133	4.908231604788606
1	122	0.5710025959762753	2.2574923191516	5.5	5.5	0.2018750654004483	9.632180376686975	2.436331655855637	-1.466077663044847	0.9928547633094883	0.03222825394203199	4.908231604788606
1	123	0.6111893597128217	2.248007164341958	4	14	0.2137626268676563	6.544616552028117	6.227738159410233	-0.06456060311186797	0.6633300142468865	0.5570641600833821	4.908231604788606
1	124	1.303530046701053	1.684760879215106	9	0	0.4362125639763179	6.904328766933311	0	-1.406683572184585	1	0.0005718518512498605	4.908231604788606
1	125	0.542292215243218	2.457707784756781	3	2	0.1807640717477394	5.532072774923572	0.8137663933867237	-0.9613047552469893	0.9954335154133824	0.0442083722770712	4.908231604788606
1	126	1.303054446727512	1.631477961294301	5.5	1.5	0.4440415935313897	4.220852024880992	0.9194117454151844	-0.6726333525591645	0.9816801918830709	0.0892621328789025	4.908231604788606
1	127	0.9999999999999999	1.98523866411509	5	0	0.334981591931253	5.000000000000001	0	-1.018696834746319	0.9999999999999999	0.004217981889197975	4.908231604788606
1	128	0.7139526697848239	2.009617732212622	2	11	0.2621385036572642	2.801306143448941	5.473677816272462	0.5444673128742095	0.2971491510277195	0.8920327414083115	4.908231604788606
1	129	0.534758915336067	2.465241084663933	5	0	0.178252971778689	9.350007744812952	0	-1.904964658898905	0.9999999999999998	0.0001799632779491134	4.908231604788606
1	130	0.6403558175896092	2.025668311101589	4	9	0.2401913061094358	6.246527149634669	4.442978127601585	-0.3674539360109847	0.8179808597622157	0.3828699114627722	4.908231604788606
1	131	1.478038065214363	1.490674876054837	4	0	0.4978716684485042	2.706290246604624	0	-0.5513778616241933	1	0.06144260965574866	4.908231604788606
1	132	0.6706441236312867	2.274772093708894	2	12	0.2276907826075946	2.982207596438405	5.275253742204408	0.4671837701238149	0.3501496491529977	0.8622857608692914	4.908231604788606
1	133	0.8290084512329569	2.142077202405194	5	9	0.2790254297171878	6.031301602008599	4.201529239886643	-0.3727966627199865	0.8303899327893959	0.3478325637941125	4.908231604788606
1	134	1.032507156541732	1.916038073596988	8	3	0.350175112115596	7.748130314946299	1.565730890914962	-1.259598144879638	0.9979533693157022	0.01228321756541173	4.908231604788606
1	135	0.8910169554381653	2.102038484037589	2	6	0.2976947715990956	2.244626196834249	2.854372099066054	0.1242292441206157	0.5576349465660617	0.7401178542091766	4.908231604788606
1	136	0.9026078730311284	1.995821369986067	6.5	8.5	0.311412767865789	7.201355310774952	4.258898179880366	-0.5994943531238102	0.8923915940606432	0.2332351891650897	4.908231604788606
1	137	0.9884055759460422	1.934279927858734	6.833333333333334	14.16666666666667	0.3381840347376848	6.913491282961329	7.324000245584567	0.08363683617185755	0.5518272149971105	0.627469886007594	4.908231604788606
1	138	0.1092476165490273	1.856832202613873	1	1	0.05556621632764727	9.153517775385309	0.5385516249622849	-1.755207749776524	0.9969123956030291	0.1080448282583236	4.908231604788606
1	139	0.6858071133024062	2.902157811071661	3	0	0.1911409748304737	4.374407820814119	0	-1.065911519651733	0.9999999999999998	0.006983311098919809	4.103912698347962
1	140	0.7172821470471477	2.774297873085108	2	12	0.2054319657322298	2.788303052339232	4.325418736184813	0.3745488261639555	0.4278825485188695	0.8153101361969078	4.103912698347962
1	141	0.6619771217855434	2.764999735661681	2	9	0.1931664990228892	3.021252448431182	3.254973186406561	0.05695070903176445	0.6400904973288563	0.6572688598765812	4.103912698347962
1	142	1.131898147104628	1.863339090311027	8	0	0.3778993306324044	7.067773739592941	0	-1.439983747445297	1.000000000000001	0.0004159192116669486	4.908231604788606
1	143	0.9737661944996886	1.816202763547971	7.5	13.5	0.3490240246906196	7.702054191615704	7.43309077100379	-0.05479843704798004	0.624735070939022	0.5497612562362969	4.908231604788606
1	144	1.017651788670328	1.976204327671017	4.166666666666667	3.833333333333333	0.339913392335619	4.094393301377543	1.939745440113962	-0.4389865912524273	0.9173305834113334	0.2426909145491004	4.908231604788606
1	145	1.329547921621723	1.670452078378277	7	0	0.4431826405405743	5.264947495432669	0	-1.072677069740564	0.9999999999999994	0.003357988350870089	4.908231604788606
1	146	0.5878034240856537	1.98821623067112	3	6	0.2281828180154758	5.103747064193429	3.017780414142735	-0.424993524758605	0.8725889466303538	0.3383781659208811	4.908231604788606
1	147	0.5738436168472223	2.318757385322294	2	10	0.1983832600544723	3.485270100220478	4.312654727613971	0.1685708202087028	0.5640800526853086	0.7205113392851727	4.908231604788606
1	148	1.247526819760567	1.686017487826279	9	0	0.4252626478264414	7.214273759442972	0	-1.469831568747597	0.9999999999999998	0.0004548991761400556	4.908231604788606
1	149	0.53620137039105	2.46379862960895	1	1	0.17873379013035	1.86497098892288	0.4058773261671625	-0.2972748191695326	0.96805423226564	0.3255218125263399	4.908231604788606
1	150	1.089482653506953	1.898979896374074	4	2	0.3645629266963129	3.671467358497482	1.053197036903242	-0.533444737823656	0.9731003729756882	0.1338854830501497	4.908231604788606
1	151	1.108436402560737	1.758843813886482	6.666666666666667	5.333333333333334	0.3865811217901036	6.014478278830587	3.032295017457164	-0.6075881297989123	0.9235895867475171	0.1903500840968712	4.908231604788606
1	152	0.9318833121863396	1.979109076286001	4	4	0.320125643707156	4.292382906412814	2.021111442481182	-0.4627474102313585	0.9249195905699639	0.2321508788108015	4.908231604788606
1	153	0.513603962293107	2.486396037706892	0	1	0.1712013207643691	0	0.4021885431100758	0.08194163916749357	0.828798679235631	1	4.908231604788606
1	154	0.7083805602393438	2.017239780640518	7	10	0.2598970038544218	9.881694096228273	4.957268885915377	-1.003299274938145	0.9502259972276969	0.1265818299847427	4.908231604788606
1	155	0.513603962293107	2	0	0	0.2043297074629677	0	0	0	1	1	4.908231604788606
1	156	0.5658887850721219	2.434111214927879	7	0	0.1886295950240406	12.36992176670873	0	-2.520240029961157	0.9999999999999992	0.000008497062768508812	4.908231604788606
1	157	0.7755375417500361	2.174549240242808	4	11	0.2628863484572289	5.157712921251776	5.058519621644323	-0.02020958006763117	0.6432805227282097	0.5842731174050643	4.908231604788606
1	158	0.8117234487574689	2.15918913471245	6	4	0.2732236058623459	7.391680022530323	1.852547299212257	-1.128539394496775	0.9939616974093692	0.03041258608405495	4.908231604788606
1	159	1.118595386843533	1.719139614397623	8	6	0.3941859921219869	7.151826383420466	3.490117934431036	-0.7460341613498773	0.946840680115749	0.1396960926174159	4.908231604788606
1	160	0.9678670011334701	1.950962070821299	3.5	2.5	0.3315942719747134	3.616199328937908	1.281419068771322	-0.4756866521719777	0.9420821528871305	0.2073068942409007	4.908231604788606
1	161	0.9080344924232598	1.922621044718161	6.5	6.5	0.320785938277835	7.15831838353798	3.380801441790544	-0.7696289103517421	0.9430408015915323	0.1487542424726952	4.908231604788606
1	162	0.6181933761121772	2.210430650832633	2.0625	11.4375	0.2185491497715538	3.336334680534881	5.174331072405135	0.3744722213346767	0.4233384627652688	0.8141448525226085	4.908231604788606
1	163	0.8674125639585505	1.734825127917101	0	0	0.3333333333333333	0	0	0	1	1	3.132690474543976
1	164	0.8674125639585505	1.734825127917101	0	0	0.3333333333333333	0	0	0	1	1	3.132690474543976
1	165	0.9843927396587302	2.000544140953279	9	13.66666666666667	0.3297867857952486	9.142692380197893	6.831474690758068	-0.4708860289284104	0.8184187516653721	0.3167281653398101	4.908231604788606
1	166	0.8218032759156452	2.178196724084355	5	9	0.2739344253052151	6.084181149593312	4.131858202010342	-0.3977650414210752	0.8415179574973254	0.3316548718648382	4.908231604788606
1	167	1.04774639019898	1.949473585711532	8	5	0.3495727369429031	7.635435516490496	2.564794946003368	-1.033089099858302	0.9875361775429256	0.04587352959983426	4.908231604788606
1	168	0.5330795300020592	2.46692046999794	5	0	0.1776931766673531	9.379463510783626	0	-1.910965958010776	1	0.0001771551398392912	4.908231604788606
1	169	0.6020245326535433	1.944169601621537	5.833333333333333	10.16666666666667	0.2364409392628438	9.689527613802966	5.229310579790542	-0.9087217949660146	0.9230418545143604	0.1831710287363286	4.908231604788606
1	170	0.8532761344967599	2.073820318647866	7	9	0.2915094012635189	8.203674891397752	4.339816675085917	-0.787220026973085	0.9361195489865719	0.1559255795692727	4.908231604788606
1	171	1.35284849244609	1.62984533237545	6	2	0.4535659950035379	4.435086436879106	1.227110303212061	-0.653591026661671	0.9809460882343226	0.09184469441745569	4.908231604788606
1	172	0.8266535833738692	2.106580359089066	3.833333333333333	13.16666666666667	0.2818232706934233	4.637170164663326	6.250256065408412	0.328649100252587	0.4198875292584567	0.7739109617584902	4.908231604788606
1	173	0.5957368815542236	2.404263118445777	1	6	0.1985789605180745	1.67859340417382	2.495567125730676	0.1664497088441781	0.5806316608571891	0.7876632442360397	4.908231604788606
1	174	0.9965494877767331	1.993098975553466	0	0	0.3333333333333333	0	0	0	1	1	3.091960863611116
1	175	0.9870947274754106	2.007911757453197	6.807291666666666	1.692708333333333	0.3295801636632984	6.896290170728565	0.8430192846125554	-1.233289578309685	0.9988136991148733	0.009050679483573854	4.908231604788606
1	176	1.381973937588558	1.498160029697372	5	0	0.4798297417015118	3.618013237445438	0	-0.7371317266111902	0.9999999999999998	0.02543523875312492	4.908231604788606
1	177	0.7417725570586625	2.165776557104939	4.5	5.5	0.2551195277992902	6.066549587441965	2.539504817316899	-0.7185978686669927	0.946976767715584	0.1602269009021668	4.908231604788606
1	178	0.9524593886434078	2.043921109595313	5.5	7.5	0.3178699731904094	5.774524421281284	3.669417554714216	-0.4288931403549229	0.8564667214503684	0.3022433019712814	4.908231604788606
1	179	1.424318634670134	1.550748077873259	9	0	0.4787518305606263	6.318810820083359	0	-1.287390516355942	1	0.001321277465051729	4.908231604788606
1	180	0.6488136090278523	2.14413985614048	5.5	12.5	0.232303766288762	8.477010844826307	5.82984359168641	-0.5393321803635444	0.837133240991421	0.3172344413002883	4.908231604788606
1	181	0.6436957305936652	2.3315996476442	4	3	0.2163468324193404	6.214116095365267	1.286670292230975	-1.003914688607388	0.9933027989848467	0.04359851989390384	4.908231604788606
1	182	0.9999999999999999	1.874304962239993	4	0	0.3479101950339617	4.000000000000001	0	-0.8149574677970557	1	0.01465104564423969	4.908231604788606
1	183	0.7506271683669377	2.201159440689108	4.5	4.5	0.2542958783212928	5.994986845187322	2.044377120900975	-0.8048947242897062	0.9683664873056367	0.1130971895488067	4.908231604788606
1	184	1.007013751091332	1.992986248908668	5	6	0.3356712503637774	4.965175494953614	3.010557651005128	-0.3982326021537995	0.8743721199774904	0.2948709879179403	4.908231604788606
1	185	0.7591632424998921	2.020645366017021	6	13	0.2730991047994926	7.903438501898823	6.433588109339962	-0.2994663884900693	0.7566425090152594	0.4214235372638108	4.908231604788606
1	186	1.176489083472605	1.823510916527395	3.5	4.5	0.3921630278242017	2.974953230903904	2.467766964932451	-0.1033338087543849	0.7252235826315093	0.5278954980021947	4.908231604788606
1	187	0.6854306304116385	2.045018105791085	6	10	0.2510322282647494	8.75362105775266	4.889932256189805	-0.787185510519376	0.9189180807440939	0.1923914249144492	4.908231604788606
1	188	0.6803854721623829	2.179841566820619	5.5	5.5	0.2378781344589709	8.08365290710874	2.523119149444405	-1.132899627686543	0.983608660907948	0.06162968414443837	4.908231604788606
1	189	0.9310627474826488	2.068937252517351	6	6	0.3103542491608829	6.444248807314477	2.900039618262749	-0.722094936513163	0.9538867256722116	0.1349463163423585	4.908231604788606
1	190	0.6232888370005942	2.224053577371788	2	9	0.2189019605982237	3.208785207231448	4.046665103560812	0.1707091196576595	0.5548364981573549	0.7304044829283313	4.908231604788606
1	191	0.6368171839653977	2.169119350356015	2.25	6.75	0.2269535237793272	3.533196114447591	3.111861963193556	-0.08584235325060256	0.7174212070103042	0.5644147215870392	4.908231604788606
1	192	0.6999378904766308	2.260744085585208	2.5	7.5	0.2364110350709317	3.571745484870945	3.317491815115632	-0.05180148172047472	0.6867176314369746	0.5786231570071536	4.908231604788606
1	193	0.6107929146911198	2.385389714389636	5.5	5.5	0.2038570375393019	9.004688606745495	2.305702907504704	-1.36484710556549	0.9924865387208693	0.0335267838317802	4.908231604788606
1	194	0.9760238159107233	1.948299764482472	6	1	0.3337605395157708	6.147390977751325	0.5132680392565929	-1.147892640803243	0.9995386347064134	0.006908078116847904	4.908231604788606
1	195	0.9218147356393555	2.050535357938237	2	9	0.3101299330893545	2.169633357632142	4.389097688639361	0.4521922577658823	0.2873585016752528	0.8998630215711516	4.908231604788606
1	196	0.9402382378516968	1.998594644277599	4	7	0.3199359322434348	4.254240934871357	3.502461101876003	-0.1531671472596967	0.7438317163132238	0.4887710185531258	4.908231604788606
1	197	0.9757875582774509	2.022035277634043	5	4	0.3254987408156029	5.124066153114778	1.978204853418951	-0.6409357897102163	0.9621971458550519	0.1330930387770167	4.908231604788606
1	198	0.4697920081194633	0.8274499834769922	0	0	0.3621467784444073	0	0	0	1	1	4.151598296958477
1	199	0.2803870589793318	1.128988965379058	0	0	0.198944110112116	0	0	0	1	1	4.151598296958477
1	200	0.7193589040006636	2.255441298049353	2.5	11.5	0.2418175524880406	3.475316682808021	5.098780451500076	0.3307634804983854	0.4278293920719545	0.7906452680833426	4.908231604788606
1	201	0.7250481408099367	1.995565749068189	3.5	12.5	0.2665016684313173	4.827265671063193	6.263887825212854	0.2926964882317397	0.4589574396941598	0.7466631470997769	4.908231604788606
1	202	1.333556326700105	1.642533690864687	4	0	0.4480900506468207	2.999498348823427	0	-0.6111158947546472	1	0.0403144931393391	4.908231604788606
1	203	0.5456612243175215	2.386602727866125	5	5	0.1860887127542422	9.163194629146837	2.095028192844867	-1.440063755224198	0.9956280189891238	0.02445763864553474	4.908231604788606
1	204	0.5611301814195078	2.251530749156946	3	5	0.1995015379633777	5.346352948634505	2.220711399065804	-0.6368162306194433	0.9441746014337977	0.2019856496499042	4.908231604788606
1	205	1.155906278983832	1.838459858512145	8	4	0.3860270340722103	6.920976332988581	2.175734205715635	-0.9667926270315684	0.9882595089223379	0.04642567128946173	4.908231604788606
1	206	0.9388773785553352	2.056687914221961	4.5	9.5	0.3134224384356076	4.792958167683429	4.619077077425149	-0.03542642325366972	0.6428594868856352	0.5721884630677704	4.908231604788606
1	207	0.7203131620942955	2.278272264770671	3	3	0.2402176558456051	4.164855173932352	1.316787306938478	-0.5802635442498721	0.9673284802662767	0.1542655801116573	4.908231604788606
1	208	0.6945432415351551	2.272839207653845	3.5	8.5	0.2340592267521759	5.039283072230202	3.739815808956494	-0.2647526375906778	0.785490691170625	0.4304760729798734	4.908231604788606
1	209	0.9976482683780035	1.921877561592838	8	2	0.3417158560943328	8.018858202406907	1.040649019463246	-1.421735921372481	0.9995600754552326	0.004065361452205485	4.908231604788606
1	210	0.6926263283772257	2.184834281323618	3	11.75	0.2407074925864006	4.331339825081133	5.377982257254589	0.2132422665532579	0.5096784776234572	0.726766216718696	4.908231604788606
1	211	0.9865183619259216	1.999813250177278	4.75	11.83095238095238	0.3303445464420949	4.814912913254706	5.916028599122243	0.2243406127765565	0.4660425633402407	0.7270869731542936	4.908231604788606
1	212	0.5434564138384842	2.438973803336165	4.333333333333333	6.666666666666666	0.1822193225876438	7.973653862554659	2.733390025570436	-1.067648036794286	0.9742041898342203	0.0943772868706454	4.908231604788606
1	213	1.388341846267487	1.534209305743571	8.5	1.5	0.4750444984725571	6.122411438401847	0.9777023215701389	-1.048179778601398	0.9961810375095237	0.02313325794840637	4.908231604788606
1	214	0.6835254772288426	2.038572474192154	5.5	14.5	0.2511024545872887	8.046517918100387	7.112820458220924	-0.1902309293979775	0.6975038317197967	0.4884507806853764	4.908231604788606
1	215	0.7885819855684235	1.942822097796484	6	12	0.2887093822445133	7.608593792153515	6.176582000796778	-0.2917571758349028	0.757022008414793	0.4232805573252176	4.908231604788606
1	216	0.5721101033748538	2	6	0	0.2224283099794954	10.48749176881556	0	-2.136714933864098	1	0.0001210989485663783	4.908231604788606
1	217	0.6440637256816779	2.232851159364414	1	5	0.2238730554836554	1.552641392653497	2.239289430032256	0.1398972364525029	0.5968560762227297	0.7814269735894435	4.908231604788606
1	218	0.6571599082077011	2.270681874070211	5	15	0.2244519878722474	7.608498232396287	6.605945188223312	-0.2042595225528594	0.7176344843799881	0.477435915990706	4.908231604788606
1	219	0.9999999999999999	1.881600255146995	5	0	0.3470293973682995	5.000000000000001	0	-1.018696834746319	1	0.005033050990953192	4.908231604788606
1	220	0.6802120738959296	2.310753454911824	3	7	0.2274222378507561	4.410389222904312	3.029314955743347	-0.2813791969012935	0.8260511654770778	0.4058353289213388	4.908231604788606
1	221	1.083083787442355	1.761425307109961	7	5	0.3807629898306993	6.463027220202537	2.838610288961782	-0.7384364111311852	0.9572438412434551	0.1264305970020614	4.908231604788606
1	222	0.8023588265277906	2.029782895688026	7.5	9.5	0.2833046172209346	9.347438766837358	4.680303504469047	-0.9508791838215063	0.9466997481756065	0.1293943453150823	4.908231604788606
1	223	0.6768580506264893	2.129476186861663	3.5	13.5	0.2411893927618259	5.170951275175725	6.339587210832237	0.2380971457248185	0.4962230795652618	0.7152299823694801	4.908231604788606
1	224	0.8101294514042846	2.189870548595716	5	9	0.2700431504680948	6.171853141905855	4.109831974210243	-0.4201148873422858	0.8497527064948108	0.3194099889012574	4.908231604788606
1	225	0.7294287414092839	1.930733434926027	4.5	7.5	0.2742046134999779	6.169211253323841	3.88453416941389	-0.4654786627593037	0.8536512410219063	0.3192195584495097	4.908231604788606
1	226	0.9999999999999999	1.995812792232087	8	3	0.333799228908069	8.000000000000002	1.503146994385603	-1.3236647185263	0.998612559093786	0.00890681981900654	4.908231604788606
1	227	0.9417357185191726	2.048907732639778	6	4	0.3148940132446167	6.371214218607603	1.952259702220201	-0.9003149957463596	0.9858929919871802	0.05921326278886374	4.908231604788606
1	228	0.7896954439604502	2.153727130393294	5.5	8.5	0.268291563311746	6.964710309605703	3.946646666631258	-0.6148983760322025	0.8993938385679837	0.230277065842312	4.908231604788606
1	229	0.8081536874797841	2.096363330688914	6	16	0.2782403003406487	7.424330412586392	7.632264772892218	0.04236441493570911	0.584777199211564	0.6029887199009174	4.908231604788606
1	230	0.9546361524637484	2.045363847536251	7	1	0.3182120508212495	7.332636609177463	0.4889105677723564	-1.394336411250068	0.9998948684711068	0.001907135175031049	4.908231604788606
1	231	0.9774039329525507	1.981685491446921	7	6	0.3303056423010631	7.161829172156425	3.027725653690446	-0.8422796337549829	0.9671841608242284	0.09921904853685182	4.908231604788606
1	232	1.517094762432335	2.02876604562865	8	2	0.4278494967945292	5.273236845913119	0.9858209152846223	-1.044714214401881	0.9970457396751888	0.01949524223055144	4.103912698347962
1	233	0.6094481897720464	2.390551810227954	5	3	0.2031493965906821	8.204142835948309	1.254940381197566	-1.415826108933187	0.9986563730539607	0.01114747175644082	4.908231604788606
1	234	1.080598828124586	1.917145086273779	4	0	0.3604706936220926	3.701651247338599	0	-0.7541720817997191	1	0.01688417515595941	4.908231604788606
1	235	0.5954756436271339	2.167120926965468	3	8	0.2155492589710263	5.037989432660146	3.691533730515943	-0.2743260323800867	0.8028206169713411	0.4341251570825898	4.908231604788606
1	236	0.9526867328874968	2.028476580440399	6	7	0.3195687833096286	6.297977911180319	3.450865574440224	-0.5800688651208663	0.9151490596055447	0.208273056355784	4.908231604788606
1	237	1.113378589667084	1.91064568776499	9.5	5.5	0.3681777947274079	8.532587287169436	2.878608019906463	-1.172118852147975	0.9885988396325189	0.03811140177127592	4.823725219419287
1	238	0.6081176014712867	2.44365356612258	1	1	0.1992671036179787	1.644418772915943	0.4092233096636242	-0.2560667133939732	0.9602926214157017	0.3588268286516592	4.823725219419287
1	239	0.6860342891472379	2.021244935750552	2.25	14.75	0.2534035953284938	3.279719447838126	7.297482724191892	0.8434673773212336	0.202357308956848	0.9256453139945069	4.763389058523844
1	240	0.6900968530218613	2.251424923197366	4	15	0.2346053864366936	5.796287843488087	6.662447344101404	0.1795623633631418	0.5287874823372571	0.6840346098610857	4.823725219419287
1	241	0.5971810460692456	2.455375669866261	3	5	0.195633071435408	5.023602171814638	2.036348271005039	-0.6192835961682797	0.9476378386583469	0.1935462903285	4.823725219419287
1	242	1.066770651486222	1.910105816927332	7.5	11.5	0.358352341054558	7.030564620006204	6.02060885741887	-0.2093725734047759	0.7147991323848081	0.4563246204324307	4.823725219419287
1	243	0.9124542726470243	2.108831964149733	7.5	11.5	0.3020085490524164	8.219589983663012	5.453255733742979	-0.5734850398989069	0.8628449646866263	0.264464255117134	4.823725219419287
1	244	1.363175569807045	1.626558460214915	11	2	0.4559521201947962	8.06939343958242	1.229589989489676	-1.417950471672217	0.9993922238830544	0.004695489923549401	4.823725219419287
1	245	0.981593410657767	2.070963305277739	5	3	0.3215643481850726	5.093758725060607	1.448601234196019	-0.7556727062706564	0.9837071001196317	0.07641767650049502	4.823725219419287
1	246	0.8220149713075897	1.976661783682894	6.5	7.5	0.2937155817804992	7.907398559493834	3.794275814867065	-0.8526859548442388	0.9438688940951084	0.1441944993447438	4.823725219419287
1	247	0.8592344758103183	2.143715741221146	4.5	8.5	0.286130109962231	5.237220021643318	3.96507794226396	-0.2637260667871349	0.7786011515195135	0.4200087050355437	4.823725219419287
1	248	0.7147226022408681	2.337834113694638	4	7	0.2341390082974527	5.596576892152017	2.994224422937103	-0.5394901970656204	0.9092219208350096	0.2440486188064601	4.823725219419287
1	249	1.175857627969435	1.873142065542964	7	4	0.3856535736856259	5.953101662561104	2.135449346625253	-0.7914323769038084	0.9768431659305634	0.08279836819696096	4.823725219419287
1	250	0.8280007500059592	1.894303396088685	5	11	0.304154387449246	6.038641873167403	5.806883956768781	-0.04804542254306172	0.6460158136883297	0.5645534039379863	4.823725219419287
1	251	0.5985633850666675	2.453993330868839	6	0	0.196085917729862	10.02400104933202	0	-2.078062201590076	1	0.00005684318850163184	4.823725219419287
1	252	1.017518905311835	2.03503781062367	6	0	0.3333333333333333	5.896696335250108	0	-1.222436201695583	1	0.001371742112482699	4.823725219419287
1	253	0.9769675149081581	2.05687337664573	6	6	0.3220233195577273	6.141452922888682	2.917048792660523	-0.6684468918850098	0.944217754372483	0.1558477627435201	4.823725219419287
1	254	0.5286515756428254	2.3891019935333	2	3	0.1811844499918129	3.783210137164647	1.255701936593853	-0.5239743322019226	0.9555145572521977	0.2247042408533313	4.823725219419287
1	255	1.017518905311835	2.033565232102565	5	2	0.3334942136909138	4.913913612708424	0.983494391243176	-0.8148099327138743	0.9931227316415907	0.04536024510273262	4.823725219419287
1	256	0.5533734250058985	2.339922177094259	2	3	0.1912605903815086	3.614195965371271	1.282093921484787	-0.4834649441676196	0.9485722198234436	0.2449259243191082	4.823725219419287
1	257	1.017518905311835	2.028861942776762	6	1	0.3340090934297532	5.896696335250108	0.4928871595035044	-1.120256426297257	0.999536224251758	0.006936931897720933	4.823725219419287
1	258	0.9960828128888869	2.05518773496235	5.75	7.25	0.3264485391471915	5.7726124029021	3.527658265308214	-0.4653984286990852	0.8734583662082545	0.2750357731683	4.823725219419287
1	259	0.2803870589793318	1.128988965379058	0	0	0.198944110112116	0	0	0	1	1	4.151598296958477
1	260	1.027087169898598	1.785949965967984	10.92857142857143	8.928571428571429	0.3651168186879247	10.64035434270918	4.999340182372996	-1.16943107323499	0.9712147250061443	0.07290928229254379	4.823725219419287
1	261	1.286351105406831	1.742106982892518	1	6	0.4247544684130629	0.7773927318884938	3.444105361450226	0.5528326155117869	0.1285782805660197	0.9791563977658765	4.823725219419287
1	262	0.9357447755446932	2.092329979611365	7.833333333333333	8.166666666666666	0.3090230100664961	8.371228499537796	3.903144698133878	-0.9262724550346207	0.9596478283234952	0.1051242862952677	4.823725219419287
1	263	0.8956913228916455	2.15686539304386	5	5	0.2934233189561382	5.58228027023643	2.318178972190651	-0.6766764584568798	0.9573136411325572	0.1392181064794525	4.823725219419287
1	264	0.7404891193883465	2.174308231635213	2	9	0.2540448031930304	2.700917471484288	4.139247540460926	0.2981782758243003	0.4427420503414131	0.8111201353853447	4.823725219419287
1	265	0.5593372823701008	2.488081903517652	4.5	4.5	0.183544582563609	8.045235212879037	1.808622133233595	-1.292903885681168	0.9922424806356718	0.03952894713085653	4.823725219419287
1	266	0.977310188851217	2.075246527084289	7	7	0.3201611893889756	7.162516138533434	3.373093224656525	-0.7855801774573522	0.954108297484028	0.1253189933509697	4.823725219419287
1	267	0.971404775734385	1.987338840245901	8.166666666666668	15.83333333333333	0.3283166444323838	8.40706868101677	7.967103048906454	-0.0912086845948665	0.6396105161947083	0.5270961354206414	4.823725219419287
1	268	1.079683077115606	1.972873638819901	3	5	0.3536979580032862	2.778593147921293	2.534374174613034	-0.05062870752361372	0.6984399185032354	0.5809838367587543	4.823725219419287
1	269	0.8765615332647848	2.127406915257984	4.5	13.5	0.2918011784364256	5.133695501375231	6.345753557148186	0.2512701285084543	0.4629627433899938	0.727757144951363	4.823725219419287
1	270	0.8743184266889231	2.059907843154863	6	12	0.2979723941792228	6.862488330163904	5.825503330101086	-0.2149759683425038	0.7281787127189121	0.4580205792786554	4.823725219419287
1	271	0.6040142907267932	2.403469100350769	3	10	0.2008371160149213	4.966769902728933	4.160652616062579	-0.1671150925888353	0.7447495961602204	0.5014294116514912	4.823725219419287
1	272	0.6766438089627036	2.181430826142579	4.5	16.5	0.2367481242972432	6.650470957383781	7.563842869671427	0.1893499050506869	0.5223415136149109	0.6732124547561278	4.823725219419287
1	273	0.8992179922322072	2.0010243407583	6.5	7.5	0.310049261057783	7.228503050594532	3.748080344268991	-0.72152175922337	0.9266686520219215	0.1770026117479513	4.823725219419287
1	274	0.6150424099589548	2.432376775928799	3.666666666666667	10.33333333333333	0.20182402631287	5.961648509590361	4.248245352280001	-0.3552033085161163	0.8081062219737092	0.3916549020857162	4.823725219419287
1	275	0.6272027587527986	2.228816728721089	3	13	0.2196073106306257	4.783142226551333	5.832691325616303	0.2175806148409345	0.5201142542894175	0.7160422478777086	4.823725219419287
1	276	1.015661296944604	2.036895418990903	6	7	0.3327247915304786	5.907481182998403	3.436602554424648	-0.512234531649217	0.8973386448194621	0.2398010506553481	4.823725219419287
1	277	0.5918685421800091	2.455288731718662	3	5	0.1942362959896538	5.068693107003463	2.036420375089687	-0.6286163896124294	0.948854801373779	0.1905307291646108	4.823725219419287
1	278	0.6642777511800464	2.193122396423846	2.5	8.5	0.2324762780379516	3.763485974893653	3.875752677488629	0.02327385941119006	0.635460220085849	0.6267490241723203	4.823725219419287
1	279	0.5274239336004392	2.52285564305392	0.8557692307692308	5.182692307692307	0.1729100301615415	1.622545311752076	2.054296020448737	0.08950565984947176	0.6611112940066419	0.6822061583798695	4.823725219419287
1	280	0.5603512783690008	2.407161487973448	2.375	15.04166666666667	0.1888285990626592	4.238412745149521	6.248715236521175	0.4167531109107554	0.4252132989728083	0.7920649598656083	4.823725219419287
1	281	1.004284720343251	2.037772094934492	8.666666666666668	13.33333333333333	0.3301334528992215	8.629690854705547	6.54309349238682	-0.4325696981906292	0.8026067943784385	0.3369494072989049	4.823725219419287
1	282	0.6918185702279471	2.293212585008684	3.666666666666667	15.33333333333333	0.2317625961840605	5.300040826395477	6.686398563121119	0.2874039613915946	0.469235813646134	0.7328114549863157	4.823725219419287
1	283	0.6118860616196649	2.333254139031255	5	12	0.2077612676925971	8.171455951725685	5.14303169948829	-0.6278185664568134	0.8777685398970994	0.2686668645779949	4.823725219419287
1	284	0.974182681345233	2.049692980006226	5.5	8.5	0.3221636040781657	5.645758342167548	4.146962536786452	-0.3107133464707452	0.796360160462908	0.3833937493131248	4.823725219419287
1	285	0.9133068556800958	2.065796775329665	9	6	0.3065710256512737	9.854300275998838	2.904448332795227	-1.44076447705292	0.9956436962938092	0.01766685211630858	4.823725219419287
1	286	1.012457837145955	2.040098878789551	8	6	0.3316753565496557	7.901563607380846	2.941033918689261	-1.028360750882234	0.9831577142668209	0.05603323850914999	4.823725219419287
1	287	0.8398662566156362	2.10693727384614	5	5	0.2850092474553353	5.953328831364449	2.373112888582903	-0.7422097611133325	0.962790452386314	0.1257613534096803	4.823725219419287
1	288	0.615365416137026	2.377067566890164	5	16	0.2056405004313624	8.125253497974656	6.730982418363585	-0.2890444658825163	0.7482669508794093	0.4398205035484083	4.823725219419287
1	289	0.9917966490377577	2.045369788186736	7	9	0.3265532757381938	7.057898417776879	4.400182329855714	-0.550967554540994	0.8855738869081855	0.2434985590139488	4.823725219419287
1	290	0.9267428151093794	2.125181138418167	3.5	8.5	0.3036585541517867	3.77666807115943	3.999659062627853	0.04622796310426412	0.5976022070603187	0.6372918076034694	4.823725219419287
1	291	0.6076606103773479	2.43855328032239	2	3	0.1994806117300462	3.291310915739677	1.230237626632207	-0.4272783368360266	0.9424781133272007	0.2616566394671578	4.823725219419287
1	292	0.6701763829048815	2.021695970146324	3	5	0.2489629131727752	4.476433483072757	2.473171077072541	-0.4152936402628222	0.8876153426048775	0.3188746054980196	4.823725219419287
1	293	0.5498212886472504	2.502735427288256	2	0	0.1801182876560407	3.637545583076072	0	-0.7540946918850375	1	0.03244259754814416	4.823725219419287
1	294	0.9913404396321508	2.057796264968023	6	13	0.3251216772723028	6.052411220333526	6.317437844218271	0.05494231363299983	0.5736817184900551	0.619376632428381	4.823725219419287
1	295	0.805858466803641	2.183595102907454	2.5	12.5	0.2695671459722723	3.102281731823215	5.724504503310284	0.5436094827563064	0.2900864360963049	0.8769766456572324	4.823725219419287
1	296	0.614072529185742	2.405275136826887	4	8	0.2033792054151519	6.513888522751516	3.326022822717008	-0.660872158969761	0.9228688902161746	0.2144861165160353	4.823725219419287
1	297	0.9712277417925761	2.078598566346708	8	4	0.3184534605136669	8.236997004672206	1.924373500858464	-1.308661504681168	0.9972961545384437	0.01400063525302708	4.823725219419287
1	298	0.7088114011206947	2.343745314814813	7	7	0.232202532853994	9.87568764967997	2.986672637062143	-1.428152454639025	0.9935747161197428	0.02607438437209819	4.823725219419287
1	299	0.6986981132732982	2.218954374768975	2.166666666666667	13.83333333333333	0.239472698046408	3.101005463598794	6.234167538831699	0.6495316239448019	0.2611763021980776	0.8995234283422167	4.823725219419287
1	300	0.9904846450427172	2.045586096134929	6	4	0.3262389876523505	6.057640600517573	1.95542979469692	-0.8504238154582331	0.9826469242531712	0.06952753611259199	4.823725219419287
1	301	0.72133471777308	2.281285255874135	4	15	0.2402351027116132	5.545275863539309	6.575240847840553	0.2135206582984507	0.5054005566670644	0.7040675938257172	4.823725219419287
1	302	0.9170660432045965	2.110305139878792	7.5	9.5	0.3029248769787659	8.17825505106698	4.50171864744908	-0.7621778265513446	0.9237555316248799	0.1713946366516876	4.823725219419287
1	303	0.7177332898202851	2.239174661259795	2	12	0.2427310223025766	2.786550419725947	5.359117449662731	0.5333154176320365	0.3025868625056901	0.8880882242881607	4.823725219419287
1	304	0.7150891408517038	2.319706352044211	1.5	11.5	0.2356300918877862	2.097640579765247	4.957524037413519	0.5928786005751308	0.2649375806098591	0.9086710773203235	4.823725219419287
1	305	1.32312619534796	1.700635372255064	9	5	0.4375762327043595	6.802072267666918	2.940077621324515	-0.8006249258964498	0.9653330981773354	0.1009291128144738	4.823725219419287
1	306	0.5908780387503189	2.331315884614785	2.5	13.5	0.2022035683620486	4.230991568560223	5.790721064052918	0.3233454279720489	0.4665375142205656	0.7600457597363557	4.823725219419287
1	307	0.9231570021009322	2.091342297891679	6	10	0.3062389173894302	6.499436159120416	4.78161801159054	-0.3561185742119611	0.8096650536316732	0.3609375631203463	4.823725219419287
1	308	0.9928207025989253	1.941780258740228	5.5	8.5	0.3383154015412947	5.539771668341069	4.377426313683175	-0.2409642551732714	0.7580194198145968	0.4325811636886698	4.823725219419287
1	309	0.7628266957465829	2.158880564118382	5	5	0.2610893658736499	6.554568721675991	2.316015106672582	-0.8786888602070235	0.975592488236647	0.09175261794994072	4.823725219419287
1	310	0.920901516006272	2.119541573734312	4	7	0.3028839839540772	4.343569785124295	3.302600942932701	-0.2158018533064188	0.7833034896672952	0.438901906205825	4.823725219419287
1	311	1.011548608772749	2.008362313060655	7	4	0.3349597504547029	6.920082672539761	1.991672505497366	-1.021702095965514	0.990882030938889	0.03965691421691797	4.823725219419287
1	312	0.8286821758772069	2.221496181780437	4	9	0.2716831865903034	4.826941035344189	4.05132364116281	-0.1607922008200029	0.736467187358071	0.4881485155882281	4.823725219419287
1	313	1.13300487946008	1.881805386439454	5.5	7.5	0.3758129963518695	4.854348025951095	3.985534345924409	-0.180112597734429	0.7339492335192135	0.46643691788304	4.823725219419287
1	314	0.9871546459526397	2.053527624440651	8.5	6.5	0.3246490616808044	8.610606286310079	3.165284909069825	-1.128862265064053	0.9835868288160792	0.05136655992686223	4.823725219419287
1	315	0.6919877449570083	2.19888057872616	3	12	0.2393702055842404	4.335336892687866	5.457322292123639	0.232597287034282	0.5000856148709583	0.7339606267250128	4.823725219419287
1	316	0.78329830989828	2.237046897391742	4.5	11.5	0.2593406568254784	5.74493771164191	5.140705817749413	-0.1252625028183589	0.6906380765819252	0.5158275434644164	4.823725219419287
1	317	1.017518905311835	1.958374658645061	6	8	0.3419204630285538	5.896696335250108	4.085020179711145	-0.3755761518598825	0.8334450583057516	0.3353396053402344	4.823725219419287
1	318	0.9798904718418747	2.064212248382407	8.5	9.5	0.3218979653123133	8.674438872767862	4.602239913770761	-0.8442020997803311	0.938401535282582	0.1407921555588406	4.823725219419287
1	319	0.5688317582907133	2.321458920549625	3	5	0.196807802915845	5.273967137514829	2.153817995976516	-0.6468339301287849	0.9466006022596476	0.1960955851733255	4.823725219419287
1	320	0.6427651246230487	2.353860621880966	3	4	0.2144962965004638	4.667334746513134	1.699335960174059	-0.6046981938349066	0.9576523271297992	0.1738460480005772	4.908231604788606
1	321	0.7816656888447978	2.215650913547583	7	8	0.2607884960237075	8.955235083101968	3.610677093166641	-1.088896861493054	0.9776999087805645	0.0693671754933397	4.908231604788606
1	322	0.7078806867933828	2.194559951773118	5.5	10.5	0.2438915295587238	7.769670938353129	4.78455828537125	-0.6081849621907657	0.8776176271117386	0.2608762511421449	4.908231604788606
1	323	0.7513869426566375	2.161424708524371	8	9	0.2579593302409324	10.64697767000693	4.163920197870043	-1.320854025268865	0.9847202987922516	0.04779174437588818	4.908231604788606
1	324	0.6766841947136621	2.317128675015713	9	14	0.2260275522079745	13.30014809021561	6.041960531132379	-1.47877853848664	0.9789669431308372	0.05586137400747404	4.908231604788606
1	325	0.9875751697639386	1.931858674690059	4.833333333333333	5.166666666666666	0.3382762625842745	4.894142219562538	2.674453744653754	-0.4522379247024928	0.8946563313819925	0.2618431640192436	4.908231604788606
1	326	0.6251843994141268	2.216710998474058	4	19	0.2199885329624384	6.398112306942531	8.571257152185938	0.4427551550589476	0.4069287919414563	0.7778735622399645	4.908231604788606
1	327	0.8721239827784029	2.115666368145635	6.5	9.5	0.2918959767403627	7.453068747510385	4.490311016441915	-0.6036303845519275	0.8894425565872252	0.2352747547565103	4.908231604788606
1	328	0.7063044625158719	2.009811188248761	3.5	17.5	0.2600421165118779	4.955370078695133	8.707285590965654	0.7644128913171189	0.2467344784789881	0.8867831564175944	4.908231604788606
1	329	0.3157585681220016	1.997847129916883	2.666666666666667	9.333333333333334	0.1364789896522353	8.445270962960313	4.671695443345373	-0.7688258875015874	0.8808634383918073	0.3131413703840085	4.908231604788606
1	330	0.6030532659334694	2.188664535002221	4.5	12.25	0.2160151236386952	7.462027409858108	5.597020376623213	-0.3799753523072023	0.7900625928361508	0.3955573374824977	4.908231604788606
1	331	0.7733820892966854	2.142892888632121	4.5	13.5	0.2651951874051178	5.818598674934799	6.299894909174624	0.09977687624125615	0.5613708101995551	0.6421803917106301	4.823725219419287
1	332	1.010971942943795	1.942076747100834	8	11	0.3423485519734239	7.913177072654685	5.664039805028813	-0.4582378030880922	0.8332349083893399	0.3087100361741872	4.908231604788606
1	333	0.6251592959048531	2.185873796707223	7	19	0.222394854599147	11.19714614475696	8.692176112189731	-0.5103610086621237	0.7955060157481466	0.3532211842375177	4.908231604788606
1	334	0.4880388803198341	2.130002369602495	2	15	0.1864137474282779	4.098034153937303	7.042245686702842	0.5998517938503727	0.3608328971313961	0.8532336509491064	4.908231604788606
1	335	0.982064893342625	1.999112379862596	5	6	0.3294218368593543	5.091313246094816	3.001332021370601	-0.4258114516611587	0.8837046618999699	0.2792625888820333	4.908231604788606
1	336	0.5793204700721257	2.417129879092368	4	9	0.1933355812932655	6.904641224747328	3.723424247016258	-0.6481391331711788	0.9119969196044162	0.2324769499125104	4.908231604788606
1	337	0.7902762721716102	2.139118451284033	7	11	0.2697745939950918	8.857661866481973	5.142305230174193	-0.7569644090720934	0.9156904877530815	0.1884904893684773	4.908231604788606
1	338	0.5547158278638428	2.34959613402892	2	15	0.1909973291926705	3.605449672676202	6.384075877022775	0.5661155438622067	0.3430135818594228	0.8634497005999524	4.908231604788606
1	339	0.555227135037062	2.444772864962939	1	12	0.1850757116790206	1.801064711891736	4.908431442436643	0.6330929305604232	0.2763029587107856	0.9300923980977106	4.908231604788606
1	340	0.9873427261291201	1.852168883098866	5.833333333333333	8.166666666666666	0.3477156856553798	5.908113949654475	4.409245151016146	-0.3053785801745769	0.7923276305020842	0.3888762768791507	4.908231604788606
1	341	0.5261604091838127	2.404532235205354	1	10	0.1795344899749726	1.900561088492412	4.158813033814859	0.4600948217519389	0.3864014018547651	0.8865867953269237	4.908231604788606
1	342	0.9268116025994996	2.043908220745666	10	7	0.3119821651696079	10.78967933930934	3.424811314397588	-1.500513549060396	0.9954495676781939	0.01694897087523128	4.908231604788606
1	343	0.743458680743907	2.253927838609512	4.5	8.5	0.2480356390287236	6.052790984291537	3.771194380936259	-0.4648510476011949	0.8606377240332108	0.3051386321881118	4.908231604788606
1	344	0.6624818172636364	2.26608454137108	6	8	0.2262136950765501	9.056852344692027	3.53031842102398	-1.125972523031759	0.9772987653747305	0.07441867310836392	4.908231604788606
1	345	0.7179686809877341	2.208936140197658	6.5	17.5	0.2452996338626952	9.053319695028657	7.922365740475448	-0.2304198427494373	0.7055435407622804	0.4642606807552431	4.908231604788606
1	346	0.8169521661895462	2.045573036344862	5.166666666666667	5.833333333333334	0.2853956239289132	6.324319685404832	2.851686656838536	-0.7075120548872019	0.9449288356425471	0.1598961591494246	4.908231604788606
1	347	0.5265892430844212	2.468140711728195	2.5	2.5	0.1758386402213586	4.747533362733745	1.01290821391196	-0.7608901636137507	0.9774279171065502	0.1275802639632827	4.908231604788606
1	348	0.7857972217153499	2.211851046662654	7.5	10.5	0.2621378999012904	9.544447082197534	4.747155110577133	-0.9773972293687263	0.9504545514431869	0.1206516006543319	4.908231604788606
1	349	0.598497034025765	2.317746045532509	3	5	0.2052287884439386	5.012556168943105	2.157268269160712	-0.5817345491595579	0.9387951520746542	0.2147066607766539	4.908231604788606
1	350	0.8154311901486945	2.184568809851306	6	6	0.2718103967162315	7.358070273110225	2.746537427863576	-0.9395507825562898	0.9773078310461433	0.07824871040140569	4.908231604788606
1	351	0.9620840657658327	1.900851822601765	3	7	0.3360480650911112	3.118230627395286	3.682559532925005	0.1149760139637959	0.5518499855623761	0.7071751619000919	4.908231604788606
1	352	0.6998965145723036	2.131819079885721	5.5	11.5	0.2471634213344296	7.858304600017859	5.394454017465906	-0.5019833579467099	0.8360369458217257	0.3206643187259794	4.908231604788606
1	353	0.6369677083723096	2.350884452277846	3	4	0.2131858184822992	4.709814894174338	1.701487283275141	-0.6129147630205938	0.9585240193801305	0.1714425616129607	4.908231604788606
1	354	0.5417325722301122	2.218383679488091	6	4	0.1962716504759093	11.07557549161245	1.803114599600296	-1.889165312200362	0.9992333684586762	0.005776218168585867	4.908231604788606
1	355	0.6098163765468446	2.228516152305426	3.5	16.5	0.2148502229206507	5.739432613829023	7.404029799349023	0.3391439768033711	0.4568675536939687	0.7433616749103549	4.908231604788606
1	356	0.5701879676678442	2.392231951677876	7	1	0.1924737151354882	12.27665330896243	0.4180196654001778	-2.416070511422614	0.9999981164748075	0.00006510238497070553	4.908231604788606
1	357	0.8422394882676404	2.141950376170209	6	6	0.2822338813975894	7.123864510723779	2.801185343391547	-0.8806999170770401	0.9721460127735868	0.09171335079916343	4.908231604788606
1	358	0.8348046547023106	2.089955145770874	4	4	0.2854267398530475	4.791540125547564	1.913916673328705	-0.5862851804734255	0.9526348944652158	0.1684984506087818	4.908231604788606
1	359	0.6742789899541601	2.321479811063643	5.5	5.5	0.2250778633196622	8.156861005522224	2.369178475637934	-1.179178774741939	0.9875673604725045	0.04972039439085996	4.908231604788606
1	360	0.8178130321630711	2.1701590325545	4	15	0.2737016994971044	4.891093492873569	6.91193584202143	0.4117251409196485	0.3732155517492104	0.8063484038156316	4.908231604788606
1	361	0.540812182079571	2.293173492820899	2	11	0.1908309512180454	3.698141547606143	4.796845957986624	0.2238493410352836	0.5357990078905114	0.7407831235219667	4.908231604788606
1	362	1.248898660392218	1.642655557876274	7.833333333333334	9.166666666666666	0.4319125861454806	6.272192918257488	5.580394881150796	-0.1409464941368608	0.6862569851503852	0.4967435151513286	4.908231604788606
1	363	0.8260720557621537	2.102788625974698	5	13	0.2820455274343341	6.052740756842188	6.182266652680869	0.02638952402170909	0.6016366525580488	0.6043007891405511	4.908231604788606
1	364	0.7100355275757775	2.284195747364737	2	7	0.2371344970972169	2.816760461027146	3.064535956726064	0.05048162263923756	0.6366984167990365	0.6676897816748204	4.908231604788606
1	365	1.427438165478782	1.572561834521218	6	2	0.4758127218262608	4.203334438649759	1.271810084726443	-0.5972669160646862	0.9742186803520826	0.1150599013056054	4.908231604788606
1	366	1.349200983986045	1.619232533708905	3.5	3.5	0.454516153366213	2.594127962803354	2.161517834614609	-0.08813971365301478	0.7198985355679131	0.5468067971681412	4.908231604788606
1	367	0.5627434502934349	2.236068475393076	4.5	10.5	0.2010651180698401	7.996539093708752	4.695741707173891	-0.6725023699603973	0.8852862655170485	0.2614145497708532	4.908231604788606
1	368	0.7139576460091963	2.141241434925121	6.5	9.5	0.2500552941392673	9.10418151039211	4.436678575824503	-0.9509540931226355	0.9465983956682424	0.134719576936432	4.908231604788606
1	369	0.9718617206474797	2.025579691743464	3	7	0.3242304308701277	3.086858897993556	3.45580083989435	0.07516799768389981	0.584113018511528	0.6791155264766778	4.908231604788606
1	370	0.8197949055260281	2.023179161065912	5.5	8.5	0.2883582073996088	6.70899509490228	4.20130859568649	-0.5109144598574406	0.865758131678298	0.284445777066061	4.908231604788606
1	371	0.6242499049777176	2.235121564402421	1	7	0.2183171762265097	1.601922550610071	3.131820707868975	0.3117004820567743	0.4508466911638273	0.860605848352828	4.908231604788606
1	372	0.8840362834323685	2.099240961797673	3	8	0.296330582364027	3.393525872436105	3.810901247443859	0.0850357946842915	0.580331318244851	0.6777536909382222	4.908231604788606
1	373	0.9669661697647153	2.026371362981437	9	3	0.3230394698848411	9.30746108955384	1.480478877073176	-1.594664401093959	0.9995919272953523	0.003022719473593893	4.908231604788606
1	374	0.9974274768556548	1.995155879620466	5	5	0.3332998142548528	5.0128957904411	2.506069852021356	-0.5107391297456331	0.9234707942233935	0.2130594224807715	4.908231604788606
1	375	0.5764333394578919	2.227274750900325	2.166666666666667	8.333333333333334	0.2055967743005098	3.758746273600888	3.74149319924036	-0.003515130448142579	0.6661049421666808	0.618679522874491	4.908231604788606
1	376	0.2412870368237918	1.168088987534598	0	0	0.171201320764369	0	0	0	1	1	4.151598296958477
1	377	0.6067978274867918	2.351872816458759	3.986111111111111	5.430555555555555	0.2050913739684094	6.569092588252349	2.309034535180521	-0.8679415308999675	0.9716319505208225	0.110147548692949	4.908231604788606
1	378	0.5448818861430829	2.452780704433419	4	3	0.1817689181751082	7.341040511208374	1.22310159835222	-1.24646500113958	0.9969970862496753	0.02393316553119096	4.908231604788606
1	379	0.8384204292370419	2.069306133829625	4	11	0.2883422533213688	4.770876114791213	5.315791520727052	0.1110207198462688	0.5557045798018274	0.6680380799938128	4.908231604788606
1	380	0.6975506554835743	2.169103309791053	5.5	5.5	0.2433327021445187	7.884732035965397	2.53560998001972	-1.089826741412717	0.9816623036009569	0.06721859689556997	4.908231604788606
1	381	0.9609920538738487	1.994254589456856	3	3	0.3251816751209518	3.121773991685696	1.504321472223395	-0.3295387523857411	0.9077173966335165	0.30361631950666	4.908231604788606
1	382	0.5826047934755577	2.377736491988922	7	5	0.1968032524953104	12.01500584682998	2.102840250316222	-2.019498343729986	0.9994820249668487	0.003545312169613513	4.908231604788606
1	383	0.9747135275533211	2.025286472446679	5	6	0.3249045091844404	5.129712329478753	2.96254385817904	-0.4415375324150076	0.890176789708859	0.2681709660188872	4.908231604788606
1	384	0.650977746215467	2.345668278035416	3	8	0.2172354495483669	4.608452466218455	3.410541923131729	-0.2440615357103384	0.7987290058861376	0.4396814122140845	4.908231604788606
1	385	0.9999999999999999	2	7	2	0.3333333333333334	7.000000000000001	1	-1.222436201695583	0.9990346999949192	0.008281257938322684	4.908231604788606
1	386	0.6226079572487302	2.169458634894179	4	5	0.2229918007689348	6.424588625040671	2.304722440694929	-0.8393789283142807	0.969191894739253	0.1190457956567177	4.908231604788606
1	387	0.6569299186788705	2.272076424037855	1.333333333333333	19.66666666666666	0.2242842253696015	2.029643186315452	8.655812127884214	1.350011465454093	0.06239330340105188	0.9854009054225963	4.908231604788606
1	388	0.9904411826101456	1.998852081763243	8	4	0.3313295468244266	8.077208561660683	2.001148577473271	-1.237932614724097	0.9963201535822778	0.01805243731435535	4.908231604788606
1	389	0.9290319796550186	2.065772635287273	8.5	7.5	0.3102145545721756	9.149308297391809	3.630602841709648	-1.124377555920132	0.9794501222377588	0.06014216953029161	4.908231604788606
1	390	0.8208512525879895	2.13645370286174	5.666666666666667	19.33333333333333	0.2775673340942816	6.903402594319901	9.04926388408824	0.4371964207383325	0.3793588410378843	0.7764636893333201	4.908231604788606
1	391	0.9181425568768365	2.080461496645009	8	12	0.3061899939068256	8.713243864017027	5.767951014403017	-0.6000721006605519	0.8741174855331878	0.2469651288282493	4.908231604788606
1	392	1.104282075562194	1.788938261962062	9	5	0.3816792178735803	8.150091538358138	2.794953915579025	-1.091052349191202	0.9878795097644005	0.04322475312048701	4.908231604788606
1	393	0.8476302733365689	1.945558125621025	4	13	0.3034633373290899	4.719038625478302	6.681887232667686	0.3999095326460093	0.3767564874553757	0.8065904353096943	4.908231604788606
1	394	0.5937609731070843	2.327125305857786	3.5	12.5	0.203281099090755	5.894627903354601	5.371434004234877	-0.1065951937983695	0.686650959731905	0.5375740321801901	4.908231604788606
1	395	1.386206750805724	1.607031722880394	6	3	0.4631126998373224	4.3283586640395	1.866795755981029	-0.5015172685936221	0.9413855269233917	0.1868619481419955	4.908231604788606
1	396	0.558633916821009	2.215944903662148	2	3	0.2013400782478871	3.580162141570822	1.353824273808476	-0.4535926677930743	0.9410456470400446	0.2654667558209143	4.908231604788606
1	397	0.5759417869091309	2.019957107382122	4	3	0.2218660319073705	6.945146351450792	1.485180051119017	-1.11241007759391	0.9924881741908744	0.04746896907959575	4.908231604788606
1	398	1.108061743914421	1.776825420910646	6	4	0.3840918831851822	5.414860708757939	2.251205972700429	-0.6445610131703974	0.956147708383104	0.1408795549216006	4.908231604788606
1	399	0.5197126900968394	2.48028730990316	2	0	0.1732375633656132	3.848280094194611	0	-0.7840461502346636	1	0.03001125336085475	4.908231604788606
1	400	1.143579278555399	1.834892229949589	7	5	0.3839483692524581	6.121132247903786	2.724955677717032	-0.6919348644577713	0.955050541595581	0.1313906073339606	4.908231604788606
1	401	0.6816573919811545	2.292805086761231	6.75	4.25	0.2291699414105106	9.90233521913691	1.853624638456932	-1.639839198465581	0.9983976820912251	0.009056334248550457	4.908231604788606
1	402	0.5449460007819954	2.324397179380539	3	7	0.1899201198899906	5.505132610744939	3.011533511611612	-0.5080443018826787	0.8962038348416027	0.2919829375608136	4.908231604788606
1	403	0.5334060384735146	2.466593961526485	3	0	0.1778020128245049	5.624233292493857	0	-1.145877730587672	1	0.005620953847458088	4.908231604788606
1	404	1.094360641618382	1.897361699251504	5	4	0.3657961926039502	4.568877762823973	2.108190547736877	-0.5013388554619922	0.9340303088220677	0.1994698643165029	4.908231604788606
1	405	1.308841551102127	1.686127485274198	5	4	0.4370133831786527	3.820172117694219	2.372299861626133	-0.2949885768747144	0.8535335130001349	0.3482271585193685	4.908231604788606
1	406	0.8972544841150705	1.988375956091349	6	7	0.3109388061663526	6.687066051185671	3.520460996601595	-0.6451621091992987	0.9256398505661989	0.1887457587411976	4.908231604788606
1	407	0.5454365164827454	2.454563483517255	3	0	0.1818121721609151	5.500181798141313	0	-1.120603557659175	0.9999999999999998	0.006009922427844483	4.908231604788606
1	408	1.054637839664704	1.915075706293374	7.5	9.5	0.3551311678192384	7.111445956068144	4.960639398631	-0.4382039664425694	0.8330394206038544	0.3124227985993494	4.908231604788606
1	409	0.9999999999999999	2	9	5	0.3333333333333334	9.000000000000002	2.5	-1.324305885170215	0.9959604588697943	0.01743373206056709	4.908231604788606
1	410	0.9740693295526539	2.025308802485329	4	6	0.3247570951951979	4.106483880194667	2.962511194656926	-0.2330722707587086	0.8040954222761947	0.417323159323559	4.908231604788606
1	411	0.6671123317051451	2.124824594198022	8.5	11.5	0.2389424795079639	12.74148235016721	5.412211450960015	-1.493261013204136	0.9794271280191507	0.05642032821990506	4.908231604788606
1	412	0.6024391528226302	2.194137925045009	3	9	0.2154201854797379	4.979756023399194	4.101838766501145	-0.1788663061542427	0.7521140438107843	0.4956373131897951	4.908231604788606
1	413	0.7441589940688186	2.255841005931181	7.5	6.5	0.2480529980229396	10.07849137049658	2.881408744193338	-1.466329058164567	0.9940792678551479	0.02328965342686518	4.908231604788606
1	414	0.8652765008570816	2.103680348760562	7	3	0.2914412518216679	8.089899578997345	1.426072170026937	-1.357683977762784	0.9987121917410019	0.008911511888447632	4.908231604788606
1	415	0.570364867372211	2.197076538477888	6	3	0.2060982632429058	10.5195820136034	1.365450837720187	-1.865056890744967	0.9996176790248621	0.003603579155899927	4.908231604788606
1	416	0.6319005702121822	2.3411604533268	7	13	0.2125420787562576	11.07769217180721	5.552801808832426	-1.12563766501657	0.9552870295061995	0.1127090478838753	4.908231604788606
1	417	0.953290326268079	1.990304113597	7	4	0.3238524687224826	7.34298860180765	2.009743120497779	-1.086592058147095	0.9927447665372211	0.03302498853404123	4.908231604788606
1	418	0.6864420681720448	2.163649174635162	4.5	21.5	0.2408491552347396	6.555542279020337	9.936915952941108	0.6889189317435246	0.2956572035938942	0.844716942818176	4.908231604788606
1	419	0.6261820908242882	2.315518716963626	6.75	18	0.2128639626322711	10.77961203124556	7.773636148190445	-0.6124356234784046	0.8310808299393277	0.3062918950917259	4.908231604788606
1	420	0.9402479797602482	2.026842988923471	7.833333333333333	12.16666666666667	0.3168921983465062	8.331135511007147	6.002767226251117	-0.474380280360937	0.8284323539964448	0.3110265652116551	4.908231604788606
1	421	0.9129778225211012	2.081614112961301	8	17	0.3048755363638647	8.762534864109583	8.16673940388299	-0.1213869898978111	0.6572085730906992	0.5095549263067689	4.908231604788606
1	422	0.9182150553011631	2.044538491658764	4.5	7.5	0.309919485622873	4.900812695261304	3.668309513662001	-0.2511094179819956	0.7814194429038204	0.4203874909450853	4.908231604788606
1	423	0.7956734666481113	1.951032160896237	5.5	10.5	0.2896828326519546	6.912383321225401	5.381766744007266	-0.3118468524844719	0.7707158892419932	0.4101272779550584	4.908231604788606
1	424	0.5909957626578984	2.393194101779952	4	9	0.198042279313628	6.768238036108263	3.760664458142446	-0.6127611368280881	0.9042179941774853	0.2466860787342977	4.908231604788606
1	425	1.152147485519336	1.847852514480663	7	1	0.3840491618397788	6.075611054989817	0.5411687308178103	-1.127583775544017	0.9995267456952232	0.00654542244686751	4.908231604788606
1	426	0.7732840362582575	1.988240186984422	5	7	0.2800207326627177	6.465929419924201	3.520701395044704	-0.6000588933101795	0.9112601096561815	0.2254863381149745	4.908231604788606
1	427	0.9387644376299028	2.061235562370098	6.5	6.5	0.3129214792099675	6.923994709908846	3.153448406705161	-0.768208716867606	0.9498316919169373	0.1349179295233651	4.908231604788606
1	428	0.972311083350303	1.976501947684543	4	4	0.3297296482066493	4.113909702867065	2.023777413771826	-0.4258422294204799	0.91569733682009	0.2513078944769863	4.908231604788606
1	429	0.6081252945814224	2.380863428673484	5	2	0.2034551986931536	8.22198985069605	0.8400313835364825	-1.503995544944849	0.99959009270854	0.00505488535109655	4.908231604788606
1	430	0.9001561626695098	2.088306387211517	5	6	0.3012104544209014	5.55459175569266	2.873141621719458	-0.5463169528017189	0.9203969309086885	0.2129768847406079	4.908231604788606
1	431	0.5249707682136728	2.475029231786326	5	0	0.1749902560712243	9.52433983517518	0	-1.940482968628247	1	0.0001640851707657154	4.908231604788606
1	432	0.645952213443954	2.161098473030293	5	7	0.2301177590260376	7.74051066926768	3.239093492201953	-0.9171158860299136	0.962543400702896	0.119387168928824	4.908231604788606
1	433	0.5394834646700755	2.460516535329925	5	0	0.1798278215566918	9.268124655234395	0	-1.88828185006432	1	0.0001880547970539714	4.908231604788606
1	434	0.8748785171285948	2.063163212344931	7	11	0.2977760691252558	8.001110854766935	5.331618911282217	-0.5438805986417367	0.8640775645062801	0.2711967043278929	4.908231604788606
1	435	1.376156420046253	1.577035597271039	10	2	0.4659894825587286	7.26661581076946	1.26820219116225	-1.222112993558615	0.9984534851342355	0.01063318377561862	4.908231604788606
1	436	0.6084602605198745	2.192300081835629	2.833333333333333	11.16666666666667	0.2172482419570913	4.656562666742615	5.093584933553774	0.08903863998283777	0.5957919369462608	0.6522877849081512	4.908231604788606
1	437	0.9599445938425781	2.026168411491017	4.5	3.25	0.3214696135504549	4.687770553492963	1.604012766938949	-0.628282859257378	0.9607444133995919	0.1398827753963567	4.908231604788606
1	438	1.061318089025146	2.044188927000053	3	4	0.3417535634434175	2.826673766349912	1.956766298441013	-0.2033455169969444	0.8135238637060308	0.4487537756262956	4.277977113810534
1	439	0.952671952418951	1.868627790660592	6	21	0.3376713001714159	6.298075622742187	11.23819313025209	1.006496413635042	0.1425160232118548	0.9341876815655465	4.908231604788606
1	440	0.8720292725284225	2.127970727471577	3	5	0.2906764241761409	3.440251485253001	2.349656381759032	-0.2221971559838282	0.8224757507929499	0.4244915343864408	4.908231604788606
1	441	0.4784252055691751	2.519336358703538	1	9	0.159594148938008	2.090190876984241	3.572369353900581	0.3019781045927592	0.5094960372176094	0.8242518857377356	4.908231604788606
1	442	0.7009908907673097	2.292924627723491	4	7	0.2341385007151676	5.706208244192119	3.052869647507727	-0.5405895259905261	0.9092226319047755	0.2440472897269745	4.908231604788606
1	443	0.7911132706831501	1.896989723885423	6	9	0.2943016961335292	7.584248959467991	4.744358857973232	-0.5785974114840229	0.8793806114679716	0.2617861119959004	4.908231604788606
1	444	1.088457939668192	1.862507025341266	6.5	1.5	0.3688481403792958	5.971751193235333	0.8053660896796648	-1.052596030414539	0.9973124905076164	0.01907611814737264	4.908231604788606
1	445	0.85776984121137	2.14223015878863	2	6	0.28592328040379	2.331627790941607	2.800819498962161	0.09559282156995136	0.5876270106862741	0.7158503604959332	4.908231604788606
1	446	0.9601467941362233	2.037177782066331	7	5	0.3203346083234924	7.290551864308841	2.454375874317874	-0.9853194346559889	0.985457363555873	0.05430095362451259	4.908231604788606
1	447	0.599443599148613	2.256005990389795	3	11	0.2099296731922047	5.00464097750128	4.875873577844272	-0.02623498848982162	0.6636610099522532	0.5884815361178625	4.908231604788606
1	448	1.110342105840462	1.884260859258132	5.5	2.5	0.3707810747472179	4.953428291217357	1.326780200159916	-0.7388909862197991	0.9803906095552157	0.0828941056355984	4.908231604788606
1	449	0.5696470159659307	2.264289888024244	2	17	0.2010090680437767	3.510946154275327	7.50787259613376	0.8143312630070109	0.2336033185924584	0.9186752783843986	4.908231604788606
1	450	0.5784678758261749	2.247223454576159	3	9	0.2047172915181115	5.186113396038395	4.004942179502776	-0.2406510759156588	0.7818877835947958	0.458316153077605	4.908231604788606
1	451	1.289041433964148	1.710958566035852	7	0	0.4296804779880495	5.430391774508847	0	-1.106384582424922	1.000000000000001	0.002704078887911798	4.908231604788606
1	452	0.7734667954174504	2.134827261689857	3	10	0.2659520599463618	3.87864096787873	4.684219739673147	0.16412810899316	0.5308700076197753	0.713484497918412	4.908231604788606
1	453	0.6188413961139632	2.22069070676711	4	6	0.2179378058399369	6.463691706983638	2.701862074586164	-0.7664327878756433	0.9538463601215946	0.1545456683601062	4.908231604788606
1	454	1.287818051371361	1.673468601541723	8	2	0.4348846303361093	6.21205766721551	1.195122512700538	-1.022147192406388	0.996613888808373	0.02177177121256424	4.908231604788606
1	455	0.5153384635255885	2.48466153647441	2	0	0.1717794878418629	3.880944547234814	0	-0.7907011852188186	1	0.02950819244321268	4.908231604788606
1	456	0.5102585708443849	2.433172240539765	3	9	0.1733550416306322	5.879372089792724	3.698875011825499	-0.4442530942997622	0.8601679966184997	0.346419152759436	4.908231604788606
1	457	0.5840755960032049	2.415924403996796	3	0	0.1946918653344016	5.13632142915887	0	-1.046470876424766	0.9999999999999999	0.0073797800527442	4.908231604788606
1	458	0.8114594468202041	2.1181715367053	7.666666666666667	8.333333333333334	0.2769835011246699	9.447997304990865	3.934210798760604	-1.123375372272747	0.973772620337767	0.07417717953998315	4.908231604788606
1	459	0.54672637405519	2.45327362594481	7	1	0.1822421246850633	12.80347964207298	0.4076186159686438	-2.525524878249549	0.9999987832813636	0.00004489405168883742	4.908231604788606
1	460	1.063985227861687	2.51120952043186	7.5	12.5	0.2976020336709018	7.048970045451573	4.977681033102463	-0.5047107881176205	0.8354208471155634	0.3016418050201356	4.103912698347962
1	461	0.6170506985952822	2.27553540481497	2	3	0.2133214627104107	3.241224756009524	1.318371049578962	-0.3917609968842083	0.9313373631940933	0.2902071560906592	4.908231604788606
1	462	0.8671263930098865	2.089487315780037	6.5	14.5	0.2932836272902158	7.496023708190705	6.939501326710343	-0.1133855176959057	0.6616525302531083	0.5170707387583435	4.908231604788606
1	463	0.8436158761510332	2.123355026279417	5.5	10.5	0.2843357430502501	6.519554877385132	4.945004424624316	-0.3207979124751654	0.7849066953475725	0.3920447412338908	4.908231604788606
1	464	0.1287858384319919	2.871214161568008	0	2	0.04292861281066397	0	0.6965694258444914	0.1419186138577689	0.91598564017652	1	4.908231604788606
1	465	0.9669661697647153	2.033033830235285	2	2	0.3223220565882384	2.06832468656752	0.9837514606279515	-0.2209702624630485	0.8984342381123596	0.3878371887990312	4.908231604788606
1	466	0.607523661593872	2.057778077652956	2.5	10.5	0.2279380426793811	4.115066059223292	5.10259104906784	0.2011977162775065	0.5304431204998189	0.7147234151904917	4.908231604788606
1	467	0.8764356541648475	2.106775885099673	4.5	10.5	0.2937893081430368	5.134432834419584	4.983918827940845	-0.03066562839697562	0.6382845556019215	0.5739137469560767	4.908231604788606
1	468	0.5444684027107424	2.227030709748629	2	0	0.1964526707813347	3.673307743925284	0	-0.748397394357166	0.9999999999999999	0.0385936518571196	4.908231604788606
1	469	0.7498808594481567	2.172627620223187	3	11	0.2565880867974371	4.000635517230996	5.062993721340063	0.2164441879785382	0.4982418985369854	0.7374450478482001	4.908231604788606
1	470	0	1.883737713324908	0	0	0		0		1	1	4.908231604788606
1	471	0.9999999999999999	2	10	0	0.3333333333333334	10	0	-2.037393669492639	1	0.00001693508780831188	4.908231604788606
1	472	0.9623807210814581	2.005770081247349	6.666666666666667	7.333333333333334	0.3242357902861187	6.927265395731452	3.656118615934723	-0.6664613741139087	0.9229522324717739	0.1830945527898428	4.908231604788606
1	473	0.7304138334969381	2.269586166503062	3	10	0.2434712778323127	4.107260654740291	4.406089598002715	0.06088321972640359	0.6061487989565766	0.6473427284496388	4.908231604788606
1	474	1.096364818323448	1.901657765056264	6	1	0.3656959838799816	5.47263091602588	0.5258569750958385	-1.007852591166202	0.9991253358302333	0.01149447171665519	4.908231604788606
1	475	0.8267066847412089	2.001277970391771	4.5	7.5	0.2923306826437977	5.443284883330384	3.747605335670485	-0.3454766775890419	0.8187878943563964	0.370041877361489	4.908231604788606
1	476	0.5903931629685428	2.295727149210161	3.5	5.5	0.2045629076782529	5.928252933014548	2.395755088705668	-0.7197088745491306	0.9433394661502764	0.1828582948163022	4.908231604788606
1	477	1.161068453619998	1.737401572521401	5	2	0.400579769032725	4.306378305612315	1.151144347761527	-0.64284536914934	0.9810083212297689	0.09681811556096998	4.908231604788606
1	478	0.5232981337385262	2.476701866261473	4	1	0.1744327112461755	7.643826228508318	0.4037627675831157	-1.475085946201397	0.9998385122231093	0.003982990784620277	4.908231604788606
1	479	1.010031186451283	1.989968813548717	5	3	0.3366770621504276	4.950342194449821	1.507561314315319	-0.7014299970636327	0.9792901408286558	0.09141169943251481	4.908231604788606
1	480	0.9601467941362233	1.892163363372586	7	2	0.3366207533947885	7.290551864308841	1.056991187291147	-1.27002170617541	0.9989601941138306	0.008798926017037356	4.908231604788606
1	481	0.7758522547664966	2.093086137709391	4.75	9.25	0.2704318283031995	6.122299665713516	4.41931167253485	-0.3469656956524189	0.8065486490340763	0.3778105943123268	4.908231604788606
1	482	0.9624199193457206	2.037580080654279	8	5	0.3208066397819069	8.312379907347117	2.453891283818631	-1.193604763437158	0.9933451498896193	0.02752341056535079	4.908231604788606
1	483	0.6101783519309656	2.282815104647936	3.5	7.5	0.2109159115252648	5.736027816988144	3.28541719595669	-0.4992858565680908	0.8760843162799995	0.3024653200259932	4.908231604788606
1	484	1.38185717855726	1.578082622172321	4.375	5.375	0.4668531360727852	3.166029071519358	3.406032057181522	0.04889805636474253	0.5794608403661448	0.6585718840556122	4.908231604788606
1	485	0.9849571204927456	1.89944514324165	9.911111111111111	8.955555555555556	0.3414770307445035	10.06247978201616	4.714827162774354	-1.089527359308899	0.968918105304223	0.07939331085321732	4.908231604788606
1	486	0.777279920714694	2.17689307518578	5	14	0.2631125265153161	6.432689005271866	6.431184039117409	-0.0003066208515892389	0.6175025630863824	0.5865908941069486	4.908231604788606
1	487	0.7245391502290102	2.177152134362574	5.5	10.5	0.2496954634962105	7.591032173018637	4.822814094741333	-0.5639949988457257	0.8660191388569529	0.2787837250193064	4.908231604788606
1	488	0.7945024999005443	2.201866262742891	6	7	0.2651551136848804	7.551895684092975	3.179121329230967	-0.8909062788715613	0.9667959246636929	0.1022101082348572	4.908231604788606
1	489	0.9610701614728793	2.038929838527121	7	3	0.3203567204909598	7.283547321115676	1.471360094551922	-1.184171346130697	0.9974411512520119	0.01560436290377376	4.908231604788606
1	490	0.9985679428496015	2.001432057150399	8	6	0.3328559809498672	8.011472887033099	2.997853451264635	-1.021471649967992	0.9827382205511096	0.05715727223942957	4.908231604788606
1	491	0.5662988850018172	2.231212881322528	4	1	0.2024294917428992	7.06340786806805	0.4481867276632343	-1.347780967375465	0.9996600861007612	0.007036203531877061	4.908231604788606
1	492	1.426577845687727	1.539408886043015	12	1	0.4809791731115655	8.411738648734602	0.6495999919621468	-1.581453216103229	0.9999262704593725	0.00110802208521521	4.908231604788606
1	493	0.9999999999999999	2	8	1	0.3333333333333334	8.000000000000002	0.5000000000000001	-1.528045252119479	0.9999491947365745	0.0009653000050807714	4.908231604788606
1	494	0.8530849705142016	1.975057322413801	5	12	0.3016414600663514	5.861080868634015	6.075773023809907	0.04374124378450937	0.5909578751476726	0.6169863462979719	4.908231604788606
1	495	0.6529926237550386	2.312535897614248	4	8	0.2201943495230757	6.125643467452928	3.459405758091489	-0.5432175830415549	0.8975470357186974	0.2615715470177682	4.908231604788606
1	496	1.374500112440085	1.494733678659869	5	0	0.4790477920285312	3.637686133851046	0	-0.7411398700709272	1	0.02522866174890814	4.908231604788606
1	497	0.683416857492008	2.122869881508273	5	8	0.2435306585012301	7.316178910700152	3.768483442949456	-0.7228052287282996	0.9281719812118009	0.1900443328066239	4.908231604788606
1	498	0.9478840147038113	2.028660678848413	5	9	0.3184511278319162	5.274906974312008	4.436424530645967	-0.170831882270591	0.7318189832765436	0.4762230362411161	4.908231604788606
1	499	1.245782054319527	1.739993521523764	6.5	1.5	0.4172390130050792	5.217606063165229	0.862072175237989	-0.887393717052362	0.9939499939208415	0.03626676184723709	4.908231604788606
1	500	0.5865707060554146	2.413429293944586	4	0	0.1955235686851382	6.819297245338589	0	-1.389359303804143	0.9999999999999998	0.001461492063868919	4.908231604788606
1	501	1.41068996128869	1.55908408210881	7	1	0.4750159239976464	4.962110876301536	0.6414022254960134	-0.8802984452873253	0.9974078188386307	0.02551105630777895	4.908231604788606
1	502	0.7636992379165861	2.094699790196579	4.5	3.5	0.2671772661568197	5.892371992246908	1.670883826112161	-0.8600833265521023	0.9789326067348674	0.08750486334405272	4.908231604788606
1	503	0.5436424319336172	2.317855642865247	5	11	0.1899852516838859	9.197221751466481	4.745765783067582	-0.906936821004114	0.9338165255865285	0.1726723551140642	4.908231604788606
1	504	0.6184544063147098	2.376275548497907	7.5	1.5	0.2065142485788529	12.12700552121786	0.6312399254152916	-2.342140005085942	0.9999875040244289	0.0002058606984779443	4.908231604788606
1	505	0.5909712064237114	2.356834492929418	4	12	0.2004783444693777	6.768519272209857	5.091575176789206	-0.3416595284103093	0.7968074690461782	0.4037801085659122	4.908231604788606
1	506	1.263940138865549	1.694318791149778	7.5	1.5	0.4272581166040798	5.933825320819098	0.8853115528407073	-1.02858099912256	0.9966633646682296	0.02154576613452197	4.908231604788606
1	507	0.8214296444008015	2.15053046284783	6.5	7.5	0.2763932269472019	7.913033142042832	3.487511630069244	-0.901652951269848	0.9587910420738551	0.1134902984912832	4.908231604788606
1	508	0.9128927893037049	2.076174730637764	4	6	0.305410561391929	4.381675533937495	2.889930173727193	-0.3039272553387485	0.8402961543134913	0.3648788979913212	4.908231604788606
1	509	0.6019552820280084	2.387033441226896	3	1	0.2013909511751186	4.983758909620155	0.4189300337099662	-0.9300353454096617	0.9983550230669028	0.02773737991772185	4.908231604788606
1	510	0.3321608962806079	2.666842285896051	1.270833333333333	7.729166666666666	0.1107571003107531	3.825957081533582	2.898246629560131	-0.1890111401972863	0.7900137524102131	0.5467616847483598	4.908231604788606
1	511	0.5819260408813973	0.5861629466532005	0	0	0.4981863942657547	0	0	0	1	1	4.151598296958477
1	512	0.2601011500696886	1.066226626717439	0	0	0.1961062375544551	0	0	0	1	1	4.151598296958477
1	513	0.6535133160392099	2.040106857772523	2.694444444444445	9.838888888888889	0.2426152441212323	4.123013836619026	4.822732128664776	0.1425601618642213	0.5598556636807624	0.6877177780081273	4.908231604788606
1	514	0.5862430274812446	2.412151546493968	3.377777777777778	4.088888888888889	0.1955189729095645	5.761736377983347	1.695121061042801	-0.8285296302996468	0.9727003533950606	0.1174781301551633	4.908231604788606
1	515	1.007437550303995	1.912821952865417	7	8	0.3449822007977731	6.948321509246645	4.18230248142853	-0.563546965697281	0.8947280650972902	0.2320809654018299	4.908231604788606
1	516	0.6823073936618438	2.161563004502956	5.5	13.5	0.2399221125203697	8.060882896904145	6.245480687760142	-0.3698688968492944	0.778363988417506	0.3940297341330248	4.908231604788606
1	517	1.113439312745395	1.882005931991346	8	2	0.3717107881380255	7.184944799797385	1.062695906534048	-1.247343113819304	0.9990984939670735	0.007375511254222644	4.908231604788606
1	518	0.9999999999999999	2	8	0	0.3333333333333334	8.000000000000002	0	-1.629914935594111	1	0.0001524157902758061	4.908231604788606
1	519	0.7604902199494558	2.203792472958787	3.5	14.5	0.2565511790656318	4.602294557098472	6.579566895667115	0.402848214546266	0.3883050818917436	0.7968574108030473	4.908231604788606
1	520	1.20697284232598	1.77572098249556	8	0	0.4046586452426761	6.628152448387361	0	-1.350415583877654	0.9999999999999999	0.0007189696962458525	4.908231604788606
1	521	0.8662378023512428	2.101410045899607	5	6	0.29189373087572	5.772087048646944	2.855225714613646	-0.5942794816747294	0.9306008103729542	0.1928109222574224	4.908231604788606
1	522	0.5986652473250309	2.249113202797951	4	6	0.210221847594632	6.681530317440151	2.667718099976406	-0.8177715602392843	0.9599700953549202	0.1395615958929631	4.908231604788606
1	523	1.081745104852859	1.840032283733561	7	0	0.3702352920789136	6.471025353936919	0	-1.318402609123744	0.9999999999999999	0.0009535527075802408	4.908231604788606
1	524	0.4388643580157784	2.185715656589392	0.5	6.5	0.1672131752789404	1.139304185604481	2.973854343955541	0.3737700878991166	0.4730307712412407	0.7221970073007415	4.908231604788606
1	525	1.027440880343573	1.970109548432505	6	1	0.3427601652603671	5.839752062419028	0.5075859871831181	-1.086372140636905	0.9994441822589095	0.008016249790290364	4.908231604788606
1	526	0.9568639875631126	2.02807107572749	5	4	0.3205644234378293	5.225403050995491	1.972317463560866	-0.6627815982157047	0.9649111939062892	0.1259838682382264	4.908231604788606
1	527	0.9867155980454078	1.985038998474307	5	2	0.3320313188716765	5.067316266110049	1.007536880402446	-0.8271368819977385	0.9932900029852871	0.0445217443994993	4.908231604788606
1	528	0.5153663555044246	2.484633644495574	2	0	0.1717887851681416	3.880734507867636	0	-0.7906583919311152	1	0.02951138670954589	4.908231604788606
1	529	0.6689133982845566	2.169602938762841	6	4	0.2356559973089164	8.969770997840877	1.843655319844329	-1.451870297042241	0.9975695901667011	0.01470609452011284	4.908231604788606
1	530	0.7387960883340651	2.242370243925137	5	9	0.2478211565519013	6.767767289178074	4.013610162898892	-0.5611302293869241	0.892130141069936	0.2520966679617287	4.908231604788606
1	531	0.6159283003343782	2.349298693053543	2.5	13.5	0.2077170826071056	4.05891399801371	5.746395739254908	0.343806461698923	0.4456533829607489	0.7753780310147727	4.908231604788606
1	532	0.7131378542134222	2.266326073726405	2	15	0.239351061620849	2.804506854016272	6.618641586440499	0.7770893958433119	0.1892934766219369	0.9393457962552113	4.908231604788606
1	533	1.284168672629703	1.676140562305995	8.5	2.5	0.4337954486223116	6.61906818096864	1.491521687513223	-1.044683076579525	0.9936323668549545	0.02994144768078177	4.908231604788606
1	534	0.9999999999999999	2	6.5	0	0.3333333333333334	6.500000000000001	0	-1.324305885170215	1	0.001756212632928245	4.908231604788606
1	535	0.7107539788351199	2.235409455685192	2	13	0.241247301662626	2.813913195783823	5.815489402595942	0.6115392362258738	0.2605716839566155	0.9082458140001014	4.908231604788606
1	536	0.9905459060613796	1.973783069259325	8	4	0.3341551880064913	8.076354615213843	2.02656515921024	-1.232580273942505	0.9960703656478178	0.01905420120622803	4.908231604788606
1	537	0.8483514304003543	2.042776788484944	3.5	13.5	0.2934326554107117	4.125648728320384	6.608651555127802	0.505885424066976	0.3152353347334736	0.8476735798076582	4.908231604788606
1	538	1.144323473716293	1.589096576444961	7	6	0.4186416477221586	6.117151453047516	3.775730241281414	-0.4770396754468039	0.8757540835576418	0.2735521014214565	4.908231604788606
1	539	0.5843363528174147	2.298666288194472	7	4	0.2026832526980697	11.9794018740218	1.740139497648382	-2.086140834589735	0.9997405793717274	0.002133390233162835	4.908231604788606
1	540	0.9999999999999999	2	6	1	0.3333333333333334	6.000000000000001	0.5000000000000001	-1.120566518220951	0.9995427526291726	0.00685871056241405	4.908231604788606
1	541	0.6607448049790026	2.337415530787373	3	9	0.2203834121533417	4.540330816668828	3.850406520131358	-0.1405647394194604	0.7378817916004285	0.512665105405453	4.908231604788606
1	542	1.334456332384474	1.648237492437066	10	1	0.4473997033417657	7.493688446239	0.606708684026724	-1.403148896945521	0.9998562351850359	0.002097027785084027	4.908231604788606
1	543	0.7488898862944523	2.047829545569091	5.5	18.5	0.2677744066001798	7.344203868494336	9.033955018389412	0.3442688295814133	0.4371306177790777	0.732131354569646	4.908231604788606
1	544	0.7185899335651786	2.281410066434821	5	11	0.2395299778550596	6.958071309450764	4.821579496749479	-0.4352874894120451	0.8370197065283912	0.3324082558346237	4.908231604788606
1	545	1.333668920404921	1.656708501551106	6	2	0.4459868211326177	4.498867678627702	1.207212975684911	-0.6706396453931315	0.9828799831411297	0.08474861362542307	4.908231604788606
1	546	0.9190849743283547	2.040218626153169	9	10	0.3105747494710598	9.792348097712058	4.901435499025412	-0.9964714366605961	0.9589590569651656	0.101287981533468	4.908231604788606
1	547	0.7145559518559568	2.285444048144043	5.666666666666666	3.333333333333333	0.2381853172853189	7.930333029832458	1.45850577092021	-1.318565988735771	0.9967573822531677	0.01860832951959168	4.908231604788606
1	548	0.551433463298539	1.997067049878945	2	4	0.2163756532310872	3.626910829887786	2.002937257535978	-0.3308673475732919	0.8799829580017551	0.3848303011400764	4.908231604788606
1	549	0.6150686920090169	2.318115344312789	1	10	0.2096931813321571	1.625834663659551	4.313849189831632	0.5476543779127253	0.2943668722280478	0.9248804428592708	4.908231604788606
1	550	0.525806586924738	2.471427820761416	4	2	0.1754305854678405	7.607360005500549	0.8092488007130327	-1.385042873314106	0.9991487875730908	0.01051098615027923	4.908231604788606
1	551	0.8620014576748435	2.137998542325156	7	8	0.2873338192249478	8.120635919667409	3.741817331315712	-0.892137727176444	0.9607675552963558	0.1084705173784302	4.908231604788606
1	552	1.094621909316284	1.695657096423905	8	3	0.3922983712612314	7.308459598617854	1.769225633134741	-1.12856002151139	0.99491919593297	0.02585322839191351	4.908231604788606
1	553	0.6389387975810044	2.264042861917355	1.166666666666667	10.83333333333333	0.2200974282735958	1.82594431748959	4.78495063656122	0.6028660742465253	0.2664929407123809	0.9207793523730552	4.908231604788606
1	554	0.4728500195792643	2.517437352174728	6	4	0.1581286213645439	12.68901290379288	1.588917395121883	-2.261526432012996	0.9998099944943899	0.001839174578849856	4.908231604788606
1	555	0.5772111154554868	2.419586965456944	7	5	0.1926092782599968	12.12727858588826	2.066468397863823	-2.049783098704803	0.9995561632439948	0.003116131640782949	4.908231604788606
1	556	0.598570225355402	2.390732306885017	5	9	0.200237419565154	8.353238748270918	3.76453690531604	-0.9348992086025473	0.9559155462766121	0.1303505202597317	4.908231604788606
1	557	0.8700114019895522	2.053898852845657	10.5	11.5	0.2975506517516509	12.06880734664911	5.599107270578033	-1.318132597850326	0.9751585665796707	0.06196095954649494	4.908231604788606
1	558	0.6388931793798543	2.236098844207014	5.5	13.5	0.2222243311071051	8.608637840426798	6.037300200290338	-0.5238827030142165	0.8297891047491783	0.3258952163468167	4.908231604788606
1	559	0.6189500478406282	2.361869658812933	4	12	0.2076442417698241	6.462557057641506	5.080720671957468	-0.2815344704467248	0.7747697163444323	0.432432109013054	4.908231604788606
1	560	1.316011008122943	1.659513181070722	6	0	0.4422787127398778	4.559232379490457	0	-0.9288951187719717	0.9999999999999999	0.007484731429401648	4.908231604788606
1	561	0.5837240487617857	2.269249088920864	1	10	0.204602013615845	1.71313825791696	4.406744085002795	0.5487935460213164	0.3087291533785536	0.9193824938908373	4.908231604788606
1	562	0.8657755760909351	2.092805563658394	8	14	0.292632020281279	9.240269904726135	6.689584662383479	-0.5196749965617226	0.8338765317199952	0.3011589932301317	4.908231604788606
1	563	0.5674189094461597	2.149843730161685	5	4	0.2088200460180948	8.811831817308217	1.860600351495859	-1.416239498362413	0.9961339681159933	0.02346948512201641	4.908231604788606
1	564	0.6540597163914934	2.176239419891595	4	11	0.2310920806944959	6.115649534370289	5.054590914701814	-0.2161794114673148	0.7470890311147964	0.4691283366185812	4.908231604788606
1	565	0.7524707512771913	2.196931312302516	6	10	0.2551265426199346	7.973731855777808	4.551803665413371	-0.6971814832506904	0.9126846978029609	0.2034288558348384	4.908231604788606
1	566	1.161749238723589	1.836082259318252	7	1	0.3875298659989508	6.025396674837406	0.54463790765633	-1.1166463216271	0.9994913237917346	0.006940159565283155	4.908231604788606
1	567	0.6290738618199331	2.050345197599722	2.5	9.5	0.2347799459022235	3.974096130408933	4.633366133235207	0.1343192530244645	0.567258406156329	0.6860405746642746	4.908231604788606
1	568	0.7894146441490426	2.164511205121888	6	12	0.2672425390582776	7.600568401499265	5.543976844104281	-0.4190086619768546	0.8182917115441543	0.3437504713844756	4.908231604788606
1	569	1.286611694855867	1.657926290935207	5.5	1.5	0.4369485810896095	4.274794036141682	0.9047446850932536	-0.6866117213703842	0.9832439562944373	0.08349079337692078	4.908231604788606
1	570	0.5571963751014786	2.189720550772786	4	3	0.2028442760146956	7.178797599448679	1.370037833796305	-1.183473037414369	0.9950144884298564	0.03500121869554962	4.908231604788606
1	571	0.9999999999999999	2	7	0	0.3333333333333334	7.000000000000001	0	-1.426175568644847	1	0.0004572473708274183	4.908231604788606
1	572	0.9978314980418417	1.985357455291198	6	3	0.3344848461331926	6.01303928746936	1.511062903057919	-0.9172298185805229	0.9915402948566988	0.04313433337635719	4.908231604788606
1	573	0.6932137464915932	2.059243638856449	5.5	20.5	0.2518526717912974	7.934060782602643	9.955111485197632	0.411767590719068	0.4179330284547463	0.7459857582061051	4.908231604788606
1	574	0.516062208455741	2.475944756698553	1	4	0.1724802831229801	1.937750882771264	1.615544930547496	-0.06564603673335519	0.7924645396041654	0.611946369070302	4.908231604788606
1	575	0.785533660139916	2.16411507248473	7	5	0.2663143076839984	8.911139465052573	2.310413186235632	-1.344827793451534	0.9957173221622752	0.0202796182623145	4.908231604788606
1	576	0.5929302167181569	2.216787013065804	3	2	0.2110284303462621	5.059617330020504	0.9022066568470244	-0.8470282187004776	0.9917580964199169	0.06674052256159191	4.908231604788606
1	577	0.9816183504603416	2.016065600633939	4.5	3.5	0.327458920444902	4.584266377956027	1.736054619898999	-0.5802928605239888	0.9500107779709641	0.1643915655893347	4.908231604788606
1	578	0.5372418299783003	2.231871922544223	5	0	0.1940121923445363	9.306795787293694	0	-1.896160682029293	1	0.0002748812494378639	4.908231604788606
1	579	0.949018354178244	1.922387199311748	2	3	0.3305065538460002	2.10744080048041	1.560559704659945	-0.1114212082589814	0.7942934462084773	0.5334991511311318	4.908231604788606
1	580	0.587917506357501	2.197923363248472	3	0	0.2110377203421011	5.102756709162798	0	-1.039632421620937	1	0.009398969942753355	4.908231604788606
1	581	0.5621227677476743	2.395648747101388	4	8	0.1900494223186675	7.115883272309511	3.339387716867754	-0.7694208137524121	0.9399304674226376	0.1796718432994965	4.908231604788606
1	582	0.6247729103205167	2.375227089679484	4	1	0.2082576367735055	6.402326243543349	0.421012375761907	-1.218629100946644	0.9996082539019685	0.00783833932374689	4.908231604788606
1	583	0.9572292357475466	2.020314080475067	4.5	3.5	0.3214828917961509	4.701068283278803	1.732403903841027	-0.6048338013514818	0.953693598094866	0.1555812305916321	4.908231604788606
1	584	0.8827380751474854	2.027950099025244	9.5	11.5	0.3032746973654695	10.76196922672987	5.670750974359576	-1.037281583738462	0.949624951105281	0.1139068330460665	4.908231604788606
1	585	0.5351131078570538	2.463472319007912	1	3	0.178455181921069	1.868763790901442	1.217793265567586	-0.1326283227341494	0.8513449664707939	0.5444615469380018	4.908231604788606
1	586	0.3422181050151318	2.65671794479867	2.5	6.5	0.1141131719152129	7.305282693589394	2.446627807338645	-0.9898992707496752	0.9565380021685095	0.173995769796888	4.908231604788606
1	587	0.8674125639585505	1.734825127917101	0	0	0.3333333333333333	0	0	0	1	1	3.132690474543976
1	588	0	1.633977759740576	0	0	0		0		1	1	3.132690474543976
1	589	0.7001587550272979	2.145585024900872	3	7	0.2460371731164676	4.28474253654521	3.262513449134186	-0.2082683071462458	0.7850577335232405	0.4624751894362114	4.908231604788606
1	590	0.7241407201008643	2.112709714115621	5	12.75	0.2552622131102467	6.904735310705299	6.03490385584616	-0.1772189099655582	0.7117802316672764	0.488382431726667	4.908231604788606
1	591	0.8032740512102675	2.780596030064347	5	8	0.2241359293148764	6.224525730000439	2.877080997563989	-0.815671525806085	0.9498222678126387	0.1457696276460753	4.103912698347962
1	592	1.139410554311861	2.343478959162043	6	9	0.3271451907687391	5.265880658463495	3.840444124669302	-0.3473359787521808	0.811600103577199	0.3618360253054456	4.103912698347962
1	593	0.8456840837303672	1.934969393512452	2.375	9.625	0.3041314175432289	2.808377319251087	4.974238885778044	0.5475474411498787	0.3318328521505233	0.8585434754063298	3.955568785014379
1	594	0.9812692696478628	1.982661267982391	4	12.76666666666667	0.3310702653755223	4.076353070177603	6.439156739899582	0.4813961238945535	0.3010138769986414	0.8576428228483113	4.908231604788606
1	595	0.5364438016387291	2.43111697611283	3.666666666666667	12.33333333333333	0.1807692720771091	6.835136607908843	5.07311390382103	-0.3589933902810811	0.7930410848884654	0.4079102358797402	4.908231604788606
1	596	0.6511383112001533	2.315721721142148	6	8	0.2194705190342556	9.214632124687961	3.45464652637722	-1.173535819436707	0.9806966869480377	0.06553364015189855	4.908231604788606
1	597	0.8208307460764633	2.028245502232719	6.75	12.25	0.2881041694000274	8.22337617379066	6.039702780809836	-0.4449002347098641	0.8125329799982278	0.3397500227057835	4.908231604788606
1	598	0.9296015131118311	2.070398486888169	5	6	0.3098671710372771	5.378648732253622	2.897992844371744	-0.5054072602160179	0.9100753682146399	0.2325234521711947	4.908231604788606
1	599	0.8707255549812948	2.05054850720908	8.666666666666668	11.33333333333333	0.2980636312939512	9.95338498690652	5.526976461902228	-0.9018336707431994	0.9328066302423783	0.1470018112011306	4.908231604788606
1	600	1.287628966265906	1.685219614778609	5	5	0.4331296839254071	3.883106182753783	2.966972349569324	-0.1866525272138041	0.773130808598381	0.4517274603639478	4.908231604788606
1	601	0.9333511070276964	1.98345237228104	4	11	0.3199910839549927	4.285632673365762	5.545885625350113	0.2567631386332327	0.4477475307813106	0.7580048358588625	4.908231604788606
1	602	0.5501318325236179	2.449868167476382	6	1	0.1833772775078726	10.90647667573829	0.4081852294240402	-2.138915253320937	0.9999930270163785	0.0002243394895768969	4.908231604788606
1	603	0.7711234796246585	2.017478920350457	4	11	0.2765268650817843	5.187236682180894	5.452349409474468	0.05401389922898543	0.5965444379864884	0.6303001747674859	4.908231604788606
1	604	0.7687921889454821	2.161750807086293	2	10	0.2623377954141937	2.601483247044056	4.625880081654027	0.4124493295375292	0.3534336715517157	0.8632573847348357	4.908231604788606
1	605	0.7480906678409823	2.086866539094764	4	15	0.2638807619426396	5.346945459892114	7.187809914527002	0.3750565586267139	0.4104339125192894	0.7793403029947601	4.908231604788606
1	606	0.6746783050657307	2.274335245336891	4	12	0.2287810122044432	5.928751480470829	5.276266999161099	-0.132936775166263	0.7050896551072152	0.5156517788119268	4.908231604788606
1	607	0.5256623993733557	2	4	0	0.2081285287787387	7.60944668054709	0	-1.550343849528842	1	0.001876404462680004	4.908231604788606
1	608	0.8427413227041789	2.157258677295821	2.5	7.5	0.2809137742347263	2.96650933405998	3.47663452646367	0.1039325837651993	0.567477339909803	0.6916883623909563	4.908231604788606
1	609	0.5723417961362575	2.208357815431459	7	0	0.2058265458646861	12.23045398266442	0	-2.491824951930153	1	0.00001564983276858278	4.908231604788606
1	610	0.524128698964871	2.473729903594847	4	3	0.1748343629407152	7.631713370971305	1.212743556052895	-1.30779684655791	0.9974942392255641	0.02087954568589645	4.908231604788606
1	611	0.9999999999999999	1.984792544431458	3	3	0.3350316596929451	3	1.511492981176704	-0.3032674777145944	0.8981769167512108	0.32297486770013	4.908231604788606
1	612	0.9999999999999999	2	12	0	0.3333333333333334	12	0	-2.444872403391167	0.9999999999999996	0.000001881676423565182	4.908231604788606
1	613	0.7945458409259207	2.20337628605614	6	8	0.2650321813814996	7.551483741967518	3.630791549599244	-0.7987993452760336	0.9486172895289079	0.1399949241875926	4.908231604788606
1	614	0.9448315188060603	2.030946501713816	5	10	0.3175073921142127	5.291948776558881	4.923812612277818	-0.07500382906175403	0.6685093221956475	0.5439638271644269	4.908231604788606
1	615	1.145545102660484	1.820445293592293	3.833333333333333	7.166666666666666	0.3862268414988	3.346296295475896	3.936765741817295	0.1203018712004791	0.5305652665375837	0.702141711712725	4.908231604788606
1	616	0.7741257263505077	2.053279858128016	4.166666666666666	3.833333333333333	0.2737936610864	5.382415962727078	1.866931737609407	-0.7162425305455977	0.9655797874222041	0.1310895400204437	4.908231604788606
1	617	0.9556277512033854	1.999301245487646	4	2	0.3234012567725012	4.185730264700824	1.000349499363306	-0.6489874606222277	0.9844947288839889	0.09061919430815424	4.908231604788606
1	618	0.7264505839709738	2.131492734265392	2.5	14.5	0.2541864911510092	3.441390309488539	6.802744277238811	0.6848401294818367	0.246396382267969	0.8995819768074323	4.908231604788606
1	619	0.9000434334040363	2.092982338365026	7	12	0.3007135594666314	7.777402445485814	5.733445419025387	-0.4164345106425473	0.8161596252718757	0.3370406288794076	4.908231604788606
1	620	0.893606260835727	2.106393739164273	6	6	0.297868753611909	6.714366564966345	2.848470297096754	-0.7876352583072722	0.9628271063249857	0.1144999474378571	4.908231604788606
1	621	0.8141583372001435	2.168315523033754	7	11	0.2729808794154173	8.59783617038512	5.073062422488023	-0.7181351720359387	0.9105595182981818	0.1972568075278989	4.908231604788606
1	622	0.5711583238138406	2.354335223038327	5.5	10.5	0.1952348602608976	9.62955413706381	4.459857669057635	-1.053270685711423	0.9512108205377885	0.1308615717810739	4.908231604788606
1	623	0.946862392181631	2.026568803909184	3	6	0.3184409961886711	3.168359018978259	2.960669279239964	-0.04231457609613765	0.6864578019644989	0.5854282725740207	4.908231604788606
1	624	0.8883164006382527	1.990647818062653	7	7	0.3085541650250497	7.880075156746539	3.516443208328317	-0.8890436107703114	0.9629017996339526	0.1061498924999463	4.908231604788606
1	625	1.216432492753641	1.729838266394857	7.833333333333333	4.166666666666666	0.4128719293623924	6.439595604356966	2.408703025948423	-0.8212515021654427	0.9724820559338967	0.08774043470947879	4.908231604788606
1	626	0.9731154793898706	1.678375970931379	7.75	3.25	0.3670068328042204	7.964111314783666	1.936395692197906	-1.22808296509581	0.9935692965524497	0.02864024427588996	4.908231604788606
1	627	0.9645386895149104	2.03546131048509	6	6	0.3215128965049701	6.220590283441656	2.947734731725303	-0.6668095182230735	0.9446684701858735	0.1548977320137691	4.908231604788606
1	628	0.5991074134421527	2.395123861498361	5	3	0.2000872205351122	8.345748838714345	1.252544825854324	-1.445164895222079	0.9987656361093219	0.01042642047930431	4.908231604788606
1	629	0.6176745869287199	2.21815421250757	2.5	8.5	0.2178109577882495	4.047438656058067	3.832014903233871	-0.04389029902623635	0.677874545952522	0.5845630455387858	4.908231604788606
1	630	0.5307088327895467	2.236248496440973	5	0	0.1918023191695315	9.421361942891869	0	-1.919502318044676	1	0.0002595788299956103	4.908231604788606
1	631	0.5259467668244088	2.392801954534012	2	5	0.1801959733551941	3.802666212924387	2.08960043288402	-0.3490189375678713	0.8842836516404996	0.3682153669232013	4.908231604788606
1	632	0.752645517203586	2.247354482796414	6.5	6.5	0.2508818390678619	8.636203699386135	2.892289600843014	-1.170261422248127	0.9847321267322989	0.05307769156738718	4.908231604788606
1	633	0.810455530236267	2.137669713256521	4	7	0.2749053935293742	4.93549596587231	3.274593804922378	-0.3383911548366034	0.8414558386743671	0.3571580914180547	4.908231604788606
1	634	1.258770739119622	1.608771301722412	8	2	0.4389720259340967	6.355406708607765	1.243184781987796	-1.041560859033699	0.9963387172769729	0.02319011647085567	4.908231604788606
1	635	0.934587933633908	2.002320440601609	10.5	8.5	0.3182216857130189	11.23489788614477	4.245074778064057	-1.4241021351277	0.9891466831612385	0.03248537716856115	4.908231604788606
1	636	0.9154092716499381	2.080439830958942	5	4	0.3055592055196542	5.462037751691083	1.922670360601715	-0.7211084716614155	0.9722883841051947	0.1057643835041424	4.908231604788606
1	637	1.00080940255704	1.944922851415606	7	2	0.339748937197988	6.994338764319354	1.028318423295971	-1.215513207486535	0.9988847727448735	0.009315484312255706	4.908231604788606
1	638	1.030298484897721	1.887687143890163	6.5	9.5	0.3530855240454703	6.308851362278052	5.032613603768215	-0.2600198729955417	0.7563481284099616	0.4209043477543564	4.908231604788606
1	639	0.9420506272260022	2.057949372773998	3	6	0.3140168757420007	3.184542224480985	2.915523617528231	-0.05480968067812689	0.6969968929017752	0.5740340288783121	4.908231604788606
1	640	0.5695631973467786	2.202789711082724	5	2	0.2054439734620322	8.778657088961717	0.9079395958395647	-1.603574999485204	0.9995663536429598	0.005285809306498579	4.908231604788606
1	641	0.9945155972058367	1.884815091209333	5	9	0.3453981861851492	5.027573236707258	4.775004212336516	-0.05145825313628802	0.6543169618561611	0.5628827152236299	4.908231604788606
1	642	0.9860396773138772	2.003381935494666	3.5	7.5	0.3298429612902607	3.549552903930332	3.743669575491172	0.03954920777810381	0.601132119088028	0.6378756695595301	4.908231604788606
1	643	0.8236930605827223	2.176306939417277	6	8	0.2745643535275741	7.284266782283312	3.675952070502547	-0.7351557551319288	0.9388386552826914	0.1598373101196133	4.908231604788606
1	644	1.147845602814427	1.846650215325526	6	3	0.3833184858235727	5.227183852330374	1.624563209157161	-0.7339956491984603	0.9805871663520761	0.08190429201571958	4.908231604788606
1	645	0.9440979392711321	2.049683445126382	6	14	0.3153529994512701	6.355272848738718	6.830323010749969	0.09678641927731753	0.5487302149372224	0.6408091856344857	4.908231604788606
1	646	0.9743734046809164	2.025626595319084	8	9	0.3247911348936388	8.210404719143382	4.443069626355438	-0.7675544668903619	0.9350774096005339	0.1527361362684307	4.908231604788606
1	647	0.9331700666838801	2.036461350173647	7	11	0.3142376731962794	7.501312193687535	5.401526524950762	-0.4278090028775667	0.8265653564080211	0.3253047756001247	4.908231604788606
1	648	1.07712766810498	1.907158470127162	6.833333333333334	7.166666666666666	0.3609331070187052	6.344032871567958	3.757771983252562	-0.5269231561510196	0.8912787378497578	0.2388581234561149	4.908231604788606
1	649	1.10124397099729	1.89875602900271	5	7	0.3670813236657633	4.540319976028549	3.686624238753113	-0.1739314290797824	0.7481912698562847	0.4665779328578594	4.908231604788606
1	650	0.9115055009181058	2.088494499081894	5	9	0.3038351669727019	5.485430417001099	4.309324254364287	-0.2396191250407519	0.7707395365283276	0.4283566759285126	4.908231604788606
1	651	0.9503800079867654	2.016453012925476	5.75	10.25	0.3203348490757132	6.050211443505104	5.083183160875774	-0.1970217301249335	0.7279301427897488	0.4612395441652984	4.908231604788606
1	652	0.9668435888408359	2.029981236102935	3.5	14.5	0.3226226574184151	3.620027107172739	7.142923167032045	0.7177526130637909	0.1903673449986272	0.92034469137091	4.908231604788606
1	653	1.245178107653486	1.711865381149452	2.833333333333333	5.166666666666666	0.4210888721685848	2.275444224338873	3.018150097291791	0.1513184243849279	0.4994721802902685	0.7582377567163332	4.908231604788606
1	654	0.7119670813484957	2.130516687408741	3	3	0.2504735784858237	4.21367796151175	1.408109130395395	-0.5716048175842323	0.9621520528330838	0.1701835187411074	4.908231604788606
1	655	0.4082737442539166	2.118798414277953	2	5	0.1615599866729202	4.898674059128684	2.359828082891928	-0.5172628719801624	0.9112746058120125	0.3158409561506559	4.908231604788606
1	656	0.6194562270596775	2.232550231680158	3.5	5.5	0.2172001487448894	5.650116742894273	2.463550392709796	-0.6492290109284117	0.9311469968464283	0.209088585113292	4.908231604788606
1	657	0.7672393130439205	2.209508809521574	4	7	0.2577441158785982	5.213497186595574	3.168124956023919	-0.4167228434322727	0.8725529790787618	0.3082245812776889	4.908231604788606
1	658	0.53910794055164	2.460892059448359	5	3	0.1797026468505467	9.274580513289733	1.219070128850954	-1.641224586178778	0.9993247046123095	0.006467905888001724	4.908231604788606
1	659	0.9906762809204046	1.99966750638448	5	6	0.3312917682328674	5.047057344862103	3.00049882335107	-0.4169645375972792	0.8809583327419805	0.2839016371807846	4.908231604788606
1	660	0.9823733416756085	1.868666208569078	3.5	11.5	0.3445667183365792	3.562800262912409	6.15412209375053	0.5279542693767661	0.2763394178363415	0.8744180147701461	4.908231604788606
1	661	0	1.883737713324908	0	0	0		0		1	1	4.908231604788606
1	662	0.5276088546326494	2	3	0	0.2087383313544095	5.686030425112495	0	-1.158468239266673	1	0.009095082068750315	4.908231604788606
1	663	0.8873092675449752	2.10645711340121	3.5	8.5	0.2963856075050651	3.944509685652072	4.035211515071104	0.01847953330697384	0.6184135826589688	0.6173708188593121	4.908231604788606
1	664	0.5785671966632464	2.164352888594202	0	6	0.2109311167222513	0	2.77219118546659	0.5648044771892925	0.2413734536983339	1	4.908231604788606
1	665	0	3	0	0	0		0		1	1	4.908231604788606
1	666	0.9121494203724769	2.087850579627523	9.5	7.5	0.3040498067908257	10.41496029907103	3.592211086934207	-1.390062605334345	0.9911699305872342	0.02887747353006909	4.908231604788606
1	667	0.1528339209318693	2.007720374313962	1.5	7.5	0.0707382921448311	9.81457513393688	3.735579962206016	-1.238530627976078	0.9245980793908657	0.3062960995759827	4.908231604788606
1	668	0.9514715025380728	2.048528497461927	4.666666666666666	2.333333333333333	0.3171571675126909	4.904683591908136	1.13902898408505	-0.7672120859474539	0.9843384065456947	0.07419393734798085	4.908231604788606
1	669	0.008499997342647864	1.886760373478816	0	2	0.004484870508300505	0	1.06001802248602	0.2159674008561123	0.9910503730468753	1	4.908231604788606
1	670	1.249991986340773	1.709901507288886	7	4	0.4223097854808055	5.600035901423497	2.339316026653577	-0.6643370030845064	0.9587527461478039	0.129293733710557	4.908231604788606
1	671	0.6134349600485655	2.175551526752899	3	7	0.2199490614069201	4.890494013843767	3.217574906372267	-0.340839479913571	0.8414286947546349	0.3829638022929349	4.908231604788606
1	672	0.9999999999999999	2	9	1	0.3333333333333334	9.000000000000002	0.5000000000000001	-1.731784619068743	0.9999830649121917	0.0003556368439768809	4.908231604788606
1	673	0.5558054365917002	2.251236754209104	4	0	0.1980039482175142	7.196762997729431	0	-1.466263937241281	0.9999999999999999	0.001537076210115118	4.908231604788606
1	674	0.9385207401817494	2.030375094966868	9	5	0.3161177731702968	9.58955898860275	2.462599158349896	-1.45204228408855	0.997405773790634	0.01203507158474693	4.908231604788606
1	675	0.5693727456286534	2.280480169991264	3	3	0.1997902216314206	5.268956097797854	1.315512425618458	-0.8054721110394033	0.9831043594583895	0.09862239335694345	4.908231604788606
1	676	0.5586382886718421	2.020049761651362	1	2	0.2166366298559549	1.790067061778905	0.9900746199267033	-0.1629899536671633	0.879539845211023	0.5192826680803571	4.908231604788606
1	677	0.7601540822726056	1.905397972710757	2.5	7.5	0.285176978949432	3.288806912048461	3.936185567222976	0.1318965173817214	0.5559768416719325	0.7014655257796162	4.908231604788606
1	678	0.810975902755954	2.122738297396346	4	8	0.2764331654098593	4.932329045051435	3.768717043364429	-0.2370735725982763	0.7832009971632734	0.4339665893653977	4.908231604788606
1	679	0.9430707556466633	2.07747338522948	2.5	9.5	0.3122188293441442	2.650914562911826	4.572862433542378	0.4492655803197155	0.3399329810196946	0.8515616964902024	4.277977113810534
1	680	0.8913956648484846	2.012749056968865	3	12	0.3069391336292184	3.365508851234907	5.961995092459072	0.5290064630794851	0.2770450526101609	0.8845487538089384	4.908231604788606
1	681	0.7088555477761699	2.288778018333493	1.166666666666667	10.58333333333333	0.2364717141515481	1.645845433991096	4.624010388320349	0.6067694424655254	0.2372175085539385	0.932534810405421	4.908231604788606
1	682	0.7486447092461552	1.631435424792434	1	6	0.3145460098336409	1.335747100927149	3.677742869144438	0.5671195611142416	0.2994733377971572	0.928903509693332	4.129633200476952
1	683	0.8653425404225217	1.425203090760421	1.5	4.5	0.3777888240434744	1.733417612021701	3.157444738348843	0.3621156780393465	0.4298582552490808	0.8362772313190951	3.932519945111051
1	684	0.1226376923771507	2.804341230229093	0.5	3.5	0.04189906918357702	4.077049969778765	1.248064950966783	-0.8507421460538472	0.9163458900535625	0.1573542234776376	3.325314294036308
1	685	0.09026269886183852	2.865505409719261	0	5	0.03053781472226813	0	1.744892884529525	0.5247302150232399	0.8563560465611177	1	3.325314294036308
1	686	0.5676614883532931	2.0297072512301	0	1	0.2185525219050506	0	0.4926818876928937	0.1529459453998595	0.7814474780949494	1	3.22128112912594
1	687	0.9662551623718048	1.978688547449385	1.5	5.5	0.3281064962801865	1.552384979054648	2.779618857697306	0.369058010800244	0.4279063636117405	0.8325297891595034	3.325314294036308
1	688	0.376331400873026	2.740250479736842	3.541666666666667	10.06547619047619	0.12075132798994	9.411031496310411	3.673195667661309	-1.341249772030273	0.9574545264074817	0.1403719781009896	4.277977113810534
1	689	0.6262948573229513	2.035004924633204	1.666666666666667	13.33333333333333	0.2353342008176925	2.661153364392458	6.551990696404125	0.9095040082030666	0.21882150042843	0.9271414498933988	4.277977113810534
1	690	0.9734805020444929	2.014145871803803	2.5	10.5	0.3258374308667566	2.568104851355038	5.213127880651735	0.5388953175551332	0.2474841023758093	0.9025876429213191	4.908231604788606
1	691	0.7699512489646315	2.013785110142995	5.333333333333334	12.66666666666667	0.2765891412258064	6.926845486003395	6.289979304577949	-0.1297547126350153	0.6788272065254943	0.5154762763256787	4.908231604788606
1	692	0.5868559433171138	2.296475175489695	3	12	0.2035340094966161	5.11198707990066	5.225399398206491	0.02310655393587839	0.6348754104153198	0.6151183630944396	4.908231604788606
1	693	0.8798640093622885	2.024416505304769	4	11	0.3029542101456253	4.54615708500128	5.433664451547231	0.1808201890228804	0.5053570684284071	0.7116705541144331	4.908231604788606
1	694	0.8873069827483084	2.112693017251691	0	7	0.2957689942494361	0	3.313306733557528	0.6750510164037441	0.08590253800751987	1	4.908231604788606
1	695	0.397691272596344	2.574110725469761	0.5	5.5	0.1338215913627963	1.257256657245027	2.136660224278534	0.1791691260403314	0.6180644923302905	0.5776775943757823	4.908231604788606
1	696	0.3222322141537233	2.677767785846277	0.5	7.5	0.1074107380512411	1.551676021322534	2.800840326649054	0.2545039447828421	0.5968556907096305	0.5970851604145773	4.908231604788606
1	697	0.9999999999999999	2	0	3	0.3333333333333334	0	1.5	0.3056090504238959	0.2962962962962962	1	4.908231604788606
1	698	1.123670904593405	1.640813408131585	1	6	0.4064667321211121	0.8899402804790474	3.656722921853909	0.5637025438399264	0.1503409763134735	0.9740513083701596	4.908231604788606
1	699	0.6298661605716327	2.143689141848034	0	5	0.2270970259803846	0	2.332427730491555	0.4752073492652576	0.2758194524725078	1	4.908231604788606
1	700	0.9668771644585942	2.033122835541406	0	7	0.3222923881528647	0	3.442979380110081	0.7014704393229968	0.06565934483255113	1	4.908231604788606
1	701	0.9999999999999999	2	0	0	0.3333333333333334	0	0	0	1	1	4.908231604788606
1	702	0.9999999999999999	2	2	6	0.3333333333333334	2	3	0.2037393669492639	0.4682213077274805	0.8049077884468832	4.908231604788606
1	703	0.6440772321335023	2.283984184194462	0	9	0.2199671183609357	0	3.940482627805152	0.8028314360635933	0.1069094741966448	1	4.908231604788606
1	704	0.4304123327550532	2.189066838945739	0	6	0.164312179842832	0	2.740893924869657	0.5584279931280272	0.3406155220908972	1	4.908231604788606
1	705	0.8931564726615673	2.106843527338433	1	4	0.2977188242205224	1.119624646530348	1.898574786449938	0.1587028083922578	0.5329196927219749	0.8291735413086048	4.908231604788606
1	706	1.339831846034521	1.59870854851314	1	8	0.4559514813954993	0.7463623162560914	5.004039046041447	0.8674563616010804	0.03567228320104026	0.9958242096258736	4.908231604788606
1	707	0.8445578712730945	2.155442128726905	0	8	0.2815192904243648	0	3.711535509758796	0.7561858951679705	0.07101022657068987	1	4.908231604788606
1	708	0.9999999999999999	2	0	0	0.3333333333333334	0	0	0	1	1	4.908231604788606
1	709	0.2897900010839157	1.846945207940178	0	4	0.1356227949350218	0	2.165738313623843	0.4412461529954881	0.5582300631280818	1	4.908231604788606
1	710	0.6156596702682902	2.221552258466501	3	5	0.2169946009436221	4.872822023071074	2.250678542872277	-0.5342338527058426	0.926789010695959	0.2416173904748048	4.908231604788606
1	711	0.6844663161607595	2.2312340920033	1	13	0.2347519361880359	1.460992274403072	5.826372072115493	0.8893997164790343	0.125047338159649	0.9763826398588118	4.908231604788606
1	712	0.8782408934324699	2.121759106567529	2	6	0.29274696447749	2.277279519726423	2.827842228379303	0.1121712977268096	0.5702319356001004	0.7300932492913743	4.908231604788606
1	713	0.2618913501547303	1.928871128398358	0	2	0.1195434706950518	0	1.036875906614199	0.228212375574651	0.7752036999957151	1	4.543469231251327
1	714	0.6480470044953482	2.194619034126912	0	7	0.2279715575767858	0	3.189619652043535	0.6498510887162811	0.1634681334916635	1	4.908231604788606
1	715	0.9974723261359912	1.798002765707181	2	8	0.3568167461217895	2.005068158379492	4.449381365024477	0.4980028253475745	0.2471250517764441	0.9206706370962856	4.908231604788606
1	716	0.586198749660624	2.413801250339375	1	6	0.1953995832202081	1.705906061005663	2.485705896107401	0.1588759247507683	0.5894144970141802	0.7816959602918734	4.908231604788606
1	717	0.3007127935759764	1.764745442269988	0	6	0.1455913212657197	0	3.39992378293507	0.7279507073032061	0.3890396864679397	1	4.670541217729641
1	718	0.6721395005812075	2.217850771016216	4	7	0.2325750045551838	5.951145553179287	3.156208745637386	-0.5694386558317833	0.9113970863556069	0.2399651983598711	4.908231604788606
1	719	0.7607735619236832	2.235434366761803	7.5	8.5	0.2539121382865622	9.85838674655779	3.802393005307911	-1.233844331090954	0.9809984881202342	0.05755555409062962	4.908231604788606
1	720	1.049548212017606	1.915863011632714	4	9	0.3539300733898376	3.811163655179378	4.697621878680213	0.1806064372830291	0.4884323523908029	0.7316025826236431	4.908231604788606
1	721	0.7799405689338509	2.190166887049225	0.7083333333333334	11.29166666666667	0.2625967512935314	0.9081888563658101	5.155619297066326	0.8653687891493559	0.1040962965376564	0.9741499992967962	4.908231604788606
1	722	0.8421741026328868	2.042402049486399	2	0	0.2919576597116859	2.37480586703795	0	-0.757606533653804	0.9999999999999999	0.08523927506432472	3.134616402507349
1	723	1.002744773478272	2.077226545064633	1	3	0.3255695166514271	0.9972627396812539	1.44423342130295	0.1425918275882715	0.606393050546892	0.7931055854496026	3.134616402507349
1	724	0.03144136794668589	3.048529950596219	0	1	0.01020833140795623	0	0.328026956010199	0.1046466022916914	0.9897916685920438	1	3.134616402507349
1	725	0.577214127339788	2.307857673733883	0	1	0.2000692416476358	0	0.4333022834905153	0.138231358434774	0.7999307583523643	1	3.134616402507349
1	726	1.024396915520001	2.055574403022903	2	4	0.3325994983630661	1.952368237056596	1.945928103656889	-0.002054520417412299	0.681832837625105	0.6473828742242747	3.134616402507349
1	727	1.520191441082767	1.559779877460137	0	2	0.4935732459359234	0	1.282232210391567	0.4090555416496648	0.2564680572318767	1	3.134616402507349
1	728	1.305013693129771	1.347015195248657	0	2	0.4920812510182407	0	1.484764245462579	0.4899268982428222	0.2579814555671955	1	3.030583237596981
1	729	0.084320725473956	2.98992290788337	0	4	0.02742812071204352	0	1.337827135761064	0.4267913403027398	0.8947193570456348	1	3.134616402507349
1	730	1.026657106180968	2.053314212361936	1	1	0.3333333333333333	0.9740350443975115	0.4870175221987558	-0.1553675026421719	0.8888888888888891	0.5555555555555555	3.134616402507349
1	731	0.6065521224685724	2.486425082298532	0	0	0.1961062375544551	0	0	0	1	1	2.937503147141448
1	732	1.112677196002677	2.173967321723822	2	2	0.3385450388691137	1.797466513365291	0.919977030019993	-0.2987195040792391	0.8842019402100917	0.416672097667773	2.937503147141448
1	733	1.192197370250121	2.391956648276719	1.892857142857143	4.035714285714286	0.3326300611211286	1.587704511091166	1.687202102354911	0.0242445681906922	0.6543366503850598	0.6691390176577469	4.103912698347962
1	734	1.181178473621056	2.40678645075301	2	6	0.3292056913926262	1.693224220272775	2.492950713646731	0.1948692752884065	0.4783983463929814	0.7980594970202207	4.103912698347962
1	735	1.004126209615661	1.992436090987077	6	6	0.3350927192181814	5.975344476165561	3.011388935957051	-0.6038744254278452	0.9317740667301015	0.181264971257511	4.908231604788606
1	736	0.92264462369938	1.77832628546903	5	7	0.3415973939472931	5.419204612012264	3.93628551587976	-0.3144704062870518	0.8053191730047977	0.3922588857078392	4.715607785296274
1	737	0.9747928896845167	2.025207110315483	2	7	0.3249309632281722	2.051717878909932	3.456436610529948	0.286196505122035	0.398087345999296	0.8447536570742479	4.908231604788606
1	738	0.7207639476990433	2.136212131058111	0	4	0.252282108015616	0	1.872473216421028	0.3814965077430723	0.3125727341523575	1	4.908231604788606
1	739	0.9999999999999999	2	2	2	0.3333333333333334	2	1	-0.2037393669492639	0.8888888888888888	0.4074074074074074	4.908231604788606
1	740	0.8596957087673849	2.076269166095592	0	4	0.2928153930341238	0	1.926532486884621	0.3925105092850637	0.2501100804445179	1	4.908231604788606
1	741	0.9999999999999999	2	2	0	0.3333333333333334	2	0	-0.4074787338985278	1	0.111111111111111	4.908231604788606
1	742	0.6030326942085771	2.334989084272682	0	7	0.205251267579201	0	2.997872686921106	0.6107846834277949	0.2002667764663496	1	4.908231604788606
1	743	0.6668283618494704	2.199881051555975	0	3	0.2326110762155436	0	1.363710095997282	0.2778414316608061	0.4519044098647264	1	4.908231604788606
1	744	0.9970321270789444	2.002967872921055	0	1	0.3323440423596482	0	0.4992591311720025	0.1017187393286233	0.6676559576403518	1	4.908231604788606
1	745	1.06211343488175	1.831187418450064	4	4	0.367094017775117	3.766076078724432	2.184374990619824	-0.3222547783933946	0.8730305620491872	0.3309383932469292	4.908231604788606
1	746	0.5494865252386426	2.414585750119487	0	9	0.1853822964462807	0	3.727347434049352	0.7594074066131781	0.1579736296756215	1	4.908231604788606
1	747	0.9866008247824358	1.857818729665378	0	8	0.3468548875779208	0	4.306125173708915	0.8773272168957431	0.033119017945384	1	4.908231604788606
1	748	0.8451757562296626	2.120558764098004	0.5	4.5	0.2849802470304335	0.5915929276420623	2.122082196535643	0.3118209147670198	0.3731120380220515	0.8131082208350697	4.908231604788606
1	749	0.9632238802185964	2.036776119781404	0	7	0.3210746267395321	0	3.436803845064362	0.7002122397222091	0.06648968540278195	1	4.908231604788606
1	750	0.9999999999999999	1.823223370904717	0	0	0.354205058765699	0	0	0	1	1	4.908231604788606
1	751	1.004999190013297	1.802974259090693	2.5	5.5	0.3579090786396101	2.487564193924298	3.050514987814554	0.1146952383707864	0.5491868338483559	0.7165959243345728	4.908231604788606
1	752	0.1503029241597993	2.065682378708966	0	3	0.0678266791594784	0	1.452304589960715	0.326816244923849	0.8100093039226964	1	4.443795596204573
1	753	0.9999999999999999	2	0	0	0.3333333333333334	0	0	0	1	1	4.908231604788606
1	754	0.9908366789587292	2.00916332104127	0	1	0.3302788929862431	0	0.4977196176773421	0.1014050798238113	0.6697211070137569	1	4.908231604788606
1	755	1.003657582916921	1.509850666136063	0	1	0.399305466093087	0	0.662317156543138	0.1358935427193154	0.600694533906913	1	4.873794172186216
1	756	0.6827006652505002	1.689100277110485	3	4	0.2878406248421981	4.39431240175989	2.368124648491996	-0.4475420232921431	0.8891791141750407	0.3255214048006214	4.527368711351726
1	757	0.9227723204878416	2.077227679512158	2	6	0.3075907734959472	2.167381872640763	2.888465265111966	0.1469130738997105	0.5325247658160042	0.759407244287339	4.908231604788606
1	758	1.016042706563258	1.916883140637738	1	9	0.3464263194832923	0.9842105981769977	4.695121893036078	0.7560587180194621	0.08960250091616352	0.9857784953411234	4.908231604788606
1	759	0.6407680377739927	2.014338593996031	0	4	0.2413342010851087	0	1.985763471902123	0.4561162358228515	0.3312851928497088	1	4.353634700855864
1	760	0.7091331713500529	2.158190983901381	1	8	0.2473153131470305	1.410172363106626	3.706808183184201	0.4679151280956086	0.3068354472390412	0.9224614411611294	4.908231604788606
1	761	0.9463259001221398	1.901048182441288	0	7	0.3323503946731802	0	3.682179160241346	0.7502048511013438	0.05913439749712104	1	4.908231604788606
1	762	0.9999999999999999	2	5	3	0.3333333333333334	5.000000000000001	1.5	-0.7130877843224237	0.9803383630544125	0.08794391098917853	4.908231604788606
1	763	0.8959640421924179	2.100486306972077	3	5	0.2990084726223617	3.348348659907177	2.380401140156763	-0.1972090149140595	0.8076915960779179	0.4457059208520113	4.908231604788606
1	764	0.8487659609395485	1.979518317622444	0	9	0.3000992394481269	0	4.546560605112107	0.9263133794820027	0.04030214757835412	1	4.908231604788606
1	765	0.9709180364271939	2.029081963572806	2	7	0.3236393454757313	2.059906114587844	3.449835997592924	0.2831834344673193	0.4013454781518671	0.8428139388703617	4.908231604788606
1	766	0.9031271734692199	2.048617056884865	0	4	0.3059638989658948	0	1.952536705948557	0.3978085924151599	0.232021508122454	1	4.908231604788606
1	767	1.052829128053959	1.68569601956495	4	5	0.3844511447957204	3.799286981538561	2.966133835500434	-0.1697460945455956	0.7650586206094527	0.4781885619427844	4.908231604788606
1	768	0.9001256471819522	2.070741978294443	0	4	0.3029840977978991	0	1.931674753266258	0.3935581913823428	0.2360319237250461	1	4.908231604788606
1	769	0.702078894437942	2.172250180014161	0	4	0.2442583560380157	0	1.841408525041035	0.3751674071868382	0.3262071049723584	1	4.908231604788606
1	770	1.109670963933638	1.871206997089671	3	7	0.3722631313469464	2.703504099418258	3.740900932332582	0.2113585740131356	0.4539854626921209	0.7837942408206158	4.908231604788606
1	771	0.6282453643162526	2.322575745263567	0	5	0.2129052697490399	0	2.152782319455677	0.4386065069454676	0.3020890779475153	1	4.908231604788606
1	772	0.9689163357492779	2.031083664250723	0	2	0.3229721119164259	0	0.984696019766281	0.2006213437046419	0.4583667612429045	1	4.908231604788606
1	773	1.132452700438692	1.644972342057447	2	5	0.4077347482331797	1.766078176355831	3.039564783044471	0.2594593550651099	0.4031752892625775	0.8512475007384388	4.908231604788606
1	774	0.9540213281283847	1.648266304720779	2	4	0.3666087161486666	2.09638919071509	2.426792314168924	0.07152428612833604	0.6132888887648186	0.7111890408072546	4.619453633706892
1	775	0.9168235819152559	1.94754455381569	1	10	0.3200788231367808	1.090722380756162	5.134670721862403	0.8350972112112802	0.0886985393357534	0.9856436430665829	4.842488140082075
1	776	0.9952254877486998	1.9923982656306	1.5	9.5	0.3331160714675002	1.507196126370468	4.768123002251873	0.6643791773599182	0.1549656459426368	0.9565216906109696	4.908231604788606
1	777	0.6832847784604492	2.316715221539551	0	6	0.2277615928201497	0	2.589873776550213	0.5276592437128397	0.2120842337431386	1	4.908231604788606
1	778	0.9999999999999999	2	0	0	0.3333333333333334	0	0	0	1	1	4.908231604788606
1	779	0.9999999999999999	2	2	3	0.3333333333333334	2	1.5	-0.101869683474632	0.7901234567901234	0.5390946502057614	4.908231604788606
1	780	0.8852291097303702	2.11477089026963	0	8	0.2950763699101234	0	3.782915698721394	0.7707288496799289	0.06097285796577973	1	4.908231604788606
1	781	0.9791643996782822	2.020835600321718	0	4	0.3263881332260941	0	1.979379222814166	0.4032774698086841	0.2058917369643886	1	4.908231604788606
1	782	0.5162061457217118	2.483793854278287	1	1	0.1720687152405706	1.937210566530339	0.4026099018956502	-0.3126585679325911	0.9703923572354594	0.3145297877166007	4.908231604788606
1	783	0.1219860636453753	1.965703765621558	0.5	2.5	0.0584311241714528	4.098828874858574	1.271809132038518	-0.5987207324266979	0.9124530614059766	0.1652502790248506	4.721766910194932
1	784	0.9832666616091831	2.016733338390817	0	2	0.3277555538697278	0	0.9917027511410267	0.2020488907193161	0.4519125953529965	1	4.908231604788606
1	785	0.9686295924078369	2.00907452364775	1.5	6.5	0.3252941039994703	1.548579572374279	3.235320503790153	0.3436555295740819	0.3483413219489557	0.874234184680938	4.908231604788606
1	786	0.8959029091546706	2.104097090845329	0	4	0.2986343030515569	0	1.901052958726817	0.3873193263480267	0.2419792268256778	1	4.908231604788606
1	787	0.8272609901204699	2.172739009879531	1	2	0.2757536633734899	1.208808359081908	0.9204971194910756	-0.0587403494385938	0.8138164142341886	0.6201090729417138	4.908231604788606
1	788	0.9819099858189977	1.860448318111413	1.5	8.5	0.3454560899170289	1.527634937686137	4.568791251685272	0.6196032622079405	0.1810787762634639	0.9474758768135833	4.908231604788606
1	789	0.7945151461496851	2.163005102267346	5	5	0.2686423352722395	6.2931462341915	2.311598800557061	-0.8111979536071467	0.9719684762151111	0.1018086776505915	4.908231604788606
1	790	0.7313954501115209	1.947770042017045	3	5	0.2729937558020858	4.101748239673311	2.567038147286713	-0.3158157050005011	0.8519522507656361	0.37943363953109	4.859511633166447
1	791	0.9209125278928609	1.696731397821349	0	6	0.351809701406044	0	3.536210862664633	0.7204653625584027	0.07416775956550802	1	4.908231604788606
1	792	0.7692143639931478	2.230785636006853	2	4	0.2564047879977159	2.600055450885751	1.793090261760908	-0.1644105767823885	0.8203055309236065	0.4811962344184962	4.908231604788606
1	793	0.7374710813041591	2.210660764025636	3	12	0.2501486093549053	4.067956122014627	5.428241273051716	0.2771436355427804	0.4607515155654476	0.764313550363747	4.908231604788606
1	794	0.8373527890992319	2.15840601191857	2.5	9.5	0.2795127527672599	2.985599418244409	4.401396191236334	0.2884535382581854	0.4306891446773142	0.7921623520587693	4.908231604788606
1	795	0.331008466141867	2.668991533858132	0	2	0.1103361553806223	0	0.7493467006652214	0.1526714224190517	0.7915017564229321	1	4.908231604788606
1	796	1.026657106180968	2.053314212361936	0	3	0.3333333333333333	0	1.461052566596267	0.4661025079265156	0.2962962962962963	1	3.134616402507349
1	797	0.9034896788454063	2.057728354486278	0	9	0.3051074485821919	0	4.37375515596027	0.8911061066664242	0.03777973509113439	1	4.908231604788606
1	798	0.885069376409659	2.114930623590341	5.5	6.5	0.2950231254698863	6.21420212538717	3.073386865506488	-0.639907712752678	0.9272766603884728	0.1867143988868232	4.908231604788606
1	799	1.005414860267449	1.853547853775806	1	8	0.3516712041499668	0.9946143025317843	4.316047186860292	0.6767066332175576	0.1190341007431271	0.9797624561416753	4.908231604788606
1	800	0.9623206782587881	1.85911606446852	2	7	0.341074695627793	2.078309284197007	3.765230226226433	0.3436922048225312	0.3583738834547474	0.867494166440036	4.908231604788606
1	801	0.8679381799775939	2.069804771985086	3	2	0.2954438812959222	3.456467371993528	0.9662747071946607	-0.5073502771078218	0.9709088119651754	0.1571048089657201	4.908231604788606
1	802	0.3156409949853032	2.074589767978652	2	2	0.1320546115781303	6.336312556907012	0.9640460156846682	-1.423199783200228	0.9917010001717677	0.08712022745561232	3.774780325740485
1	803	0.7989653117796109	2.149198265574282	0	7	0.2710044035265904	0	3.257028498545501	0.6635849244293719	0.1094143625953296	1	4.908231604788606
1	804	0.5461031560423991	2.253515311503544	2	5	0.1950634210957666	3.662311740686445	2.218755725544195	-0.2941091886808839	0.8603546179549597	0.4096550322081838	4.908231604788606
1	805	0.05952578552928486	1.868821549490085	0	2	0.03086880897869312	0	1.070193138850367	0.2195811109459132	0.9392152654103767	1	4.873794172186216
1	806	0.5146425348860747	2.485357465113924	1	3	0.1715475116286916	1.943096289585484	1.207069824807872	-0.1499575659916955	0.8612177435458912	0.5289462917903717	4.908231604788606
1	807	1.095177300634719	1.667131979801539	1	8	0.3964716436320827	0.91309416239767	4.79866027220733	0.7916427794521341	0.07343483511096899	0.9893762187561196	4.908231604788606
1	808	1.028356861682078	1.954579340921374	3	5	0.3447465154583417	2.917275229819457	2.558095184636013	-0.07816498078699637	0.7175845427957964	0.5595778987135012	4.595152990086798
1	809	0.9918388421743333	1.943393077957328	0.5	6.5	0.3379081684727127	0.5041141551825978	3.344665612801326	0.5787321557620484	0.1554002473590935	0.9442265372360732	4.908231604788606
1	810	0.7728439759963859	2.159990343659235	5	7	0.26351436588724	6.46961114441472	3.240755228628159	-0.6578450602527395	0.9314997143218884	0.1867762841736029	4.908231604788606
1	811	0.863615527863389	2.013074897650391	2.5	6.5	0.3002114931116185	2.894806681145574	3.228891288439706	0.0680661863975999	0.595721101958435	0.6710528794302512	4.908231604788606
1	812	1.04401324552122	1.879583352529035	2	8	0.3570989397844667	1.915684507433148	4.256262426050839	0.4768678634345941	0.2465365338079157	0.9209356837676674	4.908231604788606
1	813	0.6709017715956218	2.302020638467585	0	4	0.2256707976382599	0	1.737603882935963	0.3540183151179558	0.3595030279893985	1	4.908231604788606
1	814	0.9906590203568266	1.987352406837123	1	6	0.3326578975857998	1.009429056265807	3.019092124455681	0.4094474812943202	0.2646216258323618	0.9410559901749116	4.908231604788606
1	815	0.5602162789058475	2.348243714636444	0	7	0.1926161199224697	0	2.980951234477696	0.6073371174191126	0.2236456829685989	1	4.908231604788606
1	816	0.8104656902062803	2.18953430979372	0	5	0.2701552300687601	0	2.283590614513394	0.4652573061722393	0.2070868399739064	1	4.908231604788606
1	817	0.9962255296583209	1.995724277518819	1	1	0.3329686638688116	1.003788770945243	0.5010712207415988	-0.1024233554327753	0.8891318688814184	0.5550691966190415	4.908231604788606
1	818	1.195988308124689	2.382348679755088	1	4	0.3342302058681542	0.8361285751764592	1.67901534900895	0.2053861365452039	0.459134944600991	0.869196177091055	4.103912698347962
1	819	0.5250250431137375	2.474974956886261	2	5	0.1750083477045793	3.809342099452454	2.020222461681166	-0.3645141023960184	0.8921426723452643	0.3536588648624833	4.908231604788606
1	820	0.6575533874351828	2.740536987301455	0	4	0.1935067390566813	0	1.459567967348877	0.3659947946329853	0.4230609800197431	1	3.987947339012055
1	821	0.9822560720009098	1.898716833199178	1	5	0.3409459596888125	1.018064462521412	2.633357387776155	0.3290987580290259	0.3363016667750218	0.9180543016241522	4.908231604788606
1	822	0.5826345596353284	2.288967227866378	2	9	0.2028953186236245	3.432683432393372	3.931904262512836	0.1017109358964255	0.6077844576547178	0.686349374072053	4.908231604788606
1	823	1.12551477479713	1.804253094971356	2	2	0.384165171040008	1.776964678549415	1.108491932520006	-0.1569712312819831	0.8385573109416279	0.4972697755212654	4.258568532399194
1	824	0	0	0	0					1	1	4.908231604788606
1	825	0.9624199193457206	2.024917154737802	1	4	0.3221664966083477	1.03904748841839	1.975389457608671	0.190769720050855	0.4831417179207529	0.8569080655568975	4.908231604788606
1	826	0.9806978956033309	2.009653330711645	2.833333333333333	3.166666666666667	0.3279540834445222	2.889099024312937	1.575727822442544	-0.2675854172384676	0.8694026662124	0.3638823905861643	4.908231604788606
1	827	0.9780441848100135	1.883686587190737	0	7	0.3417666659558697	0	3.716117133073369	0.7571193522016816	0.05353762525063287	1	4.908231604788606
1	828	0.9899919106045062	2.010008089395494	0	4	0.3299973035348354	0	1.99004174217179	0.4054498447526907	0.2015144540073928	1	4.908231604788606
1	829	0.9730763059889621	2.026923694011038	1	2	0.3243587686629874	1.027668635897649	0.9867169671504709	-0.00834346706606603	0.7526248384835139	0.6915758090178652	4.908231604788606
1	830	0.1096026746594851	1.956361914548196	0	1	0.05305157466494567	0	0.5111528662276892	0.108898796999228	0.9469484253350543	1	4.693833911051494
1	831	0.5968323303363481	2.403167669663652	0	0	0.198944110112116	0	0	0	1	1	4.908231604788606
1	832	0.9999999999999999	2	0	0	0.3333333333333334	0	0	0	1	1	4.908231604788606
1	833	1.17424046108645	1.82575953891355	5	5	0.3914134870288166	4.258071634981663	2.738586266938162	-0.3095789869738521	0.8477584383305644	0.3455234187657323	4.908231604788606
1	834	0.5234489250695825	2.379897646241478	0	5	0.1802915746407806	0	2.100930688299303	0.4280422884383813	0.3700811755843037	1	4.908231604788606
1	835	0.3159787228548975	2.683651783400593	0	6	0.1053392150119653	0	2.235759511391262	0.4555122275016513	0.5128028260256685	1	4.908231604788606
1	836	0.7862372537615159	2.180390826938962	2	6	0.2650272404810077	2.543761428794681	2.751800239603541	0.04238569561507485	0.6407793129090358	0.6692241311003874	4.908231604788606
1	837	0.7057082442040209	2.162862605272591	2.5	7.5	0.2460138798150242	3.542540448595422	3.467626645223152	-0.01526289087482802	0.6613531894779491	0.6046405620171842	4.908231604788606
1	838	0.8104308263082255	2.080460985430168	2	6	0.2803393828221076	2.467823205973848	2.883976215857471	0.08593784803292662	0.6018634382914338	0.703834618964754	4.842488140082075
1	839	0.8117123282043086	2.120156599879766	4	12	0.2768583276111011	4.927854192936684	5.659959269367421	0.1491586248123408	0.5326129095400373	0.6860536762845947	4.908231604788606
1	840	0.9105449003929534	2.035192720805194	4	13	0.3091059074102462	4.392973919543963	6.387601462556696	0.4063841529129798	0.3576735459877257	0.8198906537650001	4.908231604788606
1	841	0.706296742260811	2.274391232999116	0	8	0.2369576245897457	0	3.517424743785543	0.7166378905905432	0.1149183169025287	1	4.908231604788606
1	842	0.9864318034503023	2.013568196549697	0	3	0.3288106011501009	0	1.489892423380832	0.3035497391621154	0.3023676085997101	1	4.908231604788606
1	843	0.9999999999999999	1.90297822679327	5	0	0.3444738202892533	5.000000000000001	0	-1.018696834746319	1	0.004850439673291795	4.908231604788606
1	844	0.8772732119869143	2.013004222709481	1	11	0.3035256067309213	1.139895743237303	5.464469411392552	0.8810859014754064	0.0811567202354341	0.9869724771301872	4.908231604788606
1	845	0.879874313163638	2.120125686836362	3	12	0.2932914377212126	3.409577885292878	5.660041795874057	0.4585080924839742	0.3167944193453978	0.8613588463376565	4.908231604788606
1	846	0.9811612023127223	1.975106460526936	1	3	0.331891869821511	1.019200512253106	1.518905466594258	0.1226735912248801	0.5951551823980461	0.8007551857665459	4.073451745821267
1	847	0.6962776911753652	2.183767617949875	3.5	7.5	0.2417592837755898	5.026730059513692	3.434431364561131	-0.324413928103774	0.816949786693731	0.391638807131359	4.908231604788606
1	848	0.9665068222449745	1.868265940704155	1	10	0.3409468423280173	1.034653845150548	5.352557032769635	0.8797268619937214	0.06816959104874758	0.9898111563741592	4.908231604788606
1	849	1.042448553419668	1.870988737181143	5	11	0.3578071018665013	4.796399768216768	5.879244370317669	0.2206180737364651	0.4635702010851798	0.7326970748371427	4.908231604788606
1	850	0.8107223283369294	1.407210087009777	2	8	0.365530672948931	2.466935879393736	5.685007571967766	0.6963972923859685	0.2293576525188016	0.9285289269557034	4.621028438448406
1	851	0.7360246189112004	2.183489011153533	3	7	0.2521052175717641	4.075950617572946	3.205878282072009	-0.1820605352485044	0.7709368204161285	0.4807209079021398	4.779027669633772
1	852	0.6051425626155087	2.355474047758501	0	10	0.2043974760173564	0	4.245429920790733	0.8997049103398296	0.1016158658786043	1	4.718691508738329
1	853	0.9853443072835592	2.054414199053017	1	8	0.3241521670979929	1.014873676752489	3.894054083002154	0.60246154767928	0.1564137365642043	0.9705801583970874	4.779027669633772
1	854	0.6203583148210575	2.22059533924855	2.5	13.5	0.2183627015289063	4.029929059177881	6.079450749711292	0.4348330615862505	0.4065037209452516	0.8029119808602843	4.713352942981961
1	855	0.8692404963140724	2.234132763743085	3.75	11	0.2800953747658645	4.314111015192574	4.923610708600193	0.1319456351774823	0.5433799588322042	0.6772015167754311	4.619324410298005
1	856	0.5858364952977155	2.178516369842943	2	12.75	0.2119253669404128	3.413921829816394	5.852606928502995	0.5336546318527702	0.3666607142918346	0.8519464058596338	4.569781564941818
1	857	0.4708259939157999	2.510571595673502	1.333333333333333	9.666666666666666	0.157921236523391	2.831902551182805	3.850384782224633	0.2382386427987706	0.5597374499899646	0.7452237689923511	4.275050508502491
1	858	1.020704989859281	2.632656026426517	3.291666666666667	9.458333333333334	0.2793879349205363	3.224895243355743	3.592696211882938	0.105972172641842	0.5698325523466947	0.666215341408237	3.470731602061847
1	859	0.7513506834154663	1.963883353602409	1	10	0.2767167298184984	1.330936434973655	5.09195211704234	0.8713113374713557	0.1476043326609059	0.9716604716569464	4.31650033727735
1	860	0.8023303758716828	1.600743535357282	0	4	0.3338766952288039	0	2.498838765641	0.6836123227404749	0.1968876666135151	1	3.655344824130173
1	861	0.08648035334300458	1.413261722486066	0	4	0.05766348409955591	0	2.83033208665951	0.674472123729936	0.788540641941688	1	4.196366294588028
1	862	0.3498744177839002	1.066080259698647	1	2	0.2470943620921177	2.858168386056878	1.876031360495642	-0.2340446368630591	0.8470061294858477	0.5732027153527111	4.196366294588028
1	863	0.3140838524488507	0.6135102297675629	4	4.5	0.3386005349434441	12.73545255132595	7.334841020833327	-1.161034093464092	0.878395900942634	0.3158638511034922	4.651552922429021
1	864	0.3550516625548891	1.145418233385362	5	5	0.2366269816645673	14.08245764579972	4.365217746902943	-2.032107705910774	0.9849880624112859	0.06347444596035567	4.781852787936549
1	865	0.1865802975577261	0.6783448702739662	0.5	5	0.2157184280178482	2.679811354922429	7.370882008705435	1.084480527330559	0.4615491344796164	0.7372177308023246	4.325638437538426
1	866	0.3667900048217014	1.178994688743393	3.346955128205128	8.114583333333332	0.2372840191448405	9.124990005744843	6.88262925253895	-0.4854242469742036	0.778550368555343	0.4464717404063062	4.619383492240462
1	867	0.4081096266957762	0.9842162446963344	2.75	4.166666666666666	0.2931135843132252	6.738385522206702	4.233486989388425	-0.5422581903030893	0.8333217892076291	0.4093104881737795	4.619383492240462
1	868	0.503045129878394	1.044733545757314	3.1875	7.3125	0.3250110224394854	6.336409619491884	6.999392361522442	0.1435219100436718	0.5817067671750081	0.6681055481985868	4.619383492240462
1	869	0.5220338435872871	1.081764452482464	3.875	4.625	0.325498440088493	7.422890388431449	4.275422426191225	-0.7045089722262808	0.8723231889077103	0.3203643387187319	4.467605220546845
1	870	0.4697920081194633	0.9395840162389265	0	0	0.3333333333333334	0	0	0	1	1	4.151598296958477
1	871	0	0	0	0					1	1	4.908231604788606
1	872	0.4697920081194633	0.9395840162389265	0	0	0.3333333333333334	0	0	0	1	1	4.151598296958477
1	873	0.3286313392239291	1.041592621392892	2.794791666666667	9.305208333333335	0.2398376825026415	8.504337027827702	8.933635033713802	0.09609130276590391	0.6210670003215254	0.633046136200206	4.467605220546845
1	874	0.1483846445122269	1.069618272954374	0	4	0.121826181517579	0	3.739651893709398	0.8748360553693663	0.5947328677492822	1	4.274688806842183
1	875	0.5133272829948969	1.091031996942566	1	4	0.3199578108308173	1.94807490879058	3.666253612368224	0.3845860631721922	0.4875802751031428	0.8545615344785246	4.467605220546845
1	876	0.2806082085173194	1.252364908504542	1.25	5.5	0.1830483557744723	4.454609530507904	4.391691241626685	-0.01435475020007639	0.7040494878637691	0.6479471131025807	4.383098835177526
1	877	0.2659348504711963	1.060955716019322	1	4	0.2004195803234665	3.760319485122583	3.770185635087481	0.002263605126625191	0.7364204748653252	0.6731783996111218	4.358600291565813
1	878	0.3031006476706688	1.036114794115793	1	2	0.2263270256698536	3.299234124654661	1.930288044682128	-0.314079288853703	0.8695149484214306	0.5369026673974321	4.358600291565813
1	879	0.07755349286042804	0.8758920235553936	0.25	3.5	0.0813402460079376	3.223581437523666	3.995926330956765	0.1772002114824885	0.7878833387948909	0.27250487126192	4.358600291565813
1	880	0.0421959428917305	0.1144626926207966	0	0	0.2693496132765458	0	0	0	1	1	4.78710373638483
