# Supplementary material for: Variation in selection constraints on teleost TLRs with emphasis on their repertoire in the Walking catfish, Clarias batrachus
Source: Sci Rep. 2020 Dec 7;10:21394. doi: 10.1038/s41598-020-78347-6 (PMC7721727; doi:10.1038/s41598-020-78347-6)
Supplement: Supplementary file 26 — Supplementary Information 26. [file 41598_2020_78347_MOESM26_ESM.zip › T2/slac/log.txt]

Analysis Description
--------------------
SLAC (Single Likelihood Ancestor Counting) uses a maximum likelihood
ancestral state reconstruction and minimum path substitution counting to
estimate site - level dS and dN, and applies a simple binomial - based
test to test if dS differs drom dN. The estimates aggregate information
over all branches, so the signal is derived from pervasive
diversification or conservation. A subset of branches can be selected
for testing as well. Multiple partitions within a NEXUS file are also
supported for recombination - aware analysis. 

- __Requirements__: in-frame codon alignment and a phylogenetic tree

- __Citation__: Not So Different After All: A Comparison of Methods for Detecting Amino
Acid Sites Under Selection (2005). _Mol Biol Evol_ 22 (5): 1208-1222

- __Written by__: Sergei L Kosakovsky Pond and Simon DW Frost

- __Contact Information__: spond@temple.edu

- __Analysis Version__: 2.00


####Choose Genetic Code

1. [**Universal**] Universal code. (Genebank transl_table=1).
2. [**Vertebrate-mtDNA**] Vertebrate mitochondrial DNA code. (Genebank transl_table=2).
3. [**Yeast-mtDNA**] Yeast mitochondrial DNA code. (Genebank transl_table=3).
4. [**Mold-Protozoan-mtDNA**] Mold, Protozoan and Coelenterate mitochondrial DNA and the Mycloplasma/Spiroplasma code. (Genebank transl_table=4).
5. [**Invertebrate-mtDNA**] Invertebrate mitochondrial DNA code. (Genebank transl_table=5).
6. [**Ciliate-Nuclear**] Ciliate, Dasycladacean and Hexamita Nuclear code. (Genebank transl_table=6).
7. [**Echinoderm-mtDNA**] Echinoderm mitochondrial DNA code. (Genebank transl_table=9).
8. [**Euplotid-Nuclear**] Euplotid Nuclear code. (Genebank transl_table=10).
9. [**Alt-Yeast-Nuclear**] Alternative Yeast Nuclear code. (Genebank transl_table=12).
10. [**Ascidian-mtDNA**] Ascidian mitochondrial DNA code. (Genebank transl_table=13).
11. [**Flatworm-mtDNA**] Flatworm mitochondrial DNA code. (Genebank transl_table=14).
12. [**Blepharisma-Nuclear**] Blepharisma Nuclear code. (Genebank transl_table=15).
13. [**Chlorophycean-mtDNA**] Chlorophycean Mitochondrial Code (transl_table=16).
14. [**Trematode-mtDNA**] Trematode Mitochondrial Code (transl_table=21).
15. [**Scenedesmus-obliquus-mtDNA**] Scenedesmus obliquus mitochondrial Code (transl_table=22).
16. [**Thraustochytrium-mtDNA**] Thraustochytrium Mitochondrial Code (transl_table=23).
17. [**Pterobranchia-mtDNA**] Pterobranchia Mitochondrial Code (transl_table=24).
18. [**SR1-and-Gracilibacteria**] Candidate Division SR1 and Gracilibacteria Code (transl_table=25).
19. [**Pachysolen-Nuclear**] Pachysolen tannophilus Nuclear Code (transl_table=26).

>Please choose an option (or press q to cancel selection):

>Select a coding sequence alignment file (`/home/datamonkey/`) 

>Please select a tree file for the data: (`/home/datamonkey/`) 
>Loaded a multiple sequence alignment with **24** sequences, **880** codons, and **1** partitions from `/home/datamonkey/datamonkey-js-server/production/app/slac/output/5df877f8c27e2160748f75e5`


####Choose the set of branches to test for selection

1. [**All**] Include all branches in the analysis
2. [**Internal**] Include all internal branches in the analysis
3. [**Leaves**] Include all leaf branches in the analysis
4. [**Unlabeled branches**] Set of 45 unlabeled branches

>Please choose an option (or press q to cancel selection):
>Select the number of samples used to assess ancestral reconstruction uncertainty [select 0 to skip] (permissible range = [0,100000], default value = 100, integer): 
>Select the p-value threshold to use when testing for selection (permissible range = [0,1], default value = 0.1): 

>Save the resulting JSON file to (`/home/datamonkey/`) 

### Branches to include in the SLAC analysis
Selected 45 branches to include in SLAC calculations: `OFTLR2_2642_BP, SMTLR2_2642_BP, TOTLR2_2642_BP, Node11, Node9, TRTLR2_2642_BP, Node8, OMTLR2_2642_BP, STTLR2_2642_BP, Node15, Node7, PHTLR2_2642_BP, IPTLR2_2642_BP, Node21, CBTLR2_2642_BP, Node20, TFTLR2_2642_BP, Node19, CCATLR2_2642_BP, CCTLR2_2642_BP, Node28, MATLR2_2642_BP, CITLR2_2642_BP, Node31, Node27, DRTLR2_2642_BP, Node26, Node18, Node6, GMTLR2_2642_BP, Node5, ONTLR2_2642_BP, Node4, SATLR2_2642_BP, Node3, SDTLR2_2642_BP, ATTLR2_2642_BP, Node38, Node2, MMTLR2_2642_BP, Node1, ECTLR2_2642_BP, PFTLR2_2642_BP, Node42, LMTLR2_2642_BP`


### Obtaining branch lengths and nucleotide substitution biases under the nucleotide GTR model
* Log(L) = -38251.79, AIC-c = 76609.68 (53 estimated parameters)

### Obtaining the global omega estimate based on relative GTR branch lengths and nucleotide substitution biases
* Log(L) = -37510.94, AIC-c = 75142.23 (60 estimated parameters)
* non-synonymous/synonymous rate ratio for *test* =   0.4911

### Performing joint maximum likelihood ancestral state reconstruction

### For partition 1 these sites are significant at p <=0.1

|     Codon      |   Partition    |       S        |       N        |       dS       |       dN       |Selection detected?|
|:--------------:|:--------------:|:--------------:|:--------------:|:--------------:|:--------------:|:-----------------:|
|       34       |       1        |     4.500      |     4.500      |     7.721      |     2.331      |  Neg. p = 0.085   |
|       42       |       1        |     1.667      |     11.250     |     1.990      |     4.163      |  Pos. p = 0.304   |
|       49       |       1        |     5.000      |     3.000      |     7.999      |     1.375      |  Neg. p = 0.017   |
|       55       |       1        |     4.250      |     2.750      |     7.600      |     1.249      |  Neg. p = 0.027   |
|       58       |       1        |     7.000      |     3.000      |     7.012      |     1.560      |  Neg. p = 0.023   |
|       61       |       1        |     5.333      |     5.667      |     8.441      |     2.413      |  Neg. p = 0.047   |
|       65       |       1        |     4.000      |     0.000      |     4.000      |     0.000      |  Neg. p = 0.012   |
|       66       |       1        |     5.000      |     0.000      |     5.000      |     0.000      |  Neg. p = 0.004   |
|       68       |       1        |     5.000      |     2.000      |     5.171      |     0.984      |  Neg. p = 0.039   |
|       69       |       1        |     8.000      |     3.000      |     7.782      |     1.521      |  Neg. p = 0.011   |
|       74       |       1        |     7.500      |     4.500      |     6.938      |     2.380      |  Neg. p = 0.067   |
|       76       |       1        |     9.000      |     0.000      |     8.271      |     0.000      |  Neg. p = 0.000   |
|       77       |       1        |     4.000      |     0.000      |     7.470      |     0.000      |  Neg. p = 0.001   |
|       78       |       1        |     6.000      |     2.000      |     5.464      |     1.052      |  Neg. p = 0.032   |
|       79       |       1        |     7.000      |     0.000      |     7.000      |     0.000      |  Neg. p = 0.001   |
|       81       |       1        |     2.000      |     0.000      |     3.826      |     0.000      |  Neg. p = 0.030   |
|       83       |       1        |     6.000      |     1.000      |     5.660      |     0.515      |  Neg. p = 0.010   |
|       86       |       1        |     5.500      |     4.500      |     7.110      |     2.022      |  Neg. p = 0.055   |
|       90       |       1        |     6.000      |     3.000      |     9.942      |     1.252      |  Neg. p = 0.003   |
|       91       |       1        |     4.000      |     1.000      |     3.940      |     0.504      |  Neg. p = 0.048   |
|       94       |       1        |     6.000      |     4.000      |     10.633     |     1.898      |  Neg. p = 0.008   |
|       97       |       1        |     6.000      |     0.000      |     4.412      |     0.000      |  Neg. p = 0.011   |
|       99       |       1        |     7.000      |     6.000      |     7.296      |     2.948      |  Neg. p = 0.086   |
|      100       |       1        |     8.000      |     0.000      |     5.869      |     0.000      |  Neg. p = 0.002   |
|      110       |       1        |     3.000      |     0.000      |     4.302      |     0.000      |  Neg. p = 0.013   |
|      114       |       1        |     6.000      |     2.000      |     5.951      |     1.022      |  Neg. p = 0.022   |
|      115       |       1        |     4.000      |     0.000      |     6.865      |     0.000      |  Neg. p = 0.001   |
|      121       |       1        |     5.000      |     0.000      |     3.482      |     0.000      |  Neg. p = 0.027   |
|      122       |       1        |     5.500      |     5.500      |     9.632      |     2.436      |  Neg. p = 0.032   |
|      124       |       1        |     9.000      |     0.000      |     6.904      |     0.000      |  Neg. p = 0.001   |
|      125       |       1        |     3.000      |     2.000      |     5.532      |     0.814      |  Neg. p = 0.044   |
|      126       |       1        |     5.500      |     1.500      |     4.221      |     0.919      |  Neg. p = 0.089   |
|      127       |       1        |     5.000      |     0.000      |     5.000      |     0.000      |  Neg. p = 0.004   |
|      129       |       1        |     5.000      |     0.000      |     9.350      |     0.000      |  Neg. p = 0.000   |
|      131       |       1        |     4.000      |     0.000      |     2.706      |     0.000      |  Neg. p = 0.061   |
|      134       |       1        |     8.000      |     3.000      |     7.748      |     1.566      |  Neg. p = 0.012   |
|      139       |       1        |     3.000      |     0.000      |     4.374      |     0.000      |  Neg. p = 0.007   |
|      142       |       1        |     8.000      |     0.000      |     7.068      |     0.000      |  Neg. p = 0.000   |
|      145       |       1        |     7.000      |     0.000      |     5.265      |     0.000      |  Neg. p = 0.003   |
|      148       |       1        |     9.000      |     0.000      |     7.214      |     0.000      |  Neg. p = 0.000   |
|      155       |       1        |     0.000      |     0.000      |     0.000      |     0.000      |  Neg. p = 1.000   |
|      156       |       1        |     7.000      |     0.000      |     12.370     |     0.000      |  Neg. p = 0.000   |
|      158       |       1        |     6.000      |     4.000      |     7.392      |     1.853      |  Neg. p = 0.030   |
|      167       |       1        |     8.000      |     5.000      |     7.635      |     2.565      |  Neg. p = 0.046   |
|      168       |       1        |     5.000      |     0.000      |     9.379      |     0.000      |  Neg. p = 0.000   |
|      171       |       1        |     6.000      |     2.000      |     4.435      |     1.227      |  Neg. p = 0.092   |
|      175       |       1        |     6.807      |     1.693      |     6.896      |     0.843      |  Neg. p = 0.009   |
|      176       |       1        |     5.000      |     0.000      |     3.618      |     0.000      |  Neg. p = 0.025   |
|      179       |       1        |     9.000      |     0.000      |     6.319      |     0.000      |  Neg. p = 0.001   |
|      181       |       1        |     4.000      |     3.000      |     6.214      |     1.287      |  Neg. p = 0.044   |
|      182       |       1        |     4.000      |     0.000      |     4.000      |     0.000      |  Neg. p = 0.015   |
|      188       |       1        |     5.500      |     5.500      |     8.084      |     2.523      |  Neg. p = 0.062   |
|      193       |       1        |     5.500      |     5.500      |     9.005      |     2.306      |  Neg. p = 0.034   |
|      194       |       1        |     6.000      |     1.000      |     6.147      |     0.513      |  Neg. p = 0.007   |
|      202       |       1        |     4.000      |     0.000      |     2.999      |     0.000      |  Neg. p = 0.040   |
|      203       |       1        |     5.000      |     5.000      |     9.163      |     2.095      |  Neg. p = 0.024   |
|      205       |       1        |     8.000      |     4.000      |     6.921      |     2.176      |  Neg. p = 0.046   |
|      209       |       1        |     8.000      |     2.000      |     8.019      |     1.041      |  Neg. p = 0.004   |
|      211       |       1        |     4.750      |     11.831     |     4.815      |     5.916      |  Pos. p = 0.466   |
|      212       |       1        |     4.333      |     6.667      |     7.974      |     2.733      |  Neg. p = 0.094   |
|      213       |       1        |     8.500      |     1.500      |     6.122      |     0.978      |  Neg. p = 0.023   |
|      216       |       1        |     6.000      |     0.000      |     10.487     |     0.000      |  Neg. p = 0.000   |
|      219       |       1        |     5.000      |     0.000      |     5.000      |     0.000      |  Neg. p = 0.005   |
|      226       |       1        |     8.000      |     3.000      |     8.000      |     1.503      |  Neg. p = 0.009   |
|      227       |       1        |     6.000      |     4.000      |     6.371      |     1.952      |  Neg. p = 0.059   |
|      230       |       1        |     7.000      |     1.000      |     7.333      |     0.489      |  Neg. p = 0.002   |
|      231       |       1        |     7.000      |     6.000      |     7.162      |     3.028      |  Neg. p = 0.099   |
|      232       |       1        |     8.000      |     2.000      |     5.273      |     0.986      |  Neg. p = 0.019   |
|      233       |       1        |     5.000      |     3.000      |     8.204      |     1.255      |  Neg. p = 0.011   |
|      234       |       1        |     4.000      |     0.000      |     3.702      |     0.000      |  Neg. p = 0.017   |
|      237       |       1        |     9.500      |     5.500      |     8.533      |     2.879      |  Neg. p = 0.038   |
|      244       |       1        |     11.000     |     2.000      |     8.069      |     1.230      |  Neg. p = 0.005   |
|      245       |       1        |     5.000      |     3.000      |     5.094      |     1.449      |  Neg. p = 0.076   |
|      249       |       1        |     7.000      |     4.000      |     5.953      |     2.135      |  Neg. p = 0.083   |
|      251       |       1        |     6.000      |     0.000      |     10.024     |     0.000      |  Neg. p = 0.000   |
|      252       |       1        |     6.000      |     0.000      |     5.897      |     0.000      |  Neg. p = 0.001   |
|      255       |       1        |     5.000      |     2.000      |     4.914      |     0.983      |  Neg. p = 0.045   |
|      257       |       1        |     6.000      |     1.000      |     5.897      |     0.493      |  Neg. p = 0.007   |
|      258       |       1        |     5.750      |     7.250      |     5.773      |     3.528      |  Neg. p = 0.275   |
|      260       |       1        |     10.929     |     8.929      |     10.640     |     4.999      |  Neg. p = 0.073   |
|      265       |       1        |     4.500      |     4.500      |     8.045      |     1.809      |  Neg. p = 0.040   |
|      285       |       1        |     9.000      |     6.000      |     9.854      |     2.904      |  Neg. p = 0.018   |
|      286       |       1        |     8.000      |     6.000      |     7.902      |     2.941      |  Neg. p = 0.056   |
|      293       |       1        |     2.000      |     0.000      |     3.638      |     0.000      |  Neg. p = 0.032   |
|      297       |       1        |     8.000      |     4.000      |     8.237      |     1.924      |  Neg. p = 0.014   |
|      298       |       1        |     7.000      |     7.000      |     9.876      |     2.987      |  Neg. p = 0.026   |
|      300       |       1        |     6.000      |     4.000      |     6.058      |     1.955      |  Neg. p = 0.070   |
|      309       |       1        |     5.000      |     5.000      |     6.555      |     2.316      |  Neg. p = 0.092   |
|      311       |       1        |     7.000      |     4.000      |     6.920      |     1.992      |  Neg. p = 0.040   |
|      314       |       1        |     8.500      |     6.500      |     8.611      |     3.165      |  Neg. p = 0.051   |
|      321       |       1        |     7.000      |     8.000      |     8.955      |     3.611      |  Neg. p = 0.069   |
|      323       |       1        |     8.000      |     9.000      |     10.647     |     4.164      |  Neg. p = 0.048   |
|      324       |       1        |     9.000      |     14.000     |     13.300     |     6.042      |  Neg. p = 0.056   |
|      342       |       1        |     10.000     |     7.000      |     10.790     |     3.425      |  Neg. p = 0.017   |
|      344       |       1        |     6.000      |     8.000      |     9.057      |     3.530      |  Neg. p = 0.074   |
|      350       |       1        |     6.000      |     6.000      |     7.358      |     2.747      |  Neg. p = 0.078   |
|      354       |       1        |     6.000      |     4.000      |     11.076     |     1.803      |  Neg. p = 0.006   |
|      356       |       1        |     7.000      |     1.000      |     12.277     |     0.418      |  Neg. p = 0.000   |
|      357       |       1        |     6.000      |     6.000      |     7.124      |     2.801      |  Neg. p = 0.092   |
|      359       |       1        |     5.500      |     5.500      |     8.157      |     2.369      |  Neg. p = 0.050   |
|      373       |       1        |     9.000      |     3.000      |     9.307      |     1.480      |  Neg. p = 0.003   |
|      378       |       1        |     4.000      |     3.000      |     7.341      |     1.223      |  Neg. p = 0.024   |
|      380       |       1        |     5.500      |     5.500      |     7.885      |     2.536      |  Neg. p = 0.067   |
|      382       |       1        |     7.000      |     5.000      |     12.015     |     2.103      |  Neg. p = 0.004   |
|      385       |       1        |     7.000      |     2.000      |     7.000      |     1.000      |  Neg. p = 0.008   |
|      387       |       1        |     1.333      |     19.667     |     2.030      |     8.656      |  Pos. p = 0.062   |
|      388       |       1        |     8.000      |     4.000      |     8.077      |     2.001      |  Neg. p = 0.018   |
|      389       |       1        |     8.500      |     7.500      |     9.149      |     3.631      |  Neg. p = 0.060   |
|      392       |       1        |     9.000      |     5.000      |     8.150      |     2.795      |  Neg. p = 0.043   |
|      397       |       1        |     4.000      |     3.000      |     6.945      |     1.485      |  Neg. p = 0.047   |
|      399       |       1        |     2.000      |     0.000      |     3.848      |     0.000      |  Neg. p = 0.030   |
|      401       |       1        |     6.750      |     4.250      |     9.902      |     1.854      |  Neg. p = 0.009   |
|      403       |       1        |     3.000      |     0.000      |     5.624      |     0.000      |  Neg. p = 0.006   |
|      407       |       1        |     3.000      |     0.000      |     5.500      |     0.000      |  Neg. p = 0.006   |
|      409       |       1        |     9.000      |     5.000      |     9.000      |     2.500      |  Neg. p = 0.017   |
|      411       |       1        |     8.500      |     11.500     |     12.741     |     5.412      |  Neg. p = 0.056   |
|      413       |       1        |     7.500      |     6.500      |     10.078     |     2.881      |  Neg. p = 0.023   |
|      414       |       1        |     7.000      |     3.000      |     8.090      |     1.426      |  Neg. p = 0.009   |
|      415       |       1        |     6.000      |     3.000      |     10.520     |     1.365      |  Neg. p = 0.004   |
|      417       |       1        |     7.000      |     4.000      |     7.343      |     2.010      |  Neg. p = 0.033   |
|      425       |       1        |     7.000      |     1.000      |     6.076      |     0.541      |  Neg. p = 0.007   |
|      429       |       1        |     5.000      |     2.000      |     8.222      |     0.840      |  Neg. p = 0.005   |
|      431       |       1        |     5.000      |     0.000      |     9.524      |     0.000      |  Neg. p = 0.000   |
|      433       |       1        |     5.000      |     0.000      |     9.268      |     0.000      |  Neg. p = 0.000   |
|      435       |       1        |     10.000     |     2.000      |     7.267      |     1.268      |  Neg. p = 0.011   |
|      437       |       1        |     4.500      |     3.250      |     4.688      |     1.604      |  Neg. p = 0.140   |
|      444       |       1        |     6.500      |     1.500      |     5.972      |     0.805      |  Neg. p = 0.019   |
|      446       |       1        |     7.000      |     5.000      |     7.291      |     2.454      |  Neg. p = 0.054   |
|      448       |       1        |     5.500      |     2.500      |     4.953      |     1.327      |  Neg. p = 0.083   |
|      451       |       1        |     7.000      |     0.000      |     5.430      |     0.000      |  Neg. p = 0.003   |
|      454       |       1        |     8.000      |     2.000      |     6.212      |     1.195      |  Neg. p = 0.022   |
|      455       |       1        |     2.000      |     0.000      |     3.881      |     0.000      |  Neg. p = 0.030   |
|      457       |       1        |     3.000      |     0.000      |     5.136      |     0.000      |  Neg. p = 0.007   |
|      458       |       1        |     7.667      |     8.333      |     9.448      |     3.934      |  Neg. p = 0.074   |
|      459       |       1        |     7.000      |     1.000      |     12.803     |     0.408      |  Neg. p = 0.000   |
|      468       |       1        |     2.000      |     0.000      |     3.673      |     0.000      |  Neg. p = 0.039   |
|      471       |       1        |     10.000     |     0.000      |     10.000     |     0.000      |  Neg. p = 0.000   |
|      474       |       1        |     6.000      |     1.000      |     5.473      |     0.526      |  Neg. p = 0.011   |
|      477       |       1        |     5.000      |     2.000      |     4.306      |     1.151      |  Neg. p = 0.097   |
|      478       |       1        |     4.000      |     1.000      |     7.644      |     0.404      |  Neg. p = 0.004   |
|      479       |       1        |     5.000      |     3.000      |     4.950      |     1.508      |  Neg. p = 0.091   |
|      480       |       1        |     7.000      |     2.000      |     7.291      |     1.057      |  Neg. p = 0.009   |
|      482       |       1        |     8.000      |     5.000      |     8.312      |     2.454      |  Neg. p = 0.028   |
|      484       |       1        |     4.375      |     5.375      |     3.166      |     3.406      |  Neg. p = 0.659   |
|      485       |       1        |     9.911      |     8.956      |     10.062     |     4.715      |  Neg. p = 0.079   |
|      489       |       1        |     7.000      |     3.000      |     7.284      |     1.471      |  Neg. p = 0.016   |
|      490       |       1        |     8.000      |     6.000      |     8.011      |     2.998      |  Neg. p = 0.057   |
|      491       |       1        |     4.000      |     1.000      |     7.063      |     0.448      |  Neg. p = 0.007   |
|      492       |       1        |     12.000     |     1.000      |     8.412      |     0.650      |  Neg. p = 0.001   |
|      493       |       1        |     8.000      |     1.000      |     8.000      |     0.500      |  Neg. p = 0.001   |
|      496       |       1        |     5.000      |     0.000      |     3.638      |     0.000      |  Neg. p = 0.025   |
|      499       |       1        |     6.500      |     1.500      |     5.218      |     0.862      |  Neg. p = 0.036   |
|      500       |       1        |     4.000      |     0.000      |     6.819      |     0.000      |  Neg. p = 0.001   |
|      501       |       1        |     7.000      |     1.000      |     4.962      |     0.641      |  Neg. p = 0.026   |
|      502       |       1        |     4.500      |     3.500      |     5.892      |     1.671      |  Neg. p = 0.088   |
|      504       |       1        |     7.500      |     1.500      |     12.127     |     0.631      |  Neg. p = 0.000   |
|      506       |       1        |     7.500      |     1.500      |     5.934      |     0.885      |  Neg. p = 0.022   |
|      509       |       1        |     3.000      |     1.000      |     4.984      |     0.419      |  Neg. p = 0.028   |
|      514       |       1        |     3.378      |     4.089      |     5.762      |     1.695      |  Pos. p = 0.973   |
|      517       |       1        |     8.000      |     2.000      |     7.185      |     1.063      |  Neg. p = 0.007   |
|      518       |       1        |     8.000      |     0.000      |     8.000      |     0.000      |  Neg. p = 0.000   |
|      520       |       1        |     8.000      |     0.000      |     6.628      |     0.000      |  Neg. p = 0.001   |
|      523       |       1        |     7.000      |     0.000      |     6.471      |     0.000      |  Neg. p = 0.001   |
|      525       |       1        |     6.000      |     1.000      |     5.840      |     0.508      |  Neg. p = 0.008   |
|      527       |       1        |     5.000      |     2.000      |     5.067      |     1.008      |  Neg. p = 0.045   |
|      528       |       1        |     2.000      |     0.000      |     3.881      |     0.000      |  Neg. p = 0.030   |
|      529       |       1        |     6.000      |     4.000      |     8.970      |     1.844      |  Neg. p = 0.015   |
|      533       |       1        |     8.500      |     2.500      |     6.619      |     1.492      |  Neg. p = 0.030   |
|      534       |       1        |     6.500      |     0.000      |     6.500      |     0.000      |  Neg. p = 0.002   |
|      536       |       1        |     8.000      |     4.000      |     8.076      |     2.027      |  Neg. p = 0.019   |
|      539       |       1        |     7.000      |     4.000      |     11.979     |     1.740      |  Neg. p = 0.002   |
|      540       |       1        |     6.000      |     1.000      |     6.000      |     0.500      |  Neg. p = 0.007   |
|      542       |       1        |     10.000     |     1.000      |     7.494      |     0.607      |  Neg. p = 0.002   |
|      545       |       1        |     6.000      |     2.000      |     4.499      |     1.207      |  Neg. p = 0.085   |
|      547       |       1        |     5.667      |     3.333      |     7.930      |     1.459      |  Neg. p = 0.019   |
|      550       |       1        |     4.000      |     2.000      |     7.607      |     0.809      |  Neg. p = 0.011   |
|      552       |       1        |     8.000      |     3.000      |     7.308      |     1.769      |  Neg. p = 0.026   |
|      554       |       1        |     6.000      |     4.000      |     12.689     |     1.589      |  Neg. p = 0.002   |
|      555       |       1        |     7.000      |     5.000      |     12.127     |     2.066      |  Neg. p = 0.003   |
|      557       |       1        |     10.500     |     11.500     |     12.069     |     5.599      |  Neg. p = 0.062   |
|      560       |       1        |     6.000      |     0.000      |     4.559      |     0.000      |  Neg. p = 0.007   |
|      563       |       1        |     5.000      |     4.000      |     8.812      |     1.861      |  Neg. p = 0.023   |
|      566       |       1        |     7.000      |     1.000      |     6.025      |     0.545      |  Neg. p = 0.007   |
|      569       |       1        |     5.500      |     1.500      |     4.275      |     0.905      |  Neg. p = 0.083   |
|      570       |       1        |     4.000      |     3.000      |     7.179      |     1.370      |  Neg. p = 0.035   |
|      571       |       1        |     7.000      |     0.000      |     7.000      |     0.000      |  Neg. p = 0.000   |
|      572       |       1        |     6.000      |     3.000      |     6.013      |     1.511      |  Neg. p = 0.043   |
|      575       |       1        |     7.000      |     5.000      |     8.911      |     2.310      |  Neg. p = 0.020   |
|      576       |       1        |     3.000      |     2.000      |     5.060      |     0.902      |  Neg. p = 0.067   |
|      578       |       1        |     5.000      |     0.000      |     9.307      |     0.000      |  Neg. p = 0.000   |
|      580       |       1        |     3.000      |     0.000      |     5.103      |     0.000      |  Neg. p = 0.009   |
|      582       |       1        |     4.000      |     1.000      |     6.402      |     0.421      |  Neg. p = 0.008   |
|      592       |       1        |     6.000      |     9.000      |     5.266      |     3.840      |  Neg. p = 0.362   |
|      594       |       1        |     4.000      |     12.767     |     4.076      |     6.439      |  Pos. p = 0.301   |
|      596       |       1        |     6.000      |     8.000      |     9.215      |     3.455      |  Neg. p = 0.066   |
|      602       |       1        |     6.000      |     1.000      |     10.906     |     0.408      |  Neg. p = 0.000   |
|      607       |       1        |     4.000      |     0.000      |     7.609      |     0.000      |  Neg. p = 0.002   |
|      609       |       1        |     7.000      |     0.000      |     12.230     |     0.000      |  Neg. p = 0.000   |
|      610       |       1        |     4.000      |     3.000      |     7.632      |     1.213      |  Neg. p = 0.021   |
|      612       |       1        |     12.000     |     0.000      |     12.000     |     0.000      |  Neg. p = 0.000   |
|      617       |       1        |     4.000      |     2.000      |     4.186      |     1.000      |  Neg. p = 0.091   |
|      625       |       1        |     7.833      |     4.167      |     6.440      |     2.409      |  Neg. p = 0.088   |
|      626       |       1        |     7.750      |     3.250      |     7.964      |     1.936      |  Neg. p = 0.029   |
|      628       |       1        |     5.000      |     3.000      |     8.346      |     1.253      |  Neg. p = 0.010   |
|      630       |       1        |     5.000      |     0.000      |     9.421      |     0.000      |  Neg. p = 0.000   |
|      632       |       1        |     6.500      |     6.500      |     8.636      |     2.892      |  Neg. p = 0.053   |
|      634       |       1        |     8.000      |     2.000      |     6.355      |     1.243      |  Neg. p = 0.023   |
|      635       |       1        |     10.500     |     8.500      |     11.235     |     4.245      |  Neg. p = 0.032   |
|      637       |       1        |     7.000      |     2.000      |     6.994      |     1.028      |  Neg. p = 0.009   |
|      640       |       1        |     5.000      |     2.000      |     8.779      |     0.908      |  Neg. p = 0.005   |
|      644       |       1        |     6.000      |     3.000      |     5.227      |     1.625      |  Neg. p = 0.082   |
|      658       |       1        |     5.000      |     3.000      |     9.275      |     1.219      |  Neg. p = 0.006   |
|      662       |       1        |     3.000      |     0.000      |     5.686      |     0.000      |  Neg. p = 0.009   |
|      666       |       1        |     9.500      |     7.500      |     10.415     |     3.592      |  Neg. p = 0.029   |
|      668       |       1        |     4.667      |     2.333      |     4.905      |     1.139      |  Neg. p = 0.074   |
|      672       |       1        |     9.000      |     1.000      |     9.000      |     0.500      |  Neg. p = 0.000   |
|      673       |       1        |     4.000      |     0.000      |     7.197      |     0.000      |  Neg. p = 0.002   |
|      674       |       1        |     9.000      |     5.000      |     9.590      |     2.463      |  Neg. p = 0.012   |
|      675       |       1        |     3.000      |     3.000      |     5.269      |     1.316      |  Neg. p = 0.099   |
|      676       |       1        |     1.000      |     2.000      |     1.790      |     0.990      |  Pos. p = 0.880   |
|      690       |       1        |     2.500      |     10.500     |     2.568      |     5.213      |  Pos. p = 0.247   |
|      694       |       1        |     0.000      |     7.000      |     0.000      |     3.313      |  Pos. p = 0.086   |
|      700       |       1        |     0.000      |     7.000      |     0.000      |     3.443      |  Pos. p = 0.066   |
|      706       |       1        |     1.000      |     8.000      |     0.746      |     5.004      |  Pos. p = 0.036   |
|      707       |       1        |     0.000      |     8.000      |     0.000      |     3.712      |  Pos. p = 0.071   |
|      719       |       1        |     7.500      |     8.500      |     9.858      |     3.802      |  Neg. p = 0.058   |
|      722       |       1        |     2.000      |     0.000      |     2.375      |     0.000      |  Neg. p = 0.085   |
|      733       |       1        |     1.893      |     4.036      |     1.588      |     1.687      |  Pos. p = 0.654   |
|      747       |       1        |     0.000      |     8.000      |     0.000      |     4.306      |  Pos. p = 0.033   |
|      749       |       1        |     0.000      |     7.000      |     0.000      |     3.437      |  Pos. p = 0.066   |
|      758       |       1        |     1.000      |     9.000      |     0.984      |     4.695      |  Pos. p = 0.090   |
|      761       |       1        |     0.000      |     7.000      |     0.000      |     3.682      |  Pos. p = 0.059   |
|      762       |       1        |     5.000      |     3.000      |     5.000      |     1.500      |  Neg. p = 0.088   |
|      764       |       1        |     0.000      |     9.000      |     0.000      |     4.547      |  Pos. p = 0.040   |
|      775       |       1        |     1.000      |     10.000     |     1.091      |     5.135      |  Pos. p = 0.089   |
|      780       |       1        |     0.000      |     8.000      |     0.000      |     3.783      |  Pos. p = 0.061   |
|      791       |       1        |     0.000      |     6.000      |     0.000      |     3.536      |  Pos. p = 0.074   |
|      797       |       1        |     0.000      |     9.000      |     0.000      |     4.374      |  Pos. p = 0.038   |
|      802       |       1        |     2.000      |     2.000      |     6.336      |     0.964      |  Neg. p = 0.087   |
|      807       |       1        |     1.000      |     8.000      |     0.913      |     4.799      |  Pos. p = 0.073   |
|      827       |       1        |     0.000      |     7.000      |     0.000      |     3.716      |  Pos. p = 0.054   |
|      843       |       1        |     5.000      |     0.000      |     5.000      |     0.000      |  Neg. p = 0.005   |
|      844       |       1        |     1.000      |     11.000     |     1.140      |     5.464      |  Pos. p = 0.081   |
|      848       |       1        |     1.000      |     10.000     |     1.035      |     5.353      |  Pos. p = 0.068   |
|      864       |       1        |     5.000      |     5.000      |     14.082     |     4.365      |  Neg. p = 0.063   |

### Ancestor sampling analysis

>Generating 100 ancestral sequence samples to obtain confidence intervals
