# Supplementary material for: Variation in selection constraints on teleost TLRs with emphasis on their repertoire in the Walking catfish, Clarias batrachus
Source: Sci Rep. 2020 Dec 7;10:21394. doi: 10.1038/s41598-020-78347-6 (PMC7721727; doi:10.1038/s41598-020-78347-6)
Supplement: Supplementary file 26 — Supplementary Information 26. [file 41598_2020_78347_MOESM26_ESM.zip › T2/slac/result.json]

{
  "MLE": {
    "content": {
      "0": {
        "by-branch": {
          "AVERAGED": [
            [
              686.5141422553097,
              1660.393442175334,
              63.62152777777778,
              104.7118055555555,
              0.292518609087821,
              0.09267329521977624,
              0.06306445381907153,
              -0.006185126337593219,
              0.9930724291543188,
              0.01073325773990874,
              0.06033616089544275
            ],
            [
              685.3478110501562,
              1662.934112226604,
              115.3854166666667,
              145.9979166666666,
              0.2918507374505662,
              0.1683603781995918,
              0.08779537060021046,
              -0.01682959301404719,
              0.9999998895215243,
              2.165219044059086e-7,
              0.1040331649103675
            ],
            [
              676.7365066404786,
              1674.207880541662,
              97.11160714285714,
              128.2598214285714,
              0.2878573012318765,
              0.1434998794803432,
              0.07660925678301973,
              -0.01397308819295371,
              0.9999982398700824,
              0.000003389618278726303,
              0.09190208449909515
            ],
            [
              704.3916023033316,
              1725.243400347942,
              30.5,
              44.5,
              0.2899166342000685,
              0.04329977799318767,
              0.02579346194920981,
              -0.00365697444801947,
              0.9885826628856782,
              0.02077894605965946,
              0.04298290202143012
            ],
            [
              702.7866991521881,
              1731.823985524973,
              49.5,
              50.5,
              0.2886649202582385,
              0.07043388848951565,
              0.0291600072652255,
              -0.008621889872697798,
              0.9999951865483142,
              0.00001205350321265009,
              0.06258333613550852
            ],
            [
              674.8091805293442,
              1670.288439676801,
              157.7938988095238,
              293.0513392857143,
              0.2877531300680034,
              0.2338348430377676,
              0.1754495405251199,
              -0.01219637294861291,
              0.9982390894336141,
              0.002417021477601367,
              0.1971132553659007
            ],
            [
              704.2845162873682,
              1748.932134456802,
              121.8333333333333,
              213.1666666666667,
              0.2870861471096438,
              0.1729888000031252,
              0.1218838984469079,
              -0.0106755366857396,
              0.9990002992809002,
              0.001465756352144409,
              0.1926238194923316
            ],
            [
              658.3293355358443,
              1638.329454808923,
              27.725,
              66.025,
              0.2866465572959655,
              0.04211417979336035,
              0.0403001971344649,
              -0.0003789311364005141,
              0.6261216356874706,
              0.4617518774704978,
              0.02920794414083796
            ],
            [
              657.7960854322242,
              1637.639304513904,
              30.76527777777778,
              63.03472222222222,
              0.2865670226717477,
              0.04677023542571335,
              0.03849121234967711,
              -0.001729443006031132,
              0.8406764318907034,
              0.2188894760212919,
              0.0289018315140335
            ],
            [
              701.5261581125528,
              1750.55067983327,
              136.5,
              206.5,
              0.2860946880849957,
              0.1945757808479323,
              0.1179628801261943,
              -0.01600401932789434,
              0.9999965419919095,
              0.000005833307303970692,
              0.1906978915289589
            ],
            [
              704.5188697076949,
              1778.206936708852,
              111,
              180,
              0.2837682952692087,
              0.1575543321445087,
              0.1012255639566609,
              -0.01176677408507272,
              0.9998736795040182,
              0.0002028346000653158,
              0.1771719757695077
            ],
            [
              621.0208990715366,
              1625.593473283578,
              55.92470238095238,
              98.01815476190477,
              0.2764252319905367,
              0.09005285082122542,
              0.06029684319777403,
              -0.006215868563133086,
              0.9926216445915411,
              0.01168102003310467,
              0.05726075943883912
            ],
            [
              630.2428926654,
              1619.31305138099,
              110.4342261904762,
              126.4824404761905,
              0.2801632448098846,
              0.1752248656441517,
              0.07810870193896303,
              -0.02028703973282386,
              0.9999999995646396,
              9.94975102308615e-10,
              0.09322352913022315
            ],
            [
              649.5192819365251,
              1702.980200889477,
              4,
              8,
              0.2760975237946803,
              0.006158400699166471,
              0.00469764709878691,
              -0.000305143502380566,
              0.7840062497365314,
              0.4329118259422627,
              0.009376664136529567
            ],
            [
              628.7220085498519,
              1633.366824932354,
              127.4913232600733,
              191.1638049450549,
              0.2779386906667198,
              0.2027785277536763,
              0.1170366644081755,
              -0.01791101009443598,
              0.99999899245025,
              0.000001784577592367498,
              0.1292039351548336
            ],
            [
              650.9749656621781,
              1701.191567432295,
              14,
              32,
              0.2767554747944508,
              0.02150620336952445,
              0.01881034482689061,
              -0.0005631502242459704,
              0.7253307059432494,
              0.3912057054275091,
              0.02895436675461435
            ],
            [
              628.1730929643885,
              1627.753720065766,
              99.73050595238097,
              169.0575892857143,
              0.278454553284301,
              0.1587627790323626,
              0.1038594396693401,
              -0.0114690097366649,
              0.999606531526083,
              0.0006219416914038378,
              0.1100311905706923
            ],
            [
              661.0339465142011,
              1713.774842356531,
              145,
              170,
              0.2783524928878741,
              0.2193533339166946,
              0.09919622799821302,
              -0.02510016756169628,
              0.9999999999978715,
              4.810929432608191e-12,
              0.1728126117458068
            ],
            [
              617.3268616712304,
              1618.731047770283,
              74.89356684981685,
              104.4996565934066,
              0.2760782084688568,
              0.1213191446862763,
              0.06455652823694792,
              -0.0118574026332245,
              0.9999831749229843,
              0.00003271064888399344,
              0.06487777531315765
            ],
            [
              615.9180839517792,
              1617.841600183901,
              58.81183608058608,
              93.61984890109889,
              0.2757315786143304,
              0.09548645771730664,
              0.05786712919883941,
              -0.0078584736387762,
              0.99877448014741,
              0.002121583830397289,
              0.0527994214166907
            ],
            [
              650.4468701845452,
              1702.965514862609,
              29,
              30,
              0.2763845700470011,
              0.04458473294178832,
              0.017616328538761,
              -0.00563355337342106,
              0.9998659261156106,
              0.0003636672253436446,
              0.02876533974281511
            ],
            [
              621.2682618639982,
              1607.787304245719,
              23.17481684981685,
              60.30173992673993,
              0.2787136719737647,
              0.03730243161027603,
              0.03750604309879783,
              0.00004253333533890871,
              0.5464662394486132,
              0.5502228144577794,
              0.01879748616650548
            ],
            [
              620.3696298900903,
              1613.040913469254,
              25.71201923076923,
              59.52644230769231,
              0.2777678433258278,
              0.04144628942478144,
              0.0369032439354967,
              -0.0009490175562219187,
              0.73250678701181,
              0.3504083439680147,
              0.02090672902225984
            ],
            [
              651.1974163051952,
              1703.207348686369,
              35,
              29,
              0.2765868579558062,
              0.05374714199356809,
              0.01702669966893156,
              -0.007670701189435143,
              0.9999985485847571,
              0.00000483171166898444,
              0.03443743260239029
            ],
            [
              651.9391029589035,
              1706.268171075885,
              42,
              43,
              0.276455386317024,
              0.06442319506435185,
              0.02520119681590639,
              -0.008193262650720307,
              0.999993697126235,
              0.0000169256711664012,
              0.04871997162215922
            ],
            [
              623.8108117979843,
              1637.635751178979,
              117.5726266788767,
              164.5885454822955,
              0.2758459218142219,
              0.18847481392636,
              0.1005037569336183,
              -0.01837667655373947,
              0.9999998624092813,
              2.635663424177537e-7,
              0.1159653593359065
            ],
            [
              662.0521754820334,
              1714.111439652806,
              166.5833333333333,
              204.4166666666667,
              0.2786223016231414,
              0.2516166240403118,
              0.1192551790612116,
              -0.02764958778166319,
              0.9999999999989979,
              2.115085884213386e-12,
              0.2045253679892673
            ],
            [
              695.2808328535951,
              1785.557016133595,
              73.83333333333334,
              148.1666666666667,
              0.2802604906795685,
              0.1061921023053434,
              0.0829806415185237,
              -0.004848748233801332,
              0.9629242334951146,
              0.05035799533370833,
              0.1483439133335826
            ],
            [
              708.2546292029807,
              1833.901551081238,
              27.5,
              91.5,
              0.2786039011669992,
              0.03882784364000069,
              0.04989362703033492,
              0.002311582117226272,
              0.1467841626876233,
              0.8964574461985382,
              0.1263788168520566
            ],
            [
              687.0829477191771,
              1789.741467345524,
              342.2477678571428,
              790.7641369047618,
              0.2774047863627946,
              0.4981171036091926,
              0.4418314886996461,
              -0.01175775959934658,
              0.9695906701416059,
              0.03517808256229082,
              0.8043189064406442
            ],
            [
              702.5675895917016,
              1842.200738899741,
              183.75,
              252.25,
              0.2760831238449863,
              0.261540672701379,
              0.1369286173181415,
              -0.02603078233632415,
              0.9999999999727994,
              5.264677582772492e-11,
              0.2566786823595849
            ],
            [
              668.4555131198098,
              1767.751197712782,
              127.7601190476191,
              230.5541666666667,
              0.2743837418013516,
              0.1911273323954472,
              0.1304222941356063,
              -0.01268095316139622,
              0.9997235992777981,
              0.0004168829175945632,
              0.1624692956960871
            ],
            [
              693.4272178149532,
              1845.314871485618,
              55.5,
              88.5,
              0.273138110695598,
              0.08003723905572255,
              0.04795929484313471,
              -0.006700908519858557,
              0.9986836590342667,
              0.002306081889783762,
              0.08721972926110798
            ],
            [
              665.2973308419749,
              1753.42862530036,
              150.9220886752137,
              284.8449442918193,
              0.2750610622722503,
              0.2268490818747348,
              0.1624502646881482,
              -0.0134525635400623,
              0.9995359242168446,
              0.0006662055295802993,
              0.1929164137046618
            ],
            [
              688.8872917791987,
              1848.493754319464,
              13,
              32,
              0.2714954038292333,
              0.01887101149220611,
              0.01731139200509825,
              -0.0003257960497604899,
              0.6737364182832263,
              0.4521867191841298,
              0.02565747909011723
            ],
            [
              621.5531647432219,
              1625.35869282519,
              88.19505494505493,
              177.7981684981685,
              0.2766255216685986,
              0.1418946277612316,
              0.1093901114154198,
              -0.006790017124291297,
              0.9792883650242928,
              0.02824938852908376,
              0.1048534575220445
            ],
            [
              614.5502033920586,
              1636.265955586246,
              118.3899191086691,
              224.2732677045177,
              0.2730343839680877,
              0.1926448294300556,
              0.1370640676956238,
              -0.01161051959496617,
              0.998650886872738,
              0.001959945083678138,
              0.1517782716936172
            ],
            [
              690.6016405370891,
              1847.674618081133,
              39.66666666666666,
              51.33333333333334,
              0.2720750502205132,
              0.05743784019368594,
              0.02778266954094146,
              -0.006194804267003361,
              0.9997221367809863,
              0.0006043368318354725,
              0.04476799762955092
            ],
            [
              689.3173187225673,
              1852.036591092525,
              6,
              15,
              0.2712401905379332,
              0.008704264113252097,
              0.008099192031163613,
              -0.0001263962753699229,
              0.6647140589757974,
              0.5229591383906187,
              0.01352269369402175
            ],
            [
              653.9765352348527,
              1760.647837004741,
              94.84571886446885,
              211.9808379120879,
              0.2708398634394141,
              0.1450292384426428,
              0.1203993402069065,
              -0.005145052121710769,
              0.940412186977396,
              0.0758794483714238,
              0.1224956092380171
            ],
            [
              689.9765408543275,
              1850.785771780986,
              2,
              8,
              0.2715628051561715,
              0.002898649275124056,
              0.004322488384110337,
              0.0002974322653934276,
              0.4619655568774244,
              0.8011157509795748,
              0.006356902157862662
            ],
            [
              616.1059562183882,
              1625.599421894354,
              83.27531288156287,
              205.7179105616605,
              0.2748380595567284,
              0.135163947111793,
              0.1265489565208703,
              -0.001799624797232535,
              0.7185539608147866,
              0.3269625118800948,
              0.118912490283259
            ],
            [
              615.5549633337699,
              1623.357394494743,
              48.61985653235654,
              136.3352716727717,
              0.2749348187665493,
              0.07898540248792306,
              0.08398352213451118,
              0.001044080078858423,
              0.3925620428406293,
              0.6693951677242723,
              0.0657434647065308
            ],
            [
              690.3985003676562,
              1848.7711133698,
              16,
              31,
              0.2718993235554061,
              0.02317502137023699,
              0.0167678950497531,
              -0.001338413929028929,
              0.8869356682980223,
              0.1847596327753525,
              0.02309878934043571
            ],
            [
              663.0244837014783,
              1758.410425001804,
              68.69971764346764,
              143.4054105616606,
              0.2738147043797839,
              0.1036156572377788,
              0.08155400384498598,
              -0.004608559707012649,
              0.9543575059033326,
              0.06176362952505132,
              0.0845063853693186
            ]
          ],
          "NAMES": [
            [
              "OFTLR2_2642_BP"
            ],
            [
              "SMTLR2_2642_BP"
            ],
            [
              "TOTLR2_2642_BP"
            ],
            [
              "Node11"
            ],
            [
              "Node9"
            ],
            [
              "TRTLR2_2642_BP"
            ],
            [
              "Node8"
            ],
            [
              "OMTLR2_2642_BP"
            ],
            [
              "STTLR2_2642_BP"
            ],
            [
              "Node15"
            ],
            [
              "Node7"
            ],
            [
              "PHTLR2_2642_BP"
            ],
            [
              "IPTLR2_2642_BP"
            ],
            [
              "Node21"
            ],
            [
              "CBTLR2_2642_BP"
            ],
            [
              "Node20"
            ],
            [
              "TFTLR2_2642_BP"
            ],
            [
              "Node19"
            ],
            [
              "CCATLR2_2642_BP"
            ],
            [
              "CCTLR2_2642_BP"
            ],
            [
              "Node28"
            ],
            [
              "MATLR2_2642_BP"
            ],
            [
              "CITLR2_2642_BP"
            ],
            [
              "Node31"
            ],
            [
              "Node27"
            ],
            [
              "DRTLR2_2642_BP"
            ],
            [
              "Node26"
            ],
            [
              "Node18"
            ],
            [
              "Node6"
            ],
            [
              "GMTLR2_2642_BP"
            ],
            [
              "Node5"
            ],
            [
              "ONTLR2_2642_BP"
            ],
            [
              "Node4"
            ],
            [
              "SATLR2_2642_BP"
            ],
            [
              "Node3"
            ],
            [
              "SDTLR2_2642_BP"
            ],
            [
              "ATTLR2_2642_BP"
            ],
            [
              "Node38"
            ],
            [
              "Node2"
            ],
            [
              "MMTLR2_2642_BP"
            ],
            [
              "Node1"
            ],
            [
              "ECTLR2_2642_BP"
            ],
            [
              "PFTLR2_2642_BP"
            ],
            [
              "Node42"
            ],
            [
              "LMTLR2_2642_BP"
            ]
          ],
          "RESOLVED": [
            [
              686.5089359600927,
              1660.400311926193,
              59.02777777777778,
              83.75555555555556,
              0.2925161833924291,
              0.08598253378191877,
              0.05044298953328467,
              -0.007424017987851916,
              0.9992375900608207,
              0.001365146704136233,
              0.06033616089544275
            ],
            [
              685.3259088081826,
              1662.955635696788,
              109.9166666666667,
              123.5833333333333,
              0.2918414576019899,
              0.1603859787787937,
              0.0743154722113505,
              -0.0179796618805764,
              0.9999999971492561,
              6.284804565659385e-9,
              0.1040331649103675
            ],
            [
              676.7197402409502,
              1674.223511382624,
              90.64285714285714,
              105.5952380952381,
              0.2878503084979205,
              0.1339444555150456,
              0.06307117142802182,
              -0.01480504455091389,
              0.9999999107924703,
              1.939827701802344e-7,
              0.09190208449909515
            ],
            [
              704.3916023033316,
              1725.243400347942,
              30.5,
              44.5,
              0.2899166342000685,
              0.04329977799318767,
              0.02579346194920981,
              -0.00365697444801947,
              0.9885826628856782,
              0.02077894605965946,
              0.04298290202143012
            ],
            [
              702.7866991521881,
              1731.823985524973,
              49.5,
              50.5,
              0.2886649202582385,
              0.07043388848951565,
              0.0291600072652255,
              -0.008621889872697798,
              0.9999951865483142,
              0.00001205350321265009,
              0.06258333613550852
            ],
            [
              674.796432330402,
              1670.299010381304,
              151.9553571428571,
              272.889880952381,
              0.2877479611448625,
              0.225186959892602,
              0.1633778618416857,
              -0.01291158526211381,
              0.9992484809197408,
              0.001066026273875309,
              0.1971132553659007
            ],
            [
              704.2845162873682,
              1748.932134456802,
              121.8333333333333,
              213.1666666666667,
              0.2870861471096438,
              0.1729888000031252,
              0.1218838984469079,
              -0.0106755366857396,
              0.9990002992809002,
              0.001465756352144409,
              0.1926238194923316
            ],
            [
              658.3293738838959,
              1638.326426052053,
              23,
              42,
              0.286646947227467,
              0.03493691898374311,
              0.02563591683081696,
              -0.00194292889085169,
              0.9070396696909646,
              0.1447133869371545,
              0.02920794414083796
            ],
            [
              657.7964710031064,
              1637.635936245749,
              26.32152777777778,
              42.39513888888889,
              0.2865675630115788,
              0.04001469898073302,
              0.02588801207311009,
              -0.002950988256271056,
              0.9678313397779656,
              0.05498378851530905,
              0.0289018315140335
            ],
            [
              701.5261581125528,
              1750.55067983327,
              136.5,
              206.5,
              0.2860946880849957,
              0.1945757808479323,
              0.1179628801261943,
              -0.01600401932789434,
              0.9999965419919095,
              0.000005833307303970692,
              0.1906978915289589
            ],
            [
              704.5188697076949,
              1778.206936708852,
              111,
              180,
              0.2837682952692087,
              0.1575543321445087,
              0.1012255639566609,
              -0.01176677408507272,
              0.9998736795040182,
              0.0002028346000653158,
              0.1771719757695077
            ],
            [
              621.0142082593272,
              1625.599691173971,
              48.73065476190476,
              72.09077380952381,
              0.2764223120029553,
              0.0784694683532192,
              0.04434718719555211,
              -0.007127959416947141,
              0.9990284677377793,
              0.00180928425541016,
              0.05726075943883912
            ],
            [
              630.233525922303,
              1619.321779998809,
              102.9568452380952,
              102.2217261904762,
              0.2801591604631587,
              0.1633630091122573,
              0.06312625906294632,
              -0.02093891329060872,
              0.9999999999934162,
              1.73794312274822e-11,
              0.09322352913022315
            ],
            [
              649.5192819365251,
              1702.980200889477,
              4,
              8,
              0.2760975237946803,
              0.006158400699166471,
              0.00469764709878691,
              -0.000305143502380566,
              0.7840062497365314,
              0.4329118259422627,
              0.009376664136529567
            ],
            [
              628.7184208551682,
              1633.369670457728,
              120.9270833333333,
              170.2514880952381,
              0.2779371958455718,
              0.1923390174712093,
              0.1042332860555245,
              -0.01840480931006968,
              0.9999998243853871,
              3.314579470892198e-7,
              0.1292039351548336
            ],
            [
              650.9749656621781,
              1701.191567432295,
              14,
              32,
              0.2767554747944508,
              0.02150620336952445,
              0.01881034482689061,
              -0.0005631502242459704,
              0.7253307059432494,
              0.3912057054275091,
              0.02895436675461435
            ],
            [
              628.1579053602242,
              1627.766578641754,
              91.70833333333334,
              144.375,
              0.2784481084428327,
              0.1459956685265979,
              0.08869514947313262,
              -0.01196976756905169,
              0.9998993034036036,
              0.0001711728671259793,
              0.1100311905706923
            ],
            [
              661.0339465142011,
              1713.774842356531,
              145,
              170,
              0.2783524928878741,
              0.2193533339166946,
              0.09919622799821302,
              -0.02510016756169628,
              0.9999999999978715,
              4.810929432608191e-12,
              0.1728126117458068
            ],
            [
              617.3103416797177,
              1618.738793995897,
              67.5,
              72.5,
              0.2760719037120799,
              0.1093453251023314,
              0.0447879548379958,
              -0.01348568441783729,
              0.9999999218363207,
              1.959511487514831e-7,
              0.06487777531315765
            ],
            [
              615.9062731160545,
              1617.845388167046,
              52.10576923076923,
              63.93269230769231,
              0.2757272815019502,
              0.08460015996776671,
              0.03951718302335767,
              -0.009417589303894056,
              0.9999777914940488,
              0.00004963420401482566,
              0.0527994214166907
            ],
            [
              650.4468701845452,
              1702.965514862609,
              29,
              30,
              0.2763845700470011,
              0.04458473294178832,
              0.017616328538761,
              -0.00563355337342106,
              0.9998659261156106,
              0.0003636672253436446,
              0.02876533974281511
            ],
            [
              621.2634713858448,
              1607.788997731401,
              15.5,
              25.5,
              0.2787119101022683,
              0.02494915718354459,
              0.01586029014751354,
              -0.00189861501578716,
              0.9383709026682036,
              0.1118717358843234,
              0.01879748616650548
            ],
            [
              620.3629735213484,
              1613.045469643223,
              18.85416666666667,
              28.39583333333333,
              0.277765124162574,
              0.03039215341890137,
              0.01760386416113489,
              -0.002671404248161136,
              0.974662339621532,
              0.04920619269189652,
              0.02090672902225984
            ],
            [
              651.1974163051952,
              1703.207348686369,
              35,
              29,
              0.2765868579558062,
              0.05374714199356809,
              0.01702669966893156,
              -0.007670701189435143,
              0.9999985485847571,
              0.00000483171166898444,
              0.03443743260239029
            ],
            [
              651.9391029589035,
              1706.268171075885,
              42,
              43,
              0.276455386317024,
              0.06442319506435185,
              0.02520119681590639,
              -0.008193262650720307,
              0.999993697126235,
              0.0000169256711664012,
              0.04871997162215922
            ],
            [
              623.7867323558644,
              1637.641640053312,
              111.5540598290598,
              138.7972222222222,
              0.2758374927839625,
              0.1788336526616268,
              0.0847543313674558,
              -0.01965265982834513,
              0.9999999965383761,
              7.446623206952552e-9,
              0.1159653593359065
            ],
            [
              662.0521754820334,
              1714.111439652806,
              166.5833333333333,
              204.4166666666667,
              0.2786223016231414,
              0.2516166240403118,
              0.1192551790612116,
              -0.02764958778166319,
              0.9999999999989979,
              2.115085884213386e-12,
              0.2045253679892673
            ],
            [
              695.2808328535951,
              1785.557016133595,
              73.83333333333334,
              148.1666666666667,
              0.2802604906795685,
              0.1061921023053434,
              0.0829806415185237,
              -0.004848748233801332,
              0.9629242334951146,
              0.05035799533370833,
              0.1483439133335826
            ],
            [
              708.2546292029807,
              1833.901551081238,
              27.5,
              91.5,
              0.2786039011669992,
              0.03882784364000069,
              0.04989362703033492,
              0.002311582117226272,
              0.1467841626876233,
              0.8964574461985382,
              0.1263788168520566
            ],
            [
              687.0147781429407,
              1789.83743671746,
              338.5781249999999,
              779.1004464285713,
              0.2773741501495526,
              0.4928250974676344,
              0.4352911780957225,
              -0.0120185236293544,
              0.9730571131689909,
              0.03129078304556465,
              0.8043189064406442
            ],
            [
              702.5675895917016,
              1842.200738899741,
              183.75,
              252.25,
              0.2760831238449863,
              0.261540672701379,
              0.1369286173181415,
              -0.02603078233632415,
              0.9999999999727994,
              5.264677582772492e-11,
              0.2566786823595849
            ],
            [
              668.4057196248012,
              1767.794914451658,
              122.3273809523809,
              206.627380952381,
              0.2743639872165897,
              0.1830136657433863,
              0.1168842489947277,
              -0.01381407639989828,
              0.9999525310013733,
              0.000076343358272557,
              0.1624692956960871
            ],
            [
              693.4272178149532,
              1845.314871485618,
              55.5,
              88.5,
              0.273138110695598,
              0.08003723905572255,
              0.04795929484313471,
              -0.006700908519858557,
              0.9986836590342667,
              0.002306081889783762,
              0.08721972926110798
            ],
            [
              665.2233804897296,
              1753.490383906945,
              145.599172008547,
              263.4226228632479,
              0.2750318744953532,
              0.2188726017136659,
              0.1502275833850408,
              -0.01433957192255563,
              0.9998558473942039,
              0.0002154942582992536,
              0.1929164137046618
            ],
            [
              688.8872917791987,
              1848.493754319464,
              13,
              32,
              0.2714954038292333,
              0.01887101149220611,
              0.01731139200509825,
              -0.0003257960497604899,
              0.6737364182832263,
              0.4521867191841298,
              0.02565747909011723
            ],
            [
              621.5163107143704,
              1625.395296550102,
              84.23106684981684,
              157.4740613553114,
              0.2766091504022458,
              0.1355251107617783,
              0.09688354684521955,
              -0.008072013067705195,
              0.99403868185232,
              0.008724371647875762,
              0.1048534575220445
            ],
            [
              614.5053717704656,
              1636.314152767746,
              113.8159188034188,
              205.2126526251527,
              0.2730140578003651,
              0.1852154985651324,
              0.1254115246012176,
              -0.01249272571834387,
              0.9995666679609034,
              0.0006605059155161408,
              0.1517782716936172
            ],
            [
              690.6016405370891,
              1847.674618081133,
              39.66666666666666,
              51.33333333333334,
              0.2720750502205132,
              0.05743784019368594,
              0.02778266954094146,
              -0.006194804267003361,
              0.9997221367809863,
              0.0006043368318354725,
              0.04476799762955092
            ],
            [
              689.3173187225673,
              1852.036591092525,
              6,
              15,
              0.2712401905379332,
              0.008704264113252097,
              0.008099192031163613,
              -0.0001263962753699229,
              0.6647140589757974,
              0.5229591383906187,
              0.01352269369402175
            ],
            [
              653.927190174144,
              1760.692000620207,
              90.68173076923077,
              187.0733974358974,
              0.2708200086652247,
              0.1386725190996903,
              0.106249927511456,
              -0.006772903486883586,
              0.9829008338923102,
              0.02341025118058782,
              0.1224956092380171
            ],
            [
              689.9765408543275,
              1850.785771780986,
              2,
              8,
              0.2715628051561715,
              0.002898649275124056,
              0.004322488384110337,
              0.0002974322653934276,
              0.4619655568774244,
              0.8011157509795748,
              0.006356902157862662
            ],
            [
              616.072159210816,
              1625.633680325663,
              78.33146367521367,
              181.0903311965812,
              0.2748229265166219,
              0.1271465728552897,
              0.1113967638516836,
              -0.003290049656517413,
              0.8520220464602304,
              0.1816733584082955,
              0.118912490283259
            ],
            [
              615.5322976004301,
              1623.379998032149,
              43.14922161172161,
              115.5559065934066,
              0.2749247028573393,
              0.07010066210974315,
              0.07118229048866116,
              0.0002259463004106202,
              0.5064964791601465,
              0.564123878746069,
              0.0657434647065308
            ],
            [
              690.3985003676562,
              1848.7711133698,
              16,
              31,
              0.2718993235554061,
              0.02317502137023699,
              0.0167678950497531,
              -0.001338413929028929,
              0.8869356682980223,
              0.1847596327753525,
              0.02309878934043571
            ],
            [
              663.0061076155375,
              1758.427332385261,
              64.19813034188033,
              123.4069978632479,
              0.273807281531273,
              0.09682886719213663,
              0.0701803228319077,
              -0.00556673634575415,
              0.9837662919565724,
              0.02373068223458441,
              0.0845063853693186
            ]
          ]
        },
        "by-site": {
          "AVERAGED": [
            [
              0,
              2.593810336090248,
              0,
              0,
              0,
              null,
              0,
              null,
              1,
              1,
              3.563821115196011
            ],
            [
              0.8234040065548837,
              2.018147112536217,
              2,
              2,
              0.2897727234336216,
              2.428941302299445,
              0.9910080328517719,
              -0.3974449002416803,
              0.9238251793754246,
              0.330307754651863,
              3.617943691246981
            ],
            [
              0.9166587861295058,
              1.924892332961595,
              1.666666666666667,
              3.333333333333333,
              0.3225909891153774,
              1.818197449133706,
              1.731698587112529,
              -0.02390829415904022,
              0.697948402142365,
              0.6309250975070488,
              3.617943691246981
            ],
            [
              0.7083203559774565,
              2.118931700134881,
              0.5,
              3.5,
              0.250533147352785,
              0.7058952856296472,
              1.651775750854644,
              0.2614414556847302,
              0.526444383770502,
              0.6844924772817922,
              3.617943691246981
            ],
            [
              0.7447958579827771,
              2.096755261108324,
              0,
              1,
              0.2621089069905622,
              0,
              0.4769273832518775,
              0.131822776679948,
              0.7378910930094378,
              1,
              3.617943691246981
            ],
            [
              0.1064075215277571,
              3.293576578706276,
              0,
              2,
              0.03129647621600135,
              0,
              0.6072425984962537,
              0.1560968358832534,
              0.9383865169915362,
              1,
              3.890165966915675
            ],
            [
              0.9029443975092648,
              2.246606399961444,
              2.5,
              6.5,
              0.2866898982021141,
              2.768719764911491,
              2.893252685522284,
              0.03201223846743201,
              0.6291267506532906,
              0.6402469149379554,
              3.890165966915675
            ],
            [
              1.275336807232402,
              1.989994767999591,
              2,
              7,
              0.3905688527639931,
              1.56821318780894,
              3.517597187974838,
              0.5011056126511412,
              0.2499456109889285,
              0.9215173185587598,
              3.890165966915675
            ],
            [
              1.237456993348959,
              1.339774557291709,
              3,
              2,
              0.4801497145420801,
              2.42432667650213,
              1.492788461398242,
              -0.2489531040665377,
              0.836328536225772,
              0.4628198046946531,
              3.741822053582092
            ],
            [
              0.8373207385069453,
              1.727220983236474,
              0.5,
              2.5,
              0.3264991680220045,
              0.5971427399392576,
              1.447411781273922,
              0.227233959594816,
              0.527653932243743,
              0.6944977524623291,
              3.741822053582092
            ],
            [
              0.5096062877414506,
              2.055785912822245,
              1,
              3.5,
              0.1986465413083716,
              1.962299178905248,
              1.702511909518387,
              -0.06942801278809176,
              0.7809468210583747,
              0.6308451992251833,
              3.741822053582092
            ],
            [
              0.5783861520045387,
              1.93176912168821,
              0,
              2,
              0.2304184757278626,
              0,
              1.035320410470254,
              0.2894015628583308,
              0.5922557225010265,
              1,
              3.577452727776282
            ],
            [
              0.4678281785202084,
              2.147385481104521,
              0.25,
              2.75,
              0.1788871730607814,
              0.5343842279675783,
              1.280627080791065,
              0.2085961463667882,
              0.6440736664990959,
              0.4463841576959616,
              3.577452727776282
            ],
            [
              0.5235675937092911,
              2.1667189712762,
              0.5,
              2.5,
              0.1946140610162526,
              0.9549865308845358,
              1.153818299992775,
              0.05557914645928302,
              0.711764376519646,
              0.4775892209010947,
              3.577452727776282
            ],
            [
              0.8995719719225994,
              1.799143943845199,
              1,
              0,
              0.3333333333333333,
              1.111639792270052,
              0,
              -0.3107350052843437,
              1,
              0.3333333333333333,
              3.577452727776282
            ],
            [
              0.5256460188419299,
              2.173069896925869,
              0,
              2,
              0.1947763437310076,
              0,
              0.9203569580662352,
              0.25726600128643,
              0.6483851366152044,
              1,
              3.577452727776282
            ],
            [
              0.529734097414438,
              2.846524833097891,
              2.5,
              8.5,
              0.1568997249076668,
              4.719348843508789,
              2.986097258371498,
              -0.4066962419656759,
              0.8389524021035204,
              0.3881072571710344,
              4.26178411868279
            ],
            [
              1.204655021079386,
              1.972354537093009,
              3.5,
              9.5,
              0.3791789099219378,
              2.905396099925734,
              4.816578267922232,
              0.4286221475111323,
              0.3112512018622713,
              0.8562915096741432,
              4.458897374048691
            ],
            [
              0.9149415315259348,
              2.239316408874692,
              6,
              13,
              0.2900655396019156,
              6.557796092164742,
              5.805343071876473,
              -0.1627535396804924,
              0.7003089045581447,
              0.487750898011306,
              4.623266699854502
            ],
            [
              1.104896889960374,
              1.879911756510878,
              4.78125,
              13.71875,
              0.3701734418608786,
              4.327326869542982,
              7.297549979400118,
              0.6206408194306209,
              0.2332377279554577,
              0.8899500885365977,
              4.785735995550588
            ],
            [
              0.9142498285106064,
              2.0430150861959,
              6.5,
              17.16666666666666,
              0.3091538481939962,
              7.109654054394599,
              8.402613755844088,
              0.2634267910642282,
              0.4559898855326039,
              0.7094851014203973,
              4.908231604788606
            ],
            [
              0.7821566631645737,
              2.209158004918566,
              2.5,
              14.5,
              0.2614758893506133,
              3.196290612529085,
              6.563586655058881,
              0.6860507640357821,
              0.226466391927912,
              0.9101059838542087,
              4.908231604788606
            ],
            [
              0.8861819238323178,
              2.094070291870181,
              5,
              9,
              0.2973513178391947,
              5.642182339239515,
              4.297849998130791,
              -0.2738934201469133,
              0.787154508292545,
              0.4071386624406662,
              4.908231604788606
            ],
            [
              0.9148606886492113,
              2.076791525601436,
              5,
              13,
              0.3058044930126902,
              5.465312983753278,
              6.259655742882146,
              0.1618388908856471,
              0.5126742977434181,
              0.6865591029173911,
              4.908231604788606
            ],
            [
              0.874202271642617,
              2.125797728357383,
              4,
              6,
              0.2914007572142057,
              4.575600098229031,
              2.822469852122872,
              -0.3571816465212759,
              0.8640867647166303,
              0.3275973405543965,
              4.908231604788606
            ],
            [
              1.492347545675894,
              1.465521717724403,
              0,
              0,
              0.5045346540977024,
              0,
              0,
              0,
              1,
              1,
              2.972553008903895
            ],
            [
              0.9859564211334325,
              1.971912842266865,
              0,
              0,
              0.3333333333333333,
              0,
              0,
              0,
              1,
              1,
              2.972553008903895
            ],
            [
              1.011488307148004,
              1.988511692851996,
              5,
              6,
              0.3371627690493346,
              4.943210875168709,
              3.017332018498006,
              -0.3923773390790611,
              0.872079733661715,
              0.2986390867874446,
              4.908231604788606
            ],
            [
              0.8387079116033019,
              2.253780578354164,
              3.166666666666667,
              11.83333333333333,
              0.2712080948164943,
              3.775648974877513,
              5.2504371751995,
              0.310758968584753,
              0.4252679085271821,
              0.7824655968586887,
              4.745762309092519
            ],
            [
              1.164836726560537,
              1.644801002260945,
              4.5,
              6.5,
              0.4145860922251832,
              3.863202367672026,
              3.951845840965012,
              0.01806016513289712,
              0.6064737819008413,
              0.6222745601688389,
              4.908231604788606
            ],
            [
              0.9935765937675558,
              1.893373337249302,
              2.5,
              7.5,
              0.3441613528148694,
              2.516162332810416,
              3.961183910456888,
              0.2944077814577188,
              0.402064316572747,
              0.8168029044116565,
              4.908231604788606
            ],
            [
              0.6352423689476483,
              2.148169036210002,
              5,
              14,
              0.2282243895999516,
              7.871011513736202,
              6.517178007881583,
              -0.2758291814375227,
              0.7469988762201021,
              0.444510478447782,
              4.908231604788606
            ],
            [
              0.883820351557081,
              2.116179648442919,
              4,
              9,
              0.2946067838523603,
              4.525806622299376,
              4.25294705325334,
              -0.05559223586348824,
              0.6704314659902479,
              0.5624626531129497,
              4.908231604788606
            ],
            [
              0.5828024768022998,
              1.930827007368399,
              4.5,
              4.5,
              0.2318569544447315,
              7.721312415641131,
              2.330607549421648,
              -1.098298796853874,
              0.9785642442370854,
              0.08482118986416509,
              4.908231604788606
            ],
            [
              0.8424316001523193,
              2.141787983169437,
              5,
              8,
              0.2822954466422349,
              5.935199960561729,
              3.735196976948917,
              -0.448227215167766,
              0.8688871352279932,
              0.293541847728318,
              4.908231604788606
            ],
            [
              0.831706849643635,
              2.016536454203252,
              7.5,
              8.5,
              0.2920069533808144,
              9.017600375917977,
              4.215148197436585,
              -0.9784485666479121,
              0.9570105881267102,
              0.1107457599893737,
              4.908231604788606
            ],
            [
              0.9173413357654662,
              1.974703460692402,
              10.64423076923077,
              18.89423076923077,
              0.3171947187294649,
              11.60334801696121,
              9.568135745610013,
              -0.4146528597724667,
              0.7583859590992487,
              0.3737945471830955,
              4.908231604788606
            ],
            [
              0.9685575640772806,
              1.941045379174342,
              2.5,
              4.5,
              0.3328830713220515,
              2.581157891613478,
              2.318338380071338,
              -0.06856626510630283,
              0.6995383322934778,
              0.5820561010256476,
              3.833073175776362
            ],
            [
              0.4976629022884939,
              2.119077428608802,
              1.665865384615385,
              14.06490384615385,
              0.19018429013086,
              3.347377063781393,
              6.637276984913013,
              0.8582930119682034,
              0.3240711786820987,
              0.8747109216059422,
              3.833073175776362
            ],
            [
              0.9852560361936995,
              1.970512072387399,
              2,
              3,
              0.3333333333333333,
              2.029929202693871,
              1.522446902020403,
              -0.1526118302813053,
              0.7901234567901239,
              0.5390946502057611,
              3.325314294036308
            ],
            [
              0.5724064744602386,
              2.220740424990188,
              1.75,
              4.25,
              0.2049324632989637,
              3.057268004611924,
              1.91377612267259,
              -0.3438748283102436,
              0.8320343433777119,
              0.4544217154488862,
              3.325314294036308
            ],
            [
              0.8375920735716267,
              2.689984194970204,
              1.666666666666667,
              19.58333333333333,
              0.2374412372146545,
              1.989830992024236,
              7.280092340301,
              1.328738293394781,
              0.06779875333129988,
              0.9829550213077103,
              3.981417089109945
            ],
            [
              0.9630525774366864,
              2.536153594999139,
              4,
              6,
              0.2752203013994736,
              4.153459627974435,
              2.365787313446225,
              -0.4490040290975514,
              0.8889196248568075,
              0.2857338696689264,
              3.981417089109945
            ],
            [
              0.9920625441113652,
              1.963020347184532,
              6.5,
              7,
              0.3357139480024245,
              6.552006260676176,
              3.565933491234449,
              -0.6083805757104926,
              0.9116998825635927,
              0.2056079287131626,
              4.908231604788606
            ],
            [
              0.7341079676082153,
              2.033008052024378,
              1,
              11,
              0.2652971405606936,
              1.362197447955895,
              5.410701639399162,
              0.8248396810560924,
              0.1319238232758331,
              0.9752633570040216,
              4.908231604788606
            ],
            [
              0.6309622489795087,
              2.176151255856261,
              3.416666666666667,
              4.583333333333334,
              0.2247726171002918,
              5.415009649456266,
              2.106164872960499,
              -0.6741419400966261,
              0.9450298541415758,
              0.1857269891130781,
              4.908231604788606
            ],
            [
              0.6179376181221348,
              2.292173150965699,
              4,
              14,
              0.21234161417018,
              6.473145318706594,
              6.107741029119794,
              -0.07444723864096006,
              0.6688978275837524,
              0.551188214112638,
              4.908231604788606
            ],
            [
              0.8711121992550622,
              1.974953259036029,
              4.166666666666667,
              18.83333333333334,
              0.3060759536353455,
              4.783157290449866,
              9.536090662989084,
              0.9683596364731699,
              0.143589569703763,
              0.9399330366739409,
              4.908231604788606
            ],
            [
              0.6251166403444013,
              2.182040974649687,
              5,
              3,
              0.2226866909807335,
              7.998507282169458,
              1.374859608436836,
              -1.349497783941249,
              0.9977620065908258,
              0.01664081720612209,
              4.908231604788606
            ],
            [
              0.5478573677413459,
              2.438785366190651,
              4.5,
              9.25,
              0.1834358564273527,
              8.21381670662233,
              3.792871700902638,
              -0.9007205367828396,
              0.9411835305079903,
              0.1629608514506156,
              4.908231604788606
            ],
            [
              0.7016662229007973,
              1.950181072992977,
              5.905555555555555,
              16.66111111111111,
              0.264595259307459,
              8.416474048217784,
              8.543366224727535,
              0.02585293171291084,
              0.5953221950201911,
              0.590979942746741,
              4.908231604788606
            ],
            [
              0.7572749771834323,
              1.85312875599147,
              2.666666666666667,
              10.33333333333333,
              0.2900987948949938,
              3.521398101103146,
              5.576155083624906,
              0.4186348868535631,
              0.3762133814578832,
              0.8255992853629877,
              4.908231604788606
            ],
            [
              0.8994290043607128,
              2.015945057539268,
              5.5,
              7.5,
              0.3085123847793806,
              6.114990703362112,
              3.720339486411776,
              -0.4878847230057458,
              0.8724972728762344,
              0.2774414883542375,
              4.908231604788606
            ],
            [
              0.7303598894510044,
              2.258398177188246,
              6,
              8,
              0.2443690232419071,
              8.215128030251044,
              3.54233371280886,
              -0.9520321561197882,
              0.9659582817921482,
              0.1020106236804477,
              4.908231604788606
            ],
            [
              0.5592146980050282,
              2.201974898436982,
              4.25,
              2.75,
              0.2025267293218894,
              7.599943304712255,
              1.248878905001152,
              -1.293961840251147,
              0.9961878967506624,
              0.02734762941678126,
              4.908231604788606
            ],
            [
              0.5230726989114747,
              2.476927301088524,
              3,
              6,
              0.174357566303825,
              5.735340434022008,
              2.422356117340709,
              -0.6749853273934873,
              0.9444319549611343,
              0.1966117518909907,
              4.908231604788606
            ],
            [
              0.5740902189264565,
              2.221414300227765,
              2,
              5,
              0.2053619355622245,
              3.483772992579427,
              2.250818318531281,
              -0.2512014047677052,
              0.8426215003928461,
              0.4379903552884929,
              4.908231604788606
            ],
            [
              0.9982311738849443,
              1.923591575682326,
              7,
              3,
              0.3416467251590758,
              7.012403722834263,
              1.559582625503991,
              -1.11095431845766,
              0.9959405025718305,
              0.02266318690376667,
              4.908231604788606
            ],
            [
              0.8183330773595989,
              2.012172587758554,
              7.5,
              13.5,
              0.2891119729751325,
              9.164972316894733,
              6.709166043772734,
              -0.5003444154359072,
              0.8183300551268058,
              0.3231139337759649,
              4.908231604788606
            ],
            [
              0.6741217830571032,
              2.008672403043068,
              5,
              7,
              0.2512759967014229,
              7.417057460041255,
              3.484888819797218,
              -0.8011375495010676,
              0.9443588032616478,
              0.1602895738758314,
              4.908231604788606
            ],
            [
              0.6318510164757379,
              2.34799261540157,
              5.333333333333333,
              5.666666666666666,
              0.2120416688031615,
              8.440808346057516,
              2.413409066747645,
              -1.228018513517042,
              0.988683713694024,
              0.04716721749427999,
              4.908231604788606
            ],
            [
              1.029996869705201,
              1.949389215683684,
              4,
              4,
              0.3457077532705064,
              3.883506948079226,
              2.051924760749808,
              -0.3731653953620436,
              0.8987896291573878,
              0.2844509326901365,
              4.908231604788606
            ],
            [
              0.8343699658268416,
              2.109115936158903,
              5.5,
              11.5,
              0.2834632111755507,
              6.591800071026796,
              5.452521505737454,
              -0.2321158936709162,
              0.7372128768656213,
              0.4485721336508408,
              4.908231604788606
            ],
            [
              0.6616300811294085,
              2.13291003900857,
              9,
              16,
              0.2367581257329527,
              13.60276725120617,
              7.50148843944548,
              -1.24307068268908,
              0.9484607716389339,
              0.1148681541217351,
              4.908231604788606
            ],
            [
              0.9999999999999999,
              2,
              4,
              0,
              0.3333333333333334,
              4.000000000000001,
              0,
              -0.8149574677970557,
              1,
              0.01234567901234573,
              4.908231604788606
            ],
            [
              0.9999999999999999,
              2,
              5,
              0,
              0.3333333333333334,
              5.000000000000001,
              0,
              -1.018696834746319,
              1,
              0.004115226337448541,
              4.908231604788606
            ],
            [
              0.890877591889743,
              2.075432444925737,
              4.833333333333334,
              11.16666666666667,
              0.3003319210847414,
              5.425361887350645,
              5.380404789357637,
              -0.009159530684971395,
              0.6236965803501116,
              0.5852214091664774,
              4.908231604788606
            ],
            [
              0.9669661697647153,
              2.033033830235285,
              5,
              2,
              0.3223220565882384,
              5.170811716418799,
              0.9837514606279515,
              -0.8530690058932502,
              0.9943191785654937,
              0.03923264453610242,
              4.908231604788606
            ],
            [
              1.028055004365329,
              1.971944995634671,
              8,
              3,
              0.3426850014551097,
              7.781684798994592,
              1.521340608709245,
              -1.275478562213238,
              0.9982821732195067,
              0.01062962499754549,
              4.908231604788606
            ],
            [
              0.9416907711814522,
              1.926399131456153,
              10.63461538461539,
              15.75,
              0.3283337702613287,
              11.29310779086549,
              8.175875779228925,
              -0.6351028766848134,
              0.842654009883216,
              0.2701997702590792,
              4.908231604788606
            ],
            [
              0.6699291283252312,
              2.266631223339164,
              5,
              15.66666666666667,
              0.2281339554099497,
              7.463476043353417,
              6.911872785192993,
              -0.1123832986247561,
              0.673771007580543,
              0.5252948293906083,
              4.908231604788606
            ],
            [
              0.6913207195916672,
              2.240939510022656,
              4.5,
              13.5,
              0.2357637676934956,
              6.509279806712509,
              6.024258994774703,
              -0.09881783318142645,
              0.6703021609892984,
              0.533957716724437,
              4.908231604788606
            ],
            [
              0.8246768929402667,
              2.175323107059733,
              5,
              5,
              0.2748922976467555,
              6.062980596161995,
              2.298509119759331,
              -0.7669710355008394,
              0.9686846567286099,
              0.1106067255863786,
              4.908231604788606
            ],
            [
              1.080925668395311,
              1.89101932723936,
              7.5,
              4.5,
              0.3637098499410399,
              6.938497455735446,
              2.379668962225473,
              -0.9288128312979881,
              0.9800641695147361,
              0.06713327540859837,
              4.908231604788606
            ],
            [
              0.7640304924165412,
              2.137319413039921,
              3,
              10,
              0.263336211526799,
              3.926544856228634,
              4.678757858553742,
              0.1532554009047227,
              0.5395883959587859,
              0.7062167692159451,
              4.908231604788606
            ],
            [
              1.088096935352166,
              1.911903064647833,
              9,
              0,
              0.3626989784507221,
              8.271321890165162,
              0,
              -1.685193885735839,
              0.9999999999999996,
              0.0001086217990302618,
              4.908231604788606
            ],
            [
              0.5354395317834411,
              2.464560468216559,
              4,
              0,
              0.1784798439278137,
              7.470498090936258,
              0,
              -1.522034551843037,
              0.9999999999999999,
              0.001014744509207244,
              4.908231604788606
            ],
            [
              1.098039433639867,
              1.901960566360132,
              6,
              2,
              0.3660131445466224,
              5.464284629661004,
              1.051546512253664,
              -0.899048470553458,
              0.9952147059295648,
              0.03184347728149339,
              4.908231604788606
            ],
            [
              0.9999999999999999,
              1.912236153083543,
              7,
              0,
              0.3433787465831631,
              7.000000000000001,
              0,
              -1.426175568644847,
              1,
              0.0005628774847252771,
              4.908231604788606
            ],
            [
              0.5351173405902402,
              2.444932413270605,
              2,
              4,
              0.1795665793488721,
              3.737498018273858,
              1.636037044741522,
              -0.4281503284160619,
              0.9246006929840798,
              0.2945362763888308,
              4.908231604788606
            ],
            [
              0.5228038882863701,
              2.477196111713629,
              2,
              0,
              0.1742679627621234,
              3.825526253363448,
              0,
              -0.779410297108058,
              1,
              0.03036932284526084,
              4.908231604788606
            ],
            [
              0.656470452173143,
              2.188751933716016,
              4,
              13,
              0.2307272905727507,
              6.093191227051612,
              5.939457916516322,
              -0.03132152736747455,
              0.6472713458556151,
              0.5755809213270084,
              4.908231604788606
            ],
            [
              1.060129879694936,
              1.939870120305063,
              6,
              1,
              0.3533766265649788,
              5.659683888663308,
              0.5154984292673884,
              -1.048073088966933,
              0.999311879107932,
              0.009502188189606797,
              4.908231604788606
            ],
            [
              0.7068729044133276,
              2.169775516470563,
              2.5,
              11.5,
              0.2457279448129887,
              3.536703676702513,
              5.300087457298957,
              0.3592706951473191,
              0.415023944586061,
              0.7995487575215563,
              4.908231604788606
            ],
            [
              0.936034130064648,
              2.038089394805978,
              7,
              9,
              0.314726043567866,
              7.47835978963346,
              4.415900511006182,
              -0.623943514735421,
              0.904827557336304,
              0.2117816498599416,
              4.908231604788606
            ],
            [
              0.773581263897477,
              2.225120509538792,
              5.5,
              4.5,
              0.2579720566913913,
              7.109789567924331,
              2.022362375749585,
              -1.036509195534154,
              0.986365130651182,
              0.05540145443284383,
              4.908231604788606
            ],
            [
              0.6878417715129198,
              2.272401710836753,
              5.5,
              13.5,
              0.2323598635092509,
              7.99602499845663,
              5.940851010461954,
              -0.4187198472846292,
              0.8011084832186434,
              0.3646744042017567,
              4.908231604788606
            ],
            [
              0.557781329475824,
              2.290714275446492,
              2.5,
              14.5,
              0.1958161102695596,
              4.482043173351427,
              6.329903364824385,
              0.376481865621446,
              0.4456536626249221,
              0.7743331572660501,
              4.908231604788606
            ],
            [
              0.6242617732919256,
              2.353023657162782,
              4,
              13,
              0.2096748154900905,
              6.407568380980245,
              5.524806331813544,
              -0.1798533810640587,
              0.7245634504509862,
              0.4913291279966758,
              4.908231604788606
            ],
            [
              0.6034868713401549,
              2.396513128659845,
              6,
              3,
              0.2011622904467183,
              9.942221256074525,
              1.251818721175807,
              -1.770577110994543,
              0.9996739535631672,
              0.003163536770384168,
              4.908231604788606
            ],
            [
              1.015282372032485,
              1.983811215545868,
              4,
              1,
              0.3385297398645984,
              3.939790653503058,
              0.504080223039186,
              -0.6999894681236921,
              0.9955538497227295,
              0.04788393186897544,
              4.908231604788606
            ],
            [
              0.8731555652541251,
              1.990143890551013,
              6.5,
              13.5,
              0.3049473443945458,
              7.444263380613312,
              6.783429109873177,
              -0.1346379559789735,
              0.6729701102976252,
              0.5067207904791295,
              4.908231604788606
            ],
            [
              0.9129028484275109,
              2.048564234176208,
              7.666666666666666,
              12.33333333333333,
              0.3082603395425512,
              8.398118901559586,
              6.02047674540845,
              -0.4844193077261153,
              0.8286396596383753,
              0.3103029295060984,
              4.908231604788606
            ],
            [
              0.5642872878174211,
              2.107620580151541,
              6,
              4,
              0.2111926442457619,
              10.63288174221876,
              1.897874806153389,
              -1.779664783451388,
              0.9987787328475919,
              0.00843526201910283,
              4.908231604788606
            ],
            [
              0.8721628780880845,
              2.088946965524609,
              5.666666666666667,
              11.33333333333333,
              0.2945391843431261,
              6.497257346115068,
              5.425381074950905,
              -0.218383392934924,
              0.7322689417284794,
              0.4532289748010793,
              4.908231604788606
            ],
            [
              0.6915599052635295,
              2.092598090045064,
              3,
              10,
              0.248391041898065,
              4.338018987461114,
              4.778748507691054,
              0.0897939534475008,
              0.5896511783284708,
              0.6625187511035245,
              4.908231604788606
            ],
            [
              1.359819498526741,
              1.53120017339353,
              6,
              0,
              0.4703598220843383,
              4.412350320392181,
              0,
              -0.8989694610350846,
              0.9999999999999999,
              0.0108288242321215,
              4.908231604788606
            ],
            [
              0.803734782446962,
              2.058156416221853,
              7,
              10,
              0.2808404396438315,
              8.709340634342805,
              4.858717209820694,
              -0.7845235788721415,
              0.924984692134948,
              0.1741772531706272,
              4.908231604788606
            ],
            [
              0.9594936644908728,
              2.035282692063152,
              7,
              6,
              0.320389087616187,
              7.295514560499307,
              2.947993427840651,
              -0.8857612033664212,
              0.9726932294091384,
              0.0858967513174923,
              4.908231604788606
            ],
            [
              1.363133866250203,
              1.543234285681233,
              8,
              0,
              0.4690162412302543,
              5.868829319021264,
              0,
              -1.195711570190672,
              0.9999999999999994,
              0.00234154794543795,
              4.908231604788606
            ],
            [
              0.6014183391492319,
              2.36254663461411,
              2,
              7,
              0.2029100696104421,
              3.325472254187003,
              2.962904476653159,
              -0.07386932947094706,
              0.7304805071256975,
              0.5725322824711225,
              4.908231604788606
            ],
            [
              0.977883426004823,
              2.001136543369965,
              3,
              4,
              0.3282567542540015,
              3.06785033902927,
              1.998864102128632,
              -0.2177945791836117,
              0.8344131246846012,
              0.4176575307946617,
              4.908231604788606
            ],
            [
              0.6364487739165804,
              2.309394347196882,
              4,
              9,
              0.2160497853246228,
              6.284873447685016,
              3.897125673198301,
              -0.486478220008437,
              0.8709419669866183,
              0.3032859517150226,
              4.908231604788606
            ],
            [
              0.5821891531539053,
              2.367287311017009,
              1,
              9,
              0.1973872855830895,
              1.717654811297461,
              3.801819896602883,
              0.4246264750978851,
              0.3837511923197933,
              0.8890671035970753,
              4.908231604788606
            ],
            [
              0.5204233379215991,
              2.455516214010415,
              1,
              2,
              0.174876985516636,
              1.921512597789472,
              0.8144926873578026,
              -0.2255435357515791,
              0.918950281783993,
              0.4382331573468259,
              4.908231604788606
            ],
            [
              0.7301708668817958,
              2.16864360509785,
              5,
              9,
              0.2518860292508304,
              6.847712264052064,
              4.150059502097817,
              -0.5601055223879471,
              0.8849794548804846,
              0.2640233213034038,
              4.816329520289511
            ],
            [
              0.9910524535174389,
              2.063310188089594,
              3,
              3,
              0.3244711155175743,
              3.027084983597401,
              1.453974306586293,
              -0.3266202344304192,
              0.908383492398935,
              0.30223179531212,
              4.816329520289511
            ],
            [
              0.6755940655229377,
              2.206785313231485,
              1.5,
              13.5,
              0.2343876279793834,
              2.220268170708306,
              6.117495852023505,
              0.7940187006483062,
              0.191358378408373,
              0.9400026761612129,
              4.908231604788606
            ],
            [
              0.6109393479374908,
              2.37829272958419,
              4,
              15,
              0.2043800320930618,
              6.547294774029297,
              6.307045307506169,
              -0.04894827421932047,
              0.6552768959304909,
              0.5638636470998879,
              4.908231604788606
            ],
            [
              0.6974264650597921,
              2.302573534940208,
              3,
              0,
              0.232475488353264,
              4.301528763670881,
              0,
              -0.8763907472243548,
              1,
              0.01256410352094617,
              4.908231604788606
            ],
            [
              0.5363978241643775,
              2.335269627317873,
              3,
              4,
              0.1867896729781537,
              5.592863850023111,
              1.712864310488258,
              -0.7905086499482663,
              0.9736791264380571,
              0.126076676861689,
              4.908231604788606
            ],
            [
              0.6029403597610763,
              2.194269386074152,
              5.5,
              9.5,
              0.215550643157452,
              9.121963575600502,
              4.329459299888789,
              -0.9764217872351446,
              0.9449459691753911,
              0.144935142874375,
              4.908231604788606
            ],
            [
              0.6688131403673641,
              2.03192450585498,
              3.5,
              11.5,
              0.2476409144379004,
              5.233150769253021,
              5.659659090120135,
              0.0868965352920592,
              0.5820330591758147,
              0.6438317249507358,
              4.908231604788606
            ],
            [
              1.008220011533978,
              1.95647303302124,
              6,
              2,
              0.3400756828386048,
              5.95108203701608,
              1.022247670294512,
              -1.004197593673628,
              0.9970438638979967,
              0.02181865844845776,
              4.908231604788606
            ],
            [
              0.5826562685120102,
              2.41734373148799,
              4,
              0,
              0.19421875617067,
              6.86511107177344,
              0,
              -1.398693383799503,
              0.9999999999999999,
              0.001422868201601646,
              4.908231604788606
            ],
            [
              0.6189222227185677,
              2.343987003539181,
              4,
              11,
              0.208890038626086,
              6.462847597280175,
              4.692858784366604,
              -0.36061640025029,
              0.8120881322494276,
              0.3853399629767443,
              4.908231604788606
            ],
            [
              0.9669661697647153,
              2.031435268690235,
              6,
              5,
              0.3224938987032319,
              6.20497405970256,
              2.461313967057264,
              -0.7627309373487753,
              0.96772528439229,
              0.1064632931385712,
              4.908231604788606
            ],
            [
              1.176362954618883,
              1.688017796207804,
              4.833333333333334,
              3.166666666666667,
              0.4106866568906293,
              4.108709233281862,
              1.875967583861203,
              -0.4548973702142202,
              0.9209275192390562,
              0.2306845739307408,
              4.908231604788606
            ],
            [
              0.6210779095369641,
              2.152642732146665,
              4,
              12,
              0.2239150908723,
              6.440415829605248,
              5.57454324435589,
              -0.1764123323774267,
              0.7216660622518849,
              0.4967656594057944,
              4.908231604788606
            ],
            [
              0.5897193750787466,
              2.369053915692772,
              2,
              9,
              0.1993121192887927,
              3.391443599310155,
              3.798984877627055,
              0.08303220204997885,
              0.6196866007307961,
              0.6758419192706501,
              4.908231604788606
            ],
            [
              1.435815182781038,
              1.514651714522069,
              5,
              0,
              0.486639990468442,
              3.482342337622781,
              0,
              -0.7094902233678851,
              1,
              0.02729222699528133,
              4.908231604788606
            ],
            [
              0.5710025959762753,
              2.2574923191516,
              5.5,
              5.5,
              0.2018750654004483,
              9.632180376686975,
              2.436331655855637,
              -1.466077663044847,
              0.9928547633094883,
              0.03222825394203199,
              4.908231604788606
            ],
            [
              0.6111893597128217,
              2.248007164341958,
              4,
              14,
              0.2137626268676563,
              6.544616552028117,
              6.227738159410233,
              -0.06456060311186797,
              0.6633300142468865,
              0.5570641600833821,
              4.908231604788606
            ],
            [
              1.303530046701053,
              1.684760879215106,
              9,
              0,
              0.4362125639763179,
              6.904328766933311,
              0,
              -1.406683572184585,
              1,
              0.0005718518512498605,
              4.908231604788606
            ],
            [
              0.542292215243218,
              2.457707784756781,
              3,
              2,
              0.1807640717477394,
              5.532072774923572,
              0.8137663933867237,
              -0.9613047552469893,
              0.9954335154133824,
              0.0442083722770712,
              4.908231604788606
            ],
            [
              1.303054446727512,
              1.631477961294301,
              5.5,
              1.5,
              0.4440415935313897,
              4.220852024880992,
              0.9194117454151844,
              -0.6726333525591645,
              0.9816801918830709,
              0.0892621328789025,
              4.908231604788606
            ],
            [
              0.9999999999999999,
              1.98523866411509,
              5,
              0,
              0.334981591931253,
              5.000000000000001,
              0,
              -1.018696834746319,
              0.9999999999999999,
              0.004217981889197975,
              4.908231604788606
            ],
            [
              0.7139526697848239,
              2.009617732212622,
              2,
              11,
              0.2621385036572642,
              2.801306143448941,
              5.473677816272462,
              0.5444673128742095,
              0.2971491510277195,
              0.8920327414083115,
              4.908231604788606
            ],
            [
              0.534758915336067,
              2.465241084663933,
              5,
              0,
              0.178252971778689,
              9.350007744812952,
              0,
              -1.904964658898905,
              0.9999999999999998,
              0.0001799632779491134,
              4.908231604788606
            ],
            [
              0.6403558175896092,
              2.025668311101589,
              4,
              9,
              0.2401913061094358,
              6.246527149634669,
              4.442978127601585,
              -0.3674539360109847,
              0.8179808597622157,
              0.3828699114627722,
              4.908231604788606
            ],
            [
              1.478038065214363,
              1.490674876054837,
              4,
              0,
              0.4978716684485042,
              2.706290246604624,
              0,
              -0.5513778616241933,
              1,
              0.06144260965574866,
              4.908231604788606
            ],
            [
              0.6706441236312867,
              2.274772093708894,
              2,
              12,
              0.2276907826075946,
              2.982207596438405,
              5.275253742204408,
              0.4671837701238149,
              0.3501496491529977,
              0.8622857608692914,
              4.908231604788606
            ],
            [
              0.8290084512329569,
              2.142077202405194,
              5,
              9,
              0.2790254297171878,
              6.031301602008599,
              4.201529239886643,
              -0.3727966627199865,
              0.8303899327893959,
              0.3478325637941125,
              4.908231604788606
            ],
            [
              1.032507156541732,
              1.916038073596988,
              8,
              3,
              0.350175112115596,
              7.748130314946299,
              1.565730890914962,
              -1.259598144879638,
              0.9979533693157022,
              0.01228321756541173,
              4.908231604788606
            ],
            [
              0.8910169554381653,
              2.102038484037589,
              2,
              6,
              0.2976947715990956,
              2.244626196834249,
              2.854372099066054,
              0.1242292441206157,
              0.5576349465660617,
              0.7401178542091766,
              4.908231604788606
            ],
            [
              0.9026078730311284,
              1.995821369986067,
              6.5,
              8.5,
              0.311412767865789,
              7.201355310774952,
              4.258898179880366,
              -0.5994943531238102,
              0.8923915940606432,
              0.2332351891650897,
              4.908231604788606
            ],
            [
              0.9884055759460422,
              1.934279927858734,
              6.833333333333334,
              14.16666666666667,
              0.3381840347376848,
              6.913491282961329,
              7.324000245584567,
              0.08363683617185755,
              0.5518272149971105,
              0.627469886007594,
              4.908231604788606
            ],
            [
              0.1092476165490273,
              1.856832202613873,
              1,
              1,
              0.05556621632764727,
              9.153517775385309,
              0.5385516249622849,
              -1.755207749776524,
              0.9969123956030291,
              0.1080448282583236,
              4.908231604788606
            ],
            [
              0.6858071133024062,
              2.902157811071661,
              3,
              0,
              0.1911409748304737,
              4.374407820814119,
              0,
              -1.065911519651733,
              0.9999999999999998,
              0.006983311098919809,
              4.103912698347962
            ],
            [
              0.7172821470471477,
              2.774297873085108,
              2,
              12,
              0.2054319657322298,
              2.788303052339232,
              4.325418736184813,
              0.3745488261639555,
              0.4278825485188695,
              0.8153101361969078,
              4.103912698347962
            ],
            [
              0.6619771217855434,
              2.764999735661681,
              2,
              9,
              0.1931664990228892,
              3.021252448431182,
              3.254973186406561,
              0.05695070903176445,
              0.6400904973288563,
              0.6572688598765812,
              4.103912698347962
            ],
            [
              1.131898147104628,
              1.863339090311027,
              8,
              0,
              0.3778993306324044,
              7.067773739592941,
              0,
              -1.439983747445297,
              1.000000000000001,
              0.0004159192116669486,
              4.908231604788606
            ],
            [
              0.9737661944996886,
              1.816202763547971,
              7.5,
              13.5,
              0.3490240246906196,
              7.702054191615704,
              7.43309077100379,
              -0.05479843704798004,
              0.624735070939022,
              0.5497612562362969,
              4.908231604788606
            ],
            [
              1.017651788670328,
              1.976204327671017,
              4.166666666666667,
              3.833333333333333,
              0.339913392335619,
              4.094393301377543,
              1.939745440113962,
              -0.4389865912524273,
              0.9173305834113334,
              0.2426909145491004,
              4.908231604788606
            ],
            [
              1.329547921621723,
              1.670452078378277,
              7,
              0,
              0.4431826405405743,
              5.264947495432669,
              0,
              -1.072677069740564,
              0.9999999999999994,
              0.003357988350870089,
              4.908231604788606
            ],
            [
              0.5878034240856537,
              1.98821623067112,
              3,
              6,
              0.2281828180154758,
              5.103747064193429,
              3.017780414142735,
              -0.424993524758605,
              0.8725889466303538,
              0.3383781659208811,
              4.908231604788606
            ],
            [
              0.5738436168472223,
              2.318757385322294,
              2,
              10,
              0.1983832600544723,
              3.485270100220478,
              4.312654727613971,
              0.1685708202087028,
              0.5640800526853086,
              0.7205113392851727,
              4.908231604788606
            ],
            [
              1.247526819760567,
              1.686017487826279,
              9,
              0,
              0.4252626478264414,
              7.214273759442972,
              0,
              -1.469831568747597,
              0.9999999999999998,
              0.0004548991761400556,
              4.908231604788606
            ],
            [
              0.53620137039105,
              2.46379862960895,
              1,
              1,
              0.17873379013035,
              1.86497098892288,
              0.4058773261671625,
              -0.2972748191695326,
              0.96805423226564,
              0.3255218125263399,
              4.908231604788606
            ],
            [
              1.089482653506953,
              1.898979896374074,
              4,
              2,
              0.3645629266963129,
              3.671467358497482,
              1.053197036903242,
              -0.533444737823656,
              0.9731003729756882,
              0.1338854830501497,
              4.908231604788606
            ],
            [
              1.108436402560737,
              1.758843813886482,
              6.666666666666667,
              5.333333333333334,
              0.3865811217901036,
              6.014478278830587,
              3.032295017457164,
              -0.6075881297989123,
              0.9235895867475171,
              0.1903500840968712,
              4.908231604788606
            ],
            [
              0.9318833121863396,
              1.979109076286001,
              4,
              4,
              0.320125643707156,
              4.292382906412814,
              2.021111442481182,
              -0.4627474102313585,
              0.9249195905699639,
              0.2321508788108015,
              4.908231604788606
            ],
            [
              0.513603962293107,
              2.486396037706892,
              0,
              1,
              0.1712013207643691,
              0,
              0.4021885431100758,
              0.08194163916749357,
              0.828798679235631,
              1,
              4.908231604788606
            ],
            [
              0.7083805602393438,
              2.017239780640518,
              7,
              10,
              0.2598970038544218,
              9.881694096228273,
              4.957268885915377,
              -1.003299274938145,
              0.9502259972276969,
              0.1265818299847427,
              4.908231604788606
            ],
            [
              0.5258580864653875,
              2,
              11.5,
              0,
              0.2081898778411807,
              21.86901807919035,
              0,
              -4.455579899256248,
              1,
              5.599905061881572e-8,
              4.908231604788606
            ],
            [
              0.6482671529811238,
              2.338291391806753,
              7,
              34.5,
              0.2170615922170605,
              10.79801740348832,
              14.75436300235554,
              0.8060633477457143,
              0.2938694077659411,
              0.8267357625466987,
              4.908231604788606
            ],
            [
              0.7755375417500361,
              2.174549240242808,
              4,
              11,
              0.2628863484572289,
              5.157712921251776,
              5.058519621644323,
              -0.02020958006763117,
              0.6432805227282097,
              0.5842731174050643,
              4.908231604788606
            ],
            [
              0.8117234487574689,
              2.15918913471245,
              6,
              4,
              0.2732236058623459,
              7.391680022530323,
              1.852547299212257,
              -1.128539394496775,
              0.9939616974093692,
              0.03041258608405495,
              4.908231604788606
            ],
            [
              1.118595386843533,
              1.719139614397623,
              8,
              6,
              0.3941859921219869,
              7.151826383420466,
              3.490117934431036,
              -0.7460341613498773,
              0.946840680115749,
              0.1396960926174159,
              4.908231604788606
            ],
            [
              0.9678670011334701,
              1.950962070821299,
              3.5,
              2.5,
              0.3315942719747134,
              3.616199328937908,
              1.281419068771322,
              -0.4756866521719777,
              0.9420821528871305,
              0.2073068942409007,
              4.908231604788606
            ],
            [
              0.9080344924232598,
              1.922621044718161,
              6.5,
              6.5,
              0.320785938277835,
              7.15831838353798,
              3.380801441790544,
              -0.7696289103517421,
              0.9430408015915323,
              0.1487542424726952,
              4.908231604788606
            ],
            [
              0.6722856740856453,
              2.181261363009774,
              9.5,
              29.5,
              0.2355964928371934,
              14.13089757255448,
              13.52428484741277,
              -0.1235908926037413,
              0.6290671694003266,
              0.5150376373507471,
              4.908231604788606
            ],
            [
              0.8674125639585505,
              1.734825127917101,
              0,
              0,
              0.3333333333333333,
              0,
              0,
              0,
              1,
              1,
              3.132690474543976
            ],
            [
              0.8674125639585505,
              1.734825127917101,
              0,
              0,
              0.3333333333333333,
              0,
              0,
              0,
              1,
              1,
              3.132690474543976
            ],
            [
              0.9835248874744679,
              2.001411993137541,
              9,
              20.41666666666666,
              0.329496041897145,
              9.150759797355548,
              10.20113136958882,
              0.2140020391883106,
              0.4789590748253253,
              0.6731990486177964,
              4.908231604788606
            ],
            [
              0.8218032759156452,
              2.178196724084355,
              5,
              9,
              0.2739344253052151,
              6.084181149593312,
              4.131858202010342,
              -0.3977650414210752,
              0.8415179574973254,
              0.3316548718648382,
              4.908231604788606
            ],
            [
              1.04774639019898,
              1.949473585711532,
              8,
              5,
              0.3495727369429031,
              7.635435516490496,
              2.564794946003368,
              -1.033089099858302,
              0.9875361775429256,
              0.04587352959983426,
              4.908231604788606
            ],
            [
              0.5330795300020592,
              2.46692046999794,
              5,
              0,
              0.1776931766673531,
              9.379463510783626,
              0,
              -1.910965958010776,
              1,
              0.0001771551398392912,
              4.908231604788606
            ],
            [
              0.6020245326535433,
              1.944169601621537,
              5.833333333333333,
              10.16666666666667,
              0.2364409392628438,
              9.689527613802966,
              5.229310579790542,
              -0.9087217949660146,
              0.9230418545143604,
              0.1831710287363286,
              4.908231604788606
            ],
            [
              0.8532761344967599,
              2.073820318647866,
              7,
              9,
              0.2915094012635189,
              8.203674891397752,
              4.339816675085917,
              -0.787220026973085,
              0.9361195489865719,
              0.1559255795692727,
              4.908231604788606
            ],
            [
              1.35284849244609,
              1.62984533237545,
              6,
              2,
              0.4535659950035379,
              4.435086436879106,
              1.227110303212061,
              -0.653591026661671,
              0.9809460882343226,
              0.09184469441745569,
              4.908231604788606
            ],
            [
              0.8266535833738692,
              2.106580359089066,
              3.833333333333333,
              13.16666666666667,
              0.2818232706934233,
              4.637170164663326,
              6.250256065408412,
              0.328649100252587,
              0.4198875292584567,
              0.7739109617584902,
              4.908231604788606
            ],
            [
              0.6018185077362558,
              2.379165202148221,
              6,
              16,
              0.2018858760417642,
              9.969783120444466,
              6.725047922503705,
              -0.6610802951464451,
              0.8619259359213871,
              0.2750013706868584,
              4.908231604788606
            ],
            [
              0.9965494877767331,
              1.993098975553466,
              0,
              0,
              0.3333333333333333,
              0,
              0,
              0,
              1,
              1,
              3.091960863611116
            ],
            [
              0.9631148916333352,
              2.009040413568997,
              6.463541666666666,
              29.86979166666665,
              0.3240459507440747,
              6.711080601926134,
              14.86769079652505,
              1.661822597499496,
              0.0419766511468191,
              0.9828997414393157,
              4.908231604788606
            ],
            [
              1.381973937588558,
              1.498160029697372,
              5,
              0,
              0.4798297417015118,
              3.618013237445438,
              0,
              -0.7371317266111902,
              0.9999999999999998,
              0.02543523875312492,
              4.908231604788606
            ],
            [
              0.7417725570586625,
              2.165776557104939,
              4.5,
              5.5,
              0.2551195277992902,
              6.066549587441965,
              2.539504817316899,
              -0.7185978686669927,
              0.946976767715584,
              0.1602269009021668,
              4.908231604788606
            ],
            [
              0.9524593886434078,
              2.043921109595313,
              5.5,
              7.5,
              0.3178699731904094,
              5.774524421281284,
              3.669417554714216,
              -0.4288931403549229,
              0.8564667214503684,
              0.3022433019712814,
              4.908231604788606
            ],
            [
              1.424318634670134,
              1.550748077873259,
              9,
              0,
              0.4787518305606263,
              6.318810820083359,
              0,
              -1.287390516355942,
              1,
              0.001321277465051729,
              4.908231604788606
            ],
            [
              0.6488136090278523,
              2.14413985614048,
              5.5,
              12.5,
              0.232303766288762,
              8.477010844826307,
              5.82984359168641,
              -0.5393321803635444,
              0.837133240991421,
              0.3172344413002883,
              4.908231604788606
            ],
            [
              0.6436957305936652,
              2.3315996476442,
              4,
              3,
              0.2163468324193404,
              6.214116095365267,
              1.286670292230975,
              -1.003914688607388,
              0.9933027989848467,
              0.04359851989390384,
              4.908231604788606
            ],
            [
              0.9999999999999999,
              1.874304962239993,
              4,
              0,
              0.3479101950339617,
              4.000000000000001,
              0,
              -0.8149574677970557,
              1,
              0.01465104564423969,
              4.908231604788606
            ],
            [
              0.7506271683669377,
              2.201159440689108,
              4.5,
              4.5,
              0.2542958783212928,
              5.994986845187322,
              2.044377120900975,
              -0.8048947242897062,
              0.9683664873056367,
              0.1130971895488067,
              4.908231604788606
            ],
            [
              1.007013751091332,
              1.992986248908668,
              5,
              6,
              0.3356712503637774,
              4.965175494953614,
              3.010557651005128,
              -0.3982326021537995,
              0.8743721199774904,
              0.2948709879179403,
              4.908231604788606
            ],
            [
              0.7591632424998921,
              2.020645366017021,
              6,
              13,
              0.2730991047994926,
              7.903438501898823,
              6.433588109339962,
              -0.2994663884900693,
              0.7566425090152594,
              0.4214235372638108,
              4.908231604788606
            ],
            [
              1.176489083472605,
              1.823510916527395,
              3.5,
              4.5,
              0.3921630278242017,
              2.974953230903904,
              2.467766964932451,
              -0.1033338087543849,
              0.7252235826315093,
              0.5278954980021947,
              4.908231604788606
            ],
            [
              0.6854306304116385,
              2.045018105791085,
              6,
              10,
              0.2510322282647494,
              8.75362105775266,
              4.889932256189805,
              -0.787185510519376,
              0.9189180807440939,
              0.1923914249144492,
              4.908231604788606
            ],
            [
              0.6803854721623829,
              2.179841566820619,
              5.5,
              5.5,
              0.2378781344589709,
              8.08365290710874,
              2.523119149444405,
              -1.132899627686543,
              0.983608660907948,
              0.06162968414443837,
              4.908231604788606
            ],
            [
              0.9310627474826488,
              2.068937252517351,
              6,
              6,
              0.3103542491608829,
              6.444248807314477,
              2.900039618262749,
              -0.722094936513163,
              0.9538867256722116,
              0.1349463163423585,
              4.908231604788606
            ],
            [
              0.6232888370005942,
              2.224053577371788,
              2,
              9,
              0.2189019605982237,
              3.208785207231448,
              4.046665103560812,
              0.1707091196576595,
              0.5548364981573549,
              0.7304044829283313,
              4.908231604788606
            ],
            [
              0.6368171839653977,
              2.169119350356015,
              2.25,
              6.75,
              0.2269535237793272,
              3.533196114447591,
              3.111861963193556,
              -0.08584235325060256,
              0.7174212070103042,
              0.5644147215870392,
              4.908231604788606
            ],
            [
              0.6999378904766308,
              2.260744085585208,
              2.5,
              7.5,
              0.2364110350709317,
              3.571745484870945,
              3.317491815115632,
              -0.05180148172047472,
              0.6867176314369746,
              0.5786231570071536,
              4.908231604788606
            ],
            [
              0.6107929146911198,
              2.385389714389636,
              5.5,
              5.5,
              0.2038570375393019,
              9.004688606745495,
              2.305702907504704,
              -1.36484710556549,
              0.9924865387208693,
              0.0335267838317802,
              4.908231604788606
            ],
            [
              0.9760238159107233,
              1.948299764482472,
              6,
              1,
              0.3337605395157708,
              6.147390977751325,
              0.5132680392565929,
              -1.147892640803243,
              0.9995386347064134,
              0.006908078116847904,
              4.908231604788606
            ],
            [
              0.9218147356393555,
              2.050535357938237,
              2,
              9,
              0.3101299330893545,
              2.169633357632142,
              4.389097688639361,
              0.4521922577658823,
              0.2873585016752528,
              0.8998630215711516,
              4.908231604788606
            ],
            [
              0.9402382378516968,
              1.998594644277599,
              4,
              7,
              0.3199359322434348,
              4.254240934871357,
              3.502461101876003,
              -0.1531671472596967,
              0.7438317163132238,
              0.4887710185531258,
              4.908231604788606
            ],
            [
              0.9757875582774509,
              2.022035277634043,
              5,
              4,
              0.3254987408156029,
              5.124066153114778,
              1.978204853418951,
              -0.6409357897102163,
              0.9621971458550519,
              0.1330930387770167,
              4.908231604788606
            ],
            [
              0.4697920081194633,
              0.8274499834769922,
              0,
              0,
              0.3621467784444073,
              0,
              0,
              0,
              1,
              1,
              4.151598296958477
            ],
            [
              0.2803870589793318,
              1.128988965379058,
              0,
              0,
              0.198944110112116,
              0,
              0,
              0,
              1,
              1,
              4.151598296958477
            ],
            [
              0.7193589040006636,
              2.255441298049353,
              2.5,
              11.5,
              0.2418175524880406,
              3.475316682808021,
              5.098780451500076,
              0.3307634804983854,
              0.4278293920719545,
              0.7906452680833426,
              4.908231604788606
            ],
            [
              0.7250481408099367,
              1.995565749068189,
              3.5,
              12.5,
              0.2665016684313173,
              4.827265671063193,
              6.263887825212854,
              0.2926964882317397,
              0.4589574396941598,
              0.7466631470997769,
              4.908231604788606
            ],
            [
              1.333556326700105,
              1.642533690864687,
              4,
              0,
              0.4480900506468207,
              2.999498348823427,
              0,
              -0.6111158947546472,
              1,
              0.0403144931393391,
              4.908231604788606
            ],
            [
              0.5456612243175215,
              2.386602727866125,
              5,
              5,
              0.1860887127542422,
              9.163194629146837,
              2.095028192844867,
              -1.440063755224198,
              0.9956280189891238,
              0.02445763864553474,
              4.908231604788606
            ],
            [
              0.5611301814195078,
              2.251530749156946,
              3,
              5,
              0.1995015379633777,
              5.346352948634505,
              2.220711399065804,
              -0.6368162306194433,
              0.9441746014337977,
              0.2019856496499042,
              4.908231604788606
            ],
            [
              1.155906278983832,
              1.838459858512145,
              8,
              4,
              0.3860270340722103,
              6.920976332988581,
              2.175734205715635,
              -0.9667926270315684,
              0.9882595089223379,
              0.04642567128946173,
              4.908231604788606
            ],
            [
              0.9388773785553352,
              2.056687914221961,
              4.5,
              9.5,
              0.3134224384356076,
              4.792958167683429,
              4.619077077425149,
              -0.03542642325366972,
              0.6428594868856352,
              0.5721884630677704,
              4.908231604788606
            ],
            [
              0.7203131620942955,
              2.278272264770671,
              3,
              3,
              0.2402176558456051,
              4.164855173932352,
              1.316787306938478,
              -0.5802635442498721,
              0.9673284802662767,
              0.1542655801116573,
              4.908231604788606
            ],
            [
              0.6945432415351551,
              2.272839207653845,
              3.5,
              8.5,
              0.2340592267521759,
              5.039283072230202,
              3.739815808956494,
              -0.2647526375906778,
              0.785490691170625,
              0.4304760729798734,
              4.908231604788606
            ],
            [
              0.9976482683780035,
              1.921877561592838,
              8,
              2,
              0.3417158560943328,
              8.018858202406907,
              1.040649019463246,
              -1.421735921372481,
              0.9995600754552326,
              0.004065361452205485,
              4.908231604788606
            ],
            [
              0.6881759742090485,
              2.196967048631262,
              8.5,
              19.75,
              0.2385240415331529,
              12.35149194182408,
              8.989666009012062,
              -0.6849362873447393,
              0.8361229294443737,
              0.2848015982722316,
              4.908231604788606
            ],
            [
              0.957981038039043,
              2.024893945142836,
              4.75,
              34.33095238095238,
              0.3211603045519358,
              4.958344488449479,
              16.95444468254887,
              2.444077859405752,
              0.004170562327074803,
              0.9988611514047091,
              4.908231604788606
            ],
            [
              0.5434564138384842,
              2.438973803336165,
              4.333333333333333,
              6.666666666666666,
              0.1822193225876438,
              7.973653862554659,
              2.733390025570436,
              -1.067648036794286,
              0.9742041898342203,
              0.0943772868706454,
              4.908231604788606
            ],
            [
              1.388341846267487,
              1.534209305743571,
              8.5,
              1.5,
              0.4750444984725571,
              6.122411438401847,
              0.9777023215701389,
              -1.048179778601398,
              0.9961810375095237,
              0.02313325794840637,
              4.908231604788606
            ],
            [
              0.6835254772288426,
              2.038572474192154,
              5.5,
              14.5,
              0.2511024545872887,
              8.046517918100387,
              7.112820458220924,
              -0.1902309293979775,
              0.6975038317197967,
              0.4884507806853764,
              4.908231604788606
            ],
            [
              0.7885819855684235,
              1.942822097796484,
              6,
              12,
              0.2887093822445133,
              7.608593792153515,
              6.176582000796778,
              -0.2917571758349028,
              0.757022008414793,
              0.4232805573252176,
              4.908231604788606
            ],
            [
              0.5721101033748538,
              2,
              6,
              0,
              0.2224283099794954,
              10.48749176881556,
              0,
              -2.136714933864098,
              1,
              0.0001210989485663783,
              4.908231604788606
            ],
            [
              0.6440637256816779,
              2.232851159364414,
              1,
              5,
              0.2238730554836554,
              1.552641392653497,
              2.239289430032256,
              0.1398972364525029,
              0.5968560762227297,
              0.7814269735894435,
              4.908231604788606
            ],
            [
              0.6571599082077011,
              2.270681874070211,
              5,
              15,
              0.2244519878722474,
              7.608498232396287,
              6.605945188223312,
              -0.2042595225528594,
              0.7176344843799881,
              0.477435915990706,
              4.908231604788606
            ],
            [
              0.9999999999999999,
              1.881600255146995,
              5,
              0,
              0.3470293973682995,
              5.000000000000001,
              0,
              -1.018696834746319,
              1,
              0.005033050990953192,
              4.908231604788606
            ],
            [
              0.6802120738959296,
              2.310753454911824,
              3,
              7,
              0.2274222378507561,
              4.410389222904312,
              3.029314955743347,
              -0.2813791969012935,
              0.8260511654770778,
              0.4058353289213388,
              4.908231604788606
            ],
            [
              1.083083787442355,
              1.761425307109961,
              7,
              5,
              0.3807629898306993,
              6.463027220202537,
              2.838610288961782,
              -0.7384364111311852,
              0.9572438412434551,
              0.1264305970020614,
              4.908231604788606
            ],
            [
              0.8023588265277906,
              2.029782895688026,
              7.5,
              9.5,
              0.2833046172209346,
              9.347438766837358,
              4.680303504469047,
              -0.9508791838215063,
              0.9466997481756065,
              0.1293943453150823,
              4.908231604788606
            ],
            [
              0.6768580506264893,
              2.129476186861663,
              3.5,
              13.5,
              0.2411893927618259,
              5.170951275175725,
              6.339587210832237,
              0.2380971457248185,
              0.4962230795652618,
              0.7152299823694801,
              4.908231604788606
            ],
            [
              0.8101294514042846,
              2.189870548595716,
              5,
              9,
              0.2700431504680948,
              6.171853141905855,
              4.109831974210243,
              -0.4201148873422858,
              0.8497527064948108,
              0.3194099889012574,
              4.908231604788606
            ],
            [
              0.7294287414092839,
              1.930733434926027,
              4.5,
              7.5,
              0.2742046134999779,
              6.169211253323841,
              3.88453416941389,
              -0.4654786627593037,
              0.8536512410219063,
              0.3192195584495097,
              4.908231604788606
            ],
            [
              0.9999999999999999,
              1.995812792232087,
              8,
              3,
              0.333799228908069,
              8.000000000000002,
              1.503146994385603,
              -1.3236647185263,
              0.998612559093786,
              0.00890681981900654,
              4.908231604788606
            ],
            [
              0.9417357185191726,
              2.048907732639778,
              6,
              4,
              0.3148940132446167,
              6.371214218607603,
              1.952259702220201,
              -0.9003149957463596,
              0.9858929919871802,
              0.05921326278886374,
              4.908231604788606
            ],
            [
              0.7896954439604502,
              2.153727130393294,
              5.5,
              8.5,
              0.268291563311746,
              6.964710309605703,
              3.946646666631258,
              -0.6148983760322025,
              0.8993938385679837,
              0.230277065842312,
              4.908231604788606
            ],
            [
              0.8081536874797841,
              2.096363330688914,
              6,
              16,
              0.2782403003406487,
              7.424330412586392,
              7.632264772892218,
              0.04236441493570911,
              0.584777199211564,
              0.6029887199009174,
              4.908231604788606
            ],
            [
              0.9546361524637484,
              2.045363847536251,
              7,
              1,
              0.3182120508212495,
              7.332636609177463,
              0.4889105677723564,
              -1.394336411250068,
              0.9998948684711068,
              0.001907135175031049,
              4.908231604788606
            ],
            [
              0.9774039329525507,
              1.981685491446921,
              7.75,
              6,
              0.3303056423010631,
              7.929168012030328,
              3.027725653690446,
              -0.9986167632264744,
              0.9773906985365104,
              0.06938791618040963,
              4.908231604788606
            ],
            [
              1.517094762432335,
              2.02876604562865,
              8,
              2,
              0.4278494967945292,
              5.273236845913119,
              0.9858209152846223,
              -1.044714214401881,
              0.9970457396751888,
              0.01949524223055144,
              4.103912698347962
            ],
            [
              0.6351405340392661,
              2.360754274869727,
              5,
              4.5,
              0.212003616465614,
              7.872273508040485,
              1.906170433705271,
              -1.215530063519114,
              0.9938825646462432,
              0.03256428529057576,
              4.908231604788606
            ],
            [
              1.080598828124586,
              1.917145086273779,
              4,
              0,
              0.3604706936220926,
              3.701651247338599,
              0,
              -0.7541720817997191,
              1,
              0.01688417515595941,
              4.908231604788606
            ],
            [
              0.5954756436271339,
              2.167120926965468,
              3,
              8,
              0.2155492589710263,
              5.037989432660146,
              3.691533730515943,
              -0.2743260323800867,
              0.8028206169713411,
              0.4341251570825898,
              4.908231604788606
            ],
            [
              0.9517598277743051,
              2.030608248744306,
              5.6875,
              7.8125,
              0.3191288946753068,
              5.975772284169889,
              3.847369380495287,
              -0.4336394602076386,
              0.8548574356668244,
              0.3016310656286371,
              4.908231604788606
            ],
            [
              1.113378589667084,
              1.91064568776499,
              9.5,
              5.5,
              0.3681777947274079,
              8.532587287169436,
              2.878608019906463,
              -1.172118852147975,
              0.9885988396325189,
              0.03811140177127592,
              4.823725219419287
            ],
            [
              0.6081176014712867,
              2.44365356612258,
              1,
              1,
              0.1992671036179787,
              1.644418772915943,
              0.4092233096636242,
              -0.2560667133939732,
              0.9602926214157017,
              0.3588268286516592,
              4.823725219419287
            ],
            [
              0.6860342891472379,
              2.021244935750552,
              2.25,
              14.75,
              0.2534035953284938,
              3.279719447838126,
              7.297482724191892,
              0.8434673773212336,
              0.202357308956848,
              0.9256453139945069,
              4.763389058523844
            ],
            [
              0.6900968530218613,
              2.251424923197366,
              4,
              15,
              0.2346053864366936,
              5.796287843488087,
              6.662447344101404,
              0.1795623633631418,
              0.5287874823372571,
              0.6840346098610857,
              4.823725219419287
            ],
            [
              0.5971810460692456,
              2.455375669866261,
              3,
              5,
              0.195633071435408,
              5.023602171814638,
              2.036348271005039,
              -0.6192835961682797,
              0.9476378386583469,
              0.1935462903285,
              4.823725219419287
            ],
            [
              1.066770651486222,
              1.910105816927332,
              7.5,
              11.5,
              0.358352341054558,
              7.030564620006204,
              6.02060885741887,
              -0.2093725734047759,
              0.7147991323848081,
              0.4563246204324307,
              4.823725219419287
            ],
            [
              0.9124542726470243,
              2.108831964149733,
              7.5,
              11.5,
              0.3020085490524164,
              8.219589983663012,
              5.453255733742979,
              -0.5734850398989069,
              0.8628449646866263,
              0.264464255117134,
              4.823725219419287
            ],
            [
              1.363175569807045,
              1.626558460214915,
              11,
              2,
              0.4559521201947962,
              8.06939343958242,
              1.229589989489676,
              -1.417950471672217,
              0.9993922238830544,
              0.004695489923549401,
              4.823725219419287
            ],
            [
              0.981593410657767,
              2.070963305277739,
              5,
              3,
              0.3215643481850726,
              5.093758725060607,
              1.448601234196019,
              -0.7556727062706564,
              0.9837071001196317,
              0.07641767650049502,
              4.823725219419287
            ],
            [
              0.8220149713075897,
              1.976661783682894,
              6.5,
              7.5,
              0.2937155817804992,
              7.907398559493834,
              3.794275814867065,
              -0.8526859548442388,
              0.9438688940951084,
              0.1441944993447438,
              4.823725219419287
            ],
            [
              0.8592344758103183,
              2.143715741221146,
              4.5,
              8.5,
              0.286130109962231,
              5.237220021643318,
              3.96507794226396,
              -0.2637260667871349,
              0.7786011515195135,
              0.4200087050355437,
              4.823725219419287
            ],
            [
              0.7147226022408681,
              2.337834113694638,
              4,
              7,
              0.2341390082974527,
              5.596576892152017,
              2.994224422937103,
              -0.5394901970656204,
              0.9092219208350096,
              0.2440486188064601,
              4.823725219419287
            ],
            [
              1.175857627969435,
              1.873142065542964,
              7,
              4,
              0.3856535736856259,
              5.953101662561104,
              2.135449346625253,
              -0.7914323769038084,
              0.9768431659305634,
              0.08279836819696096,
              4.823725219419287
            ],
            [
              0.8280007500059592,
              1.894303396088685,
              5,
              11,
              0.304154387449246,
              6.038641873167403,
              5.806883956768781,
              -0.04804542254306172,
              0.6460158136883297,
              0.5645534039379863,
              4.823725219419287
            ],
            [
              0.5985633850666675,
              2.453993330868839,
              6,
              0,
              0.196085917729862,
              10.02400104933202,
              0,
              -2.078062201590076,
              1,
              0.00005684318850163184,
              4.823725219419287
            ],
            [
              1.017518905311835,
              2.03503781062367,
              6,
              0,
              0.3333333333333333,
              5.896696335250108,
              0,
              -1.222436201695583,
              1,
              0.001371742112482699,
              4.823725219419287
            ],
            [
              0.9769675149081581,
              2.05687337664573,
              6,
              6,
              0.3220233195577273,
              6.141452922888682,
              2.917048792660523,
              -0.6684468918850098,
              0.944217754372483,
              0.1558477627435201,
              4.823725219419287
            ],
            [
              0.5286515756428254,
              2.3891019935333,
              2,
              3,
              0.1811844499918129,
              3.783210137164647,
              1.255701936593853,
              -0.5239743322019226,
              0.9555145572521977,
              0.2247042408533313,
              4.823725219419287
            ],
            [
              1.017518905311835,
              2.033565232102565,
              5,
              2,
              0.3334942136909138,
              4.913913612708424,
              0.983494391243176,
              -0.8148099327138743,
              0.9931227316415907,
              0.04536024510273262,
              4.823725219419287
            ],
            [
              0.5533734250058985,
              2.339922177094259,
              2,
              3,
              0.1912605903815086,
              3.614195965371271,
              1.282093921484787,
              -0.4834649441676196,
              0.9485722198234436,
              0.2449259243191082,
              4.823725219419287
            ],
            [
              1.017518905311835,
              2.028861942776762,
              6,
              1,
              0.3340090934297532,
              5.896696335250108,
              0.4928871595035044,
              -1.120256426297257,
              0.999536224251758,
              0.006936931897720933,
              4.823725219419287
            ],
            [
              1.005409073998517,
              2.037613664779653,
              15.25,
              8.25,
              0.3303981469432618,
              15.16795540679842,
              4.048853883639493,
              -2.305086010785979,
              0.9995672620027563,
              0.001762190172281963,
              4.823725219419287
            ],
            [
              0.2803870589793318,
              1.128988965379058,
              0,
              0,
              0.198944110112116,
              0,
              0,
              0,
              1,
              1,
              4.151598296958477
            ],
            [
              0.9949721625554472,
              1.827757148046892,
              10.87752976190476,
              34.81294642857143,
              0.3524858578604305,
              10.93249657755986,
              19.04681180745041,
              1.682167797872077,
              0.0695990898673825,
              0.964737365613523,
              4.823725219419287
            ],
            [
              1.286351105406831,
              1.742106982892518,
              1,
              6,
              0.4247544684130629,
              0.7773927318884938,
              3.444105361450226,
              0.5528326155117869,
              0.1285782805660197,
              0.9791563977658765,
              4.823725219419287
            ],
            [
              0.9357447755446932,
              2.092329979611365,
              7.833333333333333,
              8.166666666666666,
              0.3090230100664961,
              8.371228499537796,
              3.903144698133878,
              -0.9262724550346207,
              0.9596478283234952,
              0.1051242862952677,
              4.823725219419287
            ],
            [
              0.8956913228916455,
              2.15686539304386,
              5,
              5,
              0.2934233189561382,
              5.58228027023643,
              2.318178972190651,
              -0.6766764584568798,
              0.9573136411325572,
              0.1392181064794525,
              4.823725219419287
            ],
            [
              0.7404891193883465,
              2.174308231635213,
              2,
              9,
              0.2540448031930304,
              2.700917471484288,
              4.139247540460926,
              0.2981782758243003,
              0.4427420503414131,
              0.8111201353853447,
              4.823725219419287
            ],
            [
              0.5593372823701008,
              2.488081903517652,
              4.5,
              4.5,
              0.183544582563609,
              8.045235212879037,
              1.808622133233595,
              -1.292903885681168,
              0.9922424806356718,
              0.03952894713085653,
              4.823725219419287
            ],
            [
              0.977310188851217,
              2.075246527084289,
              7,
              7,
              0.3201611893889756,
              7.162516138533434,
              3.373093224656525,
              -0.7855801774573522,
              0.954108297484028,
              0.1253189933509697,
              4.823725219419287
            ],
            [
              0.971404775734385,
              1.987338840245901,
              8.166666666666668,
              15.83333333333333,
              0.3283166444323838,
              8.40706868101677,
              7.967103048906454,
              -0.0912086845948665,
              0.6396105161947083,
              0.5270961354206414,
              4.823725219419287
            ],
            [
              1.079683077115606,
              1.972873638819901,
              3,
              5,
              0.3536979580032862,
              2.778593147921293,
              2.534374174613034,
              -0.05062870752361372,
              0.6984399185032354,
              0.5809838367587543,
              4.823725219419287
            ],
            [
              0.8765615332647848,
              2.127406915257984,
              4.5,
              13.5,
              0.2918011784364256,
              5.133695501375231,
              6.345753557148186,
              0.2512701285084543,
              0.4629627433899938,
              0.727757144951363,
              4.823725219419287
            ],
            [
              0.8743184266889231,
              2.059907843154863,
              6,
              12,
              0.2979723941792228,
              6.862488330163904,
              5.825503330101086,
              -0.2149759683425038,
              0.7281787127189121,
              0.4580205792786554,
              4.823725219419287
            ],
            [
              0.6040142907267932,
              2.403469100350769,
              3,
              10,
              0.2008371160149213,
              4.966769902728933,
              4.160652616062579,
              -0.1671150925888353,
              0.7447495961602204,
              0.5014294116514912,
              4.823725219419287
            ],
            [
              0.6766438089627036,
              2.181430826142579,
              4.5,
              16.5,
              0.2367481242972432,
              6.650470957383781,
              7.563842869671427,
              0.1893499050506869,
              0.5223415136149109,
              0.6732124547561278,
              4.823725219419287
            ],
            [
              0.8992179922322072,
              2.0010243407583,
              6.5,
              7.5,
              0.310049261057783,
              7.228503050594532,
              3.748080344268991,
              -0.72152175922337,
              0.9266686520219215,
              0.1770026117479513,
              4.823725219419287
            ],
            [
              0.6150424099589548,
              2.432376775928799,
              3.666666666666667,
              10.33333333333333,
              0.20182402631287,
              5.961648509590361,
              4.248245352280001,
              -0.3552033085161163,
              0.8081062219737092,
              0.3916549020857162,
              4.823725219419287
            ],
            [
              0.6272027587527986,
              2.228816728721089,
              3,
              13,
              0.2196073106306257,
              4.783142226551333,
              5.832691325616303,
              0.2175806148409345,
              0.5201142542894175,
              0.7160422478777086,
              4.823725219419287
            ],
            [
              1.015661296944604,
              2.036895418990903,
              6,
              7,
              0.3327247915304786,
              5.907481182998403,
              3.436602554424648,
              -0.512234531649217,
              0.8973386448194621,
              0.2398010506553481,
              4.823725219419287
            ],
            [
              0.5918685421800091,
              2.455288731718662,
              3,
              5,
              0.1942362959896538,
              5.068693107003463,
              2.036420375089687,
              -0.6286163896124294,
              0.948854801373779,
              0.1905307291646108,
              4.823725219419287
            ],
            [
              0.6642777511800464,
              2.193122396423846,
              2.5,
              8.5,
              0.2324762780379516,
              3.763485974893653,
              3.875752677488629,
              0.02327385941119006,
              0.635460220085849,
              0.6267490241723203,
              4.823725219419287
            ],
            [
              0.6043974711035083,
              2.43559432021406,
              9.60576923076923,
              26.43269230769231,
              0.1988154944463042,
              15.89313273139781,
              10.85266626232286,
              -1.044932337518545,
              0.8830353515858911,
              0.2092435966223846,
              4.823725219419287
            ],
            [
              0.5645165196441772,
              2.395767154182288,
              2.375,
              23.45833333333334,
              0.1906967648524314,
              4.207139946049756,
              9.791574816601917,
              1.157701696620367,
              0.1581472333253688,
              0.9417890138829347,
              4.823725219419287
            ],
            [
              1.004284720343251,
              2.037772094934492,
              8.666666666666668,
              13.33333333333333,
              0.3301334528992215,
              8.629690854705547,
              6.54309349238682,
              -0.4325696981906292,
              0.8026067943784385,
              0.3369494072989049,
              4.823725219419287
            ],
            [
              0.6918185702279471,
              2.293212585008684,
              3.666666666666667,
              15.33333333333333,
              0.2317625961840605,
              5.300040826395477,
              6.686398563121119,
              0.2874039613915946,
              0.469235813646134,
              0.7328114549863157,
              4.823725219419287
            ],
            [
              0.6118860616196649,
              2.333254139031255,
              5,
              12,
              0.2077612676925971,
              8.171455951725685,
              5.14303169948829,
              -0.6278185664568134,
              0.8777685398970994,
              0.2686668645779949,
              4.823725219419287
            ],
            [
              0.974182681345233,
              2.049692980006226,
              5.5,
              8.5,
              0.3221636040781657,
              5.645758342167548,
              4.146962536786452,
              -0.3107133464707452,
              0.796360160462908,
              0.3833937493131248,
              4.823725219419287
            ],
            [
              0.9133068556800958,
              2.065796775329665,
              9,
              6,
              0.3065710256512737,
              9.854300275998838,
              2.904448332795227,
              -1.44076447705292,
              0.9956436962938092,
              0.01766685211630858,
              4.823725219419287
            ],
            [
              1.012457837145955,
              2.040098878789551,
              8,
              6,
              0.3316753565496557,
              7.901563607380846,
              2.941033918689261,
              -1.028360750882234,
              0.9831577142668209,
              0.05603323850914999,
              4.823725219419287
            ],
            [
              0.8398662566156362,
              2.10693727384614,
              5,
              5,
              0.2850092474553353,
              5.953328831364449,
              2.373112888582903,
              -0.7422097611133325,
              0.962790452386314,
              0.1257613534096803,
              4.823725219419287
            ],
            [
              0.615365416137026,
              2.377067566890164,
              5,
              16,
              0.2056405004313624,
              8.125253497974656,
              6.730982418363585,
              -0.2890444658825163,
              0.7482669508794093,
              0.4398205035484083,
              4.823725219419287
            ],
            [
              0.9917966490377577,
              2.045369788186736,
              7,
              9,
              0.3265532757381938,
              7.057898417776879,
              4.400182329855714,
              -0.550967554540994,
              0.8855738869081855,
              0.2434985590139488,
              4.823725219419287
            ],
            [
              0.9267428151093794,
              2.125181138418167,
              3.5,
              8.5,
              0.3036585541517867,
              3.77666807115943,
              3.999659062627853,
              0.04622796310426412,
              0.5976022070603187,
              0.6372918076034694,
              4.823725219419287
            ],
            [
              0.6076606103773479,
              2.43855328032239,
              2,
              3,
              0.1994806117300462,
              3.291310915739677,
              1.230237626632207,
              -0.4272783368360266,
              0.9424781133272007,
              0.2616566394671578,
              4.823725219419287
            ],
            [
              0.6701763829048815,
              2.021695970146324,
              3,
              5,
              0.2489629131727752,
              4.476433483072757,
              2.473171077072541,
              -0.4152936402628222,
              0.8876153426048775,
              0.3188746054980196,
              4.823725219419287
            ],
            [
              0.5498212886472504,
              2.502735427288256,
              2,
              0,
              0.1801182876560407,
              3.637545583076072,
              0,
              -0.7540946918850375,
              1,
              0.03244259754814416,
              4.823725219419287
            ],
            [
              0.9913404396321508,
              2.057796264968023,
              6,
              13,
              0.3251216772723028,
              6.052411220333526,
              6.317437844218271,
              0.05494231363299983,
              0.5736817184900551,
              0.619376632428381,
              4.823725219419287
            ],
            [
              0.805858466803641,
              2.183595102907454,
              2.5,
              12.5,
              0.2695671459722723,
              3.102281731823215,
              5.724504503310284,
              0.5436094827563064,
              0.2900864360963049,
              0.8769766456572324,
              4.823725219419287
            ],
            [
              0.614072529185742,
              2.405275136826887,
              4,
              8,
              0.2033792054151519,
              6.513888522751516,
              3.326022822717008,
              -0.660872158969761,
              0.9228688902161746,
              0.2144861165160353,
              4.823725219419287
            ],
            [
              0.9712277417925761,
              2.078598566346708,
              8,
              4,
              0.3184534605136669,
              8.236997004672206,
              1.924373500858464,
              -1.308661504681168,
              0.9972961545384437,
              0.01400063525302708,
              4.823725219419287
            ],
            [
              0.7088114011206947,
              2.343745314814813,
              7,
              7,
              0.232202532853994,
              9.87568764967997,
              2.986672637062143,
              -1.428152454639025,
              0.9935747161197428,
              0.02607438437209819,
              4.823725219419287
            ],
            [
              0.6986981132732982,
              2.218954374768975,
              2.166666666666667,
              13.83333333333333,
              0.239472698046408,
              3.101005463598794,
              6.234167538831699,
              0.6495316239448019,
              0.2611763021980776,
              0.8995234283422167,
              4.823725219419287
            ],
            [
              0.9904846450427172,
              2.045586096134929,
              6,
              4,
              0.3262389876523505,
              6.057640600517573,
              1.95542979469692,
              -0.8504238154582331,
              0.9826469242531712,
              0.06952753611259199,
              4.823725219419287
            ],
            [
              0.72133471777308,
              2.281285255874135,
              4,
              15,
              0.2402351027116132,
              5.545275863539309,
              6.575240847840553,
              0.2135206582984507,
              0.5054005566670644,
              0.7040675938257172,
              4.823725219419287
            ],
            [
              0.9170660432045965,
              2.110305139878792,
              7.5,
              9.5,
              0.3029248769787659,
              8.17825505106698,
              4.50171864744908,
              -0.7621778265513446,
              0.9237555316248799,
              0.1713946366516876,
              4.823725219419287
            ],
            [
              0.7177332898202851,
              2.239174661259795,
              2,
              12,
              0.2427310223025766,
              2.786550419725947,
              5.359117449662731,
              0.5333154176320365,
              0.3025868625056901,
              0.8880882242881607,
              4.823725219419287
            ],
            [
              0.7150891408517038,
              2.319706352044211,
              1.5,
              11.5,
              0.2356300918877862,
              2.097640579765247,
              4.957524037413519,
              0.5928786005751308,
              0.2649375806098591,
              0.9086710773203235,
              4.823725219419287
            ],
            [
              1.32312619534796,
              1.700635372255064,
              9,
              5,
              0.4375762327043595,
              6.802072267666918,
              2.940077621324515,
              -0.8006249258964498,
              0.9653330981773354,
              0.1009291128144738,
              4.823725219419287
            ],
            [
              0.5908780387503189,
              2.331315884614785,
              2.5,
              13.5,
              0.2022035683620486,
              4.230991568560223,
              5.790721064052918,
              0.3233454279720489,
              0.4665375142205656,
              0.7600457597363557,
              4.823725219419287
            ],
            [
              0.9231570021009322,
              2.091342297891679,
              6,
              10,
              0.3062389173894302,
              6.499436159120416,
              4.78161801159054,
              -0.3561185742119611,
              0.8096650536316732,
              0.3609375631203463,
              4.823725219419287
            ],
            [
              0.9928207025989253,
              1.941780258740228,
              5.5,
              8.5,
              0.3383154015412947,
              5.539771668341069,
              4.377426313683175,
              -0.2409642551732714,
              0.7580194198145968,
              0.4325811636886698,
              4.823725219419287
            ],
            [
              0.7628266957465829,
              2.158880564118382,
              5,
              5,
              0.2610893658736499,
              6.554568721675991,
              2.316015106672582,
              -0.8786888602070235,
              0.975592488236647,
              0.09175261794994072,
              4.823725219419287
            ],
            [
              0.920901516006272,
              2.119541573734312,
              4,
              7,
              0.3028839839540772,
              4.343569785124295,
              3.302600942932701,
              -0.2158018533064188,
              0.7833034896672952,
              0.438901906205825,
              4.823725219419287
            ],
            [
              1.011548608772749,
              2.008362313060655,
              7,
              4,
              0.3349597504547029,
              6.920082672539761,
              1.991672505497366,
              -1.021702095965514,
              0.990882030938889,
              0.03965691421691797,
              4.823725219419287
            ],
            [
              0.8286821758772069,
              2.221496181780437,
              4,
              9,
              0.2716831865903034,
              4.826941035344189,
              4.05132364116281,
              -0.1607922008200029,
              0.736467187358071,
              0.4881485155882281,
              4.823725219419287
            ],
            [
              1.13300487946008,
              1.881805386439454,
              5.5,
              7.5,
              0.3758129963518695,
              4.854348025951095,
              3.985534345924409,
              -0.180112597734429,
              0.7339492335192135,
              0.46643691788304,
              4.823725219419287
            ],
            [
              0.9871546459526397,
              2.053527624440651,
              8.5,
              6.5,
              0.3246490616808044,
              8.610606286310079,
              3.165284909069825,
              -1.128862265064053,
              0.9835868288160792,
              0.05136655992686223,
              4.823725219419287
            ],
            [
              0.6919877449570083,
              2.19888057872616,
              3,
              12,
              0.2393702055842404,
              4.335336892687866,
              5.457322292123639,
              0.232597287034282,
              0.5000856148709583,
              0.7339606267250128,
              4.823725219419287
            ],
            [
              0.78329830989828,
              2.237046897391742,
              4.5,
              11.5,
              0.2593406568254784,
              5.74493771164191,
              5.140705817749413,
              -0.1252625028183589,
              0.6906380765819252,
              0.5158275434644164,
              4.823725219419287
            ],
            [
              1.017518905311835,
              1.958374658645061,
              6,
              8,
              0.3419204630285538,
              5.896696335250108,
              4.085020179711145,
              -0.3755761518598825,
              0.8334450583057516,
              0.3353396053402344,
              4.823725219419287
            ],
            [
              0.9798904718418747,
              2.064212248382407,
              8.5,
              9.5,
              0.3218979653123133,
              8.674438872767862,
              4.602239913770761,
              -0.8442020997803311,
              0.938401535282582,
              0.1407921555588406,
              4.823725219419287
            ],
            [
              0.5688317582907133,
              2.321458920549625,
              3,
              5,
              0.196807802915845,
              5.273967137514829,
              2.153817995976516,
              -0.6468339301287849,
              0.9466006022596476,
              0.1960955851733255,
              4.823725219419287
            ],
            [
              0.6427651246230487,
              2.352992940677113,
              3,
              4.75,
              0.21455842248017,
              4.667334746513134,
              2.018705588905468,
              -0.539630027854348,
              0.937144969516852,
              0.2200902151980391,
              4.908231604788606
            ],
            [
              0.7816656888447978,
              2.215650913547583,
              7,
              8,
              0.2607884960237075,
              8.955235083101968,
              3.610677093166641,
              -1.088896861493054,
              0.9776999087805645,
              0.0693671754933397,
              4.908231604788606
            ],
            [
              0.7078806867933828,
              2.194559951773118,
              5.5,
              10.5,
              0.2438915295587238,
              7.769670938353129,
              4.78455828537125,
              -0.6081849621907657,
              0.8776176271117386,
              0.2608762511421449,
              4.908231604788606
            ],
            [
              0.7459885135934348,
              2.165839224806638,
              8.384615384615385,
              9,
              0.2561925294397134,
              11.23960387034192,
              4.155433098134744,
              -1.443324468489968,
              0.9874893273322424,
              0.03915447789597937,
              4.908231604788606
            ],
            [
              0.677676543857277,
              2.316136325872098,
              9,
              13.75,
              0.2263590188649752,
              13.28067214599574,
              5.936610831757797,
              -1.496274402999417,
              0.980469749490171,
              0.05265462966175383,
              4.908231604788606
            ],
            [
              0.9787530280552568,
              1.937663249931517,
              5.520833333333333,
              5.979166666666666,
              0.3356012773083608,
              5.640680718304401,
              3.085761505193427,
              -0.5205376230857411,
              0.8990766685495943,
              0.2399208256294385,
              4.908231604788606
            ],
            [
              0.6251843994141268,
              2.234667851304446,
              4,
              18.66666666666666,
              0.2186072372294903,
              6.398112306942531,
              8.353217528846779,
              0.3983319002299714,
              0.4272786079209984,
              0.762766354851363,
              4.908231604788606
            ],
            [
              0.8721239827784029,
              2.115666368145635,
              6.5,
              9.5,
              0.2918959767403627,
              7.453068747510385,
              4.490311016441915,
              -0.6036303845519275,
              0.8894425565872252,
              0.2352747547565103,
              4.908231604788606
            ],
            [
              0.7063044625158719,
              2.009811188248761,
              3.5,
              17.5,
              0.2600421165118779,
              4.955370078695133,
              8.707285590965654,
              0.7644128913171189,
              0.2467344784789881,
              0.8867831564175944,
              4.908231604788606
            ],
            [
              0.3157585681220016,
              1.997847129916883,
              2.666666666666667,
              9.333333333333334,
              0.1364789896522353,
              8.445270962960313,
              4.671695443345373,
              -0.7688258875015874,
              0.8808634383918073,
              0.3131413703840085,
              4.908231604788606
            ],
            [
              0.6030532659334694,
              2.188664535002221,
              4.5,
              12.25,
              0.2160151236386952,
              7.462027409858108,
              5.597020376623213,
              -0.3799753523072023,
              0.7900625928361508,
              0.3955573374824977,
              4.908231604788606
            ],
            [
              0.7733820892966854,
              2.142892888632121,
              4.5,
              13.5,
              0.2651951874051178,
              5.818598674934799,
              6.299894909174624,
              0.09977687624125615,
              0.5613708101995551,
              0.6421803917106301,
              4.823725219419287
            ],
            [
              1.009640006049817,
              1.94188310614282,
              8.035714285714286,
              11.39285714285714,
              0.3420742334285067,
              7.958989578031633,
              5.866911920093314,
              -0.4262385776370518,
              0.8172556607179207,
              0.3289472231950133,
              4.908231604788606
            ],
            [
              0.6251592959048531,
              2.185873796707223,
              7,
              19,
              0.222394854599147,
              11.19714614475696,
              8.692176112189731,
              -0.5103610086621237,
              0.7955060157481466,
              0.3532211842375177,
              4.908231604788606
            ],
            [
              0.4880388803198341,
              2.130002369602495,
              2,
              15,
              0.1864137474282779,
              4.098034153937303,
              7.042245686702842,
              0.5998517938503727,
              0.3608328971313961,
              0.8532336509491064,
              4.908231604788606
            ],
            [
              0.982064893342625,
              1.999112379862596,
              5,
              6,
              0.3294218368593543,
              5.091313246094816,
              3.001332021370601,
              -0.4258114516611587,
              0.8837046618999699,
              0.2792625888820333,
              4.908231604788606
            ],
            [
              0.5793204700721257,
              2.417129879092368,
              4,
              9,
              0.1933355812932655,
              6.904641224747328,
              3.723424247016258,
              -0.6481391331711788,
              0.9119969196044162,
              0.2324769499125104,
              4.908231604788606
            ],
            [
              0.7902762721716102,
              2.139118451284033,
              7,
              11,
              0.2697745939950918,
              8.857661866481973,
              5.142305230174193,
              -0.7569644090720934,
              0.9156904877530815,
              0.1884904893684773,
              4.908231604788606
            ],
            [
              0.5547158278638428,
              2.34959613402892,
              2,
              15,
              0.1909973291926705,
              3.605449672676202,
              6.384075877022775,
              0.5661155438622067,
              0.3430135818594228,
              0.8634497005999524,
              4.908231604788606
            ],
            [
              0.555227135037062,
              2.444772864962939,
              1,
              12,
              0.1850757116790206,
              1.801064711891736,
              4.908431442436643,
              0.6330929305604232,
              0.2763029587107856,
              0.9300923980977106,
              4.908231604788606
            ],
            [
              0.9873427261291201,
              1.852168883098866,
              5.833333333333333,
              8.166666666666666,
              0.3477156856553798,
              5.908113949654475,
              4.409245151016146,
              -0.3053785801745769,
              0.7923276305020842,
              0.3888762768791507,
              4.908231604788606
            ],
            [
              0.5261604091838127,
              2.404532235205354,
              1,
              10,
              0.1795344899749726,
              1.900561088492412,
              4.158813033814859,
              0.4600948217519389,
              0.3864014018547651,
              0.8865867953269237,
              4.908231604788606
            ],
            [
              0.9268116025994996,
              2.043908220745666,
              10,
              7,
              0.3119821651696079,
              10.78967933930934,
              3.424811314397588,
              -1.500513549060396,
              0.9954495676781939,
              0.01694897087523128,
              4.908231604788606
            ],
            [
              0.743458680743907,
              2.253927838609512,
              4.5,
              8.5,
              0.2480356390287236,
              6.052790984291537,
              3.771194380936259,
              -0.4648510476011949,
              0.8606377240332108,
              0.3051386321881118,
              4.908231604788606
            ],
            [
              0.6624818172636364,
              2.26608454137108,
              6,
              8,
              0.2262136950765501,
              9.056852344692027,
              3.53031842102398,
              -1.125972523031759,
              0.9772987653747305,
              0.07441867310836392,
              4.908231604788606
            ],
            [
              0.7179686809877341,
              2.208936140197658,
              6.5,
              17.5,
              0.2452996338626952,
              9.053319695028657,
              7.922365740475448,
              -0.2304198427494373,
              0.7055435407622804,
              0.4642606807552431,
              4.908231604788606
            ],
            [
              0.8169521661895462,
              2.045573036344862,
              5.166666666666667,
              5.833333333333334,
              0.2853956239289132,
              6.324319685404832,
              2.851686656838536,
              -0.7075120548872019,
              0.9449288356425471,
              0.1598961591494246,
              4.908231604788606
            ],
            [
              0.5265892430844212,
              2.468140711728195,
              2.5,
              2.5,
              0.1758386402213586,
              4.747533362733745,
              1.01290821391196,
              -0.7608901636137507,
              0.9774279171065502,
              0.1275802639632827,
              4.908231604788606
            ],
            [
              0.7857972217153499,
              2.211851046662654,
              7.5,
              10.5,
              0.2621378999012904,
              9.544447082197534,
              4.747155110577133,
              -0.9773972293687263,
              0.9504545514431869,
              0.1206516006543319,
              4.908231604788606
            ],
            [
              0.598497034025765,
              2.317746045532509,
              3,
              5,
              0.2052287884439386,
              5.012556168943105,
              2.157268269160712,
              -0.5817345491595579,
              0.9387951520746542,
              0.2147066607766539,
              4.908231604788606
            ],
            [
              0.8154311901486945,
              2.184568809851306,
              6,
              6,
              0.2718103967162315,
              7.358070273110225,
              2.746537427863576,
              -0.9395507825562898,
              0.9773078310461433,
              0.07824871040140569,
              4.908231604788606
            ],
            [
              0.9620840657658327,
              1.900851822601765,
              3,
              7,
              0.3360480650911112,
              3.118230627395286,
              3.682559532925005,
              0.1149760139637959,
              0.5518499855623761,
              0.7071751619000919,
              4.908231604788606
            ],
            [
              0.6998965145723036,
              2.131819079885721,
              5.5,
              11.5,
              0.2471634213344296,
              7.858304600017859,
              5.394454017465906,
              -0.5019833579467099,
              0.8360369458217257,
              0.3206643187259794,
              4.908231604788606
            ],
            [
              0.6369677083723096,
              2.350884452277846,
              3,
              4,
              0.2131858184822992,
              4.709814894174338,
              1.701487283275141,
              -0.6129147630205938,
              0.9585240193801305,
              0.1714425616129607,
              4.908231604788606
            ],
            [
              0.5417325722301122,
              2.218383679488091,
              6,
              4,
              0.1962716504759093,
              11.07557549161245,
              1.803114599600296,
              -1.889165312200362,
              0.9992333684586762,
              0.005776218168585867,
              4.908231604788606
            ],
            [
              0.6098163765468446,
              2.228516152305426,
              3.5,
              16.5,
              0.2148502229206507,
              5.739432613829023,
              7.404029799349023,
              0.3391439768033711,
              0.4568675536939687,
              0.7433616749103549,
              4.908231604788606
            ],
            [
              0.5701879676678442,
              2.392231951677876,
              7,
              1,
              0.1924737151354882,
              12.27665330896243,
              0.4180196654001778,
              -2.416070511422614,
              0.9999981164748075,
              0.00006510238497070553,
              4.908231604788606
            ],
            [
              0.8422394882676404,
              2.141950376170209,
              6,
              6,
              0.2822338813975894,
              7.123864510723779,
              2.801185343391547,
              -0.8806999170770401,
              0.9721460127735868,
              0.09171335079916343,
              4.908231604788606
            ],
            [
              0.8348046547023106,
              2.089955145770874,
              4,
              4,
              0.2854267398530475,
              4.791540125547564,
              1.913916673328705,
              -0.5862851804734255,
              0.9526348944652158,
              0.1684984506087818,
              4.908231604788606
            ],
            [
              0.6742789899541601,
              2.321479811063643,
              5.5,
              5.5,
              0.2250778633196622,
              8.156861005522224,
              2.369178475637934,
              -1.179178774741939,
              0.9875673604725045,
              0.04972039439085996,
              4.908231604788606
            ],
            [
              0.8178130321630711,
              2.1701590325545,
              4,
              15,
              0.2737016994971044,
              4.891093492873569,
              6.91193584202143,
              0.4117251409196485,
              0.3732155517492104,
              0.8063484038156316,
              4.908231604788606
            ],
            [
              0.540812182079571,
              2.293173492820899,
              2,
              11,
              0.1908309512180454,
              3.698141547606143,
              4.796845957986624,
              0.2238493410352836,
              0.5357990078905114,
              0.7407831235219667,
              4.908231604788606
            ],
            [
              1.248898660392218,
              1.642655557876274,
              7.833333333333334,
              9.166666666666666,
              0.4319125861454806,
              6.272192918257488,
              5.580394881150796,
              -0.1409464941368608,
              0.6862569851503852,
              0.4967435151513286,
              4.908231604788606
            ],
            [
              0.8260720557621537,
              2.102788625974698,
              5,
              13,
              0.2820455274343341,
              6.052740756842188,
              6.182266652680869,
              0.02638952402170909,
              0.6016366525580488,
              0.6043007891405511,
              4.908231604788606
            ],
            [
              0.7100355275757775,
              2.284195747364737,
              2,
              7,
              0.2371344970972169,
              2.816760461027146,
              3.064535956726064,
              0.05048162263923756,
              0.6366984167990365,
              0.6676897816748204,
              4.908231604788606
            ],
            [
              1.427438165478782,
              1.572561834521218,
              6,
              2,
              0.4758127218262608,
              4.203334438649759,
              1.271810084726443,
              -0.5972669160646862,
              0.9742186803520826,
              0.1150599013056054,
              4.908231604788606
            ],
            [
              1.349200983986045,
              1.619232533708905,
              3.5,
              3.5,
              0.454516153366213,
              2.594127962803354,
              2.161517834614609,
              -0.08813971365301478,
              0.7198985355679131,
              0.5468067971681412,
              4.908231604788606
            ],
            [
              0.5627434502934349,
              2.236068475393076,
              4.5,
              10.5,
              0.2010651180698401,
              7.996539093708752,
              4.695741707173891,
              -0.6725023699603973,
              0.8852862655170485,
              0.2614145497708532,
              4.908231604788606
            ],
            [
              0.7139576460091963,
              2.141241434925121,
              6.5,
              9.5,
              0.2500552941392673,
              9.10418151039211,
              4.436678575824503,
              -0.9509540931226355,
              0.9465983956682424,
              0.134719576936432,
              4.908231604788606
            ],
            [
              0.9718617206474797,
              2.025579691743464,
              3,
              7,
              0.3242304308701277,
              3.086858897993556,
              3.45580083989435,
              0.07516799768389981,
              0.584113018511528,
              0.6791155264766778,
              4.908231604788606
            ],
            [
              0.8197949055260281,
              2.023179161065912,
              5.5,
              8.5,
              0.2883582073996088,
              6.70899509490228,
              4.20130859568649,
              -0.5109144598574406,
              0.865758131678298,
              0.284445777066061,
              4.908231604788606
            ],
            [
              0.6242499049777176,
              2.235121564402421,
              1,
              7,
              0.2183171762265097,
              1.601922550610071,
              3.131820707868975,
              0.3117004820567743,
              0.4508466911638273,
              0.860605848352828,
              4.908231604788606
            ],
            [
              0.8840362834323685,
              2.099240961797673,
              3,
              8,
              0.296330582364027,
              3.393525872436105,
              3.810901247443859,
              0.0850357946842915,
              0.580331318244851,
              0.6777536909382222,
              4.908231604788606
            ],
            [
              0.9669661697647153,
              2.026371362981437,
              9,
              3,
              0.3230394698848411,
              9.30746108955384,
              1.480478877073176,
              -1.594664401093959,
              0.9995919272953523,
              0.003022719473593893,
              4.908231604788606
            ],
            [
              0.9974274768556548,
              1.995155879620466,
              5,
              5,
              0.3332998142548528,
              5.0128957904411,
              2.506069852021356,
              -0.5107391297456331,
              0.9234707942233935,
              0.2130594224807715,
              4.908231604788606
            ],
            [
              0.5930022911115063,
              2.242936747250786,
              7.229166666666666,
              30.27083333333334,
              0.2091026228313974,
              12.19079044891467,
              13.49607088583167,
              0.2659370099087293,
              0.4970920992287137,
              0.6589181457540365,
              4.908231604788606
            ],
            [
              0.2412870368237918,
              1.168088987534598,
              0,
              0,
              0.171201320764369,
              0,
              0,
              0,
              1,
              1,
              4.151598296958477
            ],
            [
              0.6855449452339738,
              2.260253761496732,
              3.986111111111111,
              21.18055555555556,
              0.2327195485786612,
              5.814514626390641,
              9.37087503906193,
              0.7245706191210713,
              0.2681698993623512,
              0.8711903773794136,
              4.908231604788606
            ],
            [
              0.5448818861430829,
              2.452780704433419,
              4,
              3,
              0.1817689181751082,
              7.341040511208374,
              1.22310159835222,
              -1.24646500113958,
              0.9969970862496753,
              0.02393316553119096,
              4.908231604788606
            ],
            [
              0.8384204292370419,
              2.069306133829625,
              4,
              11,
              0.2883422533213688,
              4.770876114791213,
              5.315791520727052,
              0.1110207198462688,
              0.5557045798018274,
              0.6680380799938128,
              4.908231604788606
            ],
            [
              0.6975506554835743,
              2.169103309791053,
              5.5,
              5.5,
              0.2433327021445187,
              7.884732035965397,
              2.53560998001972,
              -1.089826741412717,
              0.9816623036009569,
              0.06721859689556997,
              4.908231604788606
            ],
            [
              0.9609920538738487,
              1.994254589456856,
              3,
              3,
              0.3251816751209518,
              3.121773991685696,
              1.504321472223395,
              -0.3295387523857411,
              0.9077173966335165,
              0.30361631950666,
              4.908231604788606
            ],
            [
              0.5826047934755577,
              2.377736491988922,
              7,
              5,
              0.1968032524953104,
              12.01500584682998,
              2.102840250316222,
              -2.019498343729986,
              0.9994820249668487,
              0.003545312169613513,
              4.908231604788606
            ],
            [
              0.9747135275533211,
              2.025286472446679,
              5,
              6,
              0.3249045091844404,
              5.129712329478753,
              2.96254385817904,
              -0.4415375324150076,
              0.890176789708859,
              0.2681709660188872,
              4.908231604788606
            ],
            [
              0.650977746215467,
              2.345668278035416,
              3,
              8,
              0.2172354495483669,
              4.608452466218455,
              3.410541923131729,
              -0.2440615357103384,
              0.7987290058861376,
              0.4396814122140845,
              4.908231604788606
            ],
            [
              0.9999999999999999,
              2,
              7,
              2,
              0.3333333333333334,
              7.000000000000001,
              1,
              -1.222436201695583,
              0.9990346999949192,
              0.008281257938322684,
              4.908231604788606
            ],
            [
              0.6226079572487302,
              2.169458634894179,
              4,
              5,
              0.2229918007689348,
              6.424588625040671,
              2.304722440694929,
              -0.8393789283142807,
              0.969191894739253,
              0.1190457956567177,
              4.908231604788606
            ],
            [
              0.6569299186788705,
              2.272076424037855,
              1.333333333333333,
              19.66666666666666,
              0.2242842253696015,
              2.029643186315452,
              8.655812127884214,
              1.350011465454093,
              0.06239330340105188,
              0.9854009054225963,
              4.908231604788606
            ],
            [
              0.9904411826101456,
              1.998852081763243,
              8,
              4,
              0.3313295468244266,
              8.077208561660683,
              2.001148577473271,
              -1.237932614724097,
              0.9963201535822778,
              0.01805243731435535,
              4.908231604788606
            ],
            [
              0.9290319796550186,
              2.065772635287273,
              8.5,
              7.5,
              0.3102145545721756,
              9.149308297391809,
              3.630602841709648,
              -1.124377555920132,
              0.9794501222377588,
              0.06014216953029161,
              4.908231604788606
            ],
            [
              0.8208512525879895,
              2.13645370286174,
              5.666666666666667,
              19.33333333333333,
              0.2775673340942816,
              6.903402594319901,
              9.04926388408824,
              0.4371964207383325,
              0.3793588410378843,
              0.7764636893333201,
              4.908231604788606
            ],
            [
              0.9181425568768365,
              2.080461496645009,
              8,
              12,
              0.3061899939068256,
              8.713243864017027,
              5.767951014403017,
              -0.6000721006605519,
              0.8741174855331878,
              0.2469651288282493,
              4.908231604788606
            ],
            [
              1.104282075562194,
              1.788938261962062,
              9,
              5,
              0.3816792178735803,
              8.150091538358138,
              2.794953915579025,
              -1.091052349191202,
              0.9878795097644005,
              0.04322475312048701,
              4.908231604788606
            ],
            [
              0.8476302733365689,
              1.945558125621025,
              4,
              13,
              0.3034633373290899,
              4.719038625478302,
              6.681887232667686,
              0.3999095326460093,
              0.3767564874553757,
              0.8065904353096943,
              4.908231604788606
            ],
            [
              0.5937609731070843,
              2.327125305857786,
              3.5,
              12.5,
              0.203281099090755,
              5.894627903354601,
              5.371434004234877,
              -0.1065951937983695,
              0.686650959731905,
              0.5375740321801901,
              4.908231604788606
            ],
            [
              1.386206750805724,
              1.607031722880394,
              6,
              3,
              0.4631126998373224,
              4.3283586640395,
              1.866795755981029,
              -0.5015172685936221,
              0.9413855269233917,
              0.1868619481419955,
              4.908231604788606
            ],
            [
              0.558633916821009,
              2.215944903662148,
              2,
              3,
              0.2013400782478871,
              3.580162141570822,
              1.353824273808476,
              -0.4535926677930743,
              0.9410456470400446,
              0.2654667558209143,
              4.908231604788606
            ],
            [
              0.5759417869091309,
              2.019957107382122,
              4,
              3,
              0.2218660319073705,
              6.945146351450792,
              1.485180051119017,
              -1.11241007759391,
              0.9924881741908744,
              0.04746896907959575,
              4.908231604788606
            ],
            [
              1.108061743914421,
              1.776825420910646,
              6,
              4,
              0.3840918831851822,
              5.414860708757939,
              2.251205972700429,
              -0.6445610131703974,
              0.956147708383104,
              0.1408795549216006,
              4.908231604788606
            ],
            [
              0.5197126900968394,
              2.48028730990316,
              2,
              0,
              0.1732375633656132,
              3.848280094194611,
              0,
              -0.7840461502346636,
              1,
              0.03001125336085475,
              4.908231604788606
            ],
            [
              1.143579278555399,
              1.834892229949589,
              7,
              5,
              0.3839483692524581,
              6.121132247903786,
              2.724955677717032,
              -0.6919348644577713,
              0.955050541595581,
              0.1313906073339606,
              4.908231604788606
            ],
            [
              0.6816573919811545,
              2.292805086761231,
              6.75,
              4.25,
              0.2291699414105106,
              9.90233521913691,
              1.853624638456932,
              -1.639839198465581,
              0.9983976820912251,
              0.009056334248550457,
              4.908231604788606
            ],
            [
              0.5449460007819954,
              2.324397179380539,
              3,
              7,
              0.1899201198899906,
              5.505132610744939,
              3.011533511611612,
              -0.5080443018826787,
              0.8962038348416027,
              0.2919829375608136,
              4.908231604788606
            ],
            [
              0.5334060384735146,
              2.466593961526485,
              3,
              0,
              0.1778020128245049,
              5.624233292493857,
              0,
              -1.145877730587672,
              1,
              0.005620953847458088,
              4.908231604788606
            ],
            [
              1.094360641618382,
              1.897361699251504,
              5,
              4,
              0.3657961926039502,
              4.568877762823973,
              2.108190547736877,
              -0.5013388554619922,
              0.9340303088220677,
              0.1994698643165029,
              4.908231604788606
            ],
            [
              1.308841551102127,
              1.686127485274198,
              5,
              4,
              0.4370133831786527,
              3.820172117694219,
              2.372299861626133,
              -0.2949885768747144,
              0.8535335130001349,
              0.3482271585193685,
              4.908231604788606
            ],
            [
              0.8972544841150705,
              1.988375956091349,
              6,
              7,
              0.3109388061663526,
              6.687066051185671,
              3.520460996601595,
              -0.6451621091992987,
              0.9256398505661989,
              0.1887457587411976,
              4.908231604788606
            ],
            [
              0.5454365164827454,
              2.454563483517255,
              3,
              0,
              0.1818121721609151,
              5.500181798141313,
              0,
              -1.120603557659175,
              0.9999999999999998,
              0.006009922427844483,
              4.908231604788606
            ],
            [
              1.054637839664704,
              1.915075706293374,
              7.5,
              9.5,
              0.3551311678192384,
              7.111445956068144,
              4.960639398631,
              -0.4382039664425694,
              0.8330394206038544,
              0.3124227985993494,
              4.908231604788606
            ],
            [
              0.9999999999999999,
              2,
              9,
              5,
              0.3333333333333334,
              9.000000000000002,
              2.5,
              -1.324305885170215,
              0.9959604588697943,
              0.01743373206056709,
              4.908231604788606
            ],
            [
              0.9740693295526539,
              2.025308802485329,
              4,
              6,
              0.3247570951951979,
              4.106483880194667,
              2.962511194656926,
              -0.2330722707587086,
              0.8040954222761947,
              0.417323159323559,
              4.908231604788606
            ],
            [
              0.6671123317051451,
              2.124824594198022,
              8.5,
              11.5,
              0.2389424795079639,
              12.74148235016721,
              5.412211450960015,
              -1.493261013204136,
              0.9794271280191507,
              0.05642032821990506,
              4.908231604788606
            ],
            [
              0.6024391528226302,
              2.194137925045009,
              3,
              9,
              0.2154201854797379,
              4.979756023399194,
              4.101838766501145,
              -0.1788663061542427,
              0.7521140438107843,
              0.4956373131897951,
              4.908231604788606
            ],
            [
              0.7441589940688186,
              2.255841005931181,
              7.5,
              6.5,
              0.2480529980229396,
              10.07849137049658,
              2.881408744193338,
              -1.466329058164567,
              0.9940792678551479,
              0.02328965342686518,
              4.908231604788606
            ],
            [
              0.8652765008570816,
              2.103680348760562,
              7,
              3,
              0.2914412518216679,
              8.089899578997345,
              1.426072170026937,
              -1.357683977762784,
              0.9987121917410019,
              0.008911511888447632,
              4.908231604788606
            ],
            [
              0.570364867372211,
              2.197076538477888,
              6,
              3,
              0.2060982632429058,
              10.5195820136034,
              1.365450837720187,
              -1.865056890744967,
              0.9996176790248621,
              0.003603579155899927,
              4.908231604788606
            ],
            [
              0.6319005702121822,
              2.3411604533268,
              7,
              13,
              0.2125420787562576,
              11.07769217180721,
              5.552801808832426,
              -1.12563766501657,
              0.9552870295061995,
              0.1127090478838753,
              4.908231604788606
            ],
            [
              0.953290326268079,
              1.990304113597,
              7,
              4,
              0.3238524687224826,
              7.34298860180765,
              2.009743120497779,
              -1.086592058147095,
              0.9927447665372211,
              0.03302498853404123,
              4.908231604788606
            ],
            [
              0.6801121972306534,
              2.190608833817427,
              8.466346153846155,
              36.22596153846153,
              0.2369133711966255,
              12.44845510537856,
              16.53693757608609,
              0.832984830365115,
              0.2943633387102556,
              0.8169222069647604,
              4.908231604788606
            ],
            [
              0.6238404982642164,
              2.308812678371097,
              6.75,
              27,
              0.2127222213776946,
              10.82007343027794,
              11.69432247706164,
              0.1781189473477076,
              0.5276161319668057,
              0.6363947696717895,
              4.908231604788606
            ],
            [
              0.9402479797602482,
              2.026842988923471,
              7.833333333333333,
              12.16666666666667,
              0.3168921983465062,
              8.331135511007147,
              6.002767226251117,
              -0.474380280360937,
              0.8284323539964448,
              0.3110265652116551,
              4.908231604788606
            ],
            [
              0.9129778225211012,
              2.081614112961301,
              8,
              17,
              0.3048755363638647,
              8.762534864109583,
              8.16673940388299,
              -0.1213869898978111,
              0.6572085730906992,
              0.5095549263067689,
              4.908231604788606
            ],
            [
              0.9182150553011631,
              2.044538491658764,
              4.5,
              7.5,
              0.309919485622873,
              4.900812695261304,
              3.668309513662001,
              -0.2511094179819956,
              0.7814194429038204,
              0.4203874909450853,
              4.908231604788606
            ],
            [
              0.7956734666481113,
              1.951032160896237,
              5.5,
              10.5,
              0.2896828326519546,
              6.912383321225401,
              5.381766744007266,
              -0.3118468524844719,
              0.7707158892419932,
              0.4101272779550584,
              4.908231604788606
            ],
            [
              0.5909957626578984,
              2.393194101779952,
              4,
              9,
              0.198042279313628,
              6.768238036108263,
              3.760664458142446,
              -0.6127611368280881,
              0.9042179941774853,
              0.2466860787342977,
              4.908231604788606
            ],
            [
              1.152147485519336,
              1.847852514480663,
              7,
              1,
              0.3840491618397788,
              6.075611054989817,
              0.5411687308178103,
              -1.127583775544017,
              0.9995267456952232,
              0.00654542244686751,
              4.908231604788606
            ],
            [
              0.7732840362582575,
              1.988240186984422,
              5,
              7,
              0.2800207326627177,
              6.465929419924201,
              3.520701395044704,
              -0.6000588933101795,
              0.9112601096561815,
              0.2254863381149745,
              4.908231604788606
            ],
            [
              0.9387644376299028,
              2.061235562370098,
              6.5,
              6.5,
              0.3129214792099675,
              6.923994709908846,
              3.153448406705161,
              -0.768208716867606,
              0.9498316919169373,
              0.1349179295233651,
              4.908231604788606
            ],
            [
              0.972311083350303,
              1.976501947684543,
              4,
              4,
              0.3297296482066493,
              4.113909702867065,
              2.023777413771826,
              -0.4258422294204799,
              0.91569733682009,
              0.2513078944769863,
              4.908231604788606
            ],
            [
              0.6081252945814224,
              2.380863428673484,
              5,
              2,
              0.2034551986931536,
              8.22198985069605,
              0.8400313835364825,
              -1.503995544944849,
              0.99959009270854,
              0.00505488535109655,
              4.908231604788606
            ],
            [
              0.9001561626695098,
              2.088306387211517,
              5,
              6,
              0.3012104544209014,
              5.55459175569266,
              2.873141621719458,
              -0.5463169528017189,
              0.9203969309086885,
              0.2129768847406079,
              4.908231604788606
            ],
            [
              0.5249707682136728,
              2.475029231786326,
              5,
              0,
              0.1749902560712243,
              9.52433983517518,
              0,
              -1.940482968628247,
              1,
              0.0001640851707657154,
              4.908231604788606
            ],
            [
              0.645952213443954,
              2.161098473030293,
              5,
              7,
              0.2301177590260376,
              7.74051066926768,
              3.239093492201953,
              -0.9171158860299136,
              0.962543400702896,
              0.119387168928824,
              4.908231604788606
            ],
            [
              0.5394834646700755,
              2.460516535329925,
              5,
              0,
              0.1798278215566918,
              9.268124655234395,
              0,
              -1.88828185006432,
              1,
              0.0001880547970539714,
              4.908231604788606
            ],
            [
              0.8748785171285948,
              2.063163212344931,
              7,
              11,
              0.2977760691252558,
              8.001110854766935,
              5.331618911282217,
              -0.5438805986417367,
              0.8640775645062801,
              0.2711967043278929,
              4.908231604788606
            ],
            [
              1.376156420046253,
              1.577035597271039,
              10,
              2,
              0.4659894825587286,
              7.26661581076946,
              1.26820219116225,
              -1.222112993558615,
              0.9984534851342355,
              0.01063318377561862,
              4.908231604788606
            ],
            [
              0.6084602605198745,
              2.192300081835629,
              2.833333333333333,
              11.16666666666667,
              0.2172482419570913,
              4.656562666742615,
              5.093584933553774,
              0.08903863998283777,
              0.5957919369462608,
              0.6522877849081512,
              4.908231604788606
            ],
            [
              0.9599445938425781,
              2.009570731933682,
              9.75,
              3.25,
              0.3232664217995371,
              10.15683619923475,
              1.617260815135744,
              -1.739847682771849,
              0.9995680468674338,
              0.002705755901854512,
              4.908231604788606
            ],
            [
              1.061318089025146,
              2.044188927000053,
              3,
              4,
              0.3417535634434175,
              2.826673766349912,
              1.956766298441013,
              -0.2033455169969444,
              0.8135238637060308,
              0.4487537756262956,
              4.277977113810534
            ],
            [
              0.9540333293331007,
              1.861068768444643,
              6.236507936507936,
              17.25873015873016,
              0.3388983049979679,
              6.536991680225103,
              9.273558533333436,
              0.5575463982666308,
              0.3055373623618347,
              0.8295621099804001,
              4.908231604788606
            ],
            [
              0.8720292725284225,
              2.127970727471577,
              3,
              5,
              0.2906764241761409,
              3.440251485253001,
              2.349656381759032,
              -0.2221971559838282,
              0.8224757507929499,
              0.4244915343864408,
              4.908231604788606
            ],
            [
              0.4784252055691751,
              2.519336358703538,
              1,
              9,
              0.159594148938008,
              2.090190876984241,
              3.572369353900581,
              0.3019781045927592,
              0.5094960372176094,
              0.8242518857377356,
              4.908231604788606
            ],
            [
              0.7009908907673097,
              2.292924627723491,
              4,
              7,
              0.2341385007151676,
              5.706208244192119,
              3.052869647507727,
              -0.5405895259905261,
              0.9092226319047755,
              0.2440472897269745,
              4.908231604788606
            ],
            [
              0.7911132706831501,
              1.896989723885423,
              6,
              9,
              0.2943016961335292,
              7.584248959467991,
              4.744358857973232,
              -0.5785974114840229,
              0.8793806114679716,
              0.2617861119959004,
              4.908231604788606
            ],
            [
              1.088457939668192,
              1.862507025341266,
              6.5,
              1.5,
              0.3688481403792958,
              5.971751193235333,
              0.8053660896796648,
              -1.052596030414539,
              0.9973124905076164,
              0.01907611814737264,
              4.908231604788606
            ],
            [
              0.85776984121137,
              2.14223015878863,
              2,
              6,
              0.28592328040379,
              2.331627790941607,
              2.800819498962161,
              0.09559282156995136,
              0.5876270106862741,
              0.7158503604959332,
              4.908231604788606
            ],
            [
              0.9601467941362233,
              2.037177782066331,
              7,
              5,
              0.3203346083234924,
              7.290551864308841,
              2.454375874317874,
              -0.9853194346559889,
              0.985457363555873,
              0.05430095362451259,
              4.908231604788606
            ],
            [
              0.599443599148613,
              2.256005990389795,
              3,
              11,
              0.2099296731922047,
              5.00464097750128,
              4.875873577844272,
              -0.02623498848982162,
              0.6636610099522532,
              0.5884815361178625,
              4.908231604788606
            ],
            [
              1.110342105840462,
              1.884260859258132,
              5.5,
              2.5,
              0.3707810747472179,
              4.953428291217357,
              1.326780200159916,
              -0.7388909862197991,
              0.9803906095552157,
              0.0828941056355984,
              4.908231604788606
            ],
            [
              0.5696470159659307,
              2.264289888024244,
              2,
              17,
              0.2010090680437767,
              3.510946154275327,
              7.50787259613376,
              0.8143312630070109,
              0.2336033185924584,
              0.9186752783843986,
              4.908231604788606
            ],
            [
              0.5784678758261749,
              2.247223454576159,
              3,
              9,
              0.2047172915181115,
              5.186113396038395,
              4.004942179502776,
              -0.2406510759156588,
              0.7818877835947958,
              0.458316153077605,
              4.908231604788606
            ],
            [
              1.289041433964148,
              1.710958566035852,
              7,
              0,
              0.4296804779880495,
              5.430391774508847,
              0,
              -1.106384582424922,
              1.000000000000001,
              0.002704078887911798,
              4.908231604788606
            ],
            [
              0.7734667954174504,
              2.134827261689857,
              3,
              10,
              0.2659520599463618,
              3.87864096787873,
              4.684219739673147,
              0.16412810899316,
              0.5308700076197753,
              0.713484497918412,
              4.908231604788606
            ],
            [
              0.6188413961139632,
              2.22069070676711,
              4,
              6,
              0.2179378058399369,
              6.463691706983638,
              2.701862074586164,
              -0.7664327878756433,
              0.9538463601215946,
              0.1545456683601062,
              4.908231604788606
            ],
            [
              1.287818051371361,
              1.673468601541723,
              8,
              2,
              0.4348846303361093,
              6.21205766721551,
              1.195122512700538,
              -1.022147192406388,
              0.996613888808373,
              0.02177177121256424,
              4.908231604788606
            ],
            [
              0.5153384635255885,
              2.48466153647441,
              2,
              0,
              0.1717794878418629,
              3.880944547234814,
              0,
              -0.7907011852188186,
              1,
              0.02950819244321268,
              4.908231604788606
            ],
            [
              0.5102585708443849,
              2.433172240539765,
              3,
              9,
              0.1733550416306322,
              5.879372089792724,
              3.698875011825499,
              -0.4442530942997622,
              0.8601679966184997,
              0.346419152759436,
              4.908231604788606
            ],
            [
              0.5840755960032049,
              2.415924403996796,
              3,
              0,
              0.1946918653344016,
              5.13632142915887,
              0,
              -1.046470876424766,
              0.9999999999999999,
              0.0073797800527442,
              4.908231604788606
            ],
            [
              0.8114594468202041,
              2.1181715367053,
              7.666666666666667,
              8.333333333333334,
              0.2769835011246699,
              9.447997304990865,
              3.934210798760604,
              -1.123375372272747,
              0.973772620337767,
              0.07417717953998315,
              4.908231604788606
            ],
            [
              0.54672637405519,
              2.45327362594481,
              7,
              1,
              0.1822421246850633,
              12.80347964207298,
              0.4076186159686438,
              -2.525524878249549,
              0.9999987832813636,
              0.00004489405168883742,
              4.908231604788606
            ],
            [
              1.063985227861687,
              2.51120952043186,
              7.5,
              12.5,
              0.2976020336709018,
              7.048970045451573,
              4.977681033102463,
              -0.5047107881176205,
              0.8354208471155634,
              0.3016418050201356,
              4.103912698347962
            ],
            [
              0.6170506985952822,
              2.27553540481497,
              2,
              3,
              0.2133214627104107,
              3.241224756009524,
              1.318371049578962,
              -0.3917609968842083,
              0.9313373631940933,
              0.2902071560906592,
              4.908231604788606
            ],
            [
              0.8671263930098865,
              2.089487315780037,
              6.5,
              14.5,
              0.2932836272902158,
              7.496023708190705,
              6.939501326710343,
              -0.1133855176959057,
              0.6616525302531083,
              0.5170707387583435,
              4.908231604788606
            ],
            [
              0.8436158761510332,
              2.123355026279417,
              5.5,
              10.5,
              0.2843357430502501,
              6.519554877385132,
              4.945004424624316,
              -0.3207979124751654,
              0.7849066953475725,
              0.3920447412338908,
              4.908231604788606
            ],
            [
              0.1287858384319919,
              2.871214161568008,
              0,
              2,
              0.04292861281066397,
              0,
              0.6965694258444914,
              0.1419186138577689,
              0.91598564017652,
              1,
              4.908231604788606
            ],
            [
              0.9669661697647153,
              2.033033830235285,
              2,
              2,
              0.3223220565882384,
              2.06832468656752,
              0.9837514606279515,
              -0.2209702624630485,
              0.8984342381123596,
              0.3878371887990312,
              4.908231604788606
            ],
            [
              0.607523661593872,
              2.057778077652956,
              2.5,
              10.5,
              0.2279380426793811,
              4.115066059223292,
              5.10259104906784,
              0.2011977162775065,
              0.5304431204998189,
              0.7147234151904917,
              4.908231604788606
            ],
            [
              0.8764356541648475,
              2.106775885099673,
              4.5,
              10.5,
              0.2937893081430368,
              5.134432834419584,
              4.983918827940845,
              -0.03066562839697562,
              0.6382845556019215,
              0.5739137469560767,
              4.908231604788606
            ],
            [
              0.5444684027107424,
              2.227030709748629,
              2,
              0,
              0.1964526707813347,
              3.673307743925284,
              0,
              -0.748397394357166,
              0.9999999999999999,
              0.0385936518571196,
              4.908231604788606
            ],
            [
              0.7498808594481567,
              2.172627620223187,
              3,
              11,
              0.2565880867974371,
              4.000635517230996,
              5.062993721340063,
              0.2164441879785382,
              0.4982418985369854,
              0.7374450478482001,
              4.908231604788606
            ],
            [
              0,
              1.883737713324908,
              0,
              0,
              0,
              null,
              0,
              null,
              1,
              1,
              4.908231604788606
            ],
            [
              0.9999999999999999,
              2,
              10,
              0,
              0.3333333333333334,
              10,
              0,
              -2.037393669492639,
              1,
              0.00001693508780831188,
              4.908231604788606
            ],
            [
              0.9623807210814581,
              2.005770081247349,
              6.666666666666667,
              7.333333333333334,
              0.3242357902861187,
              6.927265395731452,
              3.656118615934723,
              -0.6664613741139087,
              0.9229522324717739,
              0.1830945527898428,
              4.908231604788606
            ],
            [
              0.7304138334969381,
              2.269586166503062,
              3,
              10,
              0.2434712778323127,
              4.107260654740291,
              4.406089598002715,
              0.06088321972640359,
              0.6061487989565766,
              0.6473427284496388,
              4.908231604788606
            ],
            [
              1.096364818323448,
              1.901657765056264,
              6,
              1,
              0.3656959838799816,
              5.47263091602588,
              0.5258569750958385,
              -1.007852591166202,
              0.9991253358302333,
              0.01149447171665519,
              4.908231604788606
            ],
            [
              0.8267066847412089,
              2.001277970391771,
              4.5,
              7.5,
              0.2923306826437977,
              5.443284883330384,
              3.747605335670485,
              -0.3454766775890419,
              0.8187878943563964,
              0.370041877361489,
              4.908231604788606
            ],
            [
              0.5903931629685428,
              2.295727149210161,
              3.5,
              5.5,
              0.2045629076782529,
              5.928252933014548,
              2.395755088705668,
              -0.7197088745491306,
              0.9433394661502764,
              0.1828582948163022,
              4.908231604788606
            ],
            [
              1.161068453619998,
              1.737401572521401,
              5,
              2,
              0.400579769032725,
              4.306378305612315,
              1.151144347761527,
              -0.64284536914934,
              0.9810083212297689,
              0.09681811556096998,
              4.908231604788606
            ],
            [
              0.5232981337385262,
              2.476701866261473,
              4,
              1,
              0.1744327112461755,
              7.643826228508318,
              0.4037627675831157,
              -1.475085946201397,
              0.9998385122231093,
              0.003982990784620277,
              4.908231604788606
            ],
            [
              1.010031186451283,
              1.989968813548717,
              5,
              3,
              0.3366770621504276,
              4.950342194449821,
              1.507561314315319,
              -0.7014299970636327,
              0.9792901408286558,
              0.09141169943251481,
              4.908231604788606
            ],
            [
              0.9601467941362233,
              1.892163363372586,
              7,
              2,
              0.3366207533947885,
              7.290551864308841,
              1.056991187291147,
              -1.27002170617541,
              0.9989601941138306,
              0.008798926017037356,
              4.908231604788606
            ],
            [
              0.7758522547664966,
              2.093086137709391,
              4.75,
              9.25,
              0.2704318283031995,
              6.122299665713516,
              4.41931167253485,
              -0.3469656956524189,
              0.8065486490340763,
              0.3778105943123268,
              4.908231604788606
            ],
            [
              0.9624199193457206,
              2.037580080654279,
              8,
              5,
              0.3208066397819069,
              8.312379907347117,
              2.453891283818631,
              -1.193604763437158,
              0.9933451498896193,
              0.02752341056535079,
              4.908231604788606
            ],
            [
              0.6101783519309656,
              2.282815104647936,
              3.5,
              7.5,
              0.2109159115252648,
              5.736027816988144,
              3.28541719595669,
              -0.4992858565680908,
              0.8760843162799995,
              0.3024653200259932,
              4.908231604788606
            ],
            [
              1.355070267747892,
              1.604869532981688,
              14.875,
              5.375,
              0.4578033199911322,
              10.97729051698702,
              3.349181905156978,
              -1.554146019594481,
              0.9967012233868889,
              0.01192673360503294,
              4.908231604788606
            ],
            [
              0.9634404925983918,
              1.918309656617847,
              9.718402777777778,
              34.64826388888888,
              0.334324782757597,
              10.08718530354409,
              18.06187221617646,
              1.624757663198298,
              0.06960072516869231,
              0.9655378910058177,
              4.908231604788606
            ],
            [
              0.777279920714694,
              2.17689307518578,
              5,
              14,
              0.2631125265153161,
              6.432689005271866,
              6.431184039117409,
              -0.0003066208515892389,
              0.6175025630863824,
              0.5865908941069486,
              4.908231604788606
            ],
            [
              0.7245391502290102,
              2.177152134362574,
              5.5,
              10.5,
              0.2496954634962105,
              7.591032173018637,
              4.822814094741333,
              -0.5639949988457257,
              0.8660191388569529,
              0.2787837250193064,
              4.908231604788606
            ],
            [
              0.7945024999005443,
              2.201866262742891,
              6,
              7,
              0.2651551136848804,
              7.551895684092975,
              3.179121329230967,
              -0.8909062788715613,
              0.9667959246636929,
              0.1022101082348572,
              4.908231604788606
            ],
            [
              0.9610701614728793,
              2.038929838527121,
              7,
              3,
              0.3203567204909598,
              7.283547321115676,
              1.471360094551922,
              -1.184171346130697,
              0.9974411512520119,
              0.01560436290377376,
              4.908231604788606
            ],
            [
              0.9985679428496015,
              2.001432057150399,
              8,
              6,
              0.3328559809498672,
              8.011472887033099,
              2.997853451264635,
              -1.021471649967992,
              0.9827382205511096,
              0.05715727223942957,
              4.908231604788606
            ],
            [
              0.5662988850018172,
              2.231212881322528,
              4,
              1,
              0.2024294917428992,
              7.06340786806805,
              0.4481867276632343,
              -1.347780967375465,
              0.9996600861007612,
              0.007036203531877061,
              4.908231604788606
            ],
            [
              1.426577845687727,
              1.539408886043015,
              12,
              1,
              0.4809791731115655,
              8.411738648734602,
              0.6495999919621468,
              -1.581453216103229,
              0.9999262704593725,
              0.00110802208521521,
              4.908231604788606
            ],
            [
              0.9999999999999999,
              2,
              8,
              1,
              0.3333333333333334,
              8.000000000000002,
              0.5000000000000001,
              -1.528045252119479,
              0.9999491947365745,
              0.0009653000050807714,
              4.908231604788606
            ],
            [
              0.8530849705142016,
              1.975057322413801,
              5,
              12,
              0.3016414600663514,
              5.861080868634015,
              6.075773023809907,
              0.04374124378450937,
              0.5909578751476726,
              0.6169863462979719,
              4.908231604788606
            ],
            [
              0.6529926237550386,
              2.312535897614248,
              4,
              8,
              0.2201943495230757,
              6.125643467452928,
              3.459405758091489,
              -0.5432175830415549,
              0.8975470357186974,
              0.2615715470177682,
              4.908231604788606
            ],
            [
              1.374500112440085,
              1.494733678659869,
              5,
              0,
              0.4790477920285312,
              3.637686133851046,
              0,
              -0.7411398700709272,
              1,
              0.02522866174890814,
              4.908231604788606
            ],
            [
              0.683416857492008,
              2.122869881508273,
              5,
              8,
              0.2435306585012301,
              7.316178910700152,
              3.768483442949456,
              -0.7228052287282996,
              0.9281719812118009,
              0.1900443328066239,
              4.908231604788606
            ],
            [
              0.9478840147038113,
              2.028660678848413,
              5,
              9,
              0.3184511278319162,
              5.274906974312008,
              4.436424530645967,
              -0.170831882270591,
              0.7318189832765436,
              0.4762230362411161,
              4.908231604788606
            ],
            [
              1.245782054319527,
              1.739993521523764,
              6.5,
              1.5,
              0.4172390130050792,
              5.217606063165229,
              0.862072175237989,
              -0.887393717052362,
              0.9939499939208415,
              0.03626676184723709,
              4.908231604788606
            ],
            [
              0.5865707060554146,
              2.413429293944586,
              4,
              0,
              0.1955235686851382,
              6.819297245338589,
              0,
              -1.389359303804143,
              0.9999999999999998,
              0.001461492063868919,
              4.908231604788606
            ],
            [
              1.41068996128869,
              1.55908408210881,
              7,
              1,
              0.4750159239976464,
              4.962110876301536,
              0.6414022254960134,
              -0.8802984452873253,
              0.9974078188386307,
              0.02551105630777895,
              4.908231604788606
            ],
            [
              0.7636992379165861,
              2.094699790196579,
              4.5,
              3.5,
              0.2671772661568197,
              5.892371992246908,
              1.670883826112161,
              -0.8600833265521023,
              0.9789326067348674,
              0.08750486334405272,
              4.908231604788606
            ],
            [
              0.5436424319336172,
              2.317855642865247,
              5,
              11,
              0.1899852516838859,
              9.197221751466481,
              4.745765783067582,
              -0.906936821004114,
              0.9338165255865285,
              0.1726723551140642,
              4.908231604788606
            ],
            [
              0.6184544063147098,
              2.376275548497907,
              7.5,
              1.5,
              0.2065142485788529,
              12.12700552121786,
              0.6312399254152916,
              -2.342140005085942,
              0.9999875040244289,
              0.0002058606984779443,
              4.908231604788606
            ],
            [
              0.5909712064237114,
              2.356834492929418,
              4,
              12,
              0.2004783444693777,
              6.768519272209857,
              5.091575176789206,
              -0.3416595284103093,
              0.7968074690461782,
              0.4037801085659122,
              4.908231604788606
            ],
            [
              1.263940138865549,
              1.694318791149778,
              7.5,
              1.5,
              0.4272581166040798,
              5.933825320819098,
              0.8853115528407073,
              -1.02858099912256,
              0.9966633646682296,
              0.02154576613452197,
              4.908231604788606
            ],
            [
              0.8214296444008015,
              2.15053046284783,
              6.5,
              7.5,
              0.2763932269472019,
              7.913033142042832,
              3.487511630069244,
              -0.901652951269848,
              0.9587910420738551,
              0.1134902984912832,
              4.908231604788606
            ],
            [
              0.9128927893037049,
              2.076174730637764,
              4,
              6,
              0.305410561391929,
              4.381675533937495,
              2.889930173727193,
              -0.3039272553387485,
              0.8402961543134913,
              0.3648788979913212,
              4.908231604788606
            ],
            [
              0.6019552820280084,
              2.387033441226896,
              3,
              1,
              0.2013909511751186,
              4.983758909620155,
              0.4189300337099662,
              -0.9300353454096617,
              0.9983550230669028,
              0.02773737991772185,
              4.908231604788606
            ],
            [
              0.428717916990978,
              2.559371934562956,
              7.739583333333333,
              32.76041666666666,
              0.143475577472353,
              18.05285719723304,
              12.80017813130428,
              -1.070177507679977,
              0.8567978224444526,
              0.2547154245754483,
              4.908231604788606
            ],
            [
              0.5819260408813973,
              0.5861629466532005,
              0,
              0,
              0.4981863942657547,
              0,
              0,
              0,
              1,
              1,
              4.151598296958477
            ],
            [
              0.2601011500696886,
              1.066226626717439,
              0,
              0,
              0.1961062375544551,
              0,
              0,
              0,
              1,
              1,
              4.151598296958477
            ],
            [
              0.6497535042931156,
              2.08727875233275,
              9.506944444444446,
              32.52638888888889,
              0.2373934405486741,
              14.63161703881429,
              15.58315526976801,
              0.1938657968025329,
              0.5162819025018356,
              0.6249953112531306,
              4.908231604788606
            ],
            [
              0.64734742685943,
              2.341207998105992,
              3.377777777777778,
              34.08888888888889,
              0.2166088075368119,
              5.217874726350391,
              14.56038460336133,
              1.903437048059454,
              0.04135655501397405,
              0.9863468659987736,
              4.908231604788606
            ],
            [
              1.007437550303995,
              1.912821952865417,
              7,
              8,
              0.3449822007977731,
              6.948321509246645,
              4.18230248142853,
              -0.563546965697281,
              0.8947280650972902,
              0.2320809654018299,
              4.908231604788606
            ],
            [
              0.6823073936618438,
              2.161563004502956,
              5.5,
              13.5,
              0.2399221125203697,
              8.060882896904145,
              6.245480687760142,
              -0.3698688968492944,
              0.778363988417506,
              0.3940297341330248,
              4.908231604788606
            ],
            [
              1.113439312745395,
              1.882005931991346,
              8,
              2,
              0.3717107881380255,
              7.184944799797385,
              1.062695906534048,
              -1.247343113819304,
              0.9990984939670735,
              0.007375511254222644,
              4.908231604788606
            ],
            [
              0.9999999999999999,
              2,
              8,
              0,
              0.3333333333333334,
              8.000000000000002,
              0,
              -1.629914935594111,
              1,
              0.0001524157902758061,
              4.908231604788606
            ],
            [
              0.7604902199494558,
              2.203792472958787,
              3.5,
              14.5,
              0.2565511790656318,
              4.602294557098472,
              6.579566895667115,
              0.402848214546266,
              0.3883050818917436,
              0.7968574108030473,
              4.908231604788606
            ],
            [
              1.20697284232598,
              1.77572098249556,
              8,
              0,
              0.4046586452426761,
              6.628152448387361,
              0,
              -1.350415583877654,
              0.9999999999999999,
              0.0007189696962458525,
              4.908231604788606
            ],
            [
              0.8662378023512428,
              2.101410045899607,
              5,
              6,
              0.29189373087572,
              5.772087048646944,
              2.855225714613646,
              -0.5942794816747294,
              0.9306008103729542,
              0.1928109222574224,
              4.908231604788606
            ],
            [
              0.5986652473250309,
              2.249113202797951,
              4,
              6,
              0.210221847594632,
              6.681530317440151,
              2.667718099976406,
              -0.8177715602392843,
              0.9599700953549202,
              0.1395615958929631,
              4.908231604788606
            ],
            [
              1.081745104852859,
              1.840032283733561,
              7,
              0,
              0.3702352920789136,
              6.471025353936919,
              0,
              -1.318402609123744,
              0.9999999999999999,
              0.0009535527075802408,
              4.908231604788606
            ],
            [
              0.4388643580157784,
              2.185715656589392,
              0.5,
              6.5,
              0.1672131752789404,
              1.139304185604481,
              2.973854343955541,
              0.3737700878991166,
              0.4730307712412407,
              0.7221970073007415,
              4.908231604788606
            ],
            [
              1.027440880343573,
              1.970109548432505,
              6,
              1,
              0.3427601652603671,
              5.839752062419028,
              0.5075859871831181,
              -1.086372140636905,
              0.9994441822589095,
              0.008016249790290364,
              4.908231604788606
            ],
            [
              0.9568639875631126,
              2.02807107572749,
              5,
              4,
              0.3205644234378293,
              5.225403050995491,
              1.972317463560866,
              -0.6627815982157047,
              0.9649111939062892,
              0.1259838682382264,
              4.908231604788606
            ],
            [
              0.9867155980454078,
              1.985038998474307,
              5,
              2,
              0.3320313188716765,
              5.067316266110049,
              1.007536880402446,
              -0.8271368819977385,
              0.9932900029852871,
              0.0445217443994993,
              4.908231604788606
            ],
            [
              0.5153663555044246,
              2.484633644495574,
              2,
              0,
              0.1717887851681416,
              3.880734507867636,
              0,
              -0.7906583919311152,
              1,
              0.02951138670954589,
              4.908231604788606
            ],
            [
              0.6689133982845566,
              2.169602938762841,
              6,
              4,
              0.2356559973089164,
              8.969770997840877,
              1.843655319844329,
              -1.451870297042241,
              0.9975695901667011,
              0.01470609452011284,
              4.908231604788606
            ],
            [
              0.7387960883340651,
              2.242370243925137,
              5,
              9,
              0.2478211565519013,
              6.767767289178074,
              4.013610162898892,
              -0.5611302293869241,
              0.892130141069936,
              0.2520966679617287,
              4.908231604788606
            ],
            [
              0.6159283003343782,
              2.349298693053543,
              2.5,
              13.5,
              0.2077170826071056,
              4.05891399801371,
              5.746395739254908,
              0.343806461698923,
              0.4456533829607489,
              0.7753780310147727,
              4.908231604788606
            ],
            [
              0.7131378542134222,
              2.266326073726405,
              2,
              15,
              0.239351061620849,
              2.804506854016272,
              6.618641586440499,
              0.7770893958433119,
              0.1892934766219369,
              0.9393457962552113,
              4.908231604788606
            ],
            [
              1.284168672629703,
              1.676140562305995,
              8.5,
              2.5,
              0.4337954486223116,
              6.61906818096864,
              1.491521687513223,
              -1.044683076579525,
              0.9936323668549545,
              0.02994144768078177,
              4.908231604788606
            ],
            [
              0.9999999999999999,
              2,
              6.75,
              0,
              0.3333333333333334,
              6.750000000000001,
              0,
              -1.375240726907531,
              1,
              0.001416040545345498,
              4.908231604788606
            ],
            [
              0.6977109735361872,
              2.243602141572279,
              2,
              12.5,
              0.2372107103974403,
              2.866516474384029,
              5.571397784118805,
              0.5510908057182589,
              0.2952679282931472,
              0.8913690497597504,
              4.908231604788606
            ],
            [
              0.9905459060613796,
              1.973783069259325,
              8,
              4,
              0.3341551880064913,
              8.076354615213843,
              2.02656515921024,
              -1.232580273942505,
              0.9960703656478178,
              0.01905420120622803,
              4.908231604788606
            ],
            [
              0.8483514304003543,
              2.042776788484944,
              3.5,
              13.5,
              0.2934326554107117,
              4.125648728320384,
              6.608651555127802,
              0.505885424066976,
              0.3152353347334736,
              0.8476735798076582,
              4.908231604788606
            ],
            [
              1.144323473716293,
              1.589096576444961,
              7,
              6,
              0.4186416477221586,
              6.117151453047516,
              3.775730241281414,
              -0.4770396754468039,
              0.8757540835576418,
              0.2735521014214565,
              4.908231604788606
            ],
            [
              0.5843363528174147,
              2.298666288194472,
              7,
              4,
              0.2026832526980697,
              11.9794018740218,
              1.740139497648382,
              -2.086140834589735,
              0.9997405793717274,
              0.002133390233162835,
              4.908231604788606
            ],
            [
              0.9999999999999999,
              2,
              6,
              1,
              0.3333333333333334,
              6.000000000000001,
              0.5000000000000001,
              -1.120566518220951,
              0.9995427526291726,
              0.00685871056241405,
              4.908231604788606
            ],
            [
              0.6607448049790026,
              2.337415530787373,
              3,
              9,
              0.2203834121533417,
              4.540330816668828,
              3.850406520131358,
              -0.1405647394194604,
              0.7378817916004285,
              0.512665105405453,
              4.908231604788606
            ],
            [
              1.334456332384474,
              1.648237492437066,
              10,
              1,
              0.4473997033417657,
              7.493688446239,
              0.606708684026724,
              -1.403148896945521,
              0.9998562351850359,
              0.002097027785084027,
              4.908231604788606
            ],
            [
              0.7488898862944523,
              2.047829545569091,
              5.5,
              18.5,
              0.2677744066001798,
              7.344203868494336,
              9.033955018389412,
              0.3442688295814133,
              0.4371306177790777,
              0.732131354569646,
              4.908231604788606
            ],
            [
              0.7185899335651786,
              2.281410066434821,
              5,
              11,
              0.2395299778550596,
              6.958071309450764,
              4.821579496749479,
              -0.4352874894120451,
              0.8370197065283912,
              0.3324082558346237,
              4.908231604788606
            ],
            [
              1.333668920404921,
              1.656708501551106,
              6,
              2,
              0.4459868211326177,
              4.498867678627702,
              1.207212975684911,
              -0.6706396453931315,
              0.9828799831411297,
              0.08474861362542307,
              4.908231604788606
            ],
            [
              0.9190849743283547,
              2.040218626153169,
              9,
              10,
              0.3105747494710598,
              9.792348097712058,
              4.901435499025412,
              -0.9964714366605961,
              0.9589590569651656,
              0.101287981533468,
              4.908231604788606
            ],
            [
              0.7145559518559568,
              2.285444048144043,
              5.666666666666666,
              3.333333333333333,
              0.2381853172853189,
              7.930333029832458,
              1.45850577092021,
              -1.318565988735771,
              0.9967573822531677,
              0.01860832951959168,
              4.908231604788606
            ],
            [
              0.551433463298539,
              1.997067049878945,
              2,
              4,
              0.2163756532310872,
              3.626910829887786,
              2.002937257535978,
              -0.3308673475732919,
              0.8799829580017551,
              0.3848303011400764,
              4.908231604788606
            ],
            [
              0.6150686920090169,
              2.318115344312789,
              1,
              10,
              0.2096931813321571,
              1.625834663659551,
              4.313849189831632,
              0.5476543779127253,
              0.2943668722280478,
              0.9248804428592708,
              4.908231604788606
            ],
            [
              0.525806586924738,
              2.471427820761416,
              4,
              2,
              0.1754305854678405,
              7.607360005500549,
              0.8092488007130327,
              -1.385042873314106,
              0.9991487875730908,
              0.01051098615027923,
              4.908231604788606
            ],
            [
              0.8620014576748435,
              2.137998542325156,
              7,
              8,
              0.2873338192249478,
              8.120635919667409,
              3.741817331315712,
              -0.892137727176444,
              0.9607675552963558,
              0.1084705173784302,
              4.908231604788606
            ],
            [
              1.094621909316284,
              1.695657096423905,
              8,
              3,
              0.3922983712612314,
              7.308459598617854,
              1.769225633134741,
              -1.12856002151139,
              0.99491919593297,
              0.02585322839191351,
              4.908231604788606
            ],
            [
              0.6389387975810044,
              2.264042861917355,
              1.166666666666667,
              10.83333333333333,
              0.2200974282735958,
              1.82594431748959,
              4.78495063656122,
              0.6028660742465253,
              0.2664929407123809,
              0.9207793523730552,
              4.908231604788606
            ],
            [
              0.4728500195792643,
              2.517437352174728,
              6,
              4,
              0.1581286213645439,
              12.68901290379288,
              1.588917395121883,
              -2.261526432012996,
              0.9998099944943899,
              0.001839174578849856,
              4.908231604788606
            ],
            [
              0.5772111154554868,
              2.419586965456944,
              7,
              5,
              0.1926092782599968,
              12.12727858588826,
              2.066468397863823,
              -2.049783098704803,
              0.9995561632439948,
              0.003116131640782949,
              4.908231604788606
            ],
            [
              0.598570225355402,
              2.390732306885017,
              5,
              9,
              0.200237419565154,
              8.353238748270918,
              3.76453690531604,
              -0.9348992086025473,
              0.9559155462766121,
              0.1303505202597317,
              4.908231604788606
            ],
            [
              0.8700114019895522,
              2.053898852845657,
              10.5,
              11.5,
              0.2975506517516509,
              12.06880734664911,
              5.599107270578033,
              -1.318132597850326,
              0.9751585665796707,
              0.06196095954649494,
              4.908231604788606
            ],
            [
              0.6388931793798543,
              2.236098844207014,
              5.5,
              13.5,
              0.2222243311071051,
              8.608637840426798,
              6.037300200290338,
              -0.5238827030142165,
              0.8297891047491783,
              0.3258952163468167,
              4.908231604788606
            ],
            [
              0.6189500478406282,
              2.361869658812933,
              4,
              12,
              0.2076442417698241,
              6.462557057641506,
              5.080720671957468,
              -0.2815344704467248,
              0.7747697163444323,
              0.432432109013054,
              4.908231604788606
            ],
            [
              1.316011008122943,
              1.659513181070722,
              6,
              0,
              0.4422787127398778,
              4.559232379490457,
              0,
              -0.9288951187719717,
              0.9999999999999999,
              0.007484731429401648,
              4.908231604788606
            ],
            [
              0.5837240487617857,
              2.269249088920864,
              1,
              10,
              0.204602013615845,
              1.71313825791696,
              4.406744085002795,
              0.5487935460213164,
              0.3087291533785536,
              0.9193824938908373,
              4.908231604788606
            ],
            [
              0.8657755760909351,
              2.092805563658394,
              8,
              14,
              0.292632020281279,
              9.240269904726135,
              6.689584662383479,
              -0.5196749965617226,
              0.8338765317199952,
              0.3011589932301317,
              4.908231604788606
            ],
            [
              0.5674189094461597,
              2.149843730161685,
              5,
              4,
              0.2088200460180948,
              8.811831817308217,
              1.860600351495859,
              -1.416239498362413,
              0.9961339681159933,
              0.02346948512201641,
              4.908231604788606
            ],
            [
              0.6540597163914934,
              2.176239419891595,
              4,
              11,
              0.2310920806944959,
              6.115649534370289,
              5.054590914701814,
              -0.2161794114673148,
              0.7470890311147964,
              0.4691283366185812,
              4.908231604788606
            ],
            [
              0.7524707512771913,
              2.196931312302516,
              6,
              10,
              0.2551265426199346,
              7.973731855777808,
              4.551803665413371,
              -0.6971814832506904,
              0.9126846978029609,
              0.2034288558348384,
              4.908231604788606
            ],
            [
              1.164953765085322,
              1.832877732956519,
              6.75,
              1,
              0.3885988141248968,
              5.794221369382521,
              0.5455901296738176,
              -1.069352806128381,
              0.9985391642527299,
              0.01245868295224106,
              4.908231604788606
            ],
            [
              0.6314941670534203,
              2.052637724494547,
              2.533333333333333,
              10,
              0.2352694251135442,
              4.01164961689825,
              4.871780285760098,
              0.1752424779675597,
              0.5421809139431497,
              0.7051433009671016,
              4.908231604788606
            ],
            [
              0.7894146441490426,
              2.164511205121888,
              6,
              12,
              0.2672425390582776,
              7.600568401499265,
              5.543976844104281,
              -0.4190086619768546,
              0.8182917115441543,
              0.3437504713844756,
              4.908231604788606
            ],
            [
              1.286611694855867,
              1.657926290935207,
              5.5,
              1.5,
              0.4369485810896095,
              4.274794036141682,
              0.9047446850932536,
              -0.6866117213703842,
              0.9832439562944373,
              0.08349079337692078,
              4.908231604788606
            ],
            [
              0.5571963751014786,
              2.189720550772786,
              4,
              3,
              0.2028442760146956,
              7.178797599448679,
              1.370037833796305,
              -1.183473037414369,
              0.9950144884298564,
              0.03500121869554962,
              4.908231604788606
            ],
            [
              0.9999999999999999,
              2,
              7,
              0,
              0.3333333333333334,
              7.000000000000001,
              0,
              -1.426175568644847,
              1,
              0.0004572473708274183,
              4.908231604788606
            ],
            [
              0.9978314980418417,
              1.985357455291198,
              6,
              3,
              0.3344848461331926,
              6.01303928746936,
              1.511062903057919,
              -0.9172298185805229,
              0.9915402948566988,
              0.04313433337635719,
              4.908231604788606
            ],
            [
              0.6932137464915932,
              2.059243638856449,
              5.5,
              20.5,
              0.2518526717912974,
              7.934060782602643,
              9.955111485197632,
              0.411767590719068,
              0.4179330284547463,
              0.7459857582061051,
              4.908231604788606
            ],
            [
              0.516062208455741,
              2.475944756698553,
              1,
              4,
              0.1724802831229801,
              1.937750882771264,
              1.615544930547496,
              -0.06564603673335519,
              0.7924645396041654,
              0.611946369070302,
              4.908231604788606
            ],
            [
              0.785533660139916,
              2.16411507248473,
              7,
              5,
              0.2663143076839984,
              8.911139465052573,
              2.310413186235632,
              -1.344827793451534,
              0.9957173221622752,
              0.0202796182623145,
              4.908231604788606
            ],
            [
              0.5929302167181569,
              2.216787013065804,
              3,
              2,
              0.2110284303462621,
              5.059617330020504,
              0.9022066568470244,
              -0.8470282187004776,
              0.9917580964199169,
              0.06674052256159191,
              4.908231604788606
            ],
            [
              0.9816183504603416,
              2.016065600633939,
              4.5,
              3.5,
              0.327458920444902,
              4.584266377956027,
              1.736054619898999,
              -0.5802928605239888,
              0.9500107779709641,
              0.1643915655893347,
              4.908231604788606
            ],
            [
              0.5372418299783003,
              2.231871922544223,
              5,
              0,
              0.1940121923445363,
              9.306795787293694,
              0,
              -1.896160682029293,
              1,
              0.0002748812494378639,
              4.908231604788606
            ],
            [
              0.949018354178244,
              1.922387199311748,
              2,
              3,
              0.3305065538460002,
              2.10744080048041,
              1.560559704659945,
              -0.1114212082589814,
              0.7942934462084773,
              0.5334991511311318,
              4.908231604788606
            ],
            [
              0.587917506357501,
              2.197923363248472,
              3,
              0,
              0.2110377203421011,
              5.102756709162798,
              0,
              -1.039632421620937,
              1,
              0.009398969942753355,
              4.908231604788606
            ],
            [
              0.5621227677476743,
              2.395648747101388,
              4,
              8,
              0.1900494223186675,
              7.115883272309511,
              3.339387716867754,
              -0.7694208137524121,
              0.9399304674226376,
              0.1796718432994965,
              4.908231604788606
            ],
            [
              0.6247729103205167,
              2.375227089679484,
              4,
              1,
              0.2082576367735055,
              6.402326243543349,
              0.421012375761907,
              -1.218629100946644,
              0.9996082539019685,
              0.00783833932374689,
              4.908231604788606
            ],
            [
              0.9572292357475466,
              2.020314080475067,
              4.5,
              3.5,
              0.3214828917961509,
              4.701068283278803,
              1.732403903841027,
              -0.6048338013514818,
              0.953693598094866,
              0.1555812305916321,
              4.908231604788606
            ],
            [
              0.8827380751474854,
              2.027950099025244,
              9.5,
              11.5,
              0.3032746973654695,
              10.76196922672987,
              5.670750974359576,
              -1.037281583738462,
              0.949624951105281,
              0.1139068330460665,
              4.908231604788606
            ],
            [
              0.5351131078570538,
              2.463472319007912,
              1,
              3,
              0.178455181921069,
              1.868763790901442,
              1.217793265567586,
              -0.1326283227341494,
              0.8513449664707939,
              0.5444615469380018,
              4.908231604788606
            ],
            [
              0.3422181050151318,
              2.65671794479867,
              2.5,
              6.5,
              0.1141131719152129,
              7.305282693589394,
              2.446627807338645,
              -0.9898992707496752,
              0.9565380021685095,
              0.173995769796888,
              4.908231604788606
            ],
            [
              0.8674125639585505,
              1.734825127917101,
              0,
              0,
              0.3333333333333333,
              0,
              0,
              0,
              1,
              1,
              3.132690474543976
            ],
            [
              0,
              1.633977759740576,
              0,
              0,
              0,
              null,
              0,
              null,
              1,
              1,
              3.132690474543976
            ],
            [
              0.7001587550272979,
              2.145585024900872,
              3,
              7,
              0.2460371731164676,
              4.28474253654521,
              3.262513449134186,
              -0.2082683071462458,
              0.7850577335232405,
              0.4624751894362114,
              4.908231604788606
            ],
            [
              0.7241407201008643,
              2.112709714115621,
              5,
              12.75,
              0.2552622131102467,
              6.904735310705299,
              6.03490385584616,
              -0.1772189099655582,
              0.7117802316672764,
              0.488382431726667,
              4.908231604788606
            ],
            [
              0.8032740512102675,
              2.780596030064347,
              5,
              8,
              0.2241359293148764,
              6.224525730000439,
              2.877080997563989,
              -0.815671525806085,
              0.9498222678126387,
              0.1457696276460753,
              4.103912698347962
            ],
            [
              1.128970533172185,
              2.35391898030172,
              10.5,
              8.25,
              0.3241476735924725,
              9.300508464554047,
              3.504793524772265,
              -1.41224128430287,
              0.9889486067580203,
              0.03316932205979228,
              4.103912698347962
            ],
            [
              0.8457536081994308,
              1.93842450543807,
              5.875,
              10.625,
              0.3037713729796052,
              6.946467556322456,
              5.481255509405988,
              -0.3704175370347256,
              0.7687586689629453,
              0.4109089801821965,
              3.955568785014379
            ],
            [
              0.9475259559305025,
              2.012134715294772,
              3.71875,
              31.04791666666666,
              0.320146821269965,
              3.924694597255715,
              15.43033696037505,
              2.344152291406566,
              0.003902648999860324,
              0.9990622426582993,
              4.908231604788606
            ],
            [
              0.5364438016387291,
              2.43111697611283,
              3.666666666666667,
              12.33333333333333,
              0.1807692720771091,
              6.835136607908843,
              5.07311390382103,
              -0.3589933902810811,
              0.7930410848884654,
              0.4079102358797402,
              4.908231604788606
            ],
            [
              0.6511383112001533,
              2.315721721142148,
              6,
              8,
              0.2194705190342556,
              9.214632124687961,
              3.45464652637722,
              -1.173535819436707,
              0.9806966869480377,
              0.06553364015189855,
              4.908231604788606
            ],
            [
              0.8208307460764633,
              2.028245502232719,
              6.75,
              12.25,
              0.2881041694000274,
              8.22337617379066,
              6.039702780809836,
              -0.4449002347098641,
              0.8125329799982278,
              0.3397500227057835,
              4.908231604788606
            ],
            [
              0.9296015131118311,
              2.070398486888169,
              5,
              6,
              0.3098671710372771,
              5.378648732253622,
              2.897992844371744,
              -0.5054072602160179,
              0.9100753682146399,
              0.2325234521711947,
              4.908231604788606
            ],
            [
              0.8707255549812948,
              2.05054850720908,
              8.666666666666668,
              11.33333333333333,
              0.2980636312939512,
              9.95338498690652,
              5.526976461902228,
              -0.9018336707431994,
              0.9328066302423783,
              0.1470018112011306,
              4.908231604788606
            ],
            [
              1.287628966265906,
              1.685219614778609,
              5,
              5,
              0.4331296839254071,
              3.883106182753783,
              2.966972349569324,
              -0.1866525272138041,
              0.773130808598381,
              0.4517274603639478,
              4.908231604788606
            ],
            [
              0.9333511070276964,
              1.98345237228104,
              4,
              11,
              0.3199910839549927,
              4.285632673365762,
              5.545885625350113,
              0.2567631386332327,
              0.4477475307813106,
              0.7580048358588625,
              4.908231604788606
            ],
            [
              0.5501318325236179,
              2.449868167476382,
              6,
              1,
              0.1833772775078726,
              10.90647667573829,
              0.4081852294240402,
              -2.138915253320937,
              0.9999930270163785,
              0.0002243394895768969,
              4.908231604788606
            ],
            [
              0.7711234796246585,
              2.017478920350457,
              4,
              11,
              0.2765268650817843,
              5.187236682180894,
              5.452349409474468,
              0.05401389922898543,
              0.5965444379864884,
              0.6303001747674859,
              4.908231604788606
            ],
            [
              0.7687921889454821,
              2.161750807086293,
              2,
              10,
              0.2623377954141937,
              2.601483247044056,
              4.625880081654027,
              0.4124493295375292,
              0.3534336715517157,
              0.8632573847348357,
              4.908231604788606
            ],
            [
              0.7480906678409823,
              2.086866539094764,
              4,
              15,
              0.2638807619426396,
              5.346945459892114,
              7.187809914527002,
              0.3750565586267139,
              0.4104339125192894,
              0.7793403029947601,
              4.908231604788606
            ],
            [
              0.6746783050657307,
              2.274335245336891,
              4,
              12,
              0.2287810122044432,
              5.928751480470829,
              5.276266999161099,
              -0.132936775166263,
              0.7050896551072152,
              0.5156517788119268,
              4.908231604788606
            ],
            [
              0.5256623993733557,
              2,
              4,
              0,
              0.2081285287787387,
              7.60944668054709,
              0,
              -1.550343849528842,
              1,
              0.001876404462680004,
              4.908231604788606
            ],
            [
              0.8427413227041789,
              2.157258677295821,
              2.5,
              7.5,
              0.2809137742347263,
              2.96650933405998,
              3.47663452646367,
              0.1039325837651993,
              0.567477339909803,
              0.6916883623909563,
              4.908231604788606
            ],
            [
              0.5723417961362575,
              2.208357815431459,
              7,
              0,
              0.2058265458646861,
              12.23045398266442,
              0,
              -2.491824951930153,
              1,
              0.00001564983276858278,
              4.908231604788606
            ],
            [
              0.524128698964871,
              2.473729903594847,
              4,
              3,
              0.1748343629407152,
              7.631713370971305,
              1.212743556052895,
              -1.30779684655791,
              0.9974942392255641,
              0.02087954568589645,
              4.908231604788606
            ],
            [
              0.9999999999999999,
              1.984792544431458,
              3,
              3,
              0.3350316596929451,
              3,
              1.511492981176704,
              -0.3032674777145944,
              0.8981769167512108,
              0.32297486770013,
              4.908231604788606
            ],
            [
              0.9999999999999999,
              2,
              12,
              0,
              0.3333333333333334,
              12,
              0,
              -2.444872403391167,
              0.9999999999999996,
              0.000001881676423565182,
              4.908231604788606
            ],
            [
              0.7945458409259207,
              2.20337628605614,
              6,
              8,
              0.2650321813814996,
              7.551483741967518,
              3.630791549599244,
              -0.7987993452760336,
              0.9486172895289079,
              0.1399949241875926,
              4.908231604788606
            ],
            [
              0.9448315188060603,
              2.030946501713816,
              5,
              10,
              0.3175073921142127,
              5.291948776558881,
              4.923812612277818,
              -0.07500382906175403,
              0.6685093221956475,
              0.5439638271644269,
              4.908231604788606
            ],
            [
              1.145545102660484,
              1.820445293592293,
              3.833333333333333,
              7.166666666666666,
              0.3862268414988,
              3.346296295475896,
              3.936765741817295,
              0.1203018712004791,
              0.5305652665375837,
              0.702141711712725,
              4.908231604788606
            ],
            [
              0.7741257263505077,
              2.053279858128016,
              4.166666666666666,
              3.833333333333333,
              0.2737936610864,
              5.382415962727078,
              1.866931737609407,
              -0.7162425305455977,
              0.9655797874222041,
              0.1310895400204437,
              4.908231604788606
            ],
            [
              0.9556277512033854,
              1.999301245487646,
              4,
              2,
              0.3234012567725012,
              4.185730264700824,
              1.000349499363306,
              -0.6489874606222277,
              0.9844947288839889,
              0.09061919430815424,
              4.908231604788606
            ],
            [
              0.7264505839709738,
              2.131492734265392,
              2.5,
              14.5,
              0.2541864911510092,
              3.441390309488539,
              6.802744277238811,
              0.6848401294818367,
              0.246396382267969,
              0.8995819768074323,
              4.908231604788606
            ],
            [
              0.9000434334040363,
              2.092982338365026,
              7,
              12,
              0.3007135594666314,
              7.777402445485814,
              5.733445419025387,
              -0.4164345106425473,
              0.8161596252718757,
              0.3370406288794076,
              4.908231604788606
            ],
            [
              0.893606260835727,
              2.106393739164273,
              6,
              6,
              0.297868753611909,
              6.714366564966345,
              2.848470297096754,
              -0.7876352583072722,
              0.9628271063249857,
              0.1144999474378571,
              4.908231604788606
            ],
            [
              0.8141583372001435,
              2.168315523033754,
              7,
              11,
              0.2729808794154173,
              8.59783617038512,
              5.073062422488023,
              -0.7181351720359387,
              0.9105595182981818,
              0.1972568075278989,
              4.908231604788606
            ],
            [
              0.5711583238138406,
              2.354335223038327,
              5.5,
              10.5,
              0.1952348602608976,
              9.62955413706381,
              4.459857669057635,
              -1.053270685711423,
              0.9512108205377885,
              0.1308615717810739,
              4.908231604788606
            ],
            [
              0.946862392181631,
              2.026568803909184,
              3,
              6,
              0.3184409961886711,
              3.168359018978259,
              2.960669279239964,
              -0.04231457609613765,
              0.6864578019644989,
              0.5854282725740207,
              4.908231604788606
            ],
            [
              0.8883164006382527,
              1.990647818062653,
              7,
              7,
              0.3085541650250497,
              7.880075156746539,
              3.516443208328317,
              -0.8890436107703114,
              0.9629017996339526,
              0.1061498924999463,
              4.908231604788606
            ],
            [
              1.216432492753641,
              1.729838266394857,
              7.833333333333333,
              4.166666666666666,
              0.4128719293623924,
              6.439595604356966,
              2.408703025948423,
              -0.8212515021654427,
              0.9724820559338967,
              0.08774043470947879,
              4.908231604788606
            ],
            [
              0.9731154793898706,
              1.678375970931379,
              7.75,
              3.25,
              0.3670068328042204,
              7.964111314783666,
              1.936395692197906,
              -1.22808296509581,
              0.9935692965524497,
              0.02864024427588996,
              4.908231604788606
            ],
            [
              0.9645386895149104,
              2.03546131048509,
              6,
              6,
              0.3215128965049701,
              6.220590283441656,
              2.947734731725303,
              -0.6668095182230735,
              0.9446684701858735,
              0.1548977320137691,
              4.908231604788606
            ],
            [
              0.5991074134421527,
              2.395123861498361,
              5,
              3,
              0.2000872205351122,
              8.345748838714345,
              1.252544825854324,
              -1.445164895222079,
              0.9987656361093219,
              0.01042642047930431,
              4.908231604788606
            ],
            [
              0.6176745869287199,
              2.21815421250757,
              2.5,
              8.5,
              0.2178109577882495,
              4.047438656058067,
              3.832014903233871,
              -0.04389029902623635,
              0.677874545952522,
              0.5845630455387858,
              4.908231604788606
            ],
            [
              0.5307088327895467,
              2.236248496440973,
              5,
              0,
              0.1918023191695315,
              9.421361942891869,
              0,
              -1.919502318044676,
              1,
              0.0002595788299956103,
              4.908231604788606
            ],
            [
              0.5259467668244088,
              2.392801954534012,
              2,
              5,
              0.1801959733551941,
              3.802666212924387,
              2.08960043288402,
              -0.3490189375678713,
              0.8842836516404996,
              0.3682153669232013,
              4.908231604788606
            ],
            [
              0.752645517203586,
              2.247354482796414,
              6.5,
              6.5,
              0.2508818390678619,
              8.636203699386135,
              2.892289600843014,
              -1.170261422248127,
              0.9847321267322989,
              0.05307769156738718,
              4.908231604788606
            ],
            [
              0.810455530236267,
              2.137669713256521,
              4,
              7,
              0.2749053935293742,
              4.93549596587231,
              3.274593804922378,
              -0.3383911548366034,
              0.8414558386743671,
              0.3571580914180547,
              4.908231604788606
            ],
            [
              1.258770739119622,
              1.608771301722412,
              8,
              2,
              0.4389720259340967,
              6.355406708607765,
              1.243184781987796,
              -1.041560859033699,
              0.9963387172769729,
              0.02319011647085567,
              4.908231604788606
            ],
            [
              0.934587933633908,
              2.002320440601609,
              10.5,
              8.5,
              0.3182216857130189,
              11.23489788614477,
              4.245074778064057,
              -1.4241021351277,
              0.9891466831612385,
              0.03248537716856115,
              4.908231604788606
            ],
            [
              0.9154092716499381,
              2.080439830958942,
              5,
              4,
              0.3055592055196542,
              5.462037751691083,
              1.922670360601715,
              -0.7211084716614155,
              0.9722883841051947,
              0.1057643835041424,
              4.908231604788606
            ],
            [
              1.00080940255704,
              1.944922851415606,
              7,
              2,
              0.339748937197988,
              6.994338764319354,
              1.028318423295971,
              -1.215513207486535,
              0.9988847727448735,
              0.009315484312255706,
              4.908231604788606
            ],
            [
              1.030298484897721,
              1.887687143890163,
              6.5,
              9.5,
              0.3530855240454703,
              6.308851362278052,
              5.032613603768215,
              -0.2600198729955417,
              0.7563481284099616,
              0.4209043477543564,
              4.908231604788606
            ],
            [
              0.9420506272260022,
              2.057949372773998,
              3,
              6,
              0.3140168757420007,
              3.184542224480985,
              2.915523617528231,
              -0.05480968067812689,
              0.6969968929017752,
              0.5740340288783121,
              4.908231604788606
            ],
            [
              0.5695631973467786,
              2.202789711082724,
              5,
              2,
              0.2054439734620322,
              8.778657088961717,
              0.9079395958395647,
              -1.603574999485204,
              0.9995663536429598,
              0.005285809306498579,
              4.908231604788606
            ],
            [
              0.9945155972058367,
              1.884815091209333,
              5,
              9,
              0.3453981861851492,
              5.027573236707258,
              4.775004212336516,
              -0.05145825313628802,
              0.6543169618561611,
              0.5628827152236299,
              4.908231604788606
            ],
            [
              0.9860396773138772,
              2.003381935494666,
              3.5,
              7.5,
              0.3298429612902607,
              3.549552903930332,
              3.743669575491172,
              0.03954920777810381,
              0.601132119088028,
              0.6378756695595301,
              4.908231604788606
            ],
            [
              0.8236930605827223,
              2.176306939417277,
              6,
              8,
              0.2745643535275741,
              7.284266782283312,
              3.675952070502547,
              -0.7351557551319288,
              0.9388386552826914,
              0.1598373101196133,
              4.908231604788606
            ],
            [
              1.147845602814427,
              1.846650215325526,
              6,
              3,
              0.3833184858235727,
              5.227183852330374,
              1.624563209157161,
              -0.7339956491984603,
              0.9805871663520761,
              0.08190429201571958,
              4.908231604788606
            ],
            [
              0.9440979392711321,
              2.049683445126382,
              6,
              14,
              0.3153529994512701,
              6.355272848738718,
              6.830323010749969,
              0.09678641927731753,
              0.5487302149372224,
              0.6408091856344857,
              4.908231604788606
            ],
            [
              0.9743734046809164,
              2.025626595319084,
              8,
              9,
              0.3247911348936388,
              8.210404719143382,
              4.443069626355438,
              -0.7675544668903619,
              0.9350774096005339,
              0.1527361362684307,
              4.908231604788606
            ],
            [
              0.9331700666838801,
              2.036461350173647,
              7,
              11,
              0.3142376731962794,
              7.501312193687535,
              5.401526524950762,
              -0.4278090028775667,
              0.8265653564080211,
              0.3253047756001247,
              4.908231604788606
            ],
            [
              1.07712766810498,
              1.907158470127162,
              6.833333333333334,
              7.166666666666666,
              0.3609331070187052,
              6.344032871567958,
              3.757771983252562,
              -0.5269231561510196,
              0.8912787378497578,
              0.2388581234561149,
              4.908231604788606
            ],
            [
              1.10124397099729,
              1.89875602900271,
              5,
              7,
              0.3670813236657633,
              4.540319976028549,
              3.686624238753113,
              -0.1739314290797824,
              0.7481912698562847,
              0.4665779328578594,
              4.908231604788606
            ],
            [
              0.9115055009181058,
              2.088494499081894,
              5,
              9,
              0.3038351669727019,
              5.485430417001099,
              4.309324254364287,
              -0.2396191250407519,
              0.7707395365283276,
              0.4283566759285126,
              4.908231604788606
            ],
            [
              0.9503800079867654,
              2.016453012925476,
              5.75,
              10.25,
              0.3203348490757132,
              6.050211443505104,
              5.083183160875774,
              -0.1970217301249335,
              0.7279301427897488,
              0.4612395441652984,
              4.908231604788606
            ],
            [
              0.9668435888408359,
              2.029981236102935,
              3.5,
              14.5,
              0.3226226574184151,
              3.620027107172739,
              7.142923167032045,
              0.7177526130637909,
              0.1903673449986272,
              0.92034469137091,
              4.908231604788606
            ],
            [
              1.245178107653486,
              1.711865381149452,
              2.833333333333333,
              5.166666666666666,
              0.4210888721685848,
              2.275444224338873,
              3.018150097291791,
              0.1513184243849279,
              0.4994721802902685,
              0.7582377567163332,
              4.908231604788606
            ],
            [
              0.7119670813484957,
              2.130516687408741,
              3,
              3,
              0.2504735784858237,
              4.21367796151175,
              1.408109130395395,
              -0.5716048175842323,
              0.9621520528330838,
              0.1701835187411074,
              4.908231604788606
            ],
            [
              0.4082737442539166,
              2.118798414277953,
              2,
              5,
              0.1615599866729202,
              4.898674059128684,
              2.359828082891928,
              -0.5172628719801624,
              0.9112746058120125,
              0.3158409561506559,
              4.908231604788606
            ],
            [
              0.6194562270596775,
              2.232550231680158,
              3.5,
              5.5,
              0.2172001487448894,
              5.650116742894273,
              2.463550392709796,
              -0.6492290109284117,
              0.9311469968464283,
              0.209088585113292,
              4.908231604788606
            ],
            [
              0.7672393130439205,
              2.209508809521574,
              4,
              7,
              0.2577441158785982,
              5.213497186595574,
              3.168124956023919,
              -0.4167228434322727,
              0.8725529790787618,
              0.3082245812776889,
              4.908231604788606
            ],
            [
              0.53910794055164,
              2.460892059448359,
              5,
              3,
              0.1797026468505467,
              9.274580513289733,
              1.219070128850954,
              -1.641224586178778,
              0.9993247046123095,
              0.006467905888001724,
              4.908231604788606
            ],
            [
              0.9906762809204046,
              1.99966750638448,
              5,
              6,
              0.3312917682328674,
              5.047057344862103,
              3.00049882335107,
              -0.4169645375972792,
              0.8809583327419805,
              0.2839016371807846,
              4.908231604788606
            ],
            [
              0.9823733416756085,
              1.868666208569078,
              3.5,
              11.5,
              0.3445667183365792,
              3.562800262912409,
              6.15412209375053,
              0.5279542693767661,
              0.2763394178363415,
              0.8744180147701461,
              4.908231604788606
            ],
            [
              0,
              1.883737713324908,
              0,
              0,
              0,
              null,
              0,
              null,
              1,
              1,
              4.908231604788606
            ],
            [
              0.5276088546326494,
              2,
              3,
              0,
              0.2087383313544095,
              5.686030425112495,
              0,
              -1.158468239266673,
              1,
              0.009095082068750315,
              4.908231604788606
            ],
            [
              0.8873092675449752,
              2.10645711340121,
              3.5,
              8.5,
              0.2963856075050651,
              3.944509685652072,
              4.035211515071104,
              0.01847953330697384,
              0.6184135826589688,
              0.6173708188593121,
              4.908231604788606
            ],
            [
              0.5785671966632464,
              2.164352888594202,
              0,
              6,
              0.2109311167222513,
              0,
              2.77219118546659,
              0.5648044771892925,
              0.2413734536983339,
              1,
              4.908231604788606
            ],
            [
              0,
              3,
              0,
              0,
              0,
              null,
              0,
              null,
              1,
              1,
              4.908231604788606
            ],
            [
              0.9121494203724769,
              2.087850579627523,
              9.5,
              7.5,
              0.3040498067908257,
              10.41496029907103,
              3.592211086934207,
              -1.390062605334345,
              0.9911699305872342,
              0.02887747353006909,
              4.908231604788606
            ],
            [
              0.1528339209318693,
              2.007720374313962,
              1.5,
              7.5,
              0.0707382921448311,
              9.81457513393688,
              3.735579962206016,
              -1.238530627976078,
              0.9245980793908657,
              0.3062960995759827,
              4.908231604788606
            ],
            [
              0.9514715025380728,
              2.048528497461927,
              4.666666666666666,
              2.333333333333333,
              0.3171571675126909,
              4.904683591908136,
              1.13902898408505,
              -0.7672120859474539,
              0.9843384065456947,
              0.07419393734798085,
              4.908231604788606
            ],
            [
              0.008499997342647864,
              1.886760373478816,
              0,
              2,
              0.004484870508300505,
              0,
              1.06001802248602,
              0.2159674008561123,
              0.9910503730468753,
              1,
              4.908231604788606
            ],
            [
              1.249991986340773,
              1.709901507288886,
              7,
              4,
              0.4223097854808055,
              5.600035901423497,
              2.339316026653577,
              -0.6643370030845064,
              0.9587527461478039,
              0.129293733710557,
              4.908231604788606
            ],
            [
              0.6134349600485655,
              2.175551526752899,
              3,
              7,
              0.2199490614069201,
              4.890494013843767,
              3.217574906372267,
              -0.340839479913571,
              0.8414286947546349,
              0.3829638022929349,
              4.908231604788606
            ],
            [
              0.9999999999999999,
              2,
              9,
              1,
              0.3333333333333334,
              9.000000000000002,
              0.5000000000000001,
              -1.731784619068743,
              0.9999830649121917,
              0.0003556368439768809,
              4.908231604788606
            ],
            [
              0.5558054365917002,
              2.251236754209104,
              4,
              0,
              0.1980039482175142,
              7.196762997729431,
              0,
              -1.466263937241281,
              0.9999999999999999,
              0.001537076210115118,
              4.908231604788606
            ],
            [
              0.9385207401817494,
              2.030375094966868,
              9,
              5,
              0.3161177731702968,
              9.58955898860275,
              2.462599158349896,
              -1.45204228408855,
              0.997405773790634,
              0.01203507158474693,
              4.908231604788606
            ],
            [
              0.5693727456286534,
              2.280480169991264,
              3,
              3,
              0.1997902216314206,
              5.268956097797854,
              1.315512425618458,
              -0.8054721110394033,
              0.9831043594583895,
              0.09862239335694345,
              4.908231604788606
            ],
            [
              0.6039491327120786,
              2.084839190973359,
              1,
              36.5,
              0.2246175823481204,
              1.655768583538527,
              17.50734548642049,
              3.229590243340745,
              0.0008532005309031638,
              0.9999280802644633,
              4.908231604788606
            ],
            [
              0.7601540822726056,
              1.905397972710757,
              2.5,
              7.5,
              0.285176978949432,
              3.288806912048461,
              3.936185567222976,
              0.1318965173817214,
              0.5559768416719325,
              0.7014655257796162,
              4.908231604788606
            ],
            [
              0.810975902755954,
              2.122738297396346,
              4,
              8,
              0.2764331654098593,
              4.932329045051435,
              3.768717043364429,
              -0.2370735725982763,
              0.7832009971632734,
              0.4339665893653977,
              4.908231604788606
            ],
            [
              0.9430707556466633,
              2.07747338522948,
              2.5,
              9.5,
              0.3122188293441442,
              2.650914562911826,
              4.572862433542378,
              0.4492655803197155,
              0.3399329810196946,
              0.8515616964902024,
              4.277977113810534
            ],
            [
              0.8913956648484846,
              2.012749056968865,
              3,
              12,
              0.3069391336292184,
              3.365508851234907,
              5.961995092459072,
              0.5290064630794851,
              0.2770450526101609,
              0.8845487538089384,
              4.908231604788606
            ],
            [
              0.7262289844179317,
              2.263696229335642,
              6.666666666666666,
              17.08333333333334,
              0.2428920232109146,
              9.179841082781845,
              7.546654498932932,
              -0.3327444007034085,
              0.7500390405513865,
              0.4114811443969086,
              4.908231604788606
            ],
            [
              0.7486447092461552,
              1.631435424792434,
              1,
              6,
              0.3145460098336409,
              1.335747100927149,
              3.677742869144438,
              0.5671195611142416,
              0.2994733377971572,
              0.928903509693332,
              4.129633200476952
            ],
            [
              0.8653425404225217,
              1.425203090760421,
              1.5,
              4.5,
              0.3777888240434744,
              1.733417612021701,
              3.157444738348843,
              0.3621156780393465,
              0.4298582552490808,
              0.8362772313190951,
              3.932519945111051
            ],
            [
              0.1226376923771507,
              2.804341230229093,
              0.5,
              3.5,
              0.04189906918357702,
              4.077049969778765,
              1.248064950966783,
              -0.8507421460538472,
              0.9163458900535625,
              0.1573542234776376,
              3.325314294036308
            ],
            [
              0.09026269886183852,
              2.865505409719261,
              0,
              5,
              0.03053781472226813,
              0,
              1.744892884529525,
              0.5247302150232399,
              0.8563560465611177,
              1,
              3.325314294036308
            ],
            [
              0.5676614883532931,
              2.0297072512301,
              0,
              1,
              0.2185525219050506,
              0,
              0.4926818876928937,
              0.1529459453998595,
              0.7814474780949494,
              1,
              3.22128112912594
            ],
            [
              0.9662551623718048,
              1.978688547449385,
              1.5,
              5.5,
              0.3281064962801865,
              1.552384979054648,
              2.779618857697306,
              0.369058010800244,
              0.4279063636117405,
              0.8325297891595034,
              3.325314294036308
            ],
            [
              0.407475555985783,
              2.704052739475638,
              3.641666666666667,
              21.61547619047619,
              0.1309567252144679,
              8.937141414180257,
              7.993733211974188,
              -0.220526706223013,
              0.7002600372829719,
              0.509987813662495,
              4.277977113810534
            ],
            [
              0.6290767375903383,
              2.035368834322854,
              1.866666666666667,
              16.2,
              0.2361004271288728,
              2.96731154583284,
              7.959245384333291,
              1.16689119780119,
              0.1491001709895724,
              0.9549989429050316,
              4.277977113810534
            ],
            [
              0.9654598080208133,
              2.005907733466438,
              3.033333333333335,
              21.7,
              0.3249210319964571,
              3.141853558411354,
              10.81804493694229,
              1.563942372043291,
              0.02108890009018904,
              0.9946352181498199,
              4.908231604788606
            ],
            [
              0.7699512489646315,
              2.013785110142995,
              5.333333333333334,
              12.66666666666667,
              0.2765891412258064,
              6.926845486003395,
              6.289979304577949,
              -0.1297547126350153,
              0.6788272065254943,
              0.5154762763256787,
              4.908231604788606
            ],
            [
              0.5868559433171138,
              2.296475175489695,
              3,
              12,
              0.2035340094966161,
              5.11198707990066,
              5.225399398206491,
              0.02310655393587839,
              0.6348754104153198,
              0.6151183630944396,
              4.908231604788606
            ],
            [
              0.8798640093622885,
              2.024416505304769,
              4,
              11,
              0.3029542101456253,
              4.54615708500128,
              5.433664451547231,
              0.1808201890228804,
              0.5053570684284071,
              0.7116705541144331,
              4.908231604788606
            ],
            [
              0.8873069827483084,
              2.112693017251691,
              0,
              7,
              0.2957689942494361,
              0,
              3.313306733557528,
              0.6750510164037441,
              0.08590253800751987,
              1,
              4.908231604788606
            ],
            [
              0.397691272596344,
              2.574110725469761,
              0.5,
              5.5,
              0.1338215913627963,
              1.257256657245027,
              2.136660224278534,
              0.1791691260403314,
              0.6180644923302905,
              0.5776775943757823,
              4.908231604788606
            ],
            [
              0.3222322141537233,
              2.677767785846277,
              0.5,
              7.5,
              0.1074107380512411,
              1.551676021322534,
              2.800840326649054,
              0.2545039447828421,
              0.5968556907096305,
              0.5970851604145773,
              4.908231604788606
            ],
            [
              0.9999999999999999,
              2,
              0,
              3,
              0.3333333333333334,
              0,
              1.5,
              0.3056090504238959,
              0.2962962962962962,
              1,
              4.908231604788606
            ],
            [
              1.123670904593405,
              1.640813408131585,
              1,
              6,
              0.4064667321211121,
              0.8899402804790474,
              3.656722921853909,
              0.5637025438399264,
              0.1503409763134735,
              0.9740513083701596,
              4.908231604788606
            ],
            [
              0.6298661605716327,
              2.143689141848034,
              0,
              5,
              0.2270970259803846,
              0,
              2.332427730491555,
              0.4752073492652576,
              0.2758194524725078,
              1,
              4.908231604788606
            ],
            [
              0.9668771644585942,
              2.033122835541406,
              0,
              7,
              0.3222923881528647,
              0,
              3.442979380110081,
              0.7014704393229968,
              0.06565934483255113,
              1,
              4.908231604788606
            ],
            [
              0.9999999999999999,
              2,
              0,
              0,
              0.3333333333333334,
              0,
              0,
              0,
              1,
              1,
              4.908231604788606
            ],
            [
              0.9999999999999999,
              2,
              2,
              6,
              0.3333333333333334,
              2,
              3,
              0.2037393669492639,
              0.4682213077274805,
              0.8049077884468832,
              4.908231604788606
            ],
            [
              0.6440772321335023,
              2.283984184194462,
              0,
              9,
              0.2199671183609357,
              0,
              3.940482627805152,
              0.8028314360635933,
              0.1069094741966448,
              1,
              4.908231604788606
            ],
            [
              0.4304123327550532,
              2.189066838945739,
              0,
              6,
              0.164312179842832,
              0,
              2.740893924869657,
              0.5584279931280272,
              0.3406155220908972,
              1,
              4.908231604788606
            ],
            [
              0.8931564726615673,
              2.106843527338433,
              1,
              4,
              0.2977188242205224,
              1.119624646530348,
              1.898574786449938,
              0.1587028083922578,
              0.5329196927219749,
              0.8291735413086048,
              4.908231604788606
            ],
            [
              1.339831846034521,
              1.59870854851314,
              1,
              8,
              0.4559514813954993,
              0.7463623162560914,
              5.004039046041447,
              0.8674563616010804,
              0.03567228320104026,
              0.9958242096258736,
              4.908231604788606
            ],
            [
              0.8445578712730945,
              2.155442128726905,
              0,
              8,
              0.2815192904243648,
              0,
              3.711535509758796,
              0.7561858951679705,
              0.07101022657068987,
              1,
              4.908231604788606
            ],
            [
              0.9999999999999999,
              2,
              0,
              0,
              0.3333333333333334,
              0,
              0,
              0,
              1,
              1,
              4.908231604788606
            ],
            [
              0.2897900010839157,
              1.846945207940178,
              0,
              4,
              0.1356227949350218,
              0,
              2.165738313623843,
              0.4412461529954881,
              0.5582300631280818,
              1,
              4.908231604788606
            ],
            [
              0.6156596702682902,
              2.221552258466501,
              3,
              5,
              0.2169946009436221,
              4.872822023071074,
              2.250678542872277,
              -0.5342338527058426,
              0.926789010695959,
              0.2416173904748048,
              4.908231604788606
            ],
            [
              0.6844663161607595,
              2.2312340920033,
              1,
              13,
              0.2347519361880359,
              1.460992274403072,
              5.826372072115493,
              0.8893997164790343,
              0.125047338159649,
              0.9763826398588118,
              4.908231604788606
            ],
            [
              0.8782408934324699,
              2.121759106567529,
              2,
              6,
              0.29274696447749,
              2.277279519726423,
              2.827842228379303,
              0.1121712977268096,
              0.5702319356001004,
              0.7300932492913743,
              4.908231604788606
            ],
            [
              0.2618913501547303,
              1.928871128398358,
              0,
              2,
              0.1195434706950518,
              0,
              1.036875906614199,
              0.228212375574651,
              0.7752036999957151,
              1,
              4.543469231251327
            ],
            [
              0.6480470044953482,
              2.194619034126912,
              0,
              7,
              0.2279715575767858,
              0,
              3.189619652043535,
              0.6498510887162811,
              0.1634681334916635,
              1,
              4.908231604788606
            ],
            [
              0.9974723261359912,
              1.798002765707181,
              2,
              8,
              0.3568167461217895,
              2.005068158379492,
              4.449381365024477,
              0.4980028253475745,
              0.2471250517764441,
              0.9206706370962856,
              4.908231604788606
            ],
            [
              0.586198749660624,
              2.413801250339375,
              1,
              6,
              0.1953995832202081,
              1.705906061005663,
              2.485705896107401,
              0.1588759247507683,
              0.5894144970141802,
              0.7816959602918734,
              4.908231604788606
            ],
            [
              0.3007127935759764,
              1.764745442269988,
              0,
              6,
              0.1455913212657197,
              0,
              3.39992378293507,
              0.7279507073032061,
              0.3890396864679397,
              1,
              4.670541217729641
            ],
            [
              0.6721395005812075,
              2.217850771016216,
              4,
              7,
              0.2325750045551838,
              5.951145553179287,
              3.156208745637386,
              -0.5694386558317833,
              0.9113970863556069,
              0.2399651983598711,
              4.908231604788606
            ],
            [
              0.7607735619236832,
              2.235434366761803,
              7.5,
              8.5,
              0.2539121382865622,
              9.85838674655779,
              3.802393005307911,
              -1.233844331090954,
              0.9809984881202342,
              0.05755555409062962,
              4.908231604788606
            ],
            [
              1.049548212017606,
              1.915863011632714,
              4,
              9,
              0.3539300733898376,
              3.811163655179378,
              4.697621878680213,
              0.1806064372830291,
              0.4884323523908029,
              0.7316025826236431,
              4.908231604788606
            ],
            [
              0.7648796624439034,
              2.202603989275016,
              4.708333333333334,
              19.29166666666667,
              0.2577536230067672,
              6.155652404575007,
              8.758572471766243,
              0.5303172867090777,
              0.3392976221204396,
              0.8148214693083405,
              4.908231604788606
            ],
            [
              0.8421741026328868,
              2.042402049486399,
              2,
              0,
              0.2919576597116859,
              2.37480586703795,
              0,
              -0.757606533653804,
              0.9999999999999999,
              0.08523927506432472,
              3.134616402507349
            ],
            [
              1.002744773478272,
              2.077226545064633,
              1,
              3,
              0.3255695166514271,
              0.9972627396812539,
              1.44423342130295,
              0.1425918275882715,
              0.606393050546892,
              0.7931055854496026,
              3.134616402507349
            ],
            [
              0.03144136794668589,
              3.048529950596219,
              0,
              1,
              0.01020833140795623,
              0,
              0.328026956010199,
              0.1046466022916914,
              0.9897916685920438,
              1,
              3.134616402507349
            ],
            [
              0.577214127339788,
              2.307857673733883,
              0,
              1,
              0.2000692416476358,
              0,
              0.4333022834905153,
              0.138231358434774,
              0.7999307583523643,
              1,
              3.134616402507349
            ],
            [
              1.024396915520001,
              2.055574403022903,
              2,
              4,
              0.3325994983630661,
              1.952368237056596,
              1.945928103656889,
              -0.002054520417412299,
              0.681832837625105,
              0.6473828742242747,
              3.134616402507349
            ],
            [
              1.520191441082767,
              1.559779877460137,
              0,
              2,
              0.4935732459359234,
              0,
              1.282232210391567,
              0.4090555416496648,
              0.2564680572318767,
              1,
              3.134616402507349
            ],
            [
              1.305013693129771,
              1.347015195248657,
              0,
              2,
              0.4920812510182407,
              0,
              1.484764245462579,
              0.4899268982428222,
              0.2579814555671955,
              1,
              3.030583237596981
            ],
            [
              0.084320725473956,
              2.98992290788337,
              0,
              4,
              0.02742812071204352,
              0,
              1.337827135761064,
              0.4267913403027398,
              0.8947193570456348,
              1,
              3.134616402507349
            ],
            [
              1.026657106180968,
              2.053314212361936,
              1.75,
              1,
              0.3333333333333333,
              1.704561327695645,
              0.4870175221987558,
              -0.3884187566054296,
              0.9267180195638689,
              0.333941437217399,
              3.134616402507349
            ],
            [
              0.6065521224685724,
              2.486425082298532,
              0,
              0,
              0.1961062375544551,
              0,
              0,
              0,
              1,
              1,
              2.937503147141448
            ],
            [
              1.112677196002677,
              2.173967321723822,
              2,
              2,
              0.3385450388691137,
              1.797466513365291,
              0.919977030019993,
              -0.2987195040792391,
              0.8842019402100917,
              0.416672097667773,
              2.937503147141448
            ],
            [
              1.142838766627231,
              2.435441895814547,
              1.892857142857143,
              31.03571428571428,
              0.3193820928086089,
              1.656276631605158,
              12.74336059466293,
              2.70158864917397,
              0.000376892351513971,
              0.9999534521826774,
              4.103912698347962
            ],
            [
              1.181178473621056,
              2.40678645075301,
              2,
              6,
              0.3292056913926262,
              1.693224220272775,
              2.492950713646731,
              0.1948692752884065,
              0.4783983463929814,
              0.7980594970202207,
              4.103912698347962
            ],
            [
              0.9816933864773522,
              2.010763723034378,
              6,
              7.5,
              0.3280559588830771,
              6.111887970978422,
              3.729926054505297,
              -0.48529941295949,
              0.8832450817658885,
              0.261174752438817,
              4.908231604788606
            ],
            [
              0.92264462369938,
              1.77832628546903,
              5,
              7,
              0.3415973939472931,
              5.419204612012264,
              3.93628551587976,
              -0.3144704062870518,
              0.8053191730047977,
              0.3922588857078392,
              4.715607785296274
            ],
            [
              0.9747928896845167,
              2.025207110315483,
              2,
              7,
              0.3249309632281722,
              2.051717878909932,
              3.456436610529948,
              0.286196505122035,
              0.398087345999296,
              0.8447536570742479,
              4.908231604788606
            ],
            [
              0.7207639476990433,
              2.136212131058111,
              0,
              4,
              0.252282108015616,
              0,
              1.872473216421028,
              0.3814965077430723,
              0.3125727341523575,
              1,
              4.908231604788606
            ],
            [
              0.9999999999999999,
              2,
              2,
              2,
              0.3333333333333334,
              2,
              1,
              -0.2037393669492639,
              0.8888888888888888,
              0.4074074074074074,
              4.908231604788606
            ],
            [
              0.8596957087673849,
              2.076269166095592,
              0,
              4,
              0.2928153930341238,
              0,
              1.926532486884621,
              0.3925105092850637,
              0.2501100804445179,
              1,
              4.908231604788606
            ],
            [
              0.9999999999999999,
              2,
              2,
              0,
              0.3333333333333334,
              2,
              0,
              -0.4074787338985278,
              1,
              0.111111111111111,
              4.908231604788606
            ],
            [
              0.6030326942085771,
              2.334989084272682,
              0,
              7,
              0.205251267579201,
              0,
              2.997872686921106,
              0.6107846834277949,
              0.2002667764663496,
              1,
              4.908231604788606
            ],
            [
              0.6668283618494704,
              2.199881051555975,
              0,
              3,
              0.2326110762155436,
              0,
              1.363710095997282,
              0.2778414316608061,
              0.4519044098647264,
              1,
              4.908231604788606
            ],
            [
              0.9970321270789444,
              2.002967872921055,
              0,
              1,
              0.3323440423596482,
              0,
              0.4992591311720025,
              0.1017187393286233,
              0.6676559576403518,
              1,
              4.908231604788606
            ],
            [
              1.06211343488175,
              1.831187418450064,
              4,
              4,
              0.367094017775117,
              3.766076078724432,
              2.184374990619824,
              -0.3222547783933946,
              0.8730305620491872,
              0.3309383932469292,
              4.908231604788606
            ],
            [
              0.5494865252386426,
              2.414585750119487,
              0,
              9,
              0.1853822964462807,
              0,
              3.727347434049352,
              0.7594074066131781,
              0.1579736296756215,
              1,
              4.908231604788606
            ],
            [
              0.9866008247824358,
              1.857818729665378,
              0,
              8,
              0.3468548875779208,
              0,
              4.306125173708915,
              0.8773272168957431,
              0.033119017945384,
              1,
              4.908231604788606
            ],
            [
              0.8451757562296626,
              2.120558764098004,
              0.5,
              4.5,
              0.2849802470304335,
              0.5915929276420623,
              2.122082196535643,
              0.3118209147670198,
              0.3731120380220515,
              0.8131082208350697,
              4.908231604788606
            ],
            [
              0.9632238802185964,
              2.036776119781404,
              0,
              7,
              0.3210746267395321,
              0,
              3.436803845064362,
              0.7002122397222091,
              0.06648968540278195,
              1,
              4.908231604788606
            ],
            [
              0.9999999999999999,
              1.823223370904717,
              0,
              0,
              0.354205058765699,
              0,
              0,
              0,
              1,
              1,
              4.908231604788606
            ],
            [
              1.004999190013297,
              1.802974259090693,
              2.5,
              5.5,
              0.3579090786396101,
              2.487564193924298,
              3.050514987814554,
              0.1146952383707864,
              0.5491868338483559,
              0.7165959243345728,
              4.908231604788606
            ],
            [
              0.1503029241597993,
              2.065682378708966,
              0,
              3,
              0.0678266791594784,
              0,
              1.452304589960715,
              0.326816244923849,
              0.8100093039226964,
              1,
              4.443795596204573
            ],
            [
              0.9999999999999999,
              2,
              0,
              0,
              0.3333333333333334,
              0,
              0,
              0,
              1,
              1,
              4.908231604788606
            ],
            [
              0.9908366789587292,
              2.00916332104127,
              0,
              1,
              0.3302788929862431,
              0,
              0.4977196176773421,
              0.1014050798238113,
              0.6697211070137569,
              1,
              4.908231604788606
            ],
            [
              1.003657582916921,
              1.509850666136063,
              0,
              1,
              0.399305466093087,
              0,
              0.662317156543138,
              0.1358935427193154,
              0.600694533906913,
              1,
              4.873794172186216
            ],
            [
              0.6827006652505002,
              1.689100277110485,
              3,
              4,
              0.2878406248421981,
              4.39431240175989,
              2.368124648491996,
              -0.4475420232921431,
              0.8891791141750407,
              0.3255214048006214,
              4.527368711351726
            ],
            [
              0.9227723204878416,
              2.077227679512158,
              2,
              6,
              0.3075907734959472,
              2.167381872640763,
              2.888465265111966,
              0.1469130738997105,
              0.5325247658160042,
              0.759407244287339,
              4.908231604788606
            ],
            [
              1.016042706563258,
              1.916883140637738,
              1,
              9,
              0.3464263194832923,
              0.9842105981769977,
              4.695121893036078,
              0.7560587180194621,
              0.08960250091616352,
              0.9857784953411234,
              4.908231604788606
            ],
            [
              0.6407680377739927,
              2.014338593996031,
              0,
              4,
              0.2413342010851087,
              0,
              1.985763471902123,
              0.4561162358228515,
              0.3312851928497088,
              1,
              4.353634700855864
            ],
            [
              0.7091331713500529,
              2.158190983901381,
              1,
              8,
              0.2473153131470305,
              1.410172363106626,
              3.706808183184201,
              0.4679151280956086,
              0.3068354472390412,
              0.9224614411611294,
              4.908231604788606
            ],
            [
              0.9463259001221398,
              1.901048182441288,
              0,
              7,
              0.3323503946731802,
              0,
              3.682179160241346,
              0.7502048511013438,
              0.05913439749712104,
              1,
              4.908231604788606
            ],
            [
              0.9999999999999999,
              2,
              5,
              3,
              0.3333333333333334,
              5.000000000000001,
              1.5,
              -0.7130877843224237,
              0.9803383630544125,
              0.08794391098917853,
              4.908231604788606
            ],
            [
              0.8959640421924179,
              2.100486306972077,
              3,
              5,
              0.2990084726223617,
              3.348348659907177,
              2.380401140156763,
              -0.1972090149140595,
              0.8076915960779179,
              0.4457059208520113,
              4.908231604788606
            ],
            [
              0.8487659609395485,
              1.979518317622444,
              0,
              9,
              0.3000992394481269,
              0,
              4.546560605112107,
              0.9263133794820027,
              0.04030214757835412,
              1,
              4.908231604788606
            ],
            [
              0.9709180364271939,
              2.029081963572806,
              2,
              7,
              0.3236393454757313,
              2.059906114587844,
              3.449835997592924,
              0.2831834344673193,
              0.4013454781518671,
              0.8428139388703617,
              4.908231604788606
            ],
            [
              0.9031271734692199,
              2.048617056884865,
              0,
              4,
              0.3059638989658948,
              0,
              1.952536705948557,
              0.3978085924151599,
              0.232021508122454,
              1,
              4.908231604788606
            ],
            [
              1.052829128053959,
              1.68569601956495,
              4,
              5,
              0.3844511447957204,
              3.799286981538561,
              2.966133835500434,
              -0.1697460945455956,
              0.7650586206094527,
              0.4781885619427844,
              4.908231604788606
            ],
            [
              0.9001256471819522,
              2.070741978294443,
              0,
              4,
              0.3029840977978991,
              0,
              1.931674753266258,
              0.3935581913823428,
              0.2360319237250461,
              1,
              4.908231604788606
            ],
            [
              0.702078894437942,
              2.172250180014161,
              0,
              4,
              0.2442583560380157,
              0,
              1.841408525041035,
              0.3751674071868382,
              0.3262071049723584,
              1,
              4.908231604788606
            ],
            [
              1.109670963933638,
              1.871206997089671,
              3,
              7,
              0.3722631313469464,
              2.703504099418258,
              3.740900932332582,
              0.2113585740131356,
              0.4539854626921209,
              0.7837942408206158,
              4.908231604788606
            ],
            [
              0.6282453643162526,
              2.322575745263567,
              0,
              5,
              0.2129052697490399,
              0,
              2.152782319455677,
              0.4386065069454676,
              0.3020890779475153,
              1,
              4.908231604788606
            ],
            [
              0.9689163357492779,
              2.031083664250723,
              0,
              2,
              0.3229721119164259,
              0,
              0.984696019766281,
              0.2006213437046419,
              0.4583667612429045,
              1,
              4.908231604788606
            ],
            [
              1.132452700438692,
              1.644972342057447,
              2,
              5,
              0.4077347482331797,
              1.766078176355831,
              3.039564783044471,
              0.2594593550651099,
              0.4031752892625775,
              0.8512475007384388,
              4.908231604788606
            ],
            [
              0.9540213281283847,
              1.648266304720779,
              2,
              4,
              0.3666087161486666,
              2.09638919071509,
              2.426792314168924,
              0.07152428612833604,
              0.6132888887648186,
              0.7111890408072546,
              4.619453633706892
            ],
            [
              0.9168235819152559,
              1.94754455381569,
              1,
              10,
              0.3200788231367808,
              1.090722380756162,
              5.134670721862403,
              0.8350972112112802,
              0.0886985393357534,
              0.9856436430665829,
              4.842488140082075
            ],
            [
              0.9952254877486998,
              1.9923982656306,
              1.5,
              9.5,
              0.3331160714675002,
              1.507196126370468,
              4.768123002251873,
              0.6643791773599182,
              0.1549656459426368,
              0.9565216906109696,
              4.908231604788606
            ],
            [
              0.6832847784604492,
              2.316715221539551,
              0,
              6,
              0.2277615928201497,
              0,
              2.589873776550213,
              0.5276592437128397,
              0.2120842337431386,
              1,
              4.908231604788606
            ],
            [
              0.9999999999999999,
              2,
              0,
              0,
              0.3333333333333334,
              0,
              0,
              0,
              1,
              1,
              4.908231604788606
            ],
            [
              0.9999999999999999,
              2,
              2,
              3,
              0.3333333333333334,
              2,
              1.5,
              -0.101869683474632,
              0.7901234567901234,
              0.5390946502057614,
              4.908231604788606
            ],
            [
              0.8852291097303702,
              2.11477089026963,
              0,
              8,
              0.2950763699101234,
              0,
              3.782915698721394,
              0.7707288496799289,
              0.06097285796577973,
              1,
              4.908231604788606
            ],
            [
              0.9791643996782822,
              2.020835600321718,
              0,
              4,
              0.3263881332260941,
              0,
              1.979379222814166,
              0.4032774698086841,
              0.2058917369643886,
              1,
              4.908231604788606
            ],
            [
              0.5162061457217118,
              2.483793854278287,
              1,
              1,
              0.1720687152405706,
              1.937210566530339,
              0.4026099018956502,
              -0.3126585679325911,
              0.9703923572354594,
              0.3145297877166007,
              4.908231604788606
            ],
            [
              0.1219860636453753,
              1.965703765621558,
              0.5,
              2.5,
              0.0584311241714528,
              4.098828874858574,
              1.271809132038518,
              -0.5987207324266979,
              0.9124530614059766,
              0.1652502790248506,
              4.721766910194932
            ],
            [
              0.9832666616091831,
              2.016733338390817,
              0,
              2,
              0.3277555538697278,
              0,
              0.9917027511410267,
              0.2020488907193161,
              0.4519125953529965,
              1,
              4.908231604788606
            ],
            [
              0.9686295924078369,
              2.00907452364775,
              1.5,
              6.5,
              0.3252941039994703,
              1.548579572374279,
              3.235320503790153,
              0.3436555295740819,
              0.3483413219489557,
              0.874234184680938,
              4.908231604788606
            ],
            [
              0.8959029091546706,
              2.104097090845329,
              0,
              4,
              0.2986343030515569,
              0,
              1.901052958726817,
              0.3873193263480267,
              0.2419792268256778,
              1,
              4.908231604788606
            ],
            [
              0.8272609901204699,
              2.172739009879531,
              1,
              2,
              0.2757536633734899,
              1.208808359081908,
              0.9204971194910756,
              -0.0587403494385938,
              0.8138164142341886,
              0.6201090729417138,
              4.908231604788606
            ],
            [
              0.9819099858189977,
              1.860448318111413,
              1.5,
              8.5,
              0.3454560899170289,
              1.527634937686137,
              4.568791251685272,
              0.6196032622079405,
              0.1810787762634639,
              0.9474758768135833,
              4.908231604788606
            ],
            [
              0.7945151461496851,
              2.163005102267346,
              5,
              5,
              0.2686423352722395,
              6.2931462341915,
              2.311598800557061,
              -0.8111979536071467,
              0.9719684762151111,
              0.1018086776505915,
              4.908231604788606
            ],
            [
              0.7313954501115209,
              1.947770042017045,
              3,
              5,
              0.2729937558020858,
              4.101748239673311,
              2.567038147286713,
              -0.3158157050005011,
              0.8519522507656361,
              0.37943363953109,
              4.859511633166447
            ],
            [
              0.9209125278928609,
              1.696731397821349,
              0,
              6,
              0.351809701406044,
              0,
              3.536210862664633,
              0.7204653625584027,
              0.07416775956550802,
              1,
              4.908231604788606
            ],
            [
              0.7692143639931478,
              2.230785636006853,
              2,
              4,
              0.2564047879977159,
              2.600055450885751,
              1.793090261760908,
              -0.1644105767823885,
              0.8203055309236065,
              0.4811962344184962,
              4.908231604788606
            ],
            [
              0.7374710813041591,
              2.210660764025636,
              3,
              12,
              0.2501486093549053,
              4.067956122014627,
              5.428241273051716,
              0.2771436355427804,
              0.4607515155654476,
              0.764313550363747,
              4.908231604788606
            ],
            [
              0.8373527890992319,
              2.15840601191857,
              2.5,
              9.5,
              0.2795127527672599,
              2.985599418244409,
              4.401396191236334,
              0.2884535382581854,
              0.4306891446773142,
              0.7921623520587693,
              4.908231604788606
            ],
            [
              0.5225423984068162,
              2.464556358470593,
              4.875,
              28.625,
              0.174933084218836,
              9.3293865050251,
              11.61466642936238,
              0.4656014850863394,
              0.4327274531615022,
              0.7384520797400009,
              4.908231604788606
            ],
            [
              1.024920323981756,
              2.053318780353405,
              0,
              3.75,
              0.3329566967485843,
              0,
              1.826311645264635,
              0.5826268387429436,
              0.2190673257614367,
              1,
              3.134616402507349
            ],
            [
              0.8983548615937914,
              2.046320374762879,
              0,
              23.83333333333334,
              0.3050777384555623,
              0,
              11.64692177591941,
              2.372936469533416,
              0.0001709280534599024,
              1,
              4.908231604788606
            ],
            [
              0.885069376409659,
              2.114930623590341,
              5.5,
              6.5,
              0.2950231254698863,
              6.21420212538717,
              3.073386865506488,
              -0.639907712752678,
              0.9272766603884728,
              0.1867143988868232,
              4.908231604788606
            ],
            [
              1.005414860267449,
              1.853547853775806,
              1,
              8,
              0.3516712041499668,
              0.9946143025317843,
              4.316047186860292,
              0.6767066332175576,
              0.1190341007431271,
              0.9797624561416753,
              4.908231604788606
            ],
            [
              0.9623206782587881,
              1.85911606446852,
              2,
              7,
              0.341074695627793,
              2.078309284197007,
              3.765230226226433,
              0.3436922048225312,
              0.3583738834547474,
              0.867494166440036,
              4.908231604788606
            ],
            [
              0.8679381799775939,
              2.069804771985086,
              3,
              2,
              0.2954438812959222,
              3.456467371993528,
              0.9662747071946607,
              -0.5073502771078218,
              0.9709088119651754,
              0.1571048089657201,
              4.908231604788606
            ],
            [
              0.3156409949853032,
              2.074589767978652,
              2,
              2,
              0.1320546115781303,
              6.336312556907012,
              0.9640460156846682,
              -1.423199783200228,
              0.9917010001717677,
              0.08712022745561232,
              3.774780325740485
            ],
            [
              0.7989653117796109,
              2.149198265574282,
              0,
              7,
              0.2710044035265904,
              0,
              3.257028498545501,
              0.6635849244293719,
              0.1094143625953296,
              1,
              4.908231604788606
            ],
            [
              0.5461031560423991,
              2.253515311503544,
              2,
              5,
              0.1950634210957666,
              3.662311740686445,
              2.218755725544195,
              -0.2941091886808839,
              0.8603546179549597,
              0.4096550322081838,
              4.908231604788606
            ],
            [
              0.05952578552928486,
              1.868821549490085,
              0,
              2,
              0.03086880897869312,
              0,
              1.070193138850367,
              0.2195811109459132,
              0.9392152654103767,
              1,
              4.873794172186216
            ],
            [
              0.5146425348860747,
              2.485357465113924,
              1,
              3,
              0.1715475116286916,
              1.943096289585484,
              1.207069824807872,
              -0.1499575659916955,
              0.8612177435458912,
              0.5289462917903717,
              4.908231604788606
            ],
            [
              1.095177300634719,
              1.667131979801539,
              1,
              8,
              0.3964716436320827,
              0.91309416239767,
              4.79866027220733,
              0.7916427794521341,
              0.07343483511096899,
              0.9893762187561196,
              4.908231604788606
            ],
            [
              1.028356861682078,
              1.954579340921374,
              3,
              5,
              0.3447465154583417,
              2.917275229819457,
              2.558095184636013,
              -0.07816498078699637,
              0.7175845427957964,
              0.5595778987135012,
              4.595152990086798
            ],
            [
              0.9918388421743333,
              1.943393077957328,
              0.5,
              6.5,
              0.3379081684727127,
              0.5041141551825978,
              3.344665612801326,
              0.5787321557620484,
              0.1554002473590935,
              0.9442265372360732,
              4.908231604788606
            ],
            [
              0.7728439759963859,
              2.159990343659235,
              5,
              7,
              0.26351436588724,
              6.46961114441472,
              3.240755228628159,
              -0.6578450602527395,
              0.9314997143218884,
              0.1867762841736029,
              4.908231604788606
            ],
            [
              0.863615527863389,
              2.013074897650391,
              2.5,
              6.5,
              0.3002114931116185,
              2.894806681145574,
              3.228891288439706,
              0.0680661863975999,
              0.595721101958435,
              0.6710528794302512,
              4.908231604788606
            ],
            [
              1.04401324552122,
              1.879583352529035,
              2,
              8,
              0.3570989397844667,
              1.915684507433148,
              4.256262426050839,
              0.4768678634345941,
              0.2465365338079157,
              0.9209356837676674,
              4.908231604788606
            ],
            [
              0.6709017715956218,
              2.302020638467585,
              0,
              4,
              0.2256707976382599,
              0,
              1.737603882935963,
              0.3540183151179558,
              0.3595030279893985,
              1,
              4.908231604788606
            ],
            [
              0.9906590203568266,
              1.987352406837123,
              1,
              6,
              0.3326578975857998,
              1.009429056265807,
              3.019092124455681,
              0.4094474812943202,
              0.2646216258323618,
              0.9410559901749116,
              4.908231604788606
            ],
            [
              0.5602162789058475,
              2.348243714636444,
              0,
              7,
              0.1926161199224697,
              0,
              2.980951234477696,
              0.6073371174191126,
              0.2236456829685989,
              1,
              4.908231604788606
            ],
            [
              0.8104656902062803,
              2.18953430979372,
              0,
              5,
              0.2701552300687601,
              0,
              2.283590614513394,
              0.4652573061722393,
              0.2070868399739064,
              1,
              4.908231604788606
            ],
            [
              0.9962255296583209,
              1.995724277518819,
              1,
              1,
              0.3329686638688116,
              1.003788770945243,
              0.5010712207415988,
              -0.1024233554327753,
              0.8891318688814184,
              0.5550691966190415,
              4.908231604788606
            ],
            [
              1.195988308124689,
              2.382348679755088,
              1,
              4,
              0.3342302058681542,
              0.8361285751764592,
              1.67901534900895,
              0.2053861365452039,
              0.459134944600991,
              0.869196177091055,
              4.103912698347962
            ],
            [
              0.5250250431137375,
              2.474974956886261,
              2,
              5,
              0.1750083477045793,
              3.809342099452454,
              2.020222461681166,
              -0.3645141023960184,
              0.8921426723452643,
              0.3536588648624833,
              4.908231604788606
            ],
            [
              0.6575533874351828,
              2.740536987301455,
              0,
              4,
              0.1935067390566813,
              0,
              1.459567967348877,
              0.3659947946329853,
              0.4230609800197431,
              1,
              3.987947339012055
            ],
            [
              0.9822560720009098,
              1.898716833199178,
              1,
              5,
              0.3409459596888125,
              1.018064462521412,
              2.633357387776155,
              0.3290987580290259,
              0.3363016667750218,
              0.9180543016241522,
              4.908231604788606
            ],
            [
              0.5826345596353284,
              2.288967227866378,
              2,
              9,
              0.2028953186236245,
              3.432683432393372,
              3.931904262512836,
              0.1017109358964255,
              0.6077844576547178,
              0.686349374072053,
              4.908231604788606
            ],
            [
              1.12551477479713,
              1.804253094971356,
              2,
              2,
              0.384165171040008,
              1.776964678549415,
              1.108491932520006,
              -0.1569712312819831,
              0.8385573109416279,
              0.4972697755212654,
              4.258568532399194
            ],
            [
              0,
              0,
              0,
              0,
              null,
              null,
              null,
              null,
              1,
              1,
              4.908231604788606
            ],
            [
              0.9624199193457206,
              2.024917154737802,
              1,
              4,
              0.3221664966083477,
              1.03904748841839,
              1.975389457608671,
              0.190769720050855,
              0.4831417179207529,
              0.8569080655568975,
              4.908231604788606
            ],
            [
              0.9806978956033309,
              2.009653330711645,
              2.833333333333333,
              3.166666666666667,
              0.3279540834445222,
              2.889099024312937,
              1.575727822442544,
              -0.2675854172384676,
              0.8694026662124,
              0.3638823905861643,
              4.908231604788606
            ],
            [
              0.9780441848100135,
              1.883686587190737,
              0,
              7,
              0.3417666659558697,
              0,
              3.716117133073369,
              0.7571193522016816,
              0.05353762525063287,
              1,
              4.908231604788606
            ],
            [
              0.9899919106045062,
              2.010008089395494,
              0,
              4,
              0.3299973035348354,
              0,
              1.99004174217179,
              0.4054498447526907,
              0.2015144540073928,
              1,
              4.908231604788606
            ],
            [
              0.9730763059889621,
              2.026923694011038,
              1,
              2,
              0.3243587686629874,
              1.027668635897649,
              0.9867169671504709,
              -0.00834346706606603,
              0.7526248384835139,
              0.6915758090178652,
              4.908231604788606
            ],
            [
              0.1096026746594851,
              1.956361914548196,
              0,
              1,
              0.05305157466494567,
              0,
              0.5111528662276892,
              0.108898796999228,
              0.9469484253350543,
              1,
              4.693833911051494
            ],
            [
              0.5968323303363481,
              2.403167669663652,
              0,
              0,
              0.198944110112116,
              0,
              0,
              0,
              1,
              1,
              4.908231604788606
            ],
            [
              0.9999999999999999,
              2,
              0,
              0,
              0.3333333333333334,
              0,
              0,
              0,
              1,
              1,
              4.908231604788606
            ],
            [
              1.17424046108645,
              1.82575953891355,
              5,
              5,
              0.3914134870288166,
              4.258071634981663,
              2.738586266938162,
              -0.3095789869738521,
              0.8477584383305644,
              0.3455234187657323,
              4.908231604788606
            ],
            [
              0.5234489250695825,
              2.379897646241478,
              0,
              5,
              0.1802915746407806,
              0,
              2.100930688299303,
              0.4280422884383813,
              0.3700811755843037,
              1,
              4.908231604788606
            ],
            [
              0.3159787228548975,
              2.683651783400593,
              0,
              6,
              0.1053392150119653,
              0,
              2.235759511391262,
              0.4555122275016513,
              0.5128028260256685,
              1,
              4.908231604788606
            ],
            [
              0.7862372537615159,
              2.180390826938962,
              2,
              6,
              0.2650272404810077,
              2.543761428794681,
              2.751800239603541,
              0.04238569561507485,
              0.6407793129090358,
              0.6692241311003874,
              4.908231604788606
            ],
            [
              0.7057082442040209,
              2.162862605272591,
              2.5,
              7.5,
              0.2460138798150242,
              3.542540448595422,
              3.467626645223152,
              -0.01526289087482802,
              0.6613531894779491,
              0.6046405620171842,
              4.908231604788606
            ],
            [
              0.8104308263082255,
              2.080460985430168,
              2,
              6,
              0.2803393828221076,
              2.467823205973848,
              2.883976215857471,
              0.08593784803292662,
              0.6018634382914338,
              0.703834618964754,
              4.842488140082075
            ],
            [
              0.8117123282043086,
              2.120156599879766,
              4,
              12,
              0.2768583276111011,
              4.927854192936684,
              5.659959269367421,
              0.1491586248123408,
              0.5326129095400373,
              0.6860536762845947,
              4.908231604788606
            ],
            [
              0.9105449003929534,
              2.035192720805194,
              4,
              13,
              0.3091059074102462,
              4.392973919543963,
              6.387601462556696,
              0.4063841529129798,
              0.3576735459877257,
              0.8198906537650001,
              4.908231604788606
            ],
            [
              0.706296742260811,
              2.274391232999116,
              0,
              8,
              0.2369576245897457,
              0,
              3.517424743785543,
              0.7166378905905432,
              0.1149183169025287,
              1,
              4.908231604788606
            ],
            [
              0.9864318034503023,
              2.013568196549697,
              0,
              3,
              0.3288106011501009,
              0,
              1.489892423380832,
              0.3035497391621154,
              0.3023676085997101,
              1,
              4.908231604788606
            ],
            [
              0.9999999999999999,
              1.90297822679327,
              5,
              0,
              0.3444738202892533,
              5.000000000000001,
              0,
              -1.018696834746319,
              1,
              0.004850439673291795,
              4.908231604788606
            ],
            [
              0.8772732119869143,
              2.013004222709481,
              1,
              11,
              0.3035256067309213,
              1.139895743237303,
              5.464469411392552,
              0.8810859014754064,
              0.0811567202354341,
              0.9869724771301872,
              4.908231604788606
            ],
            [
              0.879874313163638,
              2.120125686836362,
              3,
              12,
              0.2932914377212126,
              3.409577885292878,
              5.660041795874057,
              0.4585080924839742,
              0.3167944193453978,
              0.8613588463376565,
              4.908231604788606
            ],
            [
              0.9811612023127223,
              1.975106460526936,
              1,
              3,
              0.331891869821511,
              1.019200512253106,
              1.518905466594258,
              0.1226735912248801,
              0.5951551823980461,
              0.8007551857665459,
              4.073451745821267
            ],
            [
              0.6962776911753652,
              2.183767617949875,
              3.5,
              7.5,
              0.2417592837755898,
              5.026730059513692,
              3.434431364561131,
              -0.324413928103774,
              0.816949786693731,
              0.391638807131359,
              4.908231604788606
            ],
            [
              0.9665068222449745,
              1.868265940704155,
              1,
              10,
              0.3409468423280173,
              1.034653845150548,
              5.352557032769635,
              0.8797268619937214,
              0.06816959104874758,
              0.9898111563741592,
              4.908231604788606
            ],
            [
              1.042448553419668,
              1.870988737181143,
              5,
              11,
              0.3578071018665013,
              4.796399768216768,
              5.879244370317669,
              0.2206180737364651,
              0.4635702010851798,
              0.7326970748371427,
              4.908231604788606
            ],
            [
              0.8160101666884441,
              1.401867203537263,
              2.307692307692307,
              7.230769230769231,
              0.3679239337770063,
              2.828019063852416,
              5.157955912317645,
              0.5042030966698718,
              0.3340932188445852,
              0.8641762800629885,
              4.621028438448406
            ],
            [
              0.7360246189112004,
              2.183489011153533,
              3,
              7,
              0.2521052175717641,
              4.075950617572946,
              3.205878282072009,
              -0.1820605352485044,
              0.7709368204161285,
              0.4807209079021398,
              4.779027669633772
            ],
            [
              0.6051425626155087,
              2.355474047758501,
              0,
              10,
              0.2043974760173564,
              0,
              4.245429920790733,
              0.8997049103398296,
              0.1016158658786043,
              1,
              4.718691508738329
            ],
            [
              0.9864416361249554,
              2.053316870211621,
              1,
              8.75,
              0.3245131592094086,
              1.013744719787281,
              4.261397803203263,
              0.679563565629001,
              0.1239999100182074,
              0.9781845233728679,
              4.779027669633772
            ],
            [
              0.6203261531767348,
              2.221831884181605,
              3.75,
              12.5,
              0.2182588529641724,
              6.045206994410893,
              5.625988216747677,
              -0.08894279353457275,
              0.6747932113045116,
              0.5463060055199178,
              4.713352942981961
            ],
            [
              0.8692404963140724,
              2.234132763743085,
              5.25,
              11,
              0.2800953747658645,
              6.039755421269604,
              4.923610708600193,
              -0.2416250978565511,
              0.7467996002344183,
              0.4435595701893944,
              4.619324410298005
            ],
            [
              0.5881898974945426,
              2.179940960503147,
              2,
              14.08333333333333,
              0.2124863048996196,
              3.400262412733052,
              6.460419611585622,
              0.6696506507727426,
              0.3039902776988058,
              0.8854506178680331,
              4.569781564941818
            ],
            [
              0.4708259939157999,
              2.510571595673502,
              1.333333333333333,
              9.666666666666666,
              0.157921236523391,
              2.831902551182805,
              3.850384782224633,
              0.2382386427987706,
              0.5597374499899646,
              0.7452237689923511,
              4.275050508502491
            ],
            [
              1.020704989859281,
              2.632656026426517,
              4.041666666666666,
              9.458333333333334,
              0.2793879349205363,
              3.959681501335532,
              3.592696211882938,
              -0.1057371561761159,
              0.6901468295862012,
              0.5374273236220661,
              3.470731602061847
            ],
            [
              0.7213401620549216,
              1.993198153619692,
              3.4375,
              11.3125,
              0.2657321717986711,
              4.765435478051581,
              5.675552116810991,
              0.2108459556691405,
              0.5204539388877255,
              0.7000417928783618,
              4.31650033727735
            ],
            [
              0.8023352691188091,
              1.60139893982766,
              0.25,
              4.5,
              0.3337870161071028,
              0.311590440582988,
              2.81004307426623,
              0.6835066878479172,
              0.2316929420811199,
              0.8547345983869656,
              3.655344824130173
            ],
            [
              0.08648035334300458,
              1.413261722486066,
              0,
              4,
              0.05766348409955591,
              0,
              2.83033208665951,
              0.674472123729936,
              0.788540641941688,
              1,
              4.196366294588028
            ],
            [
              0.3498744177839002,
              1.066080259698647,
              1,
              2,
              0.2470943620921177,
              2.858168386056878,
              1.876031360495642,
              -0.2340446368630591,
              0.8470061294858477,
              0.5732027153527111,
              4.196366294588028
            ],
            [
              0.3140838524488507,
              0.6135102297675629,
              4,
              4.5,
              0.3386005349434441,
              12.73545255132595,
              7.334841020833327,
              -1.161034093464092,
              0.878395900942634,
              0.3158638511034922,
              4.651552922429021
            ],
            [
              0.3550516625548891,
              1.145418233385362,
              5,
              5,
              0.2366269816645673,
              14.08245764579972,
              4.365217746902943,
              -2.032107705910774,
              0.9849880624112859,
              0.06347444596035567,
              4.781852787936549
            ],
            [
              0.1865802975577261,
              0.6783448702739662,
              0.5,
              5,
              0.2157184280178482,
              2.679811354922429,
              7.370882008705435,
              1.084480527330559,
              0.4615491344796164,
              0.7372177308023246,
              4.325638437538426
            ],
            [
              0.3667900048217014,
              1.178994688743393,
              3.346955128205128,
              8.114583333333332,
              0.2372840191448405,
              9.124990005744843,
              6.88262925253895,
              -0.4854242469742036,
              0.778550368555343,
              0.4464717404063062,
              4.619383492240462
            ],
            [
              0.4081096266957762,
              0.9842162446963344,
              2.75,
              4.166666666666666,
              0.2931135843132252,
              6.738385522206702,
              4.233486989388425,
              -0.5422581903030893,
              0.8333217892076291,
              0.4093104881737795,
              4.619383492240462
            ],
            [
              0.503045129878394,
              1.044733545757314,
              3.1875,
              7.3125,
              0.3250110224394854,
              6.336409619491884,
              6.999392361522442,
              0.1435219100436718,
              0.5817067671750081,
              0.6681055481985868,
              4.619383492240462
            ],
            [
              0.5220338435872871,
              1.081764452482464,
              3.875,
              4.625,
              0.325498440088493,
              7.422890388431449,
              4.275422426191225,
              -0.7045089722262808,
              0.8723231889077103,
              0.3203643387187319,
              4.467605220546845
            ],
            [
              0.4697920081194633,
              0.9395840162389265,
              0,
              0,
              0.3333333333333334,
              0,
              0,
              0,
              1,
              1,
              4.151598296958477
            ],
            [
              0,
              0,
              0,
              0,
              null,
              null,
              null,
              null,
              1,
              1,
              4.908231604788606
            ],
            [
              0.4697920081194633,
              0.9395840162389265,
              0,
              0,
              0.3333333333333334,
              0,
              0,
              0,
              1,
              1,
              4.151598296958477
            ],
            [
              0.3286313392239291,
              1.041592621392892,
              2.794791666666667,
              9.305208333333335,
              0.2398376825026415,
              8.504337027827702,
              8.933635033713802,
              0.09609130276590391,
              0.6210670003215254,
              0.633046136200206,
              4.467605220546845
            ],
            [
              0.1483846445122269,
              1.069618272954374,
              0,
              4,
              0.121826181517579,
              0,
              3.739651893709398,
              0.8748360553693663,
              0.5947328677492822,
              1,
              4.274688806842183
            ],
            [
              0.5133272829948969,
              1.091031996942566,
              1,
              4,
              0.3199578108308173,
              1.94807490879058,
              3.666253612368224,
              0.3845860631721922,
              0.4875802751031428,
              0.8545615344785246,
              4.467605220546845
            ],
            [
              0.2806082085173194,
              1.252364908504542,
              1.25,
              5.5,
              0.1830483557744723,
              4.454609530507904,
              4.391691241626685,
              -0.01435475020007639,
              0.7040494878637691,
              0.6479471131025807,
              4.383098835177526
            ],
            [
              0.2659348504711963,
              1.060955716019322,
              1,
              4,
              0.2004195803234665,
              3.760319485122583,
              3.770185635087481,
              0.002263605126625191,
              0.7364204748653252,
              0.6731783996111218,
              4.358600291565813
            ],
            [
              0.3031006476706688,
              1.036114794115793,
              1,
              2,
              0.2263270256698536,
              3.299234124654661,
              1.930288044682128,
              -0.314079288853703,
              0.8695149484214306,
              0.5369026673974321,
              4.358600291565813
            ],
            [
              0.07755349286042804,
              0.8758920235553936,
              0.25,
              3.5,
              0.0813402460079376,
              3.223581437523666,
              3.995926330956765,
              0.1772002114824885,
              0.7878833387948909,
              0.27250487126192,
              4.358600291565813
            ],
            [
              0.0421959428917305,
              0.1144626926207966,
              0,
              0,
              0.2693496132765458,
              0,
              0,
              0,
              1,
              1,
              4.78710373638483
            ]
          ],
          "RESOLVED": [
            [
              0,
              2.593810336090248,
              0,
              0,
              0,
              null,
              0,
              null,
              1,
              1,
              3.563821115196011
            ],
            [
              0.8234040065548837,
              2.018147112536217,
              2,
              2,
              0.2897727234336216,
              2.428941302299445,
              0.9910080328517719,
              -0.3974449002416803,
              0.9238251793754246,
              0.330307754651863,
              3.617943691246981
            ],
            [
              0.9166587861295058,
              1.924892332961595,
              1.666666666666667,
              3.333333333333333,
              0.3225909891153774,
              1.818197449133706,
              1.731698587112529,
              -0.02390829415904022,
              0.697948402142365,
              0.6309250975070488,
              3.617943691246981
            ],
            [
              0.7083203559774565,
              2.118931700134881,
              0.5,
              3.5,
              0.250533147352785,
              0.7058952856296472,
              1.651775750854644,
              0.2614414556847302,
              0.526444383770502,
              0.6844924772817922,
              3.617943691246981
            ],
            [
              0.7447958579827771,
              2.096755261108324,
              0,
              1,
              0.2621089069905622,
              0,
              0.4769273832518775,
              0.131822776679948,
              0.7378910930094378,
              1,
              3.617943691246981
            ],
            [
              0.1064075215277571,
              3.293576578706276,
              0,
              2,
              0.03129647621600135,
              0,
              0.6072425984962537,
              0.1560968358832534,
              0.9383865169915362,
              1,
              3.890165966915675
            ],
            [
              0.9029443975092648,
              2.246606399961444,
              2.5,
              6.5,
              0.2866898982021141,
              2.768719764911491,
              2.893252685522284,
              0.03201223846743201,
              0.6291267506532906,
              0.6402469149379554,
              3.890165966915675
            ],
            [
              1.275336807232402,
              1.989994767999591,
              2,
              7,
              0.3905688527639931,
              1.56821318780894,
              3.517597187974838,
              0.5011056126511412,
              0.2499456109889285,
              0.9215173185587598,
              3.890165966915675
            ],
            [
              1.237456993348959,
              1.339774557291709,
              3,
              2,
              0.4801497145420801,
              2.42432667650213,
              1.492788461398242,
              -0.2489531040665377,
              0.836328536225772,
              0.4628198046946531,
              3.741822053582092
            ],
            [
              0.8373207385069453,
              1.727220983236474,
              0.5,
              2.5,
              0.3264991680220045,
              0.5971427399392576,
              1.447411781273922,
              0.227233959594816,
              0.527653932243743,
              0.6944977524623291,
              3.741822053582092
            ],
            [
              0.5086848878569998,
              2.058826356888439,
              0.5,
              2.5,
              0.1981237234688078,
              0.9829267822490506,
              1.214284046653803,
              0.06183010872557962,
              0.7067028910263684,
              0.48438909346215,
              3.741822053582092
            ],
            [
              0.5783861520045387,
              1.93176912168821,
              0,
              2,
              0.2304184757278626,
              0,
              1.035320410470254,
              0.2894015628583308,
              0.5922557225010265,
              1,
              3.577452727776282
            ],
            [
              0.4678281785202084,
              2.147385481104521,
              0.25,
              2.75,
              0.1788871730607814,
              0.5343842279675783,
              1.280627080791065,
              0.2085961463667882,
              0.6440736664990959,
              0.4463841576959616,
              3.577452727776282
            ],
            [
              0.5235675937092911,
              2.1667189712762,
              0.5,
              2.5,
              0.1946140610162526,
              0.9549865308845358,
              1.153818299992775,
              0.05557914645928302,
              0.711764376519646,
              0.4775892209010947,
              3.577452727776282
            ],
            [
              0.8995719719225994,
              1.799143943845199,
              1,
              0,
              0.3333333333333333,
              1.111639792270052,
              0,
              -0.3107350052843437,
              1,
              0.3333333333333333,
              3.577452727776282
            ],
            [
              0.5256460188419299,
              2.173069896925869,
              0,
              2,
              0.1947763437310076,
              0,
              0.9203569580662352,
              0.25726600128643,
              0.6483851366152044,
              1,
              3.577452727776282
            ],
            [
              0.529734097414438,
              2.846524833097891,
              2.5,
              8.5,
              0.1568997249076668,
              4.719348843508789,
              2.986097258371498,
              -0.4066962419656759,
              0.8389524021035204,
              0.3881072571710344,
              4.26178411868279
            ],
            [
              1.204655021079386,
              1.972354537093009,
              3.5,
              9.5,
              0.3791789099219378,
              2.905396099925734,
              4.816578267922232,
              0.4286221475111323,
              0.3112512018622713,
              0.8562915096741432,
              4.458897374048691
            ],
            [
              0.918367377543875,
              2.236440978484952,
              6,
              12,
              0.2911008447752075,
              6.533333115606396,
              5.365668092939902,
              -0.2525627653501455,
              0.7497017731818458,
              0.4322456293967448,
              4.623266699854502
            ],
            [
              1.104710199577587,
              1.879735285231645,
              4.5,
              12.5,
              0.3701559318809943,
              4.073466508882315,
              6.649872510351684,
              0.5383510506774118,
              0.2692012678772261,
              0.8694402984858339,
              4.785735995550588
            ],
            [
              0.9142498285106064,
              2.04324041081991,
              6.5,
              16.5,
              0.3091302944477557,
              7.109654054394599,
              8.07540801984182,
              0.1967621015489581,
              0.4916017179461039,
              0.6794393584919012,
              4.908231604788606
            ],
            [
              0.7821566631645737,
              2.209158004918566,
              2.5,
              14.5,
              0.2614758893506133,
              3.196290612529085,
              6.563586655058881,
              0.6860507640357821,
              0.226466391927912,
              0.9101059838542087,
              4.908231604788606
            ],
            [
              0.8861819238323178,
              2.094070291870181,
              5,
              9,
              0.2973513178391947,
              5.642182339239515,
              4.297849998130791,
              -0.2738934201469133,
              0.787154508292545,
              0.4071386624406662,
              4.908231604788606
            ],
            [
              0.9148606886492113,
              2.076791525601436,
              5,
              13,
              0.3058044930126902,
              5.465312983753278,
              6.259655742882146,
              0.1618388908856471,
              0.5126742977434181,
              0.6865591029173911,
              4.908231604788606
            ],
            [
              0.874202271642617,
              2.125797728357383,
              4,
              6,
              0.2914007572142057,
              4.575600098229031,
              2.822469852122872,
              -0.3571816465212759,
              0.8640867647166303,
              0.3275973405543965,
              4.908231604788606
            ],
            [
              1.492347545675894,
              1.465521717724403,
              0,
              0,
              0.5045346540977024,
              0,
              0,
              0,
              1,
              1,
              2.972553008903895
            ],
            [
              0.9859564211334325,
              1.971912842266865,
              0,
              0,
              0.3333333333333333,
              0,
              0,
              0,
              1,
              1,
              2.972553008903895
            ],
            [
              1.011488307148004,
              1.988511692851996,
              5,
              6,
              0.3371627690493346,
              4.943210875168709,
              3.017332018498006,
              -0.3923773390790611,
              0.872079733661715,
              0.2986390867874446,
              4.908231604788606
            ],
            [
              0.8387079116033019,
              2.253780578354164,
              3.166666666666667,
              11.83333333333333,
              0.2712080948164943,
              3.775648974877513,
              5.2504371751995,
              0.310758968584753,
              0.4252679085271821,
              0.7824655968586887,
              4.745762309092519
            ],
            [
              1.164836726560537,
              1.644801002260945,
              4.5,
              6.5,
              0.4145860922251832,
              3.863202367672026,
              3.951845840965012,
              0.01806016513289712,
              0.6064737819008413,
              0.6222745601688389,
              4.908231604788606
            ],
            [
              0.9935765937675558,
              1.893373337249302,
              2.5,
              7.5,
              0.3441613528148694,
              2.516162332810416,
              3.961183910456888,
              0.2944077814577188,
              0.402064316572747,
              0.8168029044116565,
              4.908231604788606
            ],
            [
              0.6352423689476483,
              2.148169036210002,
              5,
              14,
              0.2282243895999516,
              7.871011513736202,
              6.517178007881583,
              -0.2758291814375227,
              0.7469988762201021,
              0.444510478447782,
              4.908231604788606
            ],
            [
              0.883820351557081,
              2.116179648442919,
              4,
              9,
              0.2946067838523603,
              4.525806622299376,
              4.25294705325334,
              -0.05559223586348824,
              0.6704314659902479,
              0.5624626531129497,
              4.908231604788606
            ],
            [
              0.5828024768022998,
              1.930827007368399,
              4.5,
              4.5,
              0.2318569544447315,
              7.721312415641131,
              2.330607549421648,
              -1.098298796853874,
              0.9785642442370854,
              0.08482118986416509,
              4.908231604788606
            ],
            [
              0.8424316001523193,
              2.141787983169437,
              5,
              8,
              0.2822954466422349,
              5.935199960561729,
              3.735196976948917,
              -0.448227215167766,
              0.8688871352279932,
              0.293541847728318,
              4.908231604788606
            ],
            [
              0.831706849643635,
              2.016536454203252,
              7.5,
              8.5,
              0.2920069533808144,
              9.017600375917977,
              4.215148197436585,
              -0.9784485666479121,
              0.9570105881267102,
              0.1107457599893737,
              4.908231604788606
            ],
            [
              0.933721532339663,
              1.962131105599845,
              3.769230769230769,
              10.76923076923077,
              0.3224340631517894,
              4.036782529568595,
              5.488537814061358,
              0.295779702627804,
              0.4229383354822418,
              0.7758636387176792,
              4.908231604788606
            ],
            [
              0.9685575640772806,
              1.941045379174342,
              2.5,
              4.5,
              0.3328830713220515,
              2.581157891613478,
              2.318338380071338,
              -0.06856626510630283,
              0.6995383322934778,
              0.5820561010256476,
              3.833073175776362
            ],
            [
              0.496543294228822,
              2.117300398619215,
              1.384615384615385,
              13.84615384615385,
              0.1899667128480012,
              2.788508878698727,
              6.539532064124455,
              0.9785942019398013,
              0.2773479629310538,
              0.9040881713024785,
              3.833073175776362
            ],
            [
              0.9852560361936995,
              1.970512072387399,
              2,
              3,
              0.3333333333333333,
              2.029929202693871,
              1.522446902020403,
              -0.1526118302813053,
              0.7901234567901239,
              0.5390946502057611,
              3.325314294036308
            ],
            [
              0.549902077961008,
              2.231695789745989,
              0,
              0,
              0.1976928744248422,
              0,
              0,
              0,
              1,
              1,
              3.325314294036308
            ],
            [
              0.8377273675121779,
              2.702567356231304,
              1.666666666666667,
              11.25,
              0.2366264486100104,
              1.989509632013351,
              4.162708460923609,
              0.5458355103901162,
              0.3037149711229173,
              0.8878165473334758,
              3.981417089109945
            ],
            [
              0.9630525774366864,
              2.536153594999139,
              4,
              6,
              0.2752203013994736,
              4.153459627974435,
              2.365787313446225,
              -0.4490040290975514,
              0.8889196248568075,
              0.2857338696689264,
              3.981417089109945
            ],
            [
              0.9920625441113652,
              1.974501032704637,
              6.5,
              5.5,
              0.3344147254636426,
              6.552006260676176,
              2.785513863452477,
              -0.7673827766295717,
              0.9566574279466851,
              0.1237161136792178,
              4.908231604788606
            ],
            [
              0.7341079676082153,
              2.033008052024378,
              1,
              11,
              0.2652971405606936,
              1.362197447955895,
              5.410701639399162,
              0.8248396810560924,
              0.1319238232758331,
              0.9752633570040216,
              4.908231604788606
            ],
            [
              0.6309622489795087,
              2.176151255856261,
              3.416666666666667,
              4.583333333333334,
              0.2247726171002918,
              5.415009649456266,
              2.106164872960499,
              -0.6741419400966261,
              0.9450298541415758,
              0.1857269891130781,
              4.908231604788606
            ],
            [
              0.6179376181221348,
              2.292173150965699,
              4,
              14,
              0.21234161417018,
              6.473145318706594,
              6.107741029119794,
              -0.07444723864096006,
              0.6688978275837524,
              0.551188214112638,
              4.908231604788606
            ],
            [
              0.8711121992550622,
              1.974953259036029,
              4.166666666666667,
              18.83333333333334,
              0.3060759536353455,
              4.783157290449866,
              9.536090662989084,
              0.9683596364731699,
              0.143589569703763,
              0.9399330366739409,
              4.908231604788606
            ],
            [
              0.6251166403444013,
              2.182040974649687,
              5,
              3,
              0.2226866909807335,
              7.998507282169458,
              1.374859608436836,
              -1.349497783941249,
              0.9977620065908258,
              0.01664081720612209,
              4.908231604788606
            ],
            [
              0.5450412023337678,
              2.447535052908067,
              3,
              6.25,
              0.1821310990418596,
              5.504171037262032,
              2.553589576816884,
              -0.6011495988833289,
              0.9296669976892867,
              0.2288981929726921,
              4.908231604788606
            ],
            [
              0.6182868865517868,
              2.011364441718707,
              5,
              11,
              0.2351212420843756,
              8.086860822627536,
              5.468924363901214,
              -0.5333767168142985,
              0.8476388391360087,
              0.3168970209202754,
              4.908231604788606
            ],
            [
              0.7572749771834323,
              1.85312875599147,
              2.666666666666667,
              10.33333333333333,
              0.2900987948949938,
              3.521398101103146,
              5.576155083624906,
              0.4186348868535631,
              0.3762133814578832,
              0.8255992853629877,
              4.908231604788606
            ],
            [
              0.8994290043607128,
              2.015945057539268,
              5.5,
              7.5,
              0.3085123847793806,
              6.114990703362112,
              3.720339486411776,
              -0.4878847230057458,
              0.8724972728762344,
              0.2774414883542375,
              4.908231604788606
            ],
            [
              0.7303598894510044,
              2.258398177188246,
              6,
              8,
              0.2443690232419071,
              8.215128030251044,
              3.54233371280886,
              -0.9520321561197882,
              0.9659582817921482,
              0.1020106236804477,
              4.908231604788606
            ],
            [
              0.5592146980050282,
              2.201974898436982,
              4.25,
              2.75,
              0.2025267293218894,
              7.599943304712255,
              1.248878905001152,
              -1.293961840251147,
              0.9961878967506624,
              0.02734762941678126,
              4.908231604788606
            ],
            [
              0.5230726989114747,
              2.476927301088524,
              3,
              6,
              0.174357566303825,
              5.735340434022008,
              2.422356117340709,
              -0.6749853273934873,
              0.9444319549611343,
              0.1966117518909907,
              4.908231604788606
            ],
            [
              0.5740902189264565,
              2.221414300227765,
              2,
              5,
              0.2053619355622245,
              3.483772992579427,
              2.250818318531281,
              -0.2512014047677052,
              0.8426215003928461,
              0.4379903552884929,
              4.908231604788606
            ],
            [
              0.9982311738849443,
              1.923591575682326,
              7,
              3,
              0.3416467251590758,
              7.012403722834263,
              1.559582625503991,
              -1.11095431845766,
              0.9959405025718305,
              0.02266318690376667,
              4.908231604788606
            ],
            [
              0.8183330773595989,
              2.012172587758554,
              7.5,
              13.5,
              0.2891119729751325,
              9.164972316894733,
              6.709166043772734,
              -0.5003444154359072,
              0.8183300551268058,
              0.3231139337759649,
              4.908231604788606
            ],
            [
              0.6741217830571032,
              2.008672403043068,
              5,
              7,
              0.2512759967014229,
              7.417057460041255,
              3.484888819797218,
              -0.8011375495010676,
              0.9443588032616478,
              0.1602895738758314,
              4.908231604788606
            ],
            [
              0.6318510164757379,
              2.34799261540157,
              5.333333333333333,
              5.666666666666666,
              0.2120416688031615,
              8.440808346057516,
              2.413409066747645,
              -1.228018513517042,
              0.988683713694024,
              0.04716721749427999,
              4.908231604788606
            ],
            [
              1.029996869705201,
              1.949389215683684,
              4,
              4,
              0.3457077532705064,
              3.883506948079226,
              2.051924760749808,
              -0.3731653953620436,
              0.8987896291573878,
              0.2844509326901365,
              4.908231604788606
            ],
            [
              0.8343699658268416,
              2.109115936158903,
              5.5,
              11.5,
              0.2834632111755507,
              6.591800071026796,
              5.452521505737454,
              -0.2321158936709162,
              0.7372128768656213,
              0.4485721336508408,
              4.908231604788606
            ],
            [
              0.6616300811294085,
              2.13291003900857,
              9,
              16,
              0.2367581257329527,
              13.60276725120617,
              7.50148843944548,
              -1.24307068268908,
              0.9484607716389339,
              0.1148681541217351,
              4.908231604788606
            ],
            [
              0.9999999999999999,
              2,
              4,
              0,
              0.3333333333333334,
              4.000000000000001,
              0,
              -0.8149574677970557,
              1,
              0.01234567901234573,
              4.908231604788606
            ],
            [
              0.9999999999999999,
              2,
              5,
              0,
              0.3333333333333334,
              5.000000000000001,
              0,
              -1.018696834746319,
              1,
              0.004115226337448541,
              4.908231604788606
            ],
            [
              0.890877591889743,
              2.075432444925737,
              4.833333333333334,
              11.16666666666667,
              0.3003319210847414,
              5.425361887350645,
              5.380404789357637,
              -0.009159530684971395,
              0.6236965803501116,
              0.5852214091664774,
              4.908231604788606
            ],
            [
              0.9669661697647153,
              2.033033830235285,
              5,
              2,
              0.3223220565882384,
              5.170811716418799,
              0.9837514606279515,
              -0.8530690058932502,
              0.9943191785654937,
              0.03923264453610242,
              4.908231604788606
            ],
            [
              1.028055004365329,
              1.971944995634671,
              8,
              3,
              0.3426850014551097,
              7.781684798994592,
              1.521340608709245,
              -1.275478562213238,
              0.9982821732195067,
              0.01062962499754549,
              4.908231604788606
            ],
            [
              0.9533714390235037,
              1.916970578873667,
              2.384615384615385,
              6,
              0.3321455886019984,
              2.501244831770753,
              3.129938490514212,
              0.1280896480374088,
              0.5402967071885793,
              0.7250109736523598,
              4.908231604788606
            ],
            [
              0.6699291283252312,
              2.269473724704449,
              5,
              8.916666666666668,
              0.2279133422064712,
              7.463476043353417,
              3.928957876711208,
              -0.7201204937423564,
              0.9253016962865228,
              0.1930894778854253,
              4.908231604788606
            ],
            [
              0.6913207195916672,
              2.240939510022656,
              4.5,
              13.5,
              0.2357637676934956,
              6.509279806712509,
              6.024258994774703,
              -0.09881783318142645,
              0.6703021609892984,
              0.533957716724437,
              4.908231604788606
            ],
            [
              0.8246768929402667,
              2.175323107059733,
              5,
              5,
              0.2748922976467555,
              6.062980596161995,
              2.298509119759331,
              -0.7669710355008394,
              0.9686846567286099,
              0.1106067255863786,
              4.908231604788606
            ],
            [
              1.080925668395311,
              1.89101932723936,
              7.5,
              4.5,
              0.3637098499410399,
              6.938497455735446,
              2.379668962225473,
              -0.9288128312979881,
              0.9800641695147361,
              0.06713327540859837,
              4.908231604788606
            ],
            [
              0.7640304924165412,
              2.137319413039921,
              3,
              10,
              0.263336211526799,
              3.926544856228634,
              4.678757858553742,
              0.1532554009047227,
              0.5395883959587859,
              0.7062167692159451,
              4.908231604788606
            ],
            [
              1.088096935352166,
              1.911903064647833,
              9,
              0,
              0.3626989784507221,
              8.271321890165162,
              0,
              -1.685193885735839,
              0.9999999999999996,
              0.0001086217990302618,
              4.908231604788606
            ],
            [
              0.5354395317834411,
              2.464560468216559,
              4,
              0,
              0.1784798439278137,
              7.470498090936258,
              0,
              -1.522034551843037,
              0.9999999999999999,
              0.001014744509207244,
              4.908231604788606
            ],
            [
              1.098039433639867,
              1.901960566360132,
              6,
              2,
              0.3660131445466224,
              5.464284629661004,
              1.051546512253664,
              -0.899048470553458,
              0.9952147059295648,
              0.03184347728149339,
              4.908231604788606
            ],
            [
              0.9999999999999999,
              1.912236153083543,
              7,
              0,
              0.3433787465831631,
              7.000000000000001,
              0,
              -1.426175568644847,
              1,
              0.0005628774847252771,
              4.908231604788606
            ],
            [
              0.5351173405902402,
              2.444932413270605,
              2,
              4,
              0.1795665793488721,
              3.737498018273858,
              1.636037044741522,
              -0.4281503284160619,
              0.9246006929840798,
              0.2945362763888308,
              4.908231604788606
            ],
            [
              0.5228038882863701,
              2.477196111713629,
              2,
              0,
              0.1742679627621234,
              3.825526253363448,
              0,
              -0.779410297108058,
              1,
              0.03036932284526084,
              4.908231604788606
            ],
            [
              0.656470452173143,
              2.188751933716016,
              4,
              13,
              0.2307272905727507,
              6.093191227051612,
              5.939457916516322,
              -0.03132152736747455,
              0.6472713458556151,
              0.5755809213270084,
              4.908231604788606
            ],
            [
              1.060129879694936,
              1.939870120305063,
              6,
              1,
              0.3533766265649788,
              5.659683888663308,
              0.5154984292673884,
              -1.048073088966933,
              0.999311879107932,
              0.009502188189606797,
              4.908231604788606
            ],
            [
              0.7068729044133276,
              2.169775516470563,
              2.5,
              11.5,
              0.2457279448129887,
              3.536703676702513,
              5.300087457298957,
              0.3592706951473191,
              0.415023944586061,
              0.7995487575215563,
              4.908231604788606
            ],
            [
              0.936034130064648,
              2.038089394805978,
              7,
              9,
              0.314726043567866,
              7.47835978963346,
              4.415900511006182,
              -0.623943514735421,
              0.904827557336304,
              0.2117816498599416,
              4.908231604788606
            ],
            [
              0.773581263897477,
              2.225120509538792,
              5.5,
              4.5,
              0.2579720566913913,
              7.109789567924331,
              2.022362375749585,
              -1.036509195534154,
              0.986365130651182,
              0.05540145443284383,
              4.908231604788606
            ],
            [
              0.6878417715129198,
              2.272401710836753,
              5.5,
              13.5,
              0.2323598635092509,
              7.99602499845663,
              5.940851010461954,
              -0.4187198472846292,
              0.8011084832186434,
              0.3646744042017567,
              4.908231604788606
            ],
            [
              0.557781329475824,
              2.290714275446492,
              2.5,
              14.5,
              0.1958161102695596,
              4.482043173351427,
              6.329903364824385,
              0.376481865621446,
              0.4456536626249221,
              0.7743331572660501,
              4.908231604788606
            ],
            [
              0.6242617732919256,
              2.353023657162782,
              4,
              13,
              0.2096748154900905,
              6.407568380980245,
              5.524806331813544,
              -0.1798533810640587,
              0.7245634504509862,
              0.4913291279966758,
              4.908231604788606
            ],
            [
              0.6034868713401549,
              2.396513128659845,
              6,
              3,
              0.2011622904467183,
              9.942221256074525,
              1.251818721175807,
              -1.770577110994543,
              0.9996739535631672,
              0.003163536770384168,
              4.908231604788606
            ],
            [
              1.015282372032485,
              1.983811215545868,
              4,
              1,
              0.3385297398645984,
              3.939790653503058,
              0.504080223039186,
              -0.6999894681236921,
              0.9955538497227295,
              0.04788393186897544,
              4.908231604788606
            ],
            [
              0.8731555652541251,
              1.990143890551013,
              6.5,
              13.5,
              0.3049473443945458,
              7.444263380613312,
              6.783429109873177,
              -0.1346379559789735,
              0.6729701102976252,
              0.5067207904791295,
              4.908231604788606
            ],
            [
              0.9129028484275109,
              2.048564234176208,
              7.666666666666666,
              12.33333333333333,
              0.3082603395425512,
              8.398118901559586,
              6.02047674540845,
              -0.4844193077261153,
              0.8286396596383753,
              0.3103029295060984,
              4.908231604788606
            ],
            [
              0.5642872878174211,
              2.107620580151541,
              6,
              4,
              0.2111926442457619,
              10.63288174221876,
              1.897874806153389,
              -1.779664783451388,
              0.9987787328475919,
              0.00843526201910283,
              4.908231604788606
            ],
            [
              0.8721628780880845,
              2.088946965524609,
              5.666666666666667,
              11.33333333333333,
              0.2945391843431261,
              6.497257346115068,
              5.425381074950905,
              -0.218383392934924,
              0.7322689417284794,
              0.4532289748010793,
              4.908231604788606
            ],
            [
              0.6915599052635295,
              2.092598090045064,
              3,
              10,
              0.248391041898065,
              4.338018987461114,
              4.778748507691054,
              0.0897939534475008,
              0.5896511783284708,
              0.6625187511035245,
              4.908231604788606
            ],
            [
              1.359819498526741,
              1.53120017339353,
              6,
              0,
              0.4703598220843383,
              4.412350320392181,
              0,
              -0.8989694610350846,
              0.9999999999999999,
              0.0108288242321215,
              4.908231604788606
            ],
            [
              0.803734782446962,
              2.058156416221853,
              7,
              10,
              0.2808404396438315,
              8.709340634342805,
              4.858717209820694,
              -0.7845235788721415,
              0.924984692134948,
              0.1741772531706272,
              4.908231604788606
            ],
            [
              0.9594936644908728,
              2.035282692063152,
              7,
              6,
              0.320389087616187,
              7.295514560499307,
              2.947993427840651,
              -0.8857612033664212,
              0.9726932294091384,
              0.0858967513174923,
              4.908231604788606
            ],
            [
              1.363133866250203,
              1.543234285681233,
              8,
              0,
              0.4690162412302543,
              5.868829319021264,
              0,
              -1.195711570190672,
              0.9999999999999994,
              0.00234154794543795,
              4.908231604788606
            ],
            [
              0.6014183391492319,
              2.36254663461411,
              2,
              7,
              0.2029100696104421,
              3.325472254187003,
              2.962904476653159,
              -0.07386932947094706,
              0.7304805071256975,
              0.5725322824711225,
              4.908231604788606
            ],
            [
              0.977883426004823,
              2.001136543369965,
              3,
              4,
              0.3282567542540015,
              3.06785033902927,
              1.998864102128632,
              -0.2177945791836117,
              0.8344131246846012,
              0.4176575307946617,
              4.908231604788606
            ],
            [
              0.6364487739165804,
              2.309394347196882,
              4,
              9,
              0.2160497853246228,
              6.284873447685016,
              3.897125673198301,
              -0.486478220008437,
              0.8709419669866183,
              0.3032859517150226,
              4.908231604788606
            ],
            [
              0.5821891531539053,
              2.367287311017009,
              1,
              9,
              0.1973872855830895,
              1.717654811297461,
              3.801819896602883,
              0.4246264750978851,
              0.3837511923197933,
              0.8890671035970753,
              4.908231604788606
            ],
            [
              0.5204233379215991,
              2.455516214010415,
              1,
              2,
              0.174876985516636,
              1.921512597789472,
              0.8144926873578026,
              -0.2255435357515791,
              0.918950281783993,
              0.4382331573468259,
              4.908231604788606
            ],
            [
              0.7301708668817958,
              2.16864360509785,
              5,
              9,
              0.2518860292508304,
              6.847712264052064,
              4.150059502097817,
              -0.5601055223879471,
              0.8849794548804846,
              0.2640233213034038,
              4.816329520289511
            ],
            [
              0.9910524535174389,
              2.063310188089594,
              3,
              3,
              0.3244711155175743,
              3.027084983597401,
              1.453974306586293,
              -0.3266202344304192,
              0.908383492398935,
              0.30223179531212,
              4.816329520289511
            ],
            [
              0.6755940655229377,
              2.206785313231485,
              1.5,
              13.5,
              0.2343876279793834,
              2.220268170708306,
              6.117495852023505,
              0.7940187006483062,
              0.191358378408373,
              0.9400026761612129,
              4.908231604788606
            ],
            [
              0.6109393479374908,
              2.37829272958419,
              4,
              15,
              0.2043800320930618,
              6.547294774029297,
              6.307045307506169,
              -0.04894827421932047,
              0.6552768959304909,
              0.5638636470998879,
              4.908231604788606
            ],
            [
              0.6974264650597921,
              2.302573534940208,
              3,
              0,
              0.232475488353264,
              4.301528763670881,
              0,
              -0.8763907472243548,
              1,
              0.01256410352094617,
              4.908231604788606
            ],
            [
              0.5363978241643775,
              2.335269627317873,
              3,
              4,
              0.1867896729781537,
              5.592863850023111,
              1.712864310488258,
              -0.7905086499482663,
              0.9736791264380571,
              0.126076676861689,
              4.908231604788606
            ],
            [
              0.6029403597610763,
              2.194269386074152,
              5.5,
              9.5,
              0.215550643157452,
              9.121963575600502,
              4.329459299888789,
              -0.9764217872351446,
              0.9449459691753911,
              0.144935142874375,
              4.908231604788606
            ],
            [
              0.6688131403673641,
              2.03192450585498,
              3.5,
              11.5,
              0.2476409144379004,
              5.233150769253021,
              5.659659090120135,
              0.0868965352920592,
              0.5820330591758147,
              0.6438317249507358,
              4.908231604788606
            ],
            [
              1.008220011533978,
              1.95647303302124,
              6,
              2,
              0.3400756828386048,
              5.95108203701608,
              1.022247670294512,
              -1.004197593673628,
              0.9970438638979967,
              0.02181865844845776,
              4.908231604788606
            ],
            [
              0.5826562685120102,
              2.41734373148799,
              4,
              0,
              0.19421875617067,
              6.86511107177344,
              0,
              -1.398693383799503,
              0.9999999999999999,
              0.001422868201601646,
              4.908231604788606
            ],
            [
              0.6189222227185677,
              2.343987003539181,
              4,
              11,
              0.208890038626086,
              6.462847597280175,
              4.692858784366604,
              -0.36061640025029,
              0.8120881322494276,
              0.3853399629767443,
              4.908231604788606
            ],
            [
              0.9669661697647153,
              2.031435268690235,
              6,
              5,
              0.3224938987032319,
              6.20497405970256,
              2.461313967057264,
              -0.7627309373487753,
              0.96772528439229,
              0.1064632931385712,
              4.908231604788606
            ],
            [
              1.176362954618883,
              1.688017796207804,
              4.833333333333334,
              3.166666666666667,
              0.4106866568906293,
              4.108709233281862,
              1.875967583861203,
              -0.4548973702142202,
              0.9209275192390562,
              0.2306845739307408,
              4.908231604788606
            ],
            [
              0.6210779095369641,
              2.152642732146665,
              4,
              12,
              0.2239150908723,
              6.440415829605248,
              5.57454324435589,
              -0.1764123323774267,
              0.7216660622518849,
              0.4967656594057944,
              4.908231604788606
            ],
            [
              0.5897193750787466,
              2.369053915692772,
              2,
              9,
              0.1993121192887927,
              3.391443599310155,
              3.798984877627055,
              0.08303220204997885,
              0.6196866007307961,
              0.6758419192706501,
              4.908231604788606
            ],
            [
              1.435815182781038,
              1.514651714522069,
              5,
              0,
              0.486639990468442,
              3.482342337622781,
              0,
              -0.7094902233678851,
              1,
              0.02729222699528133,
              4.908231604788606
            ],
            [
              0.5710025959762753,
              2.2574923191516,
              5.5,
              5.5,
              0.2018750654004483,
              9.632180376686975,
              2.436331655855637,
              -1.466077663044847,
              0.9928547633094883,
              0.03222825394203199,
              4.908231604788606
            ],
            [
              0.6111893597128217,
              2.248007164341958,
              4,
              14,
              0.2137626268676563,
              6.544616552028117,
              6.227738159410233,
              -0.06456060311186797,
              0.6633300142468865,
              0.5570641600833821,
              4.908231604788606
            ],
            [
              1.303530046701053,
              1.684760879215106,
              9,
              0,
              0.4362125639763179,
              6.904328766933311,
              0,
              -1.406683572184585,
              1,
              0.0005718518512498605,
              4.908231604788606
            ],
            [
              0.542292215243218,
              2.457707784756781,
              3,
              2,
              0.1807640717477394,
              5.532072774923572,
              0.8137663933867237,
              -0.9613047552469893,
              0.9954335154133824,
              0.0442083722770712,
              4.908231604788606
            ],
            [
              1.303054446727512,
              1.631477961294301,
              5.5,
              1.5,
[truncated: 4,673,791 more chars]
