# Supplementary material for: Variation in selection constraints on teleost TLRs with emphasis on their repertoire in the Walking catfish, Clarias batrachus
Source: Sci Rep. 2020 Dec 7;10:21394. doi: 10.1038/s41598-020-78347-6 (PMC7721727; doi:10.1038/s41598-020-78347-6)
Supplement: Supplementary file 26 — Supplementary Information 26. [file 41598_2020_78347_MOESM26_ESM.zip › T2/slac/tree.new]

((((((((((OFTLR2_2642_BP:0.06033616089544275,(SMTLR2_2642_BP:0.1040331649103675,TOTLR2_2642_BP:0.09190208449909515):0.04298290202143012):0.06258333613550852,TRTLR2_2642_BP:0.1971132553659007):0.1926238194923316,(OMTLR2_2642_BP:0.02920794414083796,STTLR2_2642_BP:0.0289018315140335):0.1906978915289589):0.1771719757695077,((((PHTLR2_2642_BP:0.05726075943883912,IPTLR2_2642_BP:0.09322352913022315):0.009376664136529567,CBTLR2_2642_BP:0.1292039351548336):0.02895436675461435,TFTLR2_2642_BP:0.1100311905706923):0.1728126117458068,(((CCATLR2_2642_BP:0.06487777531315765,CCTLR2_2642_BP:0.0527994214166907):0.02876533974281511,(MATLR2_2642_BP:0.01879748616650548,CITLR2_2642_BP:0.02090672902225984):0.03443743260239029):0.04871997162215922,DRTLR2_2642_BP:0.1159653593359065):0.2045253679892673):0.1483439133335826):0.1263788168520566,GMTLR2_2642_BP:0.8043189064406442):0.2566786823595849,ONTLR2_2642_BP:0.1624692956960871):0.08721972926110798,SATLR2_2642_BP:0.1929164137046618):0.02565747909011723,(SDTLR2_2642_BP:0.1048534575220445,ATTLR2_2642_BP:0.1517782716936172):0.04476799762955092):0.01352269369402175,MMTLR2_2642_BP:0.1224956092380171):0.006356902157862662,(ECTLR2_2642_BP:0.118912490283259,PFTLR2_2642_BP:0.0657434647065308):0.02309878934043571,LMTLR2_2642_BP:0.0845063853693186):0
