# Supplementary material for: Variation in selection constraints on teleost TLRs with emphasis on their repertoire in the Walking catfish, Clarias batrachus
Source: Sci Rep. 2020 Dec 7;10:21394. doi: 10.1038/s41598-020-78347-6 (PMC7721727; doi:10.1038/s41598-020-78347-6)
Supplement: Supplementary file 26 — Supplementary Information 26. [file 41598_2020_78347_MOESM26_ESM.zip › T2/struct/S503516_results/Bsites.clr]

cluster 1
COF	4qc0B	BS01_XG1	118.846 76.860 88.019	0.98 :109,111,133,135,162,186
COF	5awbA	BS01_M0A	119.550 77.005 88.049	0.83 :109,111,135,162,186
COF	4r6aB	BS01_HB2	117.973 75.501 86.425	1.05 :109,111,133,135,162
cluster 2
COF	4r09A	BS02_06S	104.732 81.614 79.766	1.15 :56,79,80,103,104,106,130,132,157
COF	4r07A	BS02_UCG	104.941 82.708 79.408	1.12 :79,80,103,104,106,127,130,132
COF	4r08A	BS02_UCG	105.848 81.535 80.435	1.09 :80,103,104,106,130,132
TMS	4arrA	BS01_I3C	103.945 79.669 78.475	0.27 :56,58,80,81,82,104,105,106,128,130
cluster 3
COF	3w3lB	BS02_RX8	114.394 69.552 81.193	1.00 :61,63,86,88,111,135
COF	3w3jA	BS02_C09	114.394 69.552 81.193	0.95 :61,63,86,88,111,135
COF	4qbzB	BS01_D80	114.193 70.034 81.870	1.07 :61,63,86,88,109,111,135
COF	3w3nA	BS02_RX8	113.746 68.160 79.699	0.80 :61,63,88,111
cluster 4
FIN	2a0zA	2A0ZA06	100.146 94.583 123.051	0.55 :296,297,298,320,322
FIN	3cigA	3CIGA03	100.146 94.583 123.051	0.56 :296,297,298,320,322
FIN	1ziwA	1ZIWA03	100.260 96.585 122.910	0.55 :297,298,322
cluster 5
TMS	4mn8A	BS01_III	74.543 81.081 101.080	0.26 :308,310,366,368,370,395,399,400,421,423,425,446,465,466,488,490,491,510
FIN	3a7cA	3A7CA01	73.835 81.277 99.519	0.48 :15,399,422,423,424,425,446
FIN	2a0zA	2A0ZA10	73.022 79.938 102.775	0.55 :398,399,423,424,425,426,446
cluster 6
SST	2z82A	BS01_UUU	67.370 75.992 99.243	0.54 :425,444,446,448,467,490
SST	2z81A	BS02_UUU	67.156 76.114 99.029	0.54 :425,444,446,467,490
FIN	3fxiA	3FXIA03	65.763 74.693 96.577	0.63 :448,464,487
cluster 7
FIN	2z81A	2Z81A01	110.647 92.273 110.091	0.47 :229,230,231,232,233,234,235,236,237,250,251,252,253,254,255,256,257,258,259,260,261,262,263,264,265,266,267,268,269,270,285,286,287,290,292
FIN	2z7xA	2Z7XA04	109.493 92.874 110.486	0.48 :229,230,233,234,249,250,251,252,253,254,255,256,257,258,259,260,261,262,263,264,266,269,282,285,287,290,292,294
FIN	3a7bA	3A7BA01	109.188 91.381 112.954	0.47 :250,251,252,253,254,255,256,257,258,259,260,261,262,263,264,266,272,287,290,292,293
cluster 8
SST	3j0aA	BS02_UUU	98.386 76.605 64.168	0.52 :51,52,76
cluster 9
SST	3j0aA	BS03_UUU	121.270 92.858 105.015	0.53 :216,219,235,238
cluster 10
CON	NTAPP	NTAPP	60.849 86.332 92.669	0.33 :442,480,483,485
cluster 11
COF	3w3kA	BS02_L07	122.674 82.279 90.528	0.89 :136,163,186
cluster 12
TMS	3e6jA	BS01_DR2	110.565 81.112 86.534	0.27 :82,106,130,132,157,159,160,181
COF	3fxiA	BS02_NAG	110.046 81.016 85.296	1.38 :108,130,157
cluster 13
TMS	3ciyA	BS02_NUC	90.462 66.917 83.683	0.33 :88,111,135,161,536,565,567,578
cluster 14
COF	3b2dA	BS02_MAN	63.977 65.731 93.752	1.32 :490,512
cluster 15
COF	5hg4B	BS02_61S	101.725 83.236 75.934	0.93 :79,104
cluster 16
FIN	1ziwA	1ZIWA04	80.206 84.243 106.447	0.55 :369,370,371,396,397,398,399
cluster 17
FIN	2z7xB	2Z7XB04	87.778 81.572 114.767	0.48 :345,348,349,350,351,372
cluster 18
TMS	3wpdA	BS01_NUC	110.201 83.436 93.381	0.27 :86,106,108,109,130,132,157,159,181,184,205,207,234,236,286,288,290
cluster 19
FIN	2a0zA	2A0ZA04	110.159 100.813 116.414	0.55 :270,274,277,299,302
cluster 20
CON	NTAPP	NTAPP	79.761 89.622 105.287	0.38 :367,369,395,396,397
