# Supplementary material for: Variation in selection constraints on teleost TLRs with emphasis on their repertoire in the Walking catfish, Clarias batrachus
Source: Sci Rep. 2020 Dec 7;10:21394. doi: 10.1038/s41598-020-78347-6 (PMC7721727; doi:10.1038/s41598-020-78347-6)
Supplement: Supplementary file 26 — Supplementary Information 26. [file 41598_2020_78347_MOESM26_ESM.zip › T2/struct/S503516_results/Bsites.inf]

SITE 1	0.02	3
COF	4qc0B	BS01_XG1	118.846 76.860 88.019	0.98 :109,111,133,135,162,186
HB2(1),M0A(1),XG1(1)

SITE 2	0.02	4
TMS	4arrA	BS01_I3C	103.945 79.669 78.475	0.27 :56,58,80,81,82,104,105,106,128,130
UCG(2),06S(1),I3C(1)

SITE 3	0.02	4
COF	3w3lB	BS02_RX8	114.394 69.552 81.193	1.00 :61,63,86,88,111,135
RX8(2),C09(1),D80(1)

SITE 4	0.02	3
FIN	2a0zA	2A0ZA06	100.146 94.583 123.051	0.55 :296,297,298,320,322
3CIGA03(1),1ZIWA03(1),2A0ZA06(1)

SITE 5	0.02	3
TMS	4mn8A	BS01_III	74.543 81.081 101.080	0.26 :308,310,366,368,370,395,399,400,421,423,425,446,465,466,488,490,491,510
III(1),2A0ZA10(1),3A7CA01(1)

SITE 6	0.02	3
SST	2z82A	BS01_UUU	67.370 75.992 99.243	0.54 :425,444,446,448,467,490
UUU(2),3FXIA03(1)

SITE 7	0.02	3
FIN	2z81A	2Z81A01	110.647 92.273 110.091	0.47 :229,230,231,232,233,234,235,236,237,250,251,252,253,254,255,256,257,258,259,260,261,262,263,264,265,266,267,268,269,270,285,286,287,290,292
2Z7XA04(1),3A7BA01(1),2Z81A01(1)

SITE 8	0.01	1
SST	3j0aA	BS02_UUU	98.386 76.605 64.168	0.52 :51,52,76
UUU(1)

SITE 9	0.01	1
SST	3j0aA	BS03_UUU	121.270 92.858 105.015	0.53 :216,219,235,238
UUU(1)

SITE 10	0.01	1
CON	NTAPP	NTAPP	60.849 86.332 92.669	0.33 :442,480,483,485

SITE 11	0.01	1
COF	3w3kA	BS02_L07	122.674 82.279 90.528	0.89 :136,163,186
L07(1)

SITE 12	0.01	2
TMS	3e6jA	BS01_DR2	110.565 81.112 86.534	0.27 :82,106,130,132,157,159,160,181
DR2(1),NAG(1)

SITE 13	0.01	1
TMS	3ciyA	BS02_NUC	90.462 66.917 83.683	0.33 :88,111,135,161,536,565,567,578
NUC(1)

SITE 14	0.01	1
COF	3b2dA	BS02_MAN	63.977 65.731 93.752	1.32 :490,512
MAN(1)

SITE 15	0.01	1
COF	5hg4B	BS02_61S	101.725 83.236 75.934	0.93 :79,104
61S(1)

SITE 16	0.01	1
FIN	1ziwA	1ZIWA04	80.206 84.243 106.447	0.55 :369,370,371,396,397,398,399
1ZIWA04(1)

SITE 17	0.01	1
FIN	2z7xB	2Z7XB04	87.778 81.572 114.767	0.48 :345,348,349,350,351,372
2Z7XB04(1)

SITE 18	0.01	1
TMS	3wpdA	BS01_NUC	110.201 83.436 93.381	0.27 :86,106,108,109,130,132,157,159,181,184,205,207,234,236,286,288,290
NUC(1)

SITE 19	0.01	1
FIN	2a0zA	2A0ZA04	110.159 100.813 116.414	0.55 :270,274,277,299,302
2A0ZA04(1)

SITE 20	0.01	1
CON	NTAPP	NTAPP	79.761 89.622 105.287	0.38 :367,369,395,396,397
