# Supplementary material for: Variation in selection constraints on teleost TLRs with emphasis on their repertoire in the Walking catfish, Clarias batrachus
Source: Sci Rep. 2020 Dec 7;10:21394. doi: 10.1038/s41598-020-78347-6 (PMC7721727; doi:10.1038/s41598-020-78347-6)
Supplement: Supplementary file 26 — Supplementary Information 26. [file 41598_2020_78347_MOESM26_ESM.zip › T2/struct/S503516_results/lscore.txt]

		%%%%%%%%%%%%%%%%%%%%%%%%%%%%%%%%%%%%%%%%%%%%%%%%%%%
		% B-factor and local structure quality estimation %
		%       in I-TASSER structure modeling            %
		%%%%%%%%%%%%%%%%%%%%%%%%%%%%%%%%%%%%%%%%%%%%%%%%%%%

1. How was the local accuracy estimated?

    The local accuracy was defined as the distance deviation (in Angstrom) between residue positions 
    in the model and the native structure. It was estimated using support vector regression that makes 
    use of the coverage of threading alignment, divergence of I-TASSER simulation decoys, and 
    sequence-based secondary structure and solvent accessibility predictions. Large-scale benchmark 
    tests show that the estimated local accuracy has an average error of 2.21 Angstrom and the
    Pearson's correlation coefficient between estimated and actual error is 0.7. 

    Based on these tests, the local accuracy estimations tend to be  more accurate for residues:
	 1) that have higher threading alignment coverage
	 2) that are located at alpha-helix and beta-strand regions
	 3) that are buried (at 25% threshold)

    The estimated local accuracy for each model is available at the columns 61-66 in the model's PDB file
    and also at the bottom of this page (columns with label RSQ_*).

2. What is normalized B-factor?

    Normalized B-factor for a target protein is defined as z-score-based normalization of the 
    raw B-factor values. The normalized B-factor (called B-factor profile, BFP) is predicted using a 
    combination of both template-based assignment and profile-based prediction. Based on the distributions
    and predictions of the BFP, residues with BFP values higher than 0 are less stable in experimental 
    structures. The estimated normalized B-factor is shown at the bottom of this page.

For more information about the local accuracy and normalized B-factor predictions, please refer to the 
following article:

J Yang, Y Wang, Y Zhang. ResQ: An approach to unified estimation of B-factor and residue-specific error 
in protein structure prediction, Journal of Molecular Biology, 428: 693-701 (2016).
#RES	SS	SA	COV	BFP	RSQ_1	RSQ_2	RSQ_3	RSQ_4	RSQ_5	
1	C	E	0.12	1.82	28.17	30.47	32.29	53.09	54.09	
2	C	E	0.11	1.13	27.77	29.98	32.26	52.60	53.85	
3	C	B	0.08	0.44	26.69	28.84	31.17	51.24	52.34	
4	H	B	0.05	-0.05	26.06	28.09	30.67	51.17	51.82	
5	H	B	0.04	-0.28	25.32	27.28	30.15	50.82	50.72	
6	H	B	0.04	-0.46	24.31	26.82	29.63	49.54	49.79	
7	H	B	0.04	-0.70	22.46	26.03	27.52	47.41	47.78	
8	H	B	0.04	-0.85	21.56	25.84	26.67	47.70	47.55	
9	H	B	0.04	-0.90	21.18	25.63	27.16	48.17	48.25	
10	H	B	0.04	-0.79	19.76	24.69	26.13	47.20	47.63	
11	H	B	0.04	-0.72	18.57	24.07	24.45	46.44	46.29	
12	H	B	0.05	-0.69	18.23	24.24	25.54	47.85	47.30	
13	H	B	0.06	-0.73	17.94	23.78	26.49	47.55	47.61	
14	H	B	0.09	-0.75	16.87	22.93	25.03	45.89	46.16	
15	H	B	0.09	-0.73	16.32	23.05	24.84	45.36	45.32	
16	H	B	0.10	-0.32	17.11	23.52	27.28	46.70	46.83	
17	H	B	0.10	-0.32	17.00	23.02	27.66	45.31	46.14	
18	H	B	0.10	-0.30	16.58	22.98	26.52	43.02	44.20	
19	H	B	0.13	-0.07	15.80	21.56	25.11	39.40	40.75	
20	H	B	0.14	0.04	15.35	21.02	23.62	36.62	37.69	
21	C	B	0.17	0.16	14.10	19.97	21.05	32.45	33.28	
22	C	E	0.21	0.56	13.11	19.31	18.68	28.60	29.08	
23	C	E	0.23	0.53	12.14	18.20	16.05	24.09	24.72	
24	C	E	0.26	0.52	11.44	17.57	14.17	20.83	22.19	
25	C	B	0.31	0.25	9.95	15.66	11.49	16.20	17.90	
26	C	B	0.41	0.04	8.37	14.37	9.24	11.56	14.30	
27	C	E	0.61	0.16	6.35	12.09	7.05	8.53	10.37	
28	C	B	0.71	0.12	4.35	9.28	5.66	6.53	7.68	
29	C	B	0.74	0.16	4.42	7.91	7.56	7.07	7.00	
30	C	E	0.75	0.16	3.85	6.08	5.47	6.81	6.84	
31	C	B	0.74	0.24	3.85	5.88	5.53	7.06	6.35	
32	C	E	0.78	0.62	4.00	6.90	5.71	7.07	6.44	
33	C	E	0.85	0.78	3.02	5.06	5.38	6.20	6.31	
34	C	E	0.91	0.68	2.58	4.94	4.90	6.12	5.93	
35	C	B	0.91	0.30	3.72	6.54	4.90	5.66	6.63	
36	S	B	0.92	-0.11	2.10	4.80	4.51	5.30	4.86	
37	S	B	0.92	-0.27	2.02	4.64	4.51	5.25	4.80	
38	S	B	0.92	-0.21	1.99	4.61	4.62	5.26	4.86	
39	S	B	0.92	-0.23	2.14	4.59	4.65	5.35	4.86	
40	C	B	0.92	-0.12	2.38	4.90	5.04	5.55	5.18	
41	C	E	0.92	-0.02	2.50	5.13	5.25	5.60	5.35	
42	C	E	0.92	-0.03	2.48	5.08	5.21	5.61	5.33	
43	C	E	0.92	0.04	2.51	5.20	5.20	5.66	5.38	
44	C	B	0.93	-0.08	2.45	5.18	5.11	5.65	5.34	
45	C	B	0.92	0.07	2.49	5.30	5.08	5.70	5.37	
46	C	B	0.92	0.06	2.30	5.12	4.83	5.54	5.15	
47	C	B	0.92	-0.08	2.52	5.38	5.13	5.68	5.37	
48	C	B	0.93	0.02	2.66	5.83	5.25	5.99	5.46	
49	C	E	0.96	0.26	2.57	5.45	5.32	5.71	5.45	
50	C	B	0.96	0.08	2.66	5.80	5.22	5.92	5.41	
51	C	B	0.96	0.21	2.60	5.81	5.17	5.88	5.33	
52	C	E	0.97	0.26	2.58	5.88	5.06	5.70	5.25	
53	C	E	0.98	0.16	2.51	5.65	4.95	5.78	5.15	
54	C	B	0.98	-0.14	2.31	4.90	4.79	5.63	5.07	
55	C	E	0.98	-0.19	2.37	5.35	4.67	5.73	5.02	
56	S	B	0.98	-0.48	1.83	4.50	4.11	5.26	4.59	
57	S	E	0.98	-0.53	1.84	4.51	4.17	5.24	4.64	
58	S	B	0.98	-0.59	1.80	4.45	4.23	5.22	4.61	
59	C	B	0.98	-0.66	2.26	4.92	4.68	5.59	5.03	
60	C	B	0.98	-0.57	2.19	4.74	4.71	5.53	5.03	
61	C	E	0.98	-0.44	2.26	4.69	4.81	5.54	5.03	
62	C	B	0.97	-0.49	2.31	4.83	4.88	5.58	5.11	
63	C	B	0.98	-0.42	2.21	4.76	4.75	5.52	5.03	
64	C	B	0.98	-0.44	2.28	4.93	4.76	5.62	5.12	
65	C	E	0.98	-0.22	2.25	4.86	4.66	5.67	5.09	
66	C	E	0.98	-0.14	2.31	4.96	4.65	5.74	5.10	
67	C	B	0.98	-0.35	2.12	4.91	4.46	5.57	4.96	
68	C	E	0.98	-0.19	2.34	5.26	4.61	5.76	5.21	
69	H	E	0.98	0.06	2.39	5.42	4.63	5.81	5.24	
70	H	E	0.98	0.07	2.43	5.49	4.75	5.79	5.26	
71	H	B	0.98	-0.16	2.38	5.32	4.71	5.74	5.20	
72	H	B	0.99	-0.34	2.38	5.33	4.75	5.71	5.17	
73	C	E	0.99	-0.00	2.42	5.49	4.85	5.71	5.21	
74	C	E	0.99	-0.03	2.47	5.52	4.98	5.70	5.26	
75	C	B	0.99	-0.23	2.41	5.37	4.83	5.68	5.15	
76	C	E	0.99	-0.17	2.40	5.39	4.76	5.71	5.08	
77	C	E	0.99	-0.25	2.36	5.28	4.70	5.69	5.00	
78	C	B	0.99	-0.44	2.27	5.08	4.59	5.66	5.00	
79	C	B	0.99	-0.38	2.19	4.91	4.39	5.65	4.80	
80	S	B	0.99	-0.60	1.73	4.34	3.85	5.20	4.37	
81	S	B	0.99	-0.80	1.73	4.37	3.89	5.18	4.41	
82	S	B	0.99	-0.68	1.78	4.31	3.87	5.25	4.46	
83	C	B	0.99	-0.71	2.16	4.72	4.44	5.62	4.87	
84	C	B	0.99	-0.53	2.09	4.57	4.31	5.58	4.80	
85	C	E	0.99	-0.46	2.08	4.39	4.28	5.57	4.83	
86	C	B	0.99	-0.55	2.27	4.47	5.04	5.54	4.85	
87	C	B	0.99	-0.33	1.91	4.34	4.61	5.23	4.76	
88	C	B	0.99	-0.44	3.21	6.58	6.90	5.59	6.18	
89	C	E	0.99	-0.14	3.09	5.75	6.17	6.94	6.19	
90	C	E	0.99	-0.06	2.37	5.14	5.21	5.61	5.31	
91	C	B	0.99	-0.30	2.65	5.60	4.82	5.82	5.68	
92	C	E	0.99	-0.14	2.82	6.11	5.67	6.09	5.50	
93	H	E	0.99	0.03	2.90	6.41	5.62	6.02	5.58	
94	H	E	0.99	-0.07	2.42	5.16	4.95	5.81	5.09	
95	H	B	0.99	-0.40	2.28	5.18	4.37	5.78	5.06	
96	H	B	0.99	-0.33	2.30	5.22	4.47	5.78	5.01	
97	H	E	0.99	0.03	2.37	5.43	4.55	5.81	5.09	
98	C	E	0.99	-0.11	2.38	5.44	4.66	5.76	5.09	
99	C	B	0.99	-0.30	2.30	5.26	4.50	5.73	4.96	
100	C	E	0.99	-0.21	2.31	5.31	4.50	5.76	4.91	
101	C	E	0.99	-0.36	2.27	5.18	4.45	5.72	4.85	
102	C	B	0.99	-0.52	2.20	5.01	4.29	5.68	4.80	
103	C	E	0.99	-0.47	2.15	4.87	4.16	5.69	4.71	
104	S	B	0.99	-0.72	1.66	4.28	3.62	5.23	4.25	
105	S	B	0.99	-0.92	1.65	4.24	3.64	5.20	4.28	
106	S	B	0.99	-0.81	1.71	4.11	3.67	5.27	4.27	
107	C	B	0.99	-0.75	2.08	4.61	4.23	5.63	4.81	
108	C	B	0.99	-0.56	2.02	4.43	4.20	5.63	4.74	
109	C	E	0.99	-0.34	2.07	4.42	4.38	5.67	4.82	
110	C	B	0.98	-0.50	2.19	4.55	4.45	5.72	4.88	
111	C	E	0.99	-0.39	2.07	4.44	4.34	5.62	4.78	
112	C	B	0.99	-0.29	2.17	4.59	4.23	5.76	4.82	
113	C	E	0.99	-0.16	2.11	4.63	4.20	5.73	4.84	
114	C	E	0.99	-0.20	2.09	4.75	4.06	5.72	4.85	
115	C	B	0.99	-0.34	2.05	4.79	3.99	5.70	4.78	
116	C	B	0.99	-0.31	2.18	5.06	4.03	5.80	4.94	
117	H	E	0.98	-0.21	2.23	5.20	4.06	5.87	4.94	
118	H	E	0.99	-0.16	2.27	5.30	4.19	5.86	4.99	
119	H	B	0.99	-0.46	2.23	5.15	4.16	5.80	4.95	
120	H	B	0.99	-0.51	2.21	5.10	4.14	5.79	4.87	
121	C	E	0.94	-0.21	2.34	5.37	4.35	5.89	5.01	
122	C	E	0.92	-0.25	2.41	5.47	4.51	5.91	5.05	
123	C	B	0.92	-0.36	2.34	5.29	4.38	5.88	4.94	
124	C	E	0.98	-0.25	2.29	5.28	4.37	5.82	4.82	
125	C	E	0.99	-0.30	2.22	5.11	4.28	5.76	4.73	
126	C	B	0.99	-0.44	2.15	4.94	4.11	5.73	4.68	
127	C	E	0.99	-0.38	2.10	4.81	4.02	5.72	4.59	
128	S	E	0.99	-0.55	1.61	4.20	3.47	5.24	4.13	
129	S	B	0.99	-0.77	1.61	4.17	3.46	5.24	4.17	
130	S	B	0.99	-0.74	1.61	4.05	3.53	5.23	4.19	
131	C	E	0.99	-0.64	2.08	4.50	4.03	5.71	4.67	
132	C	E	0.99	-0.57	1.98	4.35	4.06	5.65	4.65	
133	C	E	0.99	-0.47	2.04	4.38	4.23	5.70	4.73	
134	C	B	0.99	-0.62	2.13	4.50	4.23	5.73	4.77	
135	C	E	0.99	-0.47	2.05	4.38	4.22	5.65	4.69	
136	C	B	0.99	-0.50	2.05	4.45	4.08	5.70	4.66	
137	C	E	0.99	-0.26	2.16	4.78	4.15	5.87	4.80	
138	C	E	0.98	-0.22	2.31	5.34	4.03	6.19	4.64	
139	C	B	0.94	-0.40	2.62	6.05	4.42	6.58	5.42	
140	C	E	0.94	-0.13	2.93	5.32	5.25	7.47	5.86	
141	C	E	0.94	0.01	3.67	6.80	5.51	8.79	7.60	
142	C	B	0.77	-0.04	3.49	6.15	5.20	7.72	6.66	
143	H	B	0.49	-0.05	3.56	6.86	5.28	7.77	5.87	
144	H	B	0.31	-0.14	3.48	6.53	5.29	9.32	7.42	
145	H	E	0.50	-0.22	3.30	6.60	5.10	7.37	6.25	
146	H	B	0.74	-0.40	2.83	6.13	4.63	6.37	5.59	
147	H	B	0.99	-0.43	2.26	5.07	4.06	5.99	4.72	
148	C	E	0.99	-0.11	2.35	5.62	4.18	6.07	4.73	
149	C	E	0.99	-0.01	2.41	5.85	4.26	6.07	4.80	
150	C	B	0.91	-0.36	2.41	5.46	4.33	6.08	4.87	
151	C	E	0.92	-0.32	2.49	5.56	4.42	6.19	4.82	
152	C	E	0.99	-0.37	2.28	5.36	4.17	5.98	4.60	
153	C	E	0.99	-0.46	2.06	4.73	4.04	5.65	4.58	
154	C	E	0.99	-0.40	2.07	4.77	4.01	5.73	4.51	
155	S	E	0.99	-0.56	1.60	4.17	3.47	5.27	4.08	
156	S	B	0.99	-0.72	1.60	4.18	3.44	5.27	4.10	
157	S	E	0.99	-0.50	1.58	4.03	3.42	5.24	4.10	
158	C	E	0.99	-0.33	2.10	4.51	3.99	5.76	4.63	
159	C	E	0.99	-0.56	2.05	4.27	4.02	5.61	4.60	
160	C	E	0.99	-0.32	2.10	4.25	4.22	5.63	4.61	
161	C	B	0.99	-0.52	2.03	4.33	4.12	5.67	4.60	
162	C	E	0.99	-0.38	1.91	4.25	4.03	5.57	4.48	
163	C	B	0.99	-0.52	2.04	4.57	4.03	5.72	4.58	
164	C	E	0.99	-0.19	2.07	4.57	4.13	5.76	4.61	
165	C	E	0.99	-0.11	1.75	4.38	3.75	5.44	4.26	
166	C	B	0.99	-0.29	1.99	4.34	3.96	5.70	4.53	
167	C	E	0.99	-0.14	2.29	4.12	4.29	5.90	5.46	
168	H	E	0.99	-0.02	2.85	4.93	4.56	5.89	6.73	
169	H	E	0.99	0.03	3.13	6.72	4.87	7.59	6.10	
170	H	B	0.98	-0.25	2.76	5.98	4.65	6.89	4.79	
171	C	B	0.96	-0.29	2.84	5.85	4.60	6.94	4.40	
172	C	E	0.96	-0.10	2.76	6.10	4.60	6.78	4.74	
173	C	E	0.96	-0.09	2.38	5.45	4.35	5.93	4.57	
174	C	B	0.99	-0.32	2.18	5.12	4.22	5.83	4.59	
175	C	E	0.99	-0.23	2.20	5.16	4.29	5.83	4.56	
176	C	E	0.99	-0.35	2.15	5.00	4.19	5.79	4.53	
177	C	B	0.99	-0.62	2.10	4.87	4.09	5.76	4.51	
178	C	E	0.99	-0.54	2.07	4.74	4.05	5.74	4.48	
179	S	B	0.99	-0.65	1.61	4.16	3.52	5.28	4.05	
180	S	B	0.99	-0.87	1.59	4.10	3.46	5.26	4.06	
181	S	E	0.99	-0.72	1.60	3.99	3.50	5.25	4.10	
182	C	B	0.99	-0.67	2.10	4.51	4.05	5.76	4.61	
183	C	B	0.99	-0.53	2.05	4.27	4.07	5.60	4.59	
184	C	E	0.99	-0.50	2.04	4.28	4.26	5.64	4.60	
185	C	B	0.99	-0.66	2.04	4.36	4.19	5.69	4.59	
186	C	E	0.99	-0.43	1.94	4.31	4.16	5.59	4.49	
187	C	B	0.99	-0.50	2.08	4.58	4.24	5.74	4.61	
188	C	E	0.99	-0.27	2.12	4.59	4.34	5.68	4.57	
189	S	E	0.99	-0.30	1.94	4.62	4.15	5.58	4.45	
190	S	B	0.98	-0.43	1.89	4.64	4.11	5.54	4.37	
191	C	E	0.98	-0.33	2.24	5.12	4.49	5.89	4.70	
192	H	E	0.94	0.01	2.31	5.29	4.58	5.94	4.74	
193	H	E	0.93	-0.09	2.37	5.39	4.57	6.03	4.81	
194	H	B	0.94	-0.39	2.28	5.17	4.38	5.96	4.73	
195	H	B	0.94	-0.50	2.28	5.20	4.41	6.01	4.70	
196	C	E	0.95	-0.03	2.30	5.36	4.47	5.95	4.70	
197	C	B	0.97	-0.15	2.25	5.26	4.36	5.91	4.65	
198	C	B	0.99	-0.40	2.60	5.74	4.74	6.07	4.58	
199	C	E	0.99	-0.20	2.41	5.48	4.76	6.12	4.68	
200	C	E	0.99	-0.22	2.37	5.31	4.64	5.97	4.59	
201	C	B	0.99	-0.44	2.37	5.52	4.62	5.93	4.57	
202	C	B	0.99	-0.48	2.18	5.09	4.31	5.82	4.52	
203	S	B	0.99	-0.79	1.76	4.52	3.82	5.41	4.13	
204	S	B	0.99	-0.94	1.72	4.42	3.73	5.39	4.13	
205	S	B	0.99	-0.80	1.62	4.18	3.57	5.28	4.07	
206	C	B	0.99	-0.75	2.07	4.71	4.11	5.73	4.60	
207	C	B	0.99	-0.70	2.02	4.53	4.07	5.66	4.59	
208	C	B	0.98	-0.63	2.08	4.54	4.19	5.72	4.65	
209	C	B	0.97	-0.62	2.11	4.54	4.29	5.72	4.71	
210	C	B	0.97	-0.44	2.06	4.38	4.27	5.65	4.68	
211	C	B	0.97	-0.39	2.09	4.35	4.43	5.64	4.66	
212	C	B	0.95	-0.16	2.23	4.52	4.60	5.95	5.00	
213	C	B	0.94	-0.13	2.60	4.58	4.88	6.71	5.80	
214	C	B	0.92	-0.26	2.58	4.74	4.92	6.52	5.53	
215	C	E	0.94	-0.20	2.52	4.95	5.32	6.62	5.60	
216	H	E	0.91	-0.09	2.55	5.36	5.17	6.65	5.51	
217	H	E	0.87	-0.20	2.61	5.29	5.43	6.70	5.41	
218	H	B	0.88	-0.47	2.71	5.46	5.59	6.86	5.41	
219	H	B	0.89	-0.53	2.52	5.02	5.36	7.09	5.66	
220	H	E	0.89	-0.29	3.79	5.41	5.69	9.38	6.66	
221	H	E	0.82	-0.20	6.17	7.65	6.40	12.99	7.32	
222	H	B	0.80	-0.40	7.81	10.97	8.91	14.78	7.50	
223	H	B	0.67	-0.43	6.44	9.69	8.65	11.28	8.70	
224	H	E	0.71	-0.22	8.15	6.61	8.58	11.68	10.52	
225	H	E	0.69	-0.23	7.73	7.62	8.32	12.22	9.14	
226	H	B	0.69	-0.31	7.54	6.52	7.24	10.35	8.70	
227	H	E	0.70	-0.35	7.53	7.75	9.36	14.13	8.42	
228	H	B	0.73	-0.43	8.27	8.71	7.65	14.57	8.22	
229	H	E	0.82	-0.37	10.76	12.32	8.93	16.35	8.74	
230	H	E	0.83	-0.42	11.70	13.22	9.68	15.37	8.94	
231	H	B	0.83	-0.44	12.35	14.54	10.17	18.81	9.88	
232	H	E	0.86	-0.46	13.25	17.02	9.11	22.50	9.74	
233	H	B	0.86	-0.57	11.60	16.16	7.50	21.79	8.72	
234	H	E	0.86	-0.40	13.20	18.05	9.37	23.75	9.63	
235	H	B	0.86	-0.43	13.56	18.46	9.41	23.15	9.28	
236	C	E	0.86	-0.35	12.05	16.57	10.09	22.24	8.62	
237	C	E	0.86	-0.22	10.29	15.21	9.84	20.30	7.75	
238	C	B	0.86	-0.27	9.77	12.82	7.82	16.25	7.28	
239	C	E	0.85	-0.16	8.29	13.49	10.55	11.40	8.31	
240	C	B	0.82	-0.17	7.90	10.62	10.88	11.37	8.41	
241	C	E	0.83	0.01	7.66	9.31	11.24	11.18	7.76	
242	C	E	0.83	-0.08	7.04	7.56	9.93	8.84	7.99	
243	H	B	0.82	-0.17	8.20	7.40	10.74	11.29	8.29	
244	H	E	0.79	-0.01	8.46	8.00	10.05	12.82	7.80	
245	H	B	0.78	-0.08	8.34	10.44	9.93	16.09	7.84	
246	C	B	0.81	-0.16	9.02	12.67	10.00	15.87	8.22	
247	C	E	0.81	-0.01	8.09	10.98	9.62	13.33	8.24	
248	H	B	0.77	-0.16	8.92	10.59	10.50	15.87	13.36	
249	H	B	0.80	-0.23	9.62	10.12	10.91	14.39	13.41	
250	H	E	0.79	-0.17	11.80	10.59	14.52	16.07	16.41	
251	H	E	0.79	-0.15	10.97	9.49	15.18	17.07	15.94	
252	H	B	0.79	-0.19	9.46	9.78	16.03	16.26	14.95	
253	C	E	0.79	-0.04	12.01	12.12	21.67	20.38	15.21	
254	C	E	0.81	-0.13	13.60	11.88	24.64	21.54	13.88	
255	C	B	0.83	-0.27	12.69	10.80	23.46	19.16	10.19	
256	C	E	0.82	-0.33	14.03	12.13	23.95	18.60	11.05	
257	C	B	0.81	-0.51	12.85	11.10	22.47	16.71	8.96	
258	C	E	0.82	-0.42	13.11	10.91	22.55	18.93	9.53	
259	C	E	0.81	-0.44	12.27	10.51	22.97	17.24	9.25	
260	C	B	0.81	-0.59	10.46	9.64	18.74	14.56	9.94	
261	C	B	0.82	-0.56	10.90	9.56	19.41	16.81	8.56	
262	C	B	0.82	-0.59	11.15	9.57	18.50	17.54	11.05	
263	C	B	0.81	-0.56	11.57	12.07	20.55	20.54	11.66	
264	C	B	0.81	-0.44	11.84	14.17	19.00	22.55	11.32	
265	C	B	0.81	-0.40	9.85	12.73	15.08	19.07	10.75	
266	C	E	0.81	-0.20	9.88	13.40	14.50	17.60	9.56	
267	C	B	0.78	-0.23	10.33	12.90	15.73	17.87	8.29	
268	C	B	0.80	-0.25	11.20	14.95	15.62	20.71	9.65	
269	C	B	0.79	-0.06	10.36	13.95	13.18	17.46	9.11	
270	C	E	0.76	0.03	9.61	15.72	11.92	16.67	6.51	
271	C	B	0.75	-0.08	9.93	16.64	13.14	17.23	6.32	
272	H	B	0.78	-0.13	10.22	17.30	12.58	19.05	7.05	
273	H	B	0.76	-0.13	8.16	12.16	10.90	15.65	7.77	
274	H	E	0.74	-0.06	7.84	12.96	11.81	14.23	6.10	
275	H	B	0.75	-0.28	8.07	12.77	12.43	15.16	7.67	
276	H	B	0.76	-0.32	7.69	11.22	11.07	14.98	7.26	
277	H	E	0.76	-0.16	7.70	11.06	11.85	13.72	6.26	
278	H	B	0.78	-0.29	7.80	12.29	13.11	14.01	7.55	
279	H	B	0.81	-0.41	6.42	10.56	10.07	12.00	8.60	
280	H	B	0.81	-0.32	5.56	11.29	7.32	10.36	5.48	
281	H	E	0.81	-0.30	4.99	10.23	6.34	8.81	4.53	
282	C	B	0.84	-0.35	4.83	10.66	5.37	8.31	4.71	
283	C	B	0.77	-0.36	5.10	11.26	5.60	8.17	5.23	
284	H	B	0.79	-0.49	5.00	10.89	4.99	8.35	4.93	
285	H	B	0.80	-0.50	5.50	12.74	4.79	9.11	4.91	
286	H	B	0.86	-0.47	5.46	12.82	4.80	9.14	4.81	
287	C	B	0.86	-0.58	5.43	12.74	4.92	9.02	4.88	
288	C	B	0.86	-0.56	4.75	11.13	4.69	8.08	4.78	
289	C	B	0.86	-0.61	5.13	12.01	4.87	8.61	4.84	
290	C	B	0.86	-0.53	5.17	12.06	5.05	9.49	4.90	
291	C	E	0.87	-0.41	4.73	10.87	5.14	9.11	4.97	
292	C	B	0.89	-0.55	3.90	8.83	5.06	8.27	4.92	
293	C	E	0.89	-0.31	3.57	7.97	5.19	7.72	5.00	
294	C	B	0.89	-0.33	3.79	8.62	5.29	8.03	5.12	
295	C	B	0.89	-0.24	4.25	9.21	5.36	8.96	5.11	
296	C	E	0.88	-0.03	3.98	8.47	5.45	8.55	5.14	
297	C	E	0.86	0.05	4.48	9.87	5.54	9.27	5.16	
298	C	E	0.83	0.03	4.63	10.00	5.50	9.25	5.15	
299	C	B	0.81	-0.07	6.21	14.22	5.53	10.82	5.10	
300	C	B	0.87	-0.14	5.76	13.10	5.28	10.33	4.92	
301	C	E	0.87	0.01	5.08	11.28	5.39	9.86	4.99	
302	C	E	0.84	0.01	6.23	13.96	5.61	11.43	5.06	
303	C	B	0.86	-0.21	5.22	11.67	5.23	9.75	4.96	
304	C	E	0.86	-0.17	5.28	11.79	5.21	9.84	5.01	
305	H	E	0.84	-0.20	6.67	14.83	5.41	11.95	4.89	
306	H	B	0.84	-0.35	6.44	14.21	5.27	11.40	4.92	
307	H	E	0.85	-0.31	6.71	14.80	5.20	11.84	4.86	
308	H	B	0.85	-0.44	5.71	12.62	4.90	9.99	4.84	
309	C	E	0.86	-0.49	7.07	16.19	5.13	11.48	4.83	
310	C	E	0.92	-0.47	7.95	18.57	5.14	12.71	4.73	
311	C	B	0.93	-0.59	7.66	18.05	5.13	12.30	4.81	
312	C	E	0.92	-0.51	8.78	20.82	5.24	14.11	4.76	
313	C	E	0.92	-0.55	8.85	21.02	5.36	14.29	4.81	
314	C	B	0.92	-0.61	7.62	18.21	5.31	12.51	4.88	
315	C	E	0.93	-0.59	7.55	18.12	5.35	12.79	4.83	
316	C	B	0.93	-0.62	5.83	13.87	5.23	10.49	4.92	
317	C	E	0.93	-0.35	7.81	18.43	5.71	13.83	5.06	
318	C	E	0.92	-0.27	8.23	19.22	5.91	14.89	5.12	
319	C	B	0.89	-0.38	6.80	15.66	5.72	12.88	5.18	
320	C	E	0.89	-0.27	7.71	17.77	5.88	14.29	5.14	
321	H	B	0.86	-0.30	9.35	21.42	6.20	16.81	5.22	
322	H	E	0.87	-0.16	9.77	22.35	6.26	17.42	5.17	
323	H	B	0.87	-0.24	8.39	19.11	5.91	15.10	5.11	
324	C	B	0.88	-0.34	7.63	17.47	5.57	13.87	4.94	
325	C	E	0.86	-0.21	7.93	18.07	5.77	14.26	5.01	
326	C	E	0.85	-0.13	10.64	24.21	6.17	18.03	5.02	
327	C	B	0.73	-0.34	10.78	24.06	6.19	17.88	5.29	
328	C	E	0.69	-0.20	11.77	26.38	6.58	19.41	5.28	
329	H	B	0.64	-0.32	12.27	27.15	6.95	20.09	5.35	
330	H	B	0.64	-0.45	11.06	24.44	6.41	18.10	5.06	
331	H	B	0.66	-0.42	10.61	19.12	11.17	17.81	10.38	
332	H	B	0.76	-0.45	9.23	12.17	14.13	15.86	13.31	
333	H	B	0.77	-0.55	7.43	6.45	15.22	12.92	14.80	
334	H	B	0.79	-0.52	8.23	6.36	16.69	13.88	14.46	
335	H	B	0.79	-0.43	9.61	6.11	17.63	15.81	14.16	
336	H	B	0.84	-0.40	12.09	5.50	18.23	19.79	9.93	
337	H	B	0.91	-0.38	11.37	5.01	15.31	19.22	4.90	
338	C	E	0.93	-0.37	11.08	4.95	15.21	19.13	4.14	
339	C	E	0.97	-0.50	8.42	4.80	12.03	14.64	4.34	
340	C	B	0.99	-0.61	5.12	4.61	8.12	9.28	4.56	
341	C	E	0.97	-0.58	2.51	4.48	5.03	5.69	4.59	
342	S	B	0.99	-0.77	3.32	4.06	5.97	7.73	4.28	
343	S	B	0.99	-0.89	1.73	4.05	3.81	5.23	4.32	
344	S	B	0.99	-0.89	1.72	3.90	3.74	5.13	4.27	
345	C	B	0.99	-0.79	2.01	4.32	4.35	5.51	4.69	
346	C	B	0.99	-0.67	2.01	4.26	4.26	5.50	4.71	
347	C	E	0.99	-0.63	2.07	4.37	4.47	5.42	4.82	
348	C	B	0.99	-0.71	2.10	4.49	4.62	5.40	4.86	
349	C	B	0.99	-0.53	2.01	4.50	4.66	5.22	4.81	
350	C	B	0.99	-0.51	2.22	4.75	4.86	5.42	4.94	
351	C	B	0.99	-0.36	2.20	4.83	4.93	5.40	5.05	
352	C	B	0.99	-0.32	2.11	4.76	4.78	5.32	4.96	
353	C	B	0.99	-0.38	1.99	4.61	4.58	5.20	4.80	
354	C	E	0.99	-0.26	2.21	4.92	4.86	5.39	5.02	
355	C	B	0.96	-0.19	2.27	4.97	4.84	5.48	5.06	
356	H	E	0.97	-0.17	2.33	5.04	4.90	5.57	5.07	
357	H	B	0.97	-0.38	2.27	4.91	4.79	5.56	4.99	
358	C	B	0.99	-0.34	2.15	4.71	4.53	5.51	4.82	
359	C	E	0.97	-0.11	2.25	4.91	4.72	5.58	4.89	
360	C	E	0.99	-0.15	2.24	4.94	4.71	5.60	4.83	
361	C	B	0.99	-0.34	2.18	4.77	4.49	5.59	4.74	
362	C	E	0.99	-0.25	2.17	4.72	4.39	5.62	4.69	
363	C	B	0.99	-0.43	2.13	4.62	4.26	5.62	4.61	
364	C	B	0.99	-0.59	2.09	4.48	4.14	5.65	4.62	
365	C	B	0.99	-0.58	2.07	4.37	4.02	5.67	4.58	
366	S	B	0.99	-0.76	1.63	3.87	3.55	5.16	4.19	
367	S	B	0.99	-0.96	1.66	3.91	3.65	5.15	4.28	
368	S	B	0.99	-0.87	1.73	3.86	3.66	5.13	4.30	
369	C	B	0.99	-0.89	2.03	4.29	4.26	5.52	4.74	
370	C	B	0.99	-0.80	2.05	4.29	4.25	5.53	4.79	
371	C	B	0.99	-0.66	2.09	4.42	4.46	5.42	4.89	
372	C	B	0.99	-0.75	2.09	4.46	4.48	5.43	4.86	
373	C	B	0.95	-0.68	2.16	4.62	4.64	5.43	4.90	
374	C	B	0.95	-0.66	2.06	4.57	4.54	5.35	4.91	
375	S	B	0.95	-0.56	1.95	4.41	4.32	5.24	4.77	
376	S	B	0.88	-0.48	2.14	4.67	4.53	5.42	4.96	
377	C	B	0.86	-0.43	2.19	4.52	4.41	5.50	4.71	
378	C	E	0.81	-0.34	2.48	4.95	4.69	5.95	4.86	
379	C	B	0.70	-0.13	3.01	6.66	5.08	5.66	5.32	
380	C	E	0.67	-0.02	4.38	9.69	4.93	7.01	5.02	
381	C	E	0.62	-0.06	4.13	10.86	4.96	8.04	6.53	
382	C	B	0.52	-0.20	4.86	12.71	6.20	9.51	8.79	
383	C	B	0.51	-0.27	6.61	13.50	7.45	10.40	10.03	
384	C	B	0.61	-0.24	7.63	14.09	8.05	11.09	10.29	
385	C	E	0.76	-0.19	7.26	13.69	7.85	11.15	9.05	
386	C	B	0.83	-0.40	5.96	12.92	6.96	10.37	7.68	
387	C	B	0.94	-0.41	2.81	8.15	4.73	6.16	6.03	
388	C	E	0.92	-0.25	2.76	7.47	4.65	6.44	5.23	
389	C	E	0.95	-0.29	4.23	9.61	4.70	9.10	5.95	
390	C	B	0.97	-0.47	6.03	13.83	4.79	11.59	5.05	
391	C	E	0.97	-0.42	6.52	15.68	6.08	13.08	9.25	
392	C	B	0.98	-0.60	4.32	9.78	6.06	9.52	9.75	
393	C	B	0.98	-0.70	4.27	10.25	5.80	9.60	8.96	
394	C	E	0.98	-0.56	3.96	9.32	5.46	8.85	8.40	
395	C	B	0.98	-0.68	3.51	8.46	5.12	8.05	7.54	
396	C	B	0.98	-0.88	3.87	9.46	5.51	8.66	8.30	
397	C	B	0.98	-0.62	3.87	9.48	5.48	8.58	8.25	
398	C	B	0.98	-0.57	4.06	9.84	5.66	8.69	8.91	
399	C	E	0.98	-0.58	3.90	9.38	5.53	8.17	8.60	
400	C	E	0.98	-0.60	4.13	10.00	5.79	8.56	8.98	
401	C	B	0.98	-0.66	4.07	9.96	5.71	8.51	8.89	
402	C	E	0.98	-0.52	3.86	9.72	5.52	8.27	8.54	
403	C	B	0.98	-0.43	4.08	10.10	5.77	8.69	9.08	
404	C	E	0.97	-0.19	5.33	13.16	7.00	11.19	11.66	
405	C	B	0.98	-0.28	6.44	16.11	8.03	13.47	14.67	
406	C	B	0.97	-0.27	5.03	12.27	6.38	10.30	11.07	
407	C	E	0.96	0.01	2.62	5.57	4.62	6.07	5.69	
408	C	E	0.74	-0.03	3.19	5.40	4.96	7.18	6.44	
409	C	B	0.68	-0.02	3.08	5.41	4.95	6.71	5.66	
410	H	B	0.87	-0.08	2.48	5.13	4.24	6.33	5.79	
411	H	E	0.81	-0.23	2.51	5.17	4.40	5.99	5.00	
412	H	B	0.91	-0.57	2.53	4.75	4.35	6.25	4.94	
413	H	B	0.96	-0.48	2.29	4.43	4.06	6.60	5.53	
414	C	E	0.94	-0.13	2.46	4.81	4.27	6.36	5.51	
415	C	E	0.97	-0.27	2.35	4.55	4.13	6.29	5.13	
416	C	B	0.96	-0.37	2.40	4.70	4.04	5.82	5.28	
417	C	E	0.96	-0.18	2.11	4.18	4.07	5.58	4.74	
418	C	E	0.96	-0.34	2.10	4.18	4.08	5.60	4.66	
419	C	B	0.96	-0.61	2.08	4.15	4.02	5.57	4.71	
420	C	B	0.96	-0.60	2.08	4.17	4.05	5.57	4.70	
421	S	B	0.96	-0.72	1.64	3.75	3.58	5.11	4.31	
422	S	B	0.96	-0.87	1.72	3.78	3.57	5.08	4.40	
423	S	B	0.96	-0.78	1.77	3.97	3.68	5.08	4.50	
424	C	B	0.96	-0.76	2.12	4.40	4.27	5.51	5.07	
425	C	B	0.96	-0.65	2.15	4.50	4.42	5.42	5.13	
426	C	E	0.96	-0.45	2.21	4.64	4.53	5.40	5.16	
427	C	B	0.96	-0.56	2.19	4.63	4.47	5.40	5.15	
428	C	B	0.96	-0.43	2.22	4.77	4.60	5.34	5.24	
429	C	B	0.96	-0.33	2.19	4.72	4.48	5.33	5.23	
430	C	E	0.96	-0.05	2.24	4.92	4.63	5.33	4.86	
431	C	E	0.97	-0.00	2.32	5.12	4.52	5.45	5.25	
432	C	B	0.97	-0.06	2.77	5.86	4.57	5.47	6.51	
433	C	B	0.98	-0.04	2.43	4.91	4.36	5.45	5.48	
434	C	E	0.96	0.28	4.37	7.01	5.40	8.36	5.53	
435	H	B	0.94	-0.03	4.46	6.96	5.64	8.66	5.96	
436	H	B	0.95	-0.24	2.91	5.19	4.55	6.49	5.37	
437	C	E	0.95	-0.12	2.13	4.15	4.04	5.46	5.10	
438	C	B	0.93	-0.22	2.14	4.07	4.07	5.62	4.93	
439	C	B	0.94	-0.23	2.11	4.18	4.06	5.55	4.85	
440	C	E	0.94	-0.05	2.14	4.17	4.15	5.57	4.82	
441	C	E	0.94	-0.23	2.10	4.15	4.12	5.56	4.72	
442	C	B	0.94	-0.52	2.06	4.15	4.04	5.50	4.77	
443	C	E	0.94	-0.49	2.08	4.20	4.10	5.51	4.76	
444	H	B	0.94	-0.55	2.06	4.22	4.06	5.47	4.79	
445	H	B	0.94	-0.70	2.03	4.23	4.03	5.40	4.85	
446	C	B	0.94	-0.53	1.96	4.31	4.10	5.35	4.90	
447	C	B	0.94	-0.65	2.14	4.57	4.35	5.47	5.15	
448	C	E	0.94	-0.42	2.22	4.65	4.54	5.42	5.25	
449	C	E	0.94	-0.34	2.29	4.79	4.64	5.41	5.29	
450	C	B	0.94	-0.45	2.36	4.90	4.70	5.47	5.32	
451	C	B	0.94	-0.35	2.32	4.94	4.69	5.44	5.41	
452	C	B	0.94	-0.35	2.30	4.92	4.60	5.35	5.42	
453	C	E	0.94	-0.07	2.31	5.02	4.64	5.31	5.49	
454	C	E	0.94	0.01	2.31	5.09	4.73	5.22	5.52	
455	C	B	0.94	-0.22	2.34	5.05	4.70	5.30	5.52	
456	C	B	0.94	-0.18	2.28	4.73	4.53	5.32	5.23	
457	C	E	0.93	0.04	2.37	5.06	4.53	5.48	5.56	
458	C	B	0.92	-0.06	2.50	5.62	4.46	6.08	5.13	
459	C	B	0.93	-0.29	3.35	7.43	5.90	6.69	4.70	
460	C	B	0.95	-0.33	4.31	8.22	8.35	7.13	5.27	
461	C	E	0.95	-0.14	5.15	9.43	10.90	6.99	4.94	
462	C	E	0.95	-0.33	4.92	9.30	10.54	6.46	5.02	
463	C	B	0.94	-0.48	3.78	6.66	8.17	5.66	5.00	
464	C	E	0.94	-0.42	3.82	6.70	8.10	5.55	5.04	
465	H	B	0.94	-0.56	3.22	6.41	7.35	5.86	5.36	
466	H	B	0.94	-0.66	2.48	5.06	5.17	5.37	5.42	
467	C	E	0.94	-0.45	2.55	5.34	5.74	5.15	5.49	
468	C	B	0.94	-0.58	2.43	5.16	5.36	5.30	5.52	
469	C	E	0.94	-0.37	2.45	5.06	5.24	5.30	5.68	
470	C	E	0.94	-0.28	2.42	4.97	5.06	5.30	5.71	
471	C	B	0.94	-0.42	2.44	4.96	4.81	5.31	5.83	
472	C	E	0.94	-0.34	2.58	5.22	5.33	5.37	5.76	
473	C	B	0.94	-0.30	2.70	4.96	5.23	5.41	5.71	
474	C	E	0.97	0.05	4.27	6.45	9.28	5.36	5.78	
475	C	E	0.97	0.03	4.70	7.09	10.85	5.28	5.62	
476	C	B	0.99	-0.18	4.75	7.14	10.56	5.68	5.96	
477	C	B	0.99	-0.13	4.45	7.03	9.71	5.86	5.78	
478	C	E	0.96	0.17	4.05	6.92	8.68	5.79	5.47	
479	C	E	0.99	0.14	3.87	6.75	7.40	5.97	5.51	
480	C	B	1.00	-0.12	2.69	5.04	5.13	5.47	5.34	
481	C	E	1.00	-0.10	2.35	4.77	4.81	5.49	4.95	
482	C	E	1.00	-0.25	2.47	4.67	4.62	5.65	5.14	
483	C	B	1.00	-0.37	2.09	4.20	4.17	5.43	4.93	
484	C	E	1.00	-0.41	2.16	4.50	4.41	5.41	4.89	
485	S	B	1.00	-0.56	1.84	4.25	4.13	5.04	4.65	
486	S	B	1.00	-0.76	1.81	4.24	4.09	4.98	4.70	
487	S	B	1.00	-0.65	1.94	4.43	4.27	5.06	4.86	
488	C	B	1.00	-0.53	2.29	4.93	4.69	5.34	5.29	
489	C	E	1.00	-0.40	2.34	4.95	4.81	5.33	5.33	
490	C	E	1.00	-0.34	2.38	5.05	4.93	5.31	5.41	
491	C	B	1.00	-0.49	2.38	5.07	4.91	5.31	5.45	
492	C	E	1.00	-0.37	2.42	5.21	5.03	5.25	5.55	
493	C	B	1.00	-0.35	2.45	5.26	5.05	5.26	5.60	
494	C	E	0.99	-0.07	2.55	5.46	5.25	5.27	5.74	
495	C	E	1.00	-0.01	2.49	5.35	5.15	5.25	5.66	
496	C	B	1.00	-0.06	2.40	5.18	5.00	5.24	5.51	
497	C	E	1.00	0.16	2.42	5.13	4.95	5.31	5.52	
498	C	E	0.99	0.41	2.42	5.07	4.93	5.35	5.46	
499	C	B	0.99	0.24	2.36	4.90	4.78	5.37	5.37	
500	C	E	0.99	0.12	2.38	4.89	4.84	5.40	5.30	
501	C	B	0.99	-0.06	2.33	4.74	4.72	5.43	5.23	
502	C	B	0.95	-0.16	2.35	4.71	4.69	5.50	5.17	
503	C	E	0.98	-0.01	2.36	4.76	4.79	5.49	5.11	
504	H	B	0.99	-0.32	2.33	4.70	4.70	5.51	5.03	
505	H	B	0.99	-0.54	2.31	4.73	4.68	5.46	5.08	
506	H	B	0.96	-0.53	2.40	4.89	4.82	5.53	5.15	
507	H	B	0.99	-0.50	2.35	4.87	4.77	5.44	5.16	
508	H	B	0.99	-0.61	2.34	4.89	4.78	5.40	5.23	
509	H	B	0.99	-0.58	2.35	4.94	4.82	5.39	5.27	
510	H	B	0.99	-0.57	2.43	5.11	4.98	5.38	5.42	
511	C	E	0.99	-0.42	2.42	5.15	5.05	5.32	5.43	
512	C	E	0.99	-0.28	2.47	5.24	5.16	5.30	5.52	
513	C	B	0.99	-0.38	2.58	5.39	5.27	5.38	5.67	
514	C	E	0.99	-0.25	2.57	5.48	5.34	5.27	5.71	
515	C	B	0.97	-0.25	2.60	5.48	5.33	5.32	5.73	
516	C	E	0.99	0.02	2.64	5.61	5.47	5.28	5.79	
517	C	E	0.99	0.05	2.59	5.52	5.37	5.27	5.75	
518	C	B	0.99	-0.04	2.58	5.48	5.36	5.28	5.69	
519	C	E	0.99	0.24	2.70	5.54	5.59	5.36	5.67	
520	H	E	0.99	0.37	2.66	5.32	5.51	5.39	5.66	
521	H	E	0.99	0.40	2.65	5.19	5.82	5.40	5.53	
522	H	B	0.98	0.08	3.17	5.58	7.08	5.45	5.46	
523	H	B	0.99	-0.02	3.90	6.68	8.57	6.68	6.28	
524	H	E	0.84	0.16	5.40	8.62	7.65	10.70	9.57	
525	H	E	0.84	0.07	4.64	7.19	7.28	9.88	7.36	
526	H	B	0.84	-0.07	4.80	7.65	5.74	8.56	7.22	
527	H	E	0.95	0.09	2.82	5.10	4.78	5.69	5.96	
528	C	E	0.99	-0.14	2.98	5.31	6.04	5.31	5.73	
529	C	B	0.99	-0.30	2.39	4.99	4.95	5.41	5.19	
530	C	B	0.99	-0.26	2.43	5.09	5.05	5.41	5.21	
531	H	B	0.98	-0.28	2.44	5.10	5.03	5.43	5.26	
532	H	B	0.97	-0.38	2.49	5.18	5.10	5.43	5.38	
533	H	B	0.98	-0.30	2.48	5.18	5.09	5.41	5.40	
534	C	B	0.98	-0.34	2.51	5.37	5.21	5.34	5.49	
535	C	E	0.97	-0.12	2.58	5.41	5.35	5.36	5.57	
536	C	E	0.97	0.06	2.62	5.49	5.44	5.35	5.66	
537	C	B	0.97	-0.08	2.68	5.58	5.50	5.38	5.76	
538	C	B	0.97	-0.16	2.67	5.67	5.58	5.27	5.81	
539	C	B	0.96	-0.25	2.68	5.72	5.64	5.24	5.82	
540	C	B	0.96	0.04	2.78	5.93	5.84	5.24	5.97	
541	C	B	0.96	0.19	2.88	6.09	6.03	5.27	6.06	
542	C	B	0.96	0.27	2.98	6.28	6.22	5.28	6.21	
543	C	B	0.95	0.39	3.03	6.37	6.29	5.29	6.28	
544	C	E	0.95	0.55	2.98	6.26	6.13	5.31	6.24	
545	H	B	0.91	0.16	2.98	6.07	5.96	5.34	6.19	
546	H	E	0.91	0.17	2.94	6.13	6.06	5.36	6.19	
547	H	B	0.89	0.17	2.88	5.98	5.90	5.39	6.10	
548	H	B	0.91	-0.02	2.79	5.81	5.73	5.38	5.91	
549	H	B	0.91	-0.02	2.85	5.93	5.88	5.38	5.95	
550	H	E	0.91	0.09	2.88	5.97	5.94	5.40	5.96	
551	H	B	0.91	0.00	2.80	5.77	5.73	5.43	5.83	
552	H	B	0.90	-0.03	2.80	5.75	5.71	5.46	5.80	
553	H	B	0.89	0.15	2.90	5.95	5.93	5.49	5.90	
554	C	E	0.89	0.24	2.88	5.89	5.97	5.50	5.92	
555	C	E	0.88	0.30	2.81	5.72	5.71	5.54	5.73	
556	C	E	0.88	0.27	2.83	5.80	5.80	5.52	5.73	
557	C	E	0.87	0.29	2.76	5.78	5.69	5.56	5.71	
558	C	E	0.87	0.24	2.68	5.61	5.52	5.57	5.57	
559	C	E	0.84	0.16	2.71	5.59	5.48	5.63	5.64	
560	C	E	0.82	0.21	2.78	5.60	5.55	5.60	5.68	
561	C	E	0.81	0.33	2.79	5.59	5.53	5.64	5.70	
562	C	B	0.72	0.17	2.96	5.82	5.78	5.76	5.89	
563	C	B	0.81	0.15	2.98	5.86	5.83	5.66	5.87	
564	C	B	0.82	0.15	2.93	5.83	5.82	5.60	5.84	
565	C	B	0.86	0.05	2.80	5.63	5.61	5.50	5.72	
566	C	B	0.85	-0.10	2.78	5.76	5.73	5.42	5.82	
567	C	B	0.85	0.06	2.85	5.92	5.90	5.38	5.93	
568	C	B	0.84	0.16	3.02	6.08	6.05	5.48	6.15	
569	C	B	0.85	0.34	2.97	6.10	6.06	5.41	6.12	
570	C	B	0.84	0.59	3.08	6.30	6.24	5.44	6.29	
571	C	B	0.85	0.66	3.13	6.42	6.40	5.40	6.34	
572	H	E	0.76	0.78	3.36	6.71	6.72	5.55	6.58	
573	H	B	0.76	0.81	3.43	6.84	6.87	5.56	6.65	
574	H	B	0.73	0.62	3.40	6.74	6.76	5.63	6.58	
575	C	B	0.74	0.74	3.27	6.50	6.53	5.59	6.41	
576	C	E	0.83	0.65	3.10	6.26	6.29	5.51	6.27	
577	C	B	0.85	0.39	3.09	6.19	6.21	5.50	6.11	
578	C	B	0.84	0.14	2.77	5.88	5.87	5.28	5.83	
579	C	B	0.81	0.04	2.97	6.08	6.05	5.48	6.04	
580	C	B	0.79	0.19	3.16	6.29	6.28	5.66	6.19	
581	C	B	0.73	0.23	3.34	6.58	6.59	5.73	6.41	
582	C	B	0.73	0.28	3.26	6.37	6.56	5.92	6.42	
583	C	B	0.72	0.48	3.41	6.67	6.76	5.58	6.55	
584	H	B	0.66	0.60	3.84	7.98	6.95	6.15	6.79	
585	H	B	0.61	0.77	3.83	7.66	7.20	5.97	6.99	
586	H	E	0.54	0.82	4.09	8.48	7.32	6.61	7.16	
587	C	B	0.49	0.76	4.25	8.75	7.43	6.71	6.97	
588	C	B	0.31	0.67	5.74	9.06	8.33	8.03	7.87	
589	C	B	0.30	0.64	6.70	8.24	9.18	9.78	9.16	
590	H	B	0.26	0.41	8.04	8.97	10.83	9.97	11.37	
591	H	B	0.21	-0.00	9.68	10.81	11.55	11.92	13.56	
592	H	B	0.17	-0.12	10.45	12.29	10.99	12.92	15.29	
593	H	B	0.17	-0.10	9.35	11.65	11.13	11.83	14.75	
594	H	B	0.18	-0.06	8.42	9.41	12.21	8.69	13.80	
595	H	B	0.19	-0.23	9.21	8.41	12.58	7.96	15.37	
596	H	B	0.18	-0.58	10.10	10.17	13.31	9.01	17.83	
597	H	B	0.19	-0.54	9.12	11.01	13.63	9.05	16.46	
598	H	B	0.19	-0.27	8.33	10.71	12.71	8.16	14.21	
599	H	B	0.19	-0.24	10.15	10.23	13.13	7.99	18.50	
600	H	B	0.19	-0.34	11.72	12.98	17.23	9.24	21.98	
601	H	B	0.19	-0.52	11.47	15.80	18.67	8.65	21.12	
602	H	E	0.19	-0.42	11.54	16.22	17.72	8.04	20.15	
603	H	E	0.19	-0.37	12.32	15.43	21.42	8.51	21.81	
604	H	B	0.17	-0.52	13.27	17.61	25.24	9.41	22.81	
605	H	B	0.16	-0.58	13.29	19.72	24.48	8.25	21.12	
606	H	B	0.17	-0.67	13.36	18.65	25.25	7.87	20.56	
607	H	B	0.17	-0.56	14.59	19.44	29.32	9.18	23.04	
608	H	B	0.19	-0.53	15.50	22.09	31.19	8.89	25.20	
609	H	B	0.19	-0.54	15.01	23.06	27.73	7.97	25.60	
610	H	B	0.19	-0.54	14.64	21.31	27.34	7.76	26.33	
611	H	B	0.21	-0.47	15.13	21.00	30.02	9.22	26.41	
612	H	B	0.19	-0.27	15.34	23.61	31.22	8.78	26.31	
613	H	B	0.19	-0.11	14.39	24.88	29.23	7.76	26.18	
614	H	B	0.17	-0.12	14.92	24.46	30.76	7.95	27.67	
615	H	B	0.17	0.10	15.45	25.35	32.71	9.32	27.14	
616	H	B	0.17	0.19	15.33	27.18	32.98	8.94	25.60	
617	H	B	0.16	-0.17	15.89	27.54	35.88	10.91	26.46	
618	S	B	0.06	-0.29	16.84	26.79	38.21	14.62	25.89	
619	S	B	0.06	-0.40	15.83	22.61	35.75	16.99	23.12	
620	S	B	0.08	-0.23	14.59	20.01	33.04	18.52	19.79	
621	S	B	0.07	-0.32	13.84	20.12	29.49	20.62	19.88	
622	H	B	0.08	-0.28	13.76	20.06	28.31	22.65	22.11	
623	H	B	0.13	-0.13	13.33	19.64	26.45	23.90	22.48	
624	H	B	0.14	-0.17	12.55	17.22	25.18	23.71	21.06	
625	H	B	0.16	-0.03	12.52	16.45	25.94	23.40	20.17	
626	H	B	0.16	0.06	12.71	17.66	25.98	24.90	22.65	
627	H	B	0.16	0.10	12.17	17.16	24.19	26.89	23.70	
628	H	B	0.18	-0.02	11.50	14.88	23.76	25.63	21.68	
629	H	B	0.16	-0.10	12.10	15.07	25.52	24.75	21.83	
630	H	B	0.16	-0.10	12.53	17.18	25.59	26.25	24.86	
631	H	B	0.16	0.05	11.47	16.37	23.16	26.38	24.37	
632	C	E	0.16	0.08	10.99	13.71	23.80	24.66	21.46	
633	C	E	0.20	0.13	10.15	12.80	22.38	22.57	18.92	
634	C	E	0.21	0.21	8.48	11.30	19.08	21.49	17.54	
635	C	E	0.18	0.33	7.77	9.95	16.72	21.17	16.61	
636	C	E	0.23	0.43	5.64	7.22	11.68	19.28	14.17	
637	C	E	0.21	0.58	5.10	6.75	10.36	16.82	12.23	
638	C	E	0.21	0.41	4.42	6.97	6.06	17.88	13.08	
639	C	E	0.22	0.42	4.38	7.38	6.01	14.56	10.72	
640	C	E	0.18	0.43	4.35	7.64	7.53	8.22	6.58	
641	C	E	0.23	0.78	4.06	7.24	7.55	6.62	6.66	
642	C	E	0.21	0.78	4.18	7.92	7.14	6.78	6.68	
643	C	E	0.23	0.66	4.03	7.51	7.20	6.84	6.63	
644	C	B	0.23	0.27	3.94	7.34	7.05	6.88	6.48	
645	C	B	0.23	-0.10	3.88	7.16	6.85	6.83	6.41	
646	C	B	0.22	-0.32	3.94	7.09	6.82	6.83	6.42	
647	C	B	0.22	-0.10	3.96	7.10	6.89	6.81	6.42	
648	C	B	0.23	-0.24	3.89	7.08	6.89	6.78	6.27	
649	S	B	0.23	-0.43	3.74	6.94	6.70	6.76	6.00	
650	S	B	0.23	-0.33	3.64	6.76	6.54	6.71	5.85	
651	C	B	0.23	-0.29	3.73	6.91	6.68	6.81	5.95	
652	C	B	0.22	-0.17	3.71	6.80	6.59	6.84	5.86	
653	C	B	0.22	0.02	3.75	6.84	6.61	6.93	5.86	
654	C	E	0.23	0.16	3.75	6.70	6.48	7.00	5.87	
655	C	E	0.22	0.56	3.77	6.67	6.51	7.03	5.85	
656	C	B	0.21	0.48	3.77	6.69	6.51	7.00	5.88	
657	H	B	0.18	0.44	3.63	6.50	6.26	6.91	5.81	
658	H	E	0.17	0.38	3.58	6.34	6.14	6.89	5.78	
659	H	B	0.18	0.19	3.62	6.40	6.26	6.86	5.83	
660	H	B	0.18	0.00	3.66	6.52	6.33	6.86	5.89	
661	H	B	0.17	-0.26	3.58	6.36	6.12	6.85	5.86	
662	H	E	0.17	-0.12	3.55	6.23	6.05	6.82	5.86	
663	H	E	0.18	0.31	3.61	6.34	6.23	6.81	5.93	
664	H	B	0.18	0.34	3.69	6.54	6.41	6.84	6.00	
665	H	B	0.17	0.14	3.66	6.52	6.32	6.83	6.02	
666	H	E	0.18	-0.00	3.59	6.35	6.17	6.78	6.00	
667	H	E	0.19	-0.11	3.65	6.44	6.33	6.76	6.07	
668	H	B	0.19	-0.10	3.72	6.62	6.48	6.78	6.15	
669	H	E	0.20	0.30	3.66	6.53	6.34	6.77	6.14	
670	C	E	0.21	0.58	3.89	6.75	6.68	6.78	6.28	
671	C	E	0.21	0.53	3.77	6.62	6.56	6.76	6.31	
672	C	E	0.21	0.45	3.85	6.76	6.58	6.73	6.50	
673	C	E	0.21	0.20	3.94	6.80	6.35	7.29	6.44	
674	C	E	0.21	-0.13	3.89	6.93	6.73	6.83	6.64	
675	S	B	0.20	-0.47	3.68	6.74	6.56	6.65	6.19	
676	S	B	0.21	-0.43	3.52	6.58	6.31	6.68	5.99	
677	S	B	0.21	-0.55	3.36	6.46	6.03	6.49	5.80	
678	S	B	0.21	-0.59	3.50	6.65	6.33	6.58	5.81	
679	S	B	0.21	-0.49	3.47	6.59	6.24	6.62	5.79	
680	S	B	0.21	-0.52	3.54	6.72	6.31	6.71	5.82	
681	C	B	0.21	-0.16	3.64	6.74	6.29	6.90	5.93	
682	C	B	0.21	-0.28	3.60	6.63	6.18	6.86	5.96	
683	C	B	0.21	-0.22	3.71	6.83	6.36	6.91	6.10	
684	C	B	0.21	-0.27	3.75	6.97	6.45	6.95	6.12	
685	C	B	0.22	-0.06	3.75	7.05	6.46	6.95	6.16	
686	C	B	0.21	0.05	3.76	7.08	6.42	7.02	6.15	
687	C	B	0.21	0.02	3.82	7.25	6.55	7.02	6.25	
688	C	E	0.20	0.17	3.89	7.36	6.74	7.04	6.27	
689	C	B	0.19	0.02	3.94	7.45	6.87	7.07	6.25	
690	H	B	0.19	-0.12	3.88	7.31	6.81	7.02	6.13	
691	H	B	0.19	-0.22	3.97	7.47	7.03	7.03	6.20	
692	H	B	0.20	0.02	3.96	7.48	7.02	7.00	6.27	
693	H	B	0.20	-0.10	3.87	7.27	6.81	6.97	6.19	
694	H	B	0.20	-0.23	3.91	7.30	6.92	6.96	6.20	
695	H	B	0.19	0.01	4.01	7.51	7.13	7.00	6.34	
696	H	B	0.19	0.09	3.97	7.43	7.02	6.97	6.37	
697	H	B	0.18	-0.25	3.93	7.28	6.93	6.95	6.30	
698	H	B	0.19	-0.04	4.01	7.51	7.14	6.95	6.37	
699	H	E	0.19	0.19	4.06	7.62	7.23	6.95	6.48	
700	H	E	0.19	0.31	4.05	7.44	7.04	6.99	6.44	
701	C	B	0.19	0.11	4.11	7.36	7.09	6.97	6.53	
702	C	B	0.19	0.01	4.18	7.46	7.26	6.96	6.62	
703	C	B	0.19	-0.26	4.13	7.46	7.30	6.94	6.50	
704	S	B	0.20	-0.44	3.61	6.91	6.74	6.55	5.91	
705	S	B	0.20	-0.55	3.53	6.71	6.59	6.50	5.79	
706	S	B	0.20	-0.58	3.51	6.69	6.56	6.53	5.70	
707	S	B	0.20	-0.70	3.54	6.63	6.53	6.59	5.61	
708	S	B	0.21	-0.60	3.64	6.78	6.72	6.66	5.64	
709	C	B	0.21	-0.55	3.88	6.96	6.92	6.95	5.91	
710	H	E	0.20	-0.21	3.91	7.01	6.99	7.00	5.90	
711	H	E	0.20	-0.17	3.85	6.97	6.85	6.98	5.87	
712	H	B	0.20	-0.20	3.88	7.05	6.91	6.98	5.93	
713	H	B	0.20	-0.09	3.97	7.25	7.13	7.02	5.98	
714	H	B	0.20	0.24	3.96	7.25	7.08	7.05	5.96	
715	C	B	0.19	0.26	4.07	7.38	7.13	7.18	6.12	
716	H	E	0.17	0.88	3.95	7.23	7.00	7.04	6.04	
717	H	B	0.17	0.73	3.96	7.09	7.20	7.15	6.42	
718	H	B	0.17	0.40	4.08	7.63	7.27	7.21	6.60	
719	H	E	0.13	0.51	4.15	7.35	7.28	7.52	6.45	
720	H	B	0.17	0.54	4.02	7.38	7.20	7.30	6.24	
721	H	B	0.17	0.32	4.09	7.44	7.42	7.24	6.18	
722	H	B	0.17	0.05	4.15	7.70	7.47	7.22	6.16	
723	H	B	0.18	-0.27	4.11	7.60	7.45	7.26	6.71	
724	H	B	0.18	-0.28	4.20	7.77	7.63	7.08	6.26	
725	H	B	0.18	-0.48	4.32	8.08	7.85	7.12	6.47	
726	H	B	0.19	-0.56	4.31	8.15	7.84	7.12	6.53	
727	H	B	0.19	-0.45	4.36	8.15	7.86	7.16	6.63	
728	H	B	0.19	-0.20	4.37	8.11	7.89	7.14	6.63	
729	H	B	0.19	-0.16	4.32	7.97	7.76	7.10	6.61	
730	H	B	0.19	-0.00	4.30	7.88	7.74	7.08	6.55	
731	H	E	0.19	0.32	4.39	8.02	7.94	7.10	6.62	
732	H	E	0.18	0.46	4.42	7.99	7.99	7.12	6.59	
733	C	E	0.19	0.33	4.40	7.94	7.98	7.06	6.61	
734	C	E	0.19	0.05	4.34	7.86	7.84	7.03	6.62	
735	C	B	0.19	-0.21	4.18	7.60	7.57	6.91	6.49	
736	S	B	0.19	-0.35	3.98	7.42	7.32	6.76	6.31	
737	S	B	0.19	-0.46	3.74	7.11	7.02	6.57	5.99	
738	S	B	0.19	-0.48	3.66	6.92	6.88	6.54	5.90	
739	S	B	0.19	-0.41	3.64	6.85	6.83	6.55	5.80	
740	S	B	0.19	-0.32	3.55	6.64	6.64	6.53	5.71	
741	S	B	0.19	-0.24	3.55	6.59	6.63	6.55	5.64	
742	S	B	0.19	-0.07	3.65	6.59	6.60	6.73	5.76	
743	C	B	0.19	0.21	3.85	6.79	6.84	6.92	5.89	
744	C	E	0.20	0.44	3.94	6.94	7.07	6.96	5.94	
745	C	B	0.20	0.32	4.03	7.14	7.23	7.03	5.99	
746	C	E	0.19	0.62	4.12	7.28	7.42	7.08	6.04	
747	H	E	0.18	0.79	4.19	7.47	7.69	7.09	6.09	
748	H	E	0.19	0.69	4.17	7.49	7.67	7.10	6.06	
749	H	E	0.19	0.53	4.12	7.47	7.49	7.08	5.98	
750	H	B	0.19	0.38	4.40	7.74	7.67	7.19	6.97	
751	H	E	0.15	0.49	4.84	8.25	8.00	7.44	7.39	
752	H	E	0.14	0.53	5.08	8.21	7.76	7.62	6.75	
753	H	E	0.10	0.38	5.37	9.04	8.29	8.57	7.31	
754	H	B	0.18	0.26	4.41	7.89	8.03	7.47	7.26	
755	H	B	0.19	0.12	4.06	7.62	6.86	7.35	6.59	
756	H	E	0.19	0.11	4.24	7.80	7.74	7.06	6.29	
757	H	B	0.19	-0.10	4.16	7.60	7.58	7.03	6.19	
758	H	B	0.20	0.09	4.22	7.67	7.72	7.03	6.21	
759	H	E	0.20	0.40	4.26	7.77	7.81	7.03	6.30	
760	H	B	0.20	0.35	4.19	7.60	7.63	6.99	6.27	
761	H	B	0.19	0.41	4.19	7.54	7.64	7.01	6.23	
762	C	E	0.19	0.76	4.43	7.85	8.00	7.16	6.45	
763	C	E	0.19	0.68	4.43	7.78	7.91	7.14	6.44	
764	C	E	0.20	0.28	4.26	7.56	7.71	7.02	6.34	
765	C	B	0.21	-0.02	4.16	7.43	7.54	6.94	6.31	
766	S	B	0.21	-0.13	3.67	6.92	6.92	6.53	5.88	
767	S	B	0.21	-0.13	3.57	6.63	6.71	6.48	5.75	
768	S	E	0.21	0.07	3.53	6.52	6.62	6.50	5.67	
769	C	B	0.20	0.37	3.88	6.75	6.83	6.91	6.04	
770	C	E	0.19	0.97	3.88	6.67	6.82	6.91	6.06	
771	C	E	0.19	1.32	3.83	6.53	6.71	6.91	5.99	
772	C	E	0.19	1.37	3.79	6.41	6.60	6.87	6.02	
773	C	E	0.19	1.31	3.78	6.36	6.42	6.90	6.10	
774	H	E	0.19	1.43	3.74	6.36	6.59	6.79	6.11	
775	H	E	0.19	1.32	3.80	6.52	6.68	6.79	6.11	
776	H	B	0.19	1.06	3.73	6.45	6.53	6.78	6.07	
777	H	E	0.19	0.63	3.77	6.56	6.62	6.75	6.17	
778	H	E	0.19	0.23	3.86	6.74	6.85	6.77	6.22	
779	H	B	0.19	-0.14	3.84	6.75	6.82	6.80	6.15	
780	H	B	0.19	0.08	3.81	6.70	6.71	6.78	6.18	
781	H	E	0.20	0.60	3.87	6.85	6.89	6.76	6.29	
782	H	B	0.20	0.74	3.95	7.01	7.06	6.80	6.30	
783	H	B	0.20	0.91	3.89	6.92	6.91	6.81	6.23	
784	H	E	0.20	1.30	3.90	6.96	6.92	6.80	6.32	
785	C	E	0.21	1.97	4.11	7.27	7.20	6.92	6.53	
786	C	E	0.19	2.16	4.19	7.42	7.41	6.99	6.55	


RES:   Residue number
SS:    Predicted secondary structure: C - random coil; H - alpha-helix; S - beta-strand
SA:    Predicted solvent accessibility at 25% cutoff: E - exposed; B - buried
COV:   Threading alignment coverage defined as the number of threading alignments on the residue divided 
       by the number of total threading programs
BFP:   Predicted normalized B-factor 
RSQ_*: Residue-Specific Quality of models defined as the estimated deviation of the residue on the model
       from the native structure of the protein


You are requested to cite the following article when you use the ResQ prediction results:

     J Yang, Y Wang, Y Zhang. ResQ: An approach to unified estimation of B-factor and residue-specific 
     error in protein structure prediction, Journal of Molecular Biology, 428: 693-701 (2016).
