# Supplementary material for: Variation in selection constraints on teleost TLRs with emphasis on their repertoire in the Walking catfish, Clarias batrachus
Source: Sci Rep. 2020 Dec 7;10:21394. doi: 10.1038/s41598-020-78347-6 (PMC7721727; doi:10.1038/s41598-020-78347-6)
Supplement: Supplementary file 26 — Supplementary Information 26. [file 41598_2020_78347_MOESM26_ESM.zip › T2/struct/S503516_results/model1_2a0zA.pdb]

ATOM      1  N   MET Q   1      84.628  82.330  76.667  1.00  1.00              
ATOM      2  CA  MET Q   1      85.049  81.101  77.322  1.00  1.00              
ATOM      3  HA  MET Q   1      84.196  80.751  77.895  1.00  1.00              
ATOM      4  CB  MET Q   1      85.344  80.041  76.240  1.00  1.00              
ATOM      5  HB1 MET Q   1      84.488  79.988  75.565  1.00  1.00              
ATOM      6  HB2 MET Q   1      86.208  80.355  75.653  1.00  1.00              
ATOM      7  CG  MET Q   1      85.598  78.632  76.789  1.00  1.00              
ATOM      8  HG1 MET Q   1      85.831  77.987  75.941  1.00  1.00              
ATOM      9  HG2 MET Q   1      86.474  78.641  77.436  1.00  1.00              
ATOM     10  SD  MET Q   1      84.211  77.888  77.693  1.00  1.00              
ATOM     11  CE  MET Q   1      84.764  76.160  77.703  1.00  1.00              
ATOM     12  HE1 MET Q   1      85.656  76.060  78.320  1.00  1.00              
ATOM     13  HE2 MET Q   1      83.974  75.523  78.098  1.00  1.00              
ATOM     14  HE3 MET Q   1      85.003  75.841  76.687  1.00  1.00              
ATOM     15  C   MET Q   1      86.224  81.358  78.249  1.00  1.00              
ATOM     16  O   MET Q   1      87.381  81.149  77.898  1.00  1.00              
ATOM     17  N   LYS Q   2      85.902  81.905  79.430  1.00  1.00              
ATOM     18  H   LYS Q   2      84.906  82.065  79.558  1.00  1.00              
ATOM     19  CA  LYS Q   2      86.755  82.906  80.083  1.00  1.00              
ATOM     20  HA  LYS Q   2      87.518  83.031  79.314  1.00  1.00              
ATOM     21  CB  LYS Q   2      87.682  82.410  81.210  1.00  1.00              
ATOM     22  HB1 LYS Q   2      88.652  82.863  81.016  1.00  1.00              
ATOM     23  HB2 LYS Q   2      87.336  82.901  82.115  1.00  1.00              
ATOM     24  CG  LYS Q   2      87.920  80.910  81.519  1.00  1.00              
ATOM     25  HG1 LYS Q   2      87.078  80.576  82.116  1.00  1.00              
ATOM     26  HG2 LYS Q   2      88.784  80.843  82.181  1.00  1.00              
ATOM     27  CD  LYS Q   2      88.110  79.737  80.490  1.00  1.00              
ATOM     28  HD1 LYS Q   2      87.194  79.630  79.920  1.00  1.00              
ATOM     29  HD2 LYS Q   2      88.203  78.821  81.078  1.00  1.00              
ATOM     30  CE  LYS Q   2      89.296  79.741  79.506  1.00  1.00              
ATOM     31  HE1 LYS Q   2      90.229  79.651  80.067  1.00  1.00              
ATOM     32  HE2 LYS Q   2      89.298  80.709  78.999  1.00  1.00              
ATOM     33  NZ  LYS Q   2      89.186  78.651  78.481  1.00  1.00              
ATOM     34  HZ1 LYS Q   2      88.302  78.668  77.989  1.00  1.00              
ATOM     35  HZ2 LYS Q   2      89.898  78.718  77.768  1.00  1.00              
ATOM     36  HZ3 LYS Q   2      89.276  77.694  78.835  1.00  1.00              
ATOM     37  C   LYS Q   2      86.280  84.344  79.972  1.00  1.00              
ATOM     38  O   LYS Q   2      86.890  85.315  80.405  1.00  1.00              
ATOM     39  N   VAL Q   3      85.259  84.358  79.125  1.00  1.00              
ATOM     40  H   VAL Q   3      84.862  83.431  79.070  1.00  1.00              
ATOM     41  CA  VAL Q   3      84.657  85.300  78.222  1.00  1.00              
ATOM     42  HA  VAL Q   3      84.434  84.719  77.331  1.00  1.00              
ATOM     43  CB  VAL Q   3      85.614  86.417  77.767  1.00  1.00              
ATOM     44  HB  VAL Q   3      85.997  86.984  78.607  1.00  1.00              
ATOM     45  CG1 VAL Q   3      84.963  87.384  76.756  1.00  1.00              
ATOM     46 1HG1 VAL Q   3      84.729  86.856  75.833  1.00  1.00              
ATOM     47 2HG1 VAL Q   3      84.059  87.814  77.179  1.00  1.00              
ATOM     48 3HG1 VAL Q   3      85.659  88.194  76.540  1.00  1.00              
ATOM     49  CG2 VAL Q   3      86.837  85.837  77.031  1.00  1.00              
ATOM     50 1HG2 VAL Q   3      87.438  85.242  77.714  1.00  1.00              
ATOM     51 2HG2 VAL Q   3      86.513  85.213  76.197  1.00  1.00              
ATOM     52 3HG2 VAL Q   3      87.458  86.648  76.652  1.00  1.00              
ATOM     53  C   VAL Q   3      83.335  85.642  78.848  1.00  1.00              
ATOM     54  O   VAL Q   3      83.207  85.628  80.093  1.00  1.00              
ATOM     55  N   PRO Q   4      82.295  85.869  78.069  1.00  1.00              
ATOM     56  CD  PRO Q   4      82.066  85.393  76.706  1.00  1.00              
ATOM     57  HD1 PRO Q   4      82.205  84.313  76.666  1.00  1.00              
ATOM     58  HD2 PRO Q   4      82.749  85.874  76.009  1.00  1.00              
ATOM     59  CG  PRO Q   4      80.615  85.769  76.353  1.00  1.00              
ATOM     60  HG1 PRO Q   4      80.080  84.922  75.924  1.00  1.00              
ATOM     61  HG2 PRO Q   4      80.628  86.596  75.641  1.00  1.00              
ATOM     62  CB  PRO Q   4      79.965  86.237  77.666  1.00  1.00              
ATOM     63  HB1 PRO Q   4      79.264  87.053  77.484  1.00  1.00              
ATOM     64  HB2 PRO Q   4      79.474  85.427  78.182  1.00  1.00              
ATOM     65  CA  PRO Q   4      81.197  86.707  78.436  1.00  1.00              
ATOM     66  HA  PRO Q   4      81.444  87.595  77.865  1.00  1.00              
ATOM     67  C   PRO Q   4      81.013  87.372  79.809  1.00  1.00              
ATOM     68  O   PRO Q   4      80.019  87.244  80.484  1.00  1.00              
ATOM     69  N   LEU Q   5      82.003  88.213  80.175  1.00  1.00              
ATOM     70  H   LEU Q   5      82.517  88.496  79.350  1.00  1.00              
ATOM     71  CA  LEU Q   5      82.873  88.128  81.367  1.00  1.00              
ATOM     72  HA  LEU Q   5      82.659  87.199  81.923  1.00  1.00              
ATOM     73  CB  LEU Q   5      82.592  89.345  82.287  1.00  1.00              
ATOM     74  HB1 LEU Q   5      82.894  90.258  81.781  1.00  1.00              
ATOM     75  HB2 LEU Q   5      83.237  89.240  83.158  1.00  1.00              
ATOM     76  CG  LEU Q   5      81.122  89.492  82.757  1.00  1.00              
ATOM     77  HG  LEU Q   5      80.655  88.511  82.788  1.00  1.00              
ATOM     78  CD1 LEU Q   5      81.045  90.082  84.161  1.00  1.00              
ATOM     79 1HD1 LEU Q   5      81.599  91.020  84.217  1.00  1.00              
ATOM     80 2HD1 LEU Q   5      81.442  89.375  84.882  1.00  1.00              
ATOM     81 3HD1 LEU Q   5      80.007  90.272  84.433  1.00  1.00              
ATOM     82  CD2 LEU Q   5      80.308  90.425  81.853  1.00  1.00              
ATOM     83 1HD2 LEU Q   5      79.278  90.466  82.205  1.00  1.00              
ATOM     84 2HD2 LEU Q   5      80.737  91.426  81.863  1.00  1.00              
ATOM     85 3HD2 LEU Q   5      80.294  90.055  80.831  1.00  1.00              
ATOM     86  C   LEU Q   5      84.338  88.131  80.806  1.00  1.00              
ATOM     87  O   LEU Q   5      84.388  88.402  79.590  1.00  1.00              
ATOM     88  N   GLY Q   6      85.546  87.861  81.317  1.00  1.00              
ATOM     89  H   GLY Q   6      86.286  87.864  80.612  1.00  1.00              
ATOM     90  CA  GLY Q   6      86.213  87.354  82.579  1.00  1.00              
ATOM     91  HA1 GLY Q   6      86.165  88.131  83.344  1.00  1.00              
ATOM     92  HA2 GLY Q   6      87.241  87.187  82.384  1.00  1.00              
ATOM     93  C   GLY Q   6      85.654  86.075  83.163  1.00  1.00              
ATOM     94  O   GLY Q   6      86.260  85.478  84.051  1.00  1.00              
ATOM     95  N   LEU Q   7      84.437  85.782  82.780  1.00  1.00              
ATOM     96  H   LEU Q   7      84.150  86.014  81.854  1.00  1.00              
ATOM     97  CA  LEU Q   7      83.388  85.300  83.662  1.00  1.00              
ATOM     98  HA  LEU Q   7      83.803  84.477  84.178  1.00  1.00              
ATOM     99  CB  LEU Q   7      83.026  86.422  84.714  1.00  1.00              
ATOM    100  HB1 LEU Q   7      82.189  86.080  85.305  1.00  1.00              
ATOM    101  HB2 LEU Q   7      82.669  87.288  84.158  1.00  1.00              
ATOM    102  CG  LEU Q   7      84.049  86.958  85.749  1.00  1.00              
ATOM    103  HG  LEU Q   7      84.937  87.347  85.260  1.00  1.00              
ATOM    104  CD1 LEU Q   7      84.446  85.920  86.785  1.00  1.00              
ATOM    105 1HD1 LEU Q   7      85.118  86.352  87.522  1.00  1.00              
ATOM    106 2HD1 LEU Q   7      83.569  85.526  87.295  1.00  1.00              
ATOM    107 3HD1 LEU Q   7      84.976  85.113  86.291  1.00  1.00              
ATOM    108  CD2 LEU Q   7      83.457  88.140  86.526  1.00  1.00              
ATOM    109 1HD2 LEU Q   7      82.497  87.860  86.961  1.00  1.00              
ATOM    110 2HD2 LEU Q   7      83.347  88.990  85.858  1.00  1.00              
ATOM    111 3HD2 LEU Q   7      84.140  88.434  87.323  1.00  1.00              
ATOM    112  C   LEU Q   7      82.192  84.891  82.835  1.00  1.00              
ATOM    113  O   LEU Q   7      82.137  83.774  82.371  1.00  1.00              
ATOM    114  N   CYS Q   8      81.133  85.688  82.768  1.00  1.00              
ATOM    115  H   CYS Q   8      81.201  86.656  83.026  1.00  1.00              
ATOM    116  CA  CYS Q   8      79.809  85.127  82.600  1.00  1.00              
ATOM    117  HA  CYS Q   8      79.684  84.252  83.253  1.00  1.00              
ATOM    118  CB  CYS Q   8      78.739  86.145  83.059  1.00  1.00              
ATOM    119  HB1 CYS Q   8      79.113  86.703  83.917  1.00  1.00              
ATOM    120  HB2 CYS Q   8      78.517  86.833  82.244  1.00  1.00              
ATOM    121  SG  CYS Q   8      77.241  85.252  83.554  1.00  1.00              
ATOM    122  HG  CYS Q   8      77.107  84.566  82.404  1.00  1.00              
ATOM    123  C   CYS Q   8      79.530  84.481  81.210  1.00  1.00              
ATOM    124  O   CYS Q   8      78.420  83.992  81.023  1.00  1.00              
ATOM    125  N   ILE Q   9      80.545  84.294  80.334  1.00  1.00              
ATOM    126  H   ILE Q   9      81.382  84.830  80.501  1.00  1.00              
ATOM    127  CA  ILE Q   9      80.748  82.920  79.847  1.00  1.00              
ATOM    128  HA  ILE Q   9      80.154  82.275  80.513  1.00  1.00              
ATOM    129  CB  ILE Q   9      80.196  82.659  78.409  1.00  1.00              
ATOM    130  HB  ILE Q   9      80.565  83.430  77.748  1.00  1.00              
ATOM    131  CG2 ILE Q   9      80.662  81.323  77.782  1.00  1.00              
ATOM    132 1HG2 ILE Q   9      80.280  80.481  78.350  1.00  1.00              
ATOM    133 2HG2 ILE Q   9      81.746  81.261  77.731  1.00  1.00              
ATOM    134 3HG2 ILE Q   9      80.326  81.238  76.750  1.00  1.00              
ATOM    135  CG1 ILE Q   9      78.634  82.695  78.345  1.00  1.00              
ATOM    136 1HG1 ILE Q   9      78.308  83.684  78.644  1.00  1.00              
ATOM    137 2HG1 ILE Q   9      78.245  81.978  79.070  1.00  1.00              
ATOM    138  CD1 ILE Q   9      77.994  82.428  76.982  1.00  1.00              
ATOM    139  HD1 ILE Q   9      78.080  81.375  76.715  1.00  1.00              
ATOM    140  HD2 ILE Q   9      76.933  82.675  77.032  1.00  1.00              
ATOM    141  HD3 ILE Q   9      78.459  83.042  76.212  1.00  1.00              
ATOM    142  C   ILE Q   9      82.175  82.410  79.953  1.00  1.00              
ATOM    143  O   ILE Q   9      83.101  82.742  79.246  1.00  1.00              
ATOM    144  N   CYS Q  10      82.253  81.453  80.832  1.00  1.00              
ATOM    145  H   CYS Q  10      81.378  81.230  81.275  1.00  1.00              
ATOM    146  CA  CYS Q  10      83.396  80.868  81.408  1.00  1.00              
ATOM    147  HA  CYS Q  10      83.034  80.258  82.249  1.00  1.00              
ATOM    148  CB  CYS Q  10      83.946  79.728  80.520  1.00  1.00              
ATOM    149  HB1 CYS Q  10      84.428  80.124  79.649  1.00  1.00              
ATOM    150  HB2 CYS Q  10      83.090  79.151  80.167  1.00  1.00              
ATOM    151  SG  CYS Q  10      85.064  78.649  81.432  1.00  1.00              
ATOM    152  HG  CYS Q  10      85.154  77.723  80.462  1.00  1.00              
ATOM    153  C   CYS Q  10      84.389  81.731  82.199  1.00  1.00              
ATOM    154  O   CYS Q  10      84.608  82.923  81.951  1.00  1.00              
ATOM    155  N   PHE Q  11      84.814  81.183  83.337  1.00  1.00              
ATOM    156  H   PHE Q  11      84.854  80.198  83.221  1.00  1.00              
ATOM    157  CA  PHE Q  11      84.800  81.792  84.665  1.00  1.00              
ATOM    158  HA  PHE Q  11      84.809  80.918  85.295  1.00  1.00              
ATOM    159  CB  PHE Q  11      86.137  82.459  85.009  1.00  1.00              
ATOM    160  HB1 PHE Q  11      85.962  83.385  85.547  1.00  1.00              
ATOM    161  HB2 PHE Q  11      86.667  82.726  84.103  1.00  1.00              
ATOM    162  CG  PHE Q  11      87.015  81.566  85.863  1.00  1.00              
ATOM    163  CD1 PHE Q  11      87.170  81.835  87.237  1.00  1.00              
ATOM    164  HD1 PHE Q  11      86.715  82.722  87.665  1.00  1.00              
ATOM    165  CE1 PHE Q  11      87.931  80.972  88.046  1.00  1.00              
ATOM    166  HE1 PHE Q  11      88.066  81.203  89.094  1.00  1.00              
ATOM    167  CZ  PHE Q  11      88.535  79.834  87.488  1.00  1.00              
ATOM    168  HZ  PHE Q  11      89.136  79.187  88.111  1.00  1.00              
ATOM    169  CE2 PHE Q  11      88.386  79.558  86.120  1.00  1.00              
ATOM    170  HE2 PHE Q  11      88.874  78.696  85.687  1.00  1.00              
ATOM    171  CD2 PHE Q  11      87.629  80.422  85.310  1.00  1.00              
ATOM    172  HD2 PHE Q  11      87.530  80.213  84.259  1.00  1.00              
ATOM    173  C   PHE Q  11      83.553  82.463  85.185  1.00  1.00              
ATOM    174  O   PHE Q  11      83.523  83.037  86.237  1.00  1.00              
ATOM    175  N   SER Q  12      82.527  82.277  84.398  1.00  1.00              
ATOM    176  H   SER Q  12      82.717  82.271  83.410  1.00  1.00              
ATOM    177  CA  SER Q  12      81.126  82.354  84.715  1.00  1.00              
ATOM    178  HA  SER Q  12      81.115  81.739  85.510  1.00  1.00              
ATOM    179  CB  SER Q  12      80.688  83.710  85.344  1.00  1.00              
ATOM    180  HB1 SER Q  12      80.962  84.538  84.756  1.00  1.00              
ATOM    181  HB2 SER Q  12      81.266  83.869  86.240  1.00  1.00              
ATOM    182  OG  SER Q  12      79.316  83.813  85.611  1.00  1.00              
ATOM    183  HG  SER Q  12      78.788  83.706  84.804  1.00  1.00              
ATOM    184  C   SER Q  12      80.228  81.708  83.676  1.00  1.00              
ATOM    185  O   SER Q  12      79.111  82.071  83.388  1.00  1.00              
ATOM    186  N   LEU Q  13      80.808  80.632  83.149  1.00  1.00              
ATOM    187  H   LEU Q  13      81.759  80.538  83.443  1.00  1.00              
ATOM    188  CA  LEU Q  13      80.238  79.417  82.604  1.00  1.00              
ATOM    189  HA  LEU Q  13      79.436  79.123  83.261  1.00  1.00              
ATOM    190  CB  LEU Q  13      79.667  79.570  81.177  1.00  1.00              
ATOM    191  HB1 LEU Q  13      80.507  79.606  80.487  1.00  1.00              
ATOM    192  HB2 LEU Q  13      79.137  80.528  81.129  1.00  1.00              
ATOM    193  CG  LEU Q  13      78.718  78.443  80.783  1.00  1.00              
ATOM    194  HG  LEU Q  13      79.157  77.468  80.990  1.00  1.00              
ATOM    195  CD1 LEU Q  13      77.374  78.534  81.517  1.00  1.00              
ATOM    196 1HD1 LEU Q  13      76.703  77.746  81.172  1.00  1.00              
ATOM    197 2HD1 LEU Q  13      77.515  78.411  82.586  1.00  1.00              
ATOM    198 3HD1 LEU Q  13      76.912  79.502  81.319  1.00  1.00              
ATOM    199  CD2 LEU Q  13      78.426  78.500  79.273  1.00  1.00              
ATOM    200 1HD2 LEU Q  13      79.356  78.334  78.726  1.00  1.00              
ATOM    201 2HD2 LEU Q  13      77.721  77.710  79.012  1.00  1.00              
ATOM    202 3HD2 LEU Q  13      77.999  79.472  79.022  1.00  1.00              
ATOM    203  C   LEU Q  13      81.368  78.360  82.762  1.00  1.00              
ATOM    204  O   LEU Q  13      81.959  77.868  81.794  1.00  1.00              
ATOM    205  N   THR Q  14      81.819  78.214  83.992  1.00  1.00              
ATOM    206  H   THR Q  14      81.068  78.369  84.645  1.00  1.00              
ATOM    207  CA  THR Q  14      83.146  78.458  84.633  1.00  1.00              
ATOM    208  HA  THR Q  14      83.702  79.151  84.000  1.00  1.00              
ATOM    209  CB  THR Q  14      83.982  77.209  84.839  1.00  1.00              
ATOM    210  HB  THR Q  14      83.812  76.503  84.033  1.00  1.00              
ATOM    211  CG2 THR Q  14      85.500  77.489  84.894  1.00  1.00              
ATOM    212 1HG2 THR Q  14      86.040  76.543  84.977  1.00  1.00              
ATOM    213 2HG2 THR Q  14      85.813  77.979  83.977  1.00  1.00              
ATOM    214 3HG2 THR Q  14      85.733  78.119  85.750  1.00  1.00              
ATOM    215  OG1 THR Q  14      83.730  76.587  86.066  1.00  1.00              
ATOM    216  HG1 THR Q  14      84.541  76.144  86.344  1.00  1.00              
ATOM    217  C   THR Q  14      82.734  79.179  85.898  1.00  1.00              
ATOM    218  O   THR Q  14      81.570  79.526  86.057  1.00  1.00              
ATOM    219  N   LEU Q  15      83.678  79.466  86.752  1.00  1.00              
ATOM    220  H   LEU Q  15      84.586  79.054  86.614  1.00  1.00              
ATOM    221  CA  LEU Q  15      83.549  80.390  87.833  1.00  1.00              
ATOM    222  HA  LEU Q  15      84.092  81.297  87.592  1.00  1.00              
ATOM    223  CB  LEU Q  15      84.340  79.746  88.990  1.00  1.00              
ATOM    224  HB1 LEU Q  15      85.369  79.601  88.666  1.00  1.00              
ATOM    225  HB2 LEU Q  15      83.920  78.760  89.195  1.00  1.00              
ATOM    226  CG  LEU Q  15      84.365  80.510  90.332  1.00  1.00              
ATOM    227  HG  LEU Q  15      83.369  80.508  90.768  1.00  1.00              
ATOM    228  CD1 LEU Q  15      85.297  79.792  91.304  1.00  1.00              
ATOM    229 1HD1 LEU Q  15      85.291  80.305  92.266  1.00  1.00              
ATOM    230 2HD1 LEU Q  15      86.316  79.774  90.918  1.00  1.00              
ATOM    231 3HD1 LEU Q  15      84.954  78.769  91.462  1.00  1.00              
ATOM    232  CD2 LEU Q  15      84.841  81.957  90.198  1.00  1.00              
ATOM    233 1HD2 LEU Q  15      84.162  82.535  89.573  1.00  1.00              
ATOM    234 2HD2 LEU Q  15      84.860  82.421  91.183  1.00  1.00              
ATOM    235 3HD2 LEU Q  15      85.841  81.985  89.775  1.00  1.00              
ATOM    236  C   LEU Q  15      82.160  80.860  88.331  1.00  1.00              
ATOM    237  O   LEU Q  15      81.491  80.113  89.022  1.00  1.00              
ATOM    238  N   THR Q  16      81.763  82.081  88.027  1.00  1.00              
ATOM    239  H   THR Q  16      82.441  82.690  87.596  1.00  1.00              
ATOM    240  CA  THR Q  16      80.449  82.675  88.295  1.00  1.00              
ATOM    241  HA  THR Q  16      80.360  83.569  87.731  1.00  1.00              
ATOM    242  CB  THR Q  16      80.379  83.246  89.747  1.00  1.00              
ATOM    243  HB  THR Q  16      79.419  83.747  89.855  1.00  1.00              
ATOM    244  CG2 THR Q  16      80.563  82.296  90.917  1.00  1.00              
ATOM    245 1HG2 THR Q  16      79.886  81.450  90.835  1.00  1.00              
ATOM    246 2HG2 THR Q  16      81.582  81.926  90.967  1.00  1.00              
ATOM    247 3HG2 THR Q  16      80.331  82.805  91.849  1.00  1.00              
ATOM    248  OG1 THR Q  16      81.392  84.220  89.882  1.00  1.00              
ATOM    249  HG1 THR Q  16      81.377  84.504  90.799  1.00  1.00              
ATOM    250  C   THR Q  16      79.220  81.814  87.957  1.00  1.00              
ATOM    251  O   THR Q  16      78.334  81.577  88.785  1.00  1.00              
ATOM    252  N   LEU Q  17      79.235  81.280  86.757  1.00  1.00              
ATOM    253  H   LEU Q  17      79.975  81.597  86.185  1.00  1.00              
ATOM    254  CA  LEU Q  17      78.520  80.180  86.117  1.00  1.00              
ATOM    255  HA  LEU Q  17      79.105  79.787  85.310  1.00  1.00              
ATOM    256  CB  LEU Q  17      77.167  80.627  85.496  1.00  1.00              
ATOM    257  HB1 LEU Q  17      76.786  79.784  84.926  1.00  1.00              
ATOM    258  HB2 LEU Q  17      77.341  81.412  84.775  1.00  1.00              
ATOM    259  CG  LEU Q  17      76.053  81.113  86.451  1.00  1.00              
ATOM    260  HG  LEU Q  17      76.164  80.654  87.432  1.00  1.00              
ATOM    261  CD1 LEU Q  17      76.043  82.640  86.583  1.00  1.00              
ATOM    262 1HD1 LEU Q  17      75.252  82.942  87.269  1.00  1.00              
ATOM    263 2HD1 LEU Q  17      76.988  82.996  86.981  1.00  1.00              
ATOM    264 3HD1 LEU Q  17      75.875  83.108  85.613  1.00  1.00              
ATOM    265  CD2 LEU Q  17      74.682  80.725  85.890  1.00  1.00              
ATOM    266 1HD2 LEU Q  17      74.545  81.152  84.896  1.00  1.00              
ATOM    267 2HD2 LEU Q  17      74.611  79.638  85.834  1.00  1.00              
ATOM    268 3HD2 LEU Q  17      73.896  81.088  86.552  1.00  1.00              
ATOM    269  C   LEU Q  17      78.334  78.976  87.063  1.00  1.00              
ATOM    270  O   LEU Q  17      77.526  78.104  86.773  1.00  1.00              
ATOM    271  N   THR Q  18      79.235  78.891  88.039  1.00  1.00              
ATOM    272  H   THR Q  18      79.648  79.754  88.365  1.00  1.00              
ATOM    273  CA  THR Q  18      80.010  77.701  88.400  1.00  1.00              
ATOM    274  HA  THR Q  18      81.080  77.913  88.374  1.00  1.00              
ATOM    275  CB  THR Q  18      79.673  77.203  89.828  1.00  1.00              
ATOM    276  HB  THR Q  18      80.217  76.278  90.011  1.00  1.00              
ATOM    277  CG2 THR Q  18      80.051  78.181  90.938  1.00  1.00              
ATOM    278 1HG2 THR Q  18      81.124  78.357  90.929  1.00  1.00              
ATOM    279 2HG2 THR Q  18      79.516  79.119  90.802  1.00  1.00              
ATOM    280 3HG2 THR Q  18      79.775  77.750  91.900  1.00  1.00              
ATOM    281  OG1 THR Q  18      78.298  76.949  89.972  1.00  1.00              
ATOM    282  HG1 THR Q  18      78.040  76.352  89.261  1.00  1.00              
ATOM    283  C   THR Q  18      79.749  76.623  87.386  1.00  1.00              
ATOM    284  O   THR Q  18      79.184  75.572  87.694  1.00  1.00              
ATOM    285  N   LEU Q  19      80.193  76.906  86.149  1.00  1.00              
ATOM    286  H   LEU Q  19      80.563  77.831  85.993  1.00  1.00              
ATOM    287  CA  LEU Q  19      80.237  75.919  85.070  1.00  1.00              
ATOM    288  HA  LEU Q  19      80.899  76.171  84.263  1.00  1.00              
ATOM    289  CB  LEU Q  19      78.798  75.841  84.486  1.00  1.00              
ATOM    290  HB1 LEU Q  19      78.497  76.869  84.282  1.00  1.00              
ATOM    291  HB2 LEU Q  19      78.125  75.492  85.270  1.00  1.00              
ATOM    292  CG  LEU Q  19      78.477  75.052  83.192  1.00  1.00              
ATOM    293  HG  LEU Q  19      77.758  75.657  82.639  1.00  1.00              
ATOM    294  CD1 LEU Q  19      79.651  74.811  82.243  1.00  1.00              
ATOM    295 1HD1 LEU Q  19      79.277  74.437  81.290  1.00  1.00              
ATOM    296 2HD1 LEU Q  19      80.198  75.732  82.066  1.00  1.00              
ATOM    297 3HD1 LEU Q  19      80.321  74.063  82.659  1.00  1.00              
ATOM    298  CD2 LEU Q  19      77.778  73.718  83.462  1.00  1.00              
ATOM    299 1HD2 LEU Q  19      77.506  73.247  82.519  1.00  1.00              
ATOM    300 2HD2 LEU Q  19      78.432  73.047  84.016  1.00  1.00              
ATOM    301 3HD2 LEU Q  19      76.872  73.889  84.044  1.00  1.00              
ATOM    302  C   LEU Q  19      80.828  74.609  85.598  1.00  1.00              
ATOM    303  O   LEU Q  19      80.629  73.529  85.064  1.00  1.00              
ATOM    304  N   THR Q  20      81.642  74.777  86.644  1.00  1.00              
ATOM    305  H   THR Q  20      81.735  75.719  86.981  1.00  1.00              
ATOM    306  CA  THR Q  20      82.485  73.812  87.294  1.00  1.00              
ATOM    307  HA  THR Q  20      83.265  74.346  87.833  1.00  1.00              
ATOM    308  CB  THR Q  20      81.695  72.996  88.337  1.00  1.00              
ATOM    309  HB  THR Q  20      81.007  72.311  87.840  1.00  1.00              
ATOM    310  CG2 THR Q  20      82.593  72.228  89.310  1.00  1.00              
ATOM    311 1HG2 THR Q  20      83.282  72.912  89.805  1.00  1.00              
ATOM    312 2HG2 THR Q  20      81.972  71.742  90.062  1.00  1.00              
ATOM    313 3HG2 THR Q  20      83.158  71.460  88.786  1.00  1.00              
ATOM    314  OG1 THR Q  20      80.963  73.894  89.143  1.00  1.00              
ATOM    315  HG1 THR Q  20      80.191  74.179  88.632  1.00  1.00              
ATOM    316  C   THR Q  20      83.158  72.987  86.235  1.00  1.00              
ATOM    317  O   THR Q  20      83.268  71.768  86.303  1.00  1.00              
ATOM    318  N   LEU Q  21      83.636  73.743  85.243  1.00  1.00              
ATOM    319  H   LEU Q  21      83.391  74.719  85.255  1.00  1.00              
ATOM    320  CA  LEU Q  21      84.616  73.304  84.309  1.00  1.00              
ATOM    321  HA  LEU Q  21      84.303  72.307  83.972  1.00  1.00              
ATOM    322  CB  LEU Q  21      84.723  74.161  83.029  1.00  1.00              
ATOM    323  HB1 LEU Q  21      85.451  73.678  82.373  1.00  1.00              
ATOM    324  HB2 LEU Q  21      85.126  75.137  83.277  1.00  1.00              
ATOM    325  CG  LEU Q  21      83.409  74.312  82.242  1.00  1.00              
ATOM    326  HG  LEU Q  21      82.662  74.792  82.873  1.00  1.00              
ATOM    327  CD1 LEU Q  21      83.641  75.189  81.018  1.00  1.00              
ATOM    328 1HD1 LEU Q  21      84.006  76.159  81.331  1.00  1.00              
ATOM    329 2HD1 LEU Q  21      84.371  74.722  80.355  1.00  1.00              
ATOM    330 3HD1 LEU Q  21      82.702  75.332  80.482  1.00  1.00              
ATOM    331  CD2 LEU Q  21      82.871  72.967  81.755  1.00  1.00              
ATOM    332 1HD2 LEU Q  21      82.542  72.362  82.601  1.00  1.00              
ATOM    333 2HD2 LEU Q  21      82.011  73.125  81.104  1.00  1.00              
ATOM    334 3HD2 LEU Q  21      83.641  72.429  81.200  1.00  1.00              
ATOM    335  C   LEU Q  21      85.971  73.065  85.016  1.00  1.00              
ATOM    336  O   LEU Q  21      87.005  73.586  84.623  1.00  1.00              
ATOM    337  N   THR Q  22      85.957  72.211  86.045  1.00  1.00              
ATOM    338  H   THR Q  22      85.047  72.031  86.439  1.00  1.00              
ATOM    339  CA  THR Q  22      86.796  71.012  86.153  1.00  1.00              
ATOM    340  HA  THR Q  22      87.833  71.323  86.235  1.00  1.00              
ATOM    341  CB  THR Q  22      86.423  70.219  87.425  1.00  1.00              
ATOM    342  HB  THR Q  22      85.452  69.743  87.288  1.00  1.00              
ATOM    343  CG2 THR Q  22      87.465  69.164  87.797  1.00  1.00              
ATOM    344 1HG2 THR Q  22      87.158  68.646  88.706  1.00  1.00              
ATOM    345 2HG2 THR Q  22      87.550  68.429  86.996  1.00  1.00              
ATOM    346 3HG2 THR Q  22      88.435  69.635  87.953  1.00  1.00              
ATOM    347  OG1 THR Q  22      86.342  71.093  88.532  1.00  1.00              
ATOM    348  HG1 THR Q  22      86.208  70.551  89.312  1.00  1.00              
ATOM    349  C   THR Q  22      86.637  70.197  84.877  1.00  1.00              
ATOM    350  O   THR Q  22      86.116  69.086  84.864  1.00  1.00              
ATOM    351  N   SER Q  23      87.073  70.808  83.773  1.00  1.00              
ATOM    352  H   SER Q  23      87.399  71.765  83.877  1.00  1.00              
ATOM    353  CA  SER Q  23      87.548  70.155  82.574  1.00  1.00              
ATOM    354  HA  SER Q  23      86.775  69.497  82.180  1.00  1.00              
ATOM    355  CB  SER Q  23      87.881  71.234  81.535  1.00  1.00              
ATOM    356  HB1 SER Q  23      86.977  71.789  81.282  1.00  1.00              
ATOM    357  HB2 SER Q  23      88.258  70.767  80.635  1.00  1.00              
ATOM    358  OG  SER Q  23      88.856  72.139  82.023  1.00  1.00              
ATOM    359  HG  SER Q  23      89.591  71.598  82.358  1.00  1.00              
ATOM    360  C   SER Q  23      88.743  69.325  82.995  1.00  1.00              
ATOM    361  O   SER Q  23      89.891  69.691  82.758  1.00  1.00              
ATOM    362  N   GLU Q  24      88.451  68.229  83.691  1.00  1.00              
ATOM    363  H   GLU Q  24      87.476  68.028  83.902  1.00  1.00              
ATOM    364  CA  GLU Q  24      89.408  67.169  83.879  1.00  1.00              
ATOM    365  HA  GLU Q  24      90.250  67.568  84.446  1.00  1.00              
ATOM    366  CB  GLU Q  24      88.792  66.000  84.691  1.00  1.00              
ATOM    367  HB1 GLU Q  24      87.928  66.362  85.251  1.00  1.00              
ATOM    368  HB2 GLU Q  24      89.534  65.709  85.435  1.00  1.00              
ATOM    369  CG  GLU Q  24      88.393  64.704  83.947  1.00  1.00              
ATOM    370  HG1 GLU Q  24      88.013  63.995  84.685  1.00  1.00              
ATOM    371  HG2 GLU Q  24      89.293  64.264  83.511  1.00  1.00              
ATOM    372  CD  GLU Q  24      87.335  64.870  82.844  1.00  1.00              
ATOM    373  OE1 GLU Q  24      87.163  63.945  82.014  1.00  1.00              
ATOM    374  OE2 GLU Q  24      86.737  65.960  82.711  1.00  1.00              
ATOM    375  C   GLU Q  24      89.954  66.753  82.513  1.00  1.00              
ATOM    376  O   GLU Q  24      91.125  66.404  82.448  1.00  1.00              
ATOM    377  N   ARG Q  25      89.095  66.884  81.471  1.00  1.00              
ATOM    378  H   ARG Q  25      88.134  67.010  81.778  1.00  1.00              
ATOM    379  CA  ARG Q  25      89.318  66.943  80.017  1.00  1.00              
ATOM    380  HA  ARG Q  25      88.797  66.101  79.586  1.00  1.00              
ATOM    381  CB  ARG Q  25      88.687  68.181  79.376  1.00  1.00              
ATOM    382  HB1 ARG Q  25      88.971  68.199  78.324  1.00  1.00              
ATOM    383  HB2 ARG Q  25      89.118  69.032  79.895  1.00  1.00              
ATOM    384  CG  ARG Q  25      87.153  68.277  79.430  1.00  1.00              
ATOM    385  HG1 ARG Q  25      86.874  69.328  79.367  1.00  1.00              
ATOM    386  HG2 ARG Q  25      86.787  67.924  80.392  1.00  1.00              
ATOM    387  CD  ARG Q  25      86.416  67.567  78.272  1.00  1.00              
ATOM    388  HD1 ARG Q  25      86.758  68.006  77.330  1.00  1.00              
ATOM    389  HD2 ARG Q  25      85.346  67.766  78.357  1.00  1.00              
ATOM    390  NE  ARG Q  25      86.638  66.104  78.224  1.00  1.00              
ATOM    391  HE  ARG Q  25      87.156  65.753  77.434  1.00  1.00              
ATOM    392  CZ  ARG Q  25      86.386  65.255  79.206  1.00  1.00              
ATOM    393  NH1 ARG Q  25      86.910  64.068  79.234  1.00  1.00              
ATOM    394 1HH1 ARG Q  25      87.431  63.688  78.471  1.00  1.00              
ATOM    395 2HH1 ARG Q  25      86.872  63.598  80.142  1.00  1.00              
ATOM    396  NH2 ARG Q  25      85.658  65.573  80.227  1.00  1.00              
ATOM    397 1HH2 ARG Q  25      85.302  66.500  80.315  1.00  1.00              
ATOM    398 2HH2 ARG Q  25      85.872  65.097  81.110  1.00  1.00              
ATOM    399  C   ARG Q  25      90.779  66.681  79.665  1.00  1.00              
ATOM    400  O   ARG Q  25      91.535  67.602  79.357  1.00  1.00              
ATOM    401  N   PRO Q  26      91.210  65.424  79.853  1.00  1.00              
ATOM    402  CD  PRO Q  26      90.436  64.220  80.148  1.00  1.00              
ATOM    403  HD1 PRO Q  26      89.784  63.962  79.315  1.00  1.00              
ATOM    404  HD2 PRO Q  26      89.850  64.364  81.055  1.00  1.00              
ATOM    405  CG  PRO Q  26      91.457  63.111  80.386  1.00  1.00              
ATOM    406  HG1 PRO Q  26      91.694  62.615  79.444  1.00  1.00              
ATOM    407  HG2 PRO Q  26      91.101  62.388  81.121  1.00  1.00              
ATOM    408  CB  PRO Q  26      92.677  63.879  80.894  1.00  1.00              
ATOM    409  HB1 PRO Q  26      93.606  63.342  80.696  1.00  1.00              
ATOM    410  HB2 PRO Q  26      92.569  64.061  81.964  1.00  1.00              
ATOM    411  CA  PRO Q  26      92.608  65.217  80.147  1.00  1.00              
ATOM    412  HA  PRO Q  26      92.996  66.010  80.789  1.00  1.00              
ATOM    413  C   PRO Q  26      93.432  65.197  78.852  1.00  1.00              
ATOM    414  O   PRO Q  26      94.546  65.701  78.778  1.00  1.00              
ATOM    415  N   THR Q  27      92.842  64.650  77.787  1.00  1.00              
ATOM    416  H   THR Q  27      91.948  64.207  77.937  1.00  1.00              
ATOM    417  CA  THR Q  27      93.109  65.081  76.415  1.00  1.00              
ATOM    418  HA  THR Q  27      94.194  65.088  76.250  1.00  1.00              
ATOM    419  CB  THR Q  27      92.439  64.114  75.430  1.00  1.00              
ATOM    420  HB  THR Q  27      92.514  64.528  74.422  1.00  1.00              
ATOM    421  CG2 THR Q  27      93.108  62.731  75.436  1.00  1.00              
ATOM    422 1HG2 THR Q  27      92.606  62.116  74.687  1.00  1.00              
ATOM    423 2HG2 THR Q  27      94.160  62.849  75.184  1.00  1.00              
ATOM    424 3HG2 THR Q  27      92.991  62.283  76.423  1.00  1.00              
ATOM    425  OG1 THR Q  27      91.085  63.936  75.781  1.00  1.00              
ATOM    426  HG1 THR Q  27      90.675  64.812  75.729  1.00  1.00              
ATOM    427  C   THR Q  27      92.512  66.442  76.199  1.00  1.00              
ATOM    428  O   THR Q  27      91.356  66.656  76.573  1.00  1.00              
ATOM    429  N   CYS Q  28      93.307  67.369  75.631  1.00  1.00              
ATOM    430  H   CYS Q  28      94.150  67.013  75.188  1.00  1.00              
ATOM    431  CA  CYS Q  28      93.350  68.731  76.129  1.00  1.00              
ATOM    432  HA  CYS Q  28      93.718  68.727  77.168  1.00  1.00              
ATOM    433  CB  CYS Q  28      94.258  69.571  75.365  1.00  1.00              
ATOM    434  HB1 CYS Q  28      93.740  69.814  74.432  1.00  1.00              
ATOM    435  HB2 CYS Q  28      95.109  68.949  75.167  1.00  1.00              
ATOM    436  SG  CYS Q  28      94.671  71.115  76.280  1.00  1.00              
ATOM    437  HG  CYS Q  28      93.640  71.857  75.831  1.00  1.00              
ATOM    438  C   CYS Q  28      91.982  69.464  76.253  1.00  1.00              
ATOM    439  O   CYS Q  28      91.050  69.256  75.528  1.00  1.00              
ATOM    440  N   ASN Q  29      91.958  70.386  77.237  1.00  1.00              
ATOM    441  H   ASN Q  29      92.865  70.661  77.585  1.00  1.00              
ATOM    442  CA  ASN Q  29      90.842  70.480  78.115  1.00  1.00              
ATOM    443  HA  ASN Q  29      90.607  69.500  78.374  1.00  1.00              
ATOM    444  CB  ASN Q  29      91.306  71.177  79.415  1.00  1.00              
ATOM    445  HB1 ASN Q  29      92.270  70.776  79.728  1.00  1.00              
ATOM    446  HB2 ASN Q  29      90.586  70.982  80.202  1.00  1.00              
ATOM    447  CG  ASN Q  29      91.431  72.674  79.218  1.00  1.00              
ATOM    448  OD1 ASN Q  29      92.371  73.135  78.594  1.00  1.00              
ATOM    449  ND2 ASN Q  29      90.484  73.439  79.696  1.00  1.00              
ATOM    450 1HD2 ASN Q  29      89.729  73.057  80.249  1.00  1.00              
ATOM    451 2HD2 ASN Q  29      90.466  74.398  79.354  1.00  1.00              
ATOM    452  C   ASN Q  29      89.547  71.081  77.608  1.00  1.00              
ATOM    453  O   ASN Q  29      88.537  70.969  78.263  1.00  1.00              
ATOM    454  N   ASP Q  30      89.625  71.790  76.486  1.00  1.00              
ATOM    455  H   ASP Q  30      90.464  71.795  75.921  1.00  1.00              
ATOM    456  CA  ASP Q  30      88.716  72.911  76.382  1.00  1.00              
ATOM    457  HA  ASP Q  30      88.037  72.927  77.235  1.00  1.00              
ATOM    458  CB  ASP Q  30      89.496  74.257  76.486  1.00  1.00              
ATOM    459  HB1 ASP Q  30      89.656  74.646  75.485  1.00  1.00              
ATOM    460  HB2 ASP Q  30      90.481  74.052  76.902  1.00  1.00              
ATOM    461  CG  ASP Q  30      88.886  75.402  77.344  1.00  1.00              
ATOM    462  OD1 ASP Q  30      87.833  75.965  76.987  1.00  1.00              
ATOM    463  OD2 ASP Q  30      89.529  75.838  78.337  1.00  1.00              
ATOM    464  C   ASP Q  30      87.797  72.831  75.180  1.00  1.00              
ATOM    465  O   ASP Q  30      86.590  72.629  75.326  1.00  1.00              
ATOM    466  N   CYS Q  31      88.396  72.910  74.003  1.00  1.00              
ATOM    467  H   CYS Q  31      89.394  73.057  73.993  1.00  1.00              
ATOM    468  CA  CYS Q  31      87.784  72.662  72.719  1.00  1.00              
ATOM    469  HA  CYS Q  31      87.043  71.865  72.796  1.00  1.00              
ATOM    470  CB  CYS Q  31      87.113  73.945  72.187  1.00  1.00              
ATOM    471  HB1 CYS Q  31      86.980  73.858  71.106  1.00  1.00              
ATOM    472  HB2 CYS Q  31      87.762  74.802  72.374  1.00  1.00              
ATOM    473  SG  CYS Q  31      85.484  74.214  72.949  1.00  1.00              
ATOM    474  HG  CYS Q  31      85.871  73.897  74.197  1.00  1.00              
ATOM    475  C   CYS Q  31      88.881  72.239  71.763  1.00  1.00              
ATOM    476  O   CYS Q  31      89.923  72.903  71.664  1.00  1.00              
ATOM    477  N   ASP Q  32      88.601  71.174  71.025  1.00  1.00              
ATOM    478  H   ASP Q  32      87.774  70.632  71.210  1.00  1.00              
ATOM    479  CA  ASP Q  32      89.243  70.979  69.743  1.00  1.00              
ATOM    480  HA  ASP Q  32      90.314  70.879  69.929  1.00  1.00              
ATOM    481  CB  ASP Q  32      88.779  69.658  69.119  1.00  1.00              
ATOM    482  HB1 ASP Q  32      89.104  69.624  68.078  1.00  1.00              
ATOM    483  HB2 ASP Q  32      87.689  69.593  69.142  1.00  1.00              
ATOM    484  CG  ASP Q  32      89.403  68.475  69.879  1.00  1.00              
ATOM    485  OD1 ASP Q  32      88.827  68.075  70.917  1.00  1.00              
ATOM    486  OD2 ASP Q  32      90.485  68.025  69.437  1.00  1.00              
ATOM    487  C   ASP Q  32      89.053  72.226  68.870  1.00  1.00              
ATOM    488  O   ASP Q  32      88.008  72.876  68.912  1.00  1.00              
ATOM    489  N   GLU Q  33      90.157  72.587  68.215  1.00  1.00              
ATOM    490  H   GLU Q  33      90.899  71.908  68.224  1.00  1.00              
ATOM    491  CA  GLU Q  33      90.489  73.826  67.490  1.00  1.00              
ATOM    492  HA  GLU Q  33      91.105  73.521  66.642  1.00  1.00              
ATOM    493  CB  GLU Q  33      89.286  74.559  66.851  1.00  1.00              
ATOM    494  HB1 GLU Q  33      89.667  75.413  66.290  1.00  1.00              
ATOM    495  HB2 GLU Q  33      88.657  74.966  67.643  1.00  1.00              
ATOM    496  CG  GLU Q  33      88.405  73.726  65.890  1.00  1.00              
ATOM    497  HG1 GLU Q  33      87.515  74.320  65.665  1.00  1.00              
ATOM    498  HG2 GLU Q  33      88.052  72.819  66.382  1.00  1.00              
ATOM    499  CD  GLU Q  33      89.085  73.329  64.570  1.00  1.00              
ATOM    500  OE1 GLU Q  33      88.664  73.867  63.520  1.00  1.00              
ATOM    501  OE2 GLU Q  33      89.972  72.442  64.599  1.00  1.00              
ATOM    502  C   GLU Q  33      91.388  74.791  68.287  1.00  1.00              
ATOM    503  O   GLU Q  33      92.219  75.462  67.680  1.00  1.00              
ATOM    504  N   ASP Q  34      91.310  74.825  69.628  1.00  1.00              
ATOM    505  H   ASP Q  34      90.652  74.195  70.077  1.00  1.00              
ATOM    506  CA  ASP Q  34      91.829  75.965  70.417  1.00  1.00              
ATOM    507  HA  ASP Q  34      92.346  76.662  69.754  1.00  1.00              
ATOM    508  CB  ASP Q  34      90.586  76.713  70.967  1.00  1.00              
ATOM    509  HB1 ASP Q  34      90.066  76.058  71.669  1.00  1.00              
ATOM    510  HB2 ASP Q  34      89.905  76.902  70.136  1.00  1.00              
ATOM    511  CG  ASP Q  34      90.846  78.059  71.658  1.00  1.00              
ATOM    512  OD1 ASP Q  34      92.011  78.494  71.729  1.00  1.00              
ATOM    513  OD2 ASP Q  34      89.888  78.634  72.227  1.00  1.00              
ATOM    514  C   ASP Q  34      92.843  75.575  71.498  1.00  1.00              
ATOM    515  O   ASP Q  34      94.032  75.889  71.395  1.00  1.00              
ATOM    516  N   HIS Q  35      92.437  74.799  72.504  1.00  1.00              
ATOM    517  H   HIS Q  35      91.491  74.437  72.494  1.00  1.00              
ATOM    518  CA  HIS Q  35      93.329  74.483  73.623  1.00  1.00              
ATOM    519  HA  HIS Q  35      94.250  75.039  73.502  1.00  1.00              
ATOM    520  CB  HIS Q  35      92.748  74.924  74.978  1.00  1.00              
ATOM    521  HB1 HIS Q  35      93.458  74.680  75.768  1.00  1.00              
ATOM    522  HB2 HIS Q  35      91.844  74.353  75.153  1.00  1.00              
ATOM    523  CG  HIS Q  35      92.439  76.397  75.046  1.00  1.00              
ATOM    524  ND1 HIS Q  35      93.386  77.423  75.136  1.00  1.00              
ATOM    525  CE1 HIS Q  35      92.725  78.544  74.810  1.00  1.00              
ATOM    526  HE1 HIS Q  35      93.201  79.492  74.604  1.00  1.00              
ATOM    527  NE2 HIS Q  35      91.425  78.292  74.589  1.00  1.00              
ATOM    528  HE2 HIS Q  35      90.847  78.847  73.947  1.00  1.00              
ATOM    529  CD2 HIS Q  35      91.231  76.941  74.734  1.00  1.00              
ATOM    530  HD2 HIS Q  35      90.347  76.402  74.426  1.00  1.00              
ATOM    531  C   HIS Q  35      93.679  73.008  73.607  1.00  1.00              
ATOM    532  O   HIS Q  35      92.875  72.168  74.006  1.00  1.00              
ATOM    533  N   VAL Q  36      94.915  72.691  73.198  1.00  1.00              
ATOM    534  H   VAL Q  36      95.531  73.442  72.927  1.00  1.00              
ATOM    535  CA  VAL Q  36      95.440  71.319  73.144  1.00  1.00              
ATOM    536  HA  VAL Q  36      94.673  70.697  73.507  1.00  1.00              
ATOM    537  CB  VAL Q  36      95.518  70.806  71.692  1.00  1.00              
ATOM    538  HB  VAL Q  36      94.530  70.937  71.248  1.00  1.00              
ATOM    539  CG1 VAL Q  36      96.507  71.573  70.825  1.00  1.00              
ATOM    540 1HG1 VAL Q  36      96.165  72.601  70.739  1.00  1.00              
ATOM    541 2HG1 VAL Q  36      97.507  71.542  71.253  1.00  1.00              
ATOM    542 3HG1 VAL Q  36      96.523  71.147  69.824  1.00  1.00              
ATOM    543  CG2 VAL Q  36      95.836  69.305  71.624  1.00  1.00              
ATOM    544 1HG2 VAL Q  36      96.859  69.111  71.940  1.00  1.00              
ATOM    545 2HG2 VAL Q  36      95.129  68.746  72.238  1.00  1.00              
ATOM    546 3HG2 VAL Q  36      95.727  68.967  70.593  1.00  1.00              
ATOM    547  C   VAL Q  36      96.764  71.173  73.940  1.00  1.00              
ATOM    548  O   VAL Q  36      97.469  72.164  74.113  1.00  1.00              
ATOM    549  N   CYS Q  37      97.076  69.986  74.499  1.00  1.00              
ATOM    550  H   CYS Q  37      96.508  69.198  74.247  1.00  1.00              
ATOM    551  CA  CYS Q  37      97.871  69.856  75.738  1.00  1.00              
ATOM    552  HA  CYS Q  37      98.018  70.868  76.120  1.00  1.00              
ATOM    553  CB  CYS Q  37      97.175  69.070  76.884  1.00  1.00              
ATOM    554  HB1 CYS Q  37      97.261  67.990  76.760  1.00  1.00              
ATOM    555  HB2 CYS Q  37      96.127  69.274  76.987  1.00  1.00              
ATOM    556  SG  CYS Q  37      97.930  69.605  78.445  1.00  1.00              
ATOM    557  HG  CYS Q  37      97.185  70.706  78.613  1.00  1.00              
ATOM    558  C   CYS Q  37      99.290  69.332  75.458  1.00  1.00              
ATOM    559  O   CYS Q  37     100.024  69.960  74.688  1.00  1.00              
ATOM    560  N   ASN Q  38      99.618  68.202  76.111  1.00  1.00              
ATOM    561  H   ASN Q  38      99.084  68.063  76.957  1.00  1.00              
ATOM    562  CA  ASN Q  38     100.392  67.035  75.674  1.00  1.00              
ATOM    563  HA  ASN Q  38      99.784  66.491  74.951  1.00  1.00              
ATOM    564  CB  ASN Q  38     101.676  67.499  74.932  1.00  1.00              
ATOM    565  HB1 ASN Q  38     101.981  68.463  75.323  1.00  1.00              
ATOM    566  HB2 ASN Q  38     101.446  67.649  73.879  1.00  1.00              
ATOM    567  CG  ASN Q  38     102.899  66.603  75.054  1.00  1.00              
ATOM    568  OD1 ASN Q  38     103.754  66.816  75.899  1.00  1.00              
ATOM    569  ND2 ASN Q  38     103.047  65.613  74.199  1.00  1.00              
ATOM    570 1HD2 ASN Q  38     102.300  65.386  73.568  1.00  1.00              
ATOM    571 2HD2 ASN Q  38     103.830  64.989  74.338  1.00  1.00              
ATOM    572  C   ASN Q  38     100.682  66.015  76.794  1.00  1.00              
ATOM    573  O   ASN Q  38     100.995  64.865  76.488  1.00  1.00              
ATOM    574  N   CYS Q  39     100.489  66.404  78.060  1.00  1.00              
ATOM    575  H   CYS Q  39     100.331  67.389  78.231  1.00  1.00              
ATOM    576  CA  CYS Q  39     100.269  65.489  79.187  1.00  1.00              
ATOM    577  HA  CYS Q  39     100.447  66.042  80.109  1.00  1.00              
ATOM    578  CB  CYS Q  39      98.787  65.046  79.186  1.00  1.00              
ATOM    579  HB1 CYS Q  39      98.614  64.372  80.028  1.00  1.00              
ATOM    580  HB2 CYS Q  39      98.578  64.493  78.269  1.00  1.00              
ATOM    581  SG  CYS Q  39      97.652  66.449  79.331  1.00  1.00              
ATOM    582  HG  CYS Q  39      96.477  65.793  79.263  1.00  1.00              
ATOM    583  C   CYS Q  39     101.199  64.230  79.249  1.00  1.00              
ATOM    584  O   CYS Q  39     100.712  63.122  79.464  1.00  1.00              
ATOM    585  N   ARG Q  40     102.527  64.367  79.062  1.00  1.00              
ATOM    586  H   ARG Q  40     102.863  65.292  78.825  1.00  1.00              
ATOM    587  CA  ARG Q  40     103.555  63.326  79.352  1.00  1.00              
ATOM    588  HA  ARG Q  40     104.511  63.843  79.261  1.00  1.00              
ATOM    589  CB  ARG Q  40     103.450  62.876  80.832  1.00  1.00              
ATOM    590  HB1 ARG Q  40     102.559  62.265  80.980  1.00  1.00              
ATOM    591  HB2 ARG Q  40     103.349  63.772  81.447  1.00  1.00              
ATOM    592  CG  ARG Q  40     104.672  62.076  81.321  1.00  1.00              
ATOM    593  HG1 ARG Q  40     105.544  62.426  80.776  1.00  1.00              
ATOM    594  HG2 ARG Q  40     104.525  61.016  81.111  1.00  1.00              
ATOM    595  CD  ARG Q  40     104.897  62.241  82.826  1.00  1.00              
ATOM    596  HD1 ARG Q  40     103.997  61.890  83.335  1.00  1.00              
ATOM    597  HD2 ARG Q  40     105.002  63.299  83.067  1.00  1.00              
ATOM    598  NE  ARG Q  40     106.057  61.497  83.368  1.00  1.00              
ATOM    599  HE  ARG Q  40     105.884  61.085  84.267  1.00  1.00              
ATOM    600  CZ  ARG Q  40     107.300  61.353  82.924  1.00  1.00              
ATOM    601  NH1 ARG Q  40     108.168  60.770  83.701  1.00  1.00              
ATOM    602 1HH1 ARG Q  40     107.905  60.465  84.620  1.00  1.00              
ATOM    603 2HH1 ARG Q  40     109.118  60.681  83.394  1.00  1.00              
ATOM    604  NH2 ARG Q  40     107.755  61.744  81.768  1.00  1.00              
ATOM    605 1HH2 ARG Q  40     107.169  62.226  81.096  1.00  1.00              
ATOM    606 2HH2 ARG Q  40     108.713  61.635  81.499  1.00  1.00              
ATOM    607  C   ARG Q  40     103.711  62.155  78.348  1.00  1.00              
ATOM    608  O   ARG Q  40     104.386  61.172  78.648  1.00  1.00              
ATOM    609  N   ALA Q  41     103.170  62.224  77.132  1.00  1.00              
ATOM    610  H   ALA Q  41     102.538  62.981  76.915  1.00  1.00              
ATOM    611  CA  ALA Q  41     103.507  61.244  76.082  1.00  1.00              
ATOM    612  HA  ALA Q  41     103.505  60.244  76.519  1.00  1.00              
ATOM    613  CB  ALA Q  41     102.388  61.286  75.032  1.00  1.00              
ATOM    614  HB1 ALA Q  41     102.587  60.551  74.251  1.00  1.00              
ATOM    615  HB2 ALA Q  41     101.432  61.052  75.503  1.00  1.00              
ATOM    616  HB3 ALA Q  41     102.330  62.279  74.584  1.00  1.00              
ATOM    617  C   ALA Q  41     104.896  61.497  75.446  1.00  1.00              
ATOM    618  O   ALA Q  41     105.059  62.477  74.712  1.00  1.00              
ATOM    619  N   LYS Q  42     105.852  60.594  75.743  1.00  1.00              
ATOM    620  H   LYS Q  42     105.513  59.872  76.360  1.00  1.00              
ATOM    621  CA  LYS Q  42     107.341  60.584  75.598  1.00  1.00              
ATOM    622  HA  LYS Q  42     107.715  61.329  76.294  1.00  1.00              
ATOM    623  CB  LYS Q  42     107.841  59.212  76.124  1.00  1.00              
ATOM    624  HB1 LYS Q  42     108.116  58.566  75.288  1.00  1.00              
ATOM    625  HB2 LYS Q  42     107.028  58.702  76.643  1.00  1.00              
ATOM    626  CG  LYS Q  42     109.009  59.279  77.127  1.00  1.00              
ATOM    627  HG1 LYS Q  42     109.259  58.256  77.413  1.00  1.00              
ATOM    628  HG2 LYS Q  42     108.670  59.804  78.022  1.00  1.00              
ATOM    629  CD  LYS Q  42     110.281  59.966  76.611  1.00  1.00              
ATOM    630  HD1 LYS Q  42     110.085  61.033  76.481  1.00  1.00              
ATOM    631  HD2 LYS Q  42     110.568  59.530  75.654  1.00  1.00              
ATOM    632  CE  LYS Q  42     111.434  59.769  77.599  1.00  1.00              
ATOM    633  HE1 LYS Q  42     111.760  58.727  77.551  1.00  1.00              
ATOM    634  HE2 LYS Q  42     111.068  59.973  78.610  1.00  1.00              
ATOM    635  NZ  LYS Q  42     112.557  60.685  77.300  1.00  1.00              
ATOM    636  HZ1 LYS Q  42     112.280  61.622  77.606  1.00  1.00              
ATOM    637  HZ2 LYS Q  42     113.382  60.453  77.832  1.00  1.00              
ATOM    638  HZ3 LYS Q  42     112.766  60.728  76.312  1.00  1.00              
ATOM    639  C   LYS Q  42     108.005  60.975  74.254  1.00  1.00              
ATOM    640  O   LYS Q  42     109.044  60.430  73.885  1.00  1.00              
ATOM    641  N   ASN Q  43     107.421  61.893  73.498  1.00  1.00              
ATOM    642  H   ASN Q  43     106.584  62.329  73.861  1.00  1.00              
ATOM    643  CA  ASN Q  43     107.863  62.254  72.155  1.00  1.00              
ATOM    644  HA  ASN Q  43     107.934  61.331  71.574  1.00  1.00              
ATOM    645  CB  ASN Q  43     106.755  63.124  71.541  1.00  1.00              
ATOM    646  HB1 ASN Q  43     106.757  64.100  72.025  1.00  1.00              
ATOM    647  HB2 ASN Q  43     105.787  62.656  71.717  1.00  1.00              
ATOM    648  CG  ASN Q  43     106.892  63.326  70.045  1.00  1.00              
ATOM    649  OD1 ASN Q  43     107.764  62.796  69.378  1.00  1.00              
ATOM    650  ND2 ASN Q  43     106.010  64.114  69.487  1.00  1.00              
ATOM    651 1HD2 ASN Q  43     105.344  64.594  70.055  1.00  1.00              
ATOM    652 2HD2 ASN Q  43     106.231  64.478  68.566  1.00  1.00              
ATOM    653  C   ASN Q  43     109.247  62.933  72.117  1.00  1.00              
ATOM    654  O   ASN Q  43     109.598  63.699  73.017  1.00  1.00              
ATOM    655  N   LEU Q  44     109.983  62.678  71.028  1.00  1.00              
ATOM    656  H   LEU Q  44     109.541  62.126  70.305  1.00  1.00              
ATOM    657  CA  LEU Q  44     111.354  63.137  70.773  1.00  1.00              
ATOM    658  HA  LEU Q  44     111.725  63.598  71.689  1.00  1.00              
ATOM    659  CB  LEU Q  44     112.271  61.934  70.482  1.00  1.00              
ATOM    660  HB1 LEU Q  44     113.294  62.305  70.404  1.00  1.00              
ATOM    661  HB2 LEU Q  44     111.996  61.512  69.514  1.00  1.00              
ATOM    662  CG  LEU Q  44     112.238  60.809  71.541  1.00  1.00              
ATOM    663  HG  LEU Q  44     111.260  60.328  71.521  1.00  1.00              
ATOM    664  CD1 LEU Q  44     113.289  59.753  71.193  1.00  1.00              
ATOM    665 1HD1 LEU Q  44     113.222  58.919  71.891  1.00  1.00              
ATOM    666 2HD1 LEU Q  44     113.111  59.379  70.184  1.00  1.00              
ATOM    667 3HD1 LEU Q  44     114.287  60.190  71.243  1.00  1.00              
ATOM    668  CD2 LEU Q  44     112.514  61.284  72.974  1.00  1.00              
ATOM    669 1HD2 LEU Q  44     112.542  60.427  73.644  1.00  1.00              
ATOM    670 2HD2 LEU Q  44     113.463  61.821  73.010  1.00  1.00              
ATOM    671 3HD2 LEU Q  44     111.720  61.954  73.303  1.00  1.00              
ATOM    672  C   LEU Q  44     111.451  64.260  69.718  1.00  1.00              
ATOM    673  O   LEU Q  44     112.532  64.786  69.461  1.00  1.00              
ATOM    674  N   HIS Q  45     110.311  64.678  69.157  1.00  1.00              
ATOM    675  H   HIS Q  45     109.461  64.207  69.433  1.00  1.00              
ATOM    676  CA  HIS Q  45     110.147  65.929  68.400  1.00  1.00              
ATOM    677  HA  HIS Q  45     111.027  66.547  68.568  1.00  1.00              
ATOM    678  CB  HIS Q  45     110.106  65.657  66.883  1.00  1.00              
ATOM    679  HB1 HIS Q  45     110.960  65.032  66.619  1.00  1.00              
ATOM    680  HB2 HIS Q  45     110.239  66.605  66.360  1.00  1.00              
ATOM    681  CG  HIS Q  45     108.857  65.003  66.346  1.00  1.00              
ATOM    682  ND1 HIS Q  45     107.937  65.603  65.480  1.00  1.00              
ATOM    683  CE1 HIS Q  45     107.044  64.649  65.182  1.00  1.00              
ATOM    684  HE1 HIS Q  45     106.206  64.784  64.512  1.00  1.00              
ATOM    685  NE2 HIS Q  45     107.348  63.500  65.805  1.00  1.00              
ATOM    686  HE2 HIS Q  45     106.839  62.632  65.731  1.00  1.00              
ATOM    687  CD2 HIS Q  45     108.498  63.701  66.534  1.00  1.00              
ATOM    688  HD2 HIS Q  45     109.030  62.971  67.129  1.00  1.00              
ATOM    689  C   HIS Q  45     108.954  66.728  68.952  1.00  1.00              
ATOM    690  O   HIS Q  45     108.475  66.450  70.055  1.00  1.00              
ATOM    691  N   GLY Q  46     108.480  67.743  68.228  1.00  1.00              
ATOM    692  H   GLY Q  46     108.883  67.909  67.317  1.00  1.00              
ATOM    693  CA  GLY Q  46     107.219  68.412  68.556  1.00  1.00              
ATOM    694  HA1 GLY Q  46     107.164  69.352  68.005  1.00  1.00              
ATOM    695  HA2 GLY Q  46     107.180  68.638  69.621  1.00  1.00              
ATOM    696  C   GLY Q  46     106.001  67.556  68.186  1.00  1.00              
ATOM    697  O   GLY Q  46     106.102  66.364  67.902  1.00  1.00              
ATOM    698  N   VAL Q  47     104.817  68.166  68.158  1.00  1.00              
ATOM    699  H   VAL Q  47     104.766  69.159  68.355  1.00  1.00              
ATOM    700  CA  VAL Q  47     103.577  67.477  67.764  1.00  1.00              
ATOM    701  HA  VAL Q  47     103.794  66.450  67.475  1.00  1.00              
ATOM    702  CB  VAL Q  47     102.563  67.396  68.930  1.00  1.00              
ATOM    703  HB  VAL Q  47     102.233  68.400  69.198  1.00  1.00              
ATOM    704  CG1 VAL Q  47     101.336  66.554  68.541  1.00  1.00              
ATOM    705 1HG1 VAL Q  47     100.631  66.522  69.371  1.00  1.00              
ATOM    706 2HG1 VAL Q  47     100.820  66.999  67.691  1.00  1.00              
ATOM    707 3HG1 VAL Q  47     101.637  65.538  68.286  1.00  1.00              
ATOM    708  CG2 VAL Q  47     103.178  66.755  70.186  1.00  1.00              
ATOM    709 1HG2 VAL Q  47     102.431  66.717  70.980  1.00  1.00              
ATOM    710 2HG2 VAL Q  47     103.520  65.746  69.960  1.00  1.00              
ATOM    711 3HG2 VAL Q  47     104.019  67.352  70.539  1.00  1.00              
ATOM    712  C   VAL Q  47     102.975  68.175  66.535  1.00  1.00              
ATOM    713  O   VAL Q  47     102.129  69.050  66.685  1.00  1.00              
ATOM    714  N   PRO Q  48     103.420  67.860  65.307  1.00  1.00              
ATOM    715  CD  PRO Q  48     104.557  67.020  64.966  1.00  1.00              
ATOM    716  HD1 PRO Q  48     104.250  65.974  64.964  1.00  1.00              
ATOM    717  HD2 PRO Q  48     105.395  67.169  65.642  1.00  1.00              
ATOM    718  CG  PRO Q  48     104.977  67.448  63.562  1.00  1.00              
ATOM    719  HG1 PRO Q  48     105.443  66.632  63.010  1.00  1.00              
ATOM    720  HG2 PRO Q  48     105.651  68.303  63.629  1.00  1.00              
ATOM    721  CB  PRO Q  48     103.659  67.884  62.931  1.00  1.00              
ATOM    722  HB1 PRO Q  48     103.147  67.006  62.532  1.00  1.00              
ATOM    723  HB2 PRO Q  48     103.814  68.621  62.142  1.00  1.00              
ATOM    724  CA  PRO Q  48     102.863  68.474  64.103  1.00  1.00              
ATOM    725  HA  PRO Q  48     103.050  69.547  64.145  1.00  1.00              
ATOM    726  C   PRO Q  48     101.364  68.262  63.859  1.00  1.00              
ATOM    727  O   PRO Q  48     100.750  69.024  63.124  1.00  1.00              
ATOM    728  N   ILE Q  49     100.755  67.242  64.468  1.00  1.00              
ATOM    729  H   ILE Q  49     101.295  66.671  65.095  1.00  1.00              
ATOM    730  CA  ILE Q  49      99.326  66.937  64.311  1.00  1.00              
ATOM    731  HA  ILE Q  49      99.008  67.284  63.327  1.00  1.00              
ATOM    732  CB  ILE Q  49      99.079  65.402  64.364  1.00  1.00              
ATOM    733  HB  ILE Q  49      99.122  65.075  65.404  1.00  1.00              
ATOM    734  CG2 ILE Q  49      97.678  65.093  63.801  1.00  1.00              
ATOM    735 1HG2 ILE Q  49      97.413  64.053  63.984  1.00  1.00              
ATOM    736 2HG2 ILE Q  49      96.923  65.707  64.291  1.00  1.00              
ATOM    737 3HG2 ILE Q  49      97.650  65.294  62.730  1.00  1.00              
ATOM    738  CG1 ILE Q  49     100.144  64.600  63.570  1.00  1.00              
ATOM    739 1HG1 ILE Q  49     101.128  64.779  64.004  1.00  1.00              
ATOM    740 2HG1 ILE Q  49     100.163  64.947  62.536  1.00  1.00              
ATOM    741  CD1 ILE Q  49      99.942  63.078  63.575  1.00  1.00              
ATOM    742  HD1 ILE Q  49     100.810  62.599  63.121  1.00  1.00              
ATOM    743  HD2 ILE Q  49      99.835  62.720  64.600  1.00  1.00              
ATOM    744  HD3 ILE Q  49      99.060  62.807  62.996  1.00  1.00              
ATOM    745  C   ILE Q  49      98.520  67.735  65.355  1.00  1.00              
ATOM    746  O   ILE Q  49      97.771  67.183  66.159  1.00  1.00              
ATOM    747  N   VAL Q  50      98.721  69.053  65.357  1.00  1.00              
ATOM    748  H   VAL Q  50      99.335  69.426  64.634  1.00  1.00              
ATOM    749  CA  VAL Q  50      97.813  70.031  65.978  1.00  1.00              
ATOM    750  HA  VAL Q  50      96.886  69.511  66.209  1.00  1.00              
ATOM    751  CB  VAL Q  50      98.319  70.633  67.303  1.00  1.00              
ATOM    752  HB  VAL Q  50      97.543  71.297  67.684  1.00  1.00              
ATOM    753  CG1 VAL Q  50      98.552  69.547  68.361  1.00  1.00              
ATOM    754 1HG1 VAL Q  50      99.369  68.897  68.051  1.00  1.00              
ATOM    755 2HG1 VAL Q  50      98.809  70.008  69.314  1.00  1.00              
ATOM    756 3HG1 VAL Q  50      97.646  68.954  68.482  1.00  1.00              
ATOM    757  CG2 VAL Q  50      99.593  71.455  67.165  1.00  1.00              
ATOM    758 1HG2 VAL Q  50      99.907  71.839  68.135  1.00  1.00              
ATOM    759 2HG2 VAL Q  50     100.378  70.834  66.748  1.00  1.00              
ATOM    760 3HG2 VAL Q  50      99.407  72.301  66.502  1.00  1.00              
ATOM    761  C   VAL Q  50      97.489  71.097  64.925  1.00  1.00              
ATOM    762  O   VAL Q  50      98.319  71.312  64.039  1.00  1.00              
ATOM    763  N   PRO Q  51      96.289  71.708  64.957  1.00  1.00              
ATOM    764  CD  PRO Q  51      95.166  71.436  65.846  1.00  1.00              
ATOM    765  HD1 PRO Q  51      95.355  71.889  66.819  1.00  1.00              
ATOM    766  HD2 PRO Q  51      94.976  70.368  65.952  1.00  1.00              
ATOM    767  CG  PRO Q  51      93.955  72.105  65.197  1.00  1.00              
ATOM    768  HG1 PRO Q  51      93.213  72.409  65.936  1.00  1.00              
ATOM    769  HG2 PRO Q  51      93.511  71.432  64.461  1.00  1.00              
ATOM    770  CB  PRO Q  51      94.571  73.305  64.486  1.00  1.00              
ATOM    771  HB1 PRO Q  51      94.654  74.130  65.197  1.00  1.00              
ATOM    772  HB2 PRO Q  51      93.974  73.613  63.626  1.00  1.00              
ATOM    773  CA  PRO Q  51      95.967  72.817  64.069  1.00  1.00              
ATOM    774  HA  PRO Q  51      95.933  72.454  63.041  1.00  1.00              
ATOM    775  C   PRO Q  51      96.964  73.972  64.163  1.00  1.00              
ATOM    776  O   PRO Q  51      97.654  74.111  65.174  1.00  1.00              
ATOM    777  N   ASP Q  52      96.964  74.862  63.171  1.00  1.00              
ATOM    778  H   ASP Q  52      96.334  74.742  62.391  1.00  1.00              
ATOM    779  CA  ASP Q  52      97.688  76.137  63.286  1.00  1.00              
ATOM    780  HA  ASP Q  52      98.667  75.920  63.716  1.00  1.00              
ATOM    781  CB  ASP Q  52      97.947  76.760  61.905  1.00  1.00              
ATOM    782  HB1 ASP Q  52      98.160  77.823  62.028  1.00  1.00              
ATOM    783  HB2 ASP Q  52      97.051  76.669  61.287  1.00  1.00              
ATOM    784  CG  ASP Q  52      99.155  76.126  61.202  1.00  1.00              
ATOM    785  OD1 ASP Q  52     100.270  76.154  61.782  1.00  1.00              
ATOM    786  OD2 ASP Q  52      98.981  75.637  60.066  1.00  1.00              
ATOM    787  C   ASP Q  52      97.054  77.141  64.270  1.00  1.00              
ATOM    788  O   ASP Q  52      97.713  78.064  64.746  1.00  1.00              
ATOM    789  N   ASP Q  53      95.784  76.911  64.592  1.00  1.00              
ATOM    790  H   ASP Q  53      95.315  76.224  64.009  1.00  1.00              
ATOM    791  CA  ASP Q  53      94.875  77.755  65.374  1.00  1.00              
ATOM    792  HA  ASP Q  53      95.114  78.799  65.167  1.00  1.00              
ATOM    793  CB  ASP Q  53      93.447  77.472  64.855  1.00  1.00              
ATOM    794  HB1 ASP Q  53      92.768  78.229  65.250  1.00  1.00              
ATOM    795  HB2 ASP Q  53      93.123  76.501  65.232  1.00  1.00              
ATOM    796  CG  ASP Q  53      93.359  77.447  63.315  1.00  1.00              
ATOM    797  OD1 ASP Q  53      93.793  76.416  62.733  1.00  1.00              
ATOM    798  OD2 ASP Q  53      92.912  78.458  62.724  1.00  1.00              
ATOM    799  C   ASP Q  53      94.989  77.546  66.898  1.00  1.00              
ATOM    800  O   ASP Q  53      94.331  78.240  67.672  1.00  1.00              
ATOM    801  N   VAL Q  54      95.840  76.609  67.341  1.00  1.00              
ATOM    802  H   VAL Q  54      96.393  76.139  66.637  1.00  1.00              
ATOM    803  CA  VAL Q  54      96.092  76.325  68.764  1.00  1.00              
ATOM    804  HA  VAL Q  54      95.134  76.040  69.197  1.00  1.00              
ATOM    805  CB  VAL Q  54      97.066  75.141  68.978  1.00  1.00              
ATOM    806  HB  VAL Q  54      96.564  74.237  68.631  1.00  1.00              
ATOM    807  CG1 VAL Q  54      98.400  75.243  68.226  1.00  1.00              
ATOM    808 1HG1 VAL Q  54      99.023  76.037  68.636  1.00  1.00              
ATOM    809 2HG1 VAL Q  54      98.936  74.298  68.286  1.00  1.00              
ATOM    810 3HG1 VAL Q  54      98.213  75.468  67.180  1.00  1.00              
ATOM    811  CG2 VAL Q  54      97.424  74.945  70.463  1.00  1.00              
ATOM    812 1HG2 VAL Q  54      98.009  74.035  70.580  1.00  1.00              
ATOM    813 2HG2 VAL Q  54      98.017  75.782  70.833  1.00  1.00              
ATOM    814 3HG2 VAL Q  54      96.510  74.870  71.050  1.00  1.00              
ATOM    815  C   VAL Q  54      96.591  77.574  69.512  1.00  1.00              
ATOM    816  O   VAL Q  54      97.706  78.058  69.311  1.00  1.00              
ATOM    817  N   LEU Q  55      95.803  78.047  70.479  1.00  1.00              
ATOM    818  H   LEU Q  55      94.883  77.629  70.587  1.00  1.00              
ATOM    819  CA  LEU Q  55      96.166  79.178  71.327  1.00  1.00              
ATOM    820  HA  LEU Q  55      96.895  79.796  70.801  1.00  1.00              
ATOM    821  CB  LEU Q  55      94.930  80.058  71.605  1.00  1.00              
ATOM    822  HB1 LEU Q  55      95.269  80.946  72.140  1.00  1.00              
ATOM    823  HB2 LEU Q  55      94.266  79.510  72.272  1.00  1.00              
ATOM    824  CG  LEU Q  55      94.100  80.528  70.394  1.00  1.00              
ATOM    825  HG  LEU Q  55      93.599  79.679  69.934  1.00  1.00              
ATOM    826  CD1 LEU Q  55      93.049  81.537  70.878  1.00  1.00              
ATOM    827 1HD1 LEU Q  55      92.414  81.814  70.037  1.00  1.00              
ATOM    828 2HD1 LEU Q  55      92.422  81.062  71.633  1.00  1.00              
ATOM    829 3HD1 LEU Q  55      93.526  82.426  71.288  1.00  1.00              
ATOM    830  CD2 LEU Q  55      94.939  81.242  69.341  1.00  1.00              
ATOM    831 1HD2 LEU Q  55      94.301  81.552  68.515  1.00  1.00              
ATOM    832 2HD2 LEU Q  55      95.430  82.111  69.772  1.00  1.00              
ATOM    833 3HD2 LEU Q  55      95.683  80.553  68.941  1.00  1.00              
ATOM    834  C   LEU Q  55      96.783  78.794  72.680  1.00  1.00              
ATOM    835  O   LEU Q  55      97.327  79.681  73.362  1.00  1.00              
ATOM    836  N   TYR Q  56      96.667  77.521  73.091  1.00  1.00              
ATOM    837  H   TYR Q  56      96.081  76.913  72.530  1.00  1.00              
ATOM    838  CA  TYR Q  56      97.303  77.029  74.331  1.00  1.00              
ATOM    839  HA  TYR Q  56      97.042  77.807  75.051  1.00  1.00              
ATOM    840  CB  TYR Q  56      96.655  75.753  74.888  1.00  1.00              
ATOM    841  HB1 TYR Q  56      96.963  74.888  74.307  1.00  1.00              
ATOM    842  HB2 TYR Q  56      95.580  75.852  74.813  1.00  1.00              
ATOM    843  CG  TYR Q  56      96.928  75.521  76.376  1.00  1.00              
ATOM    844  CD1 TYR Q  56      96.601  76.533  77.309  1.00  1.00              
ATOM    845  HD1 TYR Q  56      96.136  77.449  76.973  1.00  1.00              
ATOM    846  CE1 TYR Q  56      96.864  76.354  78.680  1.00  1.00              
ATOM    847  HE1 TYR Q  56      96.627  77.130  79.391  1.00  1.00              
ATOM    848  CZ  TYR Q  56      97.411  75.139  79.137  1.00  1.00              
ATOM    849  OH  TYR Q  56      97.704  74.980  80.456  1.00  1.00              
ATOM    850  HH  TYR Q  56      98.065  74.108  80.627  1.00  1.00              
ATOM    851  CE2 TYR Q  56      97.658  74.098  78.221  1.00  1.00              
ATOM    852  HE2 TYR Q  56      98.021  73.152  78.582  1.00  1.00              
ATOM    853  CD2 TYR Q  56      97.447  74.300  76.844  1.00  1.00              
ATOM    854  HD2 TYR Q  56      97.667  73.509  76.146  1.00  1.00              
ATOM    855  C   TYR Q  56      98.862  77.017  74.255  1.00  1.00              
ATOM    856  O   TYR Q  56      99.429  78.117  74.109  1.00  1.00              
ATOM    857  N   LEU Q  57      99.760  76.016  74.493  1.00  1.00              
ATOM    858  H   LEU Q  57     100.594  76.412  74.914  1.00  1.00              
ATOM    859  CA  LEU Q  57      99.997  74.575  74.158  1.00  1.00              
ATOM    860  HA  LEU Q  57      99.081  73.996  74.111  1.00  1.00              
ATOM    861  CB  LEU Q  57     100.751  74.521  72.805  1.00  1.00              
ATOM    862  HB1 LEU Q  57     101.518  75.297  72.844  1.00  1.00              
ATOM    863  HB2 LEU Q  57     100.036  74.787  72.030  1.00  1.00              
ATOM    864  CG  LEU Q  57     101.439  73.200  72.442  1.00  1.00              
ATOM    865  HG  LEU Q  57     102.078  72.869  73.260  1.00  1.00              
ATOM    866  CD1 LEU Q  57     100.437  72.089  72.129  1.00  1.00              
ATOM    867 1HD1 LEU Q  57     100.966  71.151  71.959  1.00  1.00              
ATOM    868 2HD1 LEU Q  57      99.766  71.955  72.975  1.00  1.00              
ATOM    869 3HD1 LEU Q  57      99.856  72.350  71.246  1.00  1.00              
ATOM    870  CD2 LEU Q  57     102.333  73.394  71.214  1.00  1.00              
ATOM    871 1HD2 LEU Q  57     102.839  72.459  70.976  1.00  1.00              
ATOM    872 2HD2 LEU Q  57     101.732  73.701  70.357  1.00  1.00              
ATOM    873 3HD2 LEU Q  57     103.078  74.162  71.430  1.00  1.00              
ATOM    874  C   LEU Q  57     100.906  74.055  75.294  1.00  1.00              
ATOM    875  O   LEU Q  57     101.806  74.797  75.728  1.00  1.00              
ATOM    876  N   ASP Q  58     100.733  72.807  75.752  1.00  1.00              
ATOM    877  H   ASP Q  58     100.110  72.160  75.280  1.00  1.00              
ATOM    878  CA  ASP Q  58     101.472  72.372  76.947  1.00  1.00              
ATOM    879  HA  ASP Q  58     102.301  73.057  77.114  1.00  1.00              
ATOM    880  CB  ASP Q  58     100.666  72.485  78.253  1.00  1.00              
ATOM    881  HB1 ASP Q  58      99.865  71.747  78.250  1.00  1.00              
ATOM    882  HB2 ASP Q  58     100.229  73.482  78.270  1.00  1.00              
ATOM    883  CG  ASP Q  58     101.502  72.335  79.547  1.00  1.00              
ATOM    884  OD1 ASP Q  58     102.517  71.597  79.577  1.00  1.00              
ATOM    885  OD2 ASP Q  58     101.144  72.955  80.577  1.00  1.00              
ATOM    886  C   ASP Q  58     102.185  71.028  76.777  1.00  1.00              
ATOM    887  O   ASP Q  58     101.780  69.970  77.265  1.00  1.00              
ATOM    888  N   VAL Q  59     103.325  71.142  76.095  1.00  1.00              
ATOM    889  H   VAL Q  59     103.524  72.035  75.674  1.00  1.00              
ATOM    890  CA  VAL Q  59     104.392  70.150  76.117  1.00  1.00              
ATOM    891  HA  VAL Q  59     103.921  69.178  76.038  1.00  1.00              
ATOM    892  CB  VAL Q  59     105.343  70.311  74.913  1.00  1.00              
ATOM    893  HB  VAL Q  59     106.054  71.114  75.111  1.00  1.00              
ATOM    894  CG1 VAL Q  59     106.122  69.009  74.673  1.00  1.00              
ATOM    895 1HG1 VAL Q  59     106.882  69.173  73.909  1.00  1.00              
ATOM    896 2HG1 VAL Q  59     106.583  68.667  75.595  1.00  1.00              
ATOM    897 3HG1 VAL Q  59     105.440  68.233  74.321  1.00  1.00              
ATOM    898  CG2 VAL Q  59     104.616  70.630  73.598  1.00  1.00              
ATOM    899 1HG2 VAL Q  59     105.320  70.631  72.766  1.00  1.00              
ATOM    900 2HG2 VAL Q  59     103.834  69.892  73.412  1.00  1.00              
ATOM    901 3HG2 VAL Q  59     104.162  71.620  73.648  1.00  1.00              
ATOM    902  C   VAL Q  59     105.151  70.209  77.438  1.00  1.00              
ATOM    903  O   VAL Q  59     105.762  71.224  77.780  1.00  1.00              
ATOM    904  N   SER Q  60     105.143  69.078  78.134  1.00  1.00              
ATOM    905  H   SER Q  60     104.573  68.314  77.788  1.00  1.00              
ATOM    906  CA  SER Q  60     105.820  68.853  79.409  1.00  1.00              
ATOM    907  HA  SER Q  60     106.786  69.352  79.397  1.00  1.00              
ATOM    908  CB  SER Q  60     105.006  69.468  80.551  1.00  1.00              
ATOM    909  HB1 SER Q  60     105.110  70.547  80.477  1.00  1.00              
ATOM    910  HB2 SER Q  60     105.423  69.146  81.506  1.00  1.00              
ATOM    911  OG  SER Q  60     103.622  69.161  80.507  1.00  1.00              
ATOM    912  HG  SER Q  60     103.209  69.718  79.816  1.00  1.00              
ATOM    913  C   SER Q  60     106.074  67.367  79.639  1.00  1.00              
ATOM    914  O   SER Q  60     105.349  66.520  79.117  1.00  1.00              
ATOM    915  N   PHE Q  61     107.107  67.058  80.426  1.00  1.00              
ATOM    916  H   PHE Q  61     107.624  67.816  80.855  1.00  1.00              
ATOM    917  CA  PHE Q  61     107.497  65.689  80.790  1.00  1.00              
ATOM    918  HA  PHE Q  61     108.375  65.802  81.427  1.00  1.00              
ATOM    919  CB  PHE Q  61     106.419  65.068  81.680  1.00  1.00              
ATOM    920  HB1 PHE Q  61     106.854  64.209  82.183  1.00  1.00              
ATOM    921  HB2 PHE Q  61     105.608  64.727  81.044  1.00  1.00              
ATOM    922  CG  PHE Q  61     105.846  65.993  82.739  1.00  1.00              
ATOM    923  CD1 PHE Q  61     104.572  66.566  82.560  1.00  1.00              
ATOM    924  HD1 PHE Q  61     103.998  66.346  81.670  1.00  1.00              
ATOM    925  CE1 PHE Q  61     104.049  67.445  83.522  1.00  1.00              
ATOM    926  HE1 PHE Q  61     103.068  67.872  83.374  1.00  1.00              
ATOM    927  CZ  PHE Q  61     104.798  67.751  84.673  1.00  1.00              
ATOM    928  HZ  PHE Q  61     104.392  68.414  85.424  1.00  1.00              
ATOM    929  CE2 PHE Q  61     106.067  67.174  84.858  1.00  1.00              
ATOM    930  HE2 PHE Q  61     106.637  67.392  85.751  1.00  1.00              
ATOM    931  CD2 PHE Q  61     106.594  66.299  83.891  1.00  1.00              
ATOM    932  HD2 PHE Q  61     107.570  65.858  84.037  1.00  1.00              
ATOM    933  C   PHE Q  61     108.006  64.804  79.640  1.00  1.00              
ATOM    934  O   PHE Q  61     107.894  63.582  79.726  1.00  1.00              
ATOM    935  N   ASN Q  62     108.534  65.438  78.582  1.00  1.00              
ATOM    936  H   ASN Q  62     108.767  66.407  78.706  1.00  1.00              
ATOM    937  CA  ASN Q  62     108.951  64.827  77.317  1.00  1.00              
ATOM    938  HA  ASN Q  62     109.207  63.781  77.500  1.00  1.00              
ATOM    939  CB  ASN Q  62     107.761  64.906  76.341  1.00  1.00              
ATOM    940  HB1 ASN Q  62     108.047  64.469  75.384  1.00  1.00              
ATOM    941  HB2 ASN Q  62     107.501  65.950  76.174  1.00  1.00              
ATOM    942  CG  ASN Q  62     106.532  64.162  76.832  1.00  1.00              
ATOM    943  OD1 ASN Q  62     106.597  63.054  77.320  1.00  1.00              
ATOM    944  ND2 ASN Q  62     105.357  64.723  76.721  1.00  1.00              
ATOM    945 1HD2 ASN Q  62     105.230  65.695  76.478  1.00  1.00              
ATOM    946 2HD2 ASN Q  62     104.571  64.157  76.968  1.00  1.00              
ATOM    947  C   ASN Q  62     110.178  65.528  76.712  1.00  1.00              
ATOM    948  O   ASN Q  62     110.246  66.757  76.671  1.00  1.00              
ATOM    949  N   GLU Q  63     111.121  64.787  76.138  1.00  1.00              
ATOM    950  H   GLU Q  63     110.974  63.791  76.088  1.00  1.00              
ATOM    951  CA  GLU Q  63     112.498  65.275  75.974  1.00  1.00              
ATOM    952  HA  GLU Q  63     112.608  66.230  76.493  1.00  1.00              
ATOM    953  CB  GLU Q  63     113.489  64.317  76.661  1.00  1.00              
ATOM    954  HB1 GLU Q  63     114.498  64.571  76.331  1.00  1.00              
ATOM    955  HB2 GLU Q  63     113.285  63.292  76.348  1.00  1.00              
ATOM    956  CG  GLU Q  63     113.471  64.410  78.198  1.00  1.00              
ATOM    957  HG1 GLU Q  63     113.756  65.423  78.493  1.00  1.00              
ATOM    958  HG2 GLU Q  63     114.223  63.722  78.592  1.00  1.00              
ATOM    959  CD  GLU Q  63     112.107  64.051  78.797  1.00  1.00              
ATOM    960  OE1 GLU Q  63     111.467  64.944  79.389  1.00  1.00              
ATOM    961  OE2 GLU Q  63     111.658  62.902  78.557  1.00  1.00              
ATOM    962  C   GLU Q  63     112.881  65.517  74.514  1.00  1.00              
ATOM    963  O   GLU Q  63     112.987  64.586  73.726  1.00  1.00              
ATOM    964  N   ILE Q  64     113.177  66.780  74.196  1.00  1.00              
ATOM    965  H   ILE Q  64     113.156  67.458  74.943  1.00  1.00              
ATOM    966  CA  ILE Q  64     113.865  67.204  72.969  1.00  1.00              
ATOM    967  HA  ILE Q  64     114.340  66.324  72.526  1.00  1.00              
ATOM    968  CB  ILE Q  64     112.902  67.751  71.883  1.00  1.00              
ATOM    969  HB  ILE Q  64     112.197  66.949  71.652  1.00  1.00              
ATOM    970  CG2 ILE Q  64     112.069  68.966  72.330  1.00  1.00              
ATOM    971 1HG2 ILE Q  64     111.179  69.044  71.703  1.00  1.00              
ATOM    972 2HG2 ILE Q  64     111.780  68.866  73.370  1.00  1.00              
ATOM    973 3HG2 ILE Q  64     112.661  69.868  72.193  1.00  1.00              
ATOM    974  CG1 ILE Q  64     113.703  68.049  70.591  1.00  1.00              
ATOM    975 1HG1 ILE Q  64     114.072  67.104  70.192  1.00  1.00              
ATOM    976 2HG1 ILE Q  64     114.567  68.670  70.826  1.00  1.00              
ATOM    977  CD1 ILE Q  64     112.920  68.768  69.484  1.00  1.00              
ATOM    978  HD1 ILE Q  64     113.497  68.744  68.560  1.00  1.00              
ATOM    979  HD2 ILE Q  64     111.962  68.282  69.323  1.00  1.00              
ATOM    980  HD3 ILE Q  64     112.750  69.810  69.756  1.00  1.00              
ATOM    981  C   ILE Q  64     114.989  68.151  73.385  1.00  1.00              
ATOM    982  O   ILE Q  64     114.757  69.335  73.649  1.00  1.00              
ATOM    983  N   GLU Q  65     116.170  67.563  73.586  1.00  1.00              
ATOM    984  H   GLU Q  65     116.249  66.572  73.417  1.00  1.00              
ATOM    985  CA  GLU Q  65     117.330  68.240  74.162  1.00  1.00              
ATOM    986  HA  GLU Q  65     117.001  68.775  75.052  1.00  1.00              
ATOM    987  CB  GLU Q  65     118.387  67.211  74.618  1.00  1.00              
ATOM    988  HB1 GLU Q  65     118.532  66.465  73.834  1.00  1.00              
ATOM    989  HB2 GLU Q  65     117.995  66.704  75.501  1.00  1.00              
ATOM    990  CG  GLU Q  65     119.755  67.840  74.951  1.00  1.00              
ATOM    991  HG1 GLU Q  65     119.619  68.881  75.242  1.00  1.00              
ATOM    992  HG2 GLU Q  65     120.369  67.846  74.047  1.00  1.00              
ATOM    993  CD  GLU Q  65     120.497  67.110  76.080  1.00  1.00              
ATOM    994  OE1 GLU Q  65     120.793  65.905  75.908  1.00  1.00              
ATOM    995  OE2 GLU Q  65     120.773  67.794  77.094  1.00  1.00              
ATOM    996  C   GLU Q  65     117.913  69.289  73.213  1.00  1.00              
ATOM    997  O   GLU Q  65     118.024  70.455  73.581  1.00  1.00              
ATOM    998  N   SER Q  66     118.252  68.924  71.977  1.00  1.00              
ATOM    999  H   SER Q  66     118.118  67.967  71.688  1.00  1.00              
ATOM   1000  CA  SER Q  66     118.605  69.935  70.983  1.00  1.00              
ATOM   1001  HA  SER Q  66     119.232  70.697  71.448  1.00  1.00              
ATOM   1002  CB  SER Q  66     119.408  69.339  69.822  1.00  1.00              
ATOM   1003  HB1 SER Q  66     118.761  68.736  69.183  1.00  1.00              
ATOM   1004  HB2 SER Q  66     120.195  68.699  70.222  1.00  1.00              
ATOM   1005  OG  SER Q  66     120.017  70.368  69.060  1.00  1.00              
ATOM   1006  HG  SER Q  66     119.391  71.095  68.919  1.00  1.00              
ATOM   1007  C   SER Q  66     117.336  70.595  70.456  1.00  1.00              
ATOM   1008  O   SER Q  66     116.620  70.026  69.633  1.00  1.00              
ATOM   1009  N   ILE Q  67     117.083  71.828  70.890  1.00  1.00              
ATOM   1010  H   ILE Q  67     117.642  72.174  71.658  1.00  1.00              
ATOM   1011  CA  ILE Q  67     116.431  72.802  70.011  1.00  1.00              
ATOM   1012  HA  ILE Q  67     115.479  72.389  69.675  1.00  1.00              
ATOM   1013  CB  ILE Q  67     116.165  74.119  70.766  1.00  1.00              
ATOM   1014  HB  ILE Q  67     117.069  74.332  71.327  1.00  1.00              
ATOM   1015  CG2 ILE Q  67     115.899  75.344  69.875  1.00  1.00              
ATOM   1016 1HG2 ILE Q  67     115.621  76.194  70.496  1.00  1.00              
ATOM   1017 2HG2 ILE Q  67     116.792  75.603  69.314  1.00  1.00              
ATOM   1018 3HG2 ILE Q  67     115.093  75.144  69.165  1.00  1.00              
ATOM   1019  CG1 ILE Q  67     115.009  73.962  71.778  1.00  1.00              
ATOM   1020 1HG1 ILE Q  67     114.951  74.872  72.376  1.00  1.00              
ATOM   1021 2HG1 ILE Q  67     115.244  73.139  72.454  1.00  1.00              
ATOM   1022  CD1 ILE Q  67     113.628  73.707  71.142  1.00  1.00              
ATOM   1023  HD1 ILE Q  67     113.375  74.502  70.444  1.00  1.00              
ATOM   1024  HD2 ILE Q  67     113.616  72.747  70.627  1.00  1.00              
ATOM   1025  HD3 ILE Q  67     112.848  73.685  71.895  1.00  1.00              
ATOM   1026  C   ILE Q  67     117.279  72.971  68.748  1.00  1.00              
ATOM   1027  O   ILE Q  67     118.507  72.863  68.778  1.00  1.00              
ATOM   1028  N   THR Q  68     116.622  73.272  67.640  1.00  1.00              
ATOM   1029  H   THR Q  68     115.608  73.292  67.677  1.00  1.00              
ATOM   1030  CA  THR Q  68     117.237  73.802  66.423  1.00  1.00              
ATOM   1031  HA  THR Q  68     118.202  74.250  66.653  1.00  1.00              
ATOM   1032  CB  THR Q  68     117.442  72.730  65.332  1.00  1.00              
ATOM   1033  HB  THR Q  68     117.724  73.230  64.405  1.00  1.00              
ATOM   1034  CG2 THR Q  68     118.553  71.744  65.688  1.00  1.00              
ATOM   1035 1HG2 THR Q  68     118.697  71.050  64.860  1.00  1.00              
ATOM   1036 2HG2 THR Q  68     119.482  72.280  65.870  1.00  1.00              
ATOM   1037 3HG2 THR Q  68     118.277  71.177  66.578  1.00  1.00              
ATOM   1038  OG1 THR Q  68     116.284  71.963  65.091  1.00  1.00              
ATOM   1039  HG1 THR Q  68     115.515  72.542  65.109  1.00  1.00              
ATOM   1040  C   THR Q  68     116.323  74.899  65.891  1.00  1.00              
ATOM   1041  O   THR Q  68     115.131  74.931  66.201  1.00  1.00              
ATOM   1042  N   GLN Q  69     116.865  75.819  65.099  1.00  1.00              
ATOM   1043  H   GLN Q  69     117.838  75.721  64.838  1.00  1.00              
ATOM   1044  CA  GLN Q  69     116.097  76.917  64.523  1.00  1.00              
ATOM   1045  HA  GLN Q  69     115.720  77.511  65.357  1.00  1.00              
ATOM   1046  CB  GLN Q  69     116.995  77.846  63.678  1.00  1.00              
ATOM   1047  HB1 GLN Q  69     117.739  78.312  64.323  1.00  1.00              
ATOM   1048  HB2 GLN Q  69     116.366  78.646  63.286  1.00  1.00              
ATOM   1049  CG  GLN Q  69     117.735  77.196  62.494  1.00  1.00              
ATOM   1050  HG1 GLN Q  69     117.908  77.962  61.738  1.00  1.00              
ATOM   1051  HG2 GLN Q  69     117.126  76.416  62.040  1.00  1.00              
ATOM   1052  CD  GLN Q  69     119.082  76.610  62.905  1.00  1.00              
ATOM   1053  OE1 GLN Q  69     119.176  75.545  63.490  1.00  1.00              
ATOM   1054  NE2 GLN Q  69     120.176  77.286  62.634  1.00  1.00              
ATOM   1055 1HE2 GLN Q  69     120.137  78.172  62.164  1.00  1.00              
ATOM   1056 2HE2 GLN Q  69     121.034  76.856  62.923  1.00  1.00              
ATOM   1057  C   GLN Q  69     114.878  76.441  63.724  1.00  1.00              
ATOM   1058  O   GLN Q  69     114.918  75.404  63.066  1.00  1.00              
ATOM   1059  N   ARG Q  70     113.808  77.248  63.726  1.00  1.00              
ATOM   1060  H   ARG Q  70     113.862  78.080  64.303  1.00  1.00              
ATOM   1061  CA  ARG Q  70     112.517  76.979  63.053  1.00  1.00              
ATOM   1062  HA  ARG Q  70     111.957  77.906  63.158  1.00  1.00              
ATOM   1063  CB  ARG Q  70     112.683  76.751  61.535  1.00  1.00              
ATOM   1064  HB1 ARG Q  70     111.698  76.613  61.095  1.00  1.00              
ATOM   1065  HB2 ARG Q  70     113.245  75.837  61.342  1.00  1.00              
ATOM   1066  CG  ARG Q  70     113.359  77.942  60.835  1.00  1.00              
ATOM   1067  HG1 ARG Q  70     114.351  78.101  61.261  1.00  1.00              
ATOM   1068  HG2 ARG Q  70     112.764  78.841  60.997  1.00  1.00              
ATOM   1069  CD  ARG Q  70     113.523  77.699  59.330  1.00  1.00              
ATOM   1070  HD1 ARG Q  70     114.145  76.811  59.190  1.00  1.00              
ATOM   1071  HD2 ARG Q  70     114.058  78.543  58.890  1.00  1.00              
ATOM   1072  NE  ARG Q  70     112.230  77.492  58.644  1.00  1.00              
ATOM   1073  HE  ARG Q  70     111.918  76.536  58.585  1.00  1.00              
ATOM   1074  CZ  ARG Q  70     111.447  78.409  58.102  1.00  1.00              
ATOM   1075  NH1 ARG Q  70     110.385  78.044  57.442  1.00  1.00              
ATOM   1076 1HH1 ARG Q  70     110.159  77.068  57.358  1.00  1.00              
ATOM   1077 2HH1 ARG Q  70     109.787  78.730  57.021  1.00  1.00              
ATOM   1078  NH2 ARG Q  70     111.706  79.687  58.181  1.00  1.00              
ATOM   1079 1HH2 ARG Q  70     112.537  79.974  58.669  1.00  1.00              
ATOM   1080 2HH2 ARG Q  70     111.146  80.355  57.682  1.00  1.00              
ATOM   1081  C   ARG Q  70     111.594  75.958  63.732  1.00  1.00              
ATOM   1082  O   ARG Q  70     110.559  75.637  63.145  1.00  1.00              
ATOM   1083  N   ASP Q  71     111.935  75.579  64.964  1.00  1.00              
ATOM   1084  H   ASP Q  71     112.830  75.900  65.301  1.00  1.00              
ATOM   1085  CA  ASP Q  71     111.254  74.636  65.869  1.00  1.00              
ATOM   1086  HA  ASP Q  71     111.707  73.656  65.703  1.00  1.00              
ATOM   1087  CB  ASP Q  71     111.580  75.035  67.326  1.00  1.00              
ATOM   1088  HB1 ASP Q  71     110.904  75.827  67.649  1.00  1.00              
ATOM   1089  HB2 ASP Q  71     112.591  75.447  67.363  1.00  1.00              
ATOM   1090  CG  ASP Q  71     111.530  73.871  68.327  1.00  1.00              
ATOM   1091  OD1 ASP Q  71     112.431  73.008  68.256  1.00  1.00              
ATOM   1092  OD2 ASP Q  71     110.658  73.890  69.225  1.00  1.00              
ATOM   1093  C   ASP Q  71     109.747  74.463  65.611  1.00  1.00              
ATOM   1094  O   ASP Q  71     109.301  73.427  65.115  1.00  1.00              
ATOM   1095  N   LEU Q  72     108.980  75.543  65.785  1.00  1.00              
ATOM   1096  H   LEU Q  72     109.417  76.353  66.206  1.00  1.00              
ATOM   1097  CA  LEU Q  72     107.522  75.551  65.615  1.00  1.00              
ATOM   1098  HA  LEU Q  72     107.193  74.573  65.261  1.00  1.00              
ATOM   1099  CB  LEU Q  72     106.834  75.782  66.984  1.00  1.00              
ATOM   1100  HB1 LEU Q  72     105.767  75.587  66.862  1.00  1.00              
ATOM   1101  HB2 LEU Q  72     106.937  76.833  67.244  1.00  1.00              
ATOM   1102  CG  LEU Q  72     107.356  74.965  68.189  1.00  1.00              
ATOM   1103  HG  LEU Q  72     108.404  75.212  68.348  1.00  1.00              
ATOM   1104  CD1 LEU Q  72     106.600  75.380  69.459  1.00  1.00              
ATOM   1105 1HD1 LEU Q  72     105.532  75.212  69.336  1.00  1.00              
ATOM   1106 2HD1 LEU Q  72     106.975  74.814  70.310  1.00  1.00              
ATOM   1107 3HD1 LEU Q  72     106.766  76.443  69.648  1.00  1.00              
ATOM   1108  CD2 LEU Q  72     107.240  73.445  68.027  1.00  1.00              
ATOM   1109 1HD2 LEU Q  72     107.675  72.954  68.897  1.00  1.00              
ATOM   1110 2HD2 LEU Q  72     106.205  73.147  67.896  1.00  1.00              
ATOM   1111 3HD2 LEU Q  72     107.807  73.127  67.155  1.00  1.00              
ATOM   1112  C   LEU Q  72     107.108  76.572  64.544  1.00  1.00              
ATOM   1113  O   LEU Q  72     106.628  77.671  64.809  1.00  1.00              
ATOM   1114  N   THR Q  73     107.444  76.278  63.287  1.00  1.00              
ATOM   1115  H   THR Q  73     107.986  75.435  63.143  1.00  1.00              
ATOM   1116  CA  THR Q  73     106.956  77.066  62.137  1.00  1.00              
ATOM   1117  HA  THR Q  73     107.069  78.127  62.357  1.00  1.00              
ATOM   1118  CB  THR Q  73     107.780  76.743  60.879  1.00  1.00              
ATOM   1119  HB  THR Q  73     107.684  75.682  60.644  1.00  1.00              
ATOM   1120  CG2 THR Q  73     107.388  77.562  59.650  1.00  1.00              
ATOM   1121 1HG2 THR Q  73     108.079  77.354  58.836  1.00  1.00              
ATOM   1122 2HG2 THR Q  73     106.386  77.286  59.319  1.00  1.00              
ATOM   1123 3HG2 THR Q  73     107.404  78.626  59.888  1.00  1.00              
ATOM   1124  OG1 THR Q  73     109.143  77.042  61.095  1.00  1.00              
ATOM   1125  HG1 THR Q  73     109.460  76.448  61.801  1.00  1.00              
ATOM   1126  C   THR Q  73     105.475  76.827  61.849  1.00  1.00              
ATOM   1127  O   THR Q  73     104.811  77.763  61.418  1.00  1.00              
ATOM   1128  N   CYS Q  74     104.966  75.620  62.112  1.00  1.00              
ATOM   1129  H   CYS Q  74     105.581  74.897  62.444  1.00  1.00              
ATOM   1130  CA  CYS Q  74     103.549  75.430  62.417  1.00  1.00              
ATOM   1131  HA  CYS Q  74     102.930  75.944  61.676  1.00  1.00              
ATOM   1132  CB  CYS Q  74     103.210  73.932  62.398  1.00  1.00              
ATOM   1133  HB1 CYS Q  74     102.150  73.803  62.631  1.00  1.00              
ATOM   1134  HB2 CYS Q  74     103.799  73.410  63.153  1.00  1.00              
ATOM   1135  SG  CYS Q  74     103.533  73.239  60.750  1.00  1.00              
ATOM   1136  HG  CYS Q  74     102.499  73.854  60.149  1.00  1.00              
ATOM   1137  C   CYS Q  74     103.247  76.038  63.791  1.00  1.00              
ATOM   1138  O   CYS Q  74     104.116  76.068  64.663  1.00  1.00              
ATOM   1139  N   TYR Q  75     102.016  76.493  63.975  1.00  1.00              
ATOM   1140  H   TYR Q  75     101.363  76.402  63.197  1.00  1.00              
ATOM   1141  CA  TYR Q  75     101.537  77.201  65.156  1.00  1.00              
ATOM   1142  HA  TYR Q  75     100.543  77.533  64.845  1.00  1.00              
ATOM   1143  CB  TYR Q  75     101.172  76.287  66.337  1.00  1.00              
ATOM   1144  HB1 TYR Q  75     100.134  76.001  66.181  1.00  1.00              
ATOM   1145  HB2 TYR Q  75     101.186  76.869  67.259  1.00  1.00              
ATOM   1146  CG  TYR Q  75     101.939  74.994  66.540  1.00  1.00              
ATOM   1147  CD1 TYR Q  75     101.620  73.861  65.768  1.00  1.00              
ATOM   1148  HD1 TYR Q  75     100.861  73.933  64.996  1.00  1.00              
ATOM   1149  CE1 TYR Q  75     102.258  72.631  66.022  1.00  1.00              
ATOM   1150  HE1 TYR Q  75     102.006  71.766  65.428  1.00  1.00              
ATOM   1151  CZ  TYR Q  75     103.158  72.517  67.101  1.00  1.00              
ATOM   1152  OH  TYR Q  75     103.656  71.300  67.441  1.00  1.00              
ATOM   1153  HH  TYR Q  75     103.143  70.637  66.966  1.00  1.00              
ATOM   1154  CE2 TYR Q  75     103.480  73.652  67.869  1.00  1.00              
ATOM   1155  HE2 TYR Q  75     104.159  73.546  68.695  1.00  1.00              
ATOM   1156  CD2 TYR Q  75     102.897  74.896  67.564  1.00  1.00              
ATOM   1157  HD2 TYR Q  75     103.167  75.779  68.120  1.00  1.00              
ATOM   1158  C   TYR Q  75     102.201  78.544  65.487  1.00  1.00              
ATOM   1159  O   TYR Q  75     102.886  78.749  66.493  1.00  1.00              
ATOM   1160  N   ALA Q  76     101.847  79.527  64.652  1.00  1.00              
ATOM   1161  H   ALA Q  76     101.350  79.231  63.824  1.00  1.00              
ATOM   1162  CA  ALA Q  76     101.504  80.860  65.150  1.00  1.00              
ATOM   1163  HA  ALA Q  76     102.377  81.272  65.659  1.00  1.00              
ATOM   1164  CB  ALA Q  76     101.196  81.742  63.930  1.00  1.00              
ATOM   1165  HB1 ALA Q  76     101.036  82.775  64.237  1.00  1.00              
ATOM   1166  HB2 ALA Q  76     102.035  81.712  63.234  1.00  1.00              
ATOM   1167  HB3 ALA Q  76     100.298  81.376  63.429  1.00  1.00              
ATOM   1168  C   ALA Q  76     100.347  80.820  66.185  1.00  1.00              
ATOM   1169  O   ALA Q  76     100.006  79.775  66.724  1.00  1.00              
ATOM   1170  N   GLU Q  77      99.766  81.977  66.495  1.00  1.00              
ATOM   1171  H   GLU Q  77     100.009  82.778  65.929  1.00  1.00              
ATOM   1172  CA  GLU Q  77      98.555  82.148  67.321  1.00  1.00              
ATOM   1173  HA  GLU Q  77      98.437  83.226  67.404  1.00  1.00              
ATOM   1174  CB  GLU Q  77      97.303  81.697  66.550  1.00  1.00              
ATOM   1175  HB1 GLU Q  77      96.422  82.054  67.082  1.00  1.00              
ATOM   1176  HB2 GLU Q  77      97.266  80.608  66.505  1.00  1.00              
ATOM   1177  CG  GLU Q  77      97.273  82.277  65.118  1.00  1.00              
ATOM   1178  HG1 GLU Q  77      96.300  82.056  64.675  1.00  1.00              
ATOM   1179  HG2 GLU Q  77      98.025  81.782  64.501  1.00  1.00              
ATOM   1180  CD  GLU Q  77      97.515  83.796  65.093  1.00  1.00              
ATOM   1181  OE1 GLU Q  77      96.531  84.568  65.116  1.00  1.00              
ATOM   1182  OE2 GLU Q  77      98.684  84.274  65.100  1.00  1.00              
ATOM   1183  C   GLU Q  77      98.638  81.779  68.808  1.00  1.00              
ATOM   1184  O   GLU Q  77      97.927  82.375  69.618  1.00  1.00              
ATOM   1185  N   LEU Q  78      99.622  80.965  69.184  1.00  1.00              
ATOM   1186  H   LEU Q  78     100.049  80.423  68.442  1.00  1.00              
ATOM   1187  CA  LEU Q  78     100.032  80.683  70.549  1.00  1.00              
ATOM   1188  HA  LEU Q  78      99.289  79.995  70.948  1.00  1.00              
ATOM   1189  CB  LEU Q  78     101.401  79.977  70.555  1.00  1.00              
ATOM   1190  HB1 LEU Q  78     101.818  80.027  71.561  1.00  1.00              
ATOM   1191  HB2 LEU Q  78     102.077  80.515  69.888  1.00  1.00              
ATOM   1192  CG  LEU Q  78     101.350  78.496  70.139  1.00  1.00              
ATOM   1193  HG  LEU Q  78     100.849  78.390  69.178  1.00  1.00              
ATOM   1194  CD1 LEU Q  78     102.780  77.969  70.020  1.00  1.00              
ATOM   1195 1HD1 LEU Q  78     102.772  76.887  69.923  1.00  1.00              
ATOM   1196 2HD1 LEU Q  78     103.243  78.393  69.131  1.00  1.00              
ATOM   1197 3HD1 LEU Q  78     103.364  78.242  70.898  1.00  1.00              
ATOM   1198  CD2 LEU Q  78     100.652  77.617  71.175  1.00  1.00              
ATOM   1199 1HD2 LEU Q  78     100.655  76.592  70.812  1.00  1.00              
ATOM   1200 2HD2 LEU Q  78     101.161  77.684  72.135  1.00  1.00              
ATOM   1201 3HD2 LEU Q  78      99.612  77.921  71.282  1.00  1.00              
ATOM   1202  C   LEU Q  78     100.040  81.895  71.460  1.00  1.00              
ATOM   1203  O   LEU Q  78     100.586  82.946  71.129  1.00  1.00              
ATOM   1204  N   ARG Q  79      99.490  81.681  72.659  1.00  1.00              
ATOM   1205  H   ARG Q  79      98.994  80.806  72.791  1.00  1.00              
ATOM   1206  CA  ARG Q  79      99.535  82.637  73.766  1.00  1.00              
ATOM   1207  HA  ARG Q  79     100.078  83.531  73.458  1.00  1.00              
ATOM   1208  CB  ARG Q  79      98.118  83.065  74.142  1.00  1.00              
ATOM   1209  HB1 ARG Q  79      98.215  83.700  75.022  1.00  1.00              
ATOM   1210  HB2 ARG Q  79      97.531  82.186  74.408  1.00  1.00              
ATOM   1211  CG  ARG Q  79      97.386  83.841  73.035  1.00  1.00              
ATOM   1212  HG1 ARG Q  79      97.287  83.214  72.149  1.00  1.00              
ATOM   1213  HG2 ARG Q  79      97.964  84.728  72.771  1.00  1.00              
ATOM   1214  CD  ARG Q  79      95.981  84.265  73.490  1.00  1.00              
ATOM   1215  HD1 ARG Q  79      95.374  83.374  73.653  1.00  1.00              
ATOM   1216  HD2 ARG Q  79      95.520  84.838  72.684  1.00  1.00              
ATOM   1217  NE  ARG Q  79      96.032  85.101  74.707  1.00  1.00              
ATOM   1218  HE  ARG Q  79      96.420  86.037  74.599  1.00  1.00              
ATOM   1219  CZ  ARG Q  79      95.948  84.713  75.965  1.00  1.00              
ATOM   1220  NH1 ARG Q  79      96.247  85.561  76.903  1.00  1.00              
ATOM   1221 1HH1 ARG Q  79      96.661  86.439  76.582  1.00  1.00              
ATOM   1222 2HH1 ARG Q  79      96.283  85.299  77.865  1.00  1.00              
ATOM   1223  NH2 ARG Q  79      95.631  83.493  76.306  1.00  1.00              
ATOM   1224 1HH2 ARG Q  79      95.486  82.817  75.580  1.00  1.00              
ATOM   1225 2HH2 ARG Q  79      95.705  83.198  77.260  1.00  1.00              
ATOM   1226  C   ARG Q  79     100.239  82.081  74.988  1.00  1.00              
ATOM   1227  O   ARG Q  79     100.935  82.829  75.659  1.00  1.00              
ATOM   1228  N   THR Q  80     100.096  80.785  75.230  1.00  1.00              
ATOM   1229  H   THR Q  80      99.642  80.227  74.519  1.00  1.00              
ATOM   1230  CA  THR Q  80     100.202  80.145  76.547  1.00  1.00              
ATOM   1231  HA  THR Q  80     100.579  80.867  77.271  1.00  1.00              
ATOM   1232  CB  THR Q  80      98.808  79.659  77.008  1.00  1.00              
ATOM   1233  HB  THR Q  80      98.602  78.675  76.588  1.00  1.00              
ATOM   1234  CG2 THR Q  80      98.707  79.561  78.526  1.00  1.00              
ATOM   1235 1HG2 THR Q  80      98.945  80.526  78.974  1.00  1.00              
ATOM   1236 2HG2 THR Q  80      97.696  79.272  78.808  1.00  1.00              
ATOM   1237 3HG2 THR Q  80      99.408  78.806  78.878  1.00  1.00              
ATOM   1238  OG1 THR Q  80      97.764  80.506  76.563  1.00  1.00              
ATOM   1239  HG1 THR Q  80      97.612  80.285  75.634  1.00  1.00              
ATOM   1240  C   THR Q  80     101.207  79.002  76.452  1.00  1.00              
ATOM   1241  O   THR Q  80     100.860  77.840  76.700  1.00  1.00              
ATOM   1242  N   LEU Q  81     102.421  79.289  75.951  1.00  1.00              
ATOM   1243  H   LEU Q  81     102.758  80.246  75.913  1.00  1.00              
ATOM   1244  CA  LEU Q  81     103.319  78.190  75.578  1.00  1.00              
ATOM   1245  HA  LEU Q  81     102.721  77.353  75.215  1.00  1.00              
ATOM   1246  CB  LEU Q  81     104.306  78.584  74.465  1.00  1.00              
ATOM   1247  HB1 LEU Q  81     104.923  79.404  74.831  1.00  1.00              
ATOM   1248  HB2 LEU Q  81     103.742  78.915  73.593  1.00  1.00              
ATOM   1249  CG  LEU Q  81     105.259  77.449  74.044  1.00  1.00              
ATOM   1250  HG  LEU Q  81     105.844  77.142  74.908  1.00  1.00              
ATOM   1251  CD1 LEU Q  81     104.540  76.213  73.496  1.00  1.00              
ATOM   1252 1HD1 LEU Q  81     105.268  75.498  73.113  1.00  1.00              
ATOM   1253 2HD1 LEU Q  81     103.957  75.731  74.278  1.00  1.00              
ATOM   1254 3HD1 LEU Q  81     103.876  76.502  72.681  1.00  1.00              
ATOM   1255  CD2 LEU Q  81     106.232  77.953  72.981  1.00  1.00              
ATOM   1256 1HD2 LEU Q  81     106.935  77.169  72.705  1.00  1.00              
ATOM   1257 2HD2 LEU Q  81     105.688  78.258  72.085  1.00  1.00              
ATOM   1258 3HD2 LEU Q  81     106.790  78.812  73.352  1.00  1.00              
ATOM   1259  C   LEU Q  81     104.058  77.766  76.843  1.00  1.00              
ATOM   1260  O   LEU Q  81     104.854  78.523  77.422  1.00  1.00              
ATOM   1261  N   LYS Q  82     103.792  76.534  77.291  1.00  1.00              
ATOM   1262  H   LYS Q  82     103.056  75.977  76.863  1.00  1.00              
ATOM   1263  CA  LYS Q  82     104.525  76.080  78.472  1.00  1.00              
ATOM   1264  HA  LYS Q  82     104.569  76.937  79.145  1.00  1.00              
ATOM   1265  CB  LYS Q  82     103.788  74.971  79.247  1.00  1.00              
ATOM   1266  HB1 LYS Q  82     104.487  74.182  79.530  1.00  1.00              
ATOM   1267  HB2 LYS Q  82     103.002  74.537  78.632  1.00  1.00              
ATOM   1268  CG  LYS Q  82     103.174  75.554  80.537  1.00  1.00              
ATOM   1269  HG1 LYS Q  82     103.967  76.029  81.114  1.00  1.00              
ATOM   1270  HG2 LYS Q  82     102.785  74.745  81.151  1.00  1.00              
ATOM   1271  CD  LYS Q  82     102.051  76.577  80.278  1.00  1.00              
ATOM   1272  HD1 LYS Q  82     101.158  76.053  79.930  1.00  1.00              
ATOM   1273  HD2 LYS Q  82     102.356  77.291  79.513  1.00  1.00              
ATOM   1274  CE  LYS Q  82     101.746  77.358  81.561  1.00  1.00              
ATOM   1275  HE1 LYS Q  82     102.671  77.829  81.910  1.00  1.00              
ATOM   1276  HE2 LYS Q  82     101.407  76.657  82.328  1.00  1.00              
ATOM   1277  NZ  LYS Q  82     100.721  78.401  81.321  1.00  1.00              
ATOM   1278  HZ1 LYS Q  82     101.059  79.123  80.679  1.00  1.00              
ATOM   1279  HZ2 LYS Q  82      99.870  78.023  80.935  1.00  1.00              
ATOM   1280  HZ3 LYS Q  82     100.526  78.967  82.137  1.00  1.00              
ATOM   1281  C   LYS Q  82     106.014  75.853  78.174  1.00  1.00              
ATOM   1282  O   LYS Q  82     106.856  76.712  78.414  1.00  1.00              
ATOM   1283  N   LEU Q  83     106.341  74.729  77.562  1.00  1.00              
ATOM   1284  H   LEU Q  83     105.598  74.064  77.412  1.00  1.00              
ATOM   1285  CA  LEU Q  83     107.669  74.388  77.061  1.00  1.00              
ATOM   1286  HA  LEU Q  83     107.400  73.583  76.379  1.00  1.00              
ATOM   1287  CB  LEU Q  83     108.313  75.449  76.135  1.00  1.00              
ATOM   1288  HB1 LEU Q  83     109.135  75.943  76.650  1.00  1.00              
ATOM   1289  HB2 LEU Q  83     107.584  76.224  75.909  1.00  1.00              
ATOM   1290  CG  LEU Q  83     108.798  74.884  74.782  1.00  1.00              
ATOM   1291  HG  LEU Q  83     107.926  74.690  74.158  1.00  1.00              
ATOM   1292  CD1 LEU Q  83     109.667  75.924  74.089  1.00  1.00              
ATOM   1293 1HD1 LEU Q  83     109.953  75.558  73.102  1.00  1.00              
ATOM   1294 2HD1 LEU Q  83     109.100  76.847  73.961  1.00  1.00              
ATOM   1295 3HD1 LEU Q  83     110.564  76.129  74.675  1.00  1.00              
ATOM   1296  CD2 LEU Q  83     109.619  73.587  74.852  1.00  1.00              
ATOM   1297 1HD2 LEU Q  83     109.989  73.338  73.855  1.00  1.00              
ATOM   1298 2HD2 LEU Q  83     110.457  73.703  75.537  1.00  1.00              
ATOM   1299 3HD2 LEU Q  83     108.988  72.767  75.184  1.00  1.00              
ATOM   1300  C   LEU Q  83     108.625  73.675  78.025  1.00  1.00              
ATOM   1301  O   LEU Q  83     108.673  72.446  78.055  1.00  1.00              
ATOM   1302  N   GLN Q  84     109.486  74.402  78.732  1.00  1.00              
ATOM   1303  H   GLN Q  84     109.398  75.408  78.700  1.00  1.00              
ATOM   1304  CA  GLN Q  84     110.704  73.802  79.302  1.00  1.00              
ATOM   1305  HA  GLN Q  84     110.900  72.882  78.754  1.00  1.00              
ATOM   1306  CB  GLN Q  84     111.971  74.662  79.034  1.00  1.00              
ATOM   1307  HB1 GLN Q  84     112.758  73.967  78.752  1.00  1.00              
ATOM   1308  HB2 GLN Q  84     112.300  75.164  79.941  1.00  1.00              
ATOM   1309  CG  GLN Q  84     111.857  75.701  77.897  1.00  1.00              
ATOM   1310  HG1 GLN Q  84     111.269  76.551  78.242  1.00  1.00              
ATOM   1311  HG2 GLN Q  84     111.343  75.243  77.054  1.00  1.00              
ATOM   1312  CD  GLN Q  84     113.199  76.205  77.367  1.00  1.00              
ATOM   1313  OE1 GLN Q  84     113.497  76.091  76.189  1.00  1.00              
ATOM   1314  NE2 GLN Q  84     114.077  76.746  78.178  1.00  1.00              
ATOM   1315 1HE2 GLN Q  84     114.906  77.141  77.763  1.00  1.00              
ATOM   1316 2HE2 GLN Q  84     113.838  76.879  79.147  1.00  1.00              
ATOM   1317  C   GLN Q  84     110.458  73.359  80.738  1.00  1.00              
ATOM   1318  O   GLN Q  84     110.988  73.906  81.685  1.00  1.00              
ATOM   1319  N   LYS Q  85     109.551  72.397  80.879  1.00  1.00              
ATOM   1320  H   LYS Q  85     109.122  72.075  80.018  1.00  1.00              
ATOM   1321  CA  LYS Q  85     108.910  71.971  82.124  1.00  1.00              
ATOM   1322  HA  LYS Q  85     109.284  72.551  82.965  1.00  1.00              
ATOM   1323  CB  LYS Q  85     107.405  72.271  81.924  1.00  1.00              
ATOM   1324  HB1 LYS Q  85     107.092  71.808  80.985  1.00  1.00              
ATOM   1325  HB2 LYS Q  85     107.305  73.352  81.795  1.00  1.00              
ATOM   1326  CG  LYS Q  85     106.403  71.840  83.008  1.00  1.00              
ATOM   1327  HG1 LYS Q  85     106.696  72.252  83.974  1.00  1.00              
ATOM   1328  HG2 LYS Q  85     106.400  70.752  83.072  1.00  1.00              
ATOM   1329  CD  LYS Q  85     104.990  72.350  82.629  1.00  1.00              
ATOM   1330  HD1 LYS Q  85     104.904  72.406  81.543  1.00  1.00              
ATOM   1331  HD2 LYS Q  85     104.859  73.366  83.007  1.00  1.00              
ATOM   1332  CE  LYS Q  85     103.869  71.444  83.168  1.00  1.00              
ATOM   1333  HE1 LYS Q  85     103.618  71.751  84.187  1.00  1.00              
ATOM   1334  HE2 LYS Q  85     104.248  70.418  83.203  1.00  1.00              
ATOM   1335  NZ  LYS Q  85     102.663  71.469  82.298  1.00  1.00              
ATOM   1336  HZ1 LYS Q  85     101.931  70.838  82.582  1.00  1.00              
ATOM   1337  HZ2 LYS Q  85     102.246  72.388  82.158  1.00  1.00              
ATOM   1338  HZ3 LYS Q  85     102.888  71.216  81.335  1.00  1.00              
ATOM   1339  C   LYS Q  85     109.315  70.521  82.362  1.00  1.00              
ATOM   1340  O   LYS Q  85     108.590  69.591  81.992  1.00  1.00              
ATOM   1341  N   ASN Q  86     110.546  70.373  82.874  1.00  1.00              
ATOM   1342  H   ASN Q  86     111.031  71.218  83.159  1.00  1.00              
ATOM   1343  CA  ASN Q  86     111.371  69.153  82.983  1.00  1.00              
ATOM   1344  HA  ASN Q  86     112.189  69.369  83.669  1.00  1.00              
ATOM   1345  CB  ASN Q  86     110.610  67.981  83.637  1.00  1.00              
ATOM   1346  HB1 ASN Q  86     111.310  67.159  83.794  1.00  1.00              
ATOM   1347  HB2 ASN Q  86     109.821  67.617  82.983  1.00  1.00              
ATOM   1348  CG  ASN Q  86     110.037  68.346  84.990  1.00  1.00              
ATOM   1349  OD1 ASN Q  86     110.636  68.159  86.032  1.00  1.00              
ATOM   1350  ND2 ASN Q  86     108.841  68.883  85.024  1.00  1.00              
ATOM   1351 1HD2 ASN Q  86     108.345  69.030  84.160  1.00  1.00              
ATOM   1352 2HD2 ASN Q  86     108.503  69.149  85.931  1.00  1.00              
ATOM   1353  C   ASN Q  86     112.054  68.745  81.671  1.00  1.00              
ATOM   1354  O   ASN Q  86     112.729  67.724  81.612  1.00  1.00              
ATOM   1355  N   LYS Q  87     111.869  69.526  80.600  1.00  1.00              
ATOM   1356  H   LYS Q  87     111.381  70.395  80.741  1.00  1.00              
ATOM   1357  CA  LYS Q  87     112.239  69.143  79.231  1.00  1.00              
ATOM   1358  HA  LYS Q  87     112.188  68.049  79.174  1.00  1.00              
ATOM   1359  CB  LYS Q  87     111.226  69.676  78.195  1.00  1.00              
ATOM   1360  HB1 LYS Q  87     111.539  69.300  77.220  1.00  1.00              
ATOM   1361  HB2 LYS Q  87     111.251  70.765  78.174  1.00  1.00              
ATOM   1362  CG  LYS Q  87     109.790  69.196  78.470  1.00  1.00              
ATOM   1363  HG1 LYS Q  87     109.421  69.709  79.358  1.00  1.00              
ATOM   1364  HG2 LYS Q  87     109.820  68.136  78.721  1.00  1.00              
ATOM   1365  CD  LYS Q  87     108.753  69.401  77.341  1.00  1.00              
ATOM   1366  HD1 LYS Q  87     108.038  70.130  77.705  1.00  1.00              
ATOM   1367  HD2 LYS Q  87     108.193  68.474  77.214  1.00  1.00              
ATOM   1368  CE  LYS Q  87     109.236  69.911  75.968  1.00  1.00              
ATOM   1369  HE1 LYS Q  87     110.064  70.607  76.122  1.00  1.00              
ATOM   1370  HE2 LYS Q  87     108.419  70.477  75.511  1.00  1.00              
ATOM   1371  NZ  LYS Q  87     109.639  68.809  75.057  1.00  1.00              
ATOM   1372  HZ1 LYS Q  87     110.067  69.148  74.208  1.00  1.00              
ATOM   1373  HZ2 LYS Q  87     110.284  68.192  75.547  1.00  1.00              
ATOM   1374  HZ3 LYS Q  87     108.854  68.222  74.808  1.00  1.00              
ATOM   1375  C   LYS Q  87     113.690  69.469  78.877  1.00  1.00              
ATOM   1376  O   LYS Q  87     113.927  70.208  77.917  1.00  1.00              
ATOM   1377  N   LEU Q  88     114.595  68.941  79.706  1.00  1.00              
ATOM   1378  H   LEU Q  88     114.221  68.314  80.409  1.00  1.00              
ATOM   1379  CA  LEU Q  88     116.017  69.284  79.826  1.00  1.00              
ATOM   1380  HA  LEU Q  88     116.069  70.269  80.290  1.00  1.00              
ATOM   1381  CB  LEU Q  88     116.739  68.281  80.754  1.00  1.00              
ATOM   1382  HB1 LEU Q  88     117.740  68.670  80.942  1.00  1.00              
ATOM   1383  HB2 LEU Q  88     116.857  67.343  80.210  1.00  1.00              
ATOM   1384  CG  LEU Q  88     116.080  67.948  82.108  1.00  1.00              
ATOM   1385  HG  LEU Q  88     115.203  67.332  81.929  1.00  1.00              
ATOM   1386  CD1 LEU Q  88     117.055  67.140  82.966  1.00  1.00              
ATOM   1387 1HD1 LEU Q  88     116.571  66.842  83.896  1.00  1.00              
ATOM   1388 2HD1 LEU Q  88     117.354  66.242  82.425  1.00  1.00              
ATOM   1389 3HD1 LEU Q  88     117.942  67.729  83.192  1.00  1.00              
ATOM   1390  CD2 LEU Q  88     115.667  69.183  82.907  1.00  1.00              
ATOM   1391 1HD2 LEU Q  88     115.209  68.868  83.847  1.00  1.00              
ATOM   1392 2HD2 LEU Q  88     116.537  69.795  83.126  1.00  1.00              
ATOM   1393 3HD2 LEU Q  88     114.919  69.742  82.351  1.00  1.00              
ATOM   1394  C   LEU Q  88     116.765  69.377  78.497  1.00  1.00              
ATOM   1395  O   LEU Q  88     116.494  68.587  77.590  1.00  1.00              
ATOM   1396  N   ARG Q  89     117.647  70.384  78.362  1.00  1.00              
ATOM   1397  H   ARG Q  89     117.850  70.997  79.143  1.00  1.00              
ATOM   1398  CA  ARG Q  89     118.027  70.842  77.025  1.00  1.00              
ATOM   1399  HA  ARG Q  89     118.238  69.939  76.454  1.00  1.00              
ATOM   1400  CB  ARG Q  89     116.788  71.500  76.372  1.00  1.00              
ATOM   1401  HB1 ARG Q  89     116.009  70.745  76.283  1.00  1.00              
ATOM   1402  HB2 ARG Q  89     116.989  71.829  75.358  1.00  1.00              
ATOM   1403  CG  ARG Q  89     116.255  72.686  77.178  1.00  1.00              
ATOM   1404  HG1 ARG Q  89     117.054  73.410  77.342  1.00  1.00              
ATOM   1405  HG2 ARG Q  89     115.925  72.313  78.139  1.00  1.00              
ATOM   1406  CD  ARG Q  89     115.080  73.393  76.501  1.00  1.00              
ATOM   1407  HD1 ARG Q  89     115.485  74.028  75.709  1.00  1.00              
ATOM   1408  HD2 ARG Q  89     114.592  74.019  77.243  1.00  1.00              
ATOM   1409  NE  ARG Q  89     114.103  72.449  75.925  1.00  1.00              
ATOM   1410  HE  ARG Q  89     114.152  71.491  76.263  1.00  1.00              
ATOM   1411  CZ  ARG Q  89     113.465  72.665  74.793  1.00  1.00              
ATOM   1412  NH1 ARG Q  89     113.159  71.680  74.008  1.00  1.00              
ATOM   1413 1HH1 ARG Q  89     113.677  70.811  74.132  1.00  1.00              
ATOM   1414 2HH1 ARG Q  89     112.858  71.900  73.074  1.00  1.00              
ATOM   1415  NH2 ARG Q  89     113.151  73.865  74.395  1.00  1.00              
ATOM   1416 1HH2 ARG Q  89     113.382  74.656  74.991  1.00  1.00              
ATOM   1417 2HH2 ARG Q  89     112.796  74.029  73.469  1.00  1.00              
ATOM   1418  C   ARG Q  89     119.294  71.679  76.833  1.00  1.00              
ATOM   1419  O   ARG Q  89     120.000  72.081  77.754  1.00  1.00              
ATOM   1420  N   THR Q  90     119.473  72.042  75.569  1.00  1.00              
ATOM   1421  H   THR Q  90     118.850  71.597  74.902  1.00  1.00              
ATOM   1422  CA  THR Q  90     120.118  73.262  75.097  1.00  1.00              
ATOM   1423  HA  THR Q  90     120.413  73.859  75.959  1.00  1.00              
ATOM   1424  CB  THR Q  90     121.397  72.957  74.299  1.00  1.00              
ATOM   1425  HB  THR Q  90     121.840  73.899  73.972  1.00  1.00              
ATOM   1426  CG2 THR Q  90     122.445  72.207  75.123  1.00  1.00              
ATOM   1427 1HG2 THR Q  90     123.352  72.084  74.531  1.00  1.00              
ATOM   1428 2HG2 THR Q  90     122.676  72.769  76.028  1.00  1.00              
ATOM   1429 3HG2 THR Q  90     122.074  71.219  75.404  1.00  1.00              
ATOM   1430  OG1 THR Q  90     121.104  72.186  73.165  1.00  1.00              
ATOM   1431  HG1 THR Q  90     120.750  71.341  73.462  1.00  1.00              
ATOM   1432  C   THR Q  90     119.133  74.115  74.296  1.00  1.00              
ATOM   1433  O   THR Q  90     117.982  73.732  74.072  1.00  1.00              
ATOM   1434  N   ILE Q  91     119.567  75.308  73.900  1.00  1.00              
ATOM   1435  H   ILE Q  91     120.527  75.575  74.072  1.00  1.00              
ATOM   1436  CA  ILE Q  91     118.792  76.188  73.024  1.00  1.00              
ATOM   1437  HA  ILE Q  91     117.982  75.617  72.586  1.00  1.00              
ATOM   1438  CB  ILE Q  91     118.114  77.334  73.810  1.00  1.00              
ATOM   1439  HB  ILE Q  91     117.518  77.905  73.101  1.00  1.00              
ATOM   1440  CG2 ILE Q  91     117.133  76.746  74.848  1.00  1.00              
ATOM   1441 1HG2 ILE Q  91     117.667  76.151  75.585  1.00  1.00              
ATOM   1442 2HG2 ILE Q  91     116.615  77.545  75.369  1.00  1.00              
ATOM   1443 3HG2 ILE Q  91     116.397  76.118  74.347  1.00  1.00              
ATOM   1444  CG1 ILE Q  91     119.067  78.313  74.525  1.00  1.00              
ATOM   1445 1HG1 ILE Q  91     119.777  77.762  75.139  1.00  1.00              
ATOM   1446 2HG1 ILE Q  91     118.475  78.945  75.185  1.00  1.00              
ATOM   1447  CD1 ILE Q  91     119.831  79.252  73.590  1.00  1.00              
ATOM   1448  HD1 ILE Q  91     119.244  79.465  72.696  1.00  1.00              
ATOM   1449  HD2 ILE Q  91     120.018  80.187  74.115  1.00  1.00              
ATOM   1450  HD3 ILE Q  91     120.783  78.809  73.305  1.00  1.00              
ATOM   1451  C   ILE Q  91     119.673  76.628  71.857  1.00  1.00              
ATOM   1452  O   ILE Q  91     120.902  76.625  71.939  1.00  1.00              
ATOM   1453  N   HIS Q  92     119.022  76.977  70.758  1.00  1.00              
ATOM   1454  H   HIS Q  92     118.017  77.044  70.797  1.00  1.00              
ATOM   1455  CA  HIS Q  92     119.640  77.342  69.486  1.00  1.00              
ATOM   1456  HA  HIS Q  92     120.709  77.512  69.629  1.00  1.00              
ATOM   1457  CB  HIS Q  92     119.465  76.192  68.479  1.00  1.00              
ATOM   1458  HB1 HIS Q  92     118.496  76.285  67.990  1.00  1.00              
ATOM   1459  HB2 HIS Q  92     119.475  75.252  69.031  1.00  1.00              
ATOM   1460  CG  HIS Q  92     120.528  76.079  67.410  1.00  1.00              
ATOM   1461  ND1 HIS Q  92     121.214  77.133  66.799  1.00  1.00              
ATOM   1462  CE1 HIS Q  92     122.030  76.567  65.898  1.00  1.00              
ATOM   1463  HE1 HIS Q  92     122.705  77.116  65.255  1.00  1.00              
ATOM   1464  NE2 HIS Q  92     121.897  75.229  65.913  1.00  1.00              
ATOM   1465  HE2 HIS Q  92     122.390  74.576  65.320  1.00  1.00              
ATOM   1466  CD2 HIS Q  92     120.960  74.903  66.869  1.00  1.00              
ATOM   1467  HD2 HIS Q  92     120.633  73.912  67.160  1.00  1.00              
ATOM   1468  C   HIS Q  92     119.008  78.660  69.015  1.00  1.00              
ATOM   1469  O   HIS Q  92     118.048  79.152  69.618  1.00  1.00              
ATOM   1470  N   LYS Q  93     119.568  79.267  67.973  1.00  1.00              
ATOM   1471  H   LYS Q  93     120.296  78.766  67.475  1.00  1.00              
ATOM   1472  CA  LYS Q  93     119.089  80.542  67.433  1.00  1.00              
ATOM   1473  HA  LYS Q  93     119.068  81.281  68.237  1.00  1.00              
ATOM   1474  CB  LYS Q  93     120.048  81.034  66.339  1.00  1.00              
ATOM   1475  HB1 LYS Q  93     119.573  81.837  65.790  1.00  1.00              
ATOM   1476  HB2 LYS Q  93     120.252  80.225  65.635  1.00  1.00              
ATOM   1477  CG  LYS Q  93     121.363  81.566  66.924  1.00  1.00              
ATOM   1478  HG1 LYS Q  93     121.920  80.725  67.339  1.00  1.00              
ATOM   1479  HG2 LYS Q  93     121.151  82.268  67.732  1.00  1.00              
ATOM   1480  CD  LYS Q  93     122.234  82.259  65.863  1.00  1.00              
ATOM   1481  HD1 LYS Q  93     122.022  81.856  64.871  1.00  1.00              
ATOM   1482  HD2 LYS Q  93     123.275  82.028  66.095  1.00  1.00              
ATOM   1483  CE  LYS Q  93     122.107  83.791  65.851  1.00  1.00              
ATOM   1484  HE1 LYS Q  93     122.905  84.194  65.224  1.00  1.00              
ATOM   1485  HE2 LYS Q  93     122.267  84.169  66.865  1.00  1.00              
ATOM   1486  NZ  LYS Q  93     120.811  84.293  65.337  1.00  1.00              
ATOM   1487  HZ1 LYS Q  93     120.826  85.302  65.226  1.00  1.00              
ATOM   1488  HZ2 LYS Q  93     120.499  83.873  64.462  1.00  1.00              
ATOM   1489  HZ3 LYS Q  93     120.022  84.098  65.952  1.00  1.00              
ATOM   1490  C   LYS Q  93     117.661  80.469  66.897  1.00  1.00              
ATOM   1491  O   LYS Q  93     117.204  79.390  66.527  1.00  1.00              
ATOM   1492  N   GLU Q  94     116.997  81.621  66.789  1.00  1.00              
ATOM   1493  H   GLU Q  94     117.495  82.479  67.025  1.00  1.00              
ATOM   1494  CA  GLU Q  94     115.701  81.799  66.125  1.00  1.00              
ATOM   1495  HA  GLU Q  94     115.297  82.751  66.471  1.00  1.00              
ATOM   1496  CB  GLU Q  94     115.917  81.930  64.592  1.00  1.00              
ATOM   1497  HB1 GLU Q  94     114.961  81.816  64.082  1.00  1.00              
ATOM   1498  HB2 GLU Q  94     116.566  81.126  64.239  1.00  1.00              
ATOM   1499  CG  GLU Q  94     116.466  83.283  64.115  1.00  1.00              
ATOM   1500  HG1 GLU Q  94     115.837  84.081  64.516  1.00  1.00              
ATOM   1501  HG2 GLU Q  94     116.382  83.321  63.026  1.00  1.00              
ATOM   1502  CD  GLU Q  94     117.926  83.519  64.509  1.00  1.00              
ATOM   1503  OE1 GLU Q  94     118.850  83.282  63.696  1.00  1.00              
ATOM   1504  OE2 GLU Q  94     118.178  83.942  65.658  1.00  1.00              
ATOM   1505  C   GLU Q  94     114.615  80.754  66.477  1.00  1.00              
ATOM   1506  O   GLU Q  94     113.742  80.450  65.662  1.00  1.00              
ATOM   1507  N   ALA Q  95     114.653  80.172  67.677  1.00  1.00              
ATOM   1508  H   ALA Q  95     115.399  80.421  68.309  1.00  1.00              
ATOM   1509  CA  ALA Q  95     113.804  79.034  68.038  1.00  1.00              
ATOM   1510  HA  ALA Q  95     113.947  78.246  67.297  1.00  1.00              
ATOM   1511  CB  ALA Q  95     114.279  78.505  69.394  1.00  1.00              
ATOM   1512  HB1 ALA Q  95     113.728  77.595  69.637  1.00  1.00              
ATOM   1513  HB2 ALA Q  95     115.345  78.279  69.350  1.00  1.00              
ATOM   1514  HB3 ALA Q  95     114.089  79.254  70.162  1.00  1.00              
ATOM   1515  C   ALA Q  95     112.301  79.342  68.089  1.00  1.00              
ATOM   1516  O   ALA Q  95     111.476  78.440  67.951  1.00  1.00              
ATOM   1517  N   PHE Q  96     111.963  80.621  68.285  1.00  1.00              
ATOM   1518  H   PHE Q  96     112.708  81.286  68.427  1.00  1.00              
ATOM   1519  CA  PHE Q  96     110.590  81.101  68.463  1.00  1.00              
ATOM   1520  HA  PHE Q  96     109.910  80.263  68.313  1.00  1.00              
ATOM   1521  CB  PHE Q  96     110.395  81.597  69.902  1.00  1.00              
ATOM   1522  HB1 PHE Q  96     109.332  81.786  70.040  1.00  1.00              
ATOM   1523  HB2 PHE Q  96     110.927  82.542  70.020  1.00  1.00              
ATOM   1524  CG  PHE Q  96     110.830  80.634  70.991  1.00  1.00              
ATOM   1525  CD1 PHE Q  96     111.658  81.076  72.040  1.00  1.00              
ATOM   1526  HD1 PHE Q  96     111.995  82.101  72.068  1.00  1.00              
ATOM   1527  CE1 PHE Q  96     112.045  80.189  73.060  1.00  1.00              
ATOM   1528  HE1 PHE Q  96     112.654  80.553  73.874  1.00  1.00              
ATOM   1529  CZ  PHE Q  96     111.639  78.843  73.013  1.00  1.00              
ATOM   1530  HZ  PHE Q  96     111.938  78.154  73.789  1.00  1.00              
ATOM   1531  CE2 PHE Q  96     110.828  78.395  71.955  1.00  1.00              
ATOM   1532  HE2 PHE Q  96     110.513  77.365  71.893  1.00  1.00              
ATOM   1533  CD2 PHE Q  96     110.406  79.293  70.963  1.00  1.00              
ATOM   1534  HD2 PHE Q  96     109.764  78.939  70.167  1.00  1.00              
ATOM   1535  C   PHE Q  96     110.175  82.154  67.427  1.00  1.00              
ATOM   1536  O   PHE Q  96     109.155  82.826  67.583  1.00  1.00              
ATOM   1537  N   HIS Q  97     110.945  82.265  66.347  1.00  1.00              
ATOM   1538  H   HIS Q  97     111.677  81.571  66.259  1.00  1.00              
ATOM   1539  CA  HIS Q  97     110.756  83.154  65.199  1.00  1.00              
ATOM   1540  HA  HIS Q  97     111.261  84.090  65.418  1.00  1.00              
ATOM   1541  CB  HIS Q  97     111.463  82.477  63.994  1.00  1.00              
ATOM   1542  HB1 HIS Q  97     112.511  82.315  64.245  1.00  1.00              
ATOM   1543  HB2 HIS Q  97     111.436  83.168  63.151  1.00  1.00              
ATOM   1544  CG  HIS Q  97     110.861  81.144  63.548  1.00  1.00              
ATOM   1545  ND1 HIS Q  97     110.399  80.136  64.401  1.00  1.00              
ATOM   1546  CE1 HIS Q  97     109.791  79.220  63.644  1.00  1.00              
ATOM   1547  HE1 HIS Q  97     109.312  78.326  64.026  1.00  1.00              
ATOM   1548  NE2 HIS Q  97     109.872  79.572  62.351  1.00  1.00              
ATOM   1549  HE2 HIS Q  97     109.484  79.014  61.593  1.00  1.00              
ATOM   1550  CD2 HIS Q  97     110.529  80.788  62.268  1.00  1.00              
ATOM   1551  HD2 HIS Q  97     110.688  81.390  61.385  1.00  1.00              
ATOM   1552  C   HIS Q  97     109.309  83.469  64.790  1.00  1.00              
ATOM   1553  O   HIS Q  97     108.976  84.621  64.509  1.00  1.00              
ATOM   1554  N   SER Q  98     108.457  82.443  64.685  1.00  1.00              
ATOM   1555  H   SER Q  98     108.791  81.514  64.921  1.00  1.00              
ATOM   1556  CA  SER Q  98     107.094  82.583  64.169  1.00  1.00              
ATOM   1557  HA  SER Q  98     107.126  83.237  63.298  1.00  1.00              
ATOM   1558  CB  SER Q  98     106.528  81.234  63.704  1.00  1.00              
ATOM   1559  HB1 SER Q  98     107.194  80.797  62.960  1.00  1.00              
ATOM   1560  HB2 SER Q  98     105.544  81.386  63.256  1.00  1.00              
ATOM   1561  OG  SER Q  98     106.412  80.364  64.803  1.00  1.00              
ATOM   1562  HG  SER Q  98     106.117  79.475  64.524  1.00  1.00              
ATOM   1563  C   SER Q  98     106.128  83.233  65.167  1.00  1.00              
ATOM   1564  O   SER Q  98     105.166  83.898  64.773  1.00  1.00              
ATOM   1565  N   GLN Q  99     106.386  83.081  66.467  1.00  1.00              
ATOM   1566  H   GLN Q  99     107.263  82.645  66.733  1.00  1.00              
ATOM   1567  CA  GLN Q  99     105.371  83.249  67.498  1.00  1.00              
ATOM   1568  HA  GLN Q  99     104.406  83.057  67.026  1.00  1.00              
ATOM   1569  CB  GLN Q  99     105.499  82.177  68.592  1.00  1.00              
ATOM   1570  HB1 GLN Q  99     104.706  82.362  69.309  1.00  1.00              
ATOM   1571  HB2 GLN Q  99     106.462  82.274  69.099  1.00  1.00              
ATOM   1572  CG  GLN Q  99     105.276  80.734  68.105  1.00  1.00              
ATOM   1573  HG1 GLN Q  99     105.039  80.715  67.043  1.00  1.00              
ATOM   1574  HG2 GLN Q  99     104.419  80.313  68.629  1.00  1.00              
ATOM   1575  CD  GLN Q  99     106.481  79.849  68.387  1.00  1.00              
ATOM   1576  OE1 GLN Q  99     106.765  79.466  69.509  1.00  1.00              
ATOM   1577  NE2 GLN Q  99     107.266  79.525  67.394  1.00  1.00              
ATOM   1578 1HE2 GLN Q  99     106.938  79.693  66.452  1.00  1.00              
ATOM   1579 2HE2 GLN Q  99     108.012  78.876  67.581  1.00  1.00              
ATOM   1580  C   GLN Q  99     105.262  84.675  68.040  1.00  1.00              
ATOM   1581  O   GLN Q  99     105.343  84.913  69.239  1.00  1.00              
ATOM   1582  N   SER Q 100     105.022  85.662  67.172  1.00  1.00              
ATOM   1583  H   SER Q 100     104.993  85.428  66.184  1.00  1.00              
ATOM   1584  CA  SER Q 100     104.875  87.058  67.614  1.00  1.00              
ATOM   1585  HA  SER Q 100     105.755  87.282  68.219  1.00  1.00              
ATOM   1586  CB  SER Q 100     104.898  88.026  66.438  1.00  1.00              
ATOM   1587  HB1 SER Q 100     104.689  89.036  66.796  1.00  1.00              
ATOM   1588  HB2 SER Q 100     104.147  87.743  65.698  1.00  1.00              
ATOM   1589  OG  SER Q 100     106.191  88.003  65.863  1.00  1.00              
ATOM   1590  HG  SER Q 100     106.789  87.548  66.491  1.00  1.00              
ATOM   1591  C   SER Q 100     103.706  87.356  68.553  1.00  1.00              
ATOM   1592  O   SER Q 100     103.798  88.294  69.356  1.00  1.00              
ATOM   1593  N   LYS Q 101     102.646  86.535  68.456  1.00  1.00              
ATOM   1594  H   LYS Q 101     102.699  85.786  67.781  1.00  1.00              
ATOM   1595  CA  LYS Q 101     101.495  86.517  69.371  1.00  1.00              
ATOM   1596  HA  LYS Q 101     101.237  87.543  69.633  1.00  1.00              
ATOM   1597  CB  LYS Q 101     100.270  85.865  68.706  1.00  1.00              
ATOM   1598  HB1 LYS Q 101      99.471  85.801  69.447  1.00  1.00              
ATOM   1599  HB2 LYS Q 101     100.506  84.846  68.393  1.00  1.00              
ATOM   1600  CG  LYS Q 101      99.778  86.682  67.500  1.00  1.00              
ATOM   1601  HG1 LYS Q 101     100.156  86.227  66.584  1.00  1.00              
ATOM   1602  HG2 LYS Q 101     100.166  87.700  67.562  1.00  1.00              
ATOM   1603  CD  LYS Q 101      98.246  86.768  67.454  1.00  1.00              
ATOM   1604  HD1 LYS Q 101      97.892  87.233  68.376  1.00  1.00              
ATOM   1605  HD2 LYS Q 101      97.809  85.769  67.385  1.00  1.00              
ATOM   1606  CE  LYS Q 101      97.801  87.635  66.271  1.00  1.00              
ATOM   1607  HE1 LYS Q 101      98.460  88.503  66.207  1.00  1.00              
ATOM   1608  HE2 LYS Q 101      96.783  87.985  66.459  1.00  1.00              
ATOM   1609  NZ  LYS Q 101      97.825  86.862  65.012  1.00  1.00              
ATOM   1610  HZ1 LYS Q 101      97.755  87.408  64.172  1.00  1.00              
ATOM   1611  HZ2 LYS Q 101      98.599  86.198  64.972  1.00  1.00              
ATOM   1612  HZ3 LYS Q 101      97.062  86.179  65.023  1.00  1.00              
ATOM   1613  C   LYS Q 101     101.773  85.840  70.710  1.00  1.00              
ATOM   1614  O   LYS Q 101     100.962  86.044  71.610  1.00  1.00              
ATOM   1615  N   LEU Q 102     102.885  85.099  70.849  1.00  1.00              
ATOM   1616  H   LEU Q 102     103.550  85.045  70.094  1.00  1.00              
ATOM   1617  CA  LEU Q 102     103.242  84.446  72.106  1.00  1.00              
ATOM   1618  HA  LEU Q 102     102.483  83.693  72.282  1.00  1.00              
ATOM   1619  CB  LEU Q 102     104.616  83.769  72.070  1.00  1.00              
ATOM   1620  HB1 LEU Q 102     105.379  84.531  71.928  1.00  1.00              
ATOM   1621  HB2 LEU Q 102     104.648  83.077  71.241  1.00  1.00              
ATOM   1622  CG  LEU Q 102     104.908  82.981  73.360  1.00  1.00              
ATOM   1623  HG  LEU Q 102     104.884  83.646  74.223  1.00  1.00              
ATOM   1624  CD1 LEU Q 102     103.884  81.865  73.559  1.00  1.00              
ATOM   1625 1HD1 LEU Q 102     104.131  81.343  74.473  1.00  1.00              
ATOM   1626 2HD1 LEU Q 102     102.883  82.258  73.700  1.00  1.00              
ATOM   1627 3HD1 LEU Q 102     103.899  81.179  72.712  1.00  1.00              
ATOM   1628  CD2 LEU Q 102     106.289  82.336  73.302  1.00  1.00              
ATOM   1629 1HD2 LEU Q 102     107.055  83.106  73.314  1.00  1.00              
ATOM   1630 2HD2 LEU Q 102     106.436  81.704  74.177  1.00  1.00              
ATOM   1631 3HD2 LEU Q 102     106.389  81.728  72.400  1.00  1.00              
ATOM   1632  C   LEU Q 102     103.175  85.450  73.261  1.00  1.00              
ATOM   1633  O   LEU Q 102     103.777  86.522  73.177  1.00  1.00              
ATOM   1634  N   GLU Q 103     102.452  85.095  74.327  1.00  1.00              
ATOM   1635  H   GLU Q 103     102.016  84.185  74.359  1.00  1.00              
ATOM   1636  CA  GLU Q 103     102.228  86.012  75.438  1.00  1.00              
ATOM   1637  HA  GLU Q 103     102.617  86.994  75.170  1.00  1.00              
ATOM   1638  CB  GLU Q 103     100.736  86.236  75.743  1.00  1.00              
ATOM   1639  HB1 GLU Q 103     100.677  86.888  76.616  1.00  1.00              
ATOM   1640  HB2 GLU Q 103     100.248  85.296  75.997  1.00  1.00              
ATOM   1641  CG  GLU Q 103      99.980  86.910  74.589  1.00  1.00              
ATOM   1642  HG1 GLU Q 103      99.603  86.141  73.912  1.00  1.00              
ATOM   1643  HG2 GLU Q 103     100.664  87.556  74.033  1.00  1.00              
ATOM   1644  CD  GLU Q 103      98.823  87.767  75.111  1.00  1.00              
ATOM   1645  OE1 GLU Q 103      97.686  87.252  75.231  1.00  1.00              
ATOM   1646  OE2 GLU Q 103      99.078  88.958  75.406  1.00  1.00              
ATOM   1647  C   GLU Q 103     102.990  85.647  76.712  1.00  1.00              
ATOM   1648  O   GLU Q 103     103.553  86.532  77.365  1.00  1.00              
ATOM   1649  N   GLU Q 104     103.086  84.356  77.020  1.00  1.00              
ATOM   1650  H   GLU Q 104     102.552  83.681  76.482  1.00  1.00              
ATOM   1651  CA  GLU Q 104     103.915  83.835  78.103  1.00  1.00              
ATOM   1652  HA  GLU Q 104     104.665  84.582  78.354  1.00  1.00              
ATOM   1653  CB  GLU Q 104     103.062  83.587  79.369  1.00  1.00              
ATOM   1654  HB1 GLU Q 104     102.668  84.542  79.717  1.00  1.00              
ATOM   1655  HB2 GLU Q 104     103.714  83.191  80.149  1.00  1.00              
ATOM   1656  CG  GLU Q 104     101.881  82.615  79.168  1.00  1.00              
ATOM   1657  HG1 GLU Q 104     102.229  81.734  78.628  1.00  1.00              
ATOM   1658  HG2 GLU Q 104     101.115  83.100  78.559  1.00  1.00              
ATOM   1659  CD  GLU Q 104     101.249  82.148  80.488  1.00  1.00              
ATOM   1660  OE1 GLU Q 104     100.993  82.984  81.382  1.00  1.00              
ATOM   1661  OE2 GLU Q 104     100.986  80.924  80.605  1.00  1.00              
ATOM   1662  C   GLU Q 104     104.655  82.569  77.696  1.00  1.00              
ATOM   1663  O   GLU Q 104     104.167  81.733  76.906  1.00  1.00              
ATOM   1664  N   LEU Q 105     105.829  82.439  78.317  1.00  1.00              
ATOM   1665  H   LEU Q 105     106.096  83.125  79.019  1.00  1.00              
ATOM   1666  CA  LEU Q 105     106.639  81.227  78.196  1.00  1.00              
ATOM   1667  HA  LEU Q 105     106.062  80.465  77.685  1.00  1.00              
ATOM   1668  CB  LEU Q 105     107.873  81.549  77.341  1.00  1.00              
ATOM   1669  HB1 LEU Q 105     108.450  82.309  77.860  1.00  1.00              
ATOM   1670  HB2 LEU Q 105     107.538  81.978  76.396  1.00  1.00              
ATOM   1671  CG  LEU Q 105     108.782  80.348  77.038  1.00  1.00              
ATOM   1672  HG  LEU Q 105     109.076  79.874  77.969  1.00  1.00              
ATOM   1673  CD1 LEU Q 105     108.119  79.281  76.172  1.00  1.00              
ATOM   1674 1HD1 LEU Q 105     108.839  78.503  75.929  1.00  1.00              
ATOM   1675 2HD1 LEU Q 105     107.290  78.830  76.711  1.00  1.00              
ATOM   1676 3HD1 LEU Q 105     107.748  79.736  75.255  1.00  1.00              
ATOM   1677  CD2 LEU Q 105     110.030  80.835  76.298  1.00  1.00              
ATOM   1678 1HD2 LEU Q 105     110.730  80.011  76.166  1.00  1.00              
ATOM   1679 2HD2 LEU Q 105     109.753  81.228  75.320  1.00  1.00              
ATOM   1680 3HD2 LEU Q 105     110.512  81.626  76.871  1.00  1.00              
ATOM   1681  C   LEU Q 105     106.927  80.743  79.614  1.00  1.00              
ATOM   1682  O   LEU Q 105     107.175  81.564  80.514  1.00  1.00              
ATOM   1683  N   ASP Q 106     106.863  79.421  79.810  1.00  1.00              
ATOM   1684  H   ASP Q 106     106.605  78.804  79.045  1.00  1.00              
ATOM   1685  CA  ASP Q 106     107.364  78.870  81.089  1.00  1.00              
ATOM   1686  HA  ASP Q 106     106.924  79.463  81.886  1.00  1.00              
ATOM   1687  CB  ASP Q 106     106.810  77.429  81.273  1.00  1.00              
ATOM   1688  HB1 ASP Q 106     107.417  76.725  80.711  1.00  1.00              
ATOM   1689  HB2 ASP Q 106     105.799  77.412  80.870  1.00  1.00              
ATOM   1690  CG  ASP Q 106     106.714  76.877  82.698  1.00  1.00              
ATOM   1691  OD1 ASP Q 106     107.184  77.545  83.639  1.00  1.00              
ATOM   1692  OD2 ASP Q 106     106.218  75.731  82.831  1.00  1.00              
ATOM   1693  C   ASP Q 106     108.903  79.037  81.188  1.00  1.00              
ATOM   1694  O   ASP Q 106     109.419  80.151  81.125  1.00  1.00              
ATOM   1695  N   LEU Q 107     109.598  77.910  81.345  1.00  1.00              
ATOM   1696  H   LEU Q 107     108.987  77.145  81.569  1.00  1.00              
ATOM   1697  CA  LEU Q 107     111.031  77.589  81.449  1.00  1.00              
ATOM   1698  HA  LEU Q 107     111.259  76.769  80.782  1.00  1.00              
ATOM   1699  CB  LEU Q 107     112.046  78.762  81.204  1.00  1.00              
ATOM   1700  HB1 LEU Q 107     112.975  78.407  81.645  1.00  1.00              
ATOM   1701  HB2 LEU Q 107     111.755  79.621  81.805  1.00  1.00              
ATOM   1702  CG  LEU Q 107     112.509  79.272  79.822  1.00  1.00              
ATOM   1703  HG  LEU Q 107     112.407  78.483  79.084  1.00  1.00              
ATOM   1704  CD1 LEU Q 107     111.810  80.519  79.309  1.00  1.00              
ATOM   1705 1HD1 LEU Q 107     110.768  80.293  79.137  1.00  1.00              
ATOM   1706 2HD1 LEU Q 107     111.867  81.309  80.056  1.00  1.00              
ATOM   1707 3HD1 LEU Q 107     112.250  80.858  78.373  1.00  1.00              
ATOM   1708  CD2 LEU Q 107     113.989  79.687  79.939  1.00  1.00              
ATOM   1709 1HD2 LEU Q 107     114.317  80.275  79.089  1.00  1.00              
ATOM   1710 2HD2 LEU Q 107     114.133  80.305  80.825  1.00  1.00              
ATOM   1711 3HD2 LEU Q 107     114.616  78.803  80.032  1.00  1.00              
ATOM   1712  C   LEU Q 107     111.239  77.092  82.906  1.00  1.00              
ATOM   1713  O   LEU Q 107     112.163  77.506  83.612  1.00  1.00              
ATOM   1714  N   SER Q 108     110.316  76.258  83.386  1.00  1.00              
ATOM   1715  H   SER Q 108     109.563  76.025  82.769  1.00  1.00              
ATOM   1716  CA  SER Q 108     110.418  75.481  84.622  1.00  1.00              
ATOM   1717  HA  SER Q 108     110.514  76.176  85.448  1.00  1.00              
ATOM   1718  CB  SER Q 108     109.063  74.774  84.797  1.00  1.00              
ATOM   1719  HB1 SER Q 108     108.785  74.289  83.865  1.00  1.00              
ATOM   1720  HB2 SER Q 108     108.312  75.543  84.986  1.00  1.00              
ATOM   1721  OG  SER Q 108     108.998  73.829  85.849  1.00  1.00              
ATOM   1722  HG  SER Q 108     108.082  73.805  86.146  1.00  1.00              
ATOM   1723  C   SER Q 108     111.677  74.605  84.696  1.00  1.00              
ATOM   1724  O   SER Q 108     112.639  74.855  83.980  1.00  1.00              
ATOM   1725  N   PHE Q 109     111.756  73.646  85.620  1.00  1.00              
ATOM   1726  H   PHE Q 109     110.934  73.486  86.184  1.00  1.00              
ATOM   1727  CA  PHE Q 109     112.985  72.922  85.933  1.00  1.00              
ATOM   1728  HA  PHE Q 109     113.672  73.641  86.378  1.00  1.00              
ATOM   1729  CB  PHE Q 109     112.709  71.827  86.973  1.00  1.00              
ATOM   1730  HB1 PHE Q 109     111.911  71.187  86.593  1.00  1.00              
ATOM   1731  HB2 PHE Q 109     112.348  72.298  87.888  1.00  1.00              
ATOM   1732  CG  PHE Q 109     113.907  70.955  87.328  1.00  1.00              
ATOM   1733  CD1 PHE Q 109     115.187  71.518  87.518  1.00  1.00              
ATOM   1734  HD1 PHE Q 109     115.339  72.582  87.420  1.00  1.00              
ATOM   1735  CE1 PHE Q 109     116.284  70.697  87.838  1.00  1.00              
ATOM   1736  HE1 PHE Q 109     117.265  71.133  87.972  1.00  1.00              
ATOM   1737  CZ  PHE Q 109     116.104  69.313  87.996  1.00  1.00              
ATOM   1738  HZ  PHE Q 109     116.942  68.684  88.263  1.00  1.00              
ATOM   1739  CE2 PHE Q 109     114.830  68.748  87.816  1.00  1.00              
ATOM   1740  HE2 PHE Q 109     114.684  67.684  87.938  1.00  1.00              
ATOM   1741  CD2 PHE Q 109     113.737  69.565  87.477  1.00  1.00              
ATOM   1742  HD2 PHE Q 109     112.761  69.118  87.340  1.00  1.00              
ATOM   1743  C   PHE Q 109     113.648  72.359  84.671  1.00  1.00              
ATOM   1744  O   PHE Q 109     113.104  71.475  84.004  1.00  1.00              
ATOM   1745  N   ASN Q 110     114.784  72.955  84.290  1.00  1.00              
ATOM   1746  H   ASN Q 110     115.153  73.696  84.873  1.00  1.00              
ATOM   1747  CA  ASN Q 110     115.274  72.858  82.926  1.00  1.00              
ATOM   1748  HA  ASN Q 110     115.120  71.839  82.584  1.00  1.00              
ATOM   1749  CB  ASN Q 110     114.433  73.756  82.017  1.00  1.00              
ATOM   1750  HB1 ASN Q 110     114.555  74.806  82.282  1.00  1.00              
ATOM   1751  HB2 ASN Q 110     113.390  73.481  82.124  1.00  1.00              
ATOM   1752  CG  ASN Q 110     114.778  73.521  80.582  1.00  1.00              
ATOM   1753  OD1 ASN Q 110     114.427  72.506  80.006  1.00  1.00              
ATOM   1754  ND2 ASN Q 110     115.480  74.443  79.970  1.00  1.00              
ATOM   1755 1HD2 ASN Q 110     115.789  75.238  80.502  1.00  1.00              
ATOM   1756 2HD2 ASN Q 110     115.838  74.207  79.066  1.00  1.00              
ATOM   1757  C   ASN Q 110     116.762  73.153  82.793  1.00  1.00              
ATOM   1758  O   ASN Q 110     117.159  74.317  82.786  1.00  1.00              
ATOM   1759  N   ASN Q 111     117.603  72.133  82.621  1.00  1.00              
ATOM   1760  H   ASN Q 111     117.248  71.188  82.631  1.00  1.00              
ATOM   1761  CA  ASN Q 111     118.974  72.393  82.206  1.00  1.00              
ATOM   1762  HA  ASN Q 111     119.375  73.104  82.913  1.00  1.00              
ATOM   1763  CB  ASN Q 111     119.853  71.127  82.274  1.00  1.00              
ATOM   1764  HB1 ASN Q 111     119.634  70.483  81.421  1.00  1.00              
ATOM   1765  HB2 ASN Q 111     119.627  70.583  83.191  1.00  1.00              
ATOM   1766  CG  ASN Q 111     121.353  71.439  82.282  1.00  1.00              
ATOM   1767  OD1 ASN Q 111     121.799  72.576  82.311  1.00  1.00              
ATOM   1768  ND2 ASN Q 111     122.204  70.442  82.278  1.00  1.00              
ATOM   1769 1HD2 ASN Q 111     121.877  69.497  82.180  1.00  1.00              
ATOM   1770 2HD2 ASN Q 111     123.183  70.664  82.304  1.00  1.00              
ATOM   1771  C   ASN Q 111     119.021  73.080  80.828  1.00  1.00              
ATOM   1772  O   ASN Q 111     118.168  72.852  79.968  1.00  1.00              
ATOM   1773  N   LEU Q 112     120.013  73.953  80.681  1.00  1.00              
ATOM   1774  H   LEU Q 112     120.675  73.998  81.448  1.00  1.00              
ATOM   1775  CA  LEU Q 112     120.306  74.782  79.524  1.00  1.00              
ATOM   1776  HA  LEU Q 112     120.224  74.204  78.610  1.00  1.00              
ATOM   1777  CB  LEU Q 112     119.280  75.933  79.474  1.00  1.00              
ATOM   1778  HB1 LEU Q 112     119.413  76.566  80.354  1.00  1.00              
ATOM   1779  HB2 LEU Q 112     118.292  75.478  79.535  1.00  1.00              
ATOM   1780  CG  LEU Q 112     119.285  76.820  78.215  1.00  1.00              
ATOM   1781  HG  LEU Q 112     119.230  76.185  77.331  1.00  1.00              
ATOM   1782  CD1 LEU Q 112     118.042  77.714  78.260  1.00  1.00              
ATOM   1783 1HD1 LEU Q 112     117.981  78.315  77.355  1.00  1.00              
ATOM   1784 2HD1 LEU Q 112     117.139  77.109  78.332  1.00  1.00              
ATOM   1785 3HD1 LEU Q 112     118.098  78.395  79.113  1.00  1.00              
ATOM   1786  CD2 LEU Q 112     120.501  77.740  78.099  1.00  1.00              
ATOM   1787 1HD2 LEU Q 112     120.359  78.448  77.284  1.00  1.00              
ATOM   1788 2HD2 LEU Q 112     120.639  78.297  79.027  1.00  1.00              
ATOM   1789 3HD2 LEU Q 112     121.394  77.163  77.881  1.00  1.00              
ATOM   1790  C   LEU Q 112     121.752  75.283  79.695  1.00  1.00              
ATOM   1791  O   LEU Q 112     122.013  76.263  80.393  1.00  1.00              
ATOM   1792  N   LYS Q 113     122.710  74.560  79.106  1.00  1.00              
ATOM   1793  H   LYS Q 113     122.423  73.704  78.650  1.00  1.00              
ATOM   1794  CA  LYS Q 113     124.144  74.777  79.365  1.00  1.00              
ATOM   1795  HA  LYS Q 113     124.242  75.203  80.367  1.00  1.00              
ATOM   1796  CB  LYS Q 113     124.832  73.392  79.400  1.00  1.00              
ATOM   1797  HB1 LYS Q 113     124.748  72.909  78.424  1.00  1.00              
ATOM   1798  HB2 LYS Q 113     124.282  72.772  80.111  1.00  1.00              
ATOM   1799  CG  LYS Q 113     126.305  73.417  79.859  1.00  1.00              
ATOM   1800  HG1 LYS Q 113     126.473  72.582  80.541  1.00  1.00              
ATOM   1801  HG2 LYS Q 113     126.499  74.330  80.423  1.00  1.00              
ATOM   1802  CD  LYS Q 113     127.296  73.276  78.689  1.00  1.00              
ATOM   1803  HD1 LYS Q 113     126.862  73.678  77.775  1.00  1.00              
ATOM   1804  HD2 LYS Q 113     127.474  72.212  78.524  1.00  1.00              
ATOM   1805  CE  LYS Q 113     128.641  73.968  78.961  1.00  1.00              
ATOM   1806  HE1 LYS Q 113     129.405  73.495  78.338  1.00  1.00              
ATOM   1807  HE2 LYS Q 113     128.913  73.816  80.010  1.00  1.00              
ATOM   1808  NZ  LYS Q 113     128.581  75.416  78.638  1.00  1.00              
ATOM   1809  HZ1 LYS Q 113     129.416  75.913  78.912  1.00  1.00              
ATOM   1810  HZ2 LYS Q 113     128.419  75.547  77.640  1.00  1.00              
ATOM   1811  HZ3 LYS Q 113     127.763  75.846  79.065  1.00  1.00              
ATOM   1812  C   LYS Q 113     124.832  75.790  78.446  1.00  1.00              
ATOM   1813  O   LYS Q 113     125.950  76.204  78.746  1.00  1.00              
ATOM   1814  N   ASN Q 114     124.190  76.215  77.359  1.00  1.00              
ATOM   1815  H   ASN Q 114     123.247  75.891  77.205  1.00  1.00              
ATOM   1816  CA  ASN Q 114     124.723  77.191  76.405  1.00  1.00              
ATOM   1817  HA  ASN Q 114     125.520  77.778  76.866  1.00  1.00              
ATOM   1818  CB  ASN Q 114     125.291  76.451  75.169  1.00  1.00              
ATOM   1819  HB1 ASN Q 114     125.725  77.185  74.490  1.00  1.00              
ATOM   1820  HB2 ASN Q 114     124.467  75.973  74.636  1.00  1.00              
ATOM   1821  CG  ASN Q 114     126.356  75.399  75.460  1.00  1.00              
ATOM   1822  OD1 ASN Q 114     127.333  75.631  76.154  1.00  1.00              
ATOM   1823  ND2 ASN Q 114     126.212  74.199  74.947  1.00  1.00              
ATOM   1824 1HD2 ASN Q 114     125.444  74.012  74.326  1.00  1.00              
ATOM   1825 2HD2 ASN Q 114     126.960  73.539  75.054  1.00  1.00              
ATOM   1826  C   ASN Q 114     123.581  78.131  75.998  1.00  1.00              
ATOM   1827  O   ASN Q 114     122.604  77.687  75.395  1.00  1.00              
ATOM   1828  N   ILE Q 115     123.684  79.400  76.391  1.00  1.00              
ATOM   1829  H   ILE Q 115     124.515  79.684  76.885  1.00  1.00              
ATOM   1830  CA  ILE Q 115     122.778  80.468  75.966  1.00  1.00              
ATOM   1831  HA  ILE Q 115     121.780  80.059  75.802  1.00  1.00              
ATOM   1832  CB  ILE Q 115     122.697  81.577  77.046  1.00  1.00              
ATOM   1833  HB  ILE Q 115     123.710  81.930  77.249  1.00  1.00              
ATOM   1834  CG2 ILE Q 115     121.858  82.781  76.562  1.00  1.00              
ATOM   1835 1HG2 ILE Q 115     121.804  83.539  77.342  1.00  1.00              
ATOM   1836 2HG2 ILE Q 115     122.329  83.258  75.702  1.00  1.00              
ATOM   1837 3HG2 ILE Q 115     120.849  82.464  76.301  1.00  1.00              
ATOM   1838  CG1 ILE Q 115     122.108  81.006  78.359  1.00  1.00              
ATOM   1839 1HG1 ILE Q 115     122.606  80.070  78.611  1.00  1.00              
ATOM   1840 2HG1 ILE Q 115     121.048  80.792  78.219  1.00  1.00              
ATOM   1841  CD1 ILE Q 115     122.276  81.931  79.569  1.00  1.00              
ATOM   1842  HD1 ILE Q 115     121.939  81.405  80.462  1.00  1.00              
ATOM   1843  HD2 ILE Q 115     123.325  82.201  79.691  1.00  1.00              
ATOM   1844  HD3 ILE Q 115     121.678  82.833  79.449  1.00  1.00              
ATOM   1845  C   ILE Q 115     123.309  81.035  74.659  1.00  1.00              
ATOM   1846  O   ILE Q 115     124.503  81.295  74.527  1.00  1.00              
ATOM   1847  N   SER Q 116     122.394  81.297  73.732  1.00  1.00              
ATOM   1848  H   SER Q 116     121.433  81.045  73.916  1.00  1.00              
ATOM   1849  CA  SER Q 116     122.668  82.052  72.519  1.00  1.00              
ATOM   1850  HA  SER Q 116     123.744  82.165  72.379  1.00  1.00              
ATOM   1851  CB  SER Q 116     122.117  81.303  71.298  1.00  1.00              
ATOM   1852  HB1 SER Q 116     121.026  81.305  71.311  1.00  1.00              
ATOM   1853  HB2 SER Q 116     122.465  80.270  71.329  1.00  1.00              
ATOM   1854  OG  SER Q 116     122.584  81.897  70.103  1.00  1.00              
ATOM   1855  HG  SER Q 116     122.198  82.783  70.009  1.00  1.00              
ATOM   1856  C   SER Q 116     122.029  83.432  72.635  1.00  1.00              
ATOM   1857  O   SER Q 116     120.808  83.558  72.778  1.00  1.00              
ATOM   1858  N   CYS Q 117     122.849  84.474  72.499  1.00  1.00              
ATOM   1859  H   CYS Q 117     123.845  84.317  72.464  1.00  1.00              
ATOM   1860  CA  CYS Q 117     122.366  85.755  72.001  1.00  1.00              
ATOM   1861  HA  CYS Q 117     121.748  86.236  72.748  1.00  1.00              
ATOM   1862  CB  CYS Q 117     123.557  86.667  71.658  1.00  1.00              
ATOM   1863  HB1 CYS Q 117     123.201  87.696  71.573  1.00  1.00              
ATOM   1864  HB2 CYS Q 117     123.976  86.364  70.696  1.00  1.00              
ATOM   1865  SG  CYS Q 117     124.872  86.587  72.912  1.00  1.00              
ATOM   1866  HG  CYS Q 117     125.639  87.564  72.414  1.00  1.00              
ATOM   1867  C   CYS Q 117     121.501  85.499  70.744  1.00  1.00              
ATOM   1868  O   CYS Q 117     121.838  84.626  69.938  1.00  1.00              
ATOM   1869  N   GLN Q 118     120.390  86.221  70.583  1.00  1.00              
ATOM   1870  H   GLN Q 118     120.191  86.966  71.237  1.00  1.00              
ATOM   1871  CA  GLN Q 118     119.372  85.939  69.555  1.00  1.00              
ATOM   1872  HA  GLN Q 118     118.590  86.683  69.718  1.00  1.00              
ATOM   1873  CB  GLN Q 118     119.891  86.200  68.126  1.00  1.00              
ATOM   1874  HB1 GLN Q 118     119.069  86.048  67.424  1.00  1.00              
ATOM   1875  HB2 GLN Q 118     120.671  85.481  67.885  1.00  1.00              
ATOM   1876  CG  GLN Q 118     120.419  87.624  67.907  1.00  1.00              
ATOM   1877  HG1 GLN Q 118     121.266  87.817  68.566  1.00  1.00              
ATOM   1878  HG2 GLN Q 118     119.625  88.332  68.148  1.00  1.00              
ATOM   1879  CD  GLN Q 118     120.875  87.845  66.467  1.00  1.00              
ATOM   1880  OE1 GLN Q 118     121.460  86.988  65.819  1.00  1.00              
ATOM   1881  NE2 GLN Q 118     120.628  88.999  65.891  1.00  1.00              
ATOM   1882 1HE2 GLN Q 118     120.089  89.696  66.376  1.00  1.00              
ATOM   1883 2HE2 GLN Q 118     120.960  89.120  64.951  1.00  1.00              
ATOM   1884  C   GLN Q 118     118.619  84.588  69.683  1.00  1.00              
ATOM   1885  O   GLN Q 118     118.125  84.047  68.694  1.00  1.00              
ATOM   1886  N   TRP Q 119     118.487  84.008  70.883  1.00  1.00              
ATOM   1887  H   TRP Q 119     119.049  84.327  71.659  1.00  1.00              
ATOM   1888  CA  TRP Q 119     117.519  82.913  71.091  1.00  1.00              
ATOM   1889  HA  TRP Q 119     117.645  82.178  70.293  1.00  1.00              
ATOM   1890  CB  TRP Q 119     117.828  82.213  72.429  1.00  1.00              
ATOM   1891  HB1 TRP Q 119     117.841  82.965  73.220  1.00  1.00              
ATOM   1892  HB2 TRP Q 119     118.826  81.782  72.365  1.00  1.00              
ATOM   1893  CG  TRP Q 119     116.873  81.127  72.841  1.00  1.00              
ATOM   1894  CD1 TRP Q 119     116.210  80.312  71.990  1.00  1.00              
ATOM   1895  HD1 TRP Q 119     116.300  80.343  70.911  1.00  1.00              
ATOM   1896  NE1 TRP Q 119     115.331  79.513  72.686  1.00  1.00              
ATOM   1897  HE1 TRP Q 119     114.659  78.908  72.237  1.00  1.00              
ATOM   1898  CE2 TRP Q 119     115.389  79.761  74.033  1.00  1.00              
ATOM   1899  CZ2 TRP Q 119     114.672  79.242  75.115  1.00  1.00              
ATOM   1900  HZ2 TRP Q 119     113.899  78.505  74.957  1.00  1.00              
ATOM   1901  CH2 TRP Q 119     114.993  79.667  76.407  1.00  1.00              
ATOM   1902  HH2 TRP Q 119     114.434  79.273  77.238  1.00  1.00              
ATOM   1903  CZ3 TRP Q 119     116.033  80.592  76.606  1.00  1.00              
ATOM   1904  HZ3 TRP Q 119     116.279  80.912  77.611  1.00  1.00              
ATOM   1905  CE3 TRP Q 119     116.724  81.135  75.502  1.00  1.00              
ATOM   1906  HE3 TRP Q 119     117.492  81.876  75.664  1.00  1.00              
ATOM   1907  CD2 TRP Q 119     116.409  80.749  74.179  1.00  1.00              
ATOM   1908  C   TRP Q 119     116.043  83.351  71.048  1.00  1.00              
ATOM   1909  O   TRP Q 119     115.231  82.712  70.382  1.00  1.00              
ATOM   1910  N   PHE Q 120     115.687  84.431  71.752  1.00  1.00              
ATOM   1911  H   PHE Q 120     116.409  84.925  72.249  1.00  1.00              
ATOM   1912  CA  PHE Q 120     114.295  84.876  71.963  1.00  1.00              
ATOM   1913  HA  PHE Q 120     113.668  84.000  72.124  1.00  1.00              
ATOM   1914  CB  PHE Q 120     114.251  85.760  73.225  1.00  1.00              
ATOM   1915  HB1 PHE Q 120     113.239  86.144  73.357  1.00  1.00              
ATOM   1916  HB2 PHE Q 120     114.898  86.624  73.070  1.00  1.00              
ATOM   1917  CG  PHE Q 120     114.629  85.068  74.520  1.00  1.00              
ATOM   1918  CD1 PHE Q 120     115.716  85.536  75.282  1.00  1.00              
ATOM   1919  HD1 PHE Q 120     116.301  86.374  74.930  1.00  1.00              
ATOM   1920  CE1 PHE Q 120     116.028  84.928  76.511  1.00  1.00              
ATOM   1921  HE1 PHE Q 120     116.859  85.289  77.098  1.00  1.00              
ATOM   1922  CZ  PHE Q 120     115.251  83.853  76.981  1.00  1.00              
ATOM   1923  HZ  PHE Q 120     115.490  83.387  77.925  1.00  1.00              
ATOM   1924  CE2 PHE Q 120     114.168  83.379  76.218  1.00  1.00              
ATOM   1925  HE2 PHE Q 120     113.576  82.545  76.570  1.00  1.00              
ATOM   1926  CD2 PHE Q 120     113.857  83.987  74.990  1.00  1.00              
ATOM   1927  HD2 PHE Q 120     113.013  83.634  74.415  1.00  1.00              
ATOM   1928  C   PHE Q 120     113.668  85.653  70.785  1.00  1.00              
ATOM   1929  O   PHE Q 120     112.565  86.191  70.909  1.00  1.00              
ATOM   1930  N   SER Q 121     114.372  85.788  69.668  1.00  1.00              
ATOM   1931  H   SER Q 121     115.275  85.346  69.593  1.00  1.00              
ATOM   1932  CA  SER Q 121     114.020  86.765  68.643  1.00  1.00              
ATOM   1933  HA  SER Q 121     113.954  87.731  69.140  1.00  1.00              
ATOM   1934  CB  SER Q 121     115.162  86.861  67.624  1.00  1.00              
ATOM   1935  HB1 SER Q 121     114.945  87.655  66.909  1.00  1.00              
ATOM   1936  HB2 SER Q 121     115.252  85.914  67.088  1.00  1.00              
ATOM   1937  OG  SER Q 121     116.389  87.143  68.276  1.00  1.00              
ATOM   1938  HG  SER Q 121     116.293  87.979  68.785  1.00  1.00              
ATOM   1939  C   SER Q 121     112.670  86.525  67.954  1.00  1.00              
ATOM   1940  O   SER Q 121     112.289  85.404  67.621  1.00  1.00              
ATOM   1941  N   ASN Q 122     111.962  87.632  67.690  1.00  1.00              
ATOM   1942  H   ASN Q 122     112.401  88.500  67.970  1.00  1.00              
ATOM   1943  CA  ASN Q 122     110.584  87.725  67.168  1.00  1.00              
ATOM   1944  HA  ASN Q 122     110.471  88.793  66.977  1.00  1.00              
ATOM   1945  CB  ASN Q 122     110.405  87.101  65.775  1.00  1.00              
ATOM   1946  HB1 ASN Q 122     109.345  87.023  65.543  1.00  1.00              
ATOM   1947  HB2 ASN Q 122     110.819  86.102  65.748  1.00  1.00              
ATOM   1948  CG  ASN Q 122     111.033  87.964  64.701  1.00  1.00              
ATOM   1949  OD1 ASN Q 122     110.495  88.988  64.301  1.00  1.00              
ATOM   1950  ND2 ASN Q 122     112.212  87.625  64.242  1.00  1.00              
ATOM   1951 1HD2 ASN Q 122     112.682  86.817  64.611  1.00  1.00              
ATOM   1952 2HD2 ASN Q 122     112.648  88.268  63.605  1.00  1.00              
ATOM   1953  C   ASN Q 122     109.425  87.513  68.175  1.00  1.00              
ATOM   1954  O   ASN Q 122     108.260  87.685  67.792  1.00  1.00              
ATOM   1955  N   LEU Q 123     109.724  87.326  69.469  1.00  1.00              
ATOM   1956  H   LEU Q 123     110.695  87.150  69.699  1.00  1.00              
ATOM   1957  CA  LEU Q 123     108.785  87.311  70.612  1.00  1.00              
ATOM   1958  HA  LEU Q 123     107.935  86.695  70.314  1.00  1.00              
ATOM   1959  CB  LEU Q 123     109.455  86.625  71.828  1.00  1.00              
ATOM   1960  HB1 LEU Q 123     108.800  86.747  72.688  1.00  1.00              
ATOM   1961  HB2 LEU Q 123     110.389  87.138  72.064  1.00  1.00              
ATOM   1962  CG  LEU Q 123     109.714  85.110  71.709  1.00  1.00              
ATOM   1963  HG  LEU Q 123     110.488  84.909  70.975  1.00  1.00              
ATOM   1964  CD1 LEU Q 123     110.159  84.559  73.072  1.00  1.00              
ATOM   1965 1HD1 LEU Q 123     110.336  83.489  72.997  1.00  1.00              
ATOM   1966 2HD1 LEU Q 123     111.078  85.058  73.378  1.00  1.00              
ATOM   1967 3HD1 LEU Q 123     109.385  84.734  73.819  1.00  1.00              
ATOM   1968  CD2 LEU Q 123     108.465  84.356  71.263  1.00  1.00              
ATOM   1969 1HD2 LEU Q 123     108.578  83.295  71.468  1.00  1.00              
ATOM   1970 2HD2 LEU Q 123     107.600  84.736  71.797  1.00  1.00              
ATOM   1971 3HD2 LEU Q 123     108.316  84.483  70.190  1.00  1.00              
ATOM   1972  C   LEU Q 123     108.141  88.655  71.023  1.00  1.00              
ATOM   1973  O   LEU Q 123     108.024  89.016  72.194  1.00  1.00              
ATOM   1974  N   ARG Q 124     107.686  89.419  70.033  1.00  1.00              
ATOM   1975  H   ARG Q 124     107.763  89.015  69.108  1.00  1.00              
ATOM   1976  CA  ARG Q 124     107.227  90.816  70.171  1.00  1.00              
ATOM   1977  HA  ARG Q 124     108.032  91.388  70.637  1.00  1.00              
ATOM   1978  CB  ARG Q 124     106.994  91.372  68.751  1.00  1.00              
ATOM   1979  HB1 ARG Q 124     106.544  92.364  68.819  1.00  1.00              
ATOM   1980  HB2 ARG Q 124     106.301  90.718  68.219  1.00  1.00              
ATOM   1981  CG  ARG Q 124     108.315  91.494  67.964  1.00  1.00              
ATOM   1982  HG1 ARG Q 124     108.866  90.554  67.989  1.00  1.00              
ATOM   1983  HG2 ARG Q 124     108.931  92.253  68.450  1.00  1.00              
ATOM   1984  CD  ARG Q 124     108.116  91.897  66.497  1.00  1.00              
ATOM   1985  HD1 ARG Q 124     109.087  92.215  66.111  1.00  1.00              
ATOM   1986  HD2 ARG Q 124     107.428  92.744  66.445  1.00  1.00              
ATOM   1987  NE  ARG Q 124     107.610  90.781  65.669  1.00  1.00              
ATOM   1988  HE  ARG Q 124     107.154  90.014  66.142  1.00  1.00              
ATOM   1989  CZ  ARG Q 124     107.735  90.644  64.359  1.00  1.00              
ATOM   1990  NH1 ARG Q 124     107.250  89.592  63.768  1.00  1.00              
ATOM   1991 1HH1 ARG Q 124     106.845  88.859  64.339  1.00  1.00              
ATOM   1992 2HH1 ARG Q 124     107.430  89.417  62.799  1.00  1.00              
ATOM   1993  NH2 ARG Q 124     108.298  91.541  63.597  1.00  1.00              
ATOM   1994 1HH2 ARG Q 124     108.671  92.367  64.021  1.00  1.00              
ATOM   1995 2HH2 ARG Q 124     108.455  91.339  62.630  1.00  1.00              
ATOM   1996  C   ARG Q 124     106.017  91.060  71.076  1.00  1.00              
ATOM   1997  O   ARG Q 124     105.786  92.219  71.399  1.00  1.00              
ATOM   1998  N   SER Q 125     105.275  90.047  71.537  1.00  1.00              
ATOM   1999  H   SER Q 125     105.460  89.115  71.202  1.00  1.00              
ATOM   2000  CA  SER Q 125     104.207  90.235  72.553  1.00  1.00              
ATOM   2001  HA  SER Q 125     104.081  91.295  72.771  1.00  1.00              
ATOM   2002  CB  SER Q 125     102.903  89.728  71.916  1.00  1.00              
ATOM   2003  HB1 SER Q 125     102.880  88.638  71.957  1.00  1.00              
ATOM   2004  HB2 SER Q 125     102.883  90.033  70.870  1.00  1.00              
ATOM   2005  OG  SER Q 125     101.733  90.250  72.515  1.00  1.00              
ATOM   2006  HG  SER Q 125     101.018  89.650  72.269  1.00  1.00              
ATOM   2007  C   SER Q 125     104.468  89.537  73.906  1.00  1.00              
ATOM   2008  O   SER Q 125     103.541  89.406  74.711  1.00  1.00              
ATOM   2009  N   LEU Q 126     105.708  89.110  74.187  1.00  1.00              
ATOM   2010  H   LEU Q 126     106.442  89.231  73.497  1.00  1.00              
ATOM   2011  CA  LEU Q 126     106.070  88.477  75.461  1.00  1.00              
ATOM   2012  HA  LEU Q 126     105.381  87.644  75.618  1.00  1.00              
ATOM   2013  CB  LEU Q 126     107.501  87.913  75.366  1.00  1.00              
ATOM   2014  HB1 LEU Q 126     108.185  88.731  75.133  1.00  1.00              
ATOM   2015  HB2 LEU Q 126     107.542  87.195  74.548  1.00  1.00              
ATOM   2016  CG  LEU Q 126     107.981  87.220  76.660  1.00  1.00              
ATOM   2017  HG  LEU Q 126     107.847  87.878  77.518  1.00  1.00              
ATOM   2018  CD1 LEU Q 126     107.224  85.919  76.921  1.00  1.00              
ATOM   2019 1HD1 LEU Q 126     107.624  85.429  77.808  1.00  1.00              
ATOM   2020 2HD1 LEU Q 126     106.169  86.118  77.091  1.00  1.00              
ATOM   2021 3HD1 LEU Q 126     107.325  85.246  76.070  1.00  1.00              
ATOM   2022  CD2 LEU Q 126     109.462  86.885  76.575  1.00  1.00              
ATOM   2023 1HD2 LEU Q 126     109.776  86.393  77.490  1.00  1.00              
ATOM   2024 2HD2 LEU Q 126     109.650  86.229  75.725  1.00  1.00              
ATOM   2025 3HD2 LEU Q 126     110.036  87.801  76.446  1.00  1.00              
ATOM   2026  C   LEU Q 126     105.965  89.426  76.663  1.00  1.00              
ATOM   2027  O   LEU Q 126     106.639  90.455  76.712  1.00  1.00              
ATOM   2028  N   LYS Q 127     105.197  89.013  77.678  1.00  1.00              
ATOM   2029  H   LYS Q 127     104.676  88.150  77.535  1.00  1.00              
ATOM   2030  CA  LYS Q 127     104.911  89.810  78.885  1.00  1.00              
ATOM   2031  HA  LYS Q 127     105.502  90.717  78.865  1.00  1.00              
ATOM   2032  CB  LYS Q 127     103.416  90.191  78.903  1.00  1.00              
ATOM   2033  HB1 LYS Q 127     103.191  90.729  79.826  1.00  1.00              
ATOM   2034  HB2 LYS Q 127     102.831  89.269  78.899  1.00  1.00              
ATOM   2035  CG  LYS Q 127     102.977  91.068  77.724  1.00  1.00              
ATOM   2036  HG1 LYS Q 127     103.343  90.633  76.803  1.00  1.00              
ATOM   2037  HG2 LYS Q 127     103.411  92.062  77.824  1.00  1.00              
ATOM   2038  CD  LYS Q 127     101.449  91.194  77.650  1.00  1.00              
ATOM   2039  HD1 LYS Q 127     101.114  91.866  78.442  1.00  1.00              
ATOM   2040  HD2 LYS Q 127     100.978  90.220  77.798  1.00  1.00              
ATOM   2041  CE  LYS Q 127     101.022  91.758  76.290  1.00  1.00              
ATOM   2042  HE1 LYS Q 127     101.656  92.616  76.051  1.00  1.00              
ATOM   2043  HE2 LYS Q 127      99.984  92.096  76.356  1.00  1.00              
ATOM   2044  NZ  LYS Q 127     101.125  90.728  75.233  1.00  1.00              
ATOM   2045  HZ1 LYS Q 127     101.037  91.105  74.299  1.00  1.00              
ATOM   2046  HZ2 LYS Q 127     102.014  90.235  75.254  1.00  1.00              
ATOM   2047  HZ3 LYS Q 127     100.388  90.025  75.335  1.00  1.00              
ATOM   2048  C   LYS Q 127     105.229  89.104  80.189  1.00  1.00              
ATOM   2049  O   LYS Q 127     105.299  89.780  81.204  1.00  1.00              
ATOM   2050  N   HIS Q 128     105.416  87.796  80.200  1.00  1.00              
ATOM   2051  H   HIS Q 128     105.322  87.285  79.334  1.00  1.00              
ATOM   2052  CA  HIS Q 128     105.652  87.022  81.418  1.00  1.00              
ATOM   2053  HA  HIS Q 128     106.155  87.618  82.170  1.00  1.00              
ATOM   2054  CB  HIS Q 128     104.287  86.587  81.971  1.00  1.00              
ATOM   2055  HB1 HIS Q 128     103.701  86.157  81.157  1.00  1.00              
ATOM   2056  HB2 HIS Q 128     103.756  87.469  82.332  1.00  1.00              
ATOM   2057  CG  HIS Q 128     104.335  85.581  83.089  1.00  1.00              
ATOM   2058  ND1 HIS Q 128     105.204  85.588  84.183  1.00  1.00              
ATOM   2059  CE1 HIS Q 128     104.882  84.506  84.909  1.00  1.00              
ATOM   2060  HE1 HIS Q 128     105.379  84.214  85.826  1.00  1.00              
ATOM   2061  NE2 HIS Q 128     103.861  83.842  84.338  1.00  1.00              
ATOM   2062  HE2 HIS Q 128     103.429  82.995  84.678  1.00  1.00              
ATOM   2063  CD2 HIS Q 128     103.502  84.508  83.192  1.00  1.00              
ATOM   2064  HD2 HIS Q 128     102.721  84.233  82.494  1.00  1.00              
ATOM   2065  C   HIS Q 128     106.526  85.831  81.052  1.00  1.00              
ATOM   2066  O   HIS Q 128     106.265  85.174  80.044  1.00  1.00              
ATOM   2067  N   LEU Q 129     107.584  85.602  81.825  1.00  1.00              
ATOM   2068  H   LEU Q 129     107.712  86.173  82.654  1.00  1.00              
ATOM   2069  CA  LEU Q 129     108.643  84.662  81.457  1.00  1.00              
ATOM   2070  HA  LEU Q 129     108.246  83.904  80.780  1.00  1.00              
ATOM   2071  CB  LEU Q 129     109.746  85.477  80.739  1.00  1.00              
ATOM   2072  HB1 LEU Q 129     110.141  86.211  81.441  1.00  1.00              
ATOM   2073  HB2 LEU Q 129     109.289  86.022  79.913  1.00  1.00              
ATOM   2074  CG  LEU Q 129     110.924  84.658  80.181  1.00  1.00              
ATOM   2075  HG  LEU Q 129     111.383  84.087  80.986  1.00  1.00              
ATOM   2076  CD1 LEU Q 129     110.473  83.694  79.091  1.00  1.00              
ATOM   2077 1HD1 LEU Q 129     111.339  83.239  78.614  1.00  1.00              
ATOM   2078 2HD1 LEU Q 129     109.873  82.902  79.541  1.00  1.00              
ATOM   2079 3HD1 LEU Q 129     109.882  84.214  78.338  1.00  1.00              
ATOM   2080  CD2 LEU Q 129     111.995  85.564  79.567  1.00  1.00              
ATOM   2081 1HD2 LEU Q 129     112.802  84.953  79.166  1.00  1.00              
ATOM   2082 2HD2 LEU Q 129     111.574  86.164  78.763  1.00  1.00              
ATOM   2083 3HD2 LEU Q 129     112.399  86.225  80.328  1.00  1.00              
ATOM   2084  C   LEU Q 129     109.161  83.976  82.724  1.00  1.00              
ATOM   2085  O   LEU Q 129     109.687  84.650  83.627  1.00  1.00              
ATOM   2086  N   ASN Q 130     108.973  82.652  82.802  1.00  1.00              
ATOM   2087  H   ASN Q 130     108.625  82.139  81.993  1.00  1.00              
ATOM   2088  CA  ASN Q 130     109.057  81.921  84.074  1.00  1.00              
ATOM   2089  HA  ASN Q 130     109.200  82.633  84.888  1.00  1.00              
ATOM   2090  CB  ASN Q 130     107.711  81.222  84.323  1.00  1.00              
ATOM   2091  HB1 ASN Q 130     107.573  80.436  83.589  1.00  1.00              
ATOM   2092  HB2 ASN Q 130     106.896  81.937  84.222  1.00  1.00              
ATOM   2093  CG  ASN Q 130     107.655  80.623  85.710  1.00  1.00              
ATOM   2094  OD1 ASN Q 130     107.721  81.340  86.698  1.00  1.00              
ATOM   2095  ND2 ASN Q 130     107.534  79.325  85.847  1.00  1.00              
ATOM   2096 1HD2 ASN Q 130     107.477  78.723  85.019  1.00  1.00              
ATOM   2097 2HD2 ASN Q 130     107.598  78.957  86.772  1.00  1.00              
ATOM   2098  C   ASN Q 130     110.248  80.950  84.114  1.00  1.00              
ATOM   2099  O   ASN Q 130     110.135  79.749  83.845  1.00  1.00              
ATOM   2100  N   ILE Q 131     111.400  81.516  84.478  1.00  1.00              
ATOM   2101  H   ILE Q 131     111.382  82.489  84.769  1.00  1.00              
ATOM   2102  CA  ILE Q 131     112.715  80.869  84.466  1.00  1.00              
ATOM   2103  HA  ILE Q 131     112.736  80.050  83.749  1.00  1.00              
ATOM   2104  CB  ILE Q 131     113.759  81.949  84.060  1.00  1.00              
ATOM   2105  HB  ILE Q 131     113.807  82.700  84.847  1.00  1.00              
ATOM   2106  CG2 ILE Q 131     115.160  81.347  83.939  1.00  1.00              
ATOM   2107 1HG2 ILE Q 131     115.386  80.765  84.829  1.00  1.00              
ATOM   2108 2HG2 ILE Q 131     115.210  80.728  83.045  1.00  1.00              
ATOM   2109 3HG2 ILE Q 131     115.904  82.140  83.871  1.00  1.00              
ATOM   2110  CG1 ILE Q 131     113.346  82.676  82.754  1.00  1.00              
ATOM   2111 1HG1 ILE Q 131     112.485  83.309  82.969  1.00  1.00              
ATOM   2112 2HG1 ILE Q 131     113.040  81.939  82.014  1.00  1.00              
ATOM   2113  CD1 ILE Q 131     114.416  83.577  82.125  1.00  1.00              
ATOM   2114  HD1 ILE Q 131     114.822  84.245  82.881  1.00  1.00              
ATOM   2115  HD2 ILE Q 131     115.220  82.973  81.703  1.00  1.00              
ATOM   2116  HD3 ILE Q 131     113.970  84.168  81.326  1.00  1.00              
ATOM   2117  C   ILE Q 131     112.940  80.326  85.886  1.00  1.00              
ATOM   2118  O   ILE Q 131     113.388  81.020  86.808  1.00  1.00              
ATOM   2119  N   LEU Q 132     112.550  79.069  86.070  1.00  1.00              
ATOM   2120  H   LEU Q 132     112.195  78.582  85.250  1.00  1.00              
ATOM   2121  CA  LEU Q 132     112.319  78.430  87.359  1.00  1.00              
ATOM   2122  HA  LEU Q 132     112.677  79.103  88.138  1.00  1.00              
ATOM   2123  CB  LEU Q 132     110.797  78.303  87.566  1.00  1.00              
ATOM   2124  HB1 LEU Q 132     110.360  77.804  86.704  1.00  1.00              
ATOM   2125  HB2 LEU Q 132     110.377  79.310  87.591  1.00  1.00              
ATOM   2126  CG  LEU Q 132     110.355  77.558  88.838  1.00  1.00              
ATOM   2127  HG  LEU Q 132     110.688  76.522  88.794  1.00  1.00              
ATOM   2128  CD1 LEU Q 132     110.912  78.198  90.115  1.00  1.00              
ATOM   2129 1HD1 LEU Q 132     110.504  77.677  90.981  1.00  1.00              
ATOM   2130 2HD1 LEU Q 132     111.996  78.102  90.136  1.00  1.00              
ATOM   2131 3HD1 LEU Q 132     110.628  79.249  90.159  1.00  1.00              
ATOM   2132  CD2 LEU Q 132     108.827  77.561  88.923  1.00  1.00              
ATOM   2133 1HD2 LEU Q 132     108.510  76.997  89.799  1.00  1.00              
ATOM   2134 2HD2 LEU Q 132     108.456  78.584  88.995  1.00  1.00              
ATOM   2135 3HD2 LEU Q 132     108.416  77.086  88.032  1.00  1.00              
ATOM   2136  C   LEU Q 132     113.136  77.145  87.506  1.00  1.00              
ATOM   2137  O   LEU Q 132     112.673  76.067  87.151  1.00  1.00              
ATOM   2138  N   GLY Q 133     114.386  77.255  87.982  1.00  1.00              
ATOM   2139  H   GLY Q 133     114.731  78.134  88.345  1.00  1.00              
ATOM   2140  CA  GLY Q 133     115.324  76.138  87.869  1.00  1.00              
ATOM   2141  HA1 GLY Q 133     114.822  75.215  88.160  1.00  1.00              
ATOM   2142  HA2 GLY Q 133     116.163  76.271  88.544  1.00  1.00              
ATOM   2143  C   GLY Q 133     115.895  75.948  86.471  1.00  1.00              
ATOM   2144  O   GLY Q 133     116.276  74.837  86.100  1.00  1.00              
ATOM   2145  N   ASN Q 134     115.936  77.012  85.670  1.00  1.00              
ATOM   2146  H   ASN Q 134     115.579  77.886  86.017  1.00  1.00              
ATOM   2147  CA  ASN Q 134     116.616  76.999  84.387  1.00  1.00              
ATOM   2148  HA  ASN Q 134     116.338  76.062  83.925  1.00  1.00              
ATOM   2149  CB  ASN Q 134     116.072  78.103  83.478  1.00  1.00              
ATOM   2150  HB1 ASN Q 134     116.380  79.049  83.908  1.00  1.00              
ATOM   2151  HB2 ASN Q 134     114.984  78.047  83.429  1.00  1.00              
ATOM   2152  CG  ASN Q 134     116.625  78.053  82.064  1.00  1.00              
ATOM   2153  OD1 ASN Q 134     116.814  79.063  81.414  1.00  1.00              
ATOM   2154  ND2 ASN Q 134     116.933  76.901  81.505  1.00  1.00              
ATOM   2155 1HD2 ASN Q 134     116.974  76.058  82.065  1.00  1.00              
ATOM   2156 2HD2 ASN Q 134     117.470  77.003  80.662  1.00  1.00              
ATOM   2157  C   ASN Q 134     118.136  77.049  84.550  1.00  1.00              
ATOM   2158  O   ASN Q 134     118.693  78.137  84.590  1.00  1.00              
ATOM   2159  N   GLN Q 135     118.758  75.870  84.670  1.00  1.00              
ATOM   2160  H   GLN Q 135     118.149  75.078  84.494  1.00  1.00              
ATOM   2161  CA  GLN Q 135     120.007  75.520  85.378  1.00  1.00              
ATOM   2162  HA  GLN Q 135     119.678  75.103  86.331  1.00  1.00              
ATOM   2163  CB  GLN Q 135     120.729  74.397  84.626  1.00  1.00              
ATOM   2164  HB1 GLN Q 135     121.240  74.815  83.758  1.00  1.00              
ATOM   2165  HB2 GLN Q 135     119.978  73.698  84.282  1.00  1.00              
ATOM   2166  CG  GLN Q 135     121.731  73.597  85.477  1.00  1.00              
ATOM   2167  HG1 GLN Q 135     122.461  74.262  85.933  1.00  1.00              
ATOM   2168  HG2 GLN Q 135     122.278  72.907  84.837  1.00  1.00              
ATOM   2169  CD  GLN Q 135     121.030  72.776  86.550  1.00  1.00              
ATOM   2170  OE1 GLN Q 135     120.032  72.119  86.309  1.00  1.00              
ATOM   2171  NE2 GLN Q 135     121.505  72.779  87.776  1.00  1.00              
ATOM   2172 1HE2 GLN Q 135     122.347  73.282  87.994  1.00  1.00              
ATOM   2173 2HE2 GLN Q 135     121.023  72.190  88.433  1.00  1.00              
ATOM   2174  C   GLN Q 135     121.035  76.591  85.740  1.00  1.00              
ATOM   2175  O   GLN Q 135     121.609  76.482  86.818  1.00  1.00              
ATOM   2176  N   TYR Q 136     121.272  77.599  84.901  1.00  1.00              
ATOM   2177  H   TYR Q 136     120.677  77.653  84.087  1.00  1.00              
ATOM   2178  CA  TYR Q 136     121.959  78.830  85.292  1.00  1.00              
ATOM   2179  HA  TYR Q 136     121.985  79.478  84.416  1.00  1.00              
ATOM   2180  CB  TYR Q 136     121.126  79.530  86.385  1.00  1.00              
ATOM   2181  HB1 TYR Q 136     121.564  79.321  87.361  1.00  1.00              
ATOM   2182  HB2 TYR Q 136     120.131  79.100  86.426  1.00  1.00              
ATOM   2183  CG  TYR Q 136     120.963  81.023  86.223  1.00  1.00              
ATOM   2184  CD1 TYR Q 136     119.989  81.543  85.348  1.00  1.00              
ATOM   2185  HD1 TYR Q 136     119.388  80.872  84.747  1.00  1.00              
ATOM   2186  CE1 TYR Q 136     119.765  82.933  85.287  1.00  1.00              
ATOM   2187  HE1 TYR Q 136     118.998  83.349  84.652  1.00  1.00              
ATOM   2188  CZ  TYR Q 136     120.541  83.804  86.075  1.00  1.00              
ATOM   2189  OH  TYR Q 136     120.311  85.140  86.056  1.00  1.00              
ATOM   2190  HH  TYR Q 136     120.906  85.615  86.633  1.00  1.00              
ATOM   2191  CE2 TYR Q 136     121.543  83.280  86.917  1.00  1.00              
ATOM   2192  HE2 TYR Q 136     122.157  83.949  87.494  1.00  1.00              
ATOM   2193  CD2 TYR Q 136     121.740  81.891  87.005  1.00  1.00              
ATOM   2194  HD2 TYR Q 136     122.508  81.489  87.653  1.00  1.00              
ATOM   2195  C   TYR Q 136     123.409  78.618  85.730  1.00  1.00              
ATOM   2196  O   TYR Q 136     123.972  79.462  86.416  1.00  1.00              
ATOM   2197  N   THR Q 137     124.043  77.515  85.317  1.00  1.00              
ATOM   2198  H   THR Q 137     123.514  76.793  84.849  1.00  1.00              
ATOM   2199  CA  THR Q 137     125.469  77.254  85.579  1.00  1.00              
ATOM   2200  HA  THR Q 137     125.602  77.241  86.662  1.00  1.00              
ATOM   2201  CB  THR Q 137     125.920  75.889  85.026  1.00  1.00              
ATOM   2202  HB  THR Q 137     126.320  76.021  84.019  1.00  1.00              
ATOM   2203  CG2 THR Q 137     126.981  75.232  85.905  1.00  1.00              
ATOM   2204 1HG2 THR Q 137     127.293  74.283  85.472  1.00  1.00              
ATOM   2205 2HG2 THR Q 137     127.854  75.882  85.975  1.00  1.00              
ATOM   2206 3HG2 THR Q 137     126.588  75.067  86.909  1.00  1.00              
ATOM   2207  OG1 THR Q 137     124.854  74.968  84.953  1.00  1.00              
ATOM   2208  HG1 THR Q 137     125.225  74.102  85.145  1.00  1.00              
ATOM   2209  C   THR Q 137     126.393  78.359  85.045  1.00  1.00              
ATOM   2210  O   THR Q 137     127.550  78.456  85.436  1.00  1.00              
ATOM   2211  N   THR Q 138     125.877  79.186  84.137  1.00  1.00              
ATOM   2212  H   THR Q 138     124.928  79.012  83.839  1.00  1.00              
ATOM   2213  CA  THR Q 138     126.479  80.412  83.598  1.00  1.00              
ATOM   2214  HA  THR Q 138     127.537  80.250  83.395  1.00  1.00              
ATOM   2215  CB  THR Q 138     125.750  80.751  82.283  1.00  1.00              
ATOM   2216  HB  THR Q 138     126.009  81.763  81.971  1.00  1.00              
ATOM   2217  CG2 THR Q 138     126.105  79.780  81.156  1.00  1.00              
ATOM   2218 1HG2 THR Q 138     125.631  80.108  80.231  1.00  1.00              
ATOM   2219 2HG2 THR Q 138     127.185  79.769  81.013  1.00  1.00              
ATOM   2220 3HG2 THR Q 138     125.760  78.775  81.400  1.00  1.00              
ATOM   2221  OG1 THR Q 138     124.344  80.646  82.456  1.00  1.00              
ATOM   2222  HG1 THR Q 138     123.932  81.279  81.860  1.00  1.00              
ATOM   2223  C   THR Q 138     126.373  81.636  84.487  1.00  1.00              
ATOM   2224  O   THR Q 138     127.249  82.495  84.449  1.00  1.00              
ATOM   2225  N   LEU Q 139     125.310  81.683  85.283  1.00  1.00              
ATOM   2226  H   LEU Q 139     124.707  80.871  85.276  1.00  1.00              
ATOM   2227  CA  LEU Q 139     125.005  82.701  86.269  1.00  1.00              
ATOM   2228  HA  LEU Q 139     123.929  82.729  86.320  1.00  1.00              
ATOM   2229  CB  LEU Q 139     125.493  82.194  87.660  1.00  1.00              
ATOM   2230  HB1 LEU Q 139     124.832  81.372  87.929  1.00  1.00              
ATOM   2231  HB2 LEU Q 139     125.323  82.963  88.412  1.00  1.00              
ATOM   2232  CG  LEU Q 139     126.938  81.648  87.815  1.00  1.00              
ATOM   2233  HG  LEU Q 139     127.128  80.892  87.056  1.00  1.00              
ATOM   2234  CD1 LEU Q 139     128.039  82.709  87.744  1.00  1.00              
ATOM   2235 1HD1 LEU Q 139     127.892  83.463  88.515  1.00  1.00              
ATOM   2236 2HD1 LEU Q 139     129.008  82.231  87.890  1.00  1.00              
ATOM   2237 3HD1 LEU Q 139     128.052  83.172  86.760  1.00  1.00              
ATOM   2238  CD2 LEU Q 139     127.098  80.977  89.179  1.00  1.00              
ATOM   2239 1HD2 LEU Q 139     128.080  80.508  89.246  1.00  1.00              
ATOM   2240 2HD2 LEU Q 139     126.989  81.709  89.980  1.00  1.00              
ATOM   2241 3HD2 LEU Q 139     126.339  80.205  89.299  1.00  1.00              
ATOM   2242  C   LEU Q 139     125.343  84.130  85.889  1.00  1.00              
ATOM   2243  O   LEU Q 139     124.939  84.612  84.832  1.00  1.00              
ATOM   2244  N   GLY Q 140     125.963  84.839  86.816  1.00  1.00              
ATOM   2245  H   GLY Q 140     126.285  84.363  87.645  1.00  1.00              
ATOM   2246  CA  GLY Q 140     126.403  86.193  86.588  1.00  1.00              
ATOM   2247  HA1 GLY Q 140     126.321  86.445  85.530  1.00  1.00              
ATOM   2248  HA2 GLY Q 140     127.456  86.256  86.853  1.00  1.00              
ATOM   2249  C   GLY Q 140     125.613  87.275  87.440  1.00  1.00              
ATOM   2250  O   GLY Q 140     125.274  86.908  88.568  1.00  1.00              
ATOM   2251  N   SER Q 141     125.282  88.594  87.157  1.00  1.00              
ATOM   2252  H   SER Q 141     124.884  89.003  87.996  1.00  1.00              
ATOM   2253  CA  SER Q 141     125.125  89.544  85.973  1.00  1.00              
ATOM   2254  HA  SER Q 141     124.435  90.337  86.242  1.00  1.00              
ATOM   2255  CB  SER Q 141     126.470  90.193  85.630  1.00  1.00              
ATOM   2256  HB1 SER Q 141     126.337  90.889  84.801  1.00  1.00              
ATOM   2257  HB2 SER Q 141     127.187  89.423  85.337  1.00  1.00              
ATOM   2258  OG  SER Q 141     126.965  90.896  86.751  1.00  1.00              
ATOM   2259  HG  SER Q 141     127.173  90.256  87.442  1.00  1.00              
ATOM   2260  C   SER Q 141     124.553  88.772  84.813  1.00  1.00              
ATOM   2261  O   SER Q 141     125.271  88.220  83.981  1.00  1.00              
ATOM   2262  N   ILE Q 142     123.235  88.880  84.692  1.00  1.00              
ATOM   2263  H   ILE Q 142     122.726  89.281  85.466  1.00  1.00              
ATOM   2264  CA  ILE Q 142     122.493  88.673  83.450  1.00  1.00              
ATOM   2265  HA  ILE Q 142     122.635  87.640  83.145  1.00  1.00              
ATOM   2266  CB  ILE Q 142     120.981  88.916  83.702  1.00  1.00              
ATOM   2267  HB  ILE Q 142     120.451  88.838  82.763  1.00  1.00              
ATOM   2268  CG2 ILE Q 142     120.409  87.820  84.602  1.00  1.00              
ATOM   2269 1HG2 ILE Q 142     119.324  87.857  84.597  1.00  1.00              
ATOM   2270 2HG2 ILE Q 142     120.698  86.847  84.204  1.00  1.00              
ATOM   2271 3HG2 ILE Q 142     120.769  87.921  85.626  1.00  1.00              
ATOM   2272  CG1 ILE Q 142     120.672  90.322  84.248  1.00  1.00              
ATOM   2273 1HG1 ILE Q 142     121.251  91.062  83.695  1.00  1.00              
ATOM   2274 2HG1 ILE Q 142     120.965  90.364  85.296  1.00  1.00              
ATOM   2275  CD1 ILE Q 142     119.189  90.701  84.110  1.00  1.00              
ATOM   2276  HD1 ILE Q 142     119.054  91.760  84.323  1.00  1.00              
ATOM   2277  HD2 ILE Q 142     118.843  90.507  83.096  1.00  1.00              
ATOM   2278  HD3 ILE Q 142     118.588  90.127  84.810  1.00  1.00              
ATOM   2279  C   ILE Q 142     122.981  89.570  82.282  1.00  1.00              
ATOM   2280  O   ILE Q 142     122.254  89.774  81.321  1.00  1.00              
ATOM   2281  N   ALA Q 143     124.191  90.136  82.335  1.00  1.00              
ATOM   2282  H   ALA Q 143     124.786  89.875  83.104  1.00  1.00              
ATOM   2283  CA  ALA Q 143     124.863  90.780  81.216  1.00  1.00              
ATOM   2284  HA  ALA Q 143     124.246  91.614  80.879  1.00  1.00              
ATOM   2285  CB  ALA Q 143     126.200  91.338  81.721  1.00  1.00              
ATOM   2286  HB1 ALA Q 143     126.700  91.869  80.910  1.00  1.00              
ATOM   2287  HB2 ALA Q 143     126.030  92.029  82.547  1.00  1.00              
ATOM   2288  HB3 ALA Q 143     126.845  90.525  82.058  1.00  1.00              
ATOM   2289  C   ALA Q 143     125.046  89.849  80.008  1.00  1.00              
ATOM   2290  O   ALA Q 143     124.999  90.292  78.867  1.00  1.00              
ATOM   2291  N   LEU Q 144     125.182  88.550  80.275  1.00  1.00              
ATOM   2292  H   LEU Q 144     125.288  88.275  81.242  1.00  1.00              
ATOM   2293  CA  LEU Q 144     125.157  87.484  79.278  1.00  1.00              
ATOM   2294  HA  LEU Q 144     125.690  87.806  78.381  1.00  1.00              
ATOM   2295  CB  LEU Q 144     125.869  86.259  79.898  1.00  1.00              
ATOM   2296  HB1 LEU Q 144     125.820  85.425  79.196  1.00  1.00              
ATOM   2297  HB2 LEU Q 144     125.316  85.962  80.791  1.00  1.00              
ATOM   2298  CG  LEU Q 144     127.346  86.471  80.289  1.00  1.00              
ATOM   2299  HG  LEU Q 144     127.445  87.372  80.895  1.00  1.00              
ATOM   2300  CD1 LEU Q 144     127.839  85.290  81.126  1.00  1.00              
ATOM   2301 1HD1 LEU Q 144     128.880  85.449  81.408  1.00  1.00              
ATOM   2302 2HD1 LEU Q 144     127.246  85.211  82.040  1.00  1.00              
ATOM   2303 3HD1 LEU Q 144     127.755  84.364  80.558  1.00  1.00              
ATOM   2304  CD2 LEU Q 144     128.245  86.603  79.056  1.00  1.00              
ATOM   2305 1HD2 LEU Q 144     129.281  86.737  79.367  1.00  1.00              
ATOM   2306 2HD2 LEU Q 144     128.170  85.707  78.440  1.00  1.00              
ATOM   2307 3HD2 LEU Q 144     127.946  87.468  78.467  1.00  1.00              
ATOM   2308  C   LEU Q 144     123.746  87.065  78.844  1.00  1.00              
ATOM   2309  O   LEU Q 144     123.605  86.233  77.946  1.00  1.00              
ATOM   2310  N   PHE Q 145     122.695  87.591  79.474  1.00  1.00              
ATOM   2311  H   PHE Q 145     122.841  88.376  80.095  1.00  1.00              
ATOM   2312  CA  PHE Q 145     121.317  87.241  79.153  1.00  1.00              
ATOM   2313  HA  PHE Q 145     121.319  86.321  78.569  1.00  1.00              
ATOM   2314  CB  PHE Q 145     120.493  86.911  80.398  1.00  1.00              
ATOM   2315  HB1 PHE Q 145     119.451  86.837  80.092  1.00  1.00              
ATOM   2316  HB2 PHE Q 145     120.565  87.744  81.075  1.00  1.00              
ATOM   2317  CG  PHE Q 145     120.852  85.622  81.132  1.00  1.00              
ATOM   2318  CD1 PHE Q 145     122.124  85.435  81.712  1.00  1.00              
ATOM   2319  HD1 PHE Q 145     122.888  86.186  81.611  1.00  1.00              
ATOM   2320  CE1 PHE Q 145     122.417  84.267  82.437  1.00  1.00              
ATOM   2321  HE1 PHE Q 145     123.391  84.143  82.893  1.00  1.00              
ATOM   2322  CZ  PHE Q 145     121.444  83.267  82.579  1.00  1.00              
ATOM   2323  HZ  PHE Q 145     121.671  82.372  83.141  1.00  1.00              
ATOM   2324  CE2 PHE Q 145     120.177  83.435  81.994  1.00  1.00              
ATOM   2325  HE2 PHE Q 145     119.427  82.663  82.104  1.00  1.00              
ATOM   2326  CD2 PHE Q 145     119.883  84.607  81.272  1.00  1.00              
ATOM   2327  HD2 PHE Q 145     118.906  84.726  80.831  1.00  1.00              
ATOM   2328  C   PHE Q 145     120.695  88.306  78.242  1.00  1.00              
ATOM   2329  O   PHE Q 145     121.257  89.371  78.016  1.00  1.00              
ATOM   2330  N   GLN Q 146     119.567  87.975  77.619  1.00  1.00              
ATOM   2331  H   GLN Q 146     119.136  87.098  77.872  1.00  1.00              
ATOM   2332  CA  GLN Q 146     119.281  88.480  76.270  1.00  1.00              
ATOM   2333  HA  GLN Q 146     120.007  89.245  75.987  1.00  1.00              
ATOM   2334  CB  GLN Q 146     119.431  87.300  75.288  1.00  1.00              
ATOM   2335  HB1 GLN Q 146     119.206  87.638  74.276  1.00  1.00              
ATOM   2336  HB2 GLN Q 146     118.713  86.522  75.551  1.00  1.00              
ATOM   2337  CG  GLN Q 146     120.846  86.687  75.298  1.00  1.00              
ATOM   2338  HG1 GLN Q 146     120.860  85.836  74.620  1.00  1.00              
ATOM   2339  HG2 GLN Q 146     121.081  86.291  76.283  1.00  1.00              
ATOM   2340  CD  GLN Q 146     121.925  87.685  74.875  1.00  1.00              
ATOM   2341  OE1 GLN Q 146     121.744  88.467  73.955  1.00  1.00              
ATOM   2342  NE2 GLN Q 146     123.081  87.674  75.494  1.00  1.00              
ATOM   2343 1HE2 GLN Q 146     123.279  87.022  76.245  1.00  1.00              
ATOM   2344 2HE2 GLN Q 146     123.773  88.325  75.167  1.00  1.00              
ATOM   2345  C   GLN Q 146     117.907  89.162  76.186  1.00  1.00              
ATOM   2346  O   GLN Q 146     117.168  89.012  75.218  1.00  1.00              
ATOM   2347  N   PHE Q 147     117.527  89.873  77.251  1.00  1.00              
ATOM   2348  H   PHE Q 147     118.157  89.929  78.039  1.00  1.00              
ATOM   2349  CA  PHE Q 147     116.166  90.387  77.404  1.00  1.00              
ATOM   2350  HA  PHE Q 147     115.498  89.645  76.969  1.00  1.00              
ATOM   2351  CB  PHE Q 147     115.809  90.446  78.897  1.00  1.00              
ATOM   2352  HB1 PHE Q 147     114.765  90.745  78.998  1.00  1.00              
ATOM   2353  HB2 PHE Q 147     116.423  91.206  79.383  1.00  1.00              
ATOM   2354  CG  PHE Q 147     115.994  89.103  79.598  1.00  1.00              
ATOM   2355  CD1 PHE Q 147     116.930  88.966  80.642  1.00  1.00              
ATOM   2356  HD1 PHE Q 147     117.481  89.825  80.991  1.00  1.00              
ATOM   2357  CE1 PHE Q 147     117.155  87.710  81.235  1.00  1.00              
ATOM   2358  HE1 PHE Q 147     117.882  87.603  82.029  1.00  1.00              
ATOM   2359  CZ  PHE Q 147     116.438  86.584  80.798  1.00  1.00              
ATOM   2360  HZ  PHE Q 147     116.603  85.620  81.263  1.00  1.00              
ATOM   2361  CE2 PHE Q 147     115.503  86.711  79.758  1.00  1.00              
ATOM   2362  HE2 PHE Q 147     114.956  85.843  79.415  1.00  1.00              
ATOM   2363  CD2 PHE Q 147     115.278  87.966  79.162  1.00  1.00              
ATOM   2364  HD2 PHE Q 147     114.558  88.046  78.360  1.00  1.00              
ATOM   2365  C   PHE Q 147     115.862  91.683  76.619  1.00  1.00              
ATOM   2366  O   PHE Q 147     114.708  92.105  76.549  1.00  1.00              
ATOM   2367  N   VAL Q 148     116.868  92.293  75.981  1.00  1.00              
ATOM   2368  H   VAL Q 148     117.777  91.854  76.007  1.00  1.00              
ATOM   2369  CA  VAL Q 148     116.752  93.604  75.312  1.00  1.00              
ATOM   2370  HA  VAL Q 148     116.464  94.318  76.084  1.00  1.00              
ATOM   2371  CB  VAL Q 148     118.129  94.061  74.781  1.00  1.00              
ATOM   2372  HB  VAL Q 148     118.856  93.893  75.577  1.00  1.00              
ATOM   2373  CG1 VAL Q 148     118.609  93.283  73.550  1.00  1.00              
ATOM   2374 1HG1 VAL Q 148     119.633  93.572  73.313  1.00  1.00              
ATOM   2375 2HG1 VAL Q 148     118.588  92.211  73.745  1.00  1.00              
ATOM   2376 3HG1 VAL Q 148     117.976  93.504  72.690  1.00  1.00              
ATOM   2377  CG2 VAL Q 148     118.154  95.560  74.468  1.00  1.00              
ATOM   2378 1HG2 VAL Q 148     119.168  95.864  74.210  1.00  1.00              
ATOM   2379 2HG2 VAL Q 148     117.493  95.792  73.632  1.00  1.00              
ATOM   2380 3HG2 VAL Q 148     117.836  96.117  75.347  1.00  1.00              
ATOM   2381  C   VAL Q 148     115.671  93.713  74.234  1.00  1.00              
ATOM   2382  O   VAL Q 148     115.076  94.775  74.076  1.00  1.00              
ATOM   2383  N   GLU Q 149     115.380  92.624  73.527  1.00  1.00              
ATOM   2384  H   GLU Q 149     115.910  91.785  73.707  1.00  1.00              
ATOM   2385  CA  GLU Q 149     114.371  92.575  72.462  1.00  1.00              
ATOM   2386  HA  GLU Q 149     114.484  93.439  71.808  1.00  1.00              
ATOM   2387  CB  GLU Q 149     114.595  91.283  71.636  1.00  1.00              
ATOM   2388  HB1 GLU Q 149     113.829  91.223  70.863  1.00  1.00              
ATOM   2389  HB2 GLU Q 149     114.477  90.421  72.295  1.00  1.00              
ATOM   2390  CG  GLU Q 149     115.965  91.190  70.944  1.00  1.00              
ATOM   2391  HG1 GLU Q 149     116.755  91.246  71.696  1.00  1.00              
ATOM   2392  HG2 GLU Q 149     116.081  92.043  70.271  1.00  1.00              
ATOM   2393  CD  GLU Q 149     116.112  89.881  70.145  1.00  1.00              
ATOM   2394  OE1 GLU Q 149     115.362  89.674  69.165  1.00  1.00              
ATOM   2395  OE2 GLU Q 149     116.993  89.058  70.486  1.00  1.00              
ATOM   2396  C   GLU Q 149     112.932  92.575  72.983  1.00  1.00              
ATOM   2397  O   GLU Q 149     112.014  92.495  72.172  1.00  1.00              
ATOM   2398  N   ASN Q 150     112.698  92.639  74.302  1.00  1.00              
ATOM   2399  H   ASN Q 150     113.474  92.788  74.937  1.00  1.00              
ATOM   2400  CA  ASN Q 150     111.391  92.312  74.876  1.00  1.00              
ATOM   2401  HA  ASN Q 150     110.717  92.003  74.075  1.00  1.00              
ATOM   2402  CB  ASN Q 150     111.500  91.089  75.809  1.00  1.00              
ATOM   2403  HB1 ASN Q 150     110.489  90.781  76.067  1.00  1.00              
ATOM   2404  HB2 ASN Q 150     112.034  91.369  76.717  1.00  1.00              
ATOM   2405  CG  ASN Q 150     112.173  89.874  75.204  1.00  1.00              
ATOM   2406  OD1 ASN Q 150     111.555  88.942  74.734  1.00  1.00              
ATOM   2407  ND2 ASN Q 150     113.480  89.826  75.228  1.00  1.00              
ATOM   2408 1HD2 ASN Q 150     113.980  90.633  75.559  1.00  1.00              
ATOM   2409 2HD2 ASN Q 150     113.908  89.064  74.729  1.00  1.00              
ATOM   2410  C   ASN Q 150     110.737  93.535  75.539  1.00  1.00              
ATOM   2411  O   ASN Q 150     110.597  93.567  76.760  1.00  1.00              
ATOM   2412  N   PRO Q 151     110.313  94.565  74.780  1.00  1.00              
ATOM   2413  CD  PRO Q 151     110.316  94.672  73.328  1.00  1.00              
ATOM   2414  HD1 PRO Q 151     109.916  93.774  72.856  1.00  1.00              
ATOM   2415  HD2 PRO Q 151     111.333  94.867  72.984  1.00  1.00              
ATOM   2416  CG  PRO Q 151     109.435  95.873  72.993  1.00  1.00              
ATOM   2417  HG1 PRO Q 151     108.394  95.555  72.914  1.00  1.00              
ATOM   2418  HG2 PRO Q 151     109.757  96.368  72.076  1.00  1.00              
ATOM   2419  CB  PRO Q 151     109.609  96.770  74.216  1.00  1.00              
ATOM   2420  HB1 PRO Q 151     108.764  97.448  74.346  1.00  1.00              
ATOM   2421  HB2 PRO Q 151     110.537  97.335  74.122  1.00  1.00              
ATOM   2422  CA  PRO Q 151     109.739  95.770  75.370  1.00  1.00              
ATOM   2423  HA  PRO Q 151     110.430  96.175  76.110  1.00  1.00              
ATOM   2424  C   PRO Q 151     108.397  95.538  76.071  1.00  1.00              
ATOM   2425  O   PRO Q 151     108.020  96.323  76.936  1.00  1.00              
ATOM   2426  N   ALA Q 152     107.702  94.456  75.712  1.00  1.00              
ATOM   2427  H   ALA Q 152     108.071  93.888  74.968  1.00  1.00              
ATOM   2428  CA  ALA Q 152     106.482  93.984  76.357  1.00  1.00              
ATOM   2429  HA  ALA Q 152     105.860  94.851  76.586  1.00  1.00              
ATOM   2430  CB  ALA Q 152     105.722  93.119  75.338  1.00  1.00              
ATOM   2431  HB1 ALA Q 152     104.818  92.716  75.795  1.00  1.00              
ATOM   2432  HB2 ALA Q 152     105.444  93.725  74.474  1.00  1.00              
ATOM   2433  HB3 ALA Q 152     106.350  92.295  75.000  1.00  1.00              
ATOM   2434  C   ALA Q 152     106.721  93.263  77.704  1.00  1.00              
ATOM   2435  O   ALA Q 152     105.745  92.995  78.402  1.00  1.00              
ATOM   2436  N   LEU Q 153     107.974  92.940  78.071  1.00  1.00              
ATOM   2437  H   LEU Q 153     108.742  93.262  77.496  1.00  1.00              
ATOM   2438  CA  LEU Q 153     108.331  92.036  79.174  1.00  1.00              
ATOM   2439  HA  LEU Q 153     107.737  91.131  79.050  1.00  1.00              
ATOM   2440  CB  LEU Q 153     109.811  91.642  79.047  1.00  1.00              
ATOM   2441  HB1 LEU Q 153     110.421  92.541  79.135  1.00  1.00              
ATOM   2442  HB2 LEU Q 153     109.939  91.233  78.053  1.00  1.00              
ATOM   2443  CG  LEU Q 153     110.344  90.598  80.045  1.00  1.00              
ATOM   2444  HG  LEU Q 153     110.325  91.005  81.056  1.00  1.00              
ATOM   2445  CD1 LEU Q 153     109.535  89.298  80.022  1.00  1.00              
ATOM   2446 1HD1 LEU Q 153     110.004  88.563  80.672  1.00  1.00              
ATOM   2447 2HD1 LEU Q 153     108.527  89.474  80.391  1.00  1.00              
ATOM   2448 3HD1 LEU Q 153     109.491  88.903  79.008  1.00  1.00              
ATOM   2449  CD2 LEU Q 153     111.794  90.277  79.672  1.00  1.00              
ATOM   2450 1HD2 LEU Q 153     112.207  89.558  80.373  1.00  1.00              
ATOM   2451 2HD2 LEU Q 153     111.839  89.857  78.668  1.00  1.00              
ATOM   2452 3HD2 LEU Q 153     112.390  91.188  79.715  1.00  1.00              
ATOM   2453  C   LEU Q 153     108.005  92.621  80.561  1.00  1.00              
ATOM   2454  O   LEU Q 153     108.842  93.258  81.200  1.00  1.00              
ATOM   2455  N   ARG Q 154     106.775  92.381  81.026  1.00  1.00              
ATOM   2456  H   ARG Q 154     106.132  91.893  80.419  1.00  1.00              
ATOM   2457  CA  ARG Q 154     106.254  92.914  82.284  1.00  1.00              
ATOM   2458  HA  ARG Q 154     106.647  93.910  82.398  1.00  1.00              
ATOM   2459  CB  ARG Q 154     104.708  92.972  82.239  1.00  1.00              
ATOM   2460  HB1 ARG Q 154     104.311  91.974  82.435  1.00  1.00              
ATOM   2461  HB2 ARG Q 154     104.385  93.264  81.238  1.00  1.00              
ATOM   2462  CG  ARG Q 154     104.101  93.979  83.242  1.00  1.00              
ATOM   2463  HG1 ARG Q 154     103.919  94.914  82.711  1.00  1.00              
ATOM   2464  HG2 ARG Q 154     104.814  94.201  84.029  1.00  1.00              
ATOM   2465  CD  ARG Q 154     102.776  93.529  83.886  1.00  1.00              
ATOM   2466  HD1 ARG Q 154     102.137  93.103  83.112  1.00  1.00              
ATOM   2467  HD2 ARG Q 154     102.259  94.406  84.273  1.00  1.00              
ATOM   2468  NE  ARG Q 154     102.963  92.537  84.970  1.00  1.00              
ATOM   2469  HE  ARG Q 154     103.347  91.640  84.710  1.00  1.00              
ATOM   2470  CZ  ARG Q 154     102.743  92.667  86.273  1.00  1.00              
ATOM   2471  NH1 ARG Q 154     102.849  91.626  87.040  1.00  1.00              
ATOM   2472 1HH1 ARG Q 154     103.229  90.773  86.665  1.00  1.00              
ATOM   2473 2HH1 ARG Q 154     102.852  91.794  88.047  1.00  1.00              
ATOM   2474  NH2 ARG Q 154     102.425  93.768  86.881  1.00  1.00              
ATOM   2475 1HH2 ARG Q 154     102.471  94.643  86.361  1.00  1.00              
ATOM   2476 2HH2 ARG Q 154     102.478  93.780  87.891  1.00  1.00              
ATOM   2477  C   ARG Q 154     106.687  92.144  83.525  1.00  1.00              
ATOM   2478  O   ARG Q 154     106.848  92.750  84.587  1.00  1.00              
ATOM   2479  N   THR Q 155     106.835  90.819  83.441  1.00  1.00              
ATOM   2480  H   THR Q 155     106.580  90.345  82.579  1.00  1.00              
ATOM   2481  CA  THR Q 155     107.005  90.018  84.648  1.00  1.00              
ATOM   2482  HA  THR Q 155     107.346  90.632  85.480  1.00  1.00              
ATOM   2483  CB  THR Q 155     105.689  89.357  85.065  1.00  1.00              
ATOM   2484  HB  THR Q 155     105.263  88.802  84.228  1.00  1.00              
ATOM   2485  CG2 THR Q 155     105.810  88.431  86.276  1.00  1.00              
ATOM   2486 1HG2 THR Q 155     104.814  88.125  86.596  1.00  1.00              
ATOM   2487 2HG2 THR Q 155     106.368  87.537  85.997  1.00  1.00              
ATOM   2488 3HG2 THR Q 155     106.319  88.927  87.099  1.00  1.00              
ATOM   2489  OG1 THR Q 155     104.823  90.405  85.421  1.00  1.00              
ATOM   2490  HG1 THR Q 155     105.393  91.137  85.706  1.00  1.00              
ATOM   2491  C   THR Q 155     108.078  88.995  84.382  1.00  1.00              
ATOM   2492  O   THR Q 155     107.869  88.011  83.664  1.00  1.00              
ATOM   2493  N   LEU Q 156     109.256  89.278  84.925  1.00  1.00              
ATOM   2494  H   LEU Q 156     109.361  90.111  85.501  1.00  1.00              
ATOM   2495  CA  LEU Q 156     110.426  88.465  84.635  1.00  1.00              
ATOM   2496  HA  LEU Q 156     110.202  87.734  83.856  1.00  1.00              
ATOM   2497  CB  LEU Q 156     111.546  89.383  84.123  1.00  1.00              
ATOM   2498  HB1 LEU Q 156     111.788  90.108  84.901  1.00  1.00              
ATOM   2499  HB2 LEU Q 156     111.180  89.924  83.249  1.00  1.00              
ATOM   2500  CG  LEU Q 156     112.838  88.640  83.747  1.00  1.00              
ATOM   2501  HG  LEU Q 156     113.258  88.165  84.631  1.00  1.00              
ATOM   2502  CD1 LEU Q 156     112.593  87.577  82.677  1.00  1.00              
ATOM   2503 1HD1 LEU Q 156     113.532  87.269  82.222  1.00  1.00              
ATOM   2504 2HD1 LEU Q 156     112.124  86.703  83.129  1.00  1.00              
ATOM   2505 3HD1 LEU Q 156     111.940  87.974  81.904  1.00  1.00              
ATOM   2506  CD2 LEU Q 156     113.850  89.653  83.213  1.00  1.00              
ATOM   2507 1HD2 LEU Q 156     114.100  90.358  84.005  1.00  1.00              
ATOM   2508 2HD2 LEU Q 156     114.756  89.141  82.896  1.00  1.00              
ATOM   2509 3HD2 LEU Q 156     113.427  90.192  82.366  1.00  1.00              
ATOM   2510  C   LEU Q 156     110.828  87.704  85.908  1.00  1.00              
ATOM   2511  O   LEU Q 156     111.403  88.251  86.858  1.00  1.00              
ATOM   2512  N   GLN Q 157     110.463  86.429  85.975  1.00  1.00              
ATOM   2513  H   GLN Q 157     110.055  85.970  85.166  1.00  1.00              
ATOM   2514  CA  GLN Q 157     110.663  85.645  87.191  1.00  1.00              
ATOM   2515  HA  GLN Q 157     110.813  86.301  88.046  1.00  1.00              
ATOM   2516  CB  GLN Q 157     109.371  84.847  87.466  1.00  1.00              
ATOM   2517  HB1 GLN Q 157     109.064  84.321  86.561  1.00  1.00              
ATOM   2518  HB2 GLN Q 157     108.590  85.569  87.713  1.00  1.00              
ATOM   2519  CG  GLN Q 157     109.481  83.821  88.611  1.00  1.00              
ATOM   2520  HG1 GLN Q 157     110.242  84.140  89.322  1.00  1.00              
ATOM   2521  HG2 GLN Q 157     109.785  82.858  88.200  1.00  1.00              
ATOM   2522  CD  GLN Q 157     108.167  83.649  89.376  1.00  1.00              
ATOM   2523  OE1 GLN Q 157     108.082  83.911  90.563  1.00  1.00              
ATOM   2524  NE2 GLN Q 157     107.101  83.207  88.752  1.00  1.00              
ATOM   2525 1HE2 GLN Q 157     107.198  82.795  87.829  1.00  1.00              
ATOM   2526 2HE2 GLN Q 157     106.266  83.122  89.298  1.00  1.00              
ATOM   2527  C   GLN Q 157     111.896  84.754  87.061  1.00  1.00              
ATOM   2528  O   GLN Q 157     112.024  84.054  86.075  1.00  1.00              
ATOM   2529  N   PHE Q 158     112.776  84.786  88.059  1.00  1.00              
ATOM   2530  H   PHE Q 158     112.516  85.313  88.883  1.00  1.00              
ATOM   2531  CA  PHE Q 158     114.120  84.201  88.133  1.00  1.00              
ATOM   2532  HA  PHE Q 158     114.294  83.498  87.318  1.00  1.00              
ATOM   2533  CB  PHE Q 158     115.181  85.320  88.140  1.00  1.00              
ATOM   2534  HB1 PHE Q 158     116.107  84.907  88.539  1.00  1.00              
ATOM   2535  HB2 PHE Q 158     114.860  86.078  88.857  1.00  1.00              
ATOM   2536  CG  PHE Q 158     115.588  86.051  86.884  1.00  1.00              
ATOM   2537  CD1 PHE Q 158     115.050  85.802  85.609  1.00  1.00              
ATOM   2538  HD1 PHE Q 158     114.305  85.036  85.464  1.00  1.00              
ATOM   2539  CE1 PHE Q 158     115.489  86.570  84.513  1.00  1.00              
ATOM   2540  HE1 PHE Q 158     115.086  86.383  83.531  1.00  1.00              
ATOM   2541  CZ  PHE Q 158     116.424  87.602  84.697  1.00  1.00              
ATOM   2542  HZ  PHE Q 158     116.723  88.222  83.868  1.00  1.00              
ATOM   2543  CE2 PHE Q 158     116.974  87.830  85.966  1.00  1.00              
ATOM   2544  HE2 PHE Q 158     117.698  88.612  86.129  1.00  1.00              
ATOM   2545  CD2 PHE Q 158     116.578  87.032  87.043  1.00  1.00              
ATOM   2546  HD2 PHE Q 158     117.024  87.186  88.014  1.00  1.00              
ATOM   2547  C   PHE Q 158     114.231  83.481  89.487  1.00  1.00              
ATOM   2548  O   PHE Q 158     114.767  83.997  90.486  1.00  1.00              
ATOM   2549  N   GLY Q 159     113.614  82.306  89.534  1.00  1.00              
ATOM   2550  H   GLY Q 159     113.239  81.923  88.673  1.00  1.00              
ATOM   2551  CA  GLY Q 159     113.507  81.559  90.777  1.00  1.00              
ATOM   2552  HA1 GLY Q 159     112.714  80.819  90.687  1.00  1.00              
ATOM   2553  HA2 GLY Q 159     113.252  82.255  91.554  1.00  1.00              
ATOM   2554  C   GLY Q 159     114.797  80.887  91.167  1.00  1.00              
ATOM   2555  O   GLY Q 159     115.864  81.451  90.954  1.00  1.00              
ATOM   2556  N   ASN Q 160     114.700  79.665  91.703  1.00  1.00              
ATOM   2557  H   ASN Q 160     113.791  79.277  91.891  1.00  1.00              
ATOM   2558  CA  ASN Q 160     115.891  78.906  92.054  1.00  1.00              
ATOM   2559  HA  ASN Q 160     116.399  79.514  92.809  1.00  1.00              
ATOM   2560  CB  ASN Q 160     115.556  77.577  92.740  1.00  1.00              
ATOM   2561  HB1 ASN Q 160     115.381  76.792  92.005  1.00  1.00              
ATOM   2562  HB2 ASN Q 160     114.670  77.692  93.366  1.00  1.00              
ATOM   2563  CG  ASN Q 160     116.707  77.203  93.655  1.00  1.00              
ATOM   2564  OD1 ASN Q 160     116.653  77.392  94.856  1.00  1.00              
ATOM   2565  ND2 ASN Q 160     117.808  76.740  93.114  1.00  1.00              
ATOM   2566 1HD2 ASN Q 160     117.894  76.634  92.121  1.00  1.00              
ATOM   2567 2HD2 ASN Q 160     118.583  76.626  93.746  1.00  1.00              
ATOM   2568  C   ASN Q 160     116.848  78.799  90.870  1.00  1.00              
ATOM   2569  O   ASN Q 160     116.606  78.069  89.914  1.00  1.00              
ATOM   2570  N   LEU Q 161     117.893  79.607  90.939  1.00  1.00              
ATOM   2571  H   LEU Q 161     117.950  80.196  91.762  1.00  1.00              
ATOM   2572  CA  LEU Q 161     118.892  79.900  89.929  1.00  1.00              
ATOM   2573  HA  LEU Q 161     119.095  79.016  89.323  1.00  1.00              
ATOM   2574  CB  LEU Q 161     118.438  81.073  89.038  1.00  1.00              
ATOM   2575  HB1 LEU Q 161     119.260  81.357  88.382  1.00  1.00              
ATOM   2576  HB2 LEU Q 161     118.224  81.928  89.682  1.00  1.00              
ATOM   2577  CG  LEU Q 161     117.201  80.800  88.159  1.00  1.00              
ATOM   2578  HG  LEU Q 161     116.347  80.534  88.771  1.00  1.00              
ATOM   2579  CD1 LEU Q 161     116.850  82.067  87.393  1.00  1.00              
ATOM   2580 1HD1 LEU Q 161     117.638  82.321  86.691  1.00  1.00              
ATOM   2581 2HD1 LEU Q 161     115.915  81.925  86.856  1.00  1.00              
ATOM   2582 3HD1 LEU Q 161     116.739  82.877  88.106  1.00  1.00              
ATOM   2583  CD2 LEU Q 161     117.389  79.676  87.148  1.00  1.00              
ATOM   2584 1HD2 LEU Q 161     116.450  79.513  86.626  1.00  1.00              
ATOM   2585 2HD2 LEU Q 161     118.135  79.959  86.418  1.00  1.00              
ATOM   2586 3HD2 LEU Q 161     117.681  78.753  87.643  1.00  1.00              
ATOM   2587  C   LEU Q 161     120.157  80.252  90.716  1.00  1.00              
ATOM   2588  O   LEU Q 161     120.123  80.385  91.936  1.00  1.00              
ATOM   2589  N   TRP Q 162     121.287  80.424  90.046  1.00  1.00              
ATOM   2590  H   TRP Q 162     121.284  80.316  89.043  1.00  1.00              
ATOM   2591  CA  TRP Q 162     122.577  80.534  90.739  1.00  1.00              
ATOM   2592  HA  TRP Q 162     122.444  80.412  91.814  1.00  1.00              
ATOM   2593  CB  TRP Q 162     123.493  79.385  90.294  1.00  1.00              
ATOM   2594  HB1 TRP Q 162     124.460  79.494  90.788  1.00  1.00              
ATOM   2595  HB2 TRP Q 162     123.665  79.457  89.219  1.00  1.00              
ATOM   2596  CG  TRP Q 162     122.992  78.014  90.618  1.00  1.00              
ATOM   2597  CD1 TRP Q 162     122.213  77.265  89.811  1.00  1.00              
ATOM   2598  HD1 TRP Q 162     121.866  77.582  88.841  1.00  1.00              
ATOM   2599  NE1 TRP Q 162     121.966  76.043  90.398  1.00  1.00              
ATOM   2600  HE1 TRP Q 162     121.435  75.313  89.947  1.00  1.00              
ATOM   2601  CE2 TRP Q 162     122.570  75.945  91.633  1.00  1.00              
ATOM   2602  CZ2 TRP Q 162     122.625  74.923  92.593  1.00  1.00              
ATOM   2603  HZ2 TRP Q 162     122.123  73.984  92.420  1.00  1.00              
ATOM   2604  CH2 TRP Q 162     123.341  75.143  93.782  1.00  1.00              
ATOM   2605  HH2 TRP Q 162     123.396  74.368  94.535  1.00  1.00              
ATOM   2606  CZ3 TRP Q 162     123.984  76.376  93.996  1.00  1.00              
ATOM   2607  HZ3 TRP Q 162     124.528  76.543  94.916  1.00  1.00              
ATOM   2608  CE3 TRP Q 162     123.927  77.394  93.023  1.00  1.00              
ATOM   2609  HE3 TRP Q 162     124.422  78.337  93.201  1.00  1.00              
ATOM   2610  CD2 TRP Q 162     123.224  77.203  91.812  1.00  1.00              
ATOM   2611  C   TRP Q 162     123.240  81.903  90.572  1.00  1.00              
ATOM   2612  O   TRP Q 162     124.459  82.022  90.621  1.00  1.00              
ATOM   2613  N   ILE Q 163     122.431  82.945  90.357  1.00  1.00              
ATOM   2614  H   ILE Q 163     121.440  82.760  90.372  1.00  1.00              
ATOM   2615  CA  ILE Q 163     122.855  84.354  90.304  1.00  1.00              
ATOM   2616  HA  ILE Q 163     123.359  84.532  89.355  1.00  1.00              
ATOM   2617  CB  ILE Q 163     121.622  85.299  90.439  1.00  1.00              
ATOM   2618  HB  ILE Q 163     121.467  85.487  91.503  1.00  1.00              
ATOM   2619  CG2 ILE Q 163     121.958  86.646  89.774  1.00  1.00              
ATOM   2620 1HG2 ILE Q 163     121.181  87.380  89.983  1.00  1.00              
ATOM   2621 2HG2 ILE Q 163     122.887  87.049  90.176  1.00  1.00              
ATOM   2622 3HG2 ILE Q 163     122.060  86.524  88.695  1.00  1.00              
ATOM   2623  CG1 ILE Q 163     120.273  84.739  89.916  1.00  1.00              
ATOM   2624 1HG1 ILE Q 163     120.052  83.797  90.419  1.00  1.00              
ATOM   2625 2HG1 ILE Q 163     120.338  84.549  88.850  1.00  1.00              
ATOM   2626  CD1 ILE Q 163     119.063  85.648  90.163  1.00  1.00              
ATOM   2627  HD1 ILE Q 163     118.150  85.107  89.909  1.00  1.00              
ATOM   2628  HD2 ILE Q 163     119.020  85.936  91.214  1.00  1.00              
ATOM   2629  HD3 ILE Q 163     119.120  86.536  89.535  1.00  1.00              
ATOM   2630  C   ILE Q 163     123.832  84.661  91.448  1.00  1.00              
ATOM   2631  O   ILE Q 163     123.581  84.232  92.571  1.00  1.00              
ATOM   2632  N   LYS Q 164     124.891  85.441  91.208  1.00  1.00              
ATOM   2633  H   LYS Q 164     125.039  85.773  90.261  1.00  1.00              
ATOM   2634  CA  LYS Q 164     125.883  85.808  92.240  1.00  1.00              
ATOM   2635  HA  LYS Q 164     125.506  85.527  93.223  1.00  1.00              
ATOM   2636  CB  LYS Q 164     127.163  84.982  91.984  1.00  1.00              
ATOM   2637  HB1 LYS Q 164     127.503  85.150  90.961  1.00  1.00              
ATOM   2638  HB2 LYS Q 164     126.888  83.928  92.054  1.00  1.00              
ATOM   2639  CG  LYS Q 164     128.320  85.227  92.978  1.00  1.00              
ATOM   2640  HG1 LYS Q 164     128.685  84.258  93.322  1.00  1.00              
ATOM   2641  HG2 LYS Q 164     127.954  85.744  93.864  1.00  1.00              
ATOM   2642  CD  LYS Q 164     129.515  85.980  92.354  1.00  1.00              
ATOM   2643  HD1 LYS Q 164     129.224  86.466  91.423  1.00  1.00              
ATOM   2644  HD2 LYS Q 164     130.278  85.243  92.094  1.00  1.00              
ATOM   2645  CE  LYS Q 164     130.146  87.024  93.289  1.00  1.00              
ATOM   2646  HE1 LYS Q 164     131.163  87.221  92.943  1.00  1.00              
ATOM   2647  HE2 LYS Q 164     130.194  86.618  94.302  1.00  1.00              
ATOM   2648  NZ  LYS Q 164     129.383  88.294  93.275  1.00  1.00              
ATOM   2649  HZ1 LYS Q 164     129.806  89.029  93.816  1.00  1.00              
ATOM   2650  HZ2 LYS Q 164     129.290  88.644  92.319  1.00  1.00              
ATOM   2651  HZ3 LYS Q 164     128.429  88.158  93.595  1.00  1.00              
ATOM   2652  C   LYS Q 164     126.109  87.315  92.326  1.00  1.00              
ATOM   2653  O   LYS Q 164     126.665  87.808  93.305  1.00  1.00              
ATOM   2654  N   ASP Q 165     125.615  88.060  91.343  1.00  1.00              
ATOM   2655  H   ASP Q 165     125.219  87.598  90.532  1.00  1.00              
ATOM   2656  CA  ASP Q 165     125.610  89.515  91.378  1.00  1.00              
ATOM   2657  HA  ASP Q 165     125.832  89.872  92.386  1.00  1.00              
ATOM   2658  CB  ASP Q 165     126.669  90.086  90.421  1.00  1.00              
ATOM   2659  HB1 ASP Q 165     126.518  91.163  90.341  1.00  1.00              
ATOM   2660  HB2 ASP Q 165     126.542  89.656  89.427  1.00  1.00              
ATOM   2661  CG  ASP Q 165     128.086  89.826  90.912  1.00  1.00              
ATOM   2662  OD1 ASP Q 165     128.629  90.667  91.665  1.00  1.00              
ATOM   2663  OD2 ASP Q 165     128.624  88.739  90.625  1.00  1.00              
ATOM   2664  C   ASP Q 165     124.245  90.056  90.963  1.00  1.00              
ATOM   2665  O   ASP Q 165     123.730  89.756  89.886  1.00  1.00              
ATOM   2666  N   VAL Q 166     123.709  90.925  91.816  1.00  1.00              
ATOM   2667  H   VAL Q 166     124.184  91.067  92.698  1.00  1.00              
ATOM   2668  CA  VAL Q 166     122.558  91.796  91.548  1.00  1.00              
ATOM   2669  HA  VAL Q 166     121.718  91.169  91.249  1.00  1.00              
ATOM   2670  CB  VAL Q 166     122.150  92.509  92.870  1.00  1.00              
ATOM   2671  HB  VAL Q 166     121.671  91.756  93.489  1.00  1.00              
ATOM   2672  CG1 VAL Q 166     123.343  93.034  93.686  1.00  1.00              
ATOM   2673 1HG1 VAL Q 166     122.993  93.704  94.473  1.00  1.00              
ATOM   2674 2HG1 VAL Q 166     123.864  92.208  94.173  1.00  1.00              
ATOM   2675 3HG1 VAL Q 166     124.040  93.564  93.043  1.00  1.00              
ATOM   2676  CG2 VAL Q 166     121.124  93.636  92.714  1.00  1.00              
ATOM   2677 1HG2 VAL Q 166     120.785  93.962  93.698  1.00  1.00              
ATOM   2678 2HG2 VAL Q 166     121.558  94.494  92.202  1.00  1.00              
ATOM   2679 3HG2 VAL Q 166     120.257  93.281  92.159  1.00  1.00              
ATOM   2680  C   VAL Q 166     122.787  92.780  90.383  1.00  1.00              
ATOM   2681  O   VAL Q 166     121.830  93.343  89.861  1.00  1.00              
ATOM   2682  N   LYS Q 167     124.029  92.988  89.937  1.00  1.00              
ATOM   2683  H   LYS Q 167     124.758  92.416  90.330  1.00  1.00              
ATOM   2684  CA  LYS Q 167     124.413  93.971  88.910  1.00  1.00              
ATOM   2685  HA  LYS Q 167     124.078  94.957  89.236  1.00  1.00              
ATOM   2686  CB  LYS Q 167     125.948  93.973  88.793  1.00  1.00              
ATOM   2687  HB1 LYS Q 167     126.257  94.633  87.981  1.00  1.00              
ATOM   2688  HB2 LYS Q 167     126.275  92.961  88.546  1.00  1.00              
ATOM   2689  CG  LYS Q 167     126.625  94.436  90.096  1.00  1.00              
ATOM   2690  HG1 LYS Q 167     126.069  94.064  90.956  1.00  1.00              
ATOM   2691  HG2 LYS Q 167     126.625  95.525  90.139  1.00  1.00              
ATOM   2692  CD  LYS Q 167     128.062  93.919  90.220  1.00  1.00              
ATOM   2693  HD1 LYS Q 167     128.711  94.420  89.500  1.00  1.00              
ATOM   2694  HD2 LYS Q 167     128.079  92.846  90.030  1.00  1.00              
ATOM   2695  CE  LYS Q 167     128.541  94.187  91.647  1.00  1.00              
ATOM   2696  HE1 LYS Q 167     127.716  94.022  92.347  1.00  1.00              
ATOM   2697  HE2 LYS Q 167     128.853  95.231  91.747  1.00  1.00              
ATOM   2698  NZ  LYS Q 167     129.653  93.298  92.034  1.00  1.00              
ATOM   2699  HZ1 LYS Q 167     129.910  93.535  92.996  1.00  1.00              
ATOM   2700  HZ2 LYS Q 167     129.360  92.322  92.025  1.00  1.00              
ATOM   2701  HZ3 LYS Q 167     130.462  93.447  91.459  1.00  1.00              
ATOM   2702  C   LYS Q 167     123.768  93.676  87.557  1.00  1.00              
ATOM   2703  O   LYS Q 167     123.832  92.560  87.041  1.00  1.00              
ATOM   2704  N   GLN Q 168     123.156  94.703  86.969  1.00  1.00              
ATOM   2705  H   GLN Q 168     123.154  95.587  87.459  1.00  1.00              
ATOM   2706  CA  GLN Q 168     122.295  94.604  85.787  1.00  1.00              
ATOM   2707  HA  GLN Q 168     122.575  93.738  85.182  1.00  1.00              
ATOM   2708  CB  GLN Q 168     120.838  94.453  86.272  1.00  1.00              
ATOM   2709  HB1 GLN Q 168     120.156  94.657  85.445  1.00  1.00              
ATOM   2710  HB2 GLN Q 168     120.642  95.179  87.063  1.00  1.00              
ATOM   2711  CG  GLN Q 168     120.539  93.044  86.790  1.00  1.00              
ATOM   2712  HG1 GLN Q 168     121.320  92.701  87.460  1.00  1.00              
ATOM   2713  HG2 GLN Q 168     120.524  92.376  85.944  1.00  1.00              
ATOM   2714  CD  GLN Q 168     119.209  92.935  87.517  1.00  1.00              
ATOM   2715  OE1 GLN Q 168     118.148  92.934  86.915  1.00  1.00              
ATOM   2716  NE2 GLN Q 168     119.247  92.797  88.823  1.00  1.00              
ATOM   2717 1HE2 GLN Q 168     120.121  92.944  89.320  1.00  1.00              
ATOM   2718 2HE2 GLN Q 168     118.364  92.752  89.304  1.00  1.00              
ATOM   2719  C   GLN Q 168     122.380  95.867  84.931  1.00  1.00              
ATOM   2720  O   GLN Q 168     122.439  96.969  85.466  1.00  1.00              
ATOM   2721  N   ASN Q 169     122.268  95.720  83.610  1.00  1.00              
ATOM   2722  H   ASN Q 169     122.257  94.783  83.241  1.00  1.00              
ATOM   2723  CA  ASN Q 169     122.169  96.857  82.684  1.00  1.00              
ATOM   2724  HA  ASN Q 169     122.132  97.800  83.237  1.00  1.00              
ATOM   2725  CB  ASN Q 169     123.415  96.874  81.772  1.00  1.00              
ATOM   2726  HB1 ASN Q 169     123.161  97.355  80.828  1.00  1.00              
ATOM   2727  HB2 ASN Q 169     123.734  95.858  81.544  1.00  1.00              
ATOM   2728  CG  ASN Q 169     124.569  97.672  82.348  1.00  1.00              
ATOM   2729  OD1 ASN Q 169     124.412  98.820  82.735  1.00  1.00              
ATOM   2730  ND2 ASN Q 169     125.763  97.132  82.358  1.00  1.00              
ATOM   2731 1HD2 ASN Q 169     125.929  96.231  81.945  1.00  1.00              
ATOM   2732 2HD2 ASN Q 169     126.520  97.708  82.687  1.00  1.00              
ATOM   2733  C   ASN Q 169     120.889  96.826  81.832  1.00  1.00              
ATOM   2734  O   ASN Q 169     120.239  97.862  81.657  1.00  1.00              
ATOM   2735  N   LEU Q 170     120.505  95.632  81.359  1.00  1.00              
ATOM   2736  H   LEU Q 170     121.102  94.842  81.539  1.00  1.00              
ATOM   2737  CA  LEU Q 170     119.384  95.413  80.436  1.00  1.00              
ATOM   2738  HA  LEU Q 170     119.653  95.795  79.449  1.00  1.00              
ATOM   2739  CB  LEU Q 170     119.083  93.907  80.322  1.00  1.00              
ATOM   2740  HB1 LEU Q 170     118.293  93.781  79.578  1.00  1.00              
ATOM   2741  HB2 LEU Q 170     118.681  93.568  81.279  1.00  1.00              
ATOM   2742  CG  LEU Q 170     120.246  92.980  79.949  1.00  1.00              
ATOM   2743  HG  LEU Q 170     121.019  93.038  80.716  1.00  1.00              
ATOM   2744  CD1 LEU Q 170     119.696  91.561  79.918  1.00  1.00              
ATOM   2745 1HD1 LEU Q 170     120.522  90.877  79.750  1.00  1.00              
ATOM   2746 2HD1 LEU Q 170     119.248  91.313  80.878  1.00  1.00              
ATOM   2747 3HD1 LEU Q 170     118.964  91.455  79.122  1.00  1.00              
ATOM   2748  CD2 LEU Q 170     120.857  93.325  78.594  1.00  1.00              
ATOM   2749 1HD2 LEU Q 170     121.612  92.579  78.334  1.00  1.00              
ATOM   2750 2HD2 LEU Q 170     120.087  93.319  77.822  1.00  1.00              
ATOM   2751 3HD2 LEU Q 170     121.329  94.305  78.623  1.00  1.00              
ATOM   2752  C   LEU Q 170     118.067  96.089  80.837  1.00  1.00              
ATOM   2753  O   LEU Q 170     117.298  96.571  79.996  1.00  1.00              
ATOM   2754  N   LEU Q 171     117.869  96.140  82.159  1.00  1.00              
ATOM   2755  H   LEU Q 171     118.575  95.722  82.741  1.00  1.00              
ATOM   2756  CA  LEU Q 171     116.766  96.797  82.835  1.00  1.00              
ATOM   2757  HA  LEU Q 171     115.889  96.157  82.777  1.00  1.00              
ATOM   2758  CB  LEU Q 171     117.116  97.030  84.317  1.00  1.00              
ATOM   2759  HB1 LEU Q 171     116.447  97.796  84.715  1.00  1.00              
ATOM   2760  HB2 LEU Q 171     118.124  97.431  84.362  1.00  1.00              
ATOM   2761  CG  LEU Q 171     117.044  95.821  85.261  1.00  1.00              
ATOM   2762  HG  LEU Q 171     117.679  95.023  84.878  1.00  1.00              
ATOM   2763  CD1 LEU Q 171     117.563  96.270  86.629  1.00  1.00              
ATOM   2764 1HD1 LEU Q 171     117.531  95.433  87.327  1.00  1.00              
ATOM   2765 2HD1 LEU Q 171     118.593  96.614  86.548  1.00  1.00              
ATOM   2766 3HD1 LEU Q 171     116.942  97.078  87.019  1.00  1.00              
ATOM   2767  CD2 LEU Q 171     115.616  95.308  85.434  1.00  1.00              
ATOM   2768 1HD2 LEU Q 171     115.620  94.481  86.148  1.00  1.00              
ATOM   2769 2HD2 LEU Q 171     114.970  96.099  85.814  1.00  1.00              
ATOM   2770 3HD2 LEU Q 171     115.227  94.934  84.492  1.00  1.00              
ATOM   2771  C   LEU Q 171     116.393  98.145  82.209  1.00  1.00              
ATOM   2772  O   LEU Q 171     115.198  98.458  82.171  1.00  1.00              
ATOM   2773  N   ARG Q 172     117.361  98.937  81.702  1.00  1.00              
ATOM   2774  H   ARG Q 172     118.324  98.605  81.702  1.00  1.00              
ATOM   2775  CA  ARG Q 172     117.039 100.258  81.123  1.00  1.00              
ATOM   2776  HA  ARG Q 172     116.611 100.879  81.914  1.00  1.00              
ATOM   2777  CB  ARG Q 172     118.264 100.999  80.567  1.00  1.00              
ATOM   2778  HB1 ARG Q 172     117.923 101.927  80.101  1.00  1.00              
ATOM   2779  HB2 ARG Q 172     118.762 100.393  79.807  1.00  1.00              
ATOM   2780  CG  ARG Q 172     119.250 101.353  81.674  1.00  1.00              
ATOM   2781  HG1 ARG Q 172     119.784 100.441  81.926  1.00  1.00              
ATOM   2782  HG2 ARG Q 172     118.710 101.713  82.551  1.00  1.00              
ATOM   2783  CD  ARG Q 172     120.255 102.428  81.246  1.00  1.00              
ATOM   2784  HD1 ARG Q 172     119.724 103.370  81.090  1.00  1.00              
ATOM   2785  HD2 ARG Q 172     120.723 102.142  80.302  1.00  1.00              
ATOM   2786  NE  ARG Q 172     121.280 102.608  82.291  1.00  1.00              
ATOM   2787  HE  ARG Q 172     121.163 103.380  82.927  1.00  1.00              
ATOM   2788  CZ  ARG Q 172     122.272 101.775  82.552  1.00  1.00              
ATOM   2789  NH1 ARG Q 172     123.013 101.917  83.610  1.00  1.00              
ATOM   2790 1HH1 ARG Q 172     122.864 102.673  84.255  1.00  1.00              
ATOM   2791 2HH1 ARG Q 172     123.700 101.211  83.821  1.00  1.00              
ATOM   2792  NH2 ARG Q 172     122.550 100.760  81.789  1.00  1.00              
ATOM   2793 1HH2 ARG Q 172     121.989 100.601  80.975  1.00  1.00              
ATOM   2794 2HH2 ARG Q 172     123.335 100.165  82.018  1.00  1.00              
ATOM   2795  C   ARG Q 172     115.980 100.216  80.034  1.00  1.00              
ATOM   2796  O   ARG Q 172     115.013 100.977  80.083  1.00  1.00              
ATOM   2797  N   ASN Q 173     116.113  99.280  79.101  1.00  1.00              
ATOM   2798  H   ASN Q 173     116.897  98.639  79.149  1.00  1.00              
ATOM   2799  CA  ASN Q 173     115.197  99.206  77.965  1.00  1.00              
ATOM   2800  HA  ASN Q 173     115.116 100.191  77.501  1.00  1.00              
ATOM   2801  CB  ASN Q 173     115.787  98.216  76.936  1.00  1.00              
ATOM   2802  HB1 ASN Q 173     115.098  98.120  76.098  1.00  1.00              
ATOM   2803  HB2 ASN Q 173     115.895  97.231  77.391  1.00  1.00              
ATOM   2804  CG  ASN Q 173     117.154  98.642  76.412  1.00  1.00              
ATOM   2805  OD1 ASN Q 173     118.142  98.652  77.126  1.00  1.00              
ATOM   2806  ND2 ASN Q 173     117.256  99.011  75.157  1.00  1.00              
ATOM   2807 1HD2 ASN Q 173     116.478  98.896  74.533  1.00  1.00              
ATOM   2808 2HD2 ASN Q 173     118.173  99.246  74.822  1.00  1.00              
ATOM   2809  C   ASN Q 173     113.790  98.784  78.407  1.00  1.00              
ATOM   2810  O   ASN Q 173     112.819  99.110  77.724  1.00  1.00              
ATOM   2811  N   ILE Q 174     113.652  98.107  79.559  1.00  1.00              
ATOM   2812  H   ILE Q 174     114.470  97.932  80.128  1.00  1.00              
ATOM   2813  CA  ILE Q 174     112.415  97.403  79.904  1.00  1.00              
ATOM   2814  HA  ILE Q 174     111.888  97.312  78.954  1.00  1.00              
ATOM   2815  CB  ILE Q 174     112.598  95.905  80.257  1.00  1.00              
ATOM   2816  HB  ILE Q 174     111.644  95.529  80.626  1.00  1.00              
ATOM   2817  CG2 ILE Q 174     112.911  95.123  78.962  1.00  1.00              
ATOM   2818 1HG2 ILE Q 174     112.843  94.049  79.141  1.00  1.00              
ATOM   2819 2HG2 ILE Q 174     112.179  95.345  78.184  1.00  1.00              
ATOM   2820 3HG2 ILE Q 174     113.910  95.363  78.596  1.00  1.00              
ATOM   2821  CG1 ILE Q 174     113.677  95.651  81.326  1.00  1.00              
ATOM   2822 1HG1 ILE Q 174     113.382  96.154  82.248  1.00  1.00              
ATOM   2823 2HG1 ILE Q 174     114.619  96.070  80.979  1.00  1.00              
ATOM   2824  CD1 ILE Q 174     113.915  94.164  81.627  1.00  1.00              
ATOM   2825  HD1 ILE Q 174     114.581  94.065  82.482  1.00  1.00              
ATOM   2826  HD2 ILE Q 174     112.968  93.669  81.845  1.00  1.00              
ATOM   2827  HD3 ILE Q 174     114.391  93.675  80.777  1.00  1.00              
ATOM   2828  C   ILE Q 174     111.374  98.207  80.675  1.00  1.00              
ATOM   2829  O   ILE Q 174     111.010  97.924  81.810  1.00  1.00              
ATOM   2830  N   ARG Q 175     110.888  99.249  79.989  1.00  1.00              
ATOM   2831  H   ARG Q 175     111.282  99.361  79.059  1.00  1.00              
ATOM   2832  CA  ARG Q 175     109.888 100.244  80.426  1.00  1.00              
ATOM   2833  HA  ARG Q 175     110.251 100.754  81.313  1.00  1.00              
ATOM   2834  CB  ARG Q 175     109.696 101.279  79.291  1.00  1.00              
ATOM   2835  HB1 ARG Q 175     108.936 101.999  79.604  1.00  1.00              
ATOM   2836  HB2 ARG Q 175     109.310 100.756  78.413  1.00  1.00              
ATOM   2837  CG  ARG Q 175     110.951 102.075  78.878  1.00  1.00              
ATOM   2838  HG1 ARG Q 175     111.737 101.393  78.557  1.00  1.00              
ATOM   2839  HG2 ARG Q 175     111.308 102.654  79.730  1.00  1.00              
ATOM   2840  CD  ARG Q 175     110.610 103.027  77.714  1.00  1.00              
ATOM   2841  HD1 ARG Q 175     109.824 103.710  78.043  1.00  1.00              
ATOM   2842  HD2 ARG Q 175     110.227 102.432  76.882  1.00  1.00              
ATOM   2843  NE  ARG Q 175     111.780 103.805  77.248  1.00  1.00              
ATOM   2844  HE  ARG Q 175     112.672 103.572  77.654  1.00  1.00              
ATOM   2845  CZ  ARG Q 175     111.777 104.768  76.336  1.00  1.00              
ATOM   2846  NH1 ARG Q 175     112.891 105.355  75.999  1.00  1.00              
ATOM   2847 1HH1 ARG Q 175     113.756 105.076  76.428  1.00  1.00              
ATOM   2848 2HH1 ARG Q 175     112.893 106.094  75.318  1.00  1.00              
ATOM   2849  NH2 ARG Q 175     110.688 105.170  75.740  1.00  1.00              
ATOM   2850 1HH2 ARG Q 175     109.807 104.752  75.983  1.00  1.00              
ATOM   2851 2HH2 ARG Q 175     110.716 105.909  75.061  1.00  1.00              
ATOM   2852  C   ARG Q 175     108.509  99.694  80.816  1.00  1.00              
ATOM   2853  O   ARG Q 175     107.710 100.452  81.352  1.00  1.00              
ATOM   2854  N   GLN Q 176     108.226  98.430  80.518  1.00  1.00              
ATOM   2855  H   GLN Q 176     108.925  97.900  80.027  1.00  1.00              
ATOM   2856  CA  GLN Q 176     107.017  97.719  80.953  1.00  1.00              
ATOM   2857  HA  GLN Q 176     106.332  98.423  81.421  1.00  1.00              
ATOM   2858  CB  GLN Q 176     106.290  97.083  79.755  1.00  1.00              
ATOM   2859  HB1 GLN Q 176     105.410  96.547  80.112  1.00  1.00              
ATOM   2860  HB2 GLN Q 176     106.955  96.355  79.292  1.00  1.00              
ATOM   2861  CG  GLN Q 176     105.832  98.101  78.694  1.00  1.00              
ATOM   2862  HG1 GLN Q 176     105.450  97.547  77.836  1.00  1.00              
ATOM   2863  HG2 GLN Q 176     106.681  98.691  78.351  1.00  1.00              
ATOM   2864  CD  GLN Q 176     104.726  99.040  79.180  1.00  1.00              
ATOM   2865  OE1 GLN Q 176     103.575  98.930  78.792  1.00  1.00              
ATOM   2866  NE2 GLN Q 176     105.020 100.020  80.015  1.00  1.00              
ATOM   2867 1HE2 GLN Q 176     105.936 100.124  80.429  1.00  1.00              
ATOM   2868 2HE2 GLN Q 176     104.233 100.561  80.329  1.00  1.00              
ATOM   2869  C   GLN Q 176     107.295  96.706  82.066  1.00  1.00              
ATOM   2870  O   GLN Q 176     106.348  96.098  82.545  1.00  1.00              
ATOM   2871  N   LEU Q 177     108.556  96.545  82.501  1.00  1.00              
ATOM   2872  H   LEU Q 177     109.289  97.113  82.109  1.00  1.00              
ATOM   2873  CA  LEU Q 177     108.930  95.650  83.591  1.00  1.00              
ATOM   2874  HA  LEU Q 177     108.447  94.697  83.383  1.00  1.00              
ATOM   2875  CB  LEU Q 177     110.446  95.361  83.648  1.00  1.00              
ATOM   2876  HB1 LEU Q 177     110.965  96.268  83.958  1.00  1.00              
ATOM   2877  HB2 LEU Q 177     110.797  95.081  82.658  1.00  1.00              
ATOM   2878  CG  LEU Q 177     110.770  94.213  84.635  1.00  1.00              
ATOM   2879  HG  LEU Q 177     110.189  94.333  85.548  1.00  1.00              
ATOM   2880  CD1 LEU Q 177     110.471  92.833  84.049  1.00  1.00              
ATOM   2881 1HD1 LEU Q 177     110.660  92.082  84.812  1.00  1.00              
ATOM   2882 2HD1 LEU Q 177     109.421  92.768  83.778  1.00  1.00              
ATOM   2883 3HD1 LEU Q 177     111.082  92.643  83.166  1.00  1.00              
ATOM   2884  CD2 LEU Q 177     112.243  94.213  85.042  1.00  1.00              
ATOM   2885 1HD2 LEU Q 177     112.412  93.436  85.788  1.00  1.00              
ATOM   2886 2HD2 LEU Q 177     112.872  94.025  84.178  1.00  1.00              
ATOM   2887 3HD2 LEU Q 177     112.493  95.178  85.478  1.00  1.00              
ATOM   2888  C   LEU Q 177     108.385  96.125  84.936  1.00  1.00              
ATOM   2889  O   LEU Q 177     109.038  96.908  85.622  1.00  1.00              
ATOM   2890  N   ASP Q 178     107.207  95.629  85.298  1.00  1.00              
ATOM   2891  H   ASP Q 178     106.718  95.031  84.649  1.00  1.00              
ATOM   2892  CA  ASP Q 178     106.608  95.877  86.599  1.00  1.00              
ATOM   2893  HA  ASP Q 178     106.763  96.921  86.878  1.00  1.00              
ATOM   2894  CB  ASP Q 178     105.100  95.590  86.605  1.00  1.00              
ATOM   2895  HB1 ASP Q 178     104.768  95.515  87.643  1.00  1.00              
ATOM   2896  HB2 ASP Q 178     104.931  94.614  86.154  1.00  1.00              
ATOM   2897  CG  ASP Q 178     104.203  96.641  85.956  1.00  1.00              
ATOM   2898  OD1 ASP Q 178     104.564  97.838  85.960  1.00  1.00              
ATOM   2899  OD2 ASP Q 178     103.095  96.214  85.552  1.00  1.00              
ATOM   2900  C   ASP Q 178     107.182  95.020  87.710  1.00  1.00              
ATOM   2901  O   ASP Q 178     107.311  95.478  88.837  1.00  1.00              
ATOM   2902  N   GLU Q 179     107.461  93.754  87.425  1.00  1.00              
ATOM   2903  H   GLU Q 179     107.397  93.469  86.453  1.00  1.00              
ATOM   2904  CA  GLU Q 179     107.541  92.711  88.460  1.00  1.00              
ATOM   2905  HA  GLU Q 179     107.637  93.157  89.444  1.00  1.00              
ATOM   2906  CB  GLU Q 179     106.233  91.894  88.349  1.00  1.00              
ATOM   2907  HB1 GLU Q 179     106.410  91.085  87.644  1.00  1.00              
ATOM   2908  HB2 GLU Q 179     105.455  92.511  87.899  1.00  1.00              
ATOM   2909  CG  GLU Q 179     105.675  91.287  89.645  1.00  1.00              
ATOM   2910  HG1 GLU Q 179     106.494  91.126  90.350  1.00  1.00              
ATOM   2911  HG2 GLU Q 179     105.266  90.303  89.401  1.00  1.00              
ATOM   2912  CD  GLU Q 179     104.545  92.120  90.291  1.00  1.00              
ATOM   2913  OE1 GLU Q 179     103.552  92.442  89.589  1.00  1.00              
ATOM   2914  OE2 GLU Q 179     104.652  92.368  91.513  1.00  1.00              
ATOM   2915  C   GLU Q 179     108.780  91.880  88.139  1.00  1.00              
ATOM   2916  O   GLU Q 179     109.058  91.613  86.970  1.00  1.00              
ATOM   2917  N   LEU Q 180     109.523  91.427  89.139  1.00  1.00              
ATOM   2918  H   LEU Q 180     109.300  91.673  90.098  1.00  1.00              
ATOM   2919  CA  LEU Q 180     110.504  90.362  88.933  1.00  1.00              
ATOM   2920  HA  LEU Q 180     110.233  89.834  88.026  1.00  1.00              
ATOM   2921  CB  LEU Q 180     111.920  90.947  88.741  1.00  1.00              
ATOM   2922  HB1 LEU Q 180     111.887  91.548  87.831  1.00  1.00              
ATOM   2923  HB2 LEU Q 180     112.610  90.125  88.549  1.00  1.00              
ATOM   2924  CG  LEU Q 180     112.502  91.827  89.868  1.00  1.00              
ATOM   2925  HG  LEU Q 180     111.820  92.647  90.087  1.00  1.00              
ATOM   2926  CD1 LEU Q 180     112.806  91.063  91.161  1.00  1.00              
ATOM   2927 1HD1 LEU Q 180     113.436  91.664  91.816  1.00  1.00              
ATOM   2928 2HD1 LEU Q 180     111.880  90.857  91.694  1.00  1.00              
ATOM   2929 3HD1 LEU Q 180     113.318  90.133  90.939  1.00  1.00              
ATOM   2930  CD2 LEU Q 180     113.816  92.438  89.385  1.00  1.00              
ATOM   2931 1HD2 LEU Q 180     114.235  93.078  90.162  1.00  1.00              
ATOM   2932 2HD2 LEU Q 180     114.532  91.655  89.144  1.00  1.00              
ATOM   2933 3HD2 LEU Q 180     113.632  93.049  88.502  1.00  1.00              
ATOM   2934  C   LEU Q 180     110.375  89.354  90.048  1.00  1.00              
ATOM   2935  O   LEU Q 180     109.716  89.661  91.047  1.00  1.00              
ATOM   2936  N   THR Q 181     111.005  88.176  89.955  1.00  1.00              
ATOM   2937  H   THR Q 181     111.507  87.916  89.111  1.00  1.00              
ATOM   2938  CA  THR Q 181     111.192  87.488  91.260  1.00  1.00              
ATOM   2939  HA  THR Q 181     111.236  88.218  92.069  1.00  1.00              
ATOM   2940  CB  THR Q 181     110.016  86.533  91.573  1.00  1.00              
ATOM   2941  HB  THR Q 181     109.954  85.771  90.799  1.00  1.00              
ATOM   2942  CG2 THR Q 181     110.179  85.861  92.936  1.00  1.00              
ATOM   2943 1HG2 THR Q 181     109.281  85.283  93.155  1.00  1.00              
ATOM   2944 2HG2 THR Q 181     111.028  85.181  92.921  1.00  1.00              
ATOM   2945 3HG2 THR Q 181     110.342  86.630  93.688  1.00  1.00              
ATOM   2946  OG1 THR Q 181     108.771  87.198  91.650  1.00  1.00              
ATOM   2947  HG1 THR Q 181     108.905  88.109  91.357  1.00  1.00              
ATOM   2948  C   THR Q 181     112.521  86.758  91.315  1.00  1.00              
ATOM   2949  O   THR Q 181     112.589  85.622  90.869  1.00  1.00              
ATOM   2950  N   PHE Q 182     113.545  87.411  91.865  1.00  1.00              
ATOM   2951  H   PHE Q 182     113.353  88.314  92.288  1.00  1.00              
ATOM   2952  CA  PHE Q 182     114.824  86.817  92.249  1.00  1.00              
ATOM   2953  HA  PHE Q 182     115.173  86.137  91.474  1.00  1.00              
ATOM   2954  CB  PHE Q 182     115.879  87.922  92.431  1.00  1.00              
ATOM   2955  HB1 PHE Q 182     116.656  87.535  93.092  1.00  1.00              
ATOM   2956  HB2 PHE Q 182     115.407  88.756  92.938  1.00  1.00              
ATOM   2957  CG  PHE Q 182     116.556  88.500  91.197  1.00  1.00              
ATOM   2958  CD1 PHE Q 182     115.814  88.888  90.064  1.00  1.00              
ATOM   2959  HD1 PHE Q 182     114.754  88.703  90.009  1.00  1.00              
ATOM   2960  CE1 PHE Q 182     116.451  89.528  88.987  1.00  1.00              
ATOM   2961  HE1 PHE Q 182     115.879  89.810  88.114  1.00  1.00              
ATOM   2962  CZ  PHE Q 182     117.837  89.753  89.018  1.00  1.00              
ATOM   2963  HZ  PHE Q 182     118.319  90.220  88.172  1.00  1.00              
ATOM   2964  CE2 PHE Q 182     118.587  89.367  90.142  1.00  1.00              
ATOM   2965  HE2 PHE Q 182     119.652  89.551  90.174  1.00  1.00              
ATOM   2966  CD2 PHE Q 182     117.943  88.750  91.230  1.00  1.00              
ATOM   2967  HD2 PHE Q 182     118.513  88.482  92.108  1.00  1.00              
ATOM   2968  C   PHE Q 182     114.633  86.030  93.551  1.00  1.00              
ATOM   2969  O   PHE Q 182     114.402  86.620  94.610  1.00  1.00              
ATOM   2970  N   VAL Q 183     114.700  84.700  93.498  1.00  1.00              
ATOM   2971  H   VAL Q 183     114.848  84.240  92.603  1.00  1.00              
ATOM   2972  CA  VAL Q 183     114.608  83.886  94.728  1.00  1.00              
ATOM   2973  HA  VAL Q 183     114.929  84.490  95.575  1.00  1.00              
ATOM   2974  CB  VAL Q 183     113.148  83.441  94.997  1.00  1.00              
ATOM   2975  HB  VAL Q 183     112.569  84.346  95.123  1.00  1.00              
ATOM   2976  CG1 VAL Q 183     112.450  82.683  93.875  1.00  1.00              
ATOM   2977 1HG1 VAL Q 183     111.434  82.418  94.167  1.00  1.00              
ATOM   2978 2HG1 VAL Q 183     112.383  83.338  93.009  1.00  1.00              
ATOM   2979 3HG1 VAL Q 183     113.004  81.774  93.647  1.00  1.00              
ATOM   2980  CG2 VAL Q 183     112.966  82.596  96.265  1.00  1.00              
ATOM   2981 1HG2 VAL Q 183     111.908  82.407  96.445  1.00  1.00              
ATOM   2982 2HG2 VAL Q 183     113.476  81.637  96.162  1.00  1.00              
ATOM   2983 3HG2 VAL Q 183     113.363  83.123  97.123  1.00  1.00              
ATOM   2984  C   VAL Q 183     115.573  82.716  94.675  1.00  1.00              
ATOM   2985  O   VAL Q 183     115.768  82.129  93.623  1.00  1.00              
ATOM   2986  N   GLY Q 184     116.201  82.351  95.788  1.00  1.00              
ATOM   2987  H   GLY Q 184     116.032  82.872  96.644  1.00  1.00              
ATOM   2988  CA  GLY Q 184     117.116  81.204  95.821  1.00  1.00              
ATOM   2989  HA1 GLY Q 184     116.768  80.428  95.139  1.00  1.00              
ATOM   2990  HA2 GLY Q 184     117.112  80.783  96.826  1.00  1.00              
ATOM   2991  C   GLY Q 184     118.568  81.536  95.461  1.00  1.00              
ATOM   2992  O   GLY Q 184     119.485  81.085  96.144  1.00  1.00              
ATOM   2993  N   GLY Q 185     118.783  82.338  94.413  1.00  1.00              
ATOM   2994  H   GLY Q 185     117.977  82.666  93.904  1.00  1.00              
ATOM   2995  CA  GLY Q 185     120.120  82.731  93.948  1.00  1.00              
ATOM   2996  HA1 GLY Q 185     120.040  83.355  93.059  1.00  1.00              
ATOM   2997  HA2 GLY Q 185     120.683  81.835  93.701  1.00  1.00              
ATOM   2998  C   GLY Q 185     120.939  83.480  95.019  1.00  1.00              
ATOM   2999  O   GLY Q 185     120.411  84.020  95.990  1.00  1.00              
ATOM   3000  N   VAL Q 186     122.266  83.517  94.867  1.00  1.00              
ATOM   3001  H   VAL Q 186     122.659  83.256  93.970  1.00  1.00              
ATOM   3002  CA  VAL Q 186     123.209  83.654  95.987  1.00  1.00              
ATOM   3003  HA  VAL Q 186     122.617  83.738  96.897  1.00  1.00              
ATOM   3004  CB  VAL Q 186     124.060  82.380  96.193  1.00  1.00              
ATOM   3005  HB  VAL Q 186     124.758  82.266  95.363  1.00  1.00              
ATOM   3006  CG1 VAL Q 186     124.855  82.453  97.512  1.00  1.00              
ATOM   3007 1HG1 VAL Q 186     125.417  81.531  97.656  1.00  1.00              
ATOM   3008 2HG1 VAL Q 186     125.561  83.281  97.485  1.00  1.00              
ATOM   3009 3HG1 VAL Q 186     124.173  82.589  98.353  1.00  1.00              
ATOM   3010  CG2 VAL Q 186     123.181  81.121  96.266  1.00  1.00              
ATOM   3011 1HG2 VAL Q 186     123.789  80.248  96.498  1.00  1.00              
ATOM   3012 2HG2 VAL Q 186     122.414  81.238  97.033  1.00  1.00              
ATOM   3013 3HG2 VAL Q 186     122.692  80.943  95.307  1.00  1.00              
ATOM   3014  C   VAL Q 186     124.045  84.941  95.933  1.00  1.00              
ATOM   3015  O   VAL Q 186     125.206  84.938  95.530  1.00  1.00              
ATOM   3016  N   LEU Q 187     123.437  86.070  96.323  1.00  1.00              
ATOM   3017  H   LEU Q 187     122.480  85.990  96.635  1.00  1.00              
ATOM   3018  CA  LEU Q 187     123.954  87.421  96.033  1.00  1.00              
ATOM   3019  HA  LEU Q 187     124.416  87.374  95.046  1.00  1.00              
ATOM   3020  CB  LEU Q 187     122.791  88.422  95.930  1.00  1.00              
ATOM   3021  HB1 LEU Q 187     123.135  89.404  96.259  1.00  1.00              
ATOM   3022  HB2 LEU Q 187     122.017  88.112  96.614  1.00  1.00              
ATOM   3023  CG  LEU Q 187     122.184  88.600  94.526  1.00  1.00              
ATOM   3024  HG  LEU Q 187     122.886  89.166  93.914  1.00  1.00              
ATOM   3025  CD1 LEU Q 187     121.846  87.301  93.792  1.00  1.00              
ATOM   3026 1HD1 LEU Q 187     121.393  87.536  92.828  1.00  1.00              
ATOM   3027 2HD1 LEU Q 187     122.747  86.716  93.614  1.00  1.00              
ATOM   3028 3HD1 LEU Q 187     121.144  86.709  94.381  1.00  1.00              
ATOM   3029  CD2 LEU Q 187     120.875  89.379  94.633  1.00  1.00              
ATOM   3030 1HD2 LEU Q 187     120.514  89.621  93.635  1.00  1.00              
ATOM   3031 2HD2 LEU Q 187     120.115  88.787  95.147  1.00  1.00              
ATOM   3032 3HD2 LEU Q 187     121.028  90.304  95.191  1.00  1.00              
ATOM   3033  C   LEU Q 187     125.084  87.977  96.907  1.00  1.00              
ATOM   3034  O   LEU Q 187     125.866  88.781  96.401  1.00  1.00              
ATOM   3035  N   ARG Q 188     125.209  87.543  98.165  1.00  1.00              
ATOM   3036  H   ARG Q 188     124.527  86.875  98.496  1.00  1.00              
ATOM   3037  CA  ARG Q 188     126.216  88.018  99.137  1.00  1.00              
ATOM   3038  HA  ARG Q 188     126.026  87.526 100.095  1.00  1.00              
ATOM   3039  CB  ARG Q 188     127.636  87.594  98.679  1.00  1.00              
ATOM   3040  HB1 ARG Q 188     128.351  87.843  99.461  1.00  1.00              
ATOM   3041  HB2 ARG Q 188     127.928  88.182  97.808  1.00  1.00              
ATOM   3042  CG  ARG Q 188     127.805  86.106  98.299  1.00  1.00              
ATOM   3043  HG1 ARG Q 188     128.857  85.932  98.072  1.00  1.00              
ATOM   3044  HG2 ARG Q 188     127.237  85.904  97.391  1.00  1.00              
ATOM   3045  CD  ARG Q 188     127.367  85.103  99.377  1.00  1.00              
ATOM   3046  HD1 ARG Q 188     127.538  84.089  99.017  1.00  1.00              
ATOM   3047  HD2 ARG Q 188     126.296  85.218  99.544  1.00  1.00              
ATOM   3048  NE  ARG Q 188     128.074  85.336 100.644  1.00  1.00              
ATOM   3049  HE  ARG Q 188     127.773  86.155 101.178  1.00  1.00              
ATOM   3050  CZ  ARG Q 188     129.152  84.772 101.137  1.00  1.00              
ATOM   3051  NH1 ARG Q 188     129.687  85.255 102.214  1.00  1.00              
ATOM   3052 1HH1 ARG Q 188     129.281  86.124 102.594  1.00  1.00              
ATOM   3053 2HH1 ARG Q 188     130.493  84.891 102.668  1.00  1.00              
ATOM   3054  NH2 ARG Q 188     129.719  83.743 100.563  1.00  1.00              
ATOM   3055 1HH2 ARG Q 188     129.288  83.370  99.743  1.00  1.00              
ATOM   3056 2HH2 ARG Q 188     130.546  83.348 100.963  1.00  1.00              
ATOM   3057  C   ARG Q 188     126.114  89.510  99.474  1.00  1.00              
ATOM   3058  O   ARG Q 188     125.502  89.853 100.475  1.00  1.00              
ATOM   3059  N   SER Q 189     126.610  90.400  98.616  1.00  1.00              
ATOM   3060  H   SER Q 189     126.918  90.056  97.717  1.00  1.00              
ATOM   3061  CA  SER Q 189     126.676  91.842  98.895  1.00  1.00              
ATOM   3062  HA  SER Q 189     126.271  92.034  99.891  1.00  1.00              
ATOM   3063  CB  SER Q 189     128.120  92.354  98.908  1.00  1.00              
ATOM   3064  HB1 SER Q 189     128.118  93.443  98.967  1.00  1.00              
ATOM   3065  HB2 SER Q 189     128.623  92.056  97.987  1.00  1.00              
ATOM   3066  OG  SER Q 189     128.826  91.847 100.022  1.00  1.00              
ATOM   3067  HG  SER Q 189     128.380  92.128 100.837  1.00  1.00              
ATOM   3068  C   SER Q 189     125.845  92.659  97.914  1.00  1.00              
ATOM   3069  O   SER Q 189     125.825  92.398  96.712  1.00  1.00              
ATOM   3070  N   TYR Q 190     125.217  93.717  98.428  1.00  1.00              
ATOM   3071  H   TYR Q 190     125.291  93.885  99.423  1.00  1.00              
ATOM   3072  CA  TYR Q 190     124.411  94.647  97.641  1.00  1.00              
ATOM   3073  HA  TYR Q 190     124.282  94.243  96.636  1.00  1.00              
ATOM   3074  CB  TYR Q 190     123.007  94.772  98.250  1.00  1.00              
ATOM   3075  HB1 TYR Q 190     123.053  95.381  99.154  1.00  1.00              
ATOM   3076  HB2 TYR Q 190     122.693  93.772  98.557  1.00  1.00              
ATOM   3077  CG  TYR Q 190     121.910  95.315  97.345  1.00  1.00              
ATOM   3078  CD1 TYR Q 190     122.172  96.009  96.137  1.00  1.00              
ATOM   3079  HD1 TYR Q 190     123.179  96.231  95.824  1.00  1.00              
ATOM   3080  CE1 TYR Q 190     121.108  96.466  95.335  1.00  1.00              
ATOM   3081  HE1 TYR Q 190     121.296  97.017  94.427  1.00  1.00              
ATOM   3082  CZ  TYR Q 190     119.777  96.256  95.745  1.00  1.00              
ATOM   3083  OH  TYR Q 190     118.753  96.748  95.008  1.00  1.00              
ATOM   3084  HH  TYR Q 190     117.960  96.799  95.579  1.00  1.00              
ATOM   3085  CE2 TYR Q 190     119.521  95.568  96.946  1.00  1.00              
ATOM   3086  HE2 TYR Q 190     118.499  95.419  97.259  1.00  1.00              
ATOM   3087  CD2 TYR Q 190     120.578  95.107  97.744  1.00  1.00              
ATOM   3088  HD2 TYR Q 190     120.357  94.616  98.682  1.00  1.00              
ATOM   3089  C   TYR Q 190     125.145  95.988  97.518  1.00  1.00              
ATOM   3090  O   TYR Q 190     124.922  96.941  98.260  1.00  1.00              
ATOM   3091  N   GLU Q 191     126.087  96.051  96.578  1.00  1.00              
ATOM   3092  H   GLU Q 191     126.312  95.209  96.069  1.00  1.00              
ATOM   3093  CA  GLU Q 191     126.835  97.281  96.282  1.00  1.00              
ATOM   3094  HA  GLU Q 191     127.254  97.676  97.208  1.00  1.00              
ATOM   3095  CB  GLU Q 191     127.983  96.953  95.307  1.00  1.00              
ATOM   3096  HB1 GLU Q 191     128.504  97.876  95.049  1.00  1.00              
ATOM   3097  HB2 GLU Q 191     127.541  96.564  94.391  1.00  1.00              
ATOM   3098  CG  GLU Q 191     129.022  95.934  95.814  1.00  1.00              
ATOM   3099  HG1 GLU Q 191     128.538  95.198  96.459  1.00  1.00              
ATOM   3100  HG2 GLU Q 191     129.779  96.451  96.404  1.00  1.00              
ATOM   3101  CD  GLU Q 191     129.695  95.202  94.644  1.00  1.00              
ATOM   3102  OE1 GLU Q 191     129.767  93.954  94.671  1.00  1.00              
ATOM   3103  OE2 GLU Q 191     130.063  95.851  93.641  1.00  1.00              
ATOM   3104  C   GLU Q 191     125.952  98.352  95.646  1.00  1.00              
ATOM   3105  O   GLU Q 191     125.142  98.060  94.774  1.00  1.00              
ATOM   3106  N   ASN Q 192     126.244  99.606  95.965  1.00  1.00              
ATOM   3107  H   ASN Q 192     126.915  99.738  96.715  1.00  1.00              
ATOM   3108  CA  ASN Q 192     125.829 100.816  95.255  1.00  1.00              
ATOM   3109  HA  ASN Q 192     124.862 101.145  95.640  1.00  1.00              
ATOM   3110  CB  ASN Q 192     126.928 101.863  95.580  1.00  1.00              
ATOM   3111  HB1 ASN Q 192     126.698 102.317  96.542  1.00  1.00              
ATOM   3112  HB2 ASN Q 192     126.911 102.605  94.791  1.00  1.00              
ATOM   3113  CG  ASN Q 192     128.366 101.355  95.654  1.00  1.00              
ATOM   3114  OD1 ASN Q 192     128.767 100.736  96.618  1.00  1.00              
ATOM   3115  ND2 ASN Q 192     129.192 101.586  94.658  1.00  1.00              
ATOM   3116 1HD2 ASN Q 192     128.924 102.141  93.867  1.00  1.00              
ATOM   3117 2HD2 ASN Q 192     130.114 101.180  94.745  1.00  1.00              
ATOM   3118  C   ASN Q 192     125.693 100.693  93.733  1.00  1.00              
ATOM   3119  O   ASN Q 192     124.619 100.868  93.166  1.00  1.00              
ATOM   3120  N   GLY Q 193     126.810 100.401  93.060  1.00  1.00              
ATOM   3121  H   GLY Q 193     127.652 100.200  93.579  1.00  1.00              
ATOM   3122  CA  GLY Q 193     126.855 100.360  91.604  1.00  1.00              
ATOM   3123  HA1 GLY Q 193     127.837 100.014  91.283  1.00  1.00              
ATOM   3124  HA2 GLY Q 193     126.677 101.358  91.207  1.00  1.00              
ATOM   3125  C   GLY Q 193     125.802  99.400  91.036  1.00  1.00              
ATOM   3126  O   GLY Q 193     125.247  99.640  89.961  1.00  1.00              
ATOM   3127  N   SER Q 194     125.471  98.355  91.802  1.00  1.00              
ATOM   3128  H   SER Q 194     125.876  98.269  92.722  1.00  1.00              
ATOM   3129  CA  SER Q 194     124.462  97.381  91.438  1.00  1.00              
ATOM   3130  HA  SER Q 194     124.815  96.873  90.544  1.00  1.00              
ATOM   3131  CB  SER Q 194     124.232  96.309  92.505  1.00  1.00              
ATOM   3132  HB1 SER Q 194     123.725  95.469  92.031  1.00  1.00              
ATOM   3133  HB2 SER Q 194     123.579  96.702  93.286  1.00  1.00              
ATOM   3134  OG  SER Q 194     125.436  95.863  93.094  1.00  1.00              
ATOM   3135  HG  SER Q 194     125.539  96.395  93.899  1.00  1.00              
ATOM   3136  C   SER Q 194     123.095  97.950  91.098  1.00  1.00              
ATOM   3137  O   SER Q 194     122.415  97.334  90.278  1.00  1.00              
ATOM   3138  N   PHE Q 195     122.718  99.113  91.650  1.00  1.00              
ATOM   3139  H   PHE Q 195     123.332  99.592  92.304  1.00  1.00              
ATOM   3140  CA  PHE Q 195     121.489  99.788  91.250  1.00  1.00              
ATOM   3141  HA  PHE Q 195     121.165  99.254  90.360  1.00  1.00              
ATOM   3142  CB  PHE Q 195     120.314  99.595  92.216  1.00  1.00              
ATOM   3143  HB1 PHE Q 195     120.233 100.449  92.891  1.00  1.00              
ATOM   3144  HB2 PHE Q 195     120.467  98.696  92.815  1.00  1.00              
ATOM   3145  CG  PHE Q 195     119.042  99.419  91.402  1.00  1.00              
ATOM   3146  CD1 PHE Q 195     118.813  98.202  90.727  1.00  1.00              
ATOM   3147  HD1 PHE Q 195     119.493  97.372  90.864  1.00  1.00              
ATOM   3148  CE1 PHE Q 195     117.725  98.071  89.846  1.00  1.00              
ATOM   3149  HE1 PHE Q 195     117.560  97.133  89.337  1.00  1.00              
ATOM   3150  CZ  PHE Q 195     116.859  99.158  89.636  1.00  1.00              
ATOM   3151  HZ  PHE Q 195     116.017  99.061  88.966  1.00  1.00              
ATOM   3152  CE2 PHE Q 195     117.069 100.364  90.329  1.00  1.00              
ATOM   3153  HE2 PHE Q 195     116.383 101.187  90.208  1.00  1.00              
ATOM   3154  CD2 PHE Q 195     118.162 100.498  91.203  1.00  1.00              
ATOM   3155  HD2 PHE Q 195     118.334 101.436  91.717  1.00  1.00              
ATOM   3156  C   PHE Q 195     121.649 101.184  90.638  1.00  1.00              
ATOM   3157  O   PHE Q 195     120.775 102.043  90.725  1.00  1.00              
ATOM   3158  N   GLN Q 196     122.696 101.341  89.816  1.00  1.00              
ATOM   3159  H   GLN Q 196     123.413 100.627  89.802  1.00  1.00              
ATOM   3160  CA  GLN Q 196     122.745 102.412  88.803  1.00  1.00              
ATOM   3161  HA  GLN Q 196     122.854 103.368  89.316  1.00  1.00              
ATOM   3162  CB  GLN Q 196     123.967 102.196  87.894  1.00  1.00              
ATOM   3163  HB1 GLN Q 196     123.868 102.814  87.000  1.00  1.00              
ATOM   3164  HB2 GLN Q 196     123.992 101.151  87.579  1.00  1.00              
ATOM   3165  CG  GLN Q 196     125.291 102.569  88.573  1.00  1.00              
ATOM   3166  HG1 GLN Q 196     125.323 102.165  89.581  1.00  1.00              
ATOM   3167  HG2 GLN Q 196     125.362 103.655  88.646  1.00  1.00              
ATOM   3168  CD  GLN Q 196     126.483 102.044  87.780  1.00  1.00              
ATOM   3169  OE1 GLN Q 196     127.125 102.751  87.025  1.00  1.00              
ATOM   3170  NE2 GLN Q 196     126.822 100.780  87.887  1.00  1.00              
ATOM   3171 1HE2 GLN Q 196     126.265 100.164  88.466  1.00  1.00              
ATOM   3172 2HE2 GLN Q 196     127.598 100.481  87.324  1.00  1.00              
ATOM   3173  C   GLN Q 196     121.488 102.534  87.925  1.00  1.00              
ATOM   3174  O   GLN Q 196     121.169 103.584  87.377  1.00  1.00              
ATOM   3175  N   THR Q 197     120.786 101.430  87.711  1.00  1.00              
ATOM   3176  H   THR Q 197     121.091 100.594  88.185  1.00  1.00              
ATOM   3177  CA  THR Q 197     119.905 101.240  86.550  1.00  1.00              
ATOM   3178  HA  THR Q 197     120.243 101.906  85.758  1.00  1.00              
ATOM   3179  CB  THR Q 197     120.114  99.793  86.060  1.00  1.00              
ATOM   3180  HB  THR Q 197     119.573  99.088  86.693  1.00  1.00              
ATOM   3181  CG2 THR Q 197     119.753  99.602  84.597  1.00  1.00              
ATOM   3182 1HG2 THR Q 197     120.011  98.592  84.285  1.00  1.00              
ATOM   3183 2HG2 THR Q 197     118.690  99.774  84.437  1.00  1.00              
ATOM   3184 3HG2 THR Q 197     120.334 100.307  84.012  1.00  1.00              
ATOM   3185  OG1 THR Q 197     121.503  99.505  86.084  1.00  1.00              
ATOM   3186  HG1 THR Q 197     121.648  98.553  85.976  1.00  1.00              
ATOM   3187  C   THR Q 197     118.458 101.636  86.843  1.00  1.00              
ATOM   3188  O   THR Q 197     117.518 101.142  86.217  1.00  1.00              
ATOM   3189  N   ILE Q 198     118.291 102.564  87.788  1.00  1.00              
ATOM   3190  H   ILE Q 198     119.123 102.956  88.215  1.00  1.00              
ATOM   3191  CA  ILE Q 198     117.019 103.248  88.032  1.00  1.00              
ATOM   3192  HA  ILE Q 198     116.258 102.482  88.180  1.00  1.00              
ATOM   3193  CB  ILE Q 198     117.121 104.090  89.329  1.00  1.00              
ATOM   3194  HB  ILE Q 198     117.588 103.458  90.087  1.00  1.00              
ATOM   3195  CG2 ILE Q 198     118.011 105.336  89.153  1.00  1.00              
ATOM   3196 1HG2 ILE Q 198     118.182 105.813  90.119  1.00  1.00              
ATOM   3197 2HG2 ILE Q 198     118.983 105.053  88.748  1.00  1.00              
ATOM   3198 3HG2 ILE Q 198     117.538 106.055  88.485  1.00  1.00              
ATOM   3199  CG1 ILE Q 198     115.715 104.460  89.854  1.00  1.00              
ATOM   3200 1HG1 ILE Q 198     115.091 103.565  89.852  1.00  1.00              
ATOM   3201 2HG1 ILE Q 198     115.256 105.199  89.197  1.00  1.00              
ATOM   3202  CD1 ILE Q 198     115.717 105.014  91.285  1.00  1.00              
ATOM   3203  HD1 ILE Q 198     116.235 105.973  91.324  1.00  1.00              
ATOM   3204  HD2 ILE Q 198     114.689 105.162  91.617  1.00  1.00              
ATOM   3205  HD3 ILE Q 198     116.206 104.309  91.958  1.00  1.00              
ATOM   3206  C   ILE Q 198     116.623 104.078  86.800  1.00  1.00              
ATOM   3207  O   ILE Q 198     117.468 104.543  86.031  1.00  1.00              
ATOM   3208  N   GLN Q 199     115.327 104.274  86.587  1.00  1.00              
ATOM   3209  H   GLN Q 199     114.671 103.938  87.280  1.00  1.00              
ATOM   3210  CA  GLN Q 199     114.774 105.088  85.501  1.00  1.00              
ATOM   3211  HA  GLN Q 199     115.543 105.766  85.141  1.00  1.00              
ATOM   3212  CB  GLN Q 199     114.314 104.168  84.352  1.00  1.00              
ATOM   3213  HB1 GLN Q 199     113.810 104.767  83.594  1.00  1.00              
ATOM   3214  HB2 GLN Q 199     113.585 103.461  84.752  1.00  1.00              
ATOM   3215  CG  GLN Q 199     115.441 103.362  83.669  1.00  1.00              
ATOM   3216  HG1 GLN Q 199     114.979 102.585  83.062  1.00  1.00              
ATOM   3217  HG2 GLN Q 199     116.064 102.858  84.406  1.00  1.00              
ATOM   3218  CD  GLN Q 199     116.313 104.204  82.742  1.00  1.00              
ATOM   3219  OE1 GLN Q 199     116.097 104.243  81.543  1.00  1.00              
ATOM   3220  NE2 GLN Q 199     117.305 104.913  83.230  1.00  1.00              
ATOM   3221 1HE2 GLN Q 199     117.515 104.877  84.224  1.00  1.00              
ATOM   3222 2HE2 GLN Q 199     117.789 105.519  82.592  1.00  1.00              
ATOM   3223  C   GLN Q 199     113.610 105.917  86.088  1.00  1.00              
ATOM   3224  O   GLN Q 199     112.978 105.454  87.038  1.00  1.00              
ATOM   3225  N   PRO Q 200     113.335 107.136  85.581  1.00  1.00              
ATOM   3226  CD  PRO Q 200     113.914 107.733  84.380  1.00  1.00              
ATOM   3227  HD1 PRO Q 200     113.350 107.401  83.507  1.00  1.00              
ATOM   3228  HD2 PRO Q 200     114.969 107.495  84.252  1.00  1.00              
ATOM   3229  CG  PRO Q 200     113.763 109.244  84.544  1.00  1.00              
ATOM   3230  HG1 PRO Q 200     113.642 109.747  83.584  1.00  1.00              
ATOM   3231  HG2 PRO Q 200     114.626 109.641  85.081  1.00  1.00              
ATOM   3232  CB  PRO Q 200     112.518 109.371  85.414  1.00  1.00              
ATOM   3233  HB1 PRO Q 200     111.630 109.302  84.783  1.00  1.00              
ATOM   3234  HB2 PRO Q 200     112.512 110.307  85.975  1.00  1.00              
ATOM   3235  CA  PRO Q 200     112.609 108.155  86.343  1.00  1.00              
ATOM   3236  HA  PRO Q 200     113.232 108.429  87.197  1.00  1.00              
ATOM   3237  C   PRO Q 200     111.222 107.819  86.892  1.00  1.00              
ATOM   3238  O   PRO Q 200     110.867 108.280  87.973  1.00  1.00              
ATOM   3239  N   ILE Q 201     110.434 107.053  86.142  1.00  1.00              
ATOM   3240  H   ILE Q 201     110.797 106.718  85.264  1.00  1.00              
ATOM   3241  CA  ILE Q 201     109.117 106.563  86.548  1.00  1.00              
ATOM   3242  HA  ILE Q 201     109.078 106.495  87.637  1.00  1.00              
ATOM   3243  CB  ILE Q 201     107.961 107.484  86.070  1.00  1.00              
ATOM   3244  HB  ILE Q 201     107.960 107.507  84.979  1.00  1.00              
ATOM   3245  CG2 ILE Q 201     106.621 106.884  86.544  1.00  1.00              
ATOM   3246 1HG2 ILE Q 201     105.785 107.465  86.156  1.00  1.00              
ATOM   3247 2HG2 ILE Q 201     106.498 105.867  86.173  1.00  1.00              
ATOM   3248 3HG2 ILE Q 201     106.578 106.877  87.634  1.00  1.00              
ATOM   3249  CG1 ILE Q 201     108.114 108.940  86.573  1.00  1.00              
ATOM   3250 1HG1 ILE Q 201     109.054 109.346  86.200  1.00  1.00              
ATOM   3251 2HG1 ILE Q 201     108.150 108.946  87.664  1.00  1.00              
ATOM   3252  CD1 ILE Q 201     107.011 109.902  86.112  1.00  1.00              
ATOM   3253  HD1 ILE Q 201     107.287 110.920  86.385  1.00  1.00              
ATOM   3254  HD2 ILE Q 201     106.895 109.844  85.029  1.00  1.00              
ATOM   3255  HD3 ILE Q 201     106.065 109.662  86.597  1.00  1.00              
ATOM   3256  C   ILE Q 201     108.993 105.169  85.955  1.00  1.00              
ATOM   3257  O   ILE Q 201     108.825 105.002  84.747  1.00  1.00              
ATOM   3258  N   ARG Q 202     109.076 104.168  86.826  1.00  1.00              
ATOM   3259  H   ARG Q 202     109.320 104.388  87.785  1.00  1.00              
ATOM   3260  CA  ARG Q 202     108.642 102.801  86.561  1.00  1.00              
ATOM   3261  HA  ARG Q 202     107.763 102.824  85.913  1.00  1.00              
ATOM   3262  CB  ARG Q 202     109.764 102.001  85.878  1.00  1.00              
ATOM   3263  HB1 ARG Q 202     110.474 101.662  86.636  1.00  1.00              
ATOM   3264  HB2 ARG Q 202     110.297 102.647  85.178  1.00  1.00              
ATOM   3265  CG  ARG Q 202     109.213 100.794  85.096  1.00  1.00              
ATOM   3266  HG1 ARG Q 202     108.715 101.144  84.191  1.00  1.00              
ATOM   3267  HG2 ARG Q 202     108.477 100.258  85.692  1.00  1.00              
ATOM   3268  CD  ARG Q 202     110.329  99.816  84.724  1.00  1.00              
ATOM   3269  HD1 ARG Q 202     109.880  98.956  84.222  1.00  1.00              
ATOM   3270  HD2 ARG Q 202     110.803  99.464  85.643  1.00  1.00              
ATOM   3271  NE  ARG Q 202     111.323 100.443  83.827  1.00  1.00              
ATOM   3272  HE  ARG Q 202     111.059 101.324  83.428  1.00  1.00              
ATOM   3273  CZ  ARG Q 202     112.465  99.904  83.444  1.00  1.00              
ATOM   3274  NH1 ARG Q 202     113.183 100.445  82.506  1.00  1.00              
ATOM   3275 1HH1 ARG Q 202     112.908 101.292  82.056  1.00  1.00              
ATOM   3276 2HH1 ARG Q 202     114.013  99.954  82.195  1.00  1.00              
ATOM   3277  NH2 ARG Q 202     112.917  98.808  83.963  1.00  1.00              
ATOM   3278 1HH2 ARG Q 202     112.309  98.291  84.580  1.00  1.00              
ATOM   3279 2HH2 ARG Q 202     113.755  98.403  83.583  1.00  1.00              
ATOM   3280  C   ARG Q 202     108.273 102.167  87.897  1.00  1.00              
ATOM   3281  O   ARG Q 202     108.944 102.415  88.896  1.00  1.00              
ATOM   3282  N   ALA Q 203     107.243 101.329  87.910  1.00  1.00              
ATOM   3283  H   ALA Q 203     106.733 101.154  87.058  1.00  1.00              
ATOM   3284  CA  ALA Q 203     107.113 100.350  88.980  1.00  1.00              
ATOM   3285  HA  ALA Q 203     107.111 100.865  89.941  1.00  1.00              
ATOM   3286  CB  ALA Q 203     105.779  99.616  88.807  1.00  1.00              
ATOM   3287  HB1 ALA Q 203     105.651  98.880  89.601  1.00  1.00              
ATOM   3288  HB2 ALA Q 203     104.951 100.325  88.842  1.00  1.00              
ATOM   3289  HB3 ALA Q 203     105.765  99.096  87.848  1.00  1.00              
ATOM   3290  C   ALA Q 203     108.299  99.371  88.949  1.00  1.00              
ATOM   3291  O   ALA Q 203     108.913  99.155  87.904  1.00  1.00              
ATOM   3292  N   VAL Q 204     108.597  98.780  90.107  1.00  1.00              
ATOM   3293  H   VAL Q 204     108.075  99.049  90.924  1.00  1.00              
ATOM   3294  CA  VAL Q 204     109.464  97.608  90.255  1.00  1.00              
ATOM   3295  HA  VAL Q 204     109.332  96.981  89.372  1.00  1.00              
ATOM   3296  CB  VAL Q 204     110.972  97.957  90.352  1.00  1.00              
ATOM   3297  HB  VAL Q 204     111.489  97.042  90.626  1.00  1.00              
ATOM   3298  CG1 VAL Q 204     111.598  98.362  89.015  1.00  1.00              
ATOM   3299 1HG1 VAL Q 204     112.684  98.358  89.103  1.00  1.00              
ATOM   3300 2HG1 VAL Q 204     111.301  97.650  88.243  1.00  1.00              
ATOM   3301 3HG1 VAL Q 204     111.271  99.361  88.728  1.00  1.00              
ATOM   3302  CG2 VAL Q 204     111.321  99.052  91.371  1.00  1.00              
ATOM   3303 1HG2 VAL Q 204     112.404  99.176  91.421  1.00  1.00              
ATOM   3304 2HG2 VAL Q 204     110.868  99.999  91.077  1.00  1.00              
ATOM   3305 3HG2 VAL Q 204     110.968  98.784  92.364  1.00  1.00              
ATOM   3306  C   VAL Q 204     109.037  96.784  91.471  1.00  1.00              
ATOM   3307  O   VAL Q 204     108.915  97.331  92.576  1.00  1.00              
ATOM   3308  N   SER Q 205     108.855  95.472  91.293  1.00  1.00              
ATOM   3309  H   SER Q 205     108.791  95.121  90.342  1.00  1.00              
ATOM   3310  CA  SER Q 205     108.479  94.592  92.404  1.00  1.00              
ATOM   3311  HA  SER Q 205     108.303  95.165  93.312  1.00  1.00              
ATOM   3312  CB  SER Q 205     107.172  93.865  92.094  1.00  1.00              
ATOM   3313  HB1 SER Q 205     107.354  93.081  91.365  1.00  1.00              
ATOM   3314  HB2 SER Q 205     106.454  94.575  91.679  1.00  1.00              
ATOM   3315  OG  SER Q 205     106.607  93.275  93.244  1.00  1.00              
ATOM   3316  HG  SER Q 205     105.765  92.890  92.924  1.00  1.00              
ATOM   3317  C   SER Q 205     109.646  93.649  92.633  1.00  1.00              
ATOM   3318  O   SER Q 205     109.880  92.714  91.866  1.00  1.00              
ATOM   3319  N   VAL Q 206     110.481  94.032  93.596  1.00  1.00              
ATOM   3320  H   VAL Q 206     110.120  94.688  94.274  1.00  1.00              
ATOM   3321  CA  VAL Q 206     111.943  93.822  93.594  1.00  1.00              
ATOM   3322  HA  VAL Q 206     112.267  93.542  92.593  1.00  1.00              
ATOM   3323  CB  VAL Q 206     112.688  95.114  94.044  1.00  1.00              
ATOM   3324  HB  VAL Q 206     112.763  95.143  95.132  1.00  1.00              
ATOM   3325  CG1 VAL Q 206     114.095  95.145  93.436  1.00  1.00              
ATOM   3326 1HG1 VAL Q 206     114.652  95.979  93.865  1.00  1.00              
ATOM   3327 2HG1 VAL Q 206     114.635  94.231  93.676  1.00  1.00              
ATOM   3328 3HG1 VAL Q 206     114.040  95.261  92.354  1.00  1.00              
ATOM   3329  CG2 VAL Q 206     111.995  96.415  93.637  1.00  1.00              
ATOM   3330 1HG2 VAL Q 206     111.046  96.521  94.153  1.00  1.00              
ATOM   3331 2HG2 VAL Q 206     112.626  97.265  93.897  1.00  1.00              
ATOM   3332 3HG2 VAL Q 206     111.829  96.398  92.570  1.00  1.00              
ATOM   3333  C   VAL Q 206     112.295  92.694  94.563  1.00  1.00              
ATOM   3334  O   VAL Q 206     113.318  92.728  95.230  1.00  1.00              
ATOM   3335  N   SER Q 207     111.408  91.709  94.688  1.00  1.00              
ATOM   3336  H   SER Q 207     110.603  91.759  94.084  1.00  1.00              
ATOM   3337  CA  SER Q 207     111.610  90.505  95.496  1.00  1.00              
ATOM   3338  HA  SER Q 207     111.581  90.695  96.559  1.00  1.00              
ATOM   3339  CB  SER Q 207     110.485  89.528  95.176  1.00  1.00              
ATOM   3340  HB1 SER Q 207     110.766  88.545  95.544  1.00  1.00              
ATOM   3341  HB2 SER Q 207     110.337  89.465  94.096  1.00  1.00              
ATOM   3342  OG  SER Q 207     109.292  89.951  95.808  1.00  1.00              
ATOM   3343  HG  SER Q 207     109.083  90.833  95.472  1.00  1.00              
ATOM   3344  C   SER Q 207     112.971  89.872  95.183  1.00  1.00              
ATOM   3345  O   SER Q 207     113.076  89.223  94.145  1.00  1.00              
ATOM   3346  N   LEU Q 208     113.991  90.105  96.024  1.00  1.00              
ATOM   3347  H   LEU Q 208     113.796  90.715  96.808  1.00  1.00              
ATOM   3348  CA  LEU Q 208     115.403  90.038  95.602  1.00  1.00              
ATOM   3349  HA  LEU Q 208     115.441  89.575  94.626  1.00  1.00              
ATOM   3350  CB  LEU Q 208     115.956  91.471  95.417  1.00  1.00              
ATOM   3351  HB1 LEU Q 208     115.713  92.040  96.314  1.00  1.00              
ATOM   3352  HB2 LEU Q 208     115.427  91.909  94.574  1.00  1.00              
ATOM   3353  CG  LEU Q 208     117.452  91.688  95.112  1.00  1.00              
ATOM   3354  HG  LEU Q 208     118.061  91.287  95.922  1.00  1.00              
ATOM   3355  CD1 LEU Q 208     117.882  91.062  93.784  1.00  1.00              
ATOM   3356 1HD1 LEU Q 208     118.908  91.347  93.563  1.00  1.00              
ATOM   3357 2HD1 LEU Q 208     117.821  89.979  93.859  1.00  1.00              
ATOM   3358 3HD1 LEU Q 208     117.233  91.405  92.978  1.00  1.00              
ATOM   3359  CD2 LEU Q 208     117.719  93.191  94.993  1.00  1.00              
ATOM   3360 1HD2 LEU Q 208     117.200  93.604  94.129  1.00  1.00              
ATOM   3361 2HD2 LEU Q 208     117.362  93.708  95.884  1.00  1.00              
ATOM   3362 3HD2 LEU Q 208     118.787  93.376  94.896  1.00  1.00              
ATOM   3363  C   LEU Q 208     116.305  89.174  96.465  1.00  1.00              
ATOM   3364  O   LEU Q 208     117.265  88.586  95.973  1.00  1.00              
ATOM   3365  N   SER Q 209     115.952  89.049  97.734  1.00  1.00              
ATOM   3366  H   SER Q 209     115.182  89.626  98.054  1.00  1.00              
ATOM   3367  CA  SER Q 209     116.837  88.490  98.753  1.00  1.00              
ATOM   3368  HA  SER Q 209     117.751  88.115  98.297  1.00  1.00              
ATOM   3369  CB  SER Q 209     117.197  89.642  99.670  1.00  1.00              
ATOM   3370  HB1 SER Q 209     117.873  89.298 100.444  1.00  1.00              
ATOM   3371  HB2 SER Q 209     116.286  90.021 100.128  1.00  1.00              
ATOM   3372  OG  SER Q 209     117.803  90.666  98.902  1.00  1.00              
ATOM   3373  HG  SER Q 209     117.703  91.510  99.351  1.00  1.00              
ATOM   3374  C   SER Q 209     116.182  87.327  99.488  1.00  1.00              
ATOM   3375  O   SER Q 209     116.699  86.775 100.461  1.00  1.00              
ATOM   3376  N   ARG Q 210     115.015  86.921  98.988  1.00  1.00              
ATOM   3377  H   ARG Q 210     114.642  87.481  98.237  1.00  1.00              
ATOM   3378  CA  ARG Q 210     114.286  85.730  99.378  1.00  1.00              
ATOM   3379  HA  ARG Q 210     114.090  85.856 100.445  1.00  1.00              
ATOM   3380  CB  ARG Q 210     112.880  85.648  98.754  1.00  1.00              
ATOM   3381  HB1 ARG Q 210     112.195  86.206  99.393  1.00  1.00              
ATOM   3382  HB2 ARG Q 210     112.549  84.609  98.764  1.00  1.00              
ATOM   3383  CG  ARG Q 210     112.772  86.213  97.337  1.00  1.00              
ATOM   3384  HG1 ARG Q 210     113.524  85.721  96.732  1.00  1.00              
ATOM   3385  HG2 ARG Q 210     112.974  87.286  97.336  1.00  1.00              
ATOM   3386  CD  ARG Q 210     111.391  85.970  96.719  1.00  1.00              
ATOM   3387  HD1 ARG Q 210     111.155  84.906  96.774  1.00  1.00              
ATOM   3388  HD2 ARG Q 210     111.448  86.267  95.671  1.00  1.00              
ATOM   3389  NE  ARG Q 210     110.332  86.739  97.392  1.00  1.00              
ATOM   3390  HE  ARG Q 210     110.593  87.209  98.245  1.00  1.00              
ATOM   3391  CZ  ARG Q 210     109.122  86.988  96.912  1.00  1.00              
ATOM   3392  NH1 ARG Q 210     108.687  86.502  95.780  1.00  1.00              
ATOM   3393 1HH1 ARG Q 210     109.275  85.893  95.237  1.00  1.00              
ATOM   3394 2HH1 ARG Q 210     107.808  86.797  95.392  1.00  1.00              
ATOM   3395  NH2 ARG Q 210     108.320  87.779  97.562  1.00  1.00              
ATOM   3396 1HH2 ARG Q 210     108.642  88.261  98.380  1.00  1.00              
ATOM   3397 2HH2 ARG Q 210     107.479  88.095  97.113  1.00  1.00              
ATOM   3398  C   ARG Q 210     115.126  84.468  99.268  1.00  1.00              
ATOM   3399  O   ARG Q 210     115.369  83.954  98.179  1.00  1.00              
ATOM   3400  N   LEU Q 211     115.539  84.010 100.448  1.00  1.00              
ATOM   3401  H   LEU Q 211     115.398  84.635 101.223  1.00  1.00              
ATOM   3402  CA  LEU Q 211     116.190  82.740 100.765  1.00  1.00              
ATOM   3403  HA  LEU Q 211     116.039  82.573 101.831  1.00  1.00              
ATOM   3404  CB  LEU Q 211     115.560  81.529 100.029  1.00  1.00              
ATOM   3405  HB1 LEU Q 211     116.071  80.628 100.372  1.00  1.00              
ATOM   3406  HB2 LEU Q 211     115.761  81.609  98.961  1.00  1.00              
ATOM   3407  CG  LEU Q 211     114.053  81.308 100.240  1.00  1.00              
ATOM   3408  HG  LEU Q 211     113.496  82.136  99.803  1.00  1.00              
ATOM   3409  CD1 LEU Q 211     113.626  80.015  99.545  1.00  1.00              
ATOM   3410 1HD1 LEU Q 211     112.550  79.876  99.652  1.00  1.00              
ATOM   3411 2HD1 LEU Q 211     113.870  80.071  98.484  1.00  1.00              
ATOM   3412 3HD1 LEU Q 211     114.142  79.160  99.985  1.00  1.00              
ATOM   3413  CD2 LEU Q 211     113.693  81.199 101.722  1.00  1.00              
ATOM   3414 1HD2 LEU Q 211     112.640  80.938 101.833  1.00  1.00              
ATOM   3415 2HD2 LEU Q 211     114.305  80.432 102.199  1.00  1.00              
ATOM   3416 3HD2 LEU Q 211     113.858  82.154 102.217  1.00  1.00              
ATOM   3417  C   LEU Q 211     117.706  82.726 100.612  1.00  1.00              
ATOM   3418  O   LEU Q 211     118.320  81.717 100.951  1.00  1.00              
ATOM   3419  N   PHE Q 212     118.324  83.817 100.159  1.00  1.00              
ATOM   3420  H   PHE Q 212     117.801  84.647  99.933  1.00  1.00              
ATOM   3421  CA  PHE Q 212     119.769  83.833  99.984  1.00  1.00              
ATOM   3422  HA  PHE Q 212     120.021  82.905  99.465  1.00  1.00              
ATOM   3423  CB  PHE Q 212     120.169  84.945  99.007  1.00  1.00              
ATOM   3424  HB1 PHE Q 212     119.514  84.841  98.143  1.00  1.00              
ATOM   3425  HB2 PHE Q 212     121.180  84.729  98.661  1.00  1.00              
ATOM   3426  CG  PHE Q 212     120.142  86.414  99.391  1.00  1.00              
ATOM   3427  CD1 PHE Q 212     120.032  86.894 100.711  1.00  1.00              
ATOM   3428  HD1 PHE Q 212     119.862  86.238 101.548  1.00  1.00              
ATOM   3429  CE1 PHE Q 212     120.135  88.272 100.960  1.00  1.00              
ATOM   3430  HE1 PHE Q 212     120.009  88.646 101.961  1.00  1.00              
ATOM   3431  CZ  PHE Q 212     120.373  89.177  99.916  1.00  1.00              
ATOM   3432  HZ  PHE Q 212     120.453  90.236 100.120  1.00  1.00              
ATOM   3433  CE2 PHE Q 212     120.397  88.712  98.595  1.00  1.00              
ATOM   3434  HE2 PHE Q 212     120.473  89.418  97.780  1.00  1.00              
ATOM   3435  CD2 PHE Q 212     120.274  87.336  98.338  1.00  1.00              
ATOM   3436  HD2 PHE Q 212     120.270  86.977  97.319  1.00  1.00              
ATOM   3437  C   PHE Q 212     120.551  83.779 101.296  1.00  1.00              
ATOM   3438  O   PHE Q 212     119.962  83.843 102.377  1.00  1.00              
ATOM   3439  N   GLN Q 213     121.877  83.690 101.221  1.00  1.00              
ATOM   3440  H   GLN Q 213     122.302  83.620 100.308  1.00  1.00              
ATOM   3441  CA  GLN Q 213     122.753  84.115 102.312  1.00  1.00              
ATOM   3442  HA  GLN Q 213     122.148  84.383 103.181  1.00  1.00              
ATOM   3443  CB  GLN Q 213     123.724  82.995 102.723  1.00  1.00              
ATOM   3444  HB1 GLN Q 213     124.337  82.710 101.866  1.00  1.00              
ATOM   3445  HB2 GLN Q 213     123.147  82.123 103.035  1.00  1.00              
ATOM   3446  CG  GLN Q 213     124.651  83.420 103.879  1.00  1.00              
ATOM   3447  HG1 GLN Q 213     125.326  84.203 103.533  1.00  1.00              
ATOM   3448  HG2 GLN Q 213     125.261  82.570 104.183  1.00  1.00              
ATOM   3449  CD  GLN Q 213     123.869  83.915 105.094  1.00  1.00              
ATOM   3450  OE1 GLN Q 213     123.014  83.217 105.625  1.00  1.00              
ATOM   3451  NE2 GLN Q 213     124.075  85.129 105.538  1.00  1.00              
ATOM   3452 1HE2 GLN Q 213     124.745  85.745 105.079  1.00  1.00              
ATOM   3453 2HE2 GLN Q 213     123.413  85.550 106.174  1.00  1.00              
ATOM   3454  C   GLN Q 213     123.481  85.362 101.825  1.00  1.00              
ATOM   3455  O   GLN Q 213     124.181  85.378 100.812  1.00  1.00              
ATOM   3456  N   ASP Q 214     123.209  86.393 102.586  1.00  1.00              
ATOM   3457  H   ASP Q 214     122.565  86.217 103.349  1.00  1.00              
ATOM   3458  CA  ASP Q 214     123.796  87.711 102.619  1.00  1.00              
ATOM   3459  HA  ASP Q 214     123.883  88.126 101.615  1.00  1.00              
ATOM   3460  CB  ASP Q 214     122.795  88.536 103.445  1.00  1.00              
ATOM   3461  HB1 ASP Q 214     121.868  88.594 102.895  1.00  1.00              
ATOM   3462  HB2 ASP Q 214     123.138  89.564 103.568  1.00  1.00              
ATOM   3463  CG  ASP Q 214     122.501  87.914 104.822  1.00  1.00              
ATOM   3464  OD1 ASP Q 214     122.892  88.516 105.834  1.00  1.00              
ATOM   3465  OD2 ASP Q 214     121.760  86.898 104.893  1.00  1.00              
ATOM   3466  C   ASP Q 214     125.152  87.778 103.325  1.00  1.00              
ATOM   3467  O   ASP Q 214     125.655  86.825 103.923  1.00  1.00              
ATOM   3468  N   ASP Q 215     125.622  89.008 103.327  1.00  1.00              
ATOM   3469  H   ASP Q 215     125.140  89.668 102.722  1.00  1.00              
ATOM   3470  CA  ASP Q 215     126.596  89.660 104.173  1.00  1.00              
ATOM   3471  HA  ASP Q 215     126.638  89.212 105.165  1.00  1.00              
ATOM   3472  CB  ASP Q 215     127.958  89.564 103.442  1.00  1.00              
ATOM   3473  HB1 ASP Q 215     128.751  89.988 104.048  1.00  1.00              
ATOM   3474  HB2 ASP Q 215     127.904  90.165 102.532  1.00  1.00              
ATOM   3475  CG  ASP Q 215     128.391  88.152 103.047  1.00  1.00              
ATOM   3476  OD1 ASP Q 215     129.143  87.498 103.805  1.00  1.00              
ATOM   3477  OD2 ASP Q 215     128.103  87.718 101.909  1.00  1.00              
ATOM   3478  C   ASP Q 215     126.166  91.145 104.233  1.00  1.00              
ATOM   3479  O   ASP Q 215     125.244  91.544 103.501  1.00  1.00              
ATOM   3480  N   PRO Q 216     126.808  92.004 105.044  1.00  1.00              
ATOM   3481  CD  PRO Q 216     127.810  91.722 106.064  1.00  1.00              
ATOM   3482  HD1 PRO Q 216     128.634  91.118 105.698  1.00  1.00              
ATOM   3483  HD2 PRO Q 216     127.343  91.217 106.907  1.00  1.00              
ATOM   3484  CG  PRO Q 216     128.350  93.082 106.496  1.00  1.00              
ATOM   3485  HG1 PRO Q 216     129.196  93.351 105.862  1.00  1.00              
ATOM   3486  HG2 PRO Q 216     128.642  93.084 107.547  1.00  1.00              
ATOM   3487  CB  PRO Q 216     127.194  94.042 106.227  1.00  1.00              
ATOM   3488  HB1 PRO Q 216     127.558  95.047 106.011  1.00  1.00              
ATOM   3489  HB2 PRO Q 216     126.532  94.074 107.091  1.00  1.00              
ATOM   3490  CA  PRO Q 216     126.454  93.412 105.040  1.00  1.00              
ATOM   3491  HA  PRO Q 216     125.383  93.524 105.209  1.00  1.00              
ATOM   3492  C   PRO Q 216     126.771  94.121 103.721  1.00  1.00              
ATOM   3493  O   PRO Q 216     127.448  93.594 102.829  1.00  1.00              
ATOM   3494  N   ALA Q 217     126.277  95.352 103.615  1.00  1.00              
ATOM   3495  H   ALA Q 217     125.770  95.745 104.409  1.00  1.00              
ATOM   3496  CA  ALA Q 217     126.268  96.119 102.384  1.00  1.00              
ATOM   3497  HA  ALA Q 217     126.746  95.530 101.601  1.00  1.00              
ATOM   3498  CB  ALA Q 217     124.803  96.313 101.950  1.00  1.00              
ATOM   3499  HB1 ALA Q 217     124.759  96.711 100.936  1.00  1.00              
ATOM   3500  HB2 ALA Q 217     124.285  95.352 101.967  1.00  1.00              
ATOM   3501  HB3 ALA Q 217     124.294  96.998 102.627  1.00  1.00              
ATOM   3502  C   ALA Q 217     127.111  97.412 102.488  1.00  1.00              
ATOM   3503  O   ALA Q 217     128.169  97.433 103.118  1.00  1.00              
ATOM   3504  N   LEU Q 218     126.738  98.453 101.730  1.00  1.00              
ATOM   3505  H   LEU Q 218     125.865  98.364 101.232  1.00  1.00              
ATOM   3506  CA  LEU Q 218     127.584  99.622 101.457  1.00  1.00              
ATOM   3507  HA  LEU Q 218     128.299  99.731 102.272  1.00  1.00              
ATOM   3508  CB  LEU Q 218     128.361  99.402 100.136  1.00  1.00              
ATOM   3509  HB1 LEU Q 218     128.815 100.347  99.835  1.00  1.00              
ATOM   3510  HB2 LEU Q 218     127.647  99.121  99.360  1.00  1.00              
ATOM   3511  CG  LEU Q 218     129.496  98.363 100.177  1.00  1.00              
ATOM   3512  HG  LEU Q 218     129.102  97.387 100.457  1.00  1.00              
ATOM   3513  CD1 LEU Q 218     130.114  98.256  98.783  1.00  1.00              
ATOM   3514 1HD1 LEU Q 218     130.883  97.483  98.782  1.00  1.00              
ATOM   3515 2HD1 LEU Q 218     129.346  97.984  98.064  1.00  1.00              
ATOM   3516 3HD1 LEU Q 218     130.557  99.207  98.489  1.00  1.00              
ATOM   3517  CD2 LEU Q 218     130.614  98.769 101.140  1.00  1.00              
ATOM   3518 1HD2 LEU Q 218     131.440  98.062 101.058  1.00  1.00              
ATOM   3519 2HD2 LEU Q 218     130.973  99.772 100.913  1.00  1.00              
ATOM   3520 3HD2 LEU Q 218     130.254  98.730 102.167  1.00  1.00              
ATOM   3521  C   LEU Q 218     126.802 100.966 101.416  1.00  1.00              
ATOM   3522  O   LEU Q 218     126.912 101.802 100.493  1.00  1.00              
ATOM   3523  N   VAL Q 219     126.073 101.165 102.517  1.00  1.00              
ATOM   3524  H   VAL Q 219     125.933 100.332 103.085  1.00  1.00              
ATOM   3525  CA  VAL Q 219     125.963 102.429 103.273  1.00  1.00              
ATOM   3526  HA  VAL Q 219     125.217 102.222 104.040  1.00  1.00              
ATOM   3527  CB  VAL Q 219     127.300 102.618 104.047  1.00  1.00              
ATOM   3528  HB  VAL Q 219     127.709 101.625 104.239  1.00  1.00              
ATOM   3529  CG1 VAL Q 219     128.375 103.388 103.262  1.00  1.00              
ATOM   3530 1HG1 VAL Q 219     129.322 103.319 103.798  1.00  1.00              
ATOM   3531 2HG1 VAL Q 219     128.511 102.941 102.278  1.00  1.00              
ATOM   3532 3HG1 VAL Q 219     128.109 104.437 103.159  1.00  1.00              
ATOM   3533  CG2 VAL Q 219     127.141 103.253 105.435  1.00  1.00              
ATOM   3534 1HG2 VAL Q 219     128.070 103.131 105.992  1.00  1.00              
ATOM   3535 2HG2 VAL Q 219     126.918 104.315 105.376  1.00  1.00              
ATOM   3536 3HG2 VAL Q 219     126.350 102.740 105.984  1.00  1.00              
ATOM   3537  C   VAL Q 219     125.452 103.698 102.567  1.00  1.00              
ATOM   3538  O   VAL Q 219     125.125 103.734 101.377  1.00  1.00              
ATOM   3539  N   SER Q 220     125.438 104.795 103.336  1.00  1.00              
ATOM   3540  H   SER Q 220     125.659 104.664 104.317  1.00  1.00              
ATOM   3541  CA  SER Q 220     125.055 106.167 102.968  1.00  1.00              
ATOM   3542  HA  SER Q 220     123.971 106.231 103.077  1.00  1.00              
ATOM   3543  CB  SER Q 220     125.669 107.177 103.943  1.00  1.00              
ATOM   3544  HB1 SER Q 220     125.142 108.128 103.856  1.00  1.00              
ATOM   3545  HB2 SER Q 220     126.721 107.327 103.697  1.00  1.00              
ATOM   3546  OG  SER Q 220     125.576 106.692 105.270  1.00  1.00              
ATOM   3547  HG  SER Q 220     125.804 107.391 105.893  1.00  1.00              
ATOM   3548  C   SER Q 220     125.365 106.557 101.534  1.00  1.00              
ATOM   3549  O   SER Q 220     124.582 107.264 100.920  1.00  1.00              
ATOM   3550  N   LYS Q 221     126.482 106.044 101.008  1.00  1.00              
ATOM   3551  H   LYS Q 221     126.948 105.369 101.598  1.00  1.00              
ATOM   3552  CA  LYS Q 221     126.936 106.119  99.627  1.00  1.00              
ATOM   3553  HA  LYS Q 221     127.274 107.146  99.496  1.00  1.00              
ATOM   3554  CB  LYS Q 221     128.178 105.203  99.474  1.00  1.00              
ATOM   3555  HB1 LYS Q 221     127.858 104.162  99.397  1.00  1.00              
ATOM   3556  HB2 LYS Q 221     128.782 105.262 100.382  1.00  1.00              
ATOM   3557  CG  LYS Q 221     129.090 105.539  98.278  1.00  1.00              
ATOM   3558  HG1 LYS Q 221     128.488 105.719  97.387  1.00  1.00              
ATOM   3559  HG2 LYS Q 221     129.726 104.673  98.088  1.00  1.00              
ATOM   3560  CD  LYS Q 221     130.000 106.752  98.549  1.00  1.00              
ATOM   3561  HD1 LYS Q 221     130.564 106.569  99.467  1.00  1.00              
ATOM   3562  HD2 LYS Q 221     129.389 107.646  98.682  1.00  1.00              
ATOM   3563  CE  LYS Q 221     130.983 106.966  97.388  1.00  1.00              
ATOM   3564  HE1 LYS Q 221     130.413 107.239  96.492  1.00  1.00              
ATOM   3565  HE2 LYS Q 221     131.491 106.018  97.183  1.00  1.00              
ATOM   3566  NZ  LYS Q 221     131.993 108.014  97.696  1.00  1.00              
ATOM   3567  HZ1 LYS Q 221     132.635 108.130  96.921  1.00  1.00              
ATOM   3568  HZ2 LYS Q 221     131.553 108.910  97.871  1.00  1.00              
ATOM   3569  HZ3 LYS Q 221     132.539 107.755  98.509  1.00  1.00              
ATOM   3570  C   LYS Q 221     125.870 105.977  98.569  1.00  1.00              
ATOM   3571  O   LYS Q 221     125.157 106.919  98.248  1.00  1.00              
ATOM   3572  N   ILE Q 222     125.805 104.812  97.965  1.00  1.00              
ATOM   3573  H   ILE Q 222     126.311 104.024  98.344  1.00  1.00              
ATOM   3574  CA  ILE Q 222     124.822 104.611  96.895  1.00  1.00              
ATOM   3575  HA  ILE Q 222     124.049 105.375  96.956  1.00  1.00              
ATOM   3576  CB  ILE Q 222     125.483 104.829  95.503  1.00  1.00              
ATOM   3577  HB  ILE Q 222     126.474 104.405  95.573  1.00  1.00              
ATOM   3578  CG2 ILE Q 222     124.775 104.204  94.290  1.00  1.00              
ATOM   3579 1HG2 ILE Q 222     123.828 104.693  94.099  1.00  1.00              
ATOM   3580 2HG2 ILE Q 222     125.393 104.295  93.397  1.00  1.00              
ATOM   3581 3HG2 ILE Q 222     124.556 103.155  94.457  1.00  1.00              
ATOM   3582  CG1 ILE Q 222     125.785 106.314  95.175  1.00  1.00              
ATOM   3583 1HG1 ILE Q 222     126.369 106.349  94.255  1.00  1.00              
ATOM   3584 2HG1 ILE Q 222     126.422 106.728  95.955  1.00  1.00              
ATOM   3585  CD1 ILE Q 222     124.583 107.251  94.991  1.00  1.00              
ATOM   3586  HD1 ILE Q 222     124.942 108.267  94.828  1.00  1.00              
ATOM   3587  HD2 ILE Q 222     123.995 106.955  94.124  1.00  1.00              
ATOM   3588  HD3 ILE Q 222     123.950 107.250  95.876  1.00  1.00              
ATOM   3589  C   ILE Q 222     124.014 103.355  97.277  1.00  1.00              
ATOM   3590  O   ILE Q 222     123.183 102.882  96.516  1.00  1.00              
ATOM   3591  N   LEU Q 223     124.135 102.947  98.556  1.00  1.00              
ATOM   3592  H   LEU Q 223     124.909 103.264  99.121  1.00  1.00              
ATOM   3593  CA  LEU Q 223     122.951 102.623  99.323  1.00  1.00              
ATOM   3594  HA  LEU Q 223     122.255 102.155  98.630  1.00  1.00              
ATOM   3595  CB  LEU Q 223     123.267 101.477 100.310  1.00  1.00              
ATOM   3596  HB1 LEU Q 223     124.210 101.649 100.797  1.00  1.00              
ATOM   3597  HB2 LEU Q 223     123.420 100.595  99.687  1.00  1.00              
ATOM   3598  CG  LEU Q 223     122.230 101.108 101.389  1.00  1.00              
ATOM   3599  HG  LEU Q 223     121.234 101.128 100.965  1.00  1.00              
ATOM   3600  CD1 LEU Q 223     122.510  99.677 101.863  1.00  1.00              
ATOM   3601 1HD1 LEU Q 223     122.455  98.985 101.024  1.00  1.00              
ATOM   3602 2HD1 LEU Q 223     123.492  99.612 102.332  1.00  1.00              
ATOM   3603 3HD1 LEU Q 223     121.749  99.393 102.591  1.00  1.00              
ATOM   3604  CD2 LEU Q 223     122.278 102.030 102.612  1.00  1.00              
ATOM   3605 1HD2 LEU Q 223     122.179 103.071 102.323  1.00  1.00              
ATOM   3606 2HD2 LEU Q 223     121.447 101.778 103.273  1.00  1.00              
ATOM   3607 3HD2 LEU Q 223     123.205 101.880 103.155  1.00  1.00              
ATOM   3608  C   LEU Q 223     122.152 103.853  99.801  1.00  1.00              
ATOM   3609  O   LEU Q 223     120.973 103.639 100.058  1.00  1.00              
ATOM   3610  N   ARG Q 224     122.613 105.134  99.676  1.00  1.00              
ATOM   3611  H   ARG Q 224     123.591 105.327  99.531  1.00  1.00              
ATOM   3612  CA  ARG Q 224     121.607 106.188  99.348  1.00  1.00              
ATOM   3613  HA  ARG Q 224     120.971 106.345 100.221  1.00  1.00              
ATOM   3614  CB  ARG Q 224     122.178 107.545  98.893  1.00  1.00              
ATOM   3615  HB1 ARG Q 224     122.855 107.376  98.063  1.00  1.00              
ATOM   3616  HB2 ARG Q 224     122.705 108.012  99.717  1.00  1.00              
ATOM   3617  CG  ARG Q 224     121.107 108.542  98.391  1.00  1.00              
ATOM   3618  HG1 ARG Q 224     120.473 108.845  99.224  1.00  1.00              
ATOM   3619  HG2 ARG Q 224     120.467 108.101  97.629  1.00  1.00              
ATOM   3620  CD  ARG Q 224     121.762 109.762  97.735  1.00  1.00              
ATOM   3621  HD1 ARG Q 224     120.988 110.396  97.299  1.00  1.00              
ATOM   3622  HD2 ARG Q 224     122.398 109.419  96.915  1.00  1.00              
ATOM   3623  NE  ARG Q 224     122.575 110.515  98.704  1.00  1.00              
ATOM   3624  HE  ARG Q 224     123.562 110.323  98.679  1.00  1.00              
ATOM   3625  CZ  ARG Q 224     122.112 111.280  99.669  1.00  1.00              
ATOM   3626  NH1 ARG Q 224     122.933 111.790 100.540  1.00  1.00              
ATOM   3627 1HH1 ARG Q 224     123.906 111.556 100.485  1.00  1.00              
ATOM   3628 2HH1 ARG Q 224     122.588 112.394 101.263  1.00  1.00              
ATOM   3629  NH2 ARG Q 224     120.842 111.546  99.790  1.00  1.00              
ATOM   3630 1HH2 ARG Q 224     120.217 111.116  99.127  1.00  1.00              
ATOM   3631 2HH2 ARG Q 224     120.491 112.133 100.521  1.00  1.00              
ATOM   3632  C   ARG Q 224     120.685 105.729  98.255  1.00  1.00              
ATOM   3633  O   ARG Q 224     119.480 105.690  98.454  1.00  1.00              
ATOM   3634  N   ASP Q 225     121.290 105.370  97.133  1.00  1.00              
ATOM   3635  H   ASP Q 225     122.272 105.537  97.019  1.00  1.00              
ATOM   3636  CA  ASP Q 225     120.496 104.899  96.005  1.00  1.00              
ATOM   3637  HA  ASP Q 225     119.479 105.254  96.159  1.00  1.00              
ATOM   3638  CB  ASP Q 225     120.914 105.614  94.715  1.00  1.00              
ATOM   3639  HB1 ASP Q 225     120.396 105.175  93.861  1.00  1.00              
ATOM   3640  HB2 ASP Q 225     121.982 105.516  94.570  1.00  1.00              
ATOM   3641  CG  ASP Q 225     120.535 107.099  94.817  1.00  1.00              
ATOM   3642  OD1 ASP Q 225     119.335 107.397  94.619  1.00  1.00              
ATOM   3643  OD2 ASP Q 225     121.424 107.907  95.181  1.00  1.00              
ATOM   3644  C   ASP Q 225     120.289 103.378  95.986  1.00  1.00              
ATOM   3645  O   ASP Q 225     120.000 102.801  94.940  1.00  1.00              
ATOM   3646  N   VAL Q 226     120.177 102.769  97.180  1.00  1.00              
ATOM   3647  H   VAL Q 226     120.446 103.309  97.991  1.00  1.00              
ATOM   3648  CA  VAL Q 226     119.091 101.779  97.411  1.00  1.00              
ATOM   3649  HA  VAL Q 226     118.986 101.165  96.516  1.00  1.00              
ATOM   3650  CB  VAL Q 226     119.462 100.811  98.557  1.00  1.00              
ATOM   3651  HB  VAL Q 226     119.845 101.395  99.386  1.00  1.00              
ATOM   3652  CG1 VAL Q 226     118.333  99.922  99.093  1.00  1.00              
ATOM   3653 1HG1 VAL Q 226     118.723  99.024  99.570  1.00  1.00              
ATOM   3654 2HG1 VAL Q 226     117.761 100.470  99.840  1.00  1.00              
ATOM   3655 3HG1 VAL Q 226     117.673  99.642  98.276  1.00  1.00              
ATOM   3656  CG2 VAL Q 226     120.559  99.854  98.059  1.00  1.00              
ATOM   3657 1HG2 VAL Q 226     120.959  99.279  98.894  1.00  1.00              
ATOM   3658 2HG2 VAL Q 226     120.140  99.166  97.322  1.00  1.00              
ATOM   3659 3HG2 VAL Q 226     121.374 100.406  97.595  1.00  1.00              
ATOM   3660  C   VAL Q 226     117.753 102.528  97.564  1.00  1.00              
ATOM   3661  O   VAL Q 226     116.994 102.404  98.523  1.00  1.00              
ATOM   3662  N   SER Q 227     117.447 103.321  96.542  1.00  1.00              
ATOM   3663  H   SER Q 227     118.117 103.374  95.786  1.00  1.00              
ATOM   3664  CA  SER Q 227     116.194 104.054  96.396  1.00  1.00              
ATOM   3665  HA  SER Q 227     115.869 104.415  97.372  1.00  1.00              
ATOM   3666  CB  SER Q 227     116.429 105.269  95.470  1.00  1.00              
ATOM   3667  HB1 SER Q 227     115.473 105.719  95.198  1.00  1.00              
ATOM   3668  HB2 SER Q 227     116.930 104.940  94.558  1.00  1.00              
ATOM   3669  OG  SER Q 227     117.200 106.263  96.108  1.00  1.00              
ATOM   3670  HG  SER Q 227     117.811 106.672  95.464  1.00  1.00              
ATOM   3671  C   SER Q 227     115.079 103.212  95.811  1.00  1.00              
ATOM   3672  O   SER Q 227     114.096 103.714  95.258  1.00  1.00              
ATOM   3673  N   HIS Q 228     115.215 101.895  95.941  1.00  1.00              
ATOM   3674  H   HIS Q 228     116.015 101.560  96.459  1.00  1.00              
ATOM   3675  CA  HIS Q 228     114.014 101.095  95.945  1.00  1.00              
ATOM   3676  HA  HIS Q 228     113.458 101.341  95.036  1.00  1.00              
ATOM   3677  CB  HIS Q 228     114.345  99.626  95.839  1.00  1.00              
ATOM   3678  HB1 HIS Q 228     113.409  99.092  95.709  1.00  1.00              
ATOM   3679  HB2 HIS Q 228     114.846  99.325  96.749  1.00  1.00              
ATOM   3680  CG  HIS Q 228     115.203  99.248  94.673  1.00  1.00              
ATOM   3681  ND1 HIS Q 228     114.732  98.878  93.413  1.00  1.00              
ATOM   3682  CE1 HIS Q 228     115.815  98.443  92.753  1.00  1.00              
ATOM   3683  HE1 HIS Q 228     115.799  98.021  91.760  1.00  1.00              
ATOM   3684  NE2 HIS Q 228     116.910  98.536  93.520  1.00  1.00              
ATOM   3685  HE2 HIS Q 228     117.825  98.170  93.296  1.00  1.00              
ATOM   3686  CD2 HIS Q 228     116.548  99.063  94.730  1.00  1.00              
ATOM   3687  HD2 HIS Q 228     117.174  99.181  95.603  1.00  1.00              
ATOM   3688  C   HIS Q 228     113.184 101.483  97.136  1.00  1.00              
ATOM   3689  O   HIS Q 228     113.714 101.728  98.215  1.00  1.00              
ATOM   3690  N   PRO Q 229     111.869 101.341  97.034  1.00  1.00              
ATOM   3691  CD  PRO Q 229     111.047 101.355  95.836  1.00  1.00              
ATOM   3692  HD1 PRO Q 229     111.093 100.384  95.341  1.00  1.00              
ATOM   3693  HD2 PRO Q 229     111.351 102.150  95.154  1.00  1.00              
ATOM   3694  CG  PRO Q 229     109.640 101.608  96.359  1.00  1.00              
ATOM   3695  HG1 PRO Q 229     108.878 101.193  95.700  1.00  1.00              
ATOM   3696  HG2 PRO Q 229     109.493 102.681  96.494  1.00  1.00              
ATOM   3697  CB  PRO Q 229     109.652 100.912  97.722  1.00  1.00              
ATOM   3698  HB1 PRO Q 229     109.325  99.880  97.584  1.00  1.00              
ATOM   3699  HB2 PRO Q 229     108.994 101.417  98.429  1.00  1.00              
ATOM   3700  CA  PRO Q 229     111.124 100.953  98.198  1.00  1.00              
ATOM   3701  HA  PRO Q 229     111.235 101.726  98.955  1.00  1.00              
ATOM   3702  C   PRO Q 229     111.521  99.612  98.807  1.00  1.00              
ATOM   3703  O   PRO Q 229     110.744  99.121  99.616  1.00  1.00              
ATOM   3704  N   GLU Q 230     112.641  99.022  98.347  1.00  1.00              
ATOM   3705  H   GLU Q 230     113.359  99.653  98.029  1.00  1.00              
ATOM   3706  CA  GLU Q 230     112.870  97.619  97.975  1.00  1.00              
ATOM   3707  HA  GLU Q 230     113.199  97.490  96.946  1.00  1.00              
ATOM   3708  CB  GLU Q 230     113.928  97.002  98.886  1.00  1.00              
ATOM   3709  HB1 GLU Q 230     113.951  95.949  98.628  1.00  1.00              
ATOM   3710  HB2 GLU Q 230     113.617  97.111  99.927  1.00  1.00              
ATOM   3711  CG  GLU Q 230     115.353  97.542  98.753  1.00  1.00              
ATOM   3712  HG1 GLU Q 230     115.935  97.156  99.593  1.00  1.00              
ATOM   3713  HG2 GLU Q 230     115.338  98.629  98.841  1.00  1.00              
ATOM   3714  CD  GLU Q 230     116.041  97.116  97.447  1.00  1.00              
ATOM   3715  OE1 GLU Q 230     117.224  97.464  97.285  1.00  1.00              
ATOM   3716  OE2 GLU Q 230     115.411  96.441  96.606  1.00  1.00              
ATOM   3717  C   GLU Q 230     111.571  96.867  98.163  1.00  1.00              
ATOM   3718  O   GLU Q 230     111.150  96.510  99.275  1.00  1.00              
ATOM   3719  N   THR Q 231     110.847  96.812  97.062  1.00  1.00              
ATOM   3720  H   THR Q 231     111.225  97.182  96.200  1.00  1.00              
ATOM   3721  CA  THR Q 231     109.431  96.543  97.113  1.00  1.00              
ATOM   3722  HA  THR Q 231     109.004  97.077  97.961  1.00  1.00              
ATOM   3723  CB  THR Q 231     108.724  97.045  95.835  1.00  1.00              
ATOM   3724  HB  THR Q 231     108.861  96.325  95.032  1.00  1.00              
ATOM   3725  CG2 THR Q 231     107.230  97.271  96.049  1.00  1.00              
ATOM   3726 1HG2 THR Q 231     106.782  97.628  95.121  1.00  1.00              
ATOM   3727 2HG2 THR Q 231     106.752  96.332  96.327  1.00  1.00              
ATOM   3728 3HG2 THR Q 231     107.073  98.011  96.833  1.00  1.00              
ATOM   3729  OG1 THR Q 231     109.257  98.266  95.373  1.00  1.00              
ATOM   3730  HG1 THR Q 231     109.237  98.198  94.405  1.00  1.00              
ATOM   3731  C   THR Q 231     109.200  95.067  97.291  1.00  1.00              
ATOM   3732  O   THR Q 231     109.141  94.335  96.304  1.00  1.00              
ATOM   3733  N   SER Q 232     109.205  94.648  98.559  1.00  1.00              
ATOM   3734  H   SER Q 232     109.291  95.388  99.244  1.00  1.00              
ATOM   3735  CA  SER Q 232     109.844  93.398  98.949  1.00  1.00              
ATOM   3736  HA  SER Q 232     109.854  93.347 100.035  1.00  1.00              
ATOM   3737  CB  SER Q 232     109.041  92.206  98.367  1.00  1.00              
ATOM   3738  HB1 SER Q 232     109.631  91.298  98.427  1.00  1.00              
ATOM   3739  HB2 SER Q 232     108.826  92.330  97.311  1.00  1.00              
ATOM   3740  OG  SER Q 232     107.827  92.013  99.056  1.00  1.00              
ATOM   3741  HG  SER Q 232     107.312  92.822  98.947  1.00  1.00              
ATOM   3742  C   SER Q 232     111.294  93.351  98.468  1.00  1.00              
ATOM   3743  O   SER Q 232     111.559  92.702  97.481  1.00  1.00              
ATOM   3744  N   LEU Q 233     112.272  93.879  99.211  1.00  1.00              
ATOM   3745  H   LEU Q 233     112.063  94.581  99.910  1.00  1.00              
ATOM   3746  CA  LEU Q 233     113.582  93.226  99.229  1.00  1.00              
ATOM   3747  HA  LEU Q 233     114.013  93.253  98.226  1.00  1.00              
ATOM   3748  CB  LEU Q 233     114.558  93.832 100.273  1.00  1.00              
ATOM   3749  HB1 LEU Q 233     114.245  93.503 101.261  1.00  1.00              
ATOM   3750  HB2 LEU Q 233     114.524  94.912 100.296  1.00  1.00              
ATOM   3751  CG  LEU Q 233     116.020  93.389 100.122  1.00  1.00              
ATOM   3752  HG  LEU Q 233     116.058  92.303 100.124  1.00  1.00              
ATOM   3753  CD1 LEU Q 233     116.689  93.896  98.854  1.00  1.00              
ATOM   3754 1HD1 LEU Q 233     116.114  93.623  97.972  1.00  1.00              
ATOM   3755 2HD1 LEU Q 233     116.764  94.981  98.893  1.00  1.00              
ATOM   3756 3HD1 LEU Q 233     117.693  93.488  98.762  1.00  1.00              
ATOM   3757  CD2 LEU Q 233     116.843  93.897 101.305  1.00  1.00              
ATOM   3758 1HD2 LEU Q 233     116.767  94.984 101.371  1.00  1.00              
ATOM   3759 2HD2 LEU Q 233     116.471  93.457 102.226  1.00  1.00              
ATOM   3760 3HD2 LEU Q 233     117.892  93.626 101.186  1.00  1.00              
ATOM   3761  C   LEU Q 233     113.368  91.781  99.661  1.00  1.00              
ATOM   3762  O   LEU Q 233     113.962  90.845  99.125  1.00  1.00              
ATOM   3763  N   THR Q 234     112.459  91.704 100.648  1.00  1.00              
ATOM   3764  H   THR Q 234     112.133  92.604 100.970  1.00  1.00              
ATOM   3765  CA  THR Q 234     111.816  90.567 101.267  1.00  1.00              
ATOM   3766  HA  THR Q 234     111.624  90.814 102.298  1.00  1.00              
ATOM   3767  CB  THR Q 234     110.461  90.235 100.625  1.00  1.00              
ATOM   3768  HB  THR Q 234     110.561  90.255  99.544  1.00  1.00              
ATOM   3769  CG2 THR Q 234     109.798  88.909 101.020  1.00  1.00              
ATOM   3770 1HG2 THR Q 234     110.331  88.072 100.575  1.00  1.00              
ATOM   3771 2HG2 THR Q 234     109.797  88.800 102.103  1.00  1.00              
ATOM   3772 3HG2 THR Q 234     108.767  88.897 100.667  1.00  1.00              
ATOM   3773  OG1 THR Q 234     109.565  91.209 101.068  1.00  1.00              
ATOM   3774  HG1 THR Q 234     108.831  91.271 100.439  1.00  1.00              
ATOM   3775  C   THR Q 234     112.674  89.315 101.174  1.00  1.00              
ATOM   3776  O   THR Q 234     112.811  88.608 100.196  1.00  1.00              
ATOM   3777  N   ILE Q 235     113.254  89.127 102.343  1.00  1.00              
ATOM   3778  H   ILE Q 235     112.827  89.604 103.126  1.00  1.00              
ATOM   3779  CA  ILE Q 235     114.528  88.559 102.681  1.00  1.00              
ATOM   3780  HA  ILE Q 235     114.932  88.004 101.831  1.00  1.00              
ATOM   3781  CB  ILE Q 235     115.378  89.820 102.956  1.00  1.00              
ATOM   3782  HB  ILE Q 235     115.295  90.396 102.033  1.00  1.00              
ATOM   3783  CG2 ILE Q 235     114.848  90.768 104.050  1.00  1.00              
ATOM   3784 1HG2 ILE Q 235     114.672  90.248 104.984  1.00  1.00              
ATOM   3785 2HG2 ILE Q 235     113.917  91.226 103.730  1.00  1.00              
ATOM   3786 3HG2 ILE Q 235     115.564  91.565 104.247  1.00  1.00              
ATOM   3787  CG1 ILE Q 235     116.867  89.525 103.091  1.00  1.00              
ATOM   3788 1HG1 ILE Q 235     117.133  88.706 102.426  1.00  1.00              
ATOM   3789 2HG1 ILE Q 235     117.042  89.199 104.111  1.00  1.00              
ATOM   3790  CD1 ILE Q 235     117.703  90.766 102.729  1.00  1.00              
ATOM   3791  HD1 ILE Q 235     117.682  91.500 103.535  1.00  1.00              
ATOM   3792  HD2 ILE Q 235     117.336  91.238 101.824  1.00  1.00              
ATOM   3793  HD3 ILE Q 235     118.737  90.482 102.547  1.00  1.00              
ATOM   3794  C   ILE Q 235     114.114  87.614 103.776  1.00  1.00              
ATOM   3795  O   ILE Q 235     113.187  87.905 104.519  1.00  1.00              
ATOM   3796  N   ARG Q 236     114.821  86.507 103.927  1.00  1.00              
ATOM   3797  H   ARG Q 236     115.571  86.357 103.269  1.00  1.00              
ATOM   3798  CA  ARG Q 236     115.017  85.994 105.284  1.00  1.00              
ATOM   3799  HA  ARG Q 236     114.074  85.923 105.819  1.00  1.00              
ATOM   3800  CB  ARG Q 236     115.611  84.565 105.097  1.00  1.00              
ATOM   3801  HB1 ARG Q 236     116.474  84.602 104.429  1.00  1.00              
ATOM   3802  HB2 ARG Q 236     114.851  83.947 104.616  1.00  1.00              
ATOM   3803  CG  ARG Q 236     116.022  83.806 106.381  1.00  1.00              
ATOM   3804  HG1 ARG Q 236     115.707  82.769 106.261  1.00  1.00              
ATOM   3805  HG2 ARG Q 236     115.464  84.221 107.222  1.00  1.00              
ATOM   3806  CD  ARG Q 236     117.524  83.819 106.699  1.00  1.00              
ATOM   3807  HD1 ARG Q 236     117.676  83.235 107.608  1.00  1.00              
ATOM   3808  HD2 ARG Q 236     117.848  84.836 106.887  1.00  1.00              
ATOM   3809  NE  ARG Q 236     118.393  83.256 105.649  1.00  1.00              
ATOM   3810  HE  ARG Q 236     117.979  82.968 104.782  1.00  1.00              
ATOM   3811  CZ  ARG Q 236     119.706  83.124 105.738  1.00  1.00              
ATOM   3812  NH1 ARG Q 236     120.390  82.603 104.775  1.00  1.00              
ATOM   3813 1HH1 ARG Q 236     120.017  82.700 103.839  1.00  1.00              
ATOM   3814 2HH1 ARG Q 236     121.390  82.588 104.911  1.00  1.00              
ATOM   3815  NH2 ARG Q 236     120.419  83.508 106.754  1.00  1.00              
ATOM   3816 1HH2 ARG Q 236     120.029  84.164 107.419  1.00  1.00              
ATOM   3817 2HH2 ARG Q 236     121.428  83.469 106.675  1.00  1.00              
ATOM   3818  C   ARG Q 236     115.920  87.006 105.914  1.00  1.00              
ATOM   3819  O   ARG Q 236     117.147  86.810 105.885  1.00  1.00              
ATOM   3820  N   ASP Q 237     115.392  88.187 106.205  1.00  1.00              
ATOM   3821  H   ASP Q 237     114.529  88.285 105.694  1.00  1.00              
ATOM   3822  CA  ASP Q 237     115.145  88.874 107.481  1.00  1.00              
ATOM   3823  HA  ASP Q 237     115.429  89.924 107.408  1.00  1.00              
ATOM   3824  CB  ASP Q 237     113.618  88.855 107.601  1.00  1.00              
ATOM   3825  HB1 ASP Q 237     113.232  89.449 106.773  1.00  1.00              
ATOM   3826  HB2 ASP Q 237     113.383  89.402 108.486  1.00  1.00              
ATOM   3827  CG  ASP Q 237     112.992  87.471 107.579  1.00  1.00              
ATOM   3828  OD1 ASP Q 237     113.585  86.507 108.129  1.00  1.00              
ATOM   3829  OD2 ASP Q 237     111.886  87.322 107.033  1.00  1.00              
ATOM   3830  C   ASP Q 237     115.911  88.300 108.716  1.00  1.00              
ATOM   3831  O   ASP Q 237     115.597  88.559 109.871  1.00  1.00              
ATOM   3832  N   VAL Q 238     116.989  87.592 108.376  1.00  1.00              
ATOM   3833  H   VAL Q 238     117.114  87.573 107.374  1.00  1.00              
ATOM   3834  CA  VAL Q 238     118.137  87.034 109.068  1.00  1.00              
ATOM   3835  HA  VAL Q 238     118.397  87.736 109.853  1.00  1.00              
ATOM   3836  CB  VAL Q 238     117.792  85.679 109.751  1.00  1.00              
ATOM   3837  HB  VAL Q 238     117.838  84.887 109.021  1.00  1.00              
ATOM   3838  CG1 VAL Q 238     118.779  85.309 110.866  1.00  1.00              
ATOM   3839 1HG1 VAL Q 238     119.806  85.319 110.510  1.00  1.00              
ATOM   3840 2HG1 VAL Q 238     118.685  86.007 111.689  1.00  1.00              
ATOM   3841 3HG1 VAL Q 238     118.571  84.305 111.236  1.00  1.00              
ATOM   3842  CG2 VAL Q 238     116.408  85.591 110.404  1.00  1.00              
ATOM   3843 1HG2 VAL Q 238     116.276  84.637 110.912  1.00  1.00              
ATOM   3844 2HG2 VAL Q 238     116.276  86.397 111.124  1.00  1.00              
ATOM   3845 3HG2 VAL Q 238     115.626  85.666 109.648  1.00  1.00              
ATOM   3846  C   VAL Q 238     119.371  86.933 108.060  1.00  1.00              
ATOM   3847  O   VAL Q 238     120.042  85.911 108.150  1.00  1.00              
ATOM   3848  N   SER Q 239     119.769  87.754 107.030  1.00  1.00              
ATOM   3849  H   SER Q 239     120.524  87.299 106.525  1.00  1.00              
ATOM   3850  CA  SER Q 239     119.526  89.137 106.432  1.00  1.00              
ATOM   3851  HA  SER Q 239     120.378  89.711 106.754  1.00  1.00              
ATOM   3852  CB  SER Q 239     119.634  89.209 104.924  1.00  1.00              
ATOM   3853  HB1 SER Q 239     120.642  89.511 104.657  1.00  1.00              
ATOM   3854  HB2 SER Q 239     119.022  90.020 104.587  1.00  1.00              
ATOM   3855  OG  SER Q 239     119.316  88.002 104.251  1.00  1.00              
ATOM   3856  HG  SER Q 239     119.981  87.348 104.520  1.00  1.00              
ATOM   3857  C   SER Q 239     118.379  89.882 107.056  1.00  1.00              
ATOM   3858  O   SER Q 239     117.461  90.312 106.369  1.00  1.00              
ATOM   3859  N   LEU Q 240     118.460  90.005 108.384  1.00  1.00              
ATOM   3860  H   LEU Q 240     119.229  89.554 108.852  1.00  1.00              
ATOM   3861  CA  LEU Q 240     117.653  90.935 109.151  1.00  1.00              
ATOM   3862  HA  LEU Q 240     116.622  90.751 108.882  1.00  1.00              
ATOM   3863  CB  LEU Q 240     117.803  90.888 110.659  1.00  1.00              
ATOM   3864  HB1 LEU Q 240     118.609  91.543 110.937  1.00  1.00              
ATOM   3865  HB2 LEU Q 240     118.022  89.871 110.959  1.00  1.00              
ATOM   3866  CG  LEU Q 240     116.606  91.340 111.511  1.00  1.00              
ATOM   3867  HG  LEU Q 240     116.073  90.452 111.845  1.00  1.00              
ATOM   3868  CD1 LEU Q 240     117.074  92.132 112.731  1.00  1.00              
ATOM   3869 1HD1 LEU Q 240     117.445  93.111 112.438  1.00  1.00              
ATOM   3870 2HD1 LEU Q 240     116.236  92.262 113.407  1.00  1.00              
ATOM   3871 3HD1 LEU Q 240     117.877  91.603 113.231  1.00  1.00              
ATOM   3872  CD2 LEU Q 240     115.579  92.212 110.821  1.00  1.00              
ATOM   3873 1HD2 LEU Q 240     114.760  92.352 111.508  1.00  1.00              
ATOM   3874 2HD2 LEU Q 240     115.983  93.180 110.564  1.00  1.00              
ATOM   3875 3HD2 LEU Q 240     115.223  91.779 109.901  1.00  1.00              
ATOM   3876  C   LEU Q 240     117.946  92.285 108.518  1.00  1.00              
ATOM   3877  O   LEU Q 240     117.170  92.792 107.732  1.00  1.00              
ATOM   3878  N   GLU Q 241     119.220  92.655 108.679  1.00  1.00              
ATOM   3879  H   GLU Q 241     119.541  92.674 109.639  1.00  1.00              
ATOM   3880  CA  GLU Q 241     119.799  93.573 107.727  1.00  1.00              
ATOM   3881  HA  GLU Q 241     119.145  93.523 106.867  1.00  1.00              
ATOM   3882  CB  GLU Q 241     119.692  95.045 108.064  1.00  1.00              
ATOM   3883  HB1 GLU Q 241     120.049  95.584 107.197  1.00  1.00              
ATOM   3884  HB2 GLU Q 241     120.375  95.326 108.826  1.00  1.00              
ATOM   3885  CG  GLU Q 241     118.265  95.546 108.353  1.00  1.00              
ATOM   3886  HG1 GLU Q 241     117.640  95.327 107.490  1.00  1.00              
ATOM   3887  HG2 GLU Q 241     118.346  96.629 108.436  1.00  1.00              
ATOM   3888  CD  GLU Q 241     117.535  95.053 109.617  1.00  1.00              
ATOM   3889  OE1 GLU Q 241     118.103  94.272 110.422  1.00  1.00              
ATOM   3890  OE2 GLU Q 241     116.515  95.687 109.926  1.00  1.00              
ATOM   3891  C   GLU Q 241     121.048  93.087 107.013  1.00  1.00              
ATOM   3892  O   GLU Q 241     121.109  93.114 105.791  1.00  1.00              
ATOM   3893  N   THR Q 242     121.872  92.358 107.748  1.00  1.00              
ATOM   3894  H   THR Q 242     121.973  92.643 108.714  1.00  1.00              
ATOM   3895  CA  THR Q 242     122.569  91.130 107.319  1.00  1.00              
ATOM   3896  HA  THR Q 242     122.158  90.786 106.372  1.00  1.00              
ATOM   3897  CB  THR Q 242     124.057  91.457 107.082  1.00  1.00              
ATOM   3898  HB  THR Q 242     124.111  92.158 106.251  1.00  1.00              
ATOM   3899  CG2 THR Q 242     124.728  92.104 108.301  1.00  1.00              
ATOM   3900 1HG2 THR Q 242     124.537  91.520 109.200  1.00  1.00              
ATOM   3901 2HG2 THR Q 242     125.802  92.155 108.150  1.00  1.00              
ATOM   3902 3HG2 THR Q 242     124.353  93.118 108.437  1.00  1.00              
ATOM   3903  OG1 THR Q 242     124.835  90.334 106.745  1.00  1.00              
ATOM   3904  HG1 THR Q 242     124.235  89.572 106.652  1.00  1.00              
ATOM   3905  C   THR Q 242     122.391  90.035 108.375  1.00  1.00              
ATOM   3906  O   THR Q 242     123.238  89.184 108.612  1.00  1.00              
ATOM   3907  N   GLN Q 243     121.277  90.187 109.095  1.00  1.00              
ATOM   3908  H   GLN Q 243     120.703  90.959 108.790  1.00  1.00              
ATOM   3909  CA  GLN Q 243     120.854  89.579 110.350  1.00  1.00              
ATOM   3910  HA  GLN Q 243     119.855  89.195 110.235  1.00  1.00              
ATOM   3911  CB  GLN Q 243     121.729  88.361 110.753  1.00  1.00              
ATOM   3912  HB1 GLN Q 243     122.752  88.706 110.908  1.00  1.00              
ATOM   3913  HB2 GLN Q 243     121.702  87.653 109.923  1.00  1.00              
ATOM   3914  CG  GLN Q 243     121.349  87.590 112.025  1.00  1.00              
ATOM   3915  HG1 GLN Q 243     120.273  87.454 112.051  1.00  1.00              
ATOM   3916  HG2 GLN Q 243     121.641  88.174 112.897  1.00  1.00              
ATOM   3917  CD  GLN Q 243     122.032  86.215 112.123  1.00  1.00              
ATOM   3918  OE1 GLN Q 243     121.523  85.275 112.701  1.00  1.00              
ATOM   3919  NE2 GLN Q 243     123.219  86.026 111.583  1.00  1.00              
ATOM   3920 1HE2 GLN Q 243     123.655  86.774 111.069  1.00  1.00              
ATOM   3921 2HE2 GLN Q 243     123.627  85.115 111.691  1.00  1.00              
ATOM   3922  C   GLN Q 243     120.822  90.591 111.486  1.00  1.00              
ATOM   3923  O   GLN Q 243     120.166  90.351 112.496  1.00  1.00              
ATOM   3924  N   GLU Q 244     121.410  91.755 111.229  1.00  1.00              
ATOM   3925  H   GLU Q 244     122.099  91.804 110.495  1.00  1.00              
ATOM   3926  CA  GLU Q 244     120.916  93.023 111.718  1.00  1.00              
ATOM   3927  HA  GLU Q 244     119.829  93.051 111.718  1.00  1.00              
ATOM   3928  CB  GLU Q 244     121.370  93.215 113.183  1.00  1.00              
ATOM   3929  HB1 GLU Q 244     121.079  92.350 113.778  1.00  1.00              
ATOM   3930  HB2 GLU Q 244     120.841  94.064 113.605  1.00  1.00              
ATOM   3931  CG  GLU Q 244     122.880  93.453 113.365  1.00  1.00              
ATOM   3932  HG1 GLU Q 244     123.185  94.342 112.812  1.00  1.00              
ATOM   3933  HG2 GLU Q 244     123.425  92.599 112.956  1.00  1.00              
ATOM   3934  CD  GLU Q 244     123.235  93.650 114.843  1.00  1.00              
ATOM   3935  OE1 GLU Q 244     124.046  92.841 115.346  1.00  1.00              
ATOM   3936  OE2 GLU Q 244     122.697  94.605 115.453  1.00  1.00              
ATOM   3937  C   GLU Q 244     121.398  94.255 110.891  1.00  1.00              
ATOM   3938  O   GLU Q 244     122.261  94.004 110.051  1.00  1.00              
ATOM   3939  N   LEU Q 245     121.071  95.569 111.046  1.00  1.00              
ATOM   3940  H   LEU Q 245     121.813  96.113 110.617  1.00  1.00              
ATOM   3941  CA  LEU Q 245     119.866  96.477 111.258  1.00  1.00              
ATOM   3942  HA  LEU Q 245     118.957  96.153 110.879  1.00  1.00              
ATOM   3943  CB  LEU Q 245     119.630  96.735 112.766  1.00  1.00              
ATOM   3944  HB1 LEU Q 245     119.657  95.792 113.303  1.00  1.00              
ATOM   3945  HB2 LEU Q 245     118.609  97.106 112.869  1.00  1.00              
ATOM   3946  CG  LEU Q 245     120.555  97.761 113.466  1.00  1.00              
ATOM   3947  HG  LEU Q 245     120.386  98.735 113.022  1.00  1.00              
ATOM   3948  CD1 LEU Q 245     120.179  97.898 114.936  1.00  1.00              
ATOM   3949 1HD1 LEU Q 245     120.787  98.669 115.407  1.00  1.00              
ATOM   3950 2HD1 LEU Q 245     119.130  98.177 115.016  1.00  1.00              
ATOM   3951 3HD1 LEU Q 245     120.366  96.948 115.439  1.00  1.00              
ATOM   3952  CD2 LEU Q 245     122.049  97.448 113.428  1.00  1.00              
ATOM   3953 1HD2 LEU Q 245     122.225  96.456 113.838  1.00  1.00              
ATOM   3954 2HD2 LEU Q 245     122.431  97.475 112.412  1.00  1.00              
ATOM   3955 3HD2 LEU Q 245     122.606  98.176 114.014  1.00  1.00              
ATOM   3956  C   LEU Q 245     120.205  97.757 110.554  1.00  1.00              
ATOM   3957  O   LEU Q 245     121.361  98.088 110.283  1.00  1.00              
ATOM   3958  N   LEU Q 246     119.135  98.474 110.311  1.00  1.00              
ATOM   3959  H   LEU Q 246     118.241  98.031 110.496  1.00  1.00              
ATOM   3960  CA  LEU Q 246     119.086  99.798 109.753  1.00  1.00              
ATOM   3961  HA  LEU Q 246     118.077  99.898 109.421  1.00  1.00              
ATOM   3962  CB  LEU Q 246     119.274 100.851 110.877  1.00  1.00              
ATOM   3963  HB1 LEU Q 246     118.619 100.561 111.699  1.00  1.00              
ATOM   3964  HB2 LEU Q 246     118.907 101.810 110.511  1.00  1.00              
ATOM   3965  CG  LEU Q 246     120.693 101.094 111.449  1.00  1.00              
ATOM   3966  HG  LEU Q 246     121.193 100.157 111.657  1.00  1.00              
ATOM   3967  CD1 LEU Q 246     121.604 101.923 110.546  1.00  1.00              
ATOM   3968 1HD1 LEU Q 246     122.516 102.194 111.076  1.00  1.00              
ATOM   3969 2HD1 LEU Q 246     121.888 101.330 109.677  1.00  1.00              
ATOM   3970 3HD1 LEU Q 246     121.087 102.821 110.210  1.00  1.00              
ATOM   3971  CD2 LEU Q 246     120.552 101.849 112.775  1.00  1.00              
ATOM   3972 1HD2 LEU Q 246     121.538 102.011 113.210  1.00  1.00              
ATOM   3973 2HD2 LEU Q 246     120.065 102.811 112.608  1.00  1.00              
ATOM   3974 3HD2 LEU Q 246     119.960 101.256 113.472  1.00  1.00              
ATOM   3975  C   LEU Q 246     119.821 100.123 108.484  1.00  1.00              
ATOM   3976  O   LEU Q 246     119.840 101.268 108.041  1.00  1.00              
ATOM   3977  N   GLU Q 247     120.380  99.091 107.897  1.00  1.00              
ATOM   3978  H   GLU Q 247     120.436  98.220 108.397  1.00  1.00              
ATOM   3979  CA  GLU Q 247     120.973  99.199 106.612  1.00  1.00              
ATOM   3980  HA  GLU Q 247     121.316 100.214 106.438  1.00  1.00              
ATOM   3981  CB  GLU Q 247     122.201  98.266 106.579  1.00  1.00              
ATOM   3982  HB1 GLU Q 247     121.908  97.243 106.819  1.00  1.00              
ATOM   3983  HB2 GLU Q 247     122.903  98.603 107.344  1.00  1.00              
ATOM   3984  CG  GLU Q 247     122.921  98.275 105.224  1.00  1.00              
ATOM   3985  HG1 GLU Q 247     123.001  99.314 104.894  1.00  1.00              
ATOM   3986  HG2 GLU Q 247     122.320  97.739 104.488  1.00  1.00              
ATOM   3987  CD  GLU Q 247     124.328  97.658 105.265  1.00  1.00              
ATOM   3988  OE1 GLU Q 247     124.492  96.485 105.675  1.00  1.00              
ATOM   3989  OE2 GLU Q 247     125.243  98.357 104.770  1.00  1.00              
ATOM   3990  C   GLU Q 247     119.959  98.887 105.493  1.00  1.00              
ATOM   3991  O   GLU Q 247     119.904  99.620 104.503  1.00  1.00              
ATOM   3992  N   PRO Q 248     119.219  97.765 105.594  1.00  1.00              
ATOM   3993  CD  PRO Q 248     119.688  96.683 104.730  1.00  1.00              
ATOM   3994  HD1 PRO Q 248     120.559  96.177 105.144  1.00  1.00              
ATOM   3995  HD2 PRO Q 248     119.946  97.077 103.745  1.00  1.00              
ATOM   3996  CG  PRO Q 248     118.545  95.692 104.563  1.00  1.00              
ATOM   3997  HG1 PRO Q 248     118.525  94.985 105.388  1.00  1.00              
ATOM   3998  HG2 PRO Q 248     118.596  95.177 103.604  1.00  1.00              
ATOM   3999  CB  PRO Q 248     117.361  96.636 104.645  1.00  1.00              
ATOM   4000  HB1 PRO Q 248     116.466  96.105 104.937  1.00  1.00              
ATOM   4001  HB2 PRO Q 248     117.228  97.104 103.667  1.00  1.00              
ATOM   4002  CA  PRO Q 248     117.732  97.678 105.707  1.00  1.00              
ATOM   4003  HA  PRO Q 248     117.474  97.289 106.679  1.00  1.00              
ATOM   4004  C   PRO Q 248     116.952  98.965 105.553  1.00  1.00              
ATOM   4005  O   PRO Q 248     117.350 100.038 105.990  1.00  1.00              
ATOM   4006  N   LEU Q 249     115.749  98.791 105.026  1.00  1.00              
ATOM   4007  H   LEU Q 249     115.491  97.878 104.670  1.00  1.00              
ATOM   4008  CA  LEU Q 249     114.703  99.763 105.131  1.00  1.00              
ATOM   4009  HA  LEU Q 249     115.101 100.699 105.530  1.00  1.00              
ATOM   4010  CB  LEU Q 249     114.177 100.062 103.706  1.00  1.00              
ATOM   4011  HB1 LEU Q 249     113.499 100.914 103.764  1.00  1.00              
ATOM   4012  HB2 LEU Q 249     113.627  99.193 103.373  1.00  1.00              
ATOM   4013  CG  LEU Q 249     115.237 100.363 102.623  1.00  1.00              
ATOM   4014  HG  LEU Q 249     115.900  99.507 102.504  1.00  1.00              
ATOM   4015  CD1 LEU Q 249     114.533 100.588 101.283  1.00  1.00              
ATOM   4016 1HD1 LEU Q 249     115.277 100.787 100.507  1.00  1.00              
ATOM   4017 2HD1 LEU Q 249     113.977  99.694 101.006  1.00  1.00              
ATOM   4018 3HD1 LEU Q 249     113.864 101.446 101.345  1.00  1.00              
ATOM   4019  CD2 LEU Q 249     116.077 101.595 102.953  1.00  1.00              
ATOM   4020 1HD2 LEU Q 249     116.747 101.814 102.120  1.00  1.00              
ATOM   4021 2HD2 LEU Q 249     115.437 102.457 103.136  1.00  1.00              
ATOM   4022 3HD2 LEU Q 249     116.689 101.402 103.835  1.00  1.00              
ATOM   4023  C   LEU Q 249     113.718  99.268 106.145  1.00  1.00              
ATOM   4024  O   LEU Q 249     114.080  98.593 107.090  1.00  1.00              
ATOM   4025  N   LYS Q 250     112.444  99.452 105.885  1.00  1.00              
ATOM   4026  H   LYS Q 250     112.178 100.114 105.177  1.00  1.00              
ATOM   4027  CA  LYS Q 250     111.476  98.509 106.392  1.00  1.00              
ATOM   4028  HA  LYS Q 250     111.583  98.512 107.443  1.00  1.00              
ATOM   4029  CB  LYS Q 250     110.019  98.933 106.035  1.00  1.00              
ATOM   4030  HB1 LYS Q 250     109.746  99.792 106.615  1.00  1.00              
ATOM   4031  HB2 LYS Q 250     109.354  98.177 106.458  1.00  1.00              
ATOM   4032  CG  LYS Q 250     109.561  99.121 104.552  1.00  1.00              
ATOM   4033  HG1 LYS Q 250     108.684  99.767 104.590  1.00  1.00              
ATOM   4034  HG2 LYS Q 250     109.179  98.174 104.173  1.00  1.00              
ATOM   4035  CD  LYS Q 250     110.504  99.717 103.477  1.00  1.00              
ATOM   4036  HD1 LYS Q 250     109.913 100.465 102.947  1.00  1.00              
ATOM   4037  HD2 LYS Q 250     111.303 100.293 103.925  1.00  1.00              
ATOM   4038  CE  LYS Q 250     111.040  98.776 102.370  1.00  1.00              
ATOM   4039  HE1 LYS Q 250     111.677  99.364 101.704  1.00  1.00              
ATOM   4040  HE2 LYS Q 250     110.190  98.452 101.764  1.00  1.00              
ATOM   4041  NZ  LYS Q 250     111.785  97.563 102.788  1.00  1.00              
ATOM   4042  HZ1 LYS Q 250     111.252  96.997 103.438  1.00  1.00              
ATOM   4043  HZ2 LYS Q 250     112.027  96.948 102.012  1.00  1.00              
ATOM   4044  HZ3 LYS Q 250     112.692  97.714 103.232  1.00  1.00              
ATOM   4045  C   LYS Q 250     111.625  97.095 105.897  1.00  1.00              
ATOM   4046  O   LYS Q 250     110.803  96.602 105.116  1.00  1.00              
ATOM   4047  N   GLU Q 251     112.719  96.458 106.234  1.00  1.00              
ATOM   4048  H   GLU Q 251     113.371  96.898 106.879  1.00  1.00              
ATOM   4049  CA  GLU Q 251     112.777  95.065 105.979  1.00  1.00              
ATOM   4050  HA  GLU Q 251     112.386  94.995 104.973  1.00  1.00              
ATOM   4051  CB  GLU Q 251     114.209  94.536 105.799  1.00  1.00              
ATOM   4052  HB1 GLU Q 251     114.320  93.572 106.294  1.00  1.00              
ATOM   4053  HB2 GLU Q 251     114.916  95.233 106.249  1.00  1.00              
ATOM   4054  CG  GLU Q 251     114.524  94.345 104.291  1.00  1.00              
ATOM   4055  HG1 GLU Q 251     114.063  93.406 103.992  1.00  1.00              
ATOM   4056  HG2 GLU Q 251     115.599  94.234 104.157  1.00  1.00              
ATOM   4057  CD  GLU Q 251     113.962  95.437 103.348  1.00  1.00              
ATOM   4058  OE1 GLU Q 251     113.023  95.110 102.577  1.00  1.00              
ATOM   4059  OE2 GLU Q 251     114.293  96.637 103.487  1.00  1.00              
ATOM   4060  C   GLU Q 251     111.694  94.200 106.545  1.00  1.00              
ATOM   4061  O   GLU Q 251     110.868  94.623 107.346  1.00  1.00              
ATOM   4062  N   VAL Q 252     111.541  93.027 105.965  1.00  1.00              
ATOM   4063  H   VAL Q 252     112.162  92.695 105.246  1.00  1.00              
ATOM   4064  CA  VAL Q 252     110.364  92.275 106.322  1.00  1.00              
ATOM   4065  HA  VAL Q 252     109.548  92.958 106.537  1.00  1.00              
ATOM   4066  CB  VAL Q 252     109.851  91.335 105.245  1.00  1.00              
ATOM   4067  HB  VAL Q 252     108.975  90.811 105.626  1.00  1.00              
ATOM   4068  CG1 VAL Q 252     109.363  92.138 104.029  1.00  1.00              
ATOM   4069 1HG1 VAL Q 252     108.742  91.489 103.414  1.00  1.00              
ATOM   4070 2HG1 VAL Q 252     108.751  92.975 104.369  1.00  1.00              
ATOM   4071 3HG1 VAL Q 252     110.210  92.517 103.456  1.00  1.00              
ATOM   4072  CG2 VAL Q 252     110.876  90.278 104.829  1.00  1.00              
ATOM   4073 1HG2 VAL Q 252     110.472  89.651 104.040  1.00  1.00              
ATOM   4074 2HG2 VAL Q 252     111.796  90.749 104.503  1.00  1.00              
ATOM   4075 3HG2 VAL Q 252     111.091  89.630 105.680  1.00  1.00              
ATOM   4076  C   VAL Q 252     110.550  91.489 107.655  1.00  1.00              
ATOM   4077  O   VAL Q 252     109.546  91.046 108.192  1.00  1.00              
ATOM   4078  N   ARG Q 253     111.759  91.459 108.250  1.00  1.00              
ATOM   4079  H   ARG Q 253     112.545  91.737 107.678  1.00  1.00              
ATOM   4080  CA  ARG Q 253     111.926  91.910 109.661  1.00  1.00              
ATOM   4081  HA  ARG Q 253     110.928  91.903 109.944  1.00  1.00              
ATOM   4082  CB  ARG Q 253     112.642  90.918 110.576  1.00  1.00              
ATOM   4083  HB1 ARG Q 253     112.845  91.471 111.490  1.00  1.00              
ATOM   4084  HB2 ARG Q 253     113.570  90.569 110.160  1.00  1.00              
ATOM   4085  CG  ARG Q 253     111.825  89.701 111.034  1.00  1.00              
ATOM   4086  HG1 ARG Q 253     110.814  90.043 111.190  1.00  1.00              
ATOM   4087  HG2 ARG Q 253     112.263  89.398 111.984  1.00  1.00              
ATOM   4088  CD  ARG Q 253     111.778  88.433 110.173  1.00  1.00              
ATOM   4089  HD1 ARG Q 253     112.799  88.063 110.072  1.00  1.00              
ATOM   4090  HD2 ARG Q 253     111.331  88.685 109.209  1.00  1.00              
ATOM   4091  NE  ARG Q 253     110.982  87.369 110.798  1.00  1.00              
ATOM   4092  HE  ARG Q 253     110.479  87.640 111.630  1.00  1.00              
ATOM   4093  CZ  ARG Q 253     110.619  86.197 110.318  1.00  1.00              
ATOM   4094  NH1 ARG Q 253     109.769  85.500 111.011  1.00  1.00              
ATOM   4095 1HH1 ARG Q 253     109.051  86.110 111.382  1.00  1.00              
ATOM   4096 2HH1 ARG Q 253     109.379  84.739 110.488  1.00  1.00              
ATOM   4097  NH2 ARG Q 253     110.962  85.688 109.173  1.00  1.00              
ATOM   4098 1HH2 ARG Q 253     111.659  86.190 108.619  1.00  1.00              
ATOM   4099 2HH2 ARG Q 253     110.144  85.438 108.625  1.00  1.00              
ATOM   4100  C   ARG Q 253     112.531  93.344 109.497  1.00  1.00              
ATOM   4101  O   ARG Q 253     113.465  93.557 108.740  1.00  1.00              
ATOM   4102  N   GLU Q 254     111.852  94.289 110.143  1.00  1.00              
ATOM   4103  H   GLU Q 254     111.234  93.815 110.780  1.00  1.00              
ATOM   4104  CA  GLU Q 254     111.577  95.756 110.167  1.00  1.00              
ATOM   4105  HA  GLU Q 254     112.075  96.015 111.108  1.00  1.00              
ATOM   4106  CB  GLU Q 254     112.096  96.754 109.189  1.00  1.00              
ATOM   4107  HB1 GLU Q 254     111.482  96.670 108.338  1.00  1.00              
ATOM   4108  HB2 GLU Q 254     113.147  96.564 108.956  1.00  1.00              
ATOM   4109  CG  GLU Q 254     111.915  98.155 109.806  1.00  1.00              
ATOM   4110  HG1 GLU Q 254     112.689  98.784 109.400  1.00  1.00              
ATOM   4111  HG2 GLU Q 254     112.072  98.172 110.885  1.00  1.00              
ATOM   4112  CD  GLU Q 254     110.580  98.874 109.482  1.00  1.00              
ATOM   4113  OE1 GLU Q 254     109.561  98.251 109.107  1.00  1.00              
ATOM   4114  OE2 GLU Q 254     110.605 100.111 109.501  1.00  1.00              
ATOM   4115  C   GLU Q 254     110.095  95.897 110.470  1.00  1.00              
ATOM   4116  O   GLU Q 254     109.661  96.521 111.436  1.00  1.00              
ATOM   4117  N   GLY Q 255     109.321  95.039 109.778  1.00  1.00              
ATOM   4118  H   GLY Q 255     109.803  94.778 108.926  1.00  1.00              
ATOM   4119  CA  GLY Q 255     108.399  94.066 110.389  1.00  1.00              
ATOM   4120  HA1 GLY Q 255     107.617  93.949 109.640  1.00  1.00              
ATOM   4121  HA2 GLY Q 255     107.938  94.543 111.239  1.00  1.00              
ATOM   4122  C   GLY Q 255     109.018  92.804 110.793  1.00  1.00              
ATOM   4123  O   GLY Q 255     109.994  92.907 111.532  1.00  1.00              
ATOM   4124  N   GLY Q 256     108.377  91.644 110.689  1.00  1.00              
ATOM   4125  H   GLY Q 256     107.767  91.466 109.916  1.00  1.00              
ATOM   4126  CA  GLY Q 256     108.090  90.886 111.944  1.00  1.00              
ATOM   4127  HA1 GLY Q 256     108.926  90.396 112.230  1.00  1.00              
ATOM   4128  HA2 GLY Q 256     107.324  90.182 111.738  1.00  1.00              
ATOM   4129  C   GLY Q 256     107.667  92.040 112.911  1.00  1.00              
ATOM   4130  O   GLY Q 256     106.548  92.537 112.775  1.00  1.00              
ATOM   4131  N   THR Q 257     108.628  92.638 113.644  1.00  1.00              
ATOM   4132  H   THR Q 257     109.550  92.237 113.445  1.00  1.00              
ATOM   4133  CA  THR Q 257     108.912  93.903 114.446  1.00  1.00              
ATOM   4134  HA  THR Q 257     108.980  93.664 115.473  1.00  1.00              
ATOM   4135  CB  THR Q 257     110.288  94.594 114.023  1.00  1.00              
ATOM   4136  HB  THR Q 257     110.095  95.103 113.139  1.00  1.00              
ATOM   4137  CG2 THR Q 257     110.819  95.569 115.062  1.00  1.00              
ATOM   4138 1HG2 THR Q 257     110.612  96.576 114.707  1.00  1.00              
ATOM   4139 2HG2 THR Q 257     110.352  95.446 116.023  1.00  1.00              
ATOM   4140 3HG2 THR Q 257     111.885  95.421 115.182  1.00  1.00              
ATOM   4141  OG1 THR Q 257     111.297  93.737 113.709  1.00  1.00              
ATOM   4142  HG1 THR Q 257     111.141  93.283 112.869  1.00  1.00              
ATOM   4143  C   THR Q 257     108.128  95.155 114.415  1.00  1.00              
ATOM   4144  O   THR Q 257     107.839  95.722 115.425  1.00  1.00              
ATOM   4145  N   ARG Q 258     107.725  95.520 113.186  1.00  1.00              
ATOM   4146  H   ARG Q 258     108.272  95.300 112.349  1.00  1.00              
ATOM   4147  CA  ARG Q 258     106.491  96.201 112.919  1.00  1.00              
ATOM   4148  HA  ARG Q 258     106.647  97.283 113.103  1.00  1.00              
ATOM   4149  CB  ARG Q 258     106.023  96.001 111.481  1.00  1.00              
ATOM   4150  HB1 ARG Q 258     105.972  94.937 111.268  1.00  1.00              
ATOM   4151  HB2 ARG Q 258     106.758  96.442 110.809  1.00  1.00              
ATOM   4152  CG  ARG Q 258     104.648  96.617 111.145  1.00  1.00              
ATOM   4153  HG1 ARG Q 258     104.794  97.393 110.393  1.00  1.00              
ATOM   4154  HG2 ARG Q 258     104.215  97.082 112.030  1.00  1.00              
ATOM   4155  CD  ARG Q 258     103.694  95.553 110.590  1.00  1.00              
ATOM   4156  HD1 ARG Q 258     104.121  95.139 109.675  1.00  1.00              
ATOM   4157  HD2 ARG Q 258     102.768  96.058 110.328  1.00  1.00              
ATOM   4158  NE  ARG Q 258     103.437  94.460 111.551  1.00  1.00              
ATOM   4159  HE  ARG Q 258     103.900  94.496 112.441  1.00  1.00              
ATOM   4160  CZ  ARG Q 258     102.591  93.462 111.390  1.00  1.00              
ATOM   4161  NH1 ARG Q 258     102.561  92.508 112.270  1.00  1.00              
ATOM   4162 1HH1 ARG Q 258     103.189  92.536 113.067  1.00  1.00              
ATOM   4163 2HH1 ARG Q 258     101.788  91.874 112.259  1.00  1.00              
ATOM   4164  NH2 ARG Q 258     101.753  93.428 110.393  1.00  1.00              
ATOM   4165 1HH2 ARG Q 258     101.013  92.753 110.333  1.00  1.00              
ATOM   4166 2HH2 ARG Q 258     101.551  94.323 109.941  1.00  1.00              
ATOM   4167  C   ARG Q 258     105.470  95.749 113.962  1.00  1.00              
ATOM   4168  O   ARG Q 258     104.867  96.595 114.631  1.00  1.00              
ATOM   4169  N   SER Q 259     105.451  94.456 114.294  1.00  1.00              
ATOM   4170  H   SER Q 259     105.886  93.856 113.590  1.00  1.00              
ATOM   4171  CA  SER Q 259     105.492  93.983 115.675  1.00  1.00              
ATOM   4172  HA  SER Q 259     105.917  94.731 116.336  1.00  1.00              
ATOM   4173  CB  SER Q 259     103.964  93.943 116.026  1.00  1.00              
ATOM   4174  HB1 SER Q 259     103.629  94.964 115.937  1.00  1.00              
ATOM   4175  HB2 SER Q 259     103.888  93.607 117.055  1.00  1.00              
ATOM   4176  OG  SER Q 259     103.168  93.163 115.154  1.00  1.00              
ATOM   4177  HG  SER Q 259     102.258  93.421 115.358  1.00  1.00              
ATOM   4178  C   SER Q 259     106.011  92.621 115.890  1.00  1.00              
ATOM   4179  O   SER Q 259     105.658  91.636 115.229  1.00  1.00              
ATOM   4180  N   LEU Q 260     106.827  92.513 116.912  1.00  1.00              
ATOM   4181  H   LEU Q 260     107.088  93.328 117.438  1.00  1.00              
ATOM   4182  CA  LEU Q 260     107.103  91.231 117.545  1.00  1.00              
ATOM   4183  HA  LEU Q 260     107.909  91.434 118.224  1.00  1.00              
ATOM   4184  CB  LEU Q 260     105.888  90.836 118.415  1.00  1.00              
ATOM   4185  HB1 LEU Q 260     105.321  90.019 117.963  1.00  1.00              
ATOM   4186  HB2 LEU Q 260     105.182  91.657 118.493  1.00  1.00              
ATOM   4187  CG  LEU Q 260     106.174  90.443 119.894  1.00  1.00              
ATOM   4188  HG  LEU Q 260     105.208  90.381 120.396  1.00  1.00              
ATOM   4189  CD1 LEU Q 260     106.875  89.105 120.058  1.00  1.00              
ATOM   4190 1HD1 LEU Q 260     106.328  88.349 119.500  1.00  1.00              
ATOM   4191 2HD1 LEU Q 260     107.893  89.154 119.683  1.00  1.00              
ATOM   4192 3HD1 LEU Q 260     106.894  88.826 121.109  1.00  1.00              
ATOM   4193  CD2 LEU Q 260     107.021  91.491 120.626  1.00  1.00              
ATOM   4194 1HD2 LEU Q 260     108.082  91.314 120.461  1.00  1.00              
ATOM   4195 2HD2 LEU Q 260     106.788  92.486 120.257  1.00  1.00              
ATOM   4196 3HD2 LEU Q 260     106.816  91.436 121.696  1.00  1.00              
ATOM   4197  C   LEU Q 260     107.652  90.101 116.670  1.00  1.00              
ATOM   4198  O   LEU Q 260     107.678  88.951 117.066  1.00  1.00              
ATOM   4199  N   THR Q 261     108.258  90.531 115.588  1.00  1.00              
ATOM   4200  H   THR Q 261     108.100  91.451 115.253  1.00  1.00              
ATOM   4201  CA  THR Q 261     109.490  89.993 115.029  1.00  1.00              
ATOM   4202  HA  THR Q 261     109.856  89.494 115.868  1.00  1.00              
ATOM   4203  CB  THR Q 261     109.387  88.693 114.252  1.00  1.00              
ATOM   4204  HB  THR Q 261     109.721  87.872 114.876  1.00  1.00              
ATOM   4205  CG2 THR Q 261     107.960  88.304 113.861  1.00  1.00              
ATOM   4206 1HG2 THR Q 261     107.353  89.165 113.608  1.00  1.00              
ATOM   4207 2HG2 THR Q 261     107.985  87.618 113.017  1.00  1.00              
ATOM   4208 3HG2 THR Q 261     107.515  87.850 114.735  1.00  1.00              
ATOM   4209  OG1 THR Q 261     110.212  88.615 113.160  1.00  1.00              
ATOM   4210  HG1 THR Q 261     111.016  89.107 113.384  1.00  1.00              
ATOM   4211  C   THR Q 261     110.591  91.080 114.866  1.00  1.00              
ATOM   4212  O   THR Q 261     111.149  91.100 113.767  1.00  1.00              
ATOM   4213  N   PHE Q 262     110.766  92.131 115.739  1.00  1.00              
ATOM   4214  H   PHE Q 262     111.122  92.916 115.205  1.00  1.00              
ATOM   4215  CA  PHE Q 262     111.497  92.273 117.068  1.00  1.00              
ATOM   4216  HA  PHE Q 262     112.313  92.991 117.026  1.00  1.00              
ATOM   4217  CB  PHE Q 262     110.556  92.346 118.300  1.00  1.00              
ATOM   4218  HB1 PHE Q 262     111.094  91.881 119.122  1.00  1.00              
ATOM   4219  HB2 PHE Q 262     109.707  91.711 118.114  1.00  1.00              
ATOM   4220  CG  PHE Q 262     110.022  93.650 118.856  1.00  1.00              
ATOM   4221  CD1 PHE Q 262     110.261  93.973 120.200  1.00  1.00              
ATOM   4222  HD1 PHE Q 262     110.813  93.305 120.836  1.00  1.00              
ATOM   4223  CE1 PHE Q 262     109.839  95.203 120.722  1.00  1.00              
ATOM   4224  HE1 PHE Q 262     110.090  95.499 121.730  1.00  1.00              
ATOM   4225  CZ  PHE Q 262     109.122  96.090 119.907  1.00  1.00              
ATOM   4226  HZ  PHE Q 262     108.856  97.059 120.292  1.00  1.00              
ATOM   4227  CE2 PHE Q 262     108.755  95.714 118.606  1.00  1.00              
ATOM   4228  HE2 PHE Q 262     108.170  96.393 118.000  1.00  1.00              
ATOM   4229  CD2 PHE Q 262     109.201  94.486 118.094  1.00  1.00              
ATOM   4230  HD2 PHE Q 262     108.944  94.223 117.091  1.00  1.00              
ATOM   4231  C   PHE Q 262     112.050  90.822 116.966  1.00  1.00              
ATOM   4232  O   PHE Q 262     112.852  90.513 116.104  1.00  1.00              
ATOM   4233  N   GLN Q 263     111.353  89.832 117.588  1.00  1.00              
ATOM   4234  H   GLN Q 263     110.634  90.179 118.197  1.00  1.00              
ATOM   4235  CA  GLN Q 263     111.498  88.357 117.571  1.00  1.00              
ATOM   4236  HA  GLN Q 263     112.109  88.148 118.428  1.00  1.00              
ATOM   4237  CB  GLN Q 263     110.166  87.669 117.884  1.00  1.00              
ATOM   4238  HB1 GLN Q 263     109.583  87.548 116.987  1.00  1.00              
ATOM   4239  HB2 GLN Q 263     109.617  88.288 118.590  1.00  1.00              
ATOM   4240  CG  GLN Q 263     110.206  86.247 118.505  1.00  1.00              
ATOM   4241  HG1 GLN Q 263     110.917  86.240 119.334  1.00  1.00              
ATOM   4242  HG2 GLN Q 263     110.527  85.537 117.739  1.00  1.00              
ATOM   4243  CD  GLN Q 263     108.848  85.766 119.050  1.00  1.00              
ATOM   4244  OE1 GLN Q 263     108.765  84.975 119.962  1.00  1.00              
ATOM   4245  NE2 GLN Q 263     107.730  86.234 118.532  1.00  1.00              
ATOM   4246 1HE2 GLN Q 263     107.730  86.953 117.816  1.00  1.00              
ATOM   4247 2HE2 GLN Q 263     106.881  85.981 119.002  1.00  1.00              
ATOM   4248  C   GLN Q 263     112.289  87.650 116.501  1.00  1.00              
ATOM   4249  O   GLN Q 263     112.316  87.982 115.300  1.00  1.00              
ATOM   4250  N   ASN Q 264     112.927  86.650 117.032  1.00  1.00              
ATOM   4251  H   ASN Q 264     112.659  86.375 117.972  1.00  1.00              
ATOM   4252  CA  ASN Q 264     114.131  86.007 116.544  1.00  1.00              
ATOM   4253  HA  ASN Q 264     114.307  85.172 117.200  1.00  1.00              
ATOM   4254  CB  ASN Q 264     113.891  85.457 115.126  1.00  1.00              
ATOM   4255  HB1 ASN Q 264     114.651  84.718 114.881  1.00  1.00              
ATOM   4256  HB2 ASN Q 264     113.954  86.248 114.379  1.00  1.00              
ATOM   4257  CG  ASN Q 264     112.529  84.775 114.980  1.00  1.00              
ATOM   4258  OD1 ASN Q 264     112.119  84.007 115.831  1.00  1.00              
ATOM   4259  ND2 ASN Q 264     111.765  85.077 113.960  1.00  1.00              
ATOM   4260 1HD2 ASN Q 264     112.064  85.745 113.267  1.00  1.00              
ATOM   4261 2HD2 ASN Q 264     110.873  84.612 113.916  1.00  1.00              
ATOM   4262  C   ASN Q 264     115.328  86.912 116.651  1.00  1.00              
ATOM   4263  O   ASN Q 264     116.238  86.639 117.435  1.00  1.00              
ATOM   4264  N   ILE Q 265     115.230  88.071 116.020  1.00  1.00              
ATOM   4265  H   ILE Q 265     114.436  88.232 115.409  1.00  1.00              
ATOM   4266  CA  ILE Q 265     116.043  89.217 116.360  1.00  1.00              
ATOM   4267  HA  ILE Q 265     116.783  88.870 117.079  1.00  1.00              
ATOM   4268  CB  ILE Q 265     116.917  89.716 115.184  1.00  1.00              
ATOM   4269  HB  ILE Q 265     116.476  90.646 114.852  1.00  1.00              
ATOM   4270  CG2 ILE Q 265     118.348  89.965 115.704  1.00  1.00              
ATOM   4271 1HG2 ILE Q 265     118.946  90.445 114.929  1.00  1.00              
ATOM   4272 2HG2 ILE Q 265     118.329  90.612 116.576  1.00  1.00              
ATOM   4273 3HG2 ILE Q 265     118.833  89.034 115.989  1.00  1.00              
ATOM   4274  CG1 ILE Q 265     117.007  88.774 113.957  1.00  1.00              
ATOM   4275 1HG1 ILE Q 265     117.545  89.289 113.167  1.00  1.00              
ATOM   4276 2HG1 ILE Q 265     116.005  88.577 113.574  1.00  1.00              
ATOM   4277  CD1 ILE Q 265     117.737  87.430 114.143  1.00  1.00              
ATOM   4278  HD1 ILE Q 265     117.423  86.750 113.354  1.00  1.00              
ATOM   4279  HD2 ILE Q 265     118.814  87.588 114.078  1.00  1.00              
ATOM   4280  HD3 ILE Q 265     117.504  86.983 115.105  1.00  1.00              
ATOM   4281  C   ILE Q 265     115.205  90.181 117.191  1.00  1.00              
ATOM   4282  O   ILE Q 265     115.230  91.376 117.005  1.00  1.00              
ATOM   4283  N   ILE Q 266     114.412  89.651 118.154  1.00  1.00              
ATOM   4284  H   ILE Q 266     114.431  88.648 118.255  1.00  1.00              
ATOM   4285  CA  ILE Q 266     113.889  90.452 119.308  1.00  1.00              
ATOM   4286  HA  ILE Q 266     113.506  91.347 119.003  1.00  1.00              
ATOM   4287  CB  ILE Q 266     112.916  89.683 120.290  1.00  1.00              
ATOM   4288  HB  ILE Q 266     111.985  89.521 119.787  1.00  1.00              
ATOM   4289  CG2 ILE Q 266     113.441  88.288 120.712  1.00  1.00              
ATOM   4290 1HG2 ILE Q 266     112.633  87.708 121.151  1.00  1.00              
ATOM   4291 2HG2 ILE Q 266     113.840  87.734 119.866  1.00  1.00              
ATOM   4292 3HG2 ILE Q 266     114.226  88.402 121.461  1.00  1.00              
ATOM   4293  CG1 ILE Q 266     112.462  90.478 121.534  1.00  1.00              
ATOM   4294 1HG1 ILE Q 266     112.180  91.472 121.207  1.00  1.00              
ATOM   4295 2HG1 ILE Q 266     113.272  90.559 122.259  1.00  1.00              
ATOM   4296  CD1 ILE Q 266     111.242  89.883 122.255  1.00  1.00              
ATOM   4297  HD1 ILE Q 266     110.412  89.752 121.560  1.00  1.00              
ATOM   4298  HD2 ILE Q 266     111.493  88.921 122.699  1.00  1.00              
ATOM   4299  HD3 ILE Q 266     110.929  90.558 123.049  1.00  1.00              
ATOM   4300  C   ILE Q 266     115.063  90.732 120.204  1.00  1.00              
ATOM   4301  O   ILE Q 266     115.117  91.677 120.992  1.00  1.00              
ATOM   4302  N   THR Q 267     116.063  89.894 120.068  1.00  1.00              
ATOM   4303  H   THR Q 267     115.886  89.047 119.575  1.00  1.00              
ATOM   4304  CA  THR Q 267     117.414  90.253 120.265  1.00  1.00              
ATOM   4305  HA  THR Q 267     117.578  90.273 121.329  1.00  1.00              
ATOM   4306  CB  THR Q 267     118.315  89.137 119.664  1.00  1.00              
ATOM   4307  HB  THR Q 267     118.511  89.399 118.625  1.00  1.00              
ATOM   4308  CG2 THR Q 267     119.633  88.972 120.408  1.00  1.00              
ATOM   4309 1HG2 THR Q 267     120.233  88.199 119.933  1.00  1.00              
ATOM   4310 2HG2 THR Q 267     120.201  89.900 120.393  1.00  1.00              
ATOM   4311 3HG2 THR Q 267     119.454  88.696 121.445  1.00  1.00              
ATOM   4312  OG1 THR Q 267     117.665  87.876 119.689  1.00  1.00              
ATOM   4313  HG1 THR Q 267     118.015  87.342 118.967  1.00  1.00              
ATOM   4314  C   THR Q 267     117.884  91.606 119.733  1.00  1.00              
ATOM   4315  O   THR Q 267     118.804  92.211 120.257  1.00  1.00              
ATOM   4316  N   THR Q 268     117.199  92.078 118.703  1.00  1.00              
ATOM   4317  H   THR Q 268     116.514  91.485 118.272  1.00  1.00              
ATOM   4318  CA  THR Q 268     117.129  93.444 118.236  1.00  1.00              
ATOM   4319  HA  THR Q 268     117.621  94.069 118.981  1.00  1.00              
ATOM   4320  CB  THR Q 268     117.888  93.654 116.900  1.00  1.00              
ATOM   4321  HB  THR Q 268     117.686  94.653 116.549  1.00  1.00              
ATOM   4322  CG2 THR Q 268     119.398  93.487 117.047  1.00  1.00              
ATOM   4323 1HG2 THR Q 268     119.766  94.160 117.821  1.00  1.00              
ATOM   4324 2HG2 THR Q 268     119.643  92.463 117.326  1.00  1.00              
ATOM   4325 3HG2 THR Q 268     119.900  93.730 116.110  1.00  1.00              
ATOM   4326  OG1 THR Q 268     117.486  92.840 115.841  1.00  1.00              
ATOM   4327  HG1 THR Q 268     118.095  92.993 115.113  1.00  1.00              
ATOM   4328  C   THR Q 268     115.691  93.931 118.185  1.00  1.00              
ATOM   4329  O   THR Q 268     115.193  94.375 117.160  1.00  1.00              
ATOM   4330  N   ASP Q 269     115.019  93.839 119.319  1.00  1.00              
ATOM   4331  H   ASP Q 269     115.545  93.517 120.134  1.00  1.00              
ATOM   4332  CA  ASP Q 269     113.592  94.127 119.536  1.00  1.00              
ATOM   4333  HA  ASP Q 269     113.075  93.297 119.219  1.00  1.00              
ATOM   4334  CB  ASP Q 269     113.416  94.240 121.092  1.00  1.00              
ATOM   4335  HB1 ASP Q 269     113.336  93.267 121.547  1.00  1.00              
ATOM   4336  HB2 ASP Q 269     112.466  94.722 121.284  1.00  1.00              
ATOM   4337  CG  ASP Q 269     114.515  95.022 121.826  1.00  1.00              
ATOM   4338  OD1 ASP Q 269     114.326  96.246 122.012  1.00  1.00              
ATOM   4339  OD2 ASP Q 269     115.555  94.410 122.145  1.00  1.00              
ATOM   4340  C   ASP Q 269     113.072  95.316 118.817  1.00  1.00              
ATOM   4341  O   ASP Q 269     112.496  95.263 117.751  1.00  1.00              
ATOM   4342  N   GLU Q 270     113.379  96.453 119.414  1.00  1.00              
ATOM   4343  H   GLU Q 270     113.823  96.488 120.330  1.00  1.00              
ATOM   4344  CA  GLU Q 270     113.339  97.704 118.785  1.00  1.00              
ATOM   4345  HA  GLU Q 270     112.682  97.643 117.945  1.00  1.00              
ATOM   4346  CB  GLU Q 270     112.847  98.763 119.792  1.00  1.00              
ATOM   4347  HB1 GLU Q 270     113.001  99.710 119.290  1.00  1.00              
ATOM   4348  HB2 GLU Q 270     113.472  98.767 120.686  1.00  1.00              
ATOM   4349  CG  GLU Q 270     111.375  98.778 120.231  1.00  1.00              
ATOM   4350  HG1 GLU Q 270     111.279  98.342 121.227  1.00  1.00              
ATOM   4351  HG2 GLU Q 270     110.801  98.180 119.527  1.00  1.00              
ATOM   4352  CD  GLU Q 270     110.864 100.227 120.213  1.00  1.00              
ATOM   4353  OE1 GLU Q 270     111.597 101.159 120.641  1.00  1.00              
ATOM   4354  OE2 GLU Q 270     109.801 100.500 119.609  1.00  1.00              
ATOM   4355  C   GLU Q 270     114.718  98.134 118.300  1.00  1.00              
ATOM   4356  O   GLU Q 270     115.073  99.295 118.368  1.00  1.00              
ATOM   4357  N   ALA Q 271     115.514  97.200 117.799  1.00  1.00              
ATOM   4358  H   ALA Q 271     115.215  96.231 117.825  1.00  1.00              
ATOM   4359  CA  ALA Q 271     116.602  97.551 116.912  1.00  1.00              
ATOM   4360  HA  ALA Q 271     116.803  98.616 117.032  1.00  1.00              
ATOM   4361  CB  ALA Q 271     117.930  96.943 117.373  1.00  1.00              
ATOM   4362  HB1 ALA Q 271     118.549  97.725 117.813  1.00  1.00              
ATOM   4363  HB2 ALA Q 271     117.767  96.187 118.138  1.00  1.00              
ATOM   4364  HB3 ALA Q 271     118.465  96.527 116.525  1.00  1.00              
ATOM   4365  C   ALA Q 271     116.207  97.470 115.457  1.00  1.00              
ATOM   4366  O   ALA Q 271     116.357  98.468 114.749  1.00  1.00              
ATOM   4367  N   VAL Q 272     115.429  96.459 115.100  1.00  1.00              
ATOM   4368  H   VAL Q 272     115.343  95.635 115.691  1.00  1.00              
ATOM   4369  CA  VAL Q 272     114.501  96.627 113.998  1.00  1.00              
ATOM   4370  HA  VAL Q 272     115.103  97.063 113.199  1.00  1.00              
ATOM   4371  CB  VAL Q 272     113.942  95.326 113.422  1.00  1.00              
ATOM   4372  HB  VAL Q 272     112.886  95.472 113.239  1.00  1.00              
ATOM   4373  CG1 VAL Q 272     114.556  95.105 112.061  1.00  1.00              
ATOM   4374 1HG1 VAL Q 272     115.614  94.861 112.161  1.00  1.00              
ATOM   4375 2HG1 VAL Q 272     114.026  94.313 111.556  1.00  1.00              
ATOM   4376 3HG1 VAL Q 272     114.455  95.994 111.437  1.00  1.00              
ATOM   4377  CG2 VAL Q 272     114.193  94.057 114.251  1.00  1.00              
ATOM   4378 1HG2 VAL Q 272     113.842  93.178 113.710  1.00  1.00              
ATOM   4379 2HG2 VAL Q 272     115.255  93.934 114.451  1.00  1.00              
ATOM   4380 3HG2 VAL Q 272     113.655  94.111 115.193  1.00  1.00              
ATOM   4381  C   VAL Q 272     113.425  97.668 114.216  1.00  1.00              
ATOM   4382  O   VAL Q 272     113.170  98.397 113.274  1.00  1.00              
ATOM   4383  N   SER Q 273     112.868  97.896 115.413  1.00  1.00              
ATOM   4384  H   SER Q 273     112.890  97.179 116.127  1.00  1.00              
ATOM   4385  CA  SER Q 273     112.034  99.107 115.565  1.00  1.00              
ATOM   4386  HA  SER Q 273     111.416  99.174 114.675  1.00  1.00              
ATOM   4387  CB  SER Q 273     111.067  99.174 116.758  1.00  1.00              
ATOM   4388  HB1 SER Q 273     110.364  99.989 116.598  1.00  1.00              
ATOM   4389  HB2 SER Q 273     111.621  99.438 117.648  1.00  1.00              
ATOM   4390  OG  SER Q 273     110.341  97.985 116.959  1.00  1.00              
ATOM   4391  HG  SER Q 273     109.888  98.036 117.812  1.00  1.00              
ATOM   4392  C   SER Q 273     112.853 100.411 115.622  1.00  1.00              
ATOM   4393  O   SER Q 273     112.295 101.506 115.485  1.00  1.00              
ATOM   4394  N   ARG Q 274     114.187 100.357 115.772  1.00  1.00              
ATOM   4395  H   ARG Q 274     114.651  99.472 115.914  1.00  1.00              
ATOM   4396  CA  ARG Q 274     114.985 101.545 115.479  1.00  1.00              
ATOM   4397  HA  ARG Q 274     114.513 102.418 115.931  1.00  1.00              
ATOM   4398  CB  ARG Q 274     116.475 101.520 115.929  1.00  1.00              
ATOM   4399  HB1 ARG Q 274     116.979 102.318 115.377  1.00  1.00              
ATOM   4400  HB2 ARG Q 274     116.941 100.605 115.582  1.00  1.00              
ATOM   4401  CG  ARG Q 274     116.913 101.732 117.389  1.00  1.00              
ATOM   4402  HG1 ARG Q 274     118.003 101.695 117.386  1.00  1.00              
ATOM   4403  HG2 ARG Q 274     116.621 100.910 118.015  1.00  1.00              
ATOM   4404  CD  ARG Q 274     116.537 103.050 118.076  1.00  1.00              
ATOM   4405  HD1 ARG Q 274     116.889 103.877 117.457  1.00  1.00              
ATOM   4406  HD2 ARG Q 274     117.067 103.105 119.028  1.00  1.00              
ATOM   4407  NE  ARG Q 274     115.102 103.242 118.335  1.00  1.00              
ATOM   4408  HE  ARG Q 274     114.679 104.067 117.909  1.00  1.00              
ATOM   4409  CZ  ARG Q 274     114.336 102.691 119.261  1.00  1.00              
ATOM   4410  NH1 ARG Q 274     113.210 103.241 119.579  1.00  1.00              
ATOM   4411 1HH1 ARG Q 274     112.925 104.096 119.092  1.00  1.00              
ATOM   4412 2HH1 ARG Q 274     112.567 102.689 120.131  1.00  1.00              
ATOM   4413  NH2 ARG Q 274     114.603 101.597 119.904  1.00  1.00              
ATOM   4414 1HH2 ARG Q 274     115.240 100.929 119.491  1.00  1.00              
ATOM   4415 2HH2 ARG Q 274     113.878 101.234 120.508  1.00  1.00              
ATOM   4416  C   ARG Q 274     114.998 101.837 114.001  1.00  1.00              
ATOM   4417  O   ARG Q 274     114.848 102.994 113.596  1.00  1.00              
ATOM   4418  N   LEU Q 275     115.143 100.768 113.228  1.00  1.00              
ATOM   4419  H   LEU Q 275     115.297  99.858 113.647  1.00  1.00              
ATOM   4420  CA  LEU Q 275     114.881 100.838 111.819  1.00  1.00              
ATOM   4421  HA  LEU Q 275     115.456 101.689 111.459  1.00  1.00              
ATOM   4422  CB  LEU Q 275     115.415  99.611 111.108  1.00  1.00              
ATOM   4423  HB1 LEU Q 275     114.807  98.741 111.358  1.00  1.00              
ATOM   4424  HB2 LEU Q 275     116.433  99.437 111.458  1.00  1.00              
ATOM   4425  CG  LEU Q 275     115.422  99.793 109.582  1.00  1.00              
ATOM   4426  HG  LEU Q 275     114.408  99.808 109.216  1.00  1.00              
ATOM   4427  CD1 LEU Q 275     116.038 101.103 109.049  1.00  1.00              
ATOM   4428 1HD1 LEU Q 275     115.256 101.857 108.968  1.00  1.00              
ATOM   4429 2HD1 LEU Q 275     116.802 101.494 109.709  1.00  1.00              
ATOM   4430 3HD1 LEU Q 275     116.443 100.959 108.052  1.00  1.00              
ATOM   4431  CD2 LEU Q 275     116.063  98.518 109.054  1.00  1.00              
ATOM   4432 1HD2 LEU Q 275     116.463  98.676 108.064  1.00  1.00              
ATOM   4433 2HD2 LEU Q 275     116.825  98.138 109.708  1.00  1.00              
ATOM   4434 3HD2 LEU Q 275     115.306  97.734 109.016  1.00  1.00              
ATOM   4435  C   LEU Q 275     113.429 101.181 111.469  1.00  1.00              
ATOM   4436  O   LEU Q 275     113.207 101.631 110.363  1.00  1.00              
ATOM   4437  N   LEU Q 276     112.477 101.117 112.406  1.00  1.00              
ATOM   4438  H   LEU Q 276     112.660 100.566 113.226  1.00  1.00              
ATOM   4439  CA  LEU Q 276     111.189 101.786 112.244  1.00  1.00              
ATOM   4440  HA  LEU Q 276     110.864 101.652 111.222  1.00  1.00              
ATOM   4441  CB  LEU Q 276     110.055 101.186 113.121  1.00  1.00              
ATOM   4442  HB1 LEU Q 276     109.235 101.903 113.101  1.00  1.00              
ATOM   4443  HB2 LEU Q 276     110.394 101.142 114.144  1.00  1.00              
ATOM   4444  CG  LEU Q 276     109.440  99.820 112.743  1.00  1.00              
ATOM   4445  HG  LEU Q 276     110.220  99.156 112.374  1.00  1.00              
ATOM   4446  CD1 LEU Q 276     108.730  99.150 113.929  1.00  1.00              
ATOM   4447 1HD1 LEU Q 276     107.750  99.584 114.115  1.00  1.00              
ATOM   4448 2HD1 LEU Q 276     108.626  98.090 113.709  1.00  1.00              
ATOM   4449 3HD1 LEU Q 276     109.306  99.234 114.834  1.00  1.00              
ATOM   4450  CD2 LEU Q 276     108.306  99.957 111.729  1.00  1.00              
ATOM   4451 1HD2 LEU Q 276     107.915  98.970 111.479  1.00  1.00              
ATOM   4452 2HD2 LEU Q 276     107.525 100.610 112.102  1.00  1.00              
ATOM   4453 3HD2 LEU Q 276     108.693 100.385 110.820  1.00  1.00              
ATOM   4454  C   LEU Q 276     111.223 103.290 112.487  1.00  1.00              
ATOM   4455  O   LEU Q 276     110.521 104.022 111.815  1.00  1.00              
ATOM   4456  N   GLU Q 277     112.000 103.825 113.421  1.00  1.00              
ATOM   4457  H   GLU Q 277     112.572 103.225 113.999  1.00  1.00              
ATOM   4458  CA  GLU Q 277     112.081 105.304 113.492  1.00  1.00              
ATOM   4459  HA  GLU Q 277     111.070 105.718 113.480  1.00  1.00              
ATOM   4460  CB  GLU Q 277     112.726 105.706 114.825  1.00  1.00              
ATOM   4461  HB1 GLU Q 277     113.060 106.744 114.784  1.00  1.00              
ATOM   4462  HB2 GLU Q 277     113.587 105.063 115.009  1.00  1.00              
ATOM   4463  CG  GLU Q 277     111.676 105.563 115.946  1.00  1.00              
ATOM   4464  HG1 GLU Q 277     111.036 104.703 115.736  1.00  1.00              
ATOM   4465  HG2 GLU Q 277     111.039 106.450 115.944  1.00  1.00              
ATOM   4466  CD  GLU Q 277     112.261 105.357 117.344  1.00  1.00              
ATOM   4467  OE1 GLU Q 277     111.485 105.074 118.283  1.00  1.00              
ATOM   4468  OE2 GLU Q 277     113.493 105.326 117.536  1.00  1.00              
ATOM   4469  C   GLU Q 277     112.767 105.908 112.264  1.00  1.00              
ATOM   4470  O   GLU Q 277     112.178 106.685 111.504  1.00  1.00              
ATOM   4471  N   VAL Q 278     113.970 105.420 111.982  1.00  1.00              
ATOM   4472  H   VAL Q 278     114.339 104.699 112.592  1.00  1.00              
ATOM   4473  CA  VAL Q 278     114.687 105.694 110.728  1.00  1.00              
ATOM   4474  HA  VAL Q 278     114.786 106.769 110.585  1.00  1.00              
ATOM   4475  CB  VAL Q 278     116.097 105.048 110.850  1.00  1.00              
ATOM   4476  HB  VAL Q 278     115.984 103.964 110.895  1.00  1.00              
ATOM   4477  CG1 VAL Q 278     117.063 105.376 109.702  1.00  1.00              
ATOM   4478 1HG1 VAL Q 278     118.064 105.003 109.920  1.00  1.00              
ATOM   4479 2HG1 VAL Q 278     116.738 104.891 108.782  1.00  1.00              
ATOM   4480 3HG1 VAL Q 278     117.100 106.453 109.542  1.00  1.00              
ATOM   4481  CG2 VAL Q 278     116.829 105.492 112.132  1.00  1.00              
ATOM   4482 1HG2 VAL Q 278     117.820 105.038 112.173  1.00  1.00              
ATOM   4483 2HG2 VAL Q 278     116.924 106.577 112.144  1.00  1.00              
ATOM   4484 3HG2 VAL Q 278     116.289 105.169 113.021  1.00  1.00              
ATOM   4485  C   VAL Q 278     113.946 105.119 109.523  1.00  1.00              
ATOM   4486  O   VAL Q 278     114.381 105.348 108.398  1.00  1.00              
ATOM   4487  N   LEU Q 279     112.821 104.415 109.723  1.00  1.00              
ATOM   4488  H   LEU Q 279     112.520 104.178 110.653  1.00  1.00              
ATOM   4489  CA  LEU Q 279     112.003 103.977 108.607  1.00  1.00              
ATOM   4490  HA  LEU Q 279     112.575 103.284 107.989  1.00  1.00              
ATOM   4491  CB  LEU Q 279     110.707 103.343 109.060  1.00  1.00              
ATOM   4492  HB1 LEU Q 279     110.148 104.090 109.609  1.00  1.00              
ATOM   4493  HB2 LEU Q 279     110.965 102.498 109.673  1.00  1.00              
ATOM   4494  CG  LEU Q 279     109.731 102.897 107.990  1.00  1.00              
ATOM   4495  HG  LEU Q 279     109.295 103.770 107.538  1.00  1.00              
ATOM   4496  CD1 LEU Q 279     110.415 102.157 106.850  1.00  1.00              
ATOM   4497 1HD1 LEU Q 279     110.989 101.335 107.277  1.00  1.00              
ATOM   4498 2HD1 LEU Q 279     109.676 101.840 106.126  1.00  1.00              
ATOM   4499 3HD1 LEU Q 279     111.117 102.796 106.323  1.00  1.00              
ATOM   4500  CD2 LEU Q 279     108.591 102.163 108.718  1.00  1.00              
ATOM   4501 1HD2 LEU Q 279     108.619 101.104 108.465  1.00  1.00              
ATOM   4502 2HD2 LEU Q 279     108.723 102.250 109.797  1.00  1.00              
ATOM   4503 3HD2 LEU Q 279     107.626 102.608 108.530  1.00  1.00              
ATOM   4504  C   LEU Q 279     111.595 105.201 107.782  1.00  1.00              
ATOM   4505  O   LEU Q 279     111.432 105.167 106.562  1.00  1.00              
ATOM   4506  N   ASP Q 280     111.282 106.246 108.537  1.00  1.00              
ATOM   4507  H   ASP Q 280     111.562 106.207 109.512  1.00  1.00              
ATOM   4508  CA  ASP Q 280     110.290 107.228 108.202  1.00  1.00              
ATOM   4509  HA  ASP Q 280     109.723 107.299 109.132  1.00  1.00              
ATOM   4510  CB  ASP Q 280     110.910 108.628 108.046  1.00  1.00              
ATOM   4511  HB1 ASP Q 280     111.305 108.758 107.037  1.00  1.00              
ATOM   4512  HB2 ASP Q 280     111.729 108.749 108.758  1.00  1.00              
ATOM   4513  CG  ASP Q 280     109.843 109.687 108.355  1.00  1.00              
ATOM   4514  OD1 ASP Q 280     109.362 109.740 109.508  1.00  1.00              
ATOM   4515  OD2 ASP Q 280     109.343 110.379 107.439  1.00  1.00              
ATOM   4516  C   ASP Q 280     109.204 106.927 107.157  1.00  1.00              
ATOM   4517  O   ASP Q 280     109.042 107.593 106.132  1.00  1.00              
ATOM   4518  N   GLY Q 281     108.339 105.980 107.511  1.00  1.00              
ATOM   4519  H   GLY Q 281     108.547 105.457 108.349  1.00  1.00              
ATOM   4520  CA  GLY Q 281     107.012 105.894 106.936  1.00  1.00              
ATOM   4521  HA1 GLY Q 281     106.775 106.818 106.413  1.00  1.00              
ATOM   4522  HA2 GLY Q 281     106.303 105.797 107.757  1.00  1.00              
ATOM   4523  C   GLY Q 281     106.737 104.753 105.975  1.00  1.00              
ATOM   4524  O   GLY Q 281     106.310 105.022 104.857  1.00  1.00              
ATOM   4525  N   SER Q 282     106.887 103.497 106.400  1.00  1.00              
ATOM   4526  H   SER Q 282     107.255 103.335 107.329  1.00  1.00              
ATOM   4527  CA  SER Q 282     106.271 102.364 105.710  1.00  1.00              
ATOM   4528  HA  SER Q 282     106.669 102.359 104.698  1.00  1.00              
ATOM   4529  CB  SER Q 282     106.657 100.987 106.297  1.00  1.00              
ATOM   4530  HB1 SER Q 282     107.740 100.906 106.310  1.00  1.00              
ATOM   4531  HB2 SER Q 282     106.280 100.213 105.626  1.00  1.00              
ATOM   4532  OG  SER Q 282     106.169 100.708 107.598  1.00  1.00              
ATOM   4533  HG  SER Q 282     106.919 100.450 108.162  1.00  1.00              
ATOM   4534  C   SER Q 282     104.749 102.534 105.657  1.00  1.00              
ATOM   4535  O   SER Q 282     104.075 102.412 106.684  1.00  1.00              
ATOM   4536  N   PRO Q 283     104.150 102.836 104.490  1.00  1.00              
ATOM   4537  CD  PRO Q 283     104.723 103.036 103.165  1.00  1.00              
ATOM   4538  HD1 PRO Q 283     104.698 102.095 102.614  1.00  1.00              
ATOM   4539  HD2 PRO Q 283     105.738 103.425 103.178  1.00  1.00              
ATOM   4540  CG  PRO Q 283     103.791 104.044 102.503  1.00  1.00              
ATOM   4541  HG1 PRO Q 283     103.819 103.969 101.415  1.00  1.00              
ATOM   4542  HG2 PRO Q 283     104.058 105.051 102.827  1.00  1.00              
ATOM   4543  CB  PRO Q 283     102.421 103.669 103.068  1.00  1.00              
ATOM   4544  HB1 PRO Q 283     101.951 102.943 102.401  1.00  1.00              
ATOM   4545  HB2 PRO Q 283     101.781 104.547 103.165  1.00  1.00              
ATOM   4546  CA  PRO Q 283     102.708 103.038 104.442  1.00  1.00              
ATOM   4547  HA  PRO Q 283     102.418 103.738 105.212  1.00  1.00              
ATOM   4548  C   PRO Q 283     101.923 101.752 104.574  1.00  1.00              
ATOM   4549  O   PRO Q 283     100.766 101.775 104.979  1.00  1.00              
ATOM   4550  N   VAL Q 284     102.566 100.650 104.199  1.00  1.00              
ATOM   4551  H   VAL Q 284     103.540 100.737 103.958  1.00  1.00              
ATOM   4552  CA  VAL Q 284     101.991  99.328 104.056  1.00  1.00              
ATOM   4553  HA  VAL Q 284     101.096  99.298 104.661  1.00  1.00              
ATOM   4554  CB  VAL Q 284     101.562  99.087 102.591  1.00  1.00              
ATOM   4555  HB  VAL Q 284     100.718  99.748 102.397  1.00  1.00              
ATOM   4556  CG1 VAL Q 284     102.637  99.419 101.544  1.00  1.00              
ATOM   4557 1HG1 VAL Q 284     102.253  99.210 100.545  1.00  1.00              
ATOM   4558 2HG1 VAL Q 284     102.893 100.477 101.592  1.00  1.00              
ATOM   4559 3HG1 VAL Q 284     103.533  98.822 101.712  1.00  1.00              
ATOM   4560  CG2 VAL Q 284     101.086  97.655 102.335  1.00  1.00              
ATOM   4561 1HG2 VAL Q 284     100.514  97.620 101.408  1.00  1.00              
ATOM   4562 2HG2 VAL Q 284     101.940  96.990 102.232  1.00  1.00              
ATOM   4563 3HG2 VAL Q 284     100.452  97.316 103.152  1.00  1.00              
ATOM   4564  C   VAL Q 284     102.961  98.297 104.577  1.00  1.00              
ATOM   4565  O   VAL Q 284     104.151  98.338 104.252  1.00  1.00              
ATOM   4566  N   SER Q 285     102.453  97.412 105.431  1.00  1.00              
ATOM   4567  H   SER Q 285     101.461  97.444 105.652  1.00  1.00              
ATOM   4568  CA  SER Q 285     103.311  96.473 106.151  1.00  1.00              
ATOM   4569  HA  SER Q 285     104.145  96.225 105.493  1.00  1.00              
ATOM   4570  CB  SER Q 285     103.914  97.117 107.397  1.00  1.00              
ATOM   4571  HB1 SER Q 285     103.226  97.040 108.239  1.00  1.00              
ATOM   4572  HB2 SER Q 285     104.133  98.168 107.203  1.00  1.00              
ATOM   4573  OG  SER Q 285     105.131  96.452 107.670  1.00  1.00              
ATOM   4574  HG  SER Q 285     105.816  97.117 107.826  1.00  1.00              
ATOM   4575  C   SER Q 285     102.586  95.178 106.464  1.00  1.00              
ATOM   4576  O   SER Q 285     101.426  95.183 106.855  1.00  1.00              
ATOM   4577  N   TYR Q 286     103.245  94.065 106.159  1.00  1.00              
ATOM   4578  H   TYR Q 286     104.220  94.156 105.916  1.00  1.00              
ATOM   4579  CA  TYR Q 286     102.570  92.860 105.681  1.00  1.00              
ATOM   4580  HA  TYR Q 286     101.562  92.829 106.081  1.00  1.00              
ATOM   4581  CB  TYR Q 286     102.446  92.911 104.140  1.00  1.00              
ATOM   4582  HB1 TYR Q 286     101.587  93.536 103.896  1.00  1.00              
ATOM   4583  HB2 TYR Q 286     102.224  91.911 103.765  1.00  1.00              
ATOM   4584  CG  TYR Q 286     103.643  93.476 103.386  1.00  1.00              
ATOM   4585  CD1 TYR Q 286     104.697  92.645 102.963  1.00  1.00              
ATOM   4586  HD1 TYR Q 286     104.677  91.582 103.166  1.00  1.00              
ATOM   4587  CE1 TYR Q 286     105.813  93.198 102.310  1.00  1.00              
ATOM   4588  HE1 TYR Q 286     106.639  92.569 102.015  1.00  1.00              
ATOM   4589  CZ  TYR Q 286     105.882  94.584 102.070  1.00  1.00              
ATOM   4590  OH  TYR Q 286     106.975  95.109 101.458  1.00  1.00              
ATOM   4591  HH  TYR Q 286     106.922  96.064 101.417  1.00  1.00              
ATOM   4592  CE2 TYR Q 286     104.825  95.421 102.484  1.00  1.00              
ATOM   4593  HE2 TYR Q 286     104.874  96.488 102.318  1.00  1.00              
ATOM   4594  CD2 TYR Q 286     103.708  94.859 103.132  1.00  1.00              
ATOM   4595  HD2 TYR Q 286     102.905  95.497 103.464  1.00  1.00              
ATOM   4596  C   TYR Q 286     103.285  91.598 106.155  1.00  1.00              
ATOM   4597  O   TYR Q 286     104.217  91.097 105.526  1.00  1.00              
ATOM   4598  N   ILE Q 287     102.835  91.080 107.290  1.00  1.00              
ATOM   4599  H   ILE Q 287     101.999  91.475 107.709  1.00  1.00              
ATOM   4600  CA  ILE Q 287     103.569  90.027 108.011  1.00  1.00              
ATOM   4601  HA  ILE Q 287     104.536  89.836 107.547  1.00  1.00              
ATOM   4602  CB  ILE Q 287     103.804  90.539 109.449  1.00  1.00              
ATOM   4603  HB  ILE Q 287     102.835  90.830 109.857  1.00  1.00              
ATOM   4604  CG2 ILE Q 287     104.389  89.510 110.421  1.00  1.00              
ATOM   4605 1HG2 ILE Q 287     104.301  89.880 111.443  1.00  1.00              
ATOM   4606 2HG2 ILE Q 287     103.848  88.569 110.353  1.00  1.00              
ATOM   4607 3HG2 ILE Q 287     105.446  89.344 110.219  1.00  1.00              
ATOM   4608  CG1 ILE Q 287     104.718  91.795 109.430  1.00  1.00              
ATOM   4609 1HG1 ILE Q 287     105.016  92.034 110.451  1.00  1.00              
ATOM   4610 2HG1 ILE Q 287     104.146  92.643 109.054  1.00  1.00              
ATOM   4611  CD1 ILE Q 287     105.984  91.676 108.565  1.00  1.00              
ATOM   4612  HD1 ILE Q 287     106.566  90.799 108.845  1.00  1.00              
ATOM   4613  HD2 ILE Q 287     105.740  91.619 107.509  1.00  1.00              
ATOM   4614  HD3 ILE Q 287     106.586  92.566 108.679  1.00  1.00              
ATOM   4615  C   ILE Q 287     102.731  88.749 107.839  1.00  1.00              
ATOM   4616  O   ILE Q 287     101.533  88.690 108.150  1.00  1.00              
ATOM   4617  N   GLY Q 288     103.341  87.792 107.141  1.00  1.00              
ATOM   4618  H   GLY Q 288     104.329  87.914 106.967  1.00  1.00              
ATOM   4619  CA  GLY Q 288     102.624  86.845 106.291  1.00  1.00              
ATOM   4620  HA1 GLY Q 288     103.185  86.706 105.366  1.00  1.00              
ATOM   4621  HA2 GLY Q 288     101.653  87.258 106.018  1.00  1.00              
ATOM   4622  C   GLY Q 288     102.385  85.487 106.936  1.00  1.00              
ATOM   4623  O   GLY Q 288     101.625  85.375 107.895  1.00  1.00              
ATOM   4624  N   LEU Q 289     103.059  84.461 106.416  1.00  1.00              
ATOM   4625  H   LEU Q 289     103.639  84.641 105.611  1.00  1.00              
ATOM   4626  CA  LEU Q 289     103.201  83.146 107.044  1.00  1.00              
ATOM   4627  HA  LEU Q 289     102.273  82.910 107.562  1.00  1.00              
ATOM   4628  CB  LEU Q 289     103.419  82.106 105.920  1.00  1.00              
ATOM   4629  HB1 LEU Q 289     104.386  82.306 105.454  1.00  1.00              
ATOM   4630  HB2 LEU Q 289     102.647  82.251 105.163  1.00  1.00              
ATOM   4631  CG  LEU Q 289     103.385  80.623 106.355  1.00  1.00              
ATOM   4632  HG  LEU Q 289     104.123  80.420 107.126  1.00  1.00              
ATOM   4633  CD1 LEU Q 289     102.013  80.203 106.881  1.00  1.00              
ATOM   4634 1HD1 LEU Q 289     102.023  79.141 107.124  1.00  1.00              
ATOM   4635 2HD1 LEU Q 289     101.779  80.752 107.793  1.00  1.00              
ATOM   4636 3HD1 LEU Q 289     101.250  80.394 106.129  1.00  1.00              
ATOM   4637  CD2 LEU Q 289     103.724  79.746 105.148  1.00  1.00              
ATOM   4638 1HD2 LEU Q 289     103.713  78.697 105.446  1.00  1.00              
ATOM   4639 2HD2 LEU Q 289     102.998  79.900 104.349  1.00  1.00              
ATOM   4640 3HD2 LEU Q 289     104.723  79.994 104.790  1.00  1.00              
ATOM   4641  C   LEU Q 289     104.318  83.146 108.083  1.00  1.00              
ATOM   4642  O   LEU Q 289     105.261  82.369 108.031  1.00  1.00              
ATOM   4643  N   GLU Q 290     104.239  84.101 108.993  1.00  1.00              
ATOM   4644  H   GLU Q 290     103.418  84.691 108.994  1.00  1.00              
ATOM   4645  CA  GLU Q 290     105.309  84.371 109.947  1.00  1.00              
ATOM   4646  HA  GLU Q 290     106.270  84.136 109.480  1.00  1.00              
ATOM   4647  CB  GLU Q 290     105.278  85.882 110.203  1.00  1.00              
ATOM   4648  HB1 GLU Q 290     105.821  86.124 111.107  1.00  1.00              
ATOM   4649  HB2 GLU Q 290     104.245  86.220 110.307  1.00  1.00              
ATOM   4650  CG  GLU Q 290     105.965  86.609 109.033  1.00  1.00              
ATOM   4651  HG1 GLU Q 290     105.607  87.631 108.953  1.00  1.00              
ATOM   4652  HG2 GLU Q 290     105.733  86.127 108.080  1.00  1.00              
ATOM   4653  CD  GLU Q 290     107.469  86.614 109.294  1.00  1.00              
ATOM   4654  OE1 GLU Q 290     107.864  87.280 110.282  1.00  1.00              
ATOM   4655  OE2 GLU Q 290     108.186  85.832 108.626  1.00  1.00              
ATOM   4656  C   GLU Q 290     105.256  83.446 111.179  1.00  1.00              
ATOM   4657  O   GLU Q 290     106.116  83.508 112.046  1.00  1.00              
ATOM   4658  N   ASP Q 291     104.235  82.582 111.225  1.00  1.00              
ATOM   4659  H   ASP Q 291     103.712  82.501 110.367  1.00  1.00              
ATOM   4660  CA  ASP Q 291     103.731  81.791 112.355  1.00  1.00              
ATOM   4661  HA  ASP Q 291     102.655  81.817 112.195  1.00  1.00              
ATOM   4662  CB  ASP Q 291     104.101  80.296 112.299  1.00  1.00              
ATOM   4663  HB1 ASP Q 291     105.097  80.140 112.717  1.00  1.00              
ATOM   4664  HB2 ASP Q 291     104.105  79.966 111.258  1.00  1.00              
ATOM   4665  CG  ASP Q 291     103.044  79.475 113.065  1.00  1.00              
ATOM   4666  OD1 ASP Q 291     101.847  79.654 112.737  1.00  1.00              
ATOM   4667  OD2 ASP Q 291     103.395  78.684 113.970  1.00  1.00              
ATOM   4668  C   ASP Q 291     103.889  82.421 113.750  1.00  1.00              
ATOM   4669  O   ASP Q 291     104.209  81.757 114.739  1.00  1.00              
ATOM   4670  N   ILE Q 292     103.649  83.736 113.842  1.00  1.00              
ATOM   4671  H   ILE Q 292     103.474  84.241 112.989  1.00  1.00              
ATOM   4672  CA  ILE Q 292     103.915  84.493 115.068  1.00  1.00              
ATOM   4673  HA  ILE Q 292     104.825  84.067 115.485  1.00  1.00              
ATOM   4674  CB  ILE Q 292     104.242  85.978 114.850  1.00  1.00              
ATOM   4675  HB  ILE Q 292     103.378  86.465 114.404  1.00  1.00              
ATOM   4676  CG2 ILE Q 292     104.591  86.713 116.160  1.00  1.00              
ATOM   4677 1HG2 ILE Q 292     104.996  87.700 115.937  1.00  1.00              
ATOM   4678 2HG2 ILE Q 292     103.697  86.852 116.767  1.00  1.00              
ATOM   4679 3HG2 ILE Q 292     105.325  86.146 116.733  1.00  1.00              
ATOM   4680  CG1 ILE Q 292     105.426  86.082 113.885  1.00  1.00              
ATOM   4681 1HG1 ILE Q 292     105.619  87.132 113.683  1.00  1.00              
ATOM   4682 2HG1 ILE Q 292     105.100  85.648 112.953  1.00  1.00              
ATOM   4683  CD1 ILE Q 292     106.728  85.367 114.324  1.00  1.00              
ATOM   4684  HD1 ILE Q 292     107.493  85.507 113.562  1.00  1.00              
ATOM   4685  HD2 ILE Q 292     107.084  85.750 115.279  1.00  1.00              
ATOM   4686  HD3 ILE Q 292     106.580  84.294 114.421  1.00  1.00              
ATOM   4687  C   ILE Q 292     102.872  84.252 116.154  1.00  1.00              
ATOM   4688  O   ILE Q 292     101.942  85.030 116.385  1.00  1.00              
ATOM   4689  N   ARG Q 293     103.157  83.153 116.853  1.00  1.00              
ATOM   4690  H   ARG Q 293     103.829  82.547 116.384  1.00  1.00              
ATOM   4691  CA  ARG Q 293     102.533  82.619 118.051  1.00  1.00              
ATOM   4692  HA  ARG Q 293     101.639  82.082 117.729  1.00  1.00              
ATOM   4693  CB  ARG Q 293     103.519  81.609 118.655  1.00  1.00              
ATOM   4694  HB1 ARG Q 293     104.420  82.141 118.962  1.00  1.00              
ATOM   4695  HB2 ARG Q 293     103.793  80.892 117.878  1.00  1.00              
ATOM   4696  CG  ARG Q 293     102.956  80.829 119.851  1.00  1.00              
ATOM   4697  HG1 ARG Q 293     101.995  80.395 119.570  1.00  1.00              
ATOM   4698  HG2 ARG Q 293     102.791  81.504 120.689  1.00  1.00              
ATOM   4699  CD  ARG Q 293     103.895  79.694 120.288  1.00  1.00              
ATOM   4700  HD1 ARG Q 293     103.929  78.951 119.488  1.00  1.00              
ATOM   4701  HD2 ARG Q 293     103.463  79.228 121.175  1.00  1.00              
ATOM   4702  NE  ARG Q 293     105.274  80.150 120.579  1.00  1.00              
ATOM   4703  HE  ARG Q 293     105.540  81.056 120.226  1.00  1.00              
ATOM   4704  CZ  ARG Q 293     106.229  79.444 121.161  1.00  1.00              
ATOM   4705  NH1 ARG Q 293     107.440  79.909 121.283  1.00  1.00              
ATOM   4706 1HH1 ARG Q 293     107.675  80.827 120.936  1.00  1.00              
ATOM   4707 2HH1 ARG Q 293     108.155  79.348 121.707  1.00  1.00              
ATOM   4708  NH2 ARG Q 293     105.997  78.256 121.645  1.00  1.00              
ATOM   4709 1HH2 ARG Q 293     105.070  77.886 121.553  1.00  1.00              
ATOM   4710 2HH2 ARG Q 293     106.721  77.727 122.096  1.00  1.00              
ATOM   4711  C   ARG Q 293     102.039  83.680 119.032  1.00  1.00              
ATOM   4712  O   ARG Q 293     100.900  83.604 119.497  1.00  1.00              
ATOM   4713  N   LEU Q 294     102.885  84.658 119.355  1.00  1.00              
ATOM   4714  H   LEU Q 294     103.748  84.723 118.836  1.00  1.00              
ATOM   4715  CA  LEU Q 294     102.639  85.630 120.420  1.00  1.00              
ATOM   4716  HA  LEU Q 294     101.621  85.519 120.774  1.00  1.00              
ATOM   4717  CB  LEU Q 294     103.612  85.405 121.599  1.00  1.00              
ATOM   4718  HB1 LEU Q 294     103.333  86.091 122.401  1.00  1.00              
ATOM   4719  HB2 LEU Q 294     104.613  85.687 121.268  1.00  1.00              
ATOM   4720  CG  LEU Q 294     103.709  83.984 122.182  1.00  1.00              
ATOM   4721  HG  LEU Q 294     104.027  83.297 121.399  1.00  1.00              
ATOM   4722  CD1 LEU Q 294     104.778  83.966 123.274  1.00  1.00              
ATOM   4723 1HD1 LEU Q 294     104.887  82.958 123.673  1.00  1.00              
ATOM   4724 2HD1 LEU Q 294     105.735  84.290 122.866  1.00  1.00              
ATOM   4725 3HD1 LEU Q 294     104.492  84.637 124.086  1.00  1.00              
ATOM   4726  CD2 LEU Q 294     102.395  83.483 122.781  1.00  1.00              
ATOM   4727 1HD2 LEU Q 294     102.533  82.494 123.215  1.00  1.00              
ATOM   4728 2HD2 LEU Q 294     102.065  84.163 123.568  1.00  1.00              
ATOM   4729 3HD2 LEU Q 294     101.623  83.425 122.016  1.00  1.00              
ATOM   4730  C   LEU Q 294     102.819  87.053 119.866  1.00  1.00              
ATOM   4731  O   LEU Q 294     103.923  87.410 119.466  1.00  1.00              
ATOM   4732  N   ILE Q 295     101.774  87.883 119.891  1.00  1.00              
ATOM   4733  H   ILE Q 295     100.906  87.547 120.272  1.00  1.00              
ATOM   4734  CA  ILE Q 295     101.939  89.342 119.865  1.00  1.00              
ATOM   4735  HA  ILE Q 295     102.897  89.569 119.398  1.00  1.00              
ATOM   4736  CB  ILE Q 295     100.860  90.028 118.977  1.00  1.00              
ATOM   4737  HB  ILE Q 295     100.991  89.638 117.966  1.00  1.00              
ATOM   4738  CG2 ILE Q 295      99.419  89.729 119.386  1.00  1.00              
ATOM   4739 1HG2 ILE Q 295      99.277  88.661 119.513  1.00  1.00              
ATOM   4740 2HG2 ILE Q 295      99.183  90.265 120.302  1.00  1.00              
ATOM   4741 3HG2 ILE Q 295      98.737  90.088 118.614  1.00  1.00              
ATOM   4742  CG1 ILE Q 295     100.920  91.566 118.894  1.00  1.00              
ATOM   4743 1HG1 ILE Q 295     100.722  92.010 119.871  1.00  1.00              
ATOM   4744 2HG1 ILE Q 295     100.136  91.910 118.217  1.00  1.00              
ATOM   4745  CD1 ILE Q 295     102.235  92.117 118.365  1.00  1.00              
ATOM   4746  HD1 ILE Q 295     103.037  91.943 119.074  1.00  1.00              
ATOM   4747  HD2 ILE Q 295     102.476  91.645 117.412  1.00  1.00              
ATOM   4748  HD3 ILE Q 295     102.110  93.191 118.224  1.00  1.00              
ATOM   4749  C   ILE Q 295     102.026  89.861 121.312  1.00  1.00              
ATOM   4750  O   ILE Q 295     101.612  89.172 122.239  1.00  1.00              
ATOM   4751  N   GLY Q 296     102.632  91.025 121.551  1.00  1.00              
ATOM   4752  H   GLY Q 296     102.914  91.579 120.759  1.00  1.00              
ATOM   4753  CA  GLY Q 296     103.288  91.297 122.838  1.00  1.00              
ATOM   4754  HA1 GLY Q 296     104.350  91.072 122.744  1.00  1.00              
ATOM   4755  HA2 GLY Q 296     102.886  90.645 123.615  1.00  1.00              
ATOM   4756  C   GLY Q 296     103.161  92.724 123.357  1.00  1.00              
ATOM   4757  O   GLY Q 296     104.148  93.260 123.844  1.00  1.00              
ATOM   4758  N   GLN Q 297     101.950  93.280 123.242  1.00  1.00              
ATOM   4759  H   GLN Q 297     101.240  92.674 122.864  1.00  1.00              
ATOM   4760  CA  GLN Q 297     101.509  94.637 123.605  1.00  1.00              
ATOM   4761  HA  GLN Q 297     100.489  94.700 123.228  1.00  1.00              
ATOM   4762  CB  GLN Q 297     101.364  94.790 125.136  1.00  1.00              
ATOM   4763  HB1 GLN Q 297     100.794  93.936 125.490  1.00  1.00              
ATOM   4764  HB2 GLN Q 297     100.786  95.694 125.324  1.00  1.00              
ATOM   4765  CG  GLN Q 297     102.642  94.882 125.991  1.00  1.00              
ATOM   4766  HG1 GLN Q 297     103.327  95.605 125.548  1.00  1.00              
ATOM   4767  HG2 GLN Q 297     103.122  93.906 126.011  1.00  1.00              
ATOM   4768  CD  GLN Q 297     102.394  95.284 127.450  1.00  1.00              
ATOM   4769  OE1 GLN Q 297     103.198  95.946 128.080  1.00  1.00              
ATOM   4770  NE2 GLN Q 297     101.302  94.896 128.069  1.00  1.00              
ATOM   4771 1HE2 GLN Q 297     100.520  94.500 127.552  1.00  1.00              
ATOM   4772 2HE2 GLN Q 297     101.212  95.169 129.027  1.00  1.00              
ATOM   4773  C   GLN Q 297     102.232  95.825 122.968  1.00  1.00              
ATOM   4774  O   GLN Q 297     103.412  95.779 122.682  1.00  1.00              
ATOM   4775  N   GLY Q 298     101.492  96.893 122.672  1.00  1.00              
ATOM   4776  H   GLY Q 298     100.507  96.872 122.883  1.00  1.00              
ATOM   4777  CA  GLY Q 298     101.945  98.037 121.870  1.00  1.00              
ATOM   4778  HA1 GLY Q 298     102.895  98.392 122.274  1.00  1.00              
ATOM   4779  HA2 GLY Q 298     101.218  98.844 121.963  1.00  1.00              
ATOM   4780  C   GLY Q 298     102.151  97.763 120.390  1.00  1.00              
ATOM   4781  O   GLY Q 298     101.997  98.670 119.567  1.00  1.00              
ATOM   4782  N   TRP Q 299     102.603  96.551 120.064  1.00  1.00              
ATOM   4783  H   TRP Q 299     102.779  95.919 120.833  1.00  1.00              
ATOM   4784  CA  TRP Q 299     103.544  96.467 118.975  1.00  1.00              
ATOM   4785  HA  TRP Q 299     104.187  97.318 119.161  1.00  1.00              
ATOM   4786  CB  TRP Q 299     104.518  95.300 119.120  1.00  1.00              
ATOM   4787  HB1 TRP Q 299     105.171  95.285 118.255  1.00  1.00              
ATOM   4788  HB2 TRP Q 299     103.962  94.365 119.169  1.00  1.00              
ATOM   4789  CG  TRP Q 299     105.396  95.438 120.333  1.00  1.00              
ATOM   4790  CD1 TRP Q 299     105.548  94.494 121.285  1.00  1.00              
ATOM   4791  HD1 TRP Q 299     105.053  93.536 121.285  1.00  1.00              
ATOM   4792  NE1 TRP Q 299     106.293  94.990 122.334  1.00  1.00              
ATOM   4793  HE1 TRP Q 299     106.346  94.517 123.229  1.00  1.00              
ATOM   4794  CE2 TRP Q 299     106.670  96.295 122.114  1.00  1.00              
ATOM   4795  CZ2 TRP Q 299     107.393  97.222 122.880  1.00  1.00              
ATOM   4796  HZ2 TRP Q 299     107.779  96.945 123.850  1.00  1.00              
ATOM   4797  CH2 TRP Q 299     107.620  98.509 122.367  1.00  1.00              
ATOM   4798  HH2 TRP Q 299     108.191  99.230 122.935  1.00  1.00              
ATOM   4799  CZ3 TRP Q 299     107.122  98.855 121.099  1.00  1.00              
ATOM   4800  HZ3 TRP Q 299     107.333  99.837 120.692  1.00  1.00              
ATOM   4801  CE3 TRP Q 299     106.388  97.920 120.341  1.00  1.00              
ATOM   4802  HE3 TRP Q 299     106.053  98.208 119.360  1.00  1.00              
ATOM   4803  CD2 TRP Q 299     106.130  96.612 120.829  1.00  1.00              
ATOM   4804  C   TRP Q 299     103.005  96.794 117.621  1.00  1.00              
ATOM   4805  O   TRP Q 299     102.143  96.064 117.201  1.00  1.00              
ATOM   4806  N   TRP Q 300     103.491  97.908 117.051  1.00  1.00              
ATOM   4807  H   TRP Q 300     104.266  98.330 117.535  1.00  1.00              
ATOM   4808  CA  TRP Q 300     102.991  98.682 115.901  1.00  1.00              
ATOM   4809  HA  TRP Q 300     103.542  98.375 115.022  1.00  1.00              
ATOM   4810  CB  TRP Q 300     101.507  98.375 115.583  1.00  1.00              
ATOM   4811  HB1 TRP Q 300     101.077  99.262 115.117  1.00  1.00              
ATOM   4812  HB2 TRP Q 300     100.941  98.212 116.501  1.00  1.00              
ATOM   4813  CG  TRP Q 300     101.288  97.234 114.616  1.00  1.00              
ATOM   4814  CD1 TRP Q 300     101.729  97.276 113.345  1.00  1.00              
ATOM   4815  HD1 TRP Q 300     102.298  98.097 112.943  1.00  1.00              
ATOM   4816  NE1 TRP Q 300     101.218  96.216 112.633  1.00  1.00              
ATOM   4817  HE1 TRP Q 300     101.193  96.158 111.613  1.00  1.00              
ATOM   4818  CE2 TRP Q 300     100.647  95.289 113.463  1.00  1.00              
ATOM   4819  CZ2 TRP Q 300     100.073  94.036 113.224  1.00  1.00              
ATOM   4820  HZ2 TRP Q 300      99.972  93.686 112.215  1.00  1.00              
ATOM   4821  CH2 TRP Q 300      99.596  93.270 114.294  1.00  1.00              
ATOM   4822  HH2 TRP Q 300      99.187  92.282 114.144  1.00  1.00              
ATOM   4823  CZ3 TRP Q 300      99.577  93.835 115.567  1.00  1.00              
ATOM   4824  HZ3 TRP Q 300      99.156  93.267 116.382  1.00  1.00              
ATOM   4825  CE3 TRP Q 300     100.031  95.152 115.770  1.00  1.00              
ATOM   4826  HE3 TRP Q 300      99.920  95.602 116.741  1.00  1.00              
ATOM   4827  CD2 TRP Q 300     100.648  95.909 114.745  1.00  1.00              
ATOM   4828  C   TRP Q 300     103.301 100.178 115.978  1.00  1.00              
ATOM   4829  O   TRP Q 300     103.461 100.838 114.955  1.00  1.00              
ATOM   4830  N   GLU Q 301     103.504 100.657 117.205  1.00  1.00              
ATOM   4831  H   GLU Q 301     103.217 100.051 117.966  1.00  1.00              
ATOM   4832  CA  GLU Q 301     103.970 101.991 117.597  1.00  1.00              
ATOM   4833  HA  GLU Q 301     103.123 102.608 117.844  1.00  1.00              
ATOM   4834  CB  GLU Q 301     104.821 101.770 118.873  1.00  1.00              
ATOM   4835  HB1 GLU Q 301     105.713 101.206 118.591  1.00  1.00              
ATOM   4836  HB2 GLU Q 301     104.270 101.129 119.563  1.00  1.00              
ATOM   4837  CG  GLU Q 301     105.287 103.027 119.625  1.00  1.00              
ATOM   4838  HG1 GLU Q 301     105.717 103.737 118.921  1.00  1.00              
ATOM   4839  HG2 GLU Q 301     106.067 102.728 120.326  1.00  1.00              
ATOM   4840  CD  GLU Q 301     104.175 103.704 120.424  1.00  1.00              
ATOM   4841  OE1 GLU Q 301     104.094 104.953 120.458  1.00  1.00              
ATOM   4842  OE2 GLU Q 301     103.312 102.995 120.987  1.00  1.00              
ATOM   4843  C   GLU Q 301     104.737 102.786 116.558  1.00  1.00              
ATOM   4844  O   GLU Q 301     104.287 103.852 116.134  1.00  1.00              
ATOM   4845  N   LYS Q 302     105.897 102.278 116.145  1.00  1.00              
ATOM   4846  H   LYS Q 302     106.187 101.380 116.507  1.00  1.00              
ATOM   4847  CA  LYS Q 302     106.846 103.043 115.337  1.00  1.00              
ATOM   4848  HA  LYS Q 302     106.788 104.086 115.647  1.00  1.00              
ATOM   4849  CB  LYS Q 302     108.274 102.559 115.629  1.00  1.00              
ATOM   4850  HB1 LYS Q 302     108.981 103.200 115.099  1.00  1.00              
ATOM   4851  HB2 LYS Q 302     108.371 101.544 115.257  1.00  1.00              
ATOM   4852  CG  LYS Q 302     108.649 102.540 117.122  1.00  1.00              
ATOM   4853  HG1 LYS Q 302     109.695 102.239 117.199  1.00  1.00              
ATOM   4854  HG2 LYS Q 302     108.051 101.786 117.634  1.00  1.00              
ATOM   4855  CD  LYS Q 302     108.463 103.894 117.828  1.00  1.00              
ATOM   4856  HD1 LYS Q 302     107.462 104.279 117.654  1.00  1.00              
ATOM   4857  HD2 LYS Q 302     109.165 104.616 117.412  1.00  1.00              
ATOM   4858  CE  LYS Q 302     108.653 103.791 119.345  1.00  1.00              
ATOM   4859  HE1 LYS Q 302     107.897 103.120 119.756  1.00  1.00              
ATOM   4860  HE2 LYS Q 302     108.519 104.787 119.776  1.00  1.00              
ATOM   4861  NZ  LYS Q 302     109.989 103.276 119.686  1.00  1.00              
ATOM   4862  HZ1 LYS Q 302     110.694 103.812 119.182  1.00  1.00              
ATOM   4863  HZ2 LYS Q 302     110.176 103.302 120.675  1.00  1.00              
ATOM   4864  HZ3 LYS Q 302     110.077 102.292 119.429  1.00  1.00              
ATOM   4865  C   LYS Q 302     106.497 103.111 113.864  1.00  1.00              
ATOM   4866  O   LYS Q 302     107.123 103.848 113.117  1.00  1.00              
ATOM   4867  N   ALA Q 303     105.456 102.392 113.470  1.00  1.00              
ATOM   4868  H   ALA Q 303     104.979 101.819 114.154  1.00  1.00              
ATOM   4869  CA  ALA Q 303     105.012 102.331 112.102  1.00  1.00              
ATOM   4870  HA  ALA Q 303     105.861 102.534 111.444  1.00  1.00              
ATOM   4871  CB  ALA Q 303     104.588 100.875 111.867  1.00  1.00              
ATOM   4872  HB1 ALA Q 303     103.633 100.668 112.345  1.00  1.00              
ATOM   4873  HB2 ALA Q 303     104.537 100.681 110.803  1.00  1.00              
ATOM   4874  HB3 ALA Q 303     105.327 100.190 112.281  1.00  1.00              
ATOM   4875  C   ALA Q 303     103.936 103.349 111.776  1.00  1.00              
ATOM   4876  O   ALA Q 303     104.020 103.843 110.667  1.00  1.00              
ATOM   4877  N   SER Q 304     103.008 103.661 112.710  1.00  1.00              
ATOM   4878  H   SER Q 304     103.141 103.137 113.569  1.00  1.00              
ATOM   4879  CA  SER Q 304     101.888 104.658 112.810  1.00  1.00              
ATOM   4880  HA  SER Q 304     101.018 104.139 113.205  1.00  1.00              
ATOM   4881  CB  SER Q 304     102.270 105.679 113.899  1.00  1.00              
ATOM   4882  HB1 SER Q 304     101.687 106.592 113.775  1.00  1.00              
ATOM   4883  HB2 SER Q 304     103.327 105.937 113.825  1.00  1.00              
ATOM   4884  OG  SER Q 304     101.978 105.174 115.185  1.00  1.00              
ATOM   4885  HG  SER Q 304     102.718 104.620 115.490  1.00  1.00              
ATOM   4886  C   SER Q 304     101.380 105.484 111.616  1.00  1.00              
ATOM   4887  O   SER Q 304     100.317 106.084 111.702  1.00  1.00              
ATOM   4888  N   ARG Q 305     102.105 105.500 110.511  1.00  1.00              
ATOM   4889  H   ARG Q 305     103.015 105.062 110.607  1.00  1.00              
ATOM   4890  CA  ARG Q 305     101.719 105.743 109.126  1.00  1.00              
ATOM   4891  HA  ARG Q 305     100.738 106.222 109.069  1.00  1.00              
ATOM   4892  CB  ARG Q 305     102.811 106.653 108.496  1.00  1.00              
ATOM   4893  HB1 ARG Q 305     102.644 106.739 107.421  1.00  1.00              
ATOM   4894  HB2 ARG Q 305     103.777 106.162 108.634  1.00  1.00              
ATOM   4895  CG  ARG Q 305     102.881 108.085 109.061  1.00  1.00              
ATOM   4896  HG1 ARG Q 305     102.459 108.097 110.066  1.00  1.00              
ATOM   4897  HG2 ARG Q 305     102.270 108.744 108.444  1.00  1.00              
ATOM   4898  CD  ARG Q 305     104.313 108.651 109.165  1.00  1.00              
ATOM   4899  HD1 ARG Q 305     104.902 107.989 109.803  1.00  1.00              
ATOM   4900  HD2 ARG Q 305     104.244 109.620 109.664  1.00  1.00              
ATOM   4901  NE  ARG Q 305     105.022 108.832 107.873  1.00  1.00              
ATOM   4902  HE  ARG Q 305     104.622 108.429 107.043  1.00  1.00              
ATOM   4903  CZ  ARG Q 305     106.175 109.476 107.723  1.00  1.00              
ATOM   4904  NH1 ARG Q 305     106.801 109.516 106.586  1.00  1.00              
ATOM   4905 1HH1 ARG Q 305     106.548 108.948 105.804  1.00  1.00              
ATOM   4906 2HH1 ARG Q 305     107.760 109.882 106.611  1.00  1.00              
ATOM   4907  NH2 ARG Q 305     106.755 110.081 108.711  1.00  1.00              
ATOM   4908 1HH2 ARG Q 305     106.447 109.957 109.649  1.00  1.00              
ATOM   4909 2HH2 ARG Q 305     107.742 110.346 108.590  1.00  1.00              
ATOM   4910  C   ARG Q 305     101.639 104.449 108.324  1.00  1.00              
ATOM   4911  O   ARG Q 305     101.482 104.555 107.113  1.00  1.00              
ATOM   4912  N   THR Q 306     101.694 103.256 108.949  1.00  1.00              
ATOM   4913  H   THR Q 306     102.035 103.221 109.893  1.00  1.00              
ATOM   4914  CA  THR Q 306     101.137 102.022 108.357  1.00  1.00              
ATOM   4915  HA  THR Q 306     101.478 102.129 107.329  1.00  1.00              
ATOM   4916  CB  THR Q 306     101.740 100.644 108.639  1.00  1.00              
ATOM   4917  HB  THR Q 306     101.226 100.151 109.448  1.00  1.00              
ATOM   4918  CG2 THR Q 306     101.602  99.706 107.457  1.00  1.00              
ATOM   4919 1HG2 THR Q 306     100.657  99.876 106.953  1.00  1.00              
ATOM   4920 2HG2 THR Q 306     102.422  99.873 106.766  1.00  1.00              
ATOM   4921 3HG2 THR Q 306     101.618  98.681 107.822  1.00  1.00              
ATOM   4922  OG1 THR Q 306     103.118 100.756 108.884  1.00  1.00              
ATOM   4923  HG1 THR Q 306     103.540 101.225 108.144  1.00  1.00              
ATOM   4924  C   THR Q 306      99.632 102.066 108.192  1.00  1.00              
ATOM   4925  O   THR Q 306      98.860 101.303 108.764  1.00  1.00              
ATOM   4926  N   HIS Q 307      99.289 103.001 107.314  1.00  1.00              
ATOM   4927  H   HIS Q 307     100.062 103.503 106.899  1.00  1.00              
ATOM   4928  CA  HIS Q 307      98.019 103.308 106.711  1.00  1.00              
ATOM   4929  HA  HIS Q 307      97.340 103.704 107.458  1.00  1.00              
ATOM   4930  CB  HIS Q 307      98.229 104.393 105.641  1.00  1.00              
ATOM   4931  HB1 HIS Q 307      97.299 104.516 105.086  1.00  1.00              
ATOM   4932  HB2 HIS Q 307      98.992 104.059 104.936  1.00  1.00              
ATOM   4933  CG  HIS Q 307      98.610 105.757 106.167  1.00  1.00              
ATOM   4934  ND1 HIS Q 307      98.336 106.251 107.442  1.00  1.00              
ATOM   4935  CE1 HIS Q 307      98.686 107.542 107.431  1.00  1.00              
ATOM   4936  HE1 HIS Q 307      98.545 108.218 108.265  1.00  1.00              
ATOM   4937  NE2 HIS Q 307      99.189 107.879 106.232  1.00  1.00              
ATOM   4938  HE2 HIS Q 307      99.458 108.810 105.950  1.00  1.00
[truncated: 920,309 more chars]
