# Supplementary material for: Variation in selection constraints on teleost TLRs with emphasis on their repertoire in the Walking catfish, Clarias batrachus
Source: Sci Rep. 2020 Dec 7;10:21394. doi: 10.1038/s41598-020-78347-6 (PMC7721727; doi:10.1038/s41598-020-78347-6)
Supplement: Supplementary file 26 — Supplementary Information 26. [file 41598_2020_78347_MOESM26_ESM.zip › T2/struct/S503516_results/model2.pdb]

HEADER protein
METHOD
METHOD    The models are generated by I-TASSER which combines the
METHOD    methods of threading, ab initio modeling and structural
METHOD    refinement. The procedure is fully automated.
METHOD
METHOD    Please cite following articles when you use the I-TASSER server:
METHOD 1. Ambrish Roy, Alper Kucukural, Yang Zhang. I-TASSER: a unified
METHOD    platform for automated protein structure and function prediction.
METHOD    Nature Protocols, vol 5, 725-738 (2010). 
METHOD 2. Yang Zhang. I-TASSER server for protein 3D structure prediction. 
METHOD    BMC Bioinformatics, 9:40 (2008).
METHOD
MODEL  2
REMARK PARENT 3j0a_A 3j0a 5d3i_A 
ATOM      1  N   MET A   1      88.612  89.003  76.059  1.00 30.47              
ATOM      2  CA  MET A   1      88.352  90.397  76.353  1.00 30.47              
ATOM      3  HA  MET A   1      88.195  90.492  77.400  1.00 30.47              
ATOM      4  CB  MET A   1      89.630  91.216  76.070  1.00 30.47              
ATOM      5  HB1 MET A   1      90.375  90.987  76.830  1.00 30.47              
ATOM      6  HB2 MET A   1      89.388  92.273  76.180  1.00 30.47              
ATOM      7  CG  MET A   1      90.275  91.011  74.691  1.00 30.47              
ATOM      8  HG1 MET A   1      90.726  91.956  74.390  1.00 30.47              
ATOM      9  HG2 MET A   1      89.505  90.762  73.960  1.00 30.47              
ATOM     10  SD  MET A   1      91.583  89.746  74.637  1.00 30.47              
ATOM     11  CE  MET A   1      92.115  89.941  72.917  1.00 30.47              
ATOM     12  HE1 MET A   1      92.921  89.238  72.705  1.00 30.47              
ATOM     13  HE2 MET A   1      91.275  89.743  72.251  1.00 30.47              
ATOM     14  HE3 MET A   1      92.474  90.957  72.758  1.00 30.47              
ATOM     15  C   MET A   1      87.170  91.042  75.631  1.00 30.47              
ATOM     16  O   MET A   1      86.831  90.757  74.489  1.00 30.47              
ATOM     17  N   LYS A   2      86.550  91.973  76.366  1.00 29.98              
ATOM     18  H   LYS A   2      87.013  92.201  77.237  1.00 29.98              
ATOM     19  CA  LYS A   2      85.199  92.503  76.155  1.00 29.98              
ATOM     20  HA  LYS A   2      84.850  92.897  77.148  1.00 29.98              
ATOM     21  CB  LYS A   2      85.225  93.757  75.254  1.00 29.98              
ATOM     22  HB1 LYS A   2      86.048  94.407  75.552  1.00 29.98              
ATOM     23  HB2 LYS A   2      84.319  94.325  75.469  1.00 29.98              
ATOM     24  CG  LYS A   2      85.312  93.549  73.717  1.00 29.98              
ATOM     25  HG1 LYS A   2      85.179  92.501  73.454  1.00 29.98              
ATOM     26  HG2 LYS A   2      86.313  93.831  73.390  1.00 29.98              
ATOM     27  CD  LYS A   2      84.283  94.379  72.909  1.00 29.98              
ATOM     28  HD1 LYS A   2      84.529  94.287  71.850  1.00 29.98              
ATOM     29  HD2 LYS A   2      84.377  95.427  73.194  1.00 29.98              
ATOM     30  CE  LYS A   2      82.838  93.898  73.125  1.00 29.98              
ATOM     31  HE1 LYS A   2      82.621  93.899  74.196  1.00 29.98              
ATOM     32  HE2 LYS A   2      82.756  92.859  72.789  1.00 29.98              
ATOM     33  NZ  LYS A   2      81.823  94.729  72.429  1.00 29.98              
ATOM     34  HZ1 LYS A   2      80.861  94.437  72.622  1.00 29.98              
ATOM     35  HZ2 LYS A   2      81.867  95.708  72.649  1.00 29.98              
ATOM     36  HZ3 LYS A   2      81.826  94.644  71.413  1.00 29.98              
ATOM     37  C   LYS A   2      84.137  91.484  75.709  1.00 29.98              
ATOM     38  O   LYS A   2      83.189  91.824  75.004  1.00 29.98              
ATOM     39  N   VAL A   3      84.341  90.286  76.204  1.00 28.84              
ATOM     40  H   VAL A   3      85.201  90.250  76.719  1.00 28.84              
ATOM     41  CA  VAL A   3      83.737  88.978  76.066  1.00 28.84              
ATOM     42  HA  VAL A   3      83.087  88.700  76.865  1.00 28.84              
ATOM     43  CB  VAL A   3      82.945  88.678  74.764  1.00 28.84              
ATOM     44  HB  VAL A   3      82.927  87.588  74.654  1.00 28.84              
ATOM     45  CG1 VAL A   3      81.467  89.057  74.874  1.00 28.84              
ATOM     46 1HG1 VAL A   3      80.913  88.655  74.026  1.00 28.84              
ATOM     47 2HG1 VAL A   3      81.030  88.646  75.784  1.00 28.84              
ATOM     48 3HG1 VAL A   3      81.328  90.134  74.879  1.00 28.84              
ATOM     49  CG2 VAL A   3      83.499  89.190  73.418  1.00 28.84              
ATOM     50 1HG2 VAL A   3      83.186  90.208  73.211  1.00 28.84              
ATOM     51 2HG2 VAL A   3      84.586  89.154  73.400  1.00 28.84              
ATOM     52 3HG2 VAL A   3      83.127  88.560  72.610  1.00 28.84              
ATOM     53  C   VAL A   3      84.933  87.948  76.158  1.00 28.84              
ATOM     54  O   VAL A   3      85.646  87.807  75.181  1.00 28.84              
ATOM     55  N   PRO A   4      85.134  87.225  77.270  1.00 28.09              
ATOM     56  CD  PRO A   4      85.116  85.772  77.072  1.00 28.09              
ATOM     57  HD1 PRO A   4      84.806  85.528  76.055  1.00 28.09              
ATOM     58  HD2 PRO A   4      84.429  85.293  77.770  1.00 28.09              
ATOM     59  CG  PRO A   4      86.542  85.234  77.298  1.00 28.09              
ATOM     60  HG1 PRO A   4      86.886  84.637  76.456  1.00 28.09              
ATOM     61  HG2 PRO A   4      86.567  84.649  78.215  1.00 28.09              
ATOM     62  CB  PRO A   4      87.384  86.498  77.464  1.00 28.09              
ATOM     63  HB1 PRO A   4      88.233  86.324  78.098  1.00 28.09              
ATOM     64  HB2 PRO A   4      87.668  86.810  76.469  1.00 28.09              
ATOM     65  CA  PRO A   4      86.367  87.421  78.120  1.00 28.09              
ATOM     66  HA  PRO A   4      86.151  86.933  79.051  1.00 28.09              
ATOM     67  C   PRO A   4      86.694  88.857  78.482  1.00 28.09              
ATOM     68  O   PRO A   4      85.854  89.749  78.323  1.00 28.09              
ATOM     69  N   LEU A   5      87.757  89.129  79.235  1.00 27.28              
ATOM     70  H   LEU A   5      88.492  88.449  79.332  1.00 27.28              
ATOM     71  CA  LEU A   5      87.736  90.297  80.138  1.00 27.28              
ATOM     72  HA  LEU A   5      86.926  90.064  80.812  1.00 27.28              
ATOM     73  CB  LEU A   5      88.948  90.283  81.107  1.00 27.28              
ATOM     74  HB1 LEU A   5      88.706  90.988  81.903  1.00 27.28              
ATOM     75  HB2 LEU A   5      88.968  89.302  81.578  1.00 27.28              
ATOM     76  CG  LEU A   5      90.399  90.582  80.678  1.00 27.28              
ATOM     77  HG  LEU A   5      91.006  90.417  81.568  1.00 27.28              
ATOM     78  CD1 LEU A   5      90.924  89.630  79.611  1.00 27.28              
ATOM     79 1HD1 LEU A   5      91.960  89.876  79.378  1.00 27.28              
ATOM     80 2HD1 LEU A   5      90.897  88.613  79.990  1.00 27.28              
ATOM     81 3HD1 LEU A   5      90.338  89.708  78.699  1.00 27.28              
ATOM     82  CD2 LEU A   5      90.670  92.026  80.261  1.00 27.28              
ATOM     83 1HD2 LEU A   5      90.413  92.178  79.214  1.00 27.28              
ATOM     84 2HD2 LEU A   5      90.105  92.713  80.889  1.00 27.28              
ATOM     85 3HD2 LEU A   5      91.734  92.235  80.372  1.00 27.28              
ATOM     86  C   LEU A   5      87.395  91.691  79.609  1.00 27.28              
ATOM     87  O   LEU A   5      88.037  92.309  78.764  1.00 27.28              
ATOM     88  N   GLY A   6      86.285  92.152  80.144  1.00 26.82              
ATOM     89  H   GLY A   6      85.864  91.568  80.850  1.00 26.82              
ATOM     90  CA  GLY A   6      85.526  93.295  79.726  1.00 26.82              
ATOM     91  HA1 GLY A   6      85.995  93.752  78.861  1.00 26.82              
ATOM     92  HA2 GLY A   6      85.538  94.036  80.521  1.00 26.82              
ATOM     93  C   GLY A   6      84.107  93.008  79.350  1.00 26.82              
ATOM     94  O   GLY A   6      83.282  93.912  79.365  1.00 26.82              
ATOM     95  N   LEU A   7      83.856  91.750  79.002  1.00 26.03              
ATOM     96  H   LEU A   7      84.636  91.115  78.905  1.00 26.03              
ATOM     97  CA  LEU A   7      82.530  91.255  78.810  1.00 26.03              
ATOM     98  HA  LEU A   7      81.948  91.614  79.657  1.00 26.03              
ATOM     99  CB  LEU A   7      81.758  91.936  77.634  1.00 26.03              
ATOM    100  HB1 LEU A   7      81.735  91.210  76.828  1.00 26.03              
ATOM    101  HB2 LEU A   7      82.279  92.843  77.325  1.00 26.03              
ATOM    102  CG  LEU A   7      80.290  92.286  77.940  1.00 26.03              
ATOM    103  HG  LEU A   7      79.769  91.417  78.342  1.00 26.03              
ATOM    104  CD1 LEU A   7      80.131  93.442  78.931  1.00 26.03              
ATOM    105 1HD1 LEU A   7      79.075  93.676  79.062  1.00 26.03              
ATOM    106 2HD1 LEU A   7      80.537  93.178  79.903  1.00 26.03              
ATOM    107 3HD1 LEU A   7      80.648  94.328  78.562  1.00 26.03              
ATOM    108  CD2 LEU A   7      79.588  92.697  76.640  1.00 26.03              
ATOM    109 1HD2 LEU A   7      78.542  92.923  76.844  1.00 26.03              
ATOM    110 2HD2 LEU A   7      80.076  93.574  76.216  1.00 26.03              
ATOM    111 3HD2 LEU A   7      79.640  91.873  75.929  1.00 26.03              
ATOM    112  C   LEU A   7      82.337  89.768  78.798  1.00 26.03              
ATOM    113  O   LEU A   7      81.291  89.278  78.363  1.00 26.03              
ATOM    114  N   CYS A   8      83.301  89.021  79.317  1.00 25.84              
ATOM    115  H   CYS A   8      84.209  89.425  79.494  1.00 25.84              
ATOM    116  CA  CYS A   8      83.050  87.660  79.747  1.00 25.84              
ATOM    117  HA  CYS A   8      82.758  87.079  78.876  1.00 25.84              
ATOM    118  CB  CYS A   8      84.114  86.953  80.486  1.00 25.84              
ATOM    119  HB1 CYS A   8      84.589  86.208  79.864  1.00 25.84              
ATOM    120  HB2 CYS A   8      83.710  86.425  81.342  1.00 25.84              
ATOM    121  SG  CYS A   8      85.256  88.208  81.007  1.00 25.84              
ATOM    122  HG  CYS A   8      84.496  88.782  81.952  1.00 25.84              
ATOM    123  C   CYS A   8      81.699  87.649  80.596  1.00 25.84              
ATOM    124  O   CYS A   8      80.846  86.893  80.279  1.00 25.84              
ATOM    125  N   ILE A   9      81.588  88.621  81.545  1.00 25.63              
ATOM    126  H   ILE A   9      82.410  88.898  82.037  1.00 25.63              
ATOM    127  CA  ILE A   9      80.583  89.724  81.528  1.00 25.63              
ATOM    128  HA  ILE A   9      80.390  89.943  80.478  1.00 25.63              
ATOM    129  CB  ILE A   9      79.145  89.387  82.075  1.00 25.63              
ATOM    130  HB  ILE A   9      79.159  89.561  83.149  1.00 25.63              
ATOM    131  CG2 ILE A   9      78.132  90.354  81.438  1.00 25.63              
ATOM    132 1HG2 ILE A   9      77.165  90.301  81.933  1.00 25.63              
ATOM    133 2HG2 ILE A   9      78.431  91.397  81.515  1.00 25.63              
ATOM    134 3HG2 ILE A   9      77.996  90.142  80.377  1.00 25.63              
ATOM    135  CG1 ILE A   9      78.624  87.946  81.812  1.00 25.63              
ATOM    136 1HG1 ILE A   9      78.547  87.794  80.736  1.00 25.63              
ATOM    137 2HG1 ILE A   9      79.339  87.227  82.197  1.00 25.63              
ATOM    138  CD1 ILE A   9      77.275  87.599  82.444  1.00 25.63              
ATOM    139  HD1 ILE A   9      77.075  86.537  82.313  1.00 25.63              
ATOM    140  HD2 ILE A   9      77.279  87.814  83.510  1.00 25.63              
ATOM    141  HD3 ILE A   9      76.460  88.145  81.971  1.00 25.63              
ATOM    142  C   ILE A   9      81.113  91.011  82.124  1.00 25.63              
ATOM    143  O   ILE A   9      80.463  91.750  82.849  1.00 25.63              
ATOM    144  N   CYS A  10      82.389  91.238  81.850  1.00 24.69              
ATOM    145  H   CYS A  10      82.898  90.602  81.257  1.00 24.69              
ATOM    146  CA  CYS A  10      83.172  92.113  82.659  1.00 24.69              
ATOM    147  HA  CYS A  10      82.682  92.044  83.635  1.00 24.69              
ATOM    148  CB  CYS A  10      83.094  93.600  82.296  1.00 24.69              
ATOM    149  HB1 CYS A  10      82.232  93.799  81.656  1.00 24.69              
ATOM    150  HB2 CYS A  10      84.002  93.927  81.804  1.00 24.69              
ATOM    151  SG  CYS A  10      82.919  94.557  83.827  1.00 24.69              
ATOM    152  HG  CYS A  10      81.640  94.225  84.055  1.00 24.69              
ATOM    153  C   CYS A  10      84.514  91.534  82.929  1.00 24.69              
ATOM    154  O   CYS A  10      85.049  90.819  82.102  1.00 24.69              
ATOM    155  N   PHE A  11      85.048  91.787  84.107  1.00 24.07              
ATOM    156  H   PHE A  11      84.562  92.354  84.786  1.00 24.07              
ATOM    157  CA  PHE A  11      86.356  91.286  84.442  1.00 24.07              
ATOM    158  HA  PHE A  11      86.968  91.274  83.535  1.00 24.07              
ATOM    159  CB  PHE A  11      87.046  92.269  85.384  1.00 24.07              
ATOM    160  HB1 PHE A  11      87.942  91.821  85.811  1.00 24.07              
ATOM    161  HB2 PHE A  11      86.395  92.545  86.213  1.00 24.07              
ATOM    162  CG  PHE A  11      87.490  93.536  84.654  1.00 24.07              
ATOM    163  CD1 PHE A  11      86.653  94.668  84.599  1.00 24.07              
ATOM    164  HD1 PHE A  11      85.706  94.665  85.119  1.00 24.07              
ATOM    165  CE1 PHE A  11      87.052  95.807  83.877  1.00 24.07              
ATOM    166  HE1 PHE A  11      86.412  96.678  83.852  1.00 24.07              
ATOM    167  CZ  PHE A  11      88.285  95.822  83.207  1.00 24.07              
ATOM    168  HZ  PHE A  11      88.596  96.701  82.664  1.00 24.07              
ATOM    169  CE2 PHE A  11      89.123  94.696  83.258  1.00 24.07              
ATOM    170  HE2 PHE A  11      90.080  94.709  82.754  1.00 24.07              
ATOM    171  CD2 PHE A  11      88.728  93.556  83.979  1.00 24.07              
ATOM    172  HD2 PHE A  11      89.379  92.694  84.026  1.00 24.07              
ATOM    173  C   PHE A  11      86.381  89.870  84.948  1.00 24.07              
ATOM    174  O   PHE A  11      86.380  89.565  86.132  1.00 24.07              
ATOM    175  N   SER A  12      86.400  89.037  83.927  1.00 24.24              
ATOM    176  H   SER A  12      86.217  89.424  83.017  1.00 24.24              
ATOM    177  CA  SER A  12      86.237  87.634  84.115  1.00 24.24              
ATOM    178  HA  SER A  12      86.410  87.404  85.155  1.00 24.24              
ATOM    179  CB  SER A  12      84.826  87.150  83.819  1.00 24.24              
ATOM    180  HB1 SER A  12      84.835  86.494  82.981  1.00 24.24              
ATOM    181  HB2 SER A  12      84.487  86.538  84.641  1.00 24.24              
ATOM    182  OG  SER A  12      83.936  88.224  83.560  1.00 24.24              
ATOM    183  HG  SER A  12      83.038  87.858  83.576  1.00 24.24              
ATOM    184  C   SER A  12      87.300  86.803  83.455  1.00 24.24              
ATOM    185  O   SER A  12      87.828  85.895  84.048  1.00 24.24              
ATOM    186  N   LEU A  13      87.578  87.096  82.198  1.00 23.78              
ATOM    187  H   LEU A  13      87.183  87.951  81.877  1.00 23.78              
ATOM    188  CA  LEU A  13      87.864  86.071  81.215  1.00 23.78              
ATOM    189  HA  LEU A  13      87.529  86.408  80.274  1.00 23.78              
ATOM    190  CB  LEU A  13      89.414  85.972  81.146  1.00 23.78              
ATOM    191  HB1 LEU A  13      89.761  85.583  82.107  1.00 23.78              
ATOM    192  HB2 LEU A  13      89.813  86.990  81.090  1.00 23.78              
ATOM    193  CG  LEU A  13      89.993  85.114  80.000  1.00 23.78              
ATOM    194  HG  LEU A  13      89.192  84.663  79.419  1.00 23.78              
ATOM    195  CD1 LEU A  13      90.892  83.987  80.520  1.00 23.78              
ATOM    196 1HD1 LEU A  13      90.330  83.348  81.198  1.00 23.78              
ATOM    197 2HD1 LEU A  13      91.245  83.375  79.691  1.00 23.78              
ATOM    198 3HD1 LEU A  13      91.745  84.401  81.055  1.00 23.78              
ATOM    199  CD2 LEU A  13      90.855  85.940  79.036  1.00 23.78              
ATOM    200 1HD2 LEU A  13      91.736  86.321  79.552  1.00 23.78              
ATOM    201 2HD2 LEU A  13      91.176  85.314  78.204  1.00 23.78              
ATOM    202 3HD2 LEU A  13      90.296  86.781  78.635  1.00 23.78              
ATOM    203  C   LEU A  13      87.218  84.687  81.471  1.00 23.78              
ATOM    204  O   LEU A  13      87.837  83.638  81.416  1.00 23.78              
ATOM    205  N   THR A  14      85.933  84.734  81.785  1.00 22.93              
ATOM    206  H   THR A  14      85.480  85.630  81.742  1.00 22.93              
ATOM    207  CA  THR A  14      85.103  83.584  82.117  1.00 22.93              
ATOM    208  HA  THR A  14      85.535  83.014  82.934  1.00 22.93              
ATOM    209  CB  THR A  14      84.994  82.640  80.884  1.00 22.93              
ATOM    210  HB  THR A  14      85.957  82.156  80.744  1.00 22.93              
ATOM    211  CG2 THR A  14      83.917  81.546  80.984  1.00 22.93              
ATOM    212 1HG2 THR A  14      82.961  81.901  80.596  1.00 22.93              
ATOM    213 2HG2 THR A  14      84.227  80.685  80.393  1.00 22.93              
ATOM    214 3HG2 THR A  14      83.767  81.248  82.020  1.00 22.93              
ATOM    215  OG1 THR A  14      84.691  83.372  79.715  1.00 22.93              
ATOM    216  HG1 THR A  14      83.775  83.657  79.834  1.00 22.93              
ATOM    217  C   THR A  14      83.728  84.038  82.496  1.00 22.93              
ATOM    218  O   THR A  14      82.850  84.229  81.658  1.00 22.93              
ATOM    219  N   LEU A  15      83.603  84.240  83.790  1.00 23.05              
ATOM    220  H   LEU A  15      84.392  83.965  84.359  1.00 23.05              
ATOM    221  CA  LEU A  15      82.368  84.410  84.484  1.00 23.05              
ATOM    222  HA  LEU A  15      82.591  84.577  85.526  1.00 23.05              
ATOM    223  CB  LEU A  15      81.577  83.078  84.381  1.00 23.05              
ATOM    224  HB1 LEU A  15      82.294  82.276  84.551  1.00 23.05              
ATOM    225  HB2 LEU A  15      81.228  82.943  83.356  1.00 23.05              
ATOM    226  CG  LEU A  15      80.393  82.750  85.326  1.00 23.05              
ATOM    227  HG  LEU A  15      80.424  81.670  85.477  1.00 23.05              
ATOM    228  CD1 LEU A  15      80.457  83.385  86.717  1.00 23.05              
ATOM    229 1HD1 LEU A  15      79.815  82.820  87.394  1.00 23.05              
ATOM    230 2HD1 LEU A  15      81.474  83.346  87.098  1.00 23.05              
ATOM    231 3HD1 LEU A  15      80.109  84.413  86.709  1.00 23.05              
ATOM    232  CD2 LEU A  15      79.028  83.049  84.704  1.00 23.05              
ATOM    233 1HD2 LEU A  15      78.892  84.109  84.504  1.00 23.05              
ATOM    234 2HD2 LEU A  15      78.928  82.506  83.763  1.00 23.05              
ATOM    235 3HD2 LEU A  15      78.237  82.715  85.375  1.00 23.05              
ATOM    236  C   LEU A  15      81.591  85.643  84.034  1.00 23.05              
ATOM    237  O   LEU A  15      82.048  86.401  83.197  1.00 23.05              
ATOM    238  N   THR A  16      80.581  86.017  84.794  1.00 23.52              
ATOM    239  H   THR A  16      80.127  85.322  85.370  1.00 23.52              
ATOM    240  CA  THR A  16      80.328  87.429  85.041  1.00 23.52              
ATOM    241  HA  THR A  16      79.962  87.855  84.123  1.00 23.52              
ATOM    242  CB  THR A  16      79.246  87.582  86.131  1.00 23.52              
ATOM    243  HB  THR A  16      79.699  87.410  87.103  1.00 23.52              
ATOM    244  CG2 THR A  16      78.581  88.955  86.153  1.00 23.52              
ATOM    245 1HG2 THR A  16      78.042  89.139  85.225  1.00 23.52              
ATOM    246 2HG2 THR A  16      77.885  89.018  86.989  1.00 23.52              
ATOM    247 3HG2 THR A  16      79.331  89.737  86.276  1.00 23.52              
ATOM    248  OG1 THR A  16      78.236  86.611  85.983  1.00 23.52              
ATOM    249  HG1 THR A  16      77.490  86.869  86.532  1.00 23.52              
ATOM    250  C   THR A  16      81.532  88.199  85.454  1.00 23.52              
ATOM    251  O   THR A  16      81.789  89.310  85.002  1.00 23.52              
ATOM    252  N   LEU A  17      82.312  87.488  86.248  1.00 23.02              
ATOM    253  H   LEU A  17      81.977  86.583  86.526  1.00 23.02              
ATOM    254  CA  LEU A  17      83.617  87.867  86.660  1.00 23.02              
ATOM    255  HA  LEU A  17      84.170  88.285  85.769  1.00 23.02              
ATOM    256  CB  LEU A  17      83.477  89.008  87.702  1.00 23.02              
ATOM    257  HB1 LEU A  17      82.974  89.844  87.221  1.00 23.02              
ATOM    258  HB2 LEU A  17      84.469  89.409  87.909  1.00 23.02              
ATOM    259  CG  LEU A  17      82.794  88.845  89.080  1.00 23.02              
ATOM    260  HG  LEU A  17      82.827  89.826  89.553  1.00 23.02              
ATOM    261  CD1 LEU A  17      81.324  88.443  89.041  1.00 23.02              
ATOM    262 1HD1 LEU A  17      81.220  87.404  88.736  1.00 23.02              
ATOM    263 2HD1 LEU A  17      80.787  89.096  88.355  1.00 23.02              
ATOM    264 3HD1 LEU A  17      80.889  88.552  90.034  1.00 23.02              
ATOM    265  CD2 LEU A  17      83.508  87.893  90.035  1.00 23.02              
ATOM    266 1HD2 LEU A  17      83.068  87.986  91.028  1.00 23.02              
ATOM    267 2HD2 LEU A  17      83.398  86.861  89.708  1.00 23.02              
ATOM    268 3HD2 LEU A  17      84.560  88.165  90.104  1.00 23.02              
ATOM    269  C   LEU A  17      84.393  86.703  87.205  1.00 23.02              
ATOM    270  O   LEU A  17      83.932  85.558  87.243  1.00 23.02              
ATOM    271  N   THR A  18      85.577  87.056  87.621  1.00 22.98              
ATOM    272  H   THR A  18      85.842  88.021  87.474  1.00 22.98              
ATOM    273  CA  THR A  18      86.598  86.199  88.163  1.00 22.98              
ATOM    274  HA  THR A  18      87.370  86.880  88.504  1.00 22.98              
ATOM    275  CB  THR A  18      86.179  85.427  89.437  1.00 22.98              
ATOM    276  HB  THR A  18      85.560  86.065  90.064  1.00 22.98              
ATOM    277  CG2 THR A  18      87.379  84.983  90.271  1.00 22.98              
ATOM    278 1HG2 THR A  18      87.979  85.844  90.561  1.00 22.98              
ATOM    279 2HG2 THR A  18      87.029  84.491  91.177  1.00 22.98              
ATOM    280 3HG2 THR A  18      88.008  84.284  89.721  1.00 22.98              
ATOM    281  OG1 THR A  18      85.459  84.256  89.133  1.00 22.98              
ATOM    282  HG1 THR A  18      84.641  84.529  88.699  1.00 22.98              
ATOM    283  C   THR A  18      87.301  85.295  87.170  1.00 22.98              
ATOM    284  O   THR A  18      88.500  85.180  87.209  1.00 22.98              
ATOM    285  N   LEU A  19      86.514  84.609  86.317  1.00 21.56              
ATOM    286  H   LEU A  19      85.520  84.770  86.346  1.00 21.56              
ATOM    287  CA  LEU A  19      86.875  83.236  86.058  1.00 21.56              
ATOM    288  HA  LEU A  19      87.454  82.923  86.924  1.00 21.56              
ATOM    289  CB  LEU A  19      87.881  83.065  84.903  1.00 21.56              
ATOM    290  HB1 LEU A  19      88.626  83.853  84.953  1.00 21.56              
ATOM    291  HB2 LEU A  19      87.371  83.087  83.950  1.00 21.56              
ATOM    292  CG  LEU A  19      88.746  81.786  84.981  1.00 21.56              
ATOM    293  HG  LEU A  19      88.031  80.971  85.023  1.00 21.56              
ATOM    294  CD1 LEU A  19      89.650  81.712  86.208  1.00 21.56              
ATOM    295 1HD1 LEU A  19      90.306  80.849  86.123  1.00 21.56              
ATOM    296 2HD1 LEU A  19      89.070  81.597  87.121  1.00 21.56              
ATOM    297 3HD1 LEU A  19      90.254  82.617  86.287  1.00 21.56              
ATOM    298  CD2 LEU A  19      89.630  81.701  83.747  1.00 21.56              
ATOM    299 1HD2 LEU A  19      90.363  82.507  83.744  1.00 21.56              
ATOM    300 2HD2 LEU A  19      90.150  80.745  83.726  1.00 21.56              
ATOM    301 3HD2 LEU A  19      89.049  81.776  82.831  1.00 21.56              
ATOM    302  C   LEU A  19      85.668  82.346  86.112  1.00 21.56              
ATOM    303  O   LEU A  19      84.817  82.414  85.247  1.00 21.56              
ATOM    304  N   THR A  20      85.588  81.518  87.146  1.00 21.02              
ATOM    305  H   THR A  20      86.278  81.635  87.873  1.00 21.02              
ATOM    306  CA  THR A  20      84.654  80.393  87.280  1.00 21.02              
ATOM    307  HA  THR A  20      84.995  79.807  88.134  1.00 21.02              
ATOM    308  CB  THR A  20      83.218  80.838  87.617  1.00 21.02              
ATOM    309  HB  THR A  20      82.749  81.248  86.723  1.00 21.02              
ATOM    310  CG2 THR A  20      83.138  81.868  88.742  1.00 21.02              
ATOM    311 1HG2 THR A  20      82.106  81.968  89.080  1.00 21.02              
ATOM    312 2HG2 THR A  20      83.761  81.559  89.581  1.00 21.02              
ATOM    313 3HG2 THR A  20      83.471  82.833  88.370  1.00 21.02              
ATOM    314  OG1 THR A  20      82.465  79.737  88.065  1.00 21.02              
ATOM    315  HG1 THR A  20      82.673  78.971  87.510  1.00 21.02              
ATOM    316  C   THR A  20      84.605  79.406  86.114  1.00 21.02              
ATOM    317  O   THR A  20      84.135  78.285  86.271  1.00 21.02              
ATOM    318  N   LEU A  21      85.178  79.783  84.976  1.00 19.97              
ATOM    319  H   LEU A  21      85.283  80.773  84.833  1.00 19.97              
ATOM    320  CA  LEU A  21      86.050  78.973  84.180  1.00 19.97              
ATOM    321  HA  LEU A  21      85.437  78.128  83.864  1.00 19.97              
ATOM    322  CB  LEU A  21      86.447  79.720  82.891  1.00 19.97              
ATOM    323  HB1 LEU A  21      85.553  80.164  82.479  1.00 19.97              
ATOM    324  HB2 LEU A  21      87.127  80.532  83.124  1.00 19.97              
ATOM    325  CG  LEU A  21      87.071  78.849  81.786  1.00 19.97              
ATOM    326  HG  LEU A  21      87.958  78.373  82.189  1.00 19.97              
ATOM    327  CD1 LEU A  21      86.082  77.798  81.268  1.00 19.97              
ATOM    328 1HD1 LEU A  21      85.140  78.265  80.984  1.00 19.97              
ATOM    329 2HD1 LEU A  21      86.510  77.295  80.400  1.00 19.97              
ATOM    330 3HD1 LEU A  21      85.910  77.036  82.027  1.00 19.97              
ATOM    331  CD2 LEU A  21      87.493  79.700  80.589  1.00 19.97              
ATOM    332 1HD2 LEU A  21      86.620  80.103  80.078  1.00 19.97              
ATOM    333 2HD2 LEU A  21      88.136  80.518  80.914  1.00 19.97              
ATOM    334 3HD2 LEU A  21      88.055  79.075  79.893  1.00 19.97              
ATOM    335  C   LEU A  21      87.198  78.329  84.983  1.00 19.97              
ATOM    336  O   LEU A  21      88.374  78.622  84.781  1.00 19.97              
ATOM    337  N   THR A  22      86.840  77.456  85.926  1.00 19.31              
ATOM    338  H   THR A  22      85.846  77.334  86.077  1.00 19.31              
ATOM    339  CA  THR A  22      87.721  76.563  86.701  1.00 19.31              
ATOM    340  HA  THR A  22      88.552  77.151  87.088  1.00 19.31              
ATOM    341  CB  THR A  22      86.948  75.982  87.905  1.00 19.31              
ATOM    342  HB  THR A  22      86.223  75.247  87.554  1.00 19.31              
ATOM    343  CG2 THR A  22      87.859  75.352  88.959  1.00 19.31              
ATOM    344 1HG2 THR A  22      88.586  76.085  89.312  1.00 19.31              
ATOM    345 2HG2 THR A  22      87.262  75.001  89.800  1.00 19.31              
ATOM    346 3HG2 THR A  22      88.389  74.499  88.535  1.00 19.31              
ATOM    347  OG1 THR A  22      86.249  77.030  88.555  1.00 19.31              
ATOM    348  HG1 THR A  22      85.581  76.635  89.121  1.00 19.31              
ATOM    349  C   THR A  22      88.293  75.499  85.790  1.00 19.31              
ATOM    350  O   THR A  22      88.062  74.308  85.961  1.00 19.31              
ATOM    351  N   SER A  23      88.992  75.962  84.757  1.00 18.20              
ATOM    352  H   SER A  23      89.107  76.965  84.695  1.00 18.20              
ATOM    353  CA  SER A  23      89.490  75.185  83.635  1.00 18.20              
ATOM    354  HA  SER A  23      88.711  74.470  83.371  1.00 18.20              
ATOM    355  CB  SER A  23      89.756  76.069  82.410  1.00 18.20              
ATOM    356  HB1 SER A  23      90.605  75.715  81.826  1.00 18.20              
ATOM    357  HB2 SER A  23      89.955  77.096  82.716  1.00 18.20              
ATOM    358  OG  SER A  23      88.615  76.024  81.579  1.00 18.20              
ATOM    359  HG  SER A  23      88.703  75.243  81.002  1.00 18.20              
ATOM    360  C   SER A  23      90.705  74.301  83.983  1.00 18.20              
ATOM    361  O   SER A  23      91.486  73.928  83.118  1.00 18.20              
ATOM    362  N   GLU A  24      90.775  73.845  85.234  1.00 17.57              
ATOM    363  H   GLU A  24      90.114  74.256  85.865  1.00 17.57              
ATOM    364  CA  GLU A  24      91.061  72.442  85.540  1.00 17.57              
ATOM    365  HA  GLU A  24      91.976  72.152  85.013  1.00 17.57              
ATOM    366  CB  GLU A  24      91.266  72.289  87.061  1.00 17.57              
ATOM    367  HB1 GLU A  24      90.310  72.467  87.554  1.00 17.57              
ATOM    368  HB2 GLU A  24      91.938  73.085  87.381  1.00 17.57              
ATOM    369  CG  GLU A  24      91.834  70.951  87.560  1.00 17.57              
ATOM    370  HG1 GLU A  24      91.190  70.124  87.260  1.00 17.57              
ATOM    371  HG2 GLU A  24      91.830  70.963  88.652  1.00 17.57              
ATOM    372  CD  GLU A  24      93.273  70.671  87.085  1.00 17.57              
ATOM    373  OE1 GLU A  24      93.410  70.043  86.011  1.00 17.57              
ATOM    374  OE2 GLU A  24      94.218  71.073  87.800  1.00 17.57              
ATOM    375  C   GLU A  24      89.928  71.534  84.946  1.00 17.57              
ATOM    376  O   GLU A  24      89.339  70.699  85.633  1.00 17.57              
ATOM    377  N   ARG A  25      89.622  71.669  83.636  1.00 15.66              
ATOM    378  H   ARG A  25      90.114  72.435  83.194  1.00 15.66              
ATOM    379  CA  ARG A  25      89.538  70.446  82.835  1.00 15.66              
ATOM    380  HA  ARG A  25      88.971  69.767  83.466  1.00 15.66              
ATOM    381  CB  ARG A  25      88.746  70.573  81.520  1.00 15.66              
ATOM    382  HB1 ARG A  25      89.182  69.891  80.793  1.00 15.66              
ATOM    383  HB2 ARG A  25      88.782  71.591  81.145  1.00 15.66              
ATOM    384  CG  ARG A  25      87.273  70.180  81.730  1.00 15.66              
ATOM    385  HG1 ARG A  25      86.737  70.985  82.235  1.00 15.66              
ATOM    386  HG2 ARG A  25      87.225  69.293  82.362  1.00 15.66              
ATOM    387  CD  ARG A  25      86.562  69.810  80.421  1.00 15.66              
ATOM    388  HD1 ARG A  25      85.645  69.276  80.671  1.00 15.66              
ATOM    389  HD2 ARG A  25      87.202  69.130  79.856  1.00 15.66              
ATOM    390  NE  ARG A  25      86.204  70.984  79.612  1.00 15.66              
ATOM    391  HE  ARG A  25      86.336  71.912  80.008  1.00 15.66              
ATOM    392  CZ  ARG A  25      85.804  70.977  78.360  1.00 15.66              
ATOM    393  NH1 ARG A  25      85.367  72.081  77.838  1.00 15.66              
ATOM    394 1HH1 ARG A  25      85.611  72.914  78.374  1.00 15.66              
ATOM    395 2HH1 ARG A  25      85.417  72.162  76.834  1.00 15.66              
ATOM    396  NH2 ARG A  25      85.934  69.935  77.587  1.00 15.66              
ATOM    397 1HH2 ARG A  25      86.615  69.251  77.881  1.00 15.66              
ATOM    398 2HH2 ARG A  25      85.749  70.031  76.604  1.00 15.66              
ATOM    399  C   ARG A  25      90.921  69.848  82.837  1.00 15.66              
ATOM    400  O   ARG A  25      91.896  70.599  82.843  1.00 15.66              
ATOM    401  N   PRO A  26      91.033  68.516  82.928  1.00 14.37              
ATOM    402  CD  PRO A  26      89.992  67.503  82.944  1.00 14.37              
ATOM    403  HD1 PRO A  26      89.270  67.662  82.143  1.00 14.37              
ATOM    404  HD2 PRO A  26      89.498  67.515  83.917  1.00 14.37              
ATOM    405  CG  PRO A  26      90.713  66.172  82.749  1.00 14.37              
ATOM    406  HG1 PRO A  26      90.791  65.954  81.683  1.00 14.37              
ATOM    407  HG2 PRO A  26      90.209  65.358  83.272  1.00 14.37              
ATOM    408  CB  PRO A  26      92.104  66.443  83.322  1.00 14.37              
ATOM    409  HB1 PRO A  26      92.865  65.811  82.863  1.00 14.37              
ATOM    410  HB2 PRO A  26      92.085  66.293  84.402  1.00 14.37              
ATOM    411  CA  PRO A  26      92.342  67.929  83.031  1.00 14.37              
ATOM    412  HA  PRO A  26      92.891  68.374  83.865  1.00 14.37              
ATOM    413  C   PRO A  26      93.055  68.177  81.733  1.00 14.37              
ATOM    414  O   PRO A  26      92.592  67.778  80.657  1.00 14.37              
ATOM    415  N   THR A  27      94.085  69.006  81.831  1.00 12.09              
ATOM    416  H   THR A  27      94.283  69.420  82.731  1.00 12.09              
ATOM    417  CA  THR A  27      94.504  69.697  80.640  1.00 12.09              
ATOM    418  HA  THR A  27      93.653  70.172  80.218  1.00 12.09              
ATOM    419  CB  THR A  27      95.553  70.783  80.902  1.00 12.09              
ATOM    420  HB  THR A  27      95.762  71.307  79.971  1.00 12.09              
ATOM    421  CG2 THR A  27      95.091  71.832  81.917  1.00 12.09              
ATOM    422 1HG2 THR A  27      95.834  72.619  82.008  1.00 12.09              
ATOM    423 2HG2 THR A  27      94.161  72.272  81.569  1.00 12.09              
ATOM    424 3HG2 THR A  27      94.915  71.384  82.893  1.00 12.09              
ATOM    425  OG1 THR A  27      96.769  70.241  81.380  1.00 12.09              
ATOM    426  HG1 THR A  27      96.562  69.628  82.093  1.00 12.09              
ATOM    427  C   THR A  27      95.035  68.699  79.562  1.00 12.09              
ATOM    428  O   THR A  27      95.465  67.609  79.903  1.00 12.09              
ATOM    429  N   CYS A  28      94.958  69.074  78.269  1.00  9.28              
ATOM    430  H   CYS A  28      94.886  70.068  78.106  1.00  9.28              
ATOM    431  CA  CYS A  28      94.229  68.255  77.249  1.00  9.28              
ATOM    432  HA  CYS A  28      94.432  68.701  76.299  1.00  9.28              
ATOM    433  CB  CYS A  28      94.720  66.807  77.220  1.00  9.28              
ATOM    434  HB1 CYS A  28      94.057  66.175  77.817  1.00  9.28              
ATOM    435  HB2 CYS A  28      95.711  66.747  77.656  1.00  9.28              
ATOM    436  SG  CYS A  28      94.793  66.209  75.512  1.00  9.28              
ATOM    437  HG  CYS A  28      93.468  66.246  75.284  1.00  9.28              
ATOM    438  C   CYS A  28      92.710  68.382  77.426  1.00  9.28              
ATOM    439  O   CYS A  28      91.919  67.515  77.075  1.00  9.28              
ATOM    440  N   ASN A  29      92.363  69.481  78.075  1.00  7.91              
ATOM    441  H   ASN A  29      93.123  70.116  78.244  1.00  7.91              
ATOM    442  CA  ASN A  29      91.140  69.811  78.740  1.00  7.91              
ATOM    443  HA  ASN A  29      90.842  68.968  79.368  1.00  7.91              
ATOM    444  CB  ASN A  29      91.400  71.056  79.637  1.00  7.91              
ATOM    445  HB1 ASN A  29      91.764  70.695  80.572  1.00  7.91              
ATOM    446  HB2 ASN A  29      90.461  71.542  79.838  1.00  7.91              
ATOM    447  CG  ASN A  29      92.362  72.147  79.193  1.00  7.91              
ATOM    448  OD1 ASN A  29      93.437  71.902  78.657  1.00  7.91              
ATOM    449  ND2 ASN A  29      92.036  73.388  79.434  1.00  7.91              
ATOM    450 1HD2 ASN A  29      91.139  73.596  79.871  1.00  7.91              
ATOM    451 2HD2 ASN A  29      92.695  74.111  79.218  1.00  7.91              
ATOM    452  C   ASN A  29      89.943  70.120  77.850  1.00  7.91              
ATOM    453  O   ASN A  29      88.906  69.456  77.938  1.00  7.91              
ATOM    454  N   ASP A  30      90.014  71.269  77.184  1.00  6.08              
ATOM    455  H   ASP A  30      90.902  71.740  77.111  1.00  6.08              
ATOM    456  CA  ASP A  30      88.811  72.085  77.030  1.00  6.08              
ATOM    457  HA  ASP A  30      88.057  71.657  77.670  1.00  6.08              
ATOM    458  CB  ASP A  30      88.975  73.518  77.568  1.00  6.08              
ATOM    459  HB1 ASP A  30      88.428  74.206  76.924  1.00  6.08              
ATOM    460  HB2 ASP A  30      90.020  73.806  77.555  1.00  6.08              
ATOM    461  CG  ASP A  30      88.427  73.673  78.989  1.00  6.08              
ATOM    462  OD1 ASP A  30      89.241  73.828  79.924  1.00  6.08              
ATOM    463  OD2 ASP A  30      87.190  73.604  79.183  1.00  6.08              
ATOM    464  C   ASP A  30      88.192  72.001  75.654  1.00  6.08              
ATOM    465  O   ASP A  30      86.963  71.986  75.567  1.00  6.08              
ATOM    466  N   CYS A  31      89.031  71.758  74.651  1.00  5.88              
ATOM    467  H   CYS A  31      90.012  71.963  74.785  1.00  5.88              
ATOM    468  CA  CYS A  31      88.705  70.856  73.569  1.00  5.88              
ATOM    469  HA  CYS A  31      88.208  69.971  73.970  1.00  5.88              
ATOM    470  CB  CYS A  31      87.745  71.568  72.576  1.00  5.88              
ATOM    471  HB1 CYS A  31      87.963  71.258  71.550  1.00  5.88              
ATOM    472  HB2 CYS A  31      87.889  72.648  72.629  1.00  5.88              
ATOM    473  SG  CYS A  31      86.008  71.148  72.900  1.00  5.88              
ATOM    474  HG  CYS A  31      85.989  71.749  74.096  1.00  5.88              
ATOM    475  C   CYS A  31      89.884  70.369  72.754  1.00  5.88              
ATOM    476  O   CYS A  31      90.915  71.022  72.665  1.00  5.88              
ATOM    477  N   ASP A  32      89.626  69.295  72.026  1.00  6.90              
ATOM    478  H   ASP A  32      88.770  68.789  72.242  1.00  6.90              
ATOM    479  CA  ASP A  32      90.459  68.625  71.035  1.00  6.90              
ATOM    480  HA  ASP A  32      91.380  68.314  71.530  1.00  6.90              
ATOM    481  CB  ASP A  32      89.698  67.349  70.614  1.00  6.90              
ATOM    482  HB1 ASP A  32      90.327  66.765  69.939  1.00  6.90              
ATOM    483  HB2 ASP A  32      88.798  67.637  70.065  1.00  6.90              
ATOM    484  CG  ASP A  32      89.287  66.465  71.806  1.00  6.90              
ATOM    485  OD1 ASP A  32      89.883  65.376  71.952  1.00  6.90              
ATOM    486  OD2 ASP A  32      88.396  66.898  72.580  1.00  6.90              
ATOM    487  C   ASP A  32      90.875  69.474  69.806  1.00  6.90              
ATOM    488  O   ASP A  32      91.367  68.941  68.812  1.00  6.90              
ATOM    489  N   GLU A  33      90.686  70.793  69.875  1.00  5.06              
ATOM    490  H   GLU A  33      90.348  71.148  70.754  1.00  5.06              
ATOM    491  CA  GLU A  33      90.975  71.778  68.824  1.00  5.06              
ATOM    492  HA  GLU A  33      91.528  71.306  68.011  1.00  5.06              
ATOM    493  CB  GLU A  33      89.651  72.330  68.252  1.00  5.06              
ATOM    494  HB1 GLU A  33      89.886  73.080  67.495  1.00  5.06              
ATOM    495  HB2 GLU A  33      89.102  72.823  69.056  1.00  5.06              
ATOM    496  CG  GLU A  33      88.742  71.269  67.611  1.00  5.06              
ATOM    497  HG1 GLU A  33      88.476  70.515  68.354  1.00  5.06              
ATOM    498  HG2 GLU A  33      89.292  70.769  66.809  1.00  5.06              
ATOM    499  CD  GLU A  33      87.455  71.896  67.051  1.00  5.06              
ATOM    500  OE1 GLU A  33      87.410  72.161  65.828  1.00  5.06              
ATOM    501  OE2 GLU A  33      86.495  72.079  67.838  1.00  5.06              
ATOM    502  C   GLU A  33      91.824  72.947  69.336  1.00  5.06              
ATOM    503  O   GLU A  33      92.427  73.668  68.553  1.00  5.06              
ATOM    504  N   ASP A  34      91.896  73.120  70.658  1.00  4.94              
ATOM    505  H   ASP A  34      91.429  72.436  71.236  1.00  4.94              
ATOM    506  CA  ASP A  34      92.471  74.304  71.312  1.00  4.94              
ATOM    507  HA  ASP A  34      93.076  74.858  70.590  1.00  4.94              
ATOM    508  CB  ASP A  34      91.301  75.229  71.726  1.00  4.94              
ATOM    509  HB1 ASP A  34      90.626  74.665  72.370  1.00  4.94              
ATOM    510  HB2 ASP A  34      90.738  75.472  70.823  1.00  4.94              
ATOM    511  CG  ASP A  34      91.646  76.561  72.429  1.00  4.94              
ATOM    512  OD1 ASP A  34      92.704  76.666  73.087  1.00  4.94              
ATOM    513  OD2 ASP A  34      90.775  77.464  72.440  1.00  4.94              
ATOM    514  C   ASP A  34      93.412  73.918  72.456  1.00  4.94              
ATOM    515  O   ASP A  34      94.538  74.408  72.560  1.00  4.94              
ATOM    516  N   HIS A  35      93.043  72.930  73.259  1.00  6.54              
ATOM    517  H   HIS A  35      92.159  72.463  73.095  1.00  6.54              
ATOM    518  CA  HIS A  35      93.743  72.642  74.495  1.00  6.54              
ATOM    519  HA  HIS A  35      94.624  73.277  74.564  1.00  6.54              
ATOM    520  CB  HIS A  35      92.871  72.983  75.715  1.00  6.54              
ATOM    521  HB1 HIS A  35      93.540  73.137  76.557  1.00  6.54              
ATOM    522  HB2 HIS A  35      92.219  72.142  75.938  1.00  6.54              
ATOM    523  CG  HIS A  35      91.993  74.200  75.594  1.00  6.54              
ATOM    524  ND1 HIS A  35      90.707  74.203  75.060  1.00  6.54              
ATOM    525  CE1 HIS A  35      90.324  75.489  75.031  1.00  6.54              
ATOM    526  HE1 HIS A  35      89.444  75.855  74.518  1.00  6.54              
ATOM    527  NE2 HIS A  35      91.287  76.277  75.535  1.00  6.54              
ATOM    528  HE2 HIS A  35      91.384  77.249  75.263  1.00  6.54              
ATOM    529  CD2 HIS A  35      92.347  75.478  75.903  1.00  6.54              
ATOM    530  HD2 HIS A  35      93.324  75.806  76.220  1.00  6.54              
ATOM    531  C   HIS A  35      94.226  71.215  74.548  1.00  6.54              
ATOM    532  O   HIS A  35      93.453  70.286  74.793  1.00  6.54              
ATOM    533  N   VAL A  36      95.534  71.055  74.396  1.00  4.80              
ATOM    534  H   VAL A  36      96.137  71.865  74.277  1.00  4.80              
ATOM    535  CA  VAL A  36      96.170  69.740  74.492  1.00  4.80              
ATOM    536  HA  VAL A  36      95.435  68.955  74.632  1.00  4.80              
ATOM    537  CB  VAL A  36      96.908  69.429  73.158  1.00  4.80              
ATOM    538  HB  VAL A  36      97.612  70.236  72.951  1.00  4.80              
ATOM    539  CG1 VAL A  36      97.688  68.105  73.169  1.00  4.80              
ATOM    540 1HG1 VAL A  36      98.547  68.177  73.834  1.00  4.80              
ATOM    541 2HG1 VAL A  36      97.035  67.286  73.472  1.00  4.80              
ATOM    542 3HG1 VAL A  36      98.072  67.897  72.169  1.00  4.80              
ATOM    543  CG2 VAL A  36      95.911  69.334  71.997  1.00  4.80              
ATOM    544 1HG2 VAL A  36      96.428  69.101  71.066  1.00  4.80              
ATOM    545 2HG2 VAL A  36      95.169  68.559  72.191  1.00  4.80              
ATOM    546 3HG2 VAL A  36      95.393  70.282  71.858  1.00  4.80              
ATOM    547  C   VAL A  36      97.119  69.787  75.689  1.00  4.80              
ATOM    548  O   VAL A  36      97.461  70.863  76.184  1.00  4.80              
ATOM    549  N   CYS A  37      97.507  68.635  76.199  1.00  4.64              
ATOM    550  H   CYS A  37      97.197  67.760  75.812  1.00  4.64              
ATOM    551  CA  CYS A  37      98.581  68.562  77.193  1.00  4.64              
ATOM    552  HA  CYS A  37      98.581  69.472  77.804  1.00  4.64              
ATOM    553  CB  CYS A  37      98.354  67.379  78.128  1.00  4.64              
ATOM    554  HB1 CYS A  37      97.465  67.561  78.716  1.00  4.64              
ATOM    555  HB2 CYS A  37      99.176  67.323  78.836  1.00  4.64              
ATOM    556  SG  CYS A  37      98.162  65.787  77.252  1.00  4.64              
ATOM    557  HG  CYS A  37      96.918  65.988  76.790  1.00  4.64              
ATOM    558  C   CYS A  37     100.003  68.561  76.491  1.00  4.64              
ATOM    559  O   CYS A  37     100.225  69.538  75.810  1.00  4.64              
ATOM    560  N   ASN A  38     101.025  67.631  76.528  1.00  4.61              
ATOM    561  H   ASN A  38     101.769  68.076  76.011  1.00  4.61              
ATOM    562  CA  ASN A  38     101.475  66.322  77.146  1.00  4.61              
ATOM    563  HA  ASN A  38     100.775  65.547  76.916  1.00  4.61              
ATOM    564  CB  ASN A  38     102.842  66.022  76.473  1.00  4.61              
ATOM    565  HB1 ASN A  38     103.531  66.836  76.685  1.00  4.61              
ATOM    566  HB2 ASN A  38     102.691  65.992  75.397  1.00  4.61              
ATOM    567  CG  ASN A  38     103.550  64.724  76.857  1.00  4.61              
ATOM    568  OD1 ASN A  38     103.176  64.013  77.770  1.00  4.61              
ATOM    569  ND2 ASN A  38     104.609  64.360  76.171  1.00  4.61              
ATOM    570 1HD2 ASN A  38     104.995  64.932  75.443  1.00  4.61              
ATOM    571 2HD2 ASN A  38     105.025  63.460  76.387  1.00  4.61              
ATOM    572  C   ASN A  38     101.613  66.468  78.678  1.00  4.61              
ATOM    573  O   ASN A  38     102.013  67.505  79.182  1.00  4.61              
ATOM    574  N   CYS A  39     101.349  65.368  79.391  1.00  4.59              
ATOM    575  H   CYS A  39     101.113  64.518  78.895  1.00  4.59              
ATOM    576  CA  CYS A  39     101.684  65.224  80.799  1.00  4.59              
ATOM    577  HA  CYS A  39     102.244  66.093  81.142  1.00  4.59              
ATOM    578  CB  CYS A  39     100.404  65.154  81.642  1.00  4.59              
ATOM    579  HB1 CYS A  39      99.859  64.235  81.413  1.00  4.59              
ATOM    580  HB2 CYS A  39      99.772  66.015  81.419  1.00  4.59              
ATOM    581  SG  CYS A  39     100.869  65.182  83.398  1.00  4.59              
ATOM    582  HG  CYS A  39      99.624  65.150  83.892  1.00  4.59              
ATOM    583  C   CYS A  39     102.601  63.987  80.972  1.00  4.59              
ATOM    584  O   CYS A  39     102.123  62.857  81.059  1.00  4.59              
ATOM    585  N   ARG A  40     103.931  64.192  81.010  1.00  4.90              
ATOM    586  H   ARG A  40     104.258  65.129  80.817  1.00  4.90              
ATOM    587  CA  ARG A  40     104.962  63.217  81.451  1.00  4.90              
ATOM    588  HA  ARG A  40     105.919  63.733  81.360  1.00  4.90              
ATOM    589  CB  ARG A  40     104.731  62.957  82.956  1.00  4.90              
ATOM    590  HB1 ARG A  40     103.826  62.362  83.093  1.00  4.90              
ATOM    591  HB2 ARG A  40     104.563  63.926  83.431  1.00  4.90              
ATOM    592  CG  ARG A  40     105.893  62.262  83.682  1.00  4.90              
ATOM    593  HG1 ARG A  40     106.841  62.572  83.245  1.00  4.90              
ATOM    594  HG2 ARG A  40     105.797  61.181  83.574  1.00  4.90              
ATOM    595  CD  ARG A  40     105.867  62.620  85.171  1.00  4.90              
ATOM    596  HD1 ARG A  40     104.917  62.272  85.584  1.00  4.90              
ATOM    597  HD2 ARG A  40     105.920  63.706  85.279  1.00  4.90              
ATOM    598  NE  ARG A  40     106.995  62.009  85.896  1.00  4.90              
ATOM    599  HE  ARG A  40     107.788  61.733  85.338  1.00  4.90              
ATOM    600  CZ  ARG A  40     107.043  61.762  87.193  1.00  4.90              
ATOM    601  NH1 ARG A  40     108.072  61.158  87.713  1.00  4.90              
ATOM    602 1HH1 ARG A  40     108.854  60.913  87.130  1.00  4.90              
ATOM    603 2HH1 ARG A  40     108.098  60.959  88.696  1.00  4.90              
ATOM    604  NH2 ARG A  40     106.069  62.093  87.994  1.00  4.90              
ATOM    605 1HH2 ARG A  40     105.274  62.575  87.611  1.00  4.90              
ATOM    606 2HH2 ARG A  40     106.085  61.838  88.964  1.00  4.90              
ATOM    607  C   ARG A  40     105.176  61.945  80.607  1.00  4.90              
ATOM    608  O   ARG A  40     105.903  61.044  81.025  1.00  4.90              
ATOM    609  N   ALA A  41     104.601  61.842  79.408  1.00  5.13              
ATOM    610  H   ALA A  41     103.990  62.588  79.100  1.00  5.13              
ATOM    611  CA  ALA A  41     104.953  60.787  78.453  1.00  5.13              
ATOM    612  HA  ALA A  41     105.057  59.843  78.991  1.00  5.13              
ATOM    613  CB  ALA A  41     103.803  60.611  77.450  1.00  5.13              
ATOM    614  HB1 ALA A  41     104.041  59.800  76.761  1.00  5.13              
ATOM    615  HB2 ALA A  41     102.884  60.367  77.985  1.00  5.13              
ATOM    616  HB3 ALA A  41     103.651  61.526  76.879  1.00  5.13              
ATOM    617  C   ALA A  41     106.286  61.105  77.777  1.00  5.13              
ATOM    618  O   ALA A  41     106.325  61.948  76.880  1.00  5.13              
ATOM    619  N   LYS A  42     107.360  60.459  78.254  1.00  5.08              
ATOM    620  H   LYS A  42     107.212  59.857  79.052  1.00  5.08              
ATOM    621  CA  LYS A  42     108.732  60.593  77.745  1.00  5.08              
ATOM    622  HA  LYS A  42     109.056  61.618  77.940  1.00  5.08              
ATOM    623  CB  LYS A  42     109.678  59.655  78.513  1.00  5.08              
ATOM    624  HB1 LYS A  42     109.325  58.625  78.440  1.00  5.08              
ATOM    625  HB2 LYS A  42     109.676  59.954  79.563  1.00  5.08              
ATOM    626  CG  LYS A  42     111.111  59.740  77.961  1.00  5.08              
ATOM    627  HG1 LYS A  42     111.347  60.784  77.748  1.00  5.08              
ATOM    628  HG2 LYS A  42     111.175  59.172  77.031  1.00  5.08              
ATOM    629  CD  LYS A  42     112.145  59.204  78.956  1.00  5.08              
ATOM    630  HD1 LYS A  42     111.931  58.166  79.213  1.00  5.08              
ATOM    631  HD2 LYS A  42     112.095  59.819  79.857  1.00  5.08              
ATOM    632  CE  LYS A  42     113.542  59.316  78.331  1.00  5.08              
ATOM    633  HE1 LYS A  42     113.521  60.164  77.636  1.00  5.08              
ATOM    634  HE2 LYS A  42     113.776  58.410  77.767  1.00  5.08              
ATOM    635  NZ  LYS A  42     114.566  59.605  79.359  1.00  5.08              
ATOM    636  HZ1 LYS A  42     115.451  59.865  78.948  1.00  5.08              
ATOM    637  HZ2 LYS A  42     114.293  60.472  79.836  1.00  5.08              
ATOM    638  HZ3 LYS A  42     114.679  58.885  80.048  1.00  5.08              
ATOM    639  C   LYS A  42     108.780  60.389  76.236  1.00  5.08              
ATOM    640  O   LYS A  42     108.583  59.278  75.747  1.00  5.08              
ATOM    641  N   ASN A  43     109.047  61.462  75.505  1.00  5.20              
ATOM    642  H   ASN A  43     109.092  62.361  75.974  1.00  5.20              
ATOM    643  CA  ASN A  43     109.277  61.477  74.067  1.00  5.20              
ATOM    644  HA  ASN A  43     109.388  60.453  73.707  1.00  5.20              
ATOM    645  CB  ASN A  43     108.058  62.113  73.359  1.00  5.20              
ATOM    646  HB1 ASN A  43     108.394  62.670  72.484  1.00  5.20              
ATOM    647  HB2 ASN A  43     107.570  62.821  74.029  1.00  5.20              
ATOM    648  CG  ASN A  43     107.018  61.109  72.874  1.00  5.20              
ATOM    649  OD1 ASN A  43     106.434  61.256  71.818  1.00  5.20              
ATOM    650  ND2 ASN A  43     106.763  60.036  73.588  1.00  5.20              
ATOM    651 1HD2 ASN A  43     107.264  59.859  74.448  1.00  5.20              
ATOM    652 2HD2 ASN A  43     106.097  59.389  73.216  1.00  5.20              
ATOM    653  C   ASN A  43     110.611  62.174  73.760  1.00  5.20              
ATOM    654  O   ASN A  43     111.154  62.903  74.588  1.00  5.20              
ATOM    655  N   LEU A  44     111.150  61.925  72.563  1.00  5.18              
ATOM    656  H   LEU A  44     110.654  61.317  71.933  1.00  5.18              
ATOM    657  CA  LEU A  44     112.468  62.423  72.147  1.00  5.18              
ATOM    658  HA  LEU A  44     112.838  63.064  72.948  1.00  5.18              
ATOM    659  CB  LEU A  44     113.452  61.239  72.029  1.00  5.18              
ATOM    660  HB1 LEU A  44     113.169  60.632  71.168  1.00  5.18              
ATOM    661  HB2 LEU A  44     113.334  60.625  72.924  1.00  5.18              
ATOM    662  CG  LEU A  44     114.953  61.599  71.908  1.00  5.18              
ATOM    663  HG  LEU A  44     115.153  62.016  70.924  1.00  5.18              
ATOM    664  CD1 LEU A  44     115.444  62.584  72.974  1.00  5.18              
ATOM    665 1HD1 LEU A  44     116.526  62.710  72.896  1.00  5.18              
ATOM    666 2HD1 LEU A  44     114.988  63.559  72.813  1.00  5.18              
ATOM    667 3HD1 LEU A  44     115.194  62.222  73.971  1.00  5.18              
ATOM    668  CD2 LEU A  44     115.786  60.323  72.040  1.00  5.18              
ATOM    669 1HD2 LEU A  44     116.840  60.557  71.882  1.00  5.18              
ATOM    670 2HD2 LEU A  44     115.662  59.894  73.034  1.00  5.18              
ATOM    671 3HD2 LEU A  44     115.472  59.600  71.287  1.00  5.18              
ATOM    672  C   LEU A  44     112.399  63.358  70.925  1.00  5.18              
ATOM    673  O   LEU A  44     113.410  63.700  70.327  1.00  5.18              
ATOM    674  N   HIS A  45     111.188  63.803  70.595  1.00  5.30              
ATOM    675  H   HIS A  45     110.425  63.542  71.203  1.00  5.30              
ATOM    676  CA  HIS A  45     110.838  64.858  69.642  1.00  5.30              
ATOM    677  HA  HIS A  45     111.650  65.580  69.541  1.00  5.30              
ATOM    678  CB  HIS A  45     110.515  64.241  68.265  1.00  5.30              
ATOM    679  HB1 HIS A  45     109.970  64.977  67.673  1.00  5.30              
ATOM    680  HB2 HIS A  45     109.855  63.383  68.396  1.00  5.30              
ATOM    681  CG  HIS A  45     111.715  63.826  67.451  1.00  5.30              
ATOM    682  ND1 HIS A  45     112.283  64.590  66.433  1.00  5.30              
ATOM    683  CE1 HIS A  45     113.319  63.880  65.966  1.00  5.30              
ATOM    684  HE1 HIS A  45     113.982  64.215  65.179  1.00  5.30              
ATOM    685  NE2 HIS A  45     113.420  62.711  66.621  1.00  5.30              
ATOM    686  HE2 HIS A  45     114.149  62.028  66.482  1.00  5.30              
ATOM    687  CD2 HIS A  45     112.405  62.652  67.553  1.00  5.30              
ATOM    688  HD2 HIS A  45     112.210  61.861  68.261  1.00  5.30              
ATOM    689  C   HIS A  45     109.592  65.569  70.182  1.00  5.30              
ATOM    690  O   HIS A  45     108.882  64.996  71.010  1.00  5.30              
ATOM    691  N   GLY A  46     109.284  66.780  69.711  1.00  5.12              
ATOM    692  H   GLY A  46     109.886  67.213  69.024  1.00  5.12              
ATOM    693  CA  GLY A  46     107.954  67.358  69.935  1.00  5.12              
ATOM    694  HA1 GLY A  46     107.920  68.371  69.535  1.00  5.12              
ATOM    695  HA2 GLY A  46     107.757  67.400  71.007  1.00  5.12              
ATOM    696  C   GLY A  46     106.857  66.532  69.263  1.00  5.12              
ATOM    697  O   GLY A  46     107.131  65.729  68.374  1.00  5.12              
ATOM    698  N   VAL A  47     105.601  66.745  69.656  1.00  5.38              
ATOM    699  H   VAL A  47     105.419  67.485  70.317  1.00  5.38              
ATOM    700  CA  VAL A  47     104.454  66.064  69.040  1.00  5.38              
ATOM    701  HA  VAL A  47     104.727  65.030  68.839  1.00  5.38              
ATOM    702  CB  VAL A  47     103.247  66.051  70.002  1.00  5.38              
ATOM    703  HB  VAL A  47     102.969  67.075  70.256  1.00  5.38              
ATOM    704  CG1 VAL A  47     102.031  65.353  69.380  1.00  5.38              
ATOM    705 1HG1 VAL A  47     101.220  65.312  70.109  1.00  5.38              
ATOM    706 2HG1 VAL A  47     101.669  65.917  68.522  1.00  5.38              
ATOM    707 3HG1 VAL A  47     102.291  64.338  69.079  1.00  5.38              
ATOM    708  CG2 VAL A  47     103.591  65.312  71.303  1.00  5.38              
ATOM    709 1HG2 VAL A  47     102.717  65.281  71.954  1.00  5.38              
ATOM    710 2HG2 VAL A  47     103.910  64.292  71.081  1.00  5.38              
ATOM    711 3HG2 VAL A  47     104.393  65.826  71.830  1.00  5.38              
ATOM    712  C   VAL A  47     104.086  66.778  67.734  1.00  5.38              
ATOM    713  O   VAL A  47     103.641  67.924  67.796  1.00  5.38              
ATOM    714  N   PRO A  48     104.238  66.145  66.554  1.00  5.83              
ATOM    715  CD  PRO A  48     104.815  64.825  66.309  1.00  5.83              
ATOM    716  HD1 PRO A  48     104.257  64.045  66.829  1.00  5.83              
ATOM    717  HD2 PRO A  48     105.857  64.809  66.618  1.00  5.83              
ATOM    718  CG  PRO A  48     104.757  64.603  64.797  1.00  5.83              
ATOM    719  HG1 PRO A  48     103.844  64.068  64.537  1.00  5.83              
ATOM    720  HG2 PRO A  48     105.632  64.061  64.437  1.00  5.83              
ATOM    721  CB  PRO A  48     104.705  66.025  64.240  1.00  5.83              
ATOM    722  HB1 PRO A  48     104.251  66.059  63.249  1.00  5.83              
ATOM    723  HB2 PRO A  48     105.714  66.443  64.209  1.00  5.83              
ATOM    724  CA  PRO A  48     103.878  66.775  65.288  1.00  5.83              
ATOM    725  HA  PRO A  48     104.158  67.830  65.285  1.00  5.83              
ATOM    726  C   PRO A  48     102.378  66.666  64.964  1.00  5.83              
ATOM    727  O   PRO A  48     101.871  67.392  64.117  1.00  5.83              
ATOM    728  N   ILE A  49     101.667  65.739  65.612  1.00  5.45              
ATOM    729  H   ILE A  49     102.144  65.211  66.322  1.00  5.45              
ATOM    730  CA  ILE A  49     100.266  65.393  65.353  1.00  5.45              
ATOM    731  HA  ILE A  49     100.008  65.736  64.350  1.00  5.45              
ATOM    732  CB  ILE A  49     100.038  63.862  65.367  1.00  5.45              
ATOM    733  HB  ILE A  49      98.961  63.687  65.402  1.00  5.45              
ATOM    734  CG2 ILE A  49     100.552  63.268  64.042  1.00  5.45              
ATOM    735 1HG2 ILE A  49     100.257  62.222  63.955  1.00  5.45              
ATOM    736 2HG2 ILE A  49     100.118  63.807  63.200  1.00  5.45              
ATOM    737 3HG2 ILE A  49     101.637  63.339  63.988  1.00  5.45              
ATOM    738  CG1 ILE A  49     100.688  63.147  66.580  1.00  5.45              
ATOM    739 1HG1 ILE A  49     100.404  63.666  67.494  1.00  5.45              
ATOM    740 2HG1 ILE A  49     101.775  63.189  66.492  1.00  5.45              
ATOM    741  CD1 ILE A  49     100.267  61.682  66.732  1.00  5.45              
ATOM    742  HD1 ILE A  49     100.681  61.286  67.660  1.00  5.45              
ATOM    743  HD2 ILE A  49      99.180  61.608  66.771  1.00  5.45              
ATOM    744  HD3 ILE A  49     100.645  61.085  65.904  1.00  5.45              
ATOM    745  C   ILE A  49      99.321  66.165  66.295  1.00  5.45              
ATOM    746  O   ILE A  49      98.842  65.622  67.288  1.00  5.45              
ATOM    747  N   VAL A  50      99.136  67.464  66.035  1.00  5.80              
ATOM    748  H   VAL A  50      99.553  67.812  65.180  1.00  5.80              
ATOM    749  CA  VAL A  50      98.896  68.454  67.103  1.00  5.80              
ATOM    750  HA  VAL A  50      99.037  67.939  68.051  1.00  5.80              
ATOM    751  CB  VAL A  50     100.023  69.508  67.066  1.00  5.80              
ATOM    752  HB  VAL A  50     100.953  68.952  67.205  1.00  5.80              
ATOM    753  CG1 VAL A  50     100.176  70.218  65.700  1.00  5.80              
ATOM    754 1HG1 VAL A  50      99.891  71.266  65.797  1.00  5.80              
ATOM    755 2HG1 VAL A  50     101.218  70.163  65.387  1.00  5.80              
ATOM    756 3HG1 VAL A  50      99.561  69.750  64.935  1.00  5.80              
ATOM    757  CG2 VAL A  50      99.923  70.510  68.212  1.00  5.80              
ATOM    758 1HG2 VAL A  50     100.813  71.134  68.243  1.00  5.80              
ATOM    759 2HG2 VAL A  50      99.056  71.156  68.082  1.00  5.80              
ATOM    760 3HG2 VAL A  50      99.831  69.990  69.166  1.00  5.80              
ATOM    761  C   VAL A  50      97.446  69.072  67.219  1.00  5.80              
ATOM    762  O   VAL A  50      96.986  68.894  68.354  1.00  5.80              
ATOM    763  N   PRO A  51      96.611  69.583  66.252  1.00  5.81              
ATOM    764  CD  PRO A  51      95.160  69.375  66.471  1.00  5.81              
ATOM    765  HD1 PRO A  51      94.796  70.180  67.111  1.00  5.81              
ATOM    766  HD2 PRO A  51      94.989  68.415  66.958  1.00  5.81              
ATOM    767  CG  PRO A  51      94.508  69.416  65.115  1.00  5.81              
ATOM    768  HG1 PRO A  51      93.440  69.609  65.169  1.00  5.81              
ATOM    769  HG2 PRO A  51      94.666  68.487  64.573  1.00  5.81              
ATOM    770  CB  PRO A  51      95.263  70.553  64.450  1.00  5.81              
ATOM    771  HB1 PRO A  51      94.794  71.492  64.749  1.00  5.81              
ATOM    772  HB2 PRO A  51      95.248  70.475  63.360  1.00  5.81              
ATOM    773  CA  PRO A  51      96.691  70.455  65.022  1.00  5.81              
ATOM    774  HA  PRO A  51      97.323  69.974  64.276  1.00  5.81              
ATOM    775  C   PRO A  51      97.226  71.891  65.192  1.00  5.81              
ATOM    776  O   PRO A  51      97.539  72.327  66.293  1.00  5.81              
ATOM    777  N   ASP A  52      97.286  72.620  64.070  1.00  5.88              
ATOM    778  H   ASP A  52      96.949  72.214  63.213  1.00  5.88              
ATOM    779  CA  ASP A  52      97.834  73.983  63.999  1.00  5.88              
ATOM    780  HA  ASP A  52      98.789  73.944  64.522  1.00  5.88              
ATOM    781  CB  ASP A  52      98.174  74.348  62.553  1.00  5.88              
ATOM    782  HB1 ASP A  52      98.564  75.367  62.519  1.00  5.88              
ATOM    783  HB2 ASP A  52      97.275  74.292  61.935  1.00  5.88              
ATOM    784  CG  ASP A  52      99.256  73.396  62.010  1.00  5.88              
ATOM    785  OD1 ASP A  52     100.362  73.356  62.595  1.00  5.88              
ATOM    786  OD2 ASP A  52      98.950  72.671  61.040  1.00  5.88              
ATOM    787  C   ASP A  52      97.051  75.061  64.763  1.00  5.88              
ATOM    788  O   ASP A  52      97.593  76.119  65.099  1.00  5.88              
ATOM    789  N   ASP A  53      95.810  74.731  65.098  1.00  5.65              
ATOM    790  H   ASP A  53      95.426  73.906  64.644  1.00  5.65              
ATOM    791  CA  ASP A  53      94.867  75.452  65.947  1.00  5.65              
ATOM    792  HA  ASP A  53      94.830  76.494  65.629  1.00  5.65              
ATOM    793  CB  ASP A  53      93.483  74.820  65.707  1.00  5.65              
ATOM    794  HB1 ASP A  53      92.712  75.459  66.142  1.00  5.65              
ATOM    795  HB2 ASP A  53      93.453  73.852  66.208  1.00  5.65              
ATOM    796  CG  ASP A  53      93.193  74.584  64.218  1.00  5.65              
ATOM    797  OD1 ASP A  53      93.678  73.542  63.704  1.00  5.65              
ATOM    798  OD2 ASP A  53      92.559  75.458  63.583  1.00  5.65              
ATOM    799  C   ASP A  53      95.237  75.425  67.439  1.00  5.65              
ATOM    800  O   ASP A  53      94.735  76.255  68.199  1.00  5.65              
ATOM    801  N   VAL A  54      96.113  74.501  67.874  1.00  4.90              
ATOM    802  H   VAL A  54      96.561  73.891  67.201  1.00  4.90              
ATOM    803  CA  VAL A  54      96.404  74.333  69.303  1.00  4.90              
ATOM    804  HA  VAL A  54      95.439  74.180  69.790  1.00  4.90              
ATOM    805  CB  VAL A  54      97.262  73.099  69.615  1.00  4.90              
ATOM    806  HB  VAL A  54      98.138  73.088  68.967  1.00  4.90              
ATOM    807  CG1 VAL A  54      97.730  73.023  71.079  1.00  4.90              
ATOM    808 1HG1 VAL A  54      98.264  72.088  71.249  1.00  4.90              
ATOM    809 2HG1 VAL A  54      98.411  73.843  71.304  1.00  4.90              
ATOM    810 3HG1 VAL A  54      96.871  73.068  71.749  1.00  4.90              
ATOM    811  CG2 VAL A  54      96.408  71.854  69.374  1.00  4.90              
ATOM    812 1HG2 VAL A  54      96.107  71.793  68.330  1.00  4.90              
ATOM    813 2HG2 VAL A  54      96.986  70.973  69.632  1.00  4.90              
ATOM    814 3HG2 VAL A  54      95.509  71.883  69.989  1.00  4.90              
ATOM    815  C   VAL A  54      97.004  75.609  69.918  1.00  4.90              
ATOM    816  O   VAL A  54      98.006  76.173  69.474  1.00  4.90              
ATOM    817  N   LEU A  55      96.391  76.010  71.026  1.00  5.35              
ATOM    818  H   LEU A  55      95.620  75.427  71.326  1.00  5.35              
ATOM    819  CA  LEU A  55      96.401  77.326  71.652  1.00  5.35              
ATOM    820  HA  LEU A  55      97.076  77.975  71.093  1.00  5.35              
ATOM    821  CB  LEU A  55      94.968  77.880  71.530  1.00  5.35              
ATOM    822  HB1 LEU A  55      94.635  78.272  72.492  1.00  5.35              
ATOM    823  HB2 LEU A  55      94.297  77.063  71.265  1.00  5.35              
ATOM    824  CG  LEU A  55      94.810  78.968  70.460  1.00  5.35              
ATOM    825  HG  LEU A  55      95.460  78.754  69.612  1.00  5.35              
ATOM    826  CD1 LEU A  55      93.365  79.043  69.965  1.00  5.35              
ATOM    827 1HD1 LEU A  55      93.101  78.092  69.496  1.00  5.35              
ATOM    828 2HD1 LEU A  55      92.686  79.222  70.798  1.00  5.35              
ATOM    829 3HD1 LEU A  55      93.268  79.829  69.219  1.00  5.35              
ATOM    830  CD2 LEU A  55      95.177  80.325  71.061  1.00  5.35              
ATOM    831 1HD2 LEU A  55      95.171  81.076  70.272  1.00  5.35              
ATOM    832 2HD2 LEU A  55      94.465  80.592  71.840  1.00  5.35              
ATOM    833 3HD2 LEU A  55      96.177  80.259  71.483  1.00  5.35              
ATOM    834  C   LEU A  55      96.911  77.290  73.101  1.00  5.35              
ATOM    835  O   LEU A  55      97.573  78.228  73.575  1.00  5.35              
ATOM    836  N   TYR A  56      96.705  76.141  73.750  1.00  4.50              
ATOM    837  H   TYR A  56      96.095  75.462  73.304  1.00  4.50              
ATOM    838  CA  TYR A  56      97.374  75.742  74.983  1.00  4.50              
ATOM    839  HA  TYR A  56      98.065  76.526  75.293  1.00  4.50              
ATOM    840  CB  TYR A  56      96.318  75.573  76.089  1.00  4.50              
ATOM    841  HB1 TYR A  56      95.655  74.750  75.826  1.00  4.50              
ATOM    842  HB2 TYR A  56      95.707  76.476  76.116  1.00  4.50              
ATOM    843  CG  TYR A  56      96.860  75.317  77.487  1.00  4.50              
ATOM    844  CD1 TYR A  56      96.753  76.319  78.474  1.00  4.50              
ATOM    845  HD1 TYR A  56      96.299  77.271  78.233  1.00  4.50              
ATOM    846  CE1 TYR A  56      97.222  76.079  79.781  1.00  4.50              
ATOM    847  HE1 TYR A  56      97.128  76.838  80.543  1.00  4.50              
ATOM    848  CZ  TYR A  56      97.815  74.841  80.105  1.00  4.50              
ATOM    849  OH  TYR A  56      98.290  74.628  81.363  1.00  4.50              
ATOM    850  HH  TYR A  56      98.571  73.715  81.474  1.00  4.50              
ATOM    851  CE2 TYR A  56      97.896  73.827  79.126  1.00  4.50              
ATOM    852  HE2 TYR A  56      98.314  72.861  79.380  1.00  4.50              
ATOM    853  CD2 TYR A  56      97.417  74.066  77.823  1.00  4.50              
ATOM    854  HD2 TYR A  56      97.467  73.275  77.082  1.00  4.50              
ATOM    855  C   TYR A  56      98.168  74.462  74.726  1.00  4.50              
ATOM    856  O   TYR A  56      97.585  73.399  74.450  1.00  4.50              
ATOM    857  N   LEU A  57      99.498  74.598  74.872  1.00  4.51              
ATOM    858  H   LEU A  57      99.872  75.526  75.048  1.00  4.51              
ATOM    859  CA  LEU A  57     100.441  73.480  74.839  1.00  4.51              
ATOM    860  HA  LEU A  57      99.858  72.559  74.791  1.00  4.51              
ATOM    861  CB  LEU A  57     101.312  73.560  73.575  1.00  4.51              
ATOM    862  HB1 LEU A  57     101.966  74.427  73.668  1.00  4.51              
ATOM    863  HB2 LEU A  57     100.656  73.704  72.717  1.00  4.51              
ATOM    864  CG  LEU A  57     102.169  72.307  73.319  1.00  4.51              
ATOM    865  HG  LEU A  57     102.748  72.069  74.209  1.00  4.51              
ATOM    866  CD1 LEU A  57     101.322  71.100  72.916  1.00  4.51              
ATOM    867 1HD1 LEU A  57     101.964  70.230  72.779  1.00  4.51              
ATOM    868 2HD1 LEU A  57     100.598  70.863  73.692  1.00  4.51              
ATOM    869 3HD1 LEU A  57     100.783  71.306  71.991  1.00  4.51              
ATOM    870  CD2 LEU A  57     103.138  72.558  72.162  1.00  4.51              
ATOM    871 1HD2 LEU A  57     103.768  71.682  72.010  1.00  4.51              
ATOM    872 2HD2 LEU A  57     102.583  72.758  71.244  1.00  4.51              
ATOM    873 3HD2 LEU A  57     103.774  73.410  72.384  1.00  4.51              
ATOM    874  C   LEU A  57     101.268  73.432  76.135  1.00  4.51              
ATOM    875  O   LEU A  57     101.851  74.445  76.583  1.00  4.51              
ATOM    876  N   ASP A  58     101.354  72.205  76.673  1.00  4.45              
ATOM    877  H   ASP A  58     100.869  71.439  76.207  1.00  4.45              
ATOM    878  CA  ASP A  58     102.258  71.816  77.756  1.00  4.45              
ATOM    879  HA  ASP A  58     102.921  72.662  77.934  1.00  4.45              
ATOM    880  CB  ASP A  58     101.496  71.590  79.085  1.00  4.45              
ATOM    881  HB1 ASP A  58     101.136  70.560  79.125  1.00  4.45              
ATOM    882  HB2 ASP A  58     100.628  72.250  79.104  1.00  4.45              
ATOM    883  CG  ASP A  58     102.347  71.895  80.335  1.00  4.45              
ATOM    884  OD1 ASP A  58     103.545  71.530  80.367  1.00  4.45              
ATOM    885  OD2 ASP A  58     101.870  72.535  81.300  1.00  4.45              
ATOM    886  C   ASP A  58     103.177  70.647  77.318  1.00  4.45              
ATOM    887  O   ASP A  58     102.915  69.948  76.343  1.00  4.45              
ATOM    888  N   VAL A  59     104.345  70.496  77.947  1.00  4.92              
ATOM    889  H   VAL A  59     104.492  71.035  78.794  1.00  4.92              
ATOM    890  CA  VAL A  59     105.447  69.674  77.403  1.00  4.92              
ATOM    891  HA  VAL A  59     105.003  68.824  76.886  1.00  4.92              
ATOM    892  CB  VAL A  59     106.312  70.466  76.371  1.00  4.92              
ATOM    893  HB  VAL A  59     107.114  70.972  76.910  1.00  4.92              
ATOM    894  CG1 VAL A  59     106.942  69.514  75.337  1.00  4.92              
ATOM    895 1HG1 VAL A  59     107.623  70.068  74.689  1.00  4.92              
ATOM    896 2HG1 VAL A  59     107.499  68.710  75.814  1.00  4.92              
ATOM    897 3HG1 VAL A  59     106.157  69.073  74.721  1.00  4.92              
ATOM    898  CG2 VAL A  59     105.601  71.557  75.555  1.00  4.92              
ATOM    899 1HG2 VAL A  59     106.313  72.054  74.896  1.00  4.92              
ATOM    900 2HG2 VAL A  59     104.815  71.113  74.944  1.00  4.92              
ATOM    901 3HG2 VAL A  59     105.169  72.311  76.211  1.00  4.92              
ATOM    902  C   VAL A  59     106.365  69.089  78.498  1.00  4.92              
ATOM    903  O   VAL A  59     107.543  68.813  78.270  1.00  4.92              
ATOM    904  N   SER A  60     105.879  68.992  79.731  1.00  4.74              
ATOM    905  H   SER A  60     104.887  69.141  79.851  1.00  4.74              
ATOM    906  CA  SER A  60     106.709  68.760  80.925  1.00  4.74              
ATOM    907  HA  SER A  60     107.589  69.405  80.893  1.00  4.74              
ATOM    908  CB  SER A  60     105.874  69.123  82.157  1.00  4.74              
ATOM    909  HB1 SER A  60     106.493  69.041  83.051  1.00  4.74              
ATOM    910  HB2 SER A  60     105.034  68.431  82.246  1.00  4.74              
ATOM    911  OG  SER A  60     105.380  70.442  82.061  1.00  4.74              
ATOM    912  HG  SER A  60     104.718  70.493  81.347  1.00  4.74              
ATOM    913  C   SER A  60     107.165  67.313  81.124  1.00  4.74              
ATOM    914  O   SER A  60     106.540  66.378  80.616  1.00  4.74              
ATOM    915  N   PHE A  61     108.181  67.130  81.979  1.00  4.69              
ATOM    916  H   PHE A  61     108.630  67.951  82.374  1.00  4.69              
ATOM    917  CA  PHE A  61     108.721  65.816  82.370  1.00  4.69              
ATOM    918  HA  PHE A  61     109.695  66.022  82.817  1.00  4.69              
ATOM    919  CB  PHE A  61     107.893  65.188  83.494  1.00  4.69              
ATOM    920  HB1 PHE A  61     108.300  64.200  83.704  1.00  4.69              
ATOM    921  HB2 PHE A  61     106.860  65.076  83.165  1.00  4.69              
ATOM    922  CG  PHE A  61     107.946  65.987  84.781  1.00  4.69              
ATOM    923  CD1 PHE A  61     106.873  66.817  85.153  1.00  4.69              
ATOM    924  HD1 PHE A  61     105.993  66.877  84.528  1.00  4.69              
ATOM    925  CE1 PHE A  61     106.949  67.581  86.331  1.00  4.69              
ATOM    926  HE1 PHE A  61     106.123  68.218  86.617  1.00  4.69              
ATOM    927  CZ  PHE A  61     108.099  67.519  87.139  1.00  4.69              
ATOM    928  HZ  PHE A  61     108.162  68.110  88.043  1.00  4.69              
ATOM    929  CE2 PHE A  61     109.174  66.692  86.768  1.00  4.69              
ATOM    930  HE2 PHE A  61     110.064  66.650  87.382  1.00  4.69              
ATOM    931  CD2 PHE A  61     109.097  65.927  85.592  1.00  4.69              
ATOM    932  HD2 PHE A  61     109.935  65.307  85.302  1.00  4.69              
ATOM    933  C   PHE A  61     109.060  64.901  81.187  1.00  4.69              
ATOM    934  O   PHE A  61     108.536  63.798  81.041  1.00  4.69              
ATOM    935  N   ASN A  62     109.922  65.441  80.330  1.00  4.83              
ATOM    936  H   ASN A  62     110.367  66.307  80.602  1.00  4.83              
ATOM    937  CA  ASN A  62     110.284  64.982  78.998  1.00  4.83              
ATOM    938  HA  ASN A  62     110.276  63.893  78.919  1.00  4.83              
ATOM    939  CB  ASN A  62     109.308  65.636  78.004  1.00  4.83              
ATOM    940  HB1 ASN A  62     109.842  65.910  77.092  1.00  4.83              
ATOM    941  HB2 ASN A  62     108.871  66.543  78.417  1.00  4.83              
ATOM    942  CG  ASN A  62     108.224  64.690  77.585  1.00  4.83              
ATOM    943  OD1 ASN A  62     108.345  64.021  76.578  1.00  4.83              
ATOM    944  ND2 ASN A  62     107.138  64.581  78.308  1.00  4.83              
ATOM    945 1HD2 ASN A  62     107.016  65.105  79.165  1.00  4.83              
ATOM    946 2HD2 ASN A  62     106.468  63.920  77.953  1.00  4.83              
ATOM    947  C   ASN A  62     111.682  65.517  78.692  1.00  4.83              
ATOM    948  O   ASN A  62     111.949  66.673  79.004  1.00  4.83              
ATOM    949  N   GLU A  63     112.541  64.747  78.038  1.00  4.76              
ATOM    950  H   GLU A  63     112.366  63.751  77.941  1.00  4.76              
ATOM    951  CA  GLU A  63     113.744  65.284  77.402  1.00  4.76              
ATOM    952  HA  GLU A  63     114.135  66.084  78.031  1.00  4.76              
ATOM    953  CB  GLU A  63     114.863  64.223  77.332  1.00  4.76              
ATOM    954  HB1 GLU A  63     115.745  64.675  76.877  1.00  4.76              
ATOM    955  HB2 GLU A  63     114.560  63.382  76.706  1.00  4.76              
ATOM    956  CG  GLU A  63     115.305  63.751  78.724  1.00  4.76              
ATOM    957  HG1 GLU A  63     115.345  64.606  79.404  1.00  4.76              
ATOM    958  HG2 GLU A  63     116.318  63.355  78.635  1.00  4.76              
ATOM    959  CD  GLU A  63     114.423  62.652  79.317  1.00  4.76              
ATOM    960  OE1 GLU A  63     113.433  62.212  78.689  1.00  4.76              
ATOM    961  OE2 GLU A  63     114.793  62.085  80.367  1.00  4.76              
ATOM    962  C   GLU A  63     113.431  65.956  76.045  1.00  4.76              
ATOM    963  O   GLU A  63     112.321  66.427  75.817  1.00  4.76              
ATOM    964  N   ILE A  64     114.471  66.072  75.216  1.00  4.93              
ATOM    965  H   ILE A  64     115.307  65.617  75.557  1.00  4.93              
ATOM    966  CA  ILE A  64     114.651  66.686  73.888  1.00  4.93              
ATOM    967  HA  ILE A  64     114.626  65.870  73.165  1.00  4.93              
ATOM    968  CB  ILE A  64     113.556  67.685  73.427  1.00  4.93              
ATOM    969  HB  ILE A  64     113.236  68.257  74.292  1.00  4.93              
ATOM    970  CG2 ILE A  64     114.065  68.699  72.381  1.00  4.93              
ATOM    971 1HG2 ILE A  64     114.825  69.351  72.812  1.00  4.93              
ATOM    972 2HG2 ILE A  64     114.486  68.175  71.521  1.00  4.93              
ATOM    973 3HG2 ILE A  64     113.252  69.335  72.030  1.00  4.93              
ATOM    974  CG1 ILE A  64     112.355  66.911  72.823  1.00  4.93              
ATOM    975 1HG1 ILE A  64     112.195  65.982  73.371  1.00  4.93              
ATOM    976 2HG1 ILE A  64     112.580  66.632  71.793  1.00  4.93              
ATOM    977  CD1 ILE A  64     111.042  67.703  72.858  1.00  4.93              
ATOM    978  HD1 ILE A  64     110.827  68.021  73.877  1.00  4.93              
ATOM    979  HD2 ILE A  64     111.103  68.576  72.208  1.00  4.93              
ATOM    980  HD3 ILE A  64     110.227  67.066  72.518  1.00  4.93              
ATOM    981  C   ILE A  64     116.080  67.227  73.784  1.00  4.93              
ATOM    982  O   ILE A  64     116.758  67.006  72.788  1.00  4.93              
ATOM    983  N   GLU A  65     116.546  67.835  74.877  1.00  4.86              
ATOM    984  H   GLU A  65     115.852  67.945  75.599  1.00  4.86              
ATOM    985  CA  GLU A  65     117.926  68.143  75.283  1.00  4.86              
ATOM    986  HA  GLU A  65     117.781  68.984  75.953  1.00  4.86              
ATOM    987  CB  GLU A  65     118.479  67.030  76.185  1.00  4.86              
ATOM    988  HB1 GLU A  65     117.740  66.805  76.957  1.00  4.86              
ATOM    989  HB2 GLU A  65     119.359  67.424  76.683  1.00  4.86              
ATOM    990  CG  GLU A  65     118.887  65.726  75.497  1.00  4.86              
ATOM    991  HG1 GLU A  65     119.578  65.945  74.680  1.00  4.86              
ATOM    992  HG2 GLU A  65     117.998  65.245  75.081  1.00  4.86              
ATOM    993  CD  GLU A  65     119.575  64.813  76.524  1.00  4.86              
ATOM    994  OE1 GLU A  65     120.576  65.276  77.125  1.00  4.86              
ATOM    995  OE2 GLU A  65     119.079  63.680  76.719  1.00  4.86              
ATOM    996  C   GLU A  65     118.962  68.693  74.285  1.00  4.86              
ATOM    997  O   GLU A  65     120.109  68.955  74.649  1.00  4.86              
ATOM    998  N   SER A  66     118.569  69.013  73.064  1.00  4.96              
ATOM    999  H   SER A  66     117.660  68.663  72.779  1.00  4.96              
ATOM   1000  CA  SER A  66     119.351  69.726  72.052  1.00  4.96              
ATOM   1001  HA  SER A  66     119.939  70.522  72.492  1.00  4.96              
ATOM   1002  CB  SER A  66     120.333  68.780  71.350  1.00  4.96              
ATOM   1003  HB1 SER A  66     120.692  69.238  70.427  1.00  4.96              
ATOM   1004  HB2 SER A  66     119.844  67.833  71.114  1.00  4.96              
ATOM   1005  OG  SER A  66     121.439  68.569  72.207  1.00  4.96              
ATOM   1006  HG  SER A  66     121.092  68.312  73.077  1.00  4.96              
ATOM   1007  C   SER A  66     118.382  70.368  71.075  1.00  4.96              
ATOM   1008  O   SER A  66     118.208  69.923  69.941  1.00  4.96              
ATOM   1009  N   ILE A  67     117.721  71.413  71.579  1.00  4.91              
ATOM   1010  H   ILE A  67     117.917  71.669  72.535  1.00  4.91              
ATOM   1011  CA  ILE A  67     116.931  72.346  70.779  1.00  4.91              
ATOM   1012  HA  ILE A  67     116.049  71.821  70.404  1.00  4.91              
ATOM   1013  CB  ILE A  67     116.448  73.552  71.622  1.00  4.91              
ATOM   1014  HB  ILE A  67     117.327  74.105  71.957  1.00  4.91              
ATOM   1015  CG2 ILE A  67     115.581  74.484  70.754  1.00  4.91              
ATOM   1016 1HG2 ILE A  67     115.270  75.355  71.325  1.00  4.91              
ATOM   1017 2HG2 ILE A  67     116.146  74.853  69.897  1.00  4.91              
ATOM   1018 3HG2 ILE A  67     114.696  73.953  70.398  1.00  4.91              
ATOM   1019  CG1 ILE A  67     115.654  73.092  72.872  1.00  4.91              
ATOM   1020 1HG1 ILE A  67     116.233  72.353  73.424  1.00  4.91              
ATOM   1021 2HG1 ILE A  67     114.724  72.619  72.554  1.00  4.91              
ATOM   1022  CD1 ILE A  67     115.328  74.219  73.862  1.00  4.91              
ATOM   1023  HD1 ILE A  67     114.867  73.790  74.753  1.00  4.91              
ATOM   1024  HD2 ILE A  67     116.244  74.735  74.152  1.00  4.91              
ATOM   1025  HD3 ILE A  67     114.629  74.930  73.423  1.00  4.91              
ATOM   1026  C   ILE A  67     117.788  72.766  69.589  1.00  4.91              
ATOM   1027  O   ILE A  67     118.977  73.058  69.729  1.00  4.91              
ATOM   1028  N   THR A  68     117.190  72.758  68.410  1.00  5.26              
ATOM   1029  H   THR A  68     116.191  72.582  68.386  1.00  5.26              
ATOM   1030  CA  THR A  68     117.805  73.247  67.179  1.00  5.26              
ATOM   1031  HA  THR A  68     118.685  73.833  67.419  1.00  5.26              
ATOM   1032  CB  THR A  68     118.227  72.117  66.219  1.00  5.26              
ATOM   1033  HB  THR A  68     118.496  72.556  65.258  1.00  5.26              
ATOM   1034  CG2 THR A  68     119.428  71.312  66.717  1.00  5.26              
ATOM   1035 1HG2 THR A  68     119.604  70.472  66.046  1.00  5.26              
ATOM   1036 2HG2 THR A  68     120.315  71.939  66.721  1.00  5.26              
ATOM   1037 3HG2 THR A  68     119.242  70.933  67.721  1.00  5.26              
ATOM   1038  OG1 THR A  68     117.195  71.191  66.004  1.00  5.26              
ATOM   1039  HG1 THR A  68     117.058  70.712  66.827  1.00  5.26              
ATOM   1040  C   THR A  68     116.814  74.205  66.523  1.00  5.26              
ATOM   1041  O   THR A  68     115.638  74.263  66.895  1.00  5.26              
ATOM   1042  N   GLN A  69     117.299  75.022  65.596  1.00  5.42              
ATOM   1043  H   GLN A  69     118.269  74.946  65.320  1.00  5.42              
ATOM   1044  CA  GLN A  69     116.465  76.004  64.923  1.00  5.42              
ATOM   1045  HA  GLN A  69     116.092  76.687  65.688  1.00  5.42              
ATOM   1046  CB  GLN A  69     117.307  76.834  63.928  1.00  5.42              
ATOM   1047  HB1 GLN A  69     118.135  77.305  64.460  1.00  5.42              
ATOM   1048  HB2 GLN A  69     116.664  77.640  63.570  1.00  5.42              
ATOM   1049  CG  GLN A  69     117.872  76.109  62.686  1.00  5.42              
ATOM   1050  HG1 GLN A  69     118.012  76.869  61.916  1.00  5.42              
ATOM   1051  HG2 GLN A  69     117.152  75.394  62.293  1.00  5.42              
ATOM   1052  CD  GLN A  69     119.219  75.405  62.881  1.00  5.42              
ATOM   1053  OE1 GLN A  69     119.581  74.912  63.939  1.00  5.42              
ATOM   1054  NE2 GLN A  69     120.041  75.345  61.853  1.00  5.42              
ATOM   1055 1HE2 GLN A  69     119.782  75.734  60.964  1.00  5.42              
ATOM   1056 2HE2 GLN A  69     120.910  74.872  62.016  1.00  5.42              
ATOM   1057  C   GLN A  69     115.242  75.367  64.256  1.00  5.42              
ATOM   1058  O   GLN A  69     115.324  74.266  63.713  1.00  5.42              
ATOM   1059  N   ARG A  70     114.120  76.096  64.243  1.00  5.49              
ATOM   1060  H   ARG A  70     114.152  76.983  64.743  1.00  5.49              
ATOM   1061  CA  ARG A  70     112.831  75.703  63.632  1.00  5.49              
ATOM   1062  HA  ARG A  70     112.240  76.612  63.663  1.00  5.49              
ATOM   1063  CB  ARG A  70     112.974  75.338  62.140  1.00  5.49              
ATOM   1064  HB1 ARG A  70     112.000  75.022  61.783  1.00  5.49              
ATOM   1065  HB2 ARG A  70     113.633  74.484  61.995  1.00  5.49              
ATOM   1066  CG  ARG A  70     113.465  76.527  61.294  1.00  5.49              
ATOM   1067  HG1 ARG A  70     114.550  76.600  61.373  1.00  5.49              
ATOM   1068  HG2 ARG A  70     113.028  77.454  61.671  1.00  5.49              
ATOM   1069  CD  ARG A  70     113.064  76.365  59.821  1.00  5.49              
ATOM   1070  HD1 ARG A  70     113.473  75.425  59.445  1.00  5.49              
ATOM   1071  HD2 ARG A  70     113.506  77.179  59.244  1.00  5.49              
ATOM   1072  NE  ARG A  70     111.592  76.354  59.687  1.00  5.49              
ATOM   1073  HE  ARG A  70     111.125  75.542  60.066  1.00  5.49              
ATOM   1074  CZ  ARG A  70     110.800  77.340  59.325  1.00  5.49              
ATOM   1075  NH1 ARG A  70     109.526  77.234  59.558  1.00  5.49              
ATOM   1076 1HH1 ARG A  70     109.222  76.459  60.139  1.00  5.49              
ATOM   1077 2HH1 ARG A  70     108.877  77.924  59.231  1.00  5.49              
ATOM   1078  NH2 ARG A  70     111.244  78.419  58.743  1.00  5.49              
ATOM   1079 1HH2 ARG A  70     112.240  78.539  58.654  1.00  5.49              
ATOM   1080 2HH2 ARG A  70     110.617  79.164  58.507  1.00  5.49              
ATOM   1081  C   ARG A  70     111.955  74.720  64.421  1.00  5.49              
ATOM   1082  O   ARG A  70     110.911  74.313  63.900  1.00  5.49              
ATOM   1083  N   ASP A  71     112.320  74.464  65.673  1.00  5.32              
ATOM   1084  H   ASP A  71     113.210  74.847  65.962  1.00  5.32              
ATOM   1085  CA  ASP A  71     111.692  73.570  66.661  1.00  5.32              
ATOM   1086  HA  ASP A  71     112.130  72.578  66.532  1.00  5.32              
ATOM   1087  CB  ASP A  71     112.141  74.074  68.054  1.00  5.32              
ATOM   1088  HB1 ASP A  71     111.639  75.017  68.262  1.00  5.32              
ATOM   1089  HB2 ASP A  71     113.210  74.290  68.020  1.00  5.32              
ATOM   1090  CG  ASP A  71     111.902  73.114  69.231  1.00  5.32              
ATOM   1091  OD1 ASP A  71     112.790  72.275  69.504  1.00  5.32              
ATOM   1092  OD2 ASP A  71     110.855  73.273  69.893  1.00  5.32              
ATOM   1093  C   ASP A  71     110.162  73.382  66.546  1.00  5.32              
ATOM   1094  O   ASP A  71     109.660  72.263  66.441  1.00  5.32              
ATOM   1095  N   LEU A  72     109.421  74.490  66.433  1.00  5.33              
ATOM   1096  H   LEU A  72     109.918  75.362  66.554  1.00  5.33              
ATOM   1097  CA  LEU A  72     107.952  74.524  66.525  1.00  5.33              
ATOM   1098  HA  LEU A  72     107.576  73.541  66.813  1.00  5.33              
ATOM   1099  CB  LEU A  72     107.608  75.547  67.640  1.00  5.33              
ATOM   1100  HB1 LEU A  72     106.537  75.493  67.836  1.00  5.33              
ATOM   1101  HB2 LEU A  72     107.819  76.533  67.230  1.00  5.33              
ATOM   1102  CG  LEU A  72     108.345  75.486  68.991  1.00  5.33              
ATOM   1103  HG  LEU A  72     109.416  75.594  68.837  1.00  5.33              
ATOM   1104  CD1 LEU A  72     107.866  76.642  69.873  1.00  5.33              
ATOM   1105 1HD1 LEU A  72     108.376  76.600  70.835  1.00  5.33              
ATOM   1106 2HD1 LEU A  72     108.116  77.586  69.387  1.00  5.33              
ATOM   1107 3HD1 LEU A  72     106.789  76.584  70.022  1.00  5.33              
ATOM   1108  CD2 LEU A  72     108.065  74.199  69.757  1.00  5.33              
ATOM   1109 1HD2 LEU A  72     108.668  74.195  70.666  1.00  5.33              
ATOM   1110 2HD2 LEU A  72     107.026  74.131  70.039  1.00  5.33              
ATOM   1111 3HD2 LEU A  72     108.374  73.341  69.156  1.00  5.33              
ATOM   1112  C   LEU A  72     107.235  74.960  65.233  1.00  5.33              
ATOM   1113  O   LEU A  72     106.186  75.601  65.279  1.00  5.33              
ATOM   1114  N   THR A  73     107.838  74.710  64.069  1.00  5.49              
ATOM   1115  H   THR A  73     108.715  74.200  64.126  1.00  5.49              
ATOM   1116  CA  THR A  73     107.358  75.200  62.755  1.00  5.49              
ATOM   1117  HA  THR A  73     107.548  76.270  62.708  1.00  5.49              
ATOM   1118  CB  THR A  73     108.176  74.518  61.638  1.00  5.49              
ATOM   1119  HB  THR A  73     108.303  73.462  61.879  1.00  5.49              
ATOM   1120  CG2 THR A  73     107.609  74.609  60.218  1.00  5.49              
ATOM   1121 1HG2 THR A  73     108.350  74.264  59.495  1.00  5.49              
ATOM   1122 2HG2 THR A  73     106.733  73.962  60.133  1.00  5.49              
ATOM   1123 3HG2 THR A  73     107.309  75.631  59.989  1.00  5.49              
ATOM   1124  OG1 THR A  73     109.449  75.128  61.573  1.00  5.49              
ATOM   1125  HG1 THR A  73     109.927  74.817  62.365  1.00  5.49              
ATOM   1126  C   THR A  73     105.872  75.028  62.483  1.00  5.49              
ATOM   1127  O   THR A  73     105.332  75.923  61.840  1.00  5.49              
ATOM   1128  N   CYS A  74     105.251  73.935  62.947  1.00  5.52              
ATOM   1129  H   CYS A  74     105.784  73.234  63.436  1.00  5.52              
ATOM   1130  CA  CYS A  74     103.818  73.686  62.780  1.00  5.52              
ATOM   1131  HA  CYS A  74     103.573  73.763  61.719  1.00  5.52              
ATOM   1132  CB  CYS A  74     103.469  72.257  63.231  1.00  5.52              
ATOM   1133  HB1 CYS A  74     102.425  72.062  62.970  1.00  5.52              
ATOM   1134  HB2 CYS A  74     103.582  72.155  64.309  1.00  5.52              
ATOM   1135  SG  CYS A  74     104.529  71.036  62.400  1.00  5.52              
ATOM   1136  HG  CYS A  74     103.730  69.984  62.627  1.00  5.52              
ATOM   1137  C   CYS A  74     102.972  74.780  63.479  1.00  5.52              
ATOM   1138  O   CYS A  74     102.527  75.745  62.857  1.00  5.52              
ATOM   1139  N   TYR A  75     102.832  74.686  64.803  1.00  5.37              
ATOM   1140  H   TYR A  75     103.323  73.943  65.269  1.00  5.37              
ATOM   1141  CA  TYR A  75     101.739  75.306  65.556  1.00  5.37              
ATOM   1142  HA  TYR A  75     100.865  75.258  64.899  1.00  5.37              
ATOM   1143  CB  TYR A  75     101.348  74.425  66.753  1.00  5.37              
ATOM   1144  HB1 TYR A  75     100.670  73.650  66.393  1.00  5.37              
ATOM   1145  HB2 TYR A  75     100.787  75.014  67.481  1.00  5.37              
ATOM   1146  CG  TYR A  75     102.519  73.750  67.432  1.00  5.37              
ATOM   1147  CD1 TYR A  75     103.278  74.462  68.370  1.00  5.37              
ATOM   1148  HD1 TYR A  75     102.989  75.469  68.624  1.00  5.37              
ATOM   1149  CE1 TYR A  75     104.419  73.879  68.942  1.00  5.37              
ATOM   1150  HE1 TYR A  75     104.989  74.442  69.657  1.00  5.37              
ATOM   1151  CZ  TYR A  75     104.799  72.569  68.574  1.00  5.37              
ATOM   1152  OH  TYR A  75     105.926  72.009  69.075  1.00  5.37              
ATOM   1153  HH  TYR A  75     106.498  72.653  69.503  1.00  5.37              
ATOM   1154  CE2 TYR A  75     104.025  71.846  67.645  1.00  5.37              
ATOM   1155  HE2 TYR A  75     104.316  70.840  67.378  1.00  5.37              
ATOM   1156  CD2 TYR A  75     102.895  72.445  67.064  1.00  5.37              
ATOM   1157  HD2 TYR A  75     102.315  71.903  66.333  1.00  5.37              
ATOM   1158  C   TYR A  75     101.876  76.797  65.891  1.00  5.37              
ATOM   1159  O   TYR A  75     102.412  77.195  66.928  1.00  5.37              
ATOM   1160  N   ALA A  76     101.364  77.645  65.001  1.00  5.39              
ATOM   1161  H   ALA A  76     100.989  77.255  64.143  1.00  5.39              
ATOM   1162  CA  ALA A  76     101.481  79.100  65.105  1.00  5.39              
ATOM   1163  HA  ALA A  76     102.534  79.338  65.267  1.00  5.39              
ATOM   1164  CB  ALA A  76     101.075  79.696  63.752  1.00  5.39              
ATOM   1165  HB1 ALA A  76     101.245  80.773  63.762  1.00  5.39              
ATOM   1166  HB2 ALA A  76     101.668  79.249  62.953  1.00  5.39              
ATOM   1167  HB3 ALA A  76     100.015  79.508  63.564  1.00  5.39              
ATOM   1168  C   ALA A  76     100.697  79.779  66.238  1.00  5.39              
ATOM   1169  O   ALA A  76     101.179  80.764  66.797  1.00  5.39              
ATOM   1170  N   GLU A  77      99.497  79.300  66.567  1.00  5.28              
ATOM   1171  H   GLU A  77      99.151  78.480  66.080  1.00  5.28              
ATOM   1172  CA  GLU A  77      98.512  80.083  67.339  1.00  5.28              
ATOM   1173  HA  GLU A  77      98.614  81.126  67.043  1.00  5.28              
ATOM   1174  CB  GLU A  77      97.084  79.641  66.949  1.00  5.28              
ATOM   1175  HB1 GLU A  77      96.361  80.202  67.541  1.00  5.28              
ATOM   1176  HB2 GLU A  77      96.965  78.583  67.189  1.00  5.28              
ATOM   1177  CG  GLU A  77      96.739  79.857  65.461  1.00  5.28              
ATOM   1178  HG1 GLU A  77      95.724  79.494  65.285  1.00  5.28              
ATOM   1179  HG2 GLU A  77      97.410  79.259  64.841  1.00  5.28              
ATOM   1180  CD  GLU A  77      96.818  81.331  65.032  1.00  5.28              
ATOM   1181  OE1 GLU A  77      95.961  82.158  65.426  1.00  5.28              
ATOM   1182  OE2 GLU A  77      97.774  81.734  64.324  1.00  5.28              
ATOM   1183  C   GLU A  77      98.711  80.085  68.864  1.00  5.28              
ATOM   1184  O   GLU A  77      97.902  80.675  69.576  1.00  5.28              
ATOM   1185  N   LEU A  78      99.797  79.485  69.367  1.00  5.08              
ATOM   1186  H   LEU A  78     100.441  79.086  68.702  1.00  5.08              
ATOM   1187  CA  LEU A  78     100.096  79.350  70.798  1.00  5.08              
ATOM   1188  HA  LEU A  78      99.413  78.601  71.200  1.00  5.08              
ATOM   1189  CB  LEU A  78     101.545  78.873  70.985  1.00  5.08              
ATOM   1190  HB1 LEU A  78     101.813  79.043  72.025  1.00  5.08              
ATOM   1191  HB2 LEU A  78     102.195  79.493  70.365  1.00  5.08              
ATOM   1192  CG  LEU A  78     101.819  77.393  70.694  1.00  5.08              
ATOM   1193  HG  LEU A  78     101.454  77.129  69.702  1.00  5.08              
ATOM   1194  CD1 LEU A  78     103.335  77.181  70.744  1.00  5.08              
ATOM   1195 1HD1 LEU A  78     103.561  76.118  70.758  1.00  5.08              
ATOM   1196 2HD1 LEU A  78     103.785  77.622  69.858  1.00  5.08              
ATOM   1197 3HD1 LEU A  78     103.749  77.641  71.638  1.00  5.08              
ATOM   1198  CD2 LEU A  78     101.178  76.475  71.736  1.00  5.08              
ATOM   1199 1HD2 LEU A  78     101.440  75.447  71.496  1.00  5.08              
ATOM   1200 2HD2 LEU A  78     101.518  76.727  72.741  1.00  5.08              
ATOM   1201 3HD2 LEU A  78     100.092  76.558  71.681  1.00  5.08              
ATOM   1202  C   LEU A  78      99.906  80.626  71.625  1.00  5.08              
ATOM   1203  O   LEU A  78     100.292  81.710  71.191  1.00  5.08              
ATOM   1204  N   ARG A  79      99.448  80.459  72.876  1.00  4.91              
ATOM   1205  H   ARG A  79      99.052  79.553  73.114  1.00  4.91              
ATOM   1206  CA  ARG A  79      99.420  81.534  73.882  1.00  4.91              
ATOM   1207  HA  ARG A  79     100.009  82.375  73.514  1.00  4.91              
ATOM   1208  CB  ARG A  79      97.982  82.052  74.062  1.00  4.91              
ATOM   1209  HB1 ARG A  79      97.971  82.778  74.878  1.00  4.91              
ATOM   1210  HB2 ARG A  79      97.327  81.221  74.330  1.00  4.91              
ATOM   1211  CG  ARG A  79      97.449  82.737  72.790  1.00  4.91              
ATOM   1212  HG1 ARG A  79      97.467  82.031  71.963  1.00  4.91              
ATOM   1213  HG2 ARG A  79      98.094  83.576  72.525  1.00  4.91              
ATOM   1214  CD  ARG A  79      96.006  83.231  72.963  1.00  4.91              
ATOM   1215  HD1 ARG A  79      95.408  82.438  73.416  1.00  4.91              
ATOM   1216  HD2 ARG A  79      95.602  83.453  71.973  1.00  4.91              
ATOM   1217  NE  ARG A  79      95.962  84.457  73.775  1.00  4.91              
ATOM   1218  HE  ARG A  79      96.818  85.012  73.801  1.00  4.91              
ATOM   1219  CZ  ARG A  79      94.958  85.009  74.423  1.00  4.91              
ATOM   1220  NH1 ARG A  79      95.141  86.160  74.996  1.00  4.91              
ATOM   1221 1HH1 ARG A  79      96.071  86.579  74.888  1.00  4.91              
ATOM   1222 2HH1 ARG A  79      94.419  86.677  75.449  1.00  4.91              
ATOM   1223  NH2 ARG A  79      93.777  84.455  74.521  1.00  4.91              
ATOM   1224 1HH2 ARG A  79      93.621  83.577  74.059  1.00  4.91              
ATOM   1225 2HH2 ARG A  79      93.043  84.914  75.028  1.00  4.91              
ATOM   1226  C   ARG A  79     100.045  81.132  75.207  1.00  4.91              
ATOM   1227  O   ARG A  79     100.956  81.839  75.621  1.00  4.91              
ATOM   1228  N   THR A  80      99.650  79.989  75.787  1.00  4.34              
ATOM   1229  H   THR A  80      98.914  79.474  75.322  1.00  4.34              
ATOM   1230  CA  THR A  80     100.466  79.266  76.787  1.00  4.34              
ATOM   1231  HA  THR A  80     101.147  79.965  77.277  1.00  4.34              
ATOM   1232  CB  THR A  80      99.626  78.563  77.877  1.00  4.34              
ATOM   1233  HB  THR A  80      98.620  78.385  77.497  1.00  4.34              
ATOM   1234  CG2 THR A  80     100.178  77.229  78.400  1.00  4.34              
ATOM   1235 1HG2 THR A  80     101.236  77.320  78.636  1.00  4.34              
ATOM   1236 2HG2 THR A  80      99.635  76.924  79.288  1.00  4.34              
ATOM   1237 3HG2 THR A  80     100.039  76.447  77.653  1.00  4.34              
ATOM   1238  OG1 THR A  80      99.545  79.381  79.021  1.00  4.34              
ATOM   1239  HG1 THR A  80     100.427  79.759  79.184  1.00  4.34              
ATOM   1240  C   THR A  80     101.315  78.223  76.054  1.00  4.34              
ATOM   1241  O   THR A  80     100.785  77.363  75.333  1.00  4.34              
ATOM   1242  N   LEU A  81     102.616  78.265  76.349  1.00  4.37              
ATOM   1243  H   LEU A  81     102.939  79.032  76.931  1.00  4.37              
ATOM   1244  CA  LEU A  81     103.617  77.271  76.029  1.00  4.37              
ATOM   1245  HA  LEU A  81     103.118  76.331  75.806  1.00  4.37              
ATOM   1246  CB  LEU A  81     104.469  77.681  74.815  1.00  4.37              
ATOM   1247  HB1 LEU A  81     104.949  78.632  75.041  1.00  4.37              
ATOM   1248  HB2 LEU A  81     103.819  77.806  73.951  1.00  4.37              
ATOM   1249  CG  LEU A  81     105.583  76.667  74.485  1.00  4.37              
ATOM   1250  HG  LEU A  81     106.194  76.486  75.367  1.00  4.37              
ATOM   1251  CD1 LEU A  81     105.013  75.329  74.017  1.00  4.37              
ATOM   1252 1HD1 LEU A  81     105.821  74.660  73.721  1.00  4.37              
ATOM   1253 2HD1 LEU A  81     104.447  74.853  74.817  1.00  4.37              
ATOM   1254 3HD1 LEU A  81     104.357  75.497  73.164  1.00  4.37              
ATOM   1255  CD2 LEU A  81     106.506  77.193  73.388  1.00  4.37              
ATOM   1256 1HD2 LEU A  81     107.316  76.486  73.207  1.00  4.37              
ATOM   1257 2HD2 LEU A  81     105.949  77.343  72.465  1.00  4.37              
ATOM   1258 3HD2 LEU A  81     106.945  78.140  73.695  1.00  4.37              
ATOM   1259  C   LEU A  81     104.506  77.108  77.264  1.00  4.37              
ATOM   1260  O   LEU A  81     105.396  77.913  77.583  1.00  4.37              
ATOM   1261  N   LYS A  82     104.265  76.019  77.989  1.00  4.31              
ATOM   1262  H   LYS A  82     103.491  75.409  77.733  1.00  4.31              
ATOM   1263  CA  LYS A  82     104.990  75.860  79.246  1.00  4.31              
ATOM   1264  HA  LYS A  82     105.092  76.870  79.648  1.00  4.31              
ATOM   1265  CB  LYS A  82     104.129  75.124  80.283  1.00  4.31              
ATOM   1266  HB1 LYS A  82     104.771  74.680  81.041  1.00  4.31              
ATOM   1267  HB2 LYS A  82     103.537  74.351  79.794  1.00  4.31              
ATOM   1268  CG  LYS A  82     103.216  76.187  80.943  1.00  4.31              
ATOM   1269  HG1 LYS A  82     102.963  76.942  80.199  1.00  4.31              
ATOM   1270  HG2 LYS A  82     103.786  76.684  81.729  1.00  4.31              
ATOM   1271  CD  LYS A  82     101.892  75.690  81.540  1.00  4.31              
ATOM   1272  HD1 LYS A  82     102.093  74.892  82.252  1.00  4.31              
ATOM   1273  HD2 LYS A  82     101.257  75.298  80.744  1.00  4.31              
ATOM   1274  CE  LYS A  82     101.161  76.824  82.285  1.00  4.31              
ATOM   1275  HE1 LYS A  82     101.791  77.139  83.121  1.00  4.31              
ATOM   1276  HE2 LYS A  82     100.221  76.430  82.684  1.00  4.31              
ATOM   1277  NZ  LYS A  82     100.886  77.997  81.419  1.00  4.31              
ATOM   1278  HZ1 LYS A  82     100.716  78.871  81.918  1.00  4.31              
ATOM   1279  HZ2 LYS A  82     101.695  78.269  80.861  1.00  4.31              
ATOM   1280  HZ3 LYS A  82     100.127  77.859  80.766  1.00  4.31              
ATOM   1281  C   LYS A  82     106.468  75.487  79.096  1.00  4.31              
ATOM   1282  O   LYS A  82     107.280  75.892  79.917  1.00  4.31              
ATOM   1283  N   LEU A  83     106.829  74.872  77.970  1.00  4.72              
ATOM   1284  H   LEU A  83     106.090  74.688  77.312  1.00  4.72              
ATOM   1285  CA  LEU A  83     108.184  74.446  77.619  1.00  4.72              
ATOM   1286  HA  LEU A  83     108.029  73.686  76.855  1.00  4.72              
ATOM   1287  CB  LEU A  83     108.963  75.585  76.925  1.00  4.72              
ATOM   1288  HB1 LEU A  83     109.209  76.356  77.656  1.00  4.72              
ATOM   1289  HB2 LEU A  83     108.310  76.042  76.182  1.00  4.72              
ATOM   1290  CG  LEU A  83     110.254  75.136  76.205  1.00  4.72              
ATOM   1291  HG  LEU A  83     110.973  74.791  76.944  1.00  4.72              
ATOM   1292  CD1 LEU A  83     110.043  74.013  75.180  1.00  4.72              
ATOM   1293 1HD1 LEU A  83     110.977  73.829  74.646  1.00  4.72              
ATOM   1294 2HD1 LEU A  83     109.752  73.092  75.674  1.00  4.72              
ATOM   1295 3HD1 LEU A  83     109.284  74.305  74.453  1.00  4.72              
ATOM   1296  CD2 LEU A  83     110.867  76.319  75.465  1.00  4.72              
ATOM   1297 1HD2 LEU A  83     111.794  76.005  74.986  1.00  4.72              
ATOM   1298 2HD2 LEU A  83     110.176  76.687  74.706  1.00  4.72              
ATOM   1299 3HD2 LEU A  83     111.091  77.119  76.170  1.00  4.72              
ATOM   1300  C   LEU A  83     108.886  73.706  78.747  1.00  4.72              
ATOM   1301  O   LEU A  83     108.504  72.555  78.956  1.00  4.72              
ATOM   1302  N   GLN A  84     109.937  74.269  79.363  1.00  4.57              
ATOM   1303  H   GLN A  84     110.113  75.248  79.192  1.00  4.57              
ATOM   1304  CA  GLN A  84     110.986  73.444  79.965  1.00  4.57              
ATOM   1305  HA  GLN A  84     111.306  72.785  79.172  1.00  4.57              
ATOM   1306  CB  GLN A  84     112.223  74.194  80.457  1.00  4.57              
ATOM   1307  HB1 GLN A  84     112.887  73.465  80.921  1.00  4.57              
ATOM   1308  HB2 GLN A  84     111.940  74.917  81.216  1.00  4.57              
ATOM   1309  CG  GLN A  84     112.994  74.874  79.317  1.00  4.57              
ATOM   1310  HG1 GLN A  84     113.775  75.495  79.754  1.00  4.57              
ATOM   1311  HG2 GLN A  84     112.329  75.526  78.759  1.00  4.57              
ATOM   1312  CD  GLN A  84     113.624  73.883  78.336  1.00  4.57              
ATOM   1313  OE1 GLN A  84     112.961  73.071  77.705  1.00  4.57              
ATOM   1314  NE2 GLN A  84     114.920  73.944  78.139  1.00  4.57              
ATOM   1315 1HE2 GLN A  84     115.488  74.544  78.712  1.00  4.57              
ATOM   1316 2HE2 GLN A  84     115.335  73.281  77.502  1.00  4.57              
ATOM   1317  C   GLN A  84     110.432  72.456  80.992  1.00  4.57              
ATOM   1318  O   GLN A  84     110.363  71.271  80.669  1.00  4.57              
ATOM   1319  N   LYS A  85     109.998  72.915  82.168  1.00  4.39              
ATOM   1320  H   LYS A  85     110.144  73.891  82.386  1.00  4.39              
ATOM   1321  CA  LYS A  85     109.405  72.064  83.213  1.00  4.39              
ATOM   1322  HA  LYS A  85     109.556  72.570  84.167  1.00  4.39              
ATOM   1323  CB  LYS A  85     107.880  71.955  83.018  1.00  4.39              
ATOM   1324  HB1 LYS A  85     107.497  71.189  83.692  1.00  4.39              
ATOM   1325  HB2 LYS A  85     107.684  71.642  81.992  1.00  4.39              
ATOM   1326  CG  LYS A  85     107.135  73.276  83.295  1.00  4.39              
ATOM   1327  HG1 LYS A  85     106.647  73.610  82.379  1.00  4.39              
ATOM   1328  HG2 LYS A  85     107.863  74.043  83.558  1.00  4.39              
ATOM   1329  CD  LYS A  85     106.104  73.201  84.446  1.00  4.39              
ATOM   1330  HD1 LYS A  85     105.833  74.215  84.732  1.00  4.39              
ATOM   1331  HD2 LYS A  85     106.586  72.759  85.319  1.00  4.39              
ATOM   1332  CE  LYS A  85     104.793  72.443  84.170  1.00  4.39              
ATOM   1333  HE1 LYS A  85     104.127  72.597  85.024  1.00  4.39              
ATOM   1334  HE2 LYS A  85     105.010  71.375  84.100  1.00  4.39              
ATOM   1335  NZ  LYS A  85     104.120  72.899  82.928  1.00  4.39              
ATOM   1336  HZ1 LYS A  85     103.195  72.490  82.776  1.00  4.39              
ATOM   1337  HZ2 LYS A  85     104.036  73.903  82.897  1.00  4.39              
ATOM   1338  HZ3 LYS A  85     104.641  72.595  82.112  1.00  4.39              
ATOM   1339  C   LYS A  85     110.100  70.701  83.388  1.00  4.39              
ATOM   1340  O   LYS A  85     109.522  69.641  83.102  1.00  4.39              
ATOM   1341  N   ASN A  86     111.359  70.768  83.843  1.00  4.47              
ATOM   1342  H   ASN A  86     111.722  71.685  84.091  1.00  4.47              
ATOM   1343  CA  ASN A  86     112.312  69.656  83.926  1.00  4.47              
ATOM   1344  HA  ASN A  86     113.260  70.070  84.249  1.00  4.47              
ATOM   1345  CB  ASN A  86     111.919  68.635  85.009  1.00  4.47              
ATOM   1346  HB1 ASN A  86     112.634  67.812  85.003  1.00  4.47              
ATOM   1347  HB2 ASN A  86     110.933  68.225  84.801  1.00  4.47              
ATOM   1348  CG  ASN A  86     111.962  69.224  86.393  1.00  4.47              
ATOM   1349  OD1 ASN A  86     112.977  69.265  87.058  1.00  4.47              
ATOM   1350  ND2 ASN A  86     110.834  69.663  86.886  1.00  4.47              
ATOM   1351 1HD2 ASN A  86     109.990  69.571  86.352  1.00  4.47              
ATOM   1352 2HD2 ASN A  86     110.883  70.065  87.803  1.00  4.47              
ATOM   1353  C   ASN A  86     112.611  68.983  82.574  1.00  4.47              
ATOM   1354  O   ASN A  86     112.704  67.763  82.482  1.00  4.47              
ATOM   1355  N   LYS A  87     112.799  69.777  81.519  1.00  4.34              
ATOM   1356  H   LYS A  87     112.570  70.751  81.631  1.00  4.34              
ATOM   1357  CA  LYS A  87     113.296  69.334  80.209  1.00  4.34              
ATOM   1358  HA  LYS A  87     113.368  68.246  80.196  1.00  4.34              
ATOM   1359  CB  LYS A  87     112.332  69.723  79.100  1.00  4.34              
ATOM   1360  HB1 LYS A  87     112.187  70.799  79.138  1.00  4.34              
ATOM   1361  HB2 LYS A  87     111.403  69.200  79.323  1.00  4.34              
ATOM   1362  CG  LYS A  87     112.776  69.390  77.666  1.00  4.34              
ATOM   1363  HG1 LYS A  87     113.290  68.431  77.648  1.00  4.34              
ATOM   1364  HG2 LYS A  87     113.479  70.151  77.326  1.00  4.34              
ATOM   1365  CD  LYS A  87     111.599  69.338  76.677  1.00  4.34              
ATOM   1366  HD1 LYS A  87     111.043  68.411  76.828  1.00  4.34              
ATOM   1367  HD2 LYS A  87     112.010  69.315  75.673  1.00  4.34              
ATOM   1368  CE  LYS A  87     110.633  70.523  76.749  1.00  4.34              
ATOM   1369  HE1 LYS A  87     110.052  70.542  75.823  1.00  4.34              
ATOM   1370  HE2 LYS A  87     111.206  71.453  76.819  1.00  4.34              
ATOM   1371  NZ  LYS A  87     109.712  70.374  77.897  1.00  4.34              
ATOM   1372  HZ1 LYS A  87     109.019  71.109  77.951  1.00  4.34              
ATOM   1373  HZ2 LYS A  87     109.205  69.496  77.861  1.00  4.34              
ATOM   1374  HZ3 LYS A  87     110.200  70.404  78.787  1.00  4.34              
ATOM   1375  C   LYS A  87     114.706  69.877  79.967  1.00  4.34              
ATOM   1376  O   LYS A  87     114.903  70.943  79.395  1.00  4.34              
ATOM   1377  N   LEU A  88     115.686  69.155  80.507  1.00  6.58              
ATOM   1378  H   LEU A  88     115.405  68.237  80.821  1.00  6.58              
ATOM   1379  CA  LEU A  88     116.851  69.714  81.203  1.00  6.58              
ATOM   1380  HA  LEU A  88     116.504  70.608  81.712  1.00  6.58              
ATOM   1381  CB  LEU A  88     117.271  68.701  82.305  1.00  6.58              
ATOM   1382  HB1 LEU A  88     118.180  69.056  82.791  1.00  6.58              
ATOM   1383  HB2 LEU A  88     117.512  67.749  81.830  1.00  6.58              
ATOM   1384  CG  LEU A  88     116.260  68.452  83.442  1.00  6.58              
ATOM   1385  HG  LEU A  88     115.349  68.017  83.035  1.00  6.58              
ATOM   1386  CD1 LEU A  88     116.857  67.482  84.462  1.00  6.58              
ATOM   1387 1HD1 LEU A  88     116.140  67.291  85.261  1.00  6.58              
ATOM   1388 2HD1 LEU A  88     117.085  66.535  83.972  1.00  6.58              
ATOM   1389 3HD1 LEU A  88     117.771  67.892  84.894  1.00  6.58              
ATOM   1390  CD2 LEU A  88     115.920  69.748  84.177  1.00  6.58              
ATOM   1391 1HD2 LEU A  88     115.330  70.391  83.530  1.00  6.58              
ATOM   1392 2HD2 LEU A  88     115.337  69.527  85.073  1.00  6.58              
ATOM   1393 3HD2 LEU A  88     116.832  70.264  84.476  1.00  6.58              
ATOM   1394  C   LEU A  88     118.071  70.209  80.400  1.00  6.58              
ATOM   1395  O   LEU A  88     119.195  70.082  80.893  1.00  6.58              
ATOM   1396  N   ARG A  89     117.940  70.792  79.200  1.00  5.75              
ATOM   1397  H   ARG A  89     117.008  71.007  78.857  1.00  5.75              
ATOM   1398  CA  ARG A  89     119.146  71.173  78.427  1.00  5.75              
ATOM   1399  HA  ARG A  89     119.884  71.524  79.141  1.00  5.75              
ATOM   1400  CB  ARG A  89     119.698  69.906  77.751  1.00  5.75              
ATOM   1401  HB1 ARG A  89     119.443  69.993  76.705  1.00  5.75              
ATOM   1402  HB2 ARG A  89     119.184  69.028  78.144  1.00  5.75              
ATOM   1403  CG  ARG A  89     121.209  69.624  77.830  1.00  5.75              
ATOM   1404  HG1 ARG A  89     121.429  68.853  77.089  1.00  5.75              
ATOM   1405  HG2 ARG A  89     121.779  70.511  77.560  1.00  5.75              
ATOM   1406  CD  ARG A  89     121.696  69.092  79.184  1.00  5.75              
ATOM   1407  HD1 ARG A  89     120.938  68.430  79.612  1.00  5.75              
ATOM   1408  HD2 ARG A  89     122.594  68.500  78.998  1.00  5.75              
ATOM   1409  NE  ARG A  89     122.005  70.190  80.121  1.00  5.75              
ATOM   1410  HE  ARG A  89     121.302  70.912  80.223  1.00  5.75              
ATOM   1411  CZ  ARG A  89     122.981  70.243  81.002  1.00  5.75              
ATOM   1412  NH1 ARG A  89     123.763  69.229  81.255  1.00  5.75              
ATOM   1413 1HH1 ARG A  89     124.499  69.319  81.928  1.00  5.75              
ATOM   1414 2HH1 ARG A  89     123.588  68.363  80.775  1.00  5.75              
ATOM   1415  NH2 ARG A  89     123.181  71.348  81.653  1.00  5.75              
ATOM   1416 1HH2 ARG A  89     122.561  72.127  81.467  1.00  5.75              
ATOM   1417 2HH2 ARG A  89     123.693  71.376  82.522  1.00  5.75              
ATOM   1418  C   ARG A  89     119.009  72.323  77.420  1.00  5.75              
ATOM   1419  O   ARG A  89     117.911  72.737  77.056  1.00  5.75              
ATOM   1420  N   THR A  90     120.201  72.755  76.977  1.00  5.14              
ATOM   1421  H   THR A  90     120.985  72.294  77.403  1.00  5.14              
ATOM   1422  CA  THR A  90     120.516  73.598  75.796  1.00  5.14              
ATOM   1423  HA  THR A  90     121.500  74.032  75.961  1.00  5.14              
ATOM   1424  CB  THR A  90     120.656  72.699  74.541  1.00  5.14              
ATOM   1425  HB  THR A  90     120.709  73.307  73.639  1.00  5.14              
ATOM   1426  CG2 THR A  90     121.918  71.839  74.565  1.00  5.14              
ATOM   1427 1HG2 THR A  90     122.011  71.303  73.619  1.00  5.14              
ATOM   1428 2HG2 THR A  90     122.797  72.471  74.691  1.00  5.14              
ATOM   1429 3HG2 THR A  90     121.878  71.111  75.372  1.00  5.14              
ATOM   1430  OG1 THR A  90     119.574  71.813  74.436  1.00  5.14              
ATOM   1431  HG1 THR A  90     119.929  70.908  74.469  1.00  5.14              
ATOM   1432  C   THR A  90     119.604  74.821  75.579  1.00  5.14              
ATOM   1433  O   THR A  90     119.146  75.382  76.571  1.00  5.14              
ATOM   1434  N   ILE A  91     119.504  75.334  74.336  1.00  5.60              
ATOM   1435  H   ILE A  91     119.855  74.770  73.579  1.00  5.60              
ATOM   1436  CA  ILE A  91     118.827  76.591  73.944  1.00  5.60              
ATOM   1437  HA  ILE A  91     117.794  76.540  74.290  1.00  5.60              
ATOM   1438  CB  ILE A  91     119.531  77.809  74.655  1.00  5.60              
ATOM   1439  HB  ILE A  91     120.426  77.451  75.167  1.00  5.60              
ATOM   1440  CG2 ILE A  91     119.999  78.958  73.739  1.00  5.60              
ATOM   1441 1HG2 ILE A  91     120.380  79.786  74.317  1.00  5.60              
ATOM   1442 2HG2 ILE A  91     120.826  78.641  73.109  1.00  5.60              
ATOM   1443 3HG2 ILE A  91     119.167  79.320  73.137  1.00  5.60              
ATOM   1444  CG1 ILE A  91     118.601  78.400  75.734  1.00  5.60              
ATOM   1445 1HG1 ILE A  91     118.259  77.614  76.399  1.00  5.60              
ATOM   1446 2HG1 ILE A  91     117.722  78.766  75.238  1.00  5.60              
ATOM   1447  CD1 ILE A  91     119.178  79.539  76.593  1.00  5.60              
ATOM   1448  HD1 ILE A  91     118.513  79.729  77.434  1.00  5.60              
ATOM   1449  HD2 ILE A  91     120.162  79.260  76.970  1.00  5.60              
ATOM   1450  HD3 ILE A  91     119.248  80.461  76.019  1.00  5.60              
ATOM   1451  C   ILE A  91     118.751  76.765  72.399  1.00  5.60              
ATOM   1452  O   ILE A  91     117.668  76.857  71.828  1.00  5.60              
ATOM   1453  N   HIS A  92     119.913  76.777  71.725  1.00  6.11              
ATOM   1454  H   HIS A  92     120.745  76.681  72.283  1.00  6.11              
ATOM   1455  CA  HIS A  92     120.134  77.161  70.308  1.00  6.11              
ATOM   1456  HA  HIS A  92     121.199  77.385  70.234  1.00  6.11              
ATOM   1457  CB  HIS A  92     119.938  75.929  69.425  1.00  6.11              
ATOM   1458  HB1 HIS A  92     118.888  75.836  69.140  1.00  6.11              
ATOM   1459  HB2 HIS A  92     120.214  75.067  70.028  1.00  6.11              
ATOM   1460  CG  HIS A  92     120.815  75.860  68.198  1.00  6.11              
ATOM   1461  ND1 HIS A  92     121.419  76.931  67.532  1.00  6.11              
ATOM   1462  CE1 HIS A  92     122.043  76.398  66.471  1.00  6.11              
ATOM   1463  HE1 HIS A  92     122.580  76.970  65.725  1.00  6.11              
ATOM   1464  NE2 HIS A  92     121.899  75.062  66.463  1.00  6.11              
ATOM   1465  HE2 HIS A  92     122.229  74.439  65.740  1.00  6.11              
ATOM   1466  CD2 HIS A  92     121.149  74.707  67.559  1.00  6.11              
ATOM   1467  HD2 HIS A  92     120.861  73.713  67.869  1.00  6.11              
ATOM   1468  C   HIS A  92     119.472  78.474  69.817  1.00  6.11              
ATOM   1469  O   HIS A  92     119.151  79.351  70.617  1.00  6.11              
ATOM   1470  N   LYS A  93     119.385  78.675  68.498  1.00  6.41              
ATOM   1471  H   LYS A  93     119.713  77.919  67.906  1.00  6.41              
ATOM   1472  CA  LYS A  93     118.987  79.914  67.817  1.00  6.41              
ATOM   1473  HA  LYS A  93     118.824  80.691  68.564  1.00  6.41              
ATOM   1474  CB  LYS A  93     120.112  80.365  66.859  1.00  6.41              
ATOM   1475  HB1 LYS A  93     120.079  79.739  65.965  1.00  6.41              
ATOM   1476  HB2 LYS A  93     121.080  80.212  67.339  1.00  6.41              
ATOM   1477  CG  LYS A  93     120.005  81.852  66.459  1.00  6.41              
ATOM   1478  HG1 LYS A  93     120.347  82.463  67.296  1.00  6.41              
ATOM   1479  HG2 LYS A  93     118.970  82.107  66.251  1.00  6.41              
ATOM   1480  CD  LYS A  93     120.824  82.190  65.205  1.00  6.41              
ATOM   1481  HD1 LYS A  93     120.400  81.662  64.347  1.00  6.41              
ATOM   1482  HD2 LYS A  93     121.850  81.847  65.347  1.00  6.41              
ATOM   1483  CE  LYS A  93     120.853  83.699  64.903  1.00  6.41              
ATOM   1484  HE1 LYS A  93     121.479  83.863  64.021  1.00  6.41              
ATOM   1485  HE2 LYS A  93     121.315  84.219  65.744  1.00  6.41              
ATOM   1486  NZ  LYS A  93     119.506  84.260  64.646  1.00  6.41              
ATOM   1487  HZ1 LYS A  93     119.084  83.829  63.817  1.00  6.41              
ATOM   1488  HZ2 LYS A  93     118.880  84.073  65.414  1.00  6.41              
ATOM   1489  HZ3 LYS A  93     119.542  85.265  64.486  1.00  6.41              
ATOM   1490  C   LYS A  93     117.680  79.705  67.061  1.00  6.41              
ATOM   1491  O   LYS A  93     117.420  78.599  66.606  1.00  6.41              
ATOM   1492  N   GLU A  94     116.889  80.763  66.865  1.00  5.16              
ATOM   1493  H   GLU A  94     117.167  81.655  67.253  1.00  5.16              
ATOM   1494  CA  GLU A  94     115.649  80.697  66.064  1.00  5.16              
ATOM   1495  HA  GLU A  94     115.054  81.573  66.324  1.00  5.16              
ATOM   1496  CB  GLU A  94     115.968  80.815  64.561  1.00  5.16              
ATOM   1497  HB1 GLU A  94     115.110  80.501  63.965  1.00  5.16              
ATOM   1498  HB2 GLU A  94     116.818  80.178  64.312  1.00  5.16              
ATOM   1499  CG  GLU A  94     116.277  82.274  64.200  1.00  5.16              
ATOM   1500  HG1 GLU A  94     116.942  82.702  64.956  1.00  5.16              
ATOM   1501  HG2 GLU A  94     115.349  82.851  64.215  1.00  5.16              
ATOM   1502  CD  GLU A  94     116.940  82.391  62.826  1.00  5.16              
ATOM   1503  OE1 GLU A  94     116.329  81.959  61.828  1.00  5.16              
ATOM   1504  OE2 GLU A  94     118.076  82.923  62.808  1.00  5.16              
ATOM   1505  C   GLU A  94     114.748  79.507  66.438  1.00  5.16              
ATOM   1506  O   GLU A  94     114.208  78.797  65.588  1.00  5.16              
ATOM   1507  N   ALA A  95     114.637  79.264  67.748  1.00  5.18              
ATOM   1508  H   ALA A  95     115.157  79.841  68.392  1.00  5.18              
ATOM   1509  CA  ALA A  95     113.810  78.192  68.290  1.00  5.18              
ATOM   1510  HA  ALA A  95     113.977  77.283  67.708  1.00  5.18              
ATOM   1511  CB  ALA A  95     114.254  77.920  69.732  1.00  5.18              
ATOM   1512  HB1 ALA A  95     113.668  77.093  70.137  1.00  5.18              
ATOM   1513  HB2 ALA A  95     115.309  77.643  69.751  1.00  5.18              
ATOM   1514  HB3 ALA A  95     114.092  78.804  70.350  1.00  5.18              
ATOM   1515  C   ALA A  95     112.306  78.510  68.228  1.00  5.18              
ATOM   1516  O   ALA A  95     111.477  77.624  68.028  1.00  5.18              
ATOM   1517  N   PHE A  96     111.960  79.794  68.365  1.00  5.22              
ATOM   1518  H   PHE A  96     112.700  80.460  68.532  1.00  5.22              
ATOM   1519  CA  PHE A  96     110.585  80.266  68.547  1.00  5.22              
ATOM   1520  HA  PHE A  96     109.912  79.408  68.493  1.00  5.22              
ATOM   1521  CB  PHE A  96     110.436  80.886  69.942  1.00  5.22              
ATOM   1522  HB1 PHE A  96     109.372  81.007  70.139  1.00  5.22              
ATOM   1523  HB2 PHE A  96     110.891  81.878  69.928  1.00  5.22              
ATOM   1524  CG  PHE A  96     111.036  80.083  71.083  1.00  5.22              
ATOM   1525  CD1 PHE A  96     111.845  80.730  72.036  1.00  5.22              
ATOM   1526  HD1 PHE A  96     112.032  81.789  71.954  1.00  5.22              
ATOM   1527  CE1 PHE A  96     112.422  79.999  73.087  1.00  5.22              
ATOM   1528  HE1 PHE A  96     113.043  80.503  73.816  1.00  5.22              
ATOM   1529  CZ  PHE A  96     112.207  78.613  73.176  1.00  5.22              
ATOM   1530  HZ  PHE A  96     112.661  78.044  73.971  1.00  5.22              
ATOM   1531  CE2 PHE A  96     111.412  77.958  72.222  1.00  5.22              
ATOM   1532  HE2 PHE A  96     111.266  76.886  72.275  1.00  5.22              
ATOM   1533  CD2 PHE A  96     110.819  78.694  71.184  1.00  5.22              
ATOM   1534  HD2 PHE A  96     110.227  78.178  70.443  1.00  5.22              
ATOM   1535  C   PHE A  96     110.133  81.208  67.428  1.00  5.22              
ATOM   1536  O   PHE A  96     109.195  81.982  67.597  1.00  5.22              
ATOM   1537  N   HIS A  97     110.794  81.141  66.273  1.00  5.43              
ATOM   1538  H   HIS A  97     111.453  80.380  66.163  1.00  5.43              
ATOM   1539  CA  HIS A  97     110.580  82.018  65.122  1.00  5.43              
ATOM   1540  HA  HIS A  97     110.920  83.016  65.386  1.00  5.43              
ATOM   1541  CB  HIS A  97     111.451  81.469  63.965  1.00  5.43              
ATOM   1542  HB1 HIS A  97     112.491  81.407  64.290  1.00  5.43              
ATOM   1543  HB2 HIS A  97     111.405  82.164  63.126  1.00  5.43              
ATOM   1544  CG  HIS A  97     111.005  80.095  63.495  1.00  5.43              
ATOM   1545  ND1 HIS A  97     111.032  78.941  64.282  1.00  5.43              
ATOM   1546  CE1 HIS A  97     110.164  78.083  63.737  1.00  5.43              
ATOM   1547  HE1 HIS A  97     109.869  77.143  64.189  1.00  5.43              
ATOM   1548  NE2 HIS A  97     109.625  78.614  62.630  1.00  5.43              
ATOM   1549  HE2 HIS A  97     108.743  78.303  62.237  1.00  5.43              
ATOM   1550  CD2 HIS A  97     110.146  79.879  62.456  1.00  5.43              
ATOM   1551  HD2 HIS A  97     109.764  80.646  61.797  1.00  5.43              
ATOM   1552  C   HIS A  97     109.111  82.125  64.680  1.00  5.43              
ATOM   1553  O   HIS A  97     108.656  83.214  64.334  1.00  5.43              
ATOM   1554  N   SER A  98     108.377  81.003  64.681  1.00  5.44              
ATOM   1555  H   SER A  98     108.823  80.144  64.979  1.00  5.44              
ATOM   1556  CA  SER A  98     106.995  80.947  64.184  1.00  5.44              
ATOM   1557  HA  SER A  98     106.947  81.491  63.240  1.00  5.44              
ATOM   1558  CB  SER A  98     106.520  79.500  63.914  1.00  5.44              
ATOM   1559  HB1 SER A  98     105.439  79.451  64.059  1.00  5.44              
ATOM   1560  HB2 SER A  98     106.985  78.816  64.620  1.00  5.44              
ATOM   1561  OG  SER A  98     106.796  79.038  62.596  1.00  5.44              
ATOM   1562  HG  SER A  98     106.022  78.524  62.311  1.00  5.44              
ATOM   1563  C   SER A  98     105.986  81.631  65.119  1.00  5.44              
ATOM   1564  O   SER A  98     104.900  82.020  64.692  1.00  5.44              
ATOM   1565  N   GLN A  99     106.314  81.759  66.402  1.00  5.26              
ATOM   1566  H   GLN A  99     107.261  81.510  66.666  1.00  5.26              
ATOM   1567  CA  GLN A  99     105.353  81.896  67.494  1.00  5.26              
ATOM   1568  HA  GLN A  99     104.392  81.500  67.160  1.00  5.26              
ATOM   1569  CB  GLN A  99     105.847  81.004  68.653  1.00  5.26              
ATOM   1570  HB1 GLN A  99     105.465  81.372  69.594  1.00  5.26              
ATOM   1571  HB2 GLN A  99     106.935  81.037  68.727  1.00  5.26              
ATOM   1572  CG  GLN A  99     105.369  79.548  68.527  1.00  5.26              
ATOM   1573  HG1 GLN A  99     104.281  79.541  68.451  1.00  5.26              
ATOM   1574  HG2 GLN A  99     105.645  79.015  69.436  1.00  5.26              
ATOM   1575  CD  GLN A  99     105.964  78.785  67.347  1.00  5.26              
ATOM   1576  OE1 GLN A  99     107.123  78.954  66.994  1.00  5.26              
ATOM   1577  NE2 GLN A  99     105.197  77.933  66.693  1.00  5.26              
ATOM   1578 1HE2 GLN A  99     104.225  77.784  66.946  1.00  5.26              
ATOM   1579 2HE2 GLN A  99     105.629  77.299  66.030  1.00  5.26              
ATOM   1580  C   GLN A  99     105.069  83.352  67.878  1.00  5.26              
ATOM   1581  O   GLN A  99     105.052  83.709  69.051  1.00  5.26              
ATOM   1582  N   SER A 100     104.800  84.228  66.904  1.00  5.31              
ATOM   1583  H   SER A 100     104.840  83.908  65.942  1.00  5.31              
ATOM   1584  CA  SER A 100     104.519  85.642  67.193  1.00  5.31              
ATOM   1585  HA  SER A 100     105.369  86.005  67.768  1.00  5.31              
ATOM   1586  CB  SER A 100     104.474  86.484  65.918  1.00  5.31              
ATOM   1587  HB1 SER A 100     104.197  87.508  66.173  1.00  5.31              
ATOM   1588  HB2 SER A 100     103.734  86.079  65.226  1.00  5.31              
ATOM   1589  OG  SER A 100     105.750  86.504  65.307  1.00  5.31              
ATOM   1590  HG  SER A 100     106.420  86.256  65.965  1.00  5.31              
ATOM   1591  C   SER A 100     103.321  85.937  68.091  1.00  5.31              
ATOM   1592  O   SER A 100     103.314  86.988  68.735  1.00  5.31              
ATOM   1593  N   LYS A 101     102.355  85.011  68.164  1.00  5.18              
ATOM   1594  H   LYS A 101     102.470  84.164  67.623  1.00  5.18              
ATOM   1595  CA  LYS A 101     101.197  85.061  69.076  1.00  5.18              
ATOM   1596  HA  LYS A 101     100.882  86.097  69.213  1.00  5.18              
ATOM   1597  CB  LYS A 101     100.035  84.270  68.455  1.00  5.18              
ATOM   1598  HB1 LYS A 101      99.244  84.128  69.195  1.00  5.18              
ATOM   1599  HB2 LYS A 101     100.385  83.288  68.132  1.00  5.18              
ATOM   1600  CG  LYS A 101      99.466  85.062  67.268  1.00  5.18              
ATOM   1601  HG1 LYS A 101     100.276  85.376  66.608  1.00  5.18              
ATOM   1602  HG2 LYS A 101      98.965  85.953  67.648  1.00  5.18              
ATOM   1603  CD  LYS A 101      98.482  84.239  66.441  1.00  5.18              
ATOM   1604  HD1 LYS A 101      97.670  83.875  67.075  1.00  5.18              
ATOM   1605  HD2 LYS A 101      99.008  83.385  66.007  1.00  5.18              
ATOM   1606  CE  LYS A 101      97.925  85.132  65.328  1.00  5.18              
ATOM   1607  HE1 LYS A 101      98.761  85.561  64.772  1.00  5.18              
ATOM   1608  HE2 LYS A 101      97.351  85.942  65.784  1.00  5.18              
ATOM   1609  NZ  LYS A 101      97.068  84.347  64.419  1.00  5.18              
ATOM   1610  HZ1 LYS A 101      96.645  84.869  63.672  1.00  5.18              
ATOM   1611  HZ2 LYS A 101      97.575  83.534  64.060  1.00  5.18              
ATOM   1612  HZ3 LYS A 101      96.356  83.843  64.953  1.00  5.18              
ATOM   1613  C   LYS A 101     101.509  84.566  70.484  1.00  5.18              
ATOM   1614  O   LYS A 101     100.726  84.855  71.382  1.00  5.18              
ATOM   1615  N   LEU A 102     102.645  83.879  70.676  1.00  5.01              
ATOM   1616  H   LEU A 102     103.279  83.754  69.903  1.00  5.01              
ATOM   1617  CA  LEU A 102     103.040  83.316  71.961  1.00  5.01              
ATOM   1618  HA  LEU A 102     102.221  82.656  72.227  1.00  5.01              
ATOM   1619  CB  LEU A 102     104.298  82.447  71.869  1.00  5.01              
ATOM   1620  HB1 LEU A 102     105.136  83.060  71.538  1.00  5.01              
ATOM   1621  HB2 LEU A 102     104.094  81.668  71.139  1.00  5.01              
ATOM   1622  CG  LEU A 102     104.668  81.768  73.201  1.00  5.01              
ATOM   1623  HG  LEU A 102     104.839  82.521  73.970  1.00  5.01              
ATOM   1624  CD1 LEU A 102     103.573  80.811  73.663  1.00  5.01              
ATOM   1625 1HD1 LEU A 102     103.814  80.460  74.661  1.00  5.01              
ATOM   1626 2HD1 LEU A 102     102.611  81.301  73.735  1.00  5.01              
ATOM   1627 3HD1 LEU A 102     103.513  79.968  72.984  1.00  5.01              
ATOM   1628  CD2 LEU A 102     105.937  80.929  73.049  1.00  5.01              
ATOM   1629 1HD2 LEU A 102     106.169  80.449  73.999  1.00  5.01              
ATOM   1630 2HD2 LEU A 102     105.810  80.179  72.269  1.00  5.01              
ATOM   1631 3HD2 LEU A 102     106.769  81.575  72.789  1.00  5.01              
ATOM   1632  C   LEU A 102     103.112  84.360  73.064  1.00  5.01              
ATOM   1633  O   LEU A 102     103.912  85.297  72.993  1.00  5.01              
ATOM   1634  N   GLU A 103     102.270  84.172  74.082  1.00  4.87              
ATOM   1635  H   GLU A 103     101.678  83.358  74.111  1.00  4.87              
ATOM   1636  CA  GLU A 103     102.110  85.181  75.112  1.00  4.87              
ATOM   1637  HA  GLU A 103     102.561  86.113  74.768  1.00  4.87              
ATOM   1638  CB  GLU A 103     100.631  85.505  75.386  1.00  4.87              
ATOM   1639  HB1 GLU A 103     100.528  85.851  76.416  1.00  4.87              
ATOM   1640  HB2 GLU A 103     100.014  84.614  75.257  1.00  4.87              
ATOM   1641  CG  GLU A 103     100.150  86.631  74.458  1.00  4.87              
ATOM   1642  HG1 GLU A 103     100.187  86.290  73.424  1.00  4.87              
ATOM   1643  HG2 GLU A 103     100.822  87.487  74.548  1.00  4.87              
ATOM   1644  CD  GLU A 103      98.730  87.082  74.799  1.00  4.87              
ATOM   1645  OE1 GLU A 103      97.770  86.482  74.260  1.00  4.87              
ATOM   1646  OE2 GLU A 103      98.571  88.020  75.612  1.00  4.87              
ATOM   1647  C   GLU A 103     102.890  84.861  76.393  1.00  4.87              
ATOM   1648  O   GLU A 103     103.353  85.773  77.082  1.00  4.87              
ATOM   1649  N   GLU A 104     103.101  83.581  76.678  1.00  4.28              
ATOM   1650  H   GLU A 104     102.663  82.884  76.084  1.00  4.28              
ATOM   1651  CA  GLU A 104     103.657  83.104  77.934  1.00  4.28              
ATOM   1652  HA  GLU A 104     104.241  83.885  78.419  1.00  4.28              
ATOM   1653  CB  GLU A 104     102.471  82.705  78.852  1.00  4.28              
ATOM   1654  HB1 GLU A 104     101.824  82.024  78.298  1.00  4.28              
ATOM   1655  HB2 GLU A 104     101.880  83.599  79.058  1.00  4.28              
ATOM   1656  CG  GLU A 104     102.826  82.042  80.206  1.00  4.28              
ATOM   1657  HG1 GLU A 104     102.594  82.753  80.999  1.00  4.28              
ATOM   1658  HG2 GLU A 104     103.894  81.840  80.278  1.00  4.28              
ATOM   1659  CD  GLU A 104     102.056  80.731  80.462  1.00  4.28              
ATOM   1660  OE1 GLU A 104     102.267  79.711  79.760  1.00  4.28              
ATOM   1661  OE2 GLU A 104     101.217  80.663  81.389  1.00  4.28              
ATOM   1662  C   GLU A 104     104.523  81.875  77.722  1.00  4.28              
ATOM   1663  O   GLU A 104     104.117  80.899  77.068  1.00  4.28              
ATOM   1664  N   LEU A 105     105.700  81.944  78.349  1.00  4.24              
ATOM   1665  H   LEU A 105     105.936  82.771  78.884  1.00  4.24              
ATOM   1666  CA  LEU A 105     106.713  80.900  78.210  1.00  4.24              
ATOM   1667  HA  LEU A 105     106.265  80.026  77.754  1.00  4.24              
ATOM   1668  CB  LEU A 105     107.756  81.464  77.230  1.00  4.24              
ATOM   1669  HB1 LEU A 105     108.162  82.383  77.648  1.00  4.24              
ATOM   1670  HB2 LEU A 105     107.232  81.733  76.311  1.00  4.24              
ATOM   1671  CG  LEU A 105     108.919  80.540  76.854  1.00  4.24              
ATOM   1672  HG  LEU A 105     109.544  80.362  77.728  1.00  4.24              
ATOM   1673  CD1 LEU A 105     108.454  79.203  76.282  1.00  4.24              
ATOM   1674 1HD1 LEU A 105     109.306  78.665  75.876  1.00  4.24              
ATOM   1675 2HD1 LEU A 105     108.006  78.606  77.077  1.00  4.24              
ATOM   1676 3HD1 LEU A 105     107.720  79.373  75.497  1.00  4.24              
ATOM   1677  CD2 LEU A 105     109.758  81.237  75.778  1.00  4.24              
ATOM   1678 1HD2 LEU A 105     110.642  80.640  75.556  1.00  4.24              
ATOM   1679 2HD2 LEU A 105     109.173  81.362  74.865  1.00  4.24              
ATOM   1680 3HD2 LEU A 105     110.079  82.216  76.131  1.00  4.24              
ATOM   1681  C   LEU A 105     107.237  80.518  79.588  1.00  4.24              
ATOM   1682  O   LEU A 105     107.865  81.347  80.265  1.00  4.24              
ATOM   1683  N   ASP A 106     106.949  79.277  80.010  1.00  4.11              
ATOM   1684  H   ASP A 106     106.519  78.612  79.380  1.00  4.11              
ATOM   1685  CA  ASP A 106     107.572  78.833  81.268  1.00  4.11              
ATOM   1686  HA  ASP A 106     107.797  79.688  81.894  1.00  4.11              
ATOM   1687  CB  ASP A 106     106.523  78.017  82.056  1.00  4.11              
ATOM   1688  HB1 ASP A 106     106.074  77.266  81.426  1.00  4.11              
ATOM   1689  HB2 ASP A 106     105.718  78.699  82.334  1.00  4.11              
ATOM   1690  CG  ASP A 106     107.006  77.341  83.328  1.00  4.11              
ATOM   1691  OD1 ASP A 106     107.953  77.864  83.954  1.00  4.11              
ATOM   1692  OD2 ASP A 106     106.422  76.289  83.679  1.00  4.11              
ATOM   1693  C   ASP A 106     108.936  78.231  80.903  1.00  4.11              
ATOM   1694  O   ASP A 106     109.244  78.047  79.732  1.00  4.11              
ATOM   1695  N   LEU A 107     109.840  78.126  81.861  1.00  4.61              
ATOM   1696  H   LEU A 107     109.529  78.404  82.792  1.00  4.61              
ATOM   1697  CA  LEU A 107     111.253  77.745  81.726  1.00  4.61              
ATOM   1698  HA  LEU A 107     111.344  76.899  81.055  1.00  4.61              
ATOM   1699  CB  LEU A 107     112.110  78.936  81.210  1.00  4.61              
ATOM   1700  HB1 LEU A 107     113.156  78.639  81.286  1.00  4.61              
ATOM   1701  HB2 LEU A 107     111.965  79.773  81.890  1.00  4.61              
ATOM   1702  CG  LEU A 107     111.886  79.469  79.779  1.00  4.61              
ATOM   1703  HG  LEU A 107     110.865  79.819  79.668  1.00  4.61              
ATOM   1704  CD1 LEU A 107     112.772  80.689  79.521  1.00  4.61              
ATOM   1705 1HD1 LEU A 107     112.666  81.006  78.483  1.00  4.61              
ATOM   1706 2HD1 LEU A 107     112.428  81.505  80.152  1.00  4.61              
ATOM   1707 3HD1 LEU A 107     113.813  80.458  79.730  1.00  4.61              
ATOM   1708  CD2 LEU A 107     112.205  78.432  78.698  1.00  4.61              
ATOM   1709 1HD2 LEU A 107     111.497  77.612  78.774  1.00  4.61              
ATOM   1710 2HD2 LEU A 107     112.081  78.881  77.713  1.00  4.61              
ATOM   1711 3HD2 LEU A 107     113.219  78.060  78.816  1.00  4.61              
ATOM   1712  C   LEU A 107     111.689  77.362  83.167  1.00  4.61              
ATOM   1713  O   LEU A 107     112.623  77.919  83.777  1.00  4.61              
ATOM   1714  N   SER A 108     110.886  76.475  83.760  1.00  4.43              
ATOM   1715  H   SER A 108     110.034  76.236  83.276  1.00  4.43              
ATOM   1716  CA  SER A 108     111.003  76.047  85.150  1.00  4.43              
ATOM   1717  HA  SER A 108     111.531  76.824  85.701  1.00  4.43              
ATOM   1718  CB  SER A 108     109.611  75.944  85.779  1.00  4.43              
ATOM   1719  HB1 SER A 108     109.006  75.219  85.234  1.00  4.43              
ATOM   1720  HB2 SER A 108     109.135  76.920  85.728  1.00  4.43              
ATOM   1721  OG  SER A 108     109.678  75.583  87.144  1.00  4.43              
ATOM   1722  HG  SER A 108     108.781  75.600  87.492  1.00  4.43              
ATOM   1723  C   SER A 108     111.766  74.753  85.323  1.00  4.43              
ATOM   1724  O   SER A 108     111.613  73.837  84.512  1.00  4.43              
ATOM   1725  N   PHE A 109     112.592  74.743  86.371  1.00  4.42              
ATOM   1726  H   PHE A 109     112.511  75.549  86.980  1.00  4.42              
ATOM   1727  CA  PHE A 109     113.724  73.873  86.660  1.00  4.42              
ATOM   1728  HA  PHE A 109     114.499  74.504  87.094  1.00  4.42              
ATOM   1729  CB  PHE A 109     113.333  72.841  87.727  1.00  4.42              
ATOM   1730  HB1 PHE A 109     112.979  71.927  87.253  1.00  4.42              
ATOM   1731  HB2 PHE A 109     112.505  73.232  88.321  1.00  4.42              
ATOM   1732  CG  PHE A 109     114.467  72.537  88.686  1.00  4.42              
ATOM   1733  CD1 PHE A 109     115.162  71.315  88.628  1.00  4.42              
ATOM   1734  HD1 PHE A 109     114.892  70.571  87.894  1.00  4.42              
ATOM   1735  CE1 PHE A 109     116.205  71.051  89.535  1.00  4.42              
ATOM   1736  HE1 PHE A 109     116.722  70.102  89.502  1.00  4.42              
ATOM   1737  CZ  PHE A 109     116.571  72.020  90.485  1.00  4.42              
ATOM   1738  HZ  PHE A 109     117.374  71.818  91.180  1.00  4.42              
ATOM   1739  CE2 PHE A 109     115.888  73.248  90.534  1.00  4.42              
ATOM   1740  HE2 PHE A 109     116.169  73.991  91.265  1.00  4.42              
ATOM   1741  CD2 PHE A 109     114.833  73.504  89.642  1.00  4.42              
ATOM   1742  HD2 PHE A 109     114.301  74.444  89.689  1.00  4.42              
ATOM   1743  C   PHE A 109     114.299  73.254  85.378  1.00  4.42              
ATOM   1744  O   PHE A 109     113.829  72.252  84.830  1.00  4.42              
ATOM   1745  N   ASN A 110     115.309  73.942  84.864  1.00  4.55              
ATOM   1746  H   ASN A 110     115.699  74.686  85.429  1.00  4.55              
ATOM   1747  CA  ASN A 110     116.022  73.606  83.655  1.00  4.55              
ATOM   1748  HA  ASN A 110     115.837  72.554  83.442  1.00  4.55              
ATOM   1749  CB  ASN A 110     115.455  74.396  82.470  1.00  4.55              
ATOM   1750  HB1 ASN A 110     115.538  75.455  82.671  1.00  4.55              
ATOM   1751  HB2 ASN A 110     114.397  74.170  82.379  1.00  4.55              
ATOM   1752  CG  ASN A 110     116.141  74.028  81.163  1.00  4.55              
ATOM   1753  OD1 ASN A 110     116.411  72.878  80.880  1.00  4.55              
ATOM   1754  ND2 ASN A 110     116.546  74.959  80.344  1.00  4.55              
ATOM   1755 1HD2 ASN A 110     116.527  75.925  80.654  1.00  4.55              
ATOM   1756 2HD2 ASN A 110     116.988  74.658  79.492  1.00  4.55              
ATOM   1757  C   ASN A 110     117.532  73.715  83.850  1.00  4.55              
ATOM   1758  O   ASN A 110     118.018  74.272  84.825  1.00  4.55              
ATOM   1759  N   ASN A 111     118.310  73.189  82.917  1.00  4.44              
ATOM   1760  H   ASN A 111     117.883  72.734  82.117  1.00  4.44              
ATOM   1761  CA  ASN A 111     119.750  73.229  82.999  1.00  4.44              
ATOM   1762  HA  ASN A 111     120.033  74.008  83.691  1.00  4.44              
ATOM   1763  CB  ASN A 111     120.255  71.884  83.573  1.00  4.44              
ATOM   1764  HB1 ASN A 111     120.600  71.224  82.781  1.00  4.44              
ATOM   1765  HB2 ASN A 111     119.442  71.364  84.081  1.00  4.44              
ATOM   1766  CG  ASN A 111     121.370  72.086  84.582  1.00  4.44              
ATOM   1767  OD1 ASN A 111     122.533  72.204  84.232  1.00  4.44              
ATOM   1768  ND2 ASN A 111     121.033  72.157  85.847  1.00  4.44              
ATOM   1769 1HD2 ASN A 111     120.063  72.127  86.111  1.00  4.44              
ATOM   1770 2HD2 ASN A 111     121.746  72.402  86.530  1.00  4.44              
ATOM   1771  C   ASN A 111     120.335  73.674  81.658  1.00  4.44              
ATOM   1772  O   ASN A 111     120.884  72.880  80.888  1.00  4.44              
ATOM   1773  N   LEU A 112     120.197  74.976  81.375  1.00  4.59              
ATOM   1774  H   LEU A 112     119.714  75.556  82.043  1.00  4.59              
ATOM   1775  CA  LEU A 112     120.971  75.653  80.334  1.00  4.59              
ATOM   1776  HA  LEU A 112     120.596  75.372  79.348  1.00  4.59              
ATOM   1777  CB  LEU A 112     120.907  77.187  80.514  1.00  4.59              
ATOM   1778  HB1 LEU A 112     121.510  77.648  79.731  1.00  4.59              
ATOM   1779  HB2 LEU A 112     121.367  77.440  81.472  1.00  4.59              
ATOM   1780  CG  LEU A 112     119.525  77.839  80.476  1.00  4.59              
ATOM   1781  HG  LEU A 112     118.970  77.494  81.337  1.00  4.59              
ATOM   1782  CD1 LEU A 112     119.675  79.360  80.539  1.00  4.59              
ATOM   1783 1HD1 LEU A 112     120.248  79.720  79.686  1.00  4.59              
ATOM   1784 2HD1 LEU A 112     118.691  79.826  80.530  1.00  4.59              
ATOM   1785 3HD1 LEU A 112     120.181  79.649  81.461  1.00  4.59              
ATOM   1786  CD2 LEU A 112     118.773  77.454  79.211  1.00  4.59              
ATOM   1787 1HD2 LEU A 112     117.876  78.062  79.103  1.00  4.59              
ATOM   1788 2HD2 LEU A 112     119.427  77.581  78.353  1.00  4.59              
ATOM   1789 3HD2 LEU A 112     118.487  76.407  79.251  1.00  4.59              
ATOM   1790  C   LEU A 112     122.468  75.278  80.438  1.00  4.59              
ATOM   1791  O   LEU A 112     122.955  74.920  81.513  1.00  4.59              
ATOM   1792  N   LYS A 113     123.228  75.531  79.368  1.00  4.63              
ATOM   1793  H   LYS A 113     122.742  75.774  78.518  1.00  4.63              
ATOM   1794  CA  LYS A 113     124.588  76.060  79.569  1.00  4.63              
ATOM   1795  HA  LYS A 113     124.593  76.538  80.550  1.00  4.63              
ATOM   1796  CB  LYS A 113     125.658  74.952  79.610  1.00  4.63              
ATOM   1797  HB1 LYS A 113     125.703  74.455  78.639  1.00  4.63              
ATOM   1798  HB2 LYS A 113     125.365  74.209  80.354  1.00  4.63              
ATOM   1799  CG  LYS A 113     127.073  75.463  79.968  1.00  4.63              
ATOM   1800  HG1 LYS A 113     127.452  76.064  79.142  1.00  4.63              
ATOM   1801  HG2 LYS A 113     127.727  74.595  80.069  1.00  4.63              
ATOM   1802  CD  LYS A 113     127.167  76.303  81.258  1.00  4.63              
ATOM   1803  HD1 LYS A 113     126.747  75.737  82.090  1.00  4.63              
ATOM   1804  HD2 LYS A 113     126.602  77.228  81.137  1.00  4.63              
ATOM   1805  CE  LYS A 113     128.629  76.663  81.561  1.00  4.63              
ATOM   1806  HE1 LYS A 113     129.087  77.070  80.653  1.00  4.63              
ATOM   1807  HE2 LYS A 113     129.165  75.746  81.823  1.00  4.63              
ATOM   1808  NZ  LYS A 113     128.741  77.654  82.663  1.00  4.63              
ATOM   1809  HZ1 LYS A 113     129.700  77.827  82.928  1.00  4.63              
ATOM   1810  HZ2 LYS A 113     128.343  78.560  82.412  1.00  4.63              
ATOM   1811  HZ3 LYS A 113     128.236  77.371  83.492  1.00  4.63              
ATOM   1812  C   LYS A 113     124.936  77.184  78.600  1.00  4.63              
ATOM   1813  O   LYS A 113     125.334  78.257  79.048  1.00  4.63              
ATOM   1814  N   ASN A 114     124.689  76.992  77.306  1.00  4.75              
ATOM   1815  H   ASN A 114     124.420  76.074  76.993  1.00  4.75              
ATOM   1816  CA  ASN A 114     125.055  77.975  76.289  1.00  4.75              
ATOM   1817  HA  ASN A 114     125.721  78.727  76.718  1.00  4.75              
ATOM   1818  CB  ASN A 114     125.838  77.293  75.152  1.00  4.75              
ATOM   1819  HB1 ASN A 114     125.879  77.976  74.302  1.00  4.75              
ATOM   1820  HB2 ASN A 114     125.327  76.388  74.822  1.00  4.75              
ATOM   1821  CG  ASN A 114     127.255  76.939  75.554  1.00  4.75              
ATOM   1822  OD1 ASN A 114     127.482  76.241  76.527  1.00  4.75              
ATOM   1823  ND2 ASN A 114     128.242  77.415  74.830  1.00  4.75              
ATOM   1824 1HD2 ASN A 114     128.066  77.987  74.023  1.00  4.75              
ATOM   1825 2HD2 ASN A 114     129.173  77.159  75.112  1.00  4.75              
ATOM   1826  C   ASN A 114     123.832  78.736  75.754  1.00  4.75              
ATOM   1827  O   ASN A 114     123.223  78.364  74.747  1.00  4.75              
ATOM   1828  N   ILE A 115     123.522  79.843  76.429  1.00  4.79              
ATOM   1829  H   ILE A 115     124.066  80.050  77.253  1.00  4.79              
ATOM   1830  CA  ILE A 115     122.677  80.924  75.910  1.00  4.79              
ATOM   1831  HA  ILE A 115     121.656  80.562  75.838  1.00  4.79              
ATOM   1832  CB  ILE A 115     122.696  82.120  76.903  1.00  4.79              
ATOM   1833  HB  ILE A 115     123.732  82.439  77.031  1.00  4.79              
ATOM   1834  CG2 ILE A 115     121.890  83.322  76.371  1.00  4.79              
ATOM   1835 1HG2 ILE A 115     121.949  84.160  77.066  1.00  4.79              
ATOM   1836 2HG2 ILE A 115     122.303  83.683  75.430  1.00  4.79              
ATOM   1837 3HG2 ILE A 115     120.845  83.045  76.238  1.00  4.79              
ATOM   1838  CG1 ILE A 115     122.142  81.688  78.286  1.00  4.79              
ATOM   1839 1HG1 ILE A 115     122.667  80.799  78.632  1.00  4.79              
ATOM   1840 2HG1 ILE A 115     121.086  81.434  78.186  1.00  4.79              
ATOM   1841  CD1 ILE A 115     122.289  82.738  79.396  1.00  4.79              
ATOM   1842  HD1 ILE A 115     122.012  82.286  80.349  1.00  4.79              
ATOM   1843  HD2 ILE A 115     123.324  83.077  79.456  1.00  4.79              
ATOM   1844  HD3 ILE A 115     121.632  83.587  79.213  1.00  4.79              
ATOM   1845  C   ILE A 115     123.152  81.337  74.510  1.00  4.79              
ATOM   1846  O   ILE A 115     124.350  81.436  74.255  1.00  4.79              
ATOM   1847  N   SER A 116     122.208  81.612  73.612  1.00  5.06              
ATOM   1848  H   SER A 116     121.241  81.472  73.864  1.00  5.06              
ATOM   1849  CA  SER A 116     122.476  82.185  72.293  1.00  5.06              
ATOM   1850  HA  SER A 116     123.545  82.358  72.164  1.00  5.06              
ATOM   1851  CB  SER A 116     122.014  81.223  71.194  1.00  5.06              
ATOM   1852  HB1 SER A 116     122.002  81.740  70.233  1.00  5.06              
ATOM   1853  HB2 SER A 116     121.008  80.868  71.415  1.00  5.06              
ATOM   1854  OG  SER A 116     122.906  80.133  71.107  1.00  5.06              
ATOM   1855  HG  SER A 116     123.052  79.796  72.000  1.00  5.06              
ATOM   1856  C   SER A 116     121.757  83.518  72.154  1.00  5.06              
ATOM   1857  O   SER A 116     120.573  83.607  72.459  1.00  5.06              
ATOM   1858  N   CYS A 117     122.459  84.543  71.669  1.00  5.20              
ATOM   1859  H   CYS A 117     123.445  84.396  71.517  1.00  5.20              
ATOM   1860  CA  CYS A 117     122.018  85.944  71.663  1.00  5.20              
ATOM   1861  HA  CYS A 117     121.650  86.180  72.663  1.00  5.20              
ATOM   1862  CB  CYS A 117     123.241  86.837  71.395  1.00  5.20              
ATOM   1863  HB1 CYS A 117     122.951  87.881  71.525  1.00  5.20              
ATOM   1864  HB2 CYS A 117     123.589  86.699  70.371  1.00  5.20              
ATOM   1865  SG  CYS A 117     124.583  86.441  72.559  1.00  5.20              
ATOM   1866  HG  CYS A 117     125.393  87.458  72.240  1.00  5.20              
ATOM   1867  C   CYS A 117     120.867  86.303  70.704  1.00  5.20              
ATOM   1868  O   CYS A 117     120.451  87.455  70.639  1.00  5.20              
ATOM   1869  N   GLN A 118     120.356  85.328  69.962  1.00  5.30              
ATOM   1870  H   GLN A 118     120.730  84.404  70.105  1.00  5.30              
ATOM   1871  CA  GLN A 118     119.117  85.427  69.195  1.00  5.30              
ATOM   1872  HA  GLN A 118     118.480  86.198  69.634  1.00  5.30              
ATOM   1873  CB  GLN A 118     119.388  85.789  67.728  1.00  5.30              
ATOM   1874  HB1 GLN A 118     118.511  85.520  67.139  1.00  5.30              
ATOM   1875  HB2 GLN A 118     120.238  85.219  67.354  1.00  5.30              
ATOM   1876  CG  GLN A 118     119.618  87.285  67.500  1.00  5.30              
ATOM   1877  HG1 GLN A 118     120.645  87.553  67.745  1.00  5.30              
ATOM   1878  HG2 GLN A 118     118.947  87.859  68.142  1.00  5.30              
ATOM   1879  CD  GLN A 118     119.326  87.633  66.045  1.00  5.30              
ATOM   1880  OE1 GLN A 118     119.859  87.034  65.120  1.00  5.30              
ATOM   1881  NE2 GLN A 118     118.412  88.542  65.791  1.00  5.30              
ATOM   1882 1HE2 GLN A 118     117.911  88.993  66.543  1.00  5.30              
ATOM   1883 2HE2 GLN A 118     118.231  88.757  64.828  1.00  5.30              
ATOM   1884  C   GLN A 118     118.332  84.106  69.331  1.00  5.30              
ATOM   1885  O   GLN A 118     117.905  83.488  68.348  1.00  5.30              
ATOM   1886  N   TRP A 119     118.242  83.606  70.563  1.00  5.15              
ATOM   1887  H   TRP A 119     118.656  84.125  71.334  1.00  5.15              
ATOM   1888  CA  TRP A 119     117.347  82.516  70.920  1.00  5.15              
ATOM   1889  HA  TRP A 119     117.455  81.723  70.181  1.00  5.15              
ATOM   1890  CB  TRP A 119     117.736  81.921  72.282  1.00  5.15              
ATOM   1891  HB1 TRP A 119     117.744  82.704  73.033  1.00  5.15              
ATOM   1892  HB2 TRP A 119     118.749  81.526  72.212  1.00  5.15              
ATOM   1893  CG  TRP A 119     116.843  80.834  72.797  1.00  5.15              
ATOM   1894  CD1 TRP A 119     116.394  79.781  72.080  1.00  5.15              
ATOM   1895  HD1 TRP A 119     116.629  79.591  71.040  1.00  5.15              
ATOM   1896  NE1 TRP A 119     115.642  78.953  72.884  1.00  5.15              
ATOM   1897  HE1 TRP A 119     115.275  78.071  72.551  1.00  5.15              
ATOM   1898  CE2 TRP A 119     115.574  79.421  74.178  1.00  5.15              
ATOM   1899  CZ2 TRP A 119     115.006  78.912  75.358  1.00  5.15              
ATOM   1900  HZ2 TRP A 119     114.453  77.985  75.341  1.00  5.15              
ATOM   1901  CH2 TRP A 119     115.202  79.601  76.566  1.00  5.15              
ATOM   1902  HH2 TRP A 119     114.774  79.221  77.481  1.00  5.15              
ATOM   1903  CZ3 TRP A 119     115.975  80.774  76.584  1.00  5.15              
ATOM   1904  HZ3 TRP A 119     116.137  81.297  77.517  1.00  5.15              
ATOM   1905  CE3 TRP A 119     116.525  81.289  75.391  1.00  5.15              
ATOM   1906  HE3 TRP A 119     117.113  82.196  75.417  1.00  5.15              
ATOM   1907  CD2 TRP A 119     116.341  80.627  74.155  1.00  5.15              
ATOM   1908  C   TRP A 119     115.869  82.918  70.912  1.00  5.15              
ATOM   1909  O   TRP A 119     115.066  82.258  70.257  1.00  5.15              
ATOM   1910  N   PHE A 120     115.527  84.026  71.579  1.00  5.10              
ATOM   1911  H   PHE A 120     116.275  84.502  72.074  1.00  5.10              
ATOM   1912  CA  PHE A 120     114.154  84.533  71.762  1.00  5.10              
ATOM   1913  HA  PHE A 120     113.527  83.724  72.136  1.00  5.10              
ATOM   1914  CB  PHE A 120     114.165  85.682  72.796  1.00  5.10              
ATOM   1915  HB1 PHE A 120     113.205  86.198  72.747  1.00  5.10              
ATOM   1916  HB2 PHE A 120     114.923  86.406  72.495  1.00  5.10              
ATOM   1917  CG  PHE A 120     114.367  85.353  74.269  1.00  5.10              
ATOM   1918  CD1 PHE A 120     114.471  86.424  75.180  1.00  5.10              
ATOM   1919  HD1 PHE A 120     114.445  87.440  74.814  1.00  5.10              
ATOM   1920  CE1 PHE A 120     114.626  86.186  76.556  1.00  5.10              
ATOM   1921  HE1 PHE A 120     114.712  87.017  77.242  1.00  5.10              
ATOM   1922  CZ  PHE A 120     114.652  84.868  77.037  1.00  5.10              
ATOM   1923  HZ  PHE A 120     114.767  84.675  78.094  1.00  5.10              
ATOM   1924  CE2 PHE A 120     114.497  83.799  76.142  1.00  5.10              
ATOM   1925  HE2 PHE A 120     114.459  82.791  76.518  1.00  5.10              
ATOM   1926  CD2 PHE A 120     114.378  84.032  74.760  1.00  5.10              
ATOM   1927  HD2 PHE A 120     114.277  83.188  74.094  1.00  5.10              
ATOM   1928  C   PHE A 120     113.438  85.030  70.483  1.00  5.10              
ATOM   1929  O   PHE A 120     112.268  85.414  70.544  1.00  5.10              
ATOM   1930  N   SER A 121     114.125  85.131  69.346  1.00  5.37              
ATOM   1931  H   SER A 121     115.069  84.779  69.314  1.00  5.37              
ATOM   1932  CA  SER A 121     113.672  85.975  68.238  1.00  5.37              
ATOM   1933  HA  SER A 121     113.586  86.981  68.633  1.00  5.37              
ATOM   1934  CB  SER A 121     114.726  86.001  67.125  1.00  5.37              
ATOM   1935  HB1 SER A 121     114.401  86.684  66.338  1.00  5.37              
ATOM   1936  HB2 SER A 121     114.830  85.001  66.703  1.00  5.37              
ATOM   1937  OG  SER A 121     115.981  86.432  67.617  1.00  5.37              
ATOM   1938  HG  SER A 121     115.867  87.329  67.992  1.00  5.37              
ATOM   1939  C   SER A 121     112.314  85.598  67.633  1.00  5.37              
ATOM   1940  O   SER A 121     112.027  84.440  67.337  1.00  5.37              
ATOM   1941  N   ASN A 122     111.524  86.641  67.355  1.00  5.47              
ATOM   1942  H   ASN A 122     111.911  87.549  67.578  1.00  5.47              
ATOM   1943  CA  ASN A 122     110.162  86.616  66.790  1.00  5.47              
ATOM   1944  HA  ASN A 122     109.926  87.664  66.653  1.00  5.47              
ATOM   1945  CB  ASN A 122     110.126  86.094  65.348  1.00  5.47              
ATOM   1946  HB1 ASN A 122     109.096  86.016  65.002  1.00  5.47              
ATOM   1947  HB2 ASN A 122     110.584  85.114  65.279  1.00  5.47              
ATOM   1948  CG  ASN A 122     110.846  87.091  64.461  1.00  5.47              
ATOM   1949  OD1 ASN A 122     110.402  88.217  64.269  1.00  5.47              
ATOM   1950  ND2 ASN A 122     112.038  86.775  64.015  1.00  5.47              
ATOM   1951 1HD2 ASN A 122     112.410  85.859  64.189  1.00  5.47              
ATOM   1952 2HD2 ASN A 122     112.497  87.442  63.419  1.00  5.47              
ATOM   1953  C   ASN A 122     108.995  86.288  67.743  1.00  5.47              
ATOM   1954  O   ASN A 122     107.832  86.267  67.332  1.00  5.47              
ATOM   1955  N   LEU A 123     109.286  86.293  69.046  1.00  5.29              
ATOM   1956  H   LEU A 123     110.263  86.230  69.302  1.00  5.29              
ATOM   1957  CA  LEU A 123     108.341  86.416  70.160  1.00  5.29              
ATOM   1958  HA  LEU A 123     107.515  85.733  69.953  1.00  5.29              
ATOM   1959  CB  LEU A 123     109.036  85.919  71.451  1.00  5.29              
ATOM   1960  HB1 LEU A 123     108.374  86.116  72.290  1.00  5.29              
ATOM   1961  HB2 LEU A 123     109.945  86.501  71.611  1.00  5.29              
ATOM   1962  CG  LEU A 123     109.382  84.415  71.508  1.00  5.29              
ATOM   1963  HG  LEU A 123     110.065  84.158  70.701  1.00  5.29              
ATOM   1964  CD1 LEU A 123     110.050  84.094  72.852  1.00  5.29              
ATOM   1965 1HD1 LEU A 123     110.283  83.032  72.905  1.00  5.29              
ATOM   1966 2HD1 LEU A 123     110.974  84.666  72.946  1.00  5.29              
ATOM   1967 3HD1 LEU A 123     109.380  84.348  73.672  1.00  5.29              
ATOM   1968  CD2 LEU A 123     108.146  83.525  71.380  1.00  5.29              
ATOM   1969 1HD2 LEU A 123     108.432  82.488  71.541  1.00  5.29              
ATOM   1970 2HD2 LEU A 123     107.400  83.815  72.120  1.00  5.29              
ATOM   1971 3HD2 LEU A 123     107.725  83.606  70.379  1.00  5.29              
ATOM   1972  C   LEU A 123     107.662  87.789  70.358  1.00  5.29              
ATOM   1973  O   LEU A 123     107.657  88.369  71.442  1.00  5.29              
ATOM   1974  N   ARG A 124     107.052  88.326  69.298  1.00  5.28              
ATOM   1975  H   ARG A 124     107.049  87.766  68.452  1.00  5.28              
ATOM   1976  CA  ARG A 124     106.432  89.667  69.281  1.00  5.28              
ATOM   1977  HA  ARG A 124     107.200  90.397  69.529  1.00  5.28              
ATOM   1978  CB  ARG A 124     105.902  89.967  67.861  1.00  5.28              
ATOM   1979  HB1 ARG A 124     105.582  91.010  67.821  1.00  5.28              
ATOM   1980  HB2 ARG A 124     105.014  89.352  67.700  1.00  5.28              
ATOM   1981  CG  ARG A 124     106.863  89.701  66.675  1.00  5.28              
ATOM   1982  HG1 ARG A 124     106.284  89.823  65.759  1.00  5.28              
ATOM   1983  HG2 ARG A 124     107.196  88.666  66.690  1.00  5.28              
ATOM   1984  CD  ARG A 124     108.096  90.615  66.552  1.00  5.28              
ATOM   1985  HD1 ARG A 124     107.754  91.648  66.471  1.00  5.28              
ATOM   1986  HD2 ARG A 124     108.616  90.363  65.625  1.00  5.28              
ATOM   1987  NE  ARG A 124     109.021  90.508  67.696  1.00  5.28              
ATOM   1988  HE  ARG A 124     108.646  90.746  68.599  1.00  5.28              
ATOM   1989  CZ  ARG A 124     110.306  90.205  67.695  1.00  5.28              
ATOM   1990  NH1 ARG A 124     110.965  90.235  68.803  1.00  5.28              
ATOM   1991 1HH1 ARG A 124     110.587  90.555  69.690  1.00  5.28              
ATOM   1992 2HH1 ARG A 124     111.954  90.021  68.761  1.00  5.28              
ATOM   1993  NH2 ARG A 124     111.014  89.843  66.660  1.00  5.28              
ATOM   1994 1HH2 ARG A 124     110.601  89.675  65.751  1.00  5.28              
ATOM   1995 2HH2 ARG A 124     112.011  89.692  66.819  1.00  5.28              
ATOM   1996  C   ARG A 124     105.350  89.917  70.338  1.00  5.28              
ATOM   1997  O   ARG A 124     105.273  91.057  70.785  1.00  5.28              
ATOM   1998  N   SER A 125     104.578  88.916  70.777  1.00  5.11              
ATOM   1999  H   SER A 125     104.626  88.018  70.316  1.00  5.11              
ATOM   2000  CA  SER A 125     103.569  89.114  71.843  1.00  5.11              
ATOM   2001  HA  SER A 125     103.269  90.161  71.867  1.00  5.11              
ATOM   2002  CB  SER A 125     102.298  88.306  71.542  1.00  5.11              
ATOM   2003  HB1 SER A 125     101.540  88.509  72.299  1.00  5.11              
ATOM   2004  HB2 SER A 125     102.525  87.239  71.545  1.00  5.11              
ATOM   2005  OG  SER A 125     101.792  88.687  70.281  1.00  5.11              
ATOM   2006  HG  SER A 125     102.347  88.245  69.622  1.00  5.11              
ATOM   2007  C   SER A 125     104.016  88.764  73.268  1.00  5.11              
ATOM   2008  O   SER A 125     103.194  88.883  74.169  1.00  5.11              
ATOM   2009  N   LEU A 126     105.259  88.340  73.523  1.00  4.94              
ATOM   2010  H   LEU A 126     105.939  88.314  72.775  1.00  4.94              
ATOM   2011  CA  LEU A 126     105.651  87.832  74.845  1.00  4.94              
ATOM   2012  HA  LEU A 126     105.030  86.957  75.055  1.00  4.94              
ATOM   2013  CB  LEU A 126     107.125  87.375  74.814  1.00  4.94              
ATOM   2014  HB1 LEU A 126     107.734  88.203  74.447  1.00  4.94              
ATOM   2015  HB2 LEU A 126     107.212  86.548  74.111  1.00  4.94              
ATOM   2016  CG  LEU A 126     107.691  86.920  76.179  1.00  4.94              
ATOM   2017  HG  LEU A 126     107.507  87.688  76.927  1.00  4.94              
ATOM   2018  CD1 LEU A 126     107.067  85.612  76.669  1.00  4.94              
ATOM   2019 1HD1 LEU A 126     107.510  85.319  77.620  1.00  4.94              
ATOM   2020 2HD1 LEU A 126     105.995  85.730  76.816  1.00  4.94              
ATOM   2021 3HD1 LEU A 126     107.234  84.818  75.941  1.00  4.94              
ATOM   2022  CD2 LEU A 126     109.201  86.725  76.113  1.00  4.94              
ATOM   2023 1HD2 LEU A 126     109.575  86.483  77.102  1.00  4.94              
ATOM   2024 2HD2 LEU A 126     109.448  85.919  75.423  1.00  4.94              
ATOM   2025 3HD2 LEU A 126     109.676  87.641  75.768  1.00  4.94              
ATOM   2026  C   LEU A 126     105.430  88.857  75.968  1.00  4.94              
ATOM   2027  O   LEU A 126     105.957  89.972  75.930  1.00  4.94              
ATOM   2028  N   LYS A 127     104.706  88.422  77.002  1.00  4.81              
ATOM   2029  H   LYS A 127     104.286  87.499  76.904  1.00  4.81              
ATOM   2030  CA  LYS A 127     104.271  89.234  78.142  1.00  4.81              
ATOM   2031  HA  LYS A 127     104.566  90.271  78.001  1.00  4.81              
ATOM   2032  CB  LYS A 127     102.727  89.140  78.291  1.00  4.81              
ATOM   2033  HB1 LYS A 127     102.408  89.875  79.032  1.00  4.81              
ATOM   2034  HB2 LYS A 127     102.485  88.158  78.706  1.00  4.81              
ATOM   2035  CG  LYS A 127     101.840  89.294  77.047  1.00  4.81              
ATOM   2036  HG1 LYS A 127     100.794  89.239  77.352  1.00  4.81              
ATOM   2037  HG2 LYS A 127     102.026  88.449  76.386  1.00  4.81              
ATOM   2038  CD  LYS A 127     102.063  90.596  76.278  1.00  4.81              
ATOM   2039  HD1 LYS A 127     101.478  90.558  75.357  1.00  4.81              
ATOM   2040  HD2 LYS A 127     103.118  90.659  76.014  1.00  4.81              
ATOM   2041  CE  LYS A 127     101.660  91.834  77.077  1.00  4.81              
ATOM   2042  HE1 LYS A 127     102.047  91.740  78.094  1.00  4.81              
ATOM   2043  HE2 LYS A 127     100.568  91.891  77.123  1.00  4.81              
ATOM   2044  NZ  LYS A 127     102.229  93.040  76.445  1.00  4.81              
ATOM   2045  HZ1 LYS A 127     101.965  93.888  76.944  1.00  4.81              
ATOM   2046  HZ2 LYS A 127     103.242  92.976  76.484  1.00  4.81              
ATOM   2047  HZ3 LYS A 127     101.930  93.119  75.484  1.00  4.81              
ATOM   2048  C   LYS A 127     104.793  88.753  79.476  1.00  4.81              
ATOM   2049  O   LYS A 127     104.745  89.531  80.411  1.00  4.81              
ATOM   2050  N   HIS A 128     105.193  87.500  79.633  1.00  4.20              
ATOM   2051  H   HIS A 128     105.187  86.875  78.836  1.00  4.20              
ATOM   2052  CA  HIS A 128     105.413  86.898  80.952  1.00  4.20              
ATOM   2053  HA  HIS A 128     105.882  87.602  81.623  1.00  4.20              
ATOM   2054  CB  HIS A 128     104.043  86.481  81.522  1.00  4.20              
ATOM   2055  HB1 HIS A 128     103.474  85.997  80.725  1.00  4.20              
ATOM   2056  HB2 HIS A 128     103.498  87.378  81.817  1.00  4.20              
ATOM   2057  CG  HIS A 128     104.050  85.531  82.696  1.00  4.20              
ATOM   2058  ND1 HIS A 128     105.084  85.327  83.616  1.00  4.20              
ATOM   2059  CE1 HIS A 128     104.678  84.313  84.399  1.00  4.20              
ATOM   2060  HE1 HIS A 128     105.276  83.857  85.178  1.00  4.20              
ATOM   2061  NE2 HIS A 128     103.444  83.913  84.049  1.00  4.20              
ATOM   2062  HE2 HIS A 128     102.945  83.130  84.447  1.00  4.20              
ATOM   2063  CD2 HIS A 128     103.034  84.668  82.977  1.00  4.20              
ATOM   2064  HD2 HIS A 128     102.113  84.560  82.418  1.00  4.20              
ATOM   2065  C   HIS A 128     106.320  85.694  80.731  1.00  4.20              
ATOM   2066  O   HIS A 128     106.043  84.877  79.849  1.00  4.20              
ATOM   2067  N   LEU A 129     107.438  85.655  81.453  1.00  4.17              
ATOM   2068  H   LEU A 129     107.550  86.336  82.194  1.00  4.17              
ATOM   2069  CA  LEU A 129     108.560  84.771  81.125  1.00  4.17              
ATOM   2070  HA  LEU A 129     108.201  83.944  80.510  1.00  4.17              
ATOM   2071  CB  LEU A 129     109.582  85.601  80.314  1.00  4.17              
ATOM   2072  HB1 LEU A 129     109.949  86.408  80.950  1.00  4.17              
ATOM   2073  HB2 LEU A 129     109.073  86.054  79.463  1.00  4.17              
ATOM   2074  CG  LEU A 129     110.791  84.806  79.791  1.00  4.17              
ATOM   2075  HG  LEU A 129     111.265  84.286  80.621  1.00  4.17              
ATOM   2076  CD1 LEU A 129     110.396  83.775  78.739  1.00  4.17              
ATOM   2077 1HD1 LEU A 129     111.288  83.292  78.343  1.00  4.17              
ATOM   2078 2HD1 LEU A 129     109.768  83.010  79.194  1.00  4.17              
ATOM   2079 3HD1 LEU A 129     109.856  84.250  77.920  1.00  4.17              
ATOM   2080  CD2 LEU A 129     111.828  85.748  79.177  1.00  4.17              
ATOM   2081 1HD2 LEU A 129     112.683  85.166  78.850  1.00  4.17              
ATOM   2082 2HD2 LEU A 129     111.411  86.281  78.324  1.00  4.17              
ATOM   2083 3HD2 LEU A 129     112.154  86.469  79.924  1.00  4.17              
ATOM   2084  C   LEU A 129     109.179  84.189  82.401  1.00  4.17              
ATOM   2085  O   LEU A 129     109.756  84.945  83.203  1.00  4.17              
ATOM   2086  N   ASN A 130     109.046  82.865  82.606  1.00  4.05              
ATOM   2087  H   ASN A 130     108.632  82.272  81.887  1.00  4.05              
ATOM   2088  CA  ASN A 130     109.154  82.343  83.977  1.00  4.05              
ATOM   2089  HA  ASN A 130     109.236  83.162  84.695  1.00  4.05              
ATOM   2090  CB  ASN A 130     107.854  81.588  84.311  1.00  4.05              
ATOM   2091  HB1 ASN A 130     107.746  80.722  83.668  1.00  4.05              
ATOM   2092  HB2 ASN A 130     106.998  82.241  84.152  1.00  4.05              
ATOM   2093  CG  ASN A 130     107.841  81.132  85.754  1.00  4.05              
ATOM   2094  OD1 ASN A 130     107.785  81.945  86.661  1.00  4.05              
ATOM   2095  ND2 ASN A 130     107.911  79.850  86.022  1.00  4.05              
ATOM   2096 1HD2 ASN A 130     107.986  79.165  85.265  1.00  4.05              
ATOM   2097 2HD2 ASN A 130     107.966  79.597  86.987  1.00  4.05              
ATOM   2098  C   ASN A 130     110.396  81.468  84.139  1.00  4.05              
ATOM   2099  O   ASN A 130     110.379  80.270  83.871  1.00  4.05              
ATOM   2100  N   ILE A 131     111.495  82.088  84.557  1.00  4.50              
ATOM   2101  H   ILE A 131     111.398  83.032  84.917  1.00  4.50              
ATOM   2102  CA  ILE A 131     112.851  81.539  84.490  1.00  4.50              
ATOM   2103  HA  ILE A 131     112.883  80.676  83.825  1.00  4.50              
ATOM   2104  CB  ILE A 131     113.794  82.653  83.957  1.00  4.50              
ATOM   2105  HB  ILE A 131     113.862  83.441  84.709  1.00  4.50              
ATOM   2106  CG2 ILE A 131     115.198  82.084  83.714  1.00  4.50              
ATOM   2107 1HG2 ILE A 131     115.912  82.904  83.626  1.00  4.50              
ATOM   2108 2HG2 ILE A 131     115.502  81.462  84.551  1.00  4.50              
ATOM   2109 3HG2 ILE A 131     115.207  81.494  82.802  1.00  4.50              
ATOM   2110  CG1 ILE A 131     113.283  83.295  82.642  1.00  4.50              
ATOM   2111 1HG1 ILE A 131     112.262  83.651  82.771  1.00  4.50              
ATOM   2112 2HG1 ILE A 131     113.279  82.540  81.861  1.00  4.50              
ATOM   2113  CD1 ILE A 131     114.095  84.501  82.158  1.00  4.50              
ATOM   2114  HD1 ILE A 131     115.127  84.221  81.953  1.00  4.50              
ATOM   2115  HD2 ILE A 131     113.656  84.885  81.239  1.00  4.50              
ATOM   2116  HD3 ILE A 131     114.059  85.285  82.913  1.00  4.50              
ATOM   2117  C   ILE A 131     113.184  81.105  85.923  1.00  4.50              
ATOM   2118  O   ILE A 131     113.683  81.875  86.758  1.00  4.50              
ATOM   2119  N   LEU A 132     112.819  79.861  86.229  1.00  4.35              
ATOM   2120  H   LEU A 132     112.424  79.272  85.502  1.00  4.35              
ATOM   2121  CA  LEU A 132     112.687  79.447  87.628  1.00  4.35              
ATOM   2122  HA  LEU A 132     113.032  80.242  88.287  1.00  4.35              
ATOM   2123  CB  LEU A 132     111.202  79.197  87.953  1.00  4.35              
ATOM   2124  HB1 LEU A 132     110.793  78.481  87.240  1.00  4.35              
ATOM   2125  HB2 LEU A 132     110.666  80.139  87.824  1.00  4.35              
ATOM   2126  CG  LEU A 132     110.946  78.665  89.378  1.00  4.35              
ATOM   2127  HG  LEU A 132     111.308  77.640  89.454  1.00  4.35              
ATOM   2128  CD1 LEU A 132     111.632  79.508  90.457  1.00  4.35              
ATOM   2129 1HD1 LEU A 132     111.346  79.140  91.443  1.00  4.35              
ATOM   2130 2HD1 LEU A 132     112.715  79.428  90.373  1.00  4.35              
ATOM   2131 3HD1 LEU A 132     111.321  80.548  90.365  1.00  4.35              
ATOM   2132  CD2 LEU A 132     109.445  78.670  89.671  1.00  4.35              
ATOM   2133 1HD2 LEU A 132     109.261  78.237  90.654  1.00  4.35              
ATOM   2134 2HD2 LEU A 132     109.058  79.689  89.642  1.00  4.35              
ATOM   2135 3HD2 LEU A 132     108.929  78.067  88.924  1.00  4.35              
ATOM   2136  C   LEU A 132     113.604  78.249  87.859  1.00  4.35              
ATOM   2137  O   LEU A 132     113.206  77.120  87.596  1.00  4.35              
ATOM   2138  N   GLY A 133     114.868  78.471  88.236  1.00  4.38              
ATOM   2139  H   GLY A 133     115.186  79.389  88.519  1.00  4.38              
ATOM   2140  CA  GLY A 133     115.830  77.374  88.212  1.00  4.38              
ATOM   2141  HA1 GLY A 133     115.387  76.490  88.671  1.00  4.38              
ATOM   2142  HA2 GLY A 133     116.699  77.636  88.808  1.00  4.38              
ATOM   2143  C   GLY A 133     116.349  76.990  86.842  1.00  4.38              
ATOM   2144  O   GLY A 133     116.675  75.834  86.645  1.00  4.38              
ATOM   2145  N   ASN A 134     116.402  77.914  85.884  1.00  4.50              
ATOM   2146  H   ASN A 134     116.106  78.843  86.142  1.00  4.50              
ATOM   2147  CA  ASN A 134     116.933  77.727  84.532  1.00  4.50              
ATOM   2148  HA  ASN A 134     116.570  76.758  84.189  1.00  4.50              
ATOM   2149  CB  ASN A 134     116.307  78.812  83.640  1.00  4.50              
ATOM   2150  HB1 ASN A 134     116.850  79.745  83.767  1.00  4.50              
ATOM   2151  HB2 ASN A 134     115.268  78.968  83.934  1.00  4.50              
ATOM   2152  CG  ASN A 134     116.291  78.448  82.172  1.00  4.50              
ATOM   2153  OD1 ASN A 134     116.603  77.350  81.759  1.00  4.50              
ATOM   2154  ND2 ASN A 134     115.844  79.349  81.336  1.00  4.50              
ATOM   2155 1HD2 ASN A 134     115.580  80.254  81.676  1.00  4.50              
ATOM   2156 2HD2 ASN A 134     115.756  79.090  80.371  1.00  4.50              
ATOM   2157  C   ASN A 134     118.471  77.645  84.469  1.00  4.50              
ATOM   2158  O   ASN A 134     119.113  78.352  83.699  1.00  4.50              
ATOM   2159  N   GLN A 135     119.041  76.817  85.343  1.00  4.38              
ATOM   2160  H   GLN A 135     118.395  76.146  85.751  1.00  4.38              
ATOM   2161  CA  GLN A 135     120.384  76.747  85.919  1.00  4.38              
ATOM   2162  HA  GLN A 135     120.205  76.390  86.934  1.00  4.38              
ATOM   2163  CB  GLN A 135     121.242  75.666  85.266  1.00  4.38              
ATOM   2164  HB1 GLN A 135     121.373  75.893  84.207  1.00  4.38              
ATOM   2165  HB2 GLN A 135     120.707  74.732  85.382  1.00  4.38              
ATOM   2166  CG  GLN A 135     122.622  75.478  85.916  1.00  4.38              
ATOM   2167  HG1 GLN A 135     123.171  76.412  85.873  1.00  4.38              
ATOM   2168  HG2 GLN A 135     123.177  74.747  85.329  1.00  4.38              
ATOM   2169  CD  GLN A 135     122.568  74.972  87.363  1.00  4.38              
ATOM   2170  OE1 GLN A 135     122.630  73.782  87.607  1.00  4.38              
ATOM   2171  NE2 GLN A 135     122.460  75.828  88.361  1.00  4.38              
ATOM   2172 1HE2 GLN A 135     122.377  76.826  88.190  1.00  4.38              
ATOM   2173 2HE2 GLN A 135     122.430  75.451  89.293  1.00  4.38              
ATOM   2174  C   GLN A 135     121.166  78.068  86.134  1.00  4.38              
ATOM   2175  O   GLN A 135     121.645  78.317  87.238  1.00  4.38              
ATOM   2176  N   TYR A 136     121.355  78.891  85.106  1.00  4.45              
ATOM   2177  H   TYR A 136     120.830  78.694  84.261  1.00  4.45              
ATOM   2178  CA  TYR A 136     122.174  80.108  85.114  1.00  4.45              
ATOM   2179  HA  TYR A 136     122.400  80.257  84.057  1.00  4.45              
ATOM   2180  CB  TYR A 136     121.360  81.345  85.469  1.00  4.45              
ATOM   2181  HB1 TYR A 136     122.035  82.057  85.907  1.00  4.45              
ATOM   2182  HB2 TYR A 136     120.649  81.106  86.250  1.00  4.45              
ATOM   2183  CG  TYR A 136     120.684  82.018  84.276  1.00  4.45              
ATOM   2184  CD1 TYR A 136     119.398  81.625  83.864  1.00  4.45              
ATOM   2185  HD1 TYR A 136     118.902  80.807  84.359  1.00  4.45              
ATOM   2186  CE1 TYR A 136     118.762  82.282  82.793  1.00  4.45              
ATOM   2187  HE1 TYR A 136     117.780  81.980  82.472  1.00  4.45              
ATOM   2188  CZ  TYR A 136     119.403  83.347  82.127  1.00  4.45              
ATOM   2189  OH  TYR A 136     118.756  84.007  81.132  1.00  4.45              
ATOM   2190  HH  TYR A 136     119.285  84.726  80.782  1.00  4.45              
ATOM   2191  CE2 TYR A 136     120.710  83.718  82.505  1.00  4.45              
ATOM   2192  HE2 TYR A 136     121.222  84.510  81.981  1.00  4.45              
ATOM   2193  CD2 TYR A 136     121.349  83.040  83.562  1.00  4.45              
ATOM   2194  HD2 TYR A 136     122.355  83.321  83.822  1.00  4.45              
ATOM   2195  C   TYR A 136     123.603  80.011  85.700  1.00  4.45              
ATOM   2196  O   TYR A 136     124.148  80.943  86.288  1.00  4.45              
ATOM   2197  N   THR A 137     124.298  78.909  85.399  1.00  4.78              
ATOM   2198  H   THR A 137     123.834  78.177  84.881  1.00  4.78              
ATOM   2199  CA  THR A 137     125.757  78.740  85.619  1.00  4.78              
ATOM   2200  HA  THR A 137     125.974  79.064  86.638  1.00  4.78              
ATOM   2201  CB  THR A 137     126.170  77.263  85.514  1.00  4.78              
ATOM   2202  HB  THR A 137     127.243  77.170  85.352  1.00  4.78              
ATOM   2203  CG2 THR A 137     125.863  76.491  86.794  1.00  4.78              
ATOM   2204 1HG2 THR A 137     125.884  75.416  86.614  1.00  4.78              
ATOM   2205 2HG2 THR A 137     126.621  76.730  87.542  1.00  4.78              
ATOM   2206 3HG2 THR A 137     124.898  76.784  87.202  1.00  4.78              
ATOM   2207  OG1 THR A 137     125.516  76.664  84.422  1.00  4.78              
ATOM   2208  HG1 THR A 137     125.347  75.746  84.664  1.00  4.78              
ATOM   2209  C   THR A 137     126.665  79.596  84.726  1.00  4.78              
ATOM   2210  O   THR A 137     127.867  79.354  84.632  1.00  4.78              
ATOM   2211  N   THR A 138     126.094  80.595  84.066  1.00  5.34              
ATOM   2212  H   THR A 138     125.107  80.724  84.233  1.00  5.34              
ATOM   2213  CA  THR A 138     126.765  81.708  83.390  1.00  5.34              
ATOM   2214  HA  THR A 138     127.697  81.961  83.897  1.00  5.34              
ATOM   2215  CB  THR A 138     127.056  81.396  81.896  1.00  5.34              
ATOM   2216  HB  THR A 138     126.111  81.287  81.361  1.00  5.34              
ATOM   2217  CG2 THR A 138     127.867  82.513  81.239  1.00  5.34              
ATOM   2218 1HG2 THR A 138     128.043  82.279  80.189  1.00  5.34              
ATOM   2219 2HG2 THR A 138     127.315  83.451  81.287  1.00  5.34              
ATOM   2220 3HG2 THR A 138     128.823  82.633  81.749  1.00  5.34              
ATOM   2221  OG1 THR A 138     127.808  80.212  81.668  1.00  5.34              
ATOM   2222  HG1 THR A 138     127.917  80.185  80.710  1.00  5.34              
ATOM   2223  C   THR A 138     125.786  82.859  83.478  1.00  5.34              
ATOM   2224  O   THR A 138     124.786  82.883  82.764  1.00  5.34              
ATOM   2225  N   LEU A 139     126.010  83.745  84.437  1.00  6.05              
ATOM   2226  H   LEU A 139     126.832  83.644  85.010  1.00  6.05              
ATOM   2227  CA  LEU A 139     125.059  84.784  84.792  1.00  6.05              
ATOM   2228  HA  LEU A 139     124.449  85.025  83.919  1.00  6.05              
ATOM   2229  CB  LEU A 139     124.132  84.215  85.893  1.00  6.05              
ATOM   2230  HB1 LEU A 139     124.731  83.873  86.739  1.00  6.05              
ATOM   2231  HB2 LEU A 139     123.672  83.331  85.476  1.00  6.05              
ATOM   2232  CG  LEU A 139     123.019  85.133  86.431  1.00  6.05              
ATOM   2233  HG  LEU A 139     123.448  85.694  87.250  1.00  6.05              
ATOM   2234  CD1 LEU A 139     122.495  86.143  85.435  1.00  6.05              
ATOM   2235 1HD1 LEU A 139     123.277  86.820  85.113  1.00  6.05              
ATOM   2236 2HD1 LEU A 139     122.062  85.626  84.580  1.00  6.05              
ATOM   2237 3HD1 LEU A 139     121.732  86.731  85.928  1.00  6.05              
ATOM   2238  CD2 LEU A 139     121.782  84.392  86.935  1.00  6.05              
ATOM   2239 1HD2 LEU A 139     122.080  83.543  87.546  1.00  6.05              
ATOM   2240 2HD2 LEU A 139     121.174  85.061  87.538  1.00  6.05              
ATOM   2241 3HD2 LEU A 139     121.164  84.062  86.104  1.00  6.05              
ATOM   2242  C   LEU A 139     125.845  86.040  85.123  1.00  6.05              
ATOM   2243  O   LEU A 139     126.445  86.626  84.227  1.00  6.05              
ATOM   2244  N   GLY A 140     125.807  86.482  86.375  1.00  5.32              
ATOM   2245  H   GLY A 140     125.362  85.897  87.067  1.00  5.32              
ATOM   2246  CA  GLY A 140     126.079  87.868  86.726  1.00  5.32              
ATOM   2247  HA1 GLY A 140     127.058  88.156  86.343  1.00  5.32              
ATOM   2248  HA2 GLY A 140     126.101  87.972  87.809  1.00  5.32              
ATOM   2249  C   GLY A 140     125.057  88.841  86.183  1.00  5.32              
ATOM   2250  O   GLY A 140     124.337  89.469  86.950  1.00  5.32              
ATOM   2251  N   SER A 141     124.966  88.921  84.859  1.00  6.80              
ATOM   2252  H   SER A 141     125.565  88.298  84.325  1.00  6.80              
ATOM   2253  CA  SER A 141     124.560  90.147  84.212  1.00  6.80              
ATOM   2254  HA  SER A 141     124.125  90.807  84.966  1.00  6.80              
ATOM   2255  CB  SER A 141     125.813  90.866  83.692  1.00  6.80              
ATOM   2256  HB1 SER A 141     126.471  91.097  84.531  1.00  6.80              
ATOM   2257  HB2 SER A 141     125.522  91.803  83.216  1.00  6.80              
ATOM   2258  OG  SER A 141     126.521  90.067  82.763  1.00  6.80              
ATOM   2259  HG  SER A 141     125.906  89.480  82.302  1.00  6.80              
ATOM   2260  C   SER A 141     123.559  90.007  83.099  1.00  6.80              
ATOM   2261  O   SER A 141     123.799  89.314  82.109  1.00  6.80              
ATOM   2262  N   ILE A 142     122.540  90.862  83.209  1.00  6.15              
ATOM   2263  H   ILE A 142     122.433  91.340  84.093  1.00  6.15              
ATOM   2264  CA  ILE A 142     121.593  91.225  82.157  1.00  6.15              
ATOM   2265  HA  ILE A 142     120.937  90.376  81.994  1.00  6.15              
ATOM   2266  CB  ILE A 142     120.704  92.389  82.666  1.00  6.15              
ATOM   2267  HB  ILE A 142     121.354  93.157  83.089  1.00  6.15              
ATOM   2268  CG2 ILE A 142     119.880  93.031  81.537  1.00  6.15              
ATOM   2269 1HG2 ILE A 142     119.208  93.793  81.928  1.00  6.15              
ATOM   2270 2HG2 ILE A 142     120.538  93.494  80.808  1.00  6.15              
ATOM   2271 3HG2 ILE A 142     119.297  92.261  81.030  1.00  6.15              
ATOM   2272  CG1 ILE A 142     119.751  91.871  83.773  1.00  6.15              
ATOM   2273 1HG1 ILE A 142     120.278  91.174  84.426  1.00  6.15              
ATOM   2274 2HG1 ILE A 142     118.926  91.325  83.314  1.00  6.15              
ATOM   2275  CD1 ILE A 142     119.181  92.973  84.673  1.00  6.15              
ATOM   2276  HD1 ILE A 142     118.498  92.528  85.398  1.00  6.15              
ATOM   2277  HD2 ILE A 142     119.995  93.455  85.213  1.00  6.15              
ATOM   2278  HD3 ILE A 142     118.634  93.714  84.092  1.00  6.15              
ATOM   2279  C   ILE A 142     122.276  91.502  80.795  1.00  6.15              
ATOM   2280  O   ILE A 142     121.665  91.336  79.740  1.00  6.15              
ATOM   2281  N   ALA A 143     123.564  91.863  80.818  1.00  6.86              
ATOM   2282  H   ALA A 143     124.002  91.949  81.720  1.00  6.86              
ATOM   2283  CA  ALA A 143     124.430  92.015  79.652  1.00  6.86              
ATOM   2284  HA  ALA A 143     124.035  92.849  79.068  1.00  6.86              
ATOM   2285  CB  ALA A 143     125.826  92.427  80.136  1.00  6.86              
ATOM   2286  HB1 ALA A 143     126.441  92.701  79.277  1.00  6.86              
ATOM   2287  HB2 ALA A 143     125.761  93.282  80.809  1.00  6.86              
ATOM   2288  HB3 ALA A 143     126.307  91.595  80.648  1.00  6.86              
ATOM   2289  C   ALA A 143     124.510  90.832  78.674  1.00  6.86              
ATOM   2290  O   ALA A 143     124.706  91.047  77.481  1.00  6.86              
ATOM   2291  N   LEU A 144     124.328  89.602  79.158  1.00  6.53              
ATOM   2292  H   LEU A 144     124.162  89.491  80.151  1.00  6.53              
ATOM   2293  CA  LEU A 144     124.337  88.401  78.316  1.00  6.53              
ATOM   2294  HA  LEU A 144     124.915  88.587  77.409  1.00  6.53              
ATOM   2295  CB  LEU A 144     124.996  87.240  79.095  1.00  6.53              
ATOM   2296  HB1 LEU A 144     125.033  86.374  78.433  1.00  6.53              
ATOM   2297  HB2 LEU A 144     124.357  86.982  79.941  1.00  6.53              
ATOM   2298  CG  LEU A 144     126.419  87.495  79.633  1.00  6.53              
ATOM   2299  HG  LEU A 144     126.373  88.247  80.422  1.00  6.53              
ATOM   2300  CD1 LEU A 144     126.964  86.199  80.234  1.00  6.53              
ATOM   2301 1HD1 LEU A 144     127.955  86.377  80.650  1.00  6.53              
ATOM   2302 2HD1 LEU A 144     126.307  85.863  81.037  1.00  6.53              
ATOM   2303 3HD1 LEU A 144     127.025  85.426  79.468  1.00  6.53              
ATOM   2304  CD2 LEU A 144     127.390  87.978  78.554  1.00  6.53              
ATOM   2305 1HD2 LEU A 144     128.392  88.070  78.975  1.00  6.53              
ATOM   2306 2HD2 LEU A 144     127.411  87.269  77.727  1.00  6.53              
ATOM   2307 3HD2 LEU A 144     127.084  88.956  78.182  1.00  6.53              
ATOM   2308  C   LEU A 144     122.922  87.997  77.864  1.00  6.53              
ATOM   2309  O   LEU A 144     122.781  87.012  77.148  1.00  6.53              
ATOM   2310  N   PHE A 145     121.862  88.663  78.348  1.00  6.60              
ATOM   2311  H   PHE A 145     122.006  89.518  78.872  1.00  6.60              
ATOM   2312  CA  PHE A 145     120.576  87.972  78.463  1.00  6.60              
ATOM   2313  HA  PHE A 145     120.773  86.957  78.814  1.00  6.60              
ATOM   2314  CB  PHE A 145     119.649  88.625  79.487  1.00  6.60              
ATOM   2315  HB1 PHE A 145     118.631  88.290  79.278  1.00  6.60              
ATOM   2316  HB2 PHE A 145     119.660  89.708  79.358  1.00  6.60              
ATOM   2317  CG  PHE A 145     119.921  88.296  80.939  1.00  6.60              
ATOM   2318  CD1 PHE A 145     118.893  88.521  81.865  1.00  6.60              
ATOM   2319  HD1 PHE A 145     117.930  88.816  81.506  1.00  6.60              
ATOM   2320  CE1 PHE A 145     119.114  88.384  83.241  1.00  6.60              
ATOM   2321  HE1 PHE A 145     118.331  88.588  83.957  1.00  6.60              
ATOM   2322  CZ  PHE A 145     120.370  87.982  83.696  1.00  6.60              
ATOM   2323  HZ  PHE A 145     120.532  87.914  84.756  1.00  6.60              
ATOM   2324  CE2 PHE A 145     121.383  87.668  82.773  1.00  6.60              
ATOM   2325  HE2 PHE A 145     122.356  87.349  83.107  1.00  6.60              
ATOM   2326  CD2 PHE A 145     121.166  87.827  81.399  1.00  6.60              
ATOM   2327  HD2 PHE A 145     121.984  87.625  80.726  1.00  6.60              
ATOM   2328  C   PHE A 145     119.834  87.781  77.145  1.00  6.60              
ATOM   2329  O   PHE A 145     119.621  86.631  76.781  1.00  6.60              
ATOM   2330  N   GLN A 146     119.408  88.883  76.506  1.00  6.13              
ATOM   2331  H   GLN A 146     119.724  89.745  76.924  1.00  6.13              
ATOM   2332  CA  GLN A 146     118.729  89.013  75.190  1.00  6.13              
ATOM   2333  HA  GLN A 146     119.354  89.736  74.666  1.00  6.13              
ATOM   2334  CB  GLN A 146     118.801  87.783  74.280  1.00  6.13              
ATOM   2335  HB1 GLN A 146     119.800  87.350  74.353  1.00  6.13              
ATOM   2336  HB2 GLN A 146     118.687  88.111  73.245  1.00  6.13              
ATOM   2337  CG  GLN A 146     117.728  86.727  74.550  1.00  6.13              
ATOM   2338  HG1 GLN A 146     116.811  87.024  74.046  1.00  6.13              
ATOM   2339  HG2 GLN A 146     117.518  86.603  75.610  1.00  6.13              
ATOM   2340  CD  GLN A 146     118.208  85.428  73.958  1.00  6.13              
ATOM   2341  OE1 GLN A 146     117.911  85.135  72.817  1.00  6.13              
ATOM   2342  NE2 GLN A 146     119.044  84.670  74.633  1.00  6.13              
ATOM   2343 1HE2 GLN A 146     119.390  85.005  75.526  1.00  6.13              
ATOM   2344 2HE2 GLN A 146     119.531  83.976  74.085  1.00  6.13              
ATOM   2345  C   GLN A 146     117.350  89.701  75.197  1.00  6.13              
ATOM   2346  O   GLN A 146     116.604  89.654  74.222  1.00  6.13              
ATOM   2347  N   PHE A 147     117.005  90.412  76.274  1.00  5.07              
ATOM   2348  H   PHE A 147     117.616  90.392  77.074  1.00  5.07              
ATOM   2349  CA  PHE A 147     115.730  91.129  76.415  1.00  5.07              
ATOM   2350  HA  PHE A 147     114.920  90.416  76.573  1.00  5.07              
ATOM   2351  CB  PHE A 147     115.824  92.096  77.610  1.00  5.07              
ATOM   2352  HB1 PHE A 147     114.895  92.666  77.659  1.00  5.07              
ATOM   2353  HB2 PHE A 147     116.624  92.810  77.406  1.00  5.07              
ATOM   2354  CG  PHE A 147     116.034  91.549  78.994  1.00  5.07              
ATOM   2355  CD1 PHE A 147     116.507  92.423  79.992  1.00  5.07              
ATOM   2356  HD1 PHE A 147     116.743  93.449  79.748  1.00  5.07              
ATOM   2357  CE1 PHE A 147     116.617  91.985  81.319  1.00  5.07              
ATOM   2358  HE1 PHE A 147     116.951  92.659  82.096  1.00  5.07              
ATOM   2359  CZ  PHE A 147     116.267  90.669  81.640  1.00  5.07              
ATOM   2360  HZ  PHE A 147     116.354  90.337  82.664  1.00  5.07              
ATOM   2361  CE2 PHE A 147     115.760  89.806  80.648  1.00  5.07              
ATOM   2362  HE2 PHE A 147     115.421  88.813  80.894  1.00  5.07              
ATOM   2363  CD2 PHE A 147     115.646  90.241  79.325  1.00  5.07              
ATOM   2364  HD2 PHE A 147     115.225  89.576  78.585  1.00  5.07              
ATOM   2365  C   PHE A 147     115.299  92.076  75.281  1.00  5.07              
ATOM   2366  O   PHE A 147     114.129  92.436  75.220  1.00  5.07              
ATOM   2367  N   VAL A 148     116.216  92.588  74.463  1.00  5.62              
ATOM   2368  H   VAL A 148     117.149  92.206  74.492  1.00  5.62              
ATOM   2369  CA  VAL A 148     116.000  93.845  73.730  1.00  5.62              
ATOM   2370  HA  VAL A 148     115.682  94.584  74.467  1.00  5.62              
ATOM   2371  CB  VAL A 148     117.355  94.335  73.171  1.00  5.62              
ATOM   2372  HB  VAL A 148     118.092  94.227  73.969  1.00  5.62              
ATOM   2373  CG1 VAL A 148     117.845  93.497  71.983  1.00  5.62              
ATOM   2374 1HG1 VAL A 148     118.843  93.824  71.688  1.00  5.62              
ATOM   2375 2HG1 VAL A 148     117.895  92.444  72.257  1.00  5.62              
ATOM   2376 3HG1 VAL A 148     117.175  93.612  71.130  1.00  5.62              
ATOM   2377  CG2 VAL A 148     117.347  95.819  72.793  1.00  5.62              
ATOM   2378 1HG2 VAL A 148     118.362  96.139  72.555  1.00  5.62              
ATOM   2379 2HG2 VAL A 148     116.713  95.984  71.922  1.00  5.62              
ATOM   2380 3HG2 VAL A 148     116.979  96.412  73.630  1.00  5.62              
ATOM   2381  C   VAL A 148     114.900  93.837  72.668  1.00  5.62              
ATOM   2382  O   VAL A 148     114.344  94.890  72.362  1.00  5.62              
ATOM   2383  N   GLU A 149     114.515  92.658  72.177  1.00  5.85              
ATOM   2384  H   GLU A 149     115.014  91.831  72.472  1.00  5.85              
ATOM   2385  CA  GLU A 149     113.395  92.498  71.242  1.00  5.85              
ATOM   2386  HA  GLU A 149     113.167  93.484  70.836  1.00  5.85              
ATOM   2387  CB  GLU A 149     113.833  91.669  70.012  1.00  5.85              
ATOM   2388  HB1 GLU A 149     114.738  92.121  69.604  1.00  5.85              
ATOM   2389  HB2 GLU A 149     113.064  91.778  69.249  1.00  5.85              
ATOM   2390  CG  GLU A 149     114.108  90.174  70.237  1.00  5.85              
ATOM   2391  HG1 GLU A 149     113.233  89.711  70.697  1.00  5.85              
ATOM   2392  HG2 GLU A 149     114.947  90.066  70.928  1.00  5.85              
ATOM   2393  CD  GLU A 149     114.414  89.454  68.906  1.00  5.85              
ATOM   2394  OE1 GLU A 149     113.477  89.333  68.069  1.00  5.85              
ATOM   2395  OE2 GLU A 149     115.550  88.968  68.720  1.00  5.85              
ATOM   2396  C   GLU A 149     112.091  92.069  71.917  1.00  5.85              
ATOM   2397  O   GLU A 149     111.207  91.507  71.270  1.00  5.85              
ATOM   2398  N   ASN A 150     111.935  92.399  73.205  1.00  5.46              
ATOM   2399  H   ASN A 150     112.709  92.846  73.686  1.00  5.46              
ATOM   2400  CA  ASN A 150     110.766  92.056  74.012  1.00  5.46              
ATOM   2401  HA  ASN A 150     110.050  91.542  73.368  1.00  5.46              
ATOM   2402  CB  ASN A 150     111.160  91.022  75.079  1.00  5.46              
ATOM   2403  HB1 ASN A 150     110.254  90.666  75.552  1.00  5.46              
ATOM   2404  HB2 ASN A 150     111.792  91.479  75.837  1.00  5.46              
ATOM   2405  CG  ASN A 150     111.844  89.804  74.487  1.00  5.46              
ATOM   2406  OD1 ASN A 150     111.221  88.832  74.112  1.00  5.46              
ATOM   2407  ND2 ASN A 150     113.146  89.840  74.367  1.00  5.46              
ATOM   2408 1HD2 ASN A 150     113.618  90.693  74.610  1.00  5.46              
ATOM   2409 2HD2 ASN A 150     113.583  89.082  73.871  1.00  5.46              
ATOM   2410  C   ASN A 150     110.017  93.294  74.526  1.00  5.46              
ATOM   2411  O   ASN A 150     109.773  93.409  75.726  1.00  5.46              
ATOM   2412  N   PRO A 151     109.589  94.223  73.642  1.00  5.56              
ATOM   2413  CD  PRO A 151     109.655  94.170  72.185  1.00  5.56              
ATOM   2414  HD1 PRO A 151     109.324  93.204  71.802  1.00  5.56              
ATOM   2415  HD2 PRO A 151     110.674  94.385  71.860  1.00  5.56              
ATOM   2416  CG  PRO A 151     108.734  95.275  71.674  1.00  5.56              
ATOM   2417  HG1 PRO A 151     107.715  94.896  71.586  1.00  5.56              
ATOM   2418  HG2 PRO A 151     109.079  95.681  70.722  1.00  5.56              
ATOM   2419  CB  PRO A 151     108.808  96.309  72.793  1.00  5.56              
ATOM   2420  HB1 PRO A 151     107.940  96.969  72.794  1.00  5.56              
ATOM   2421  HB2 PRO A 151     109.726  96.891  72.692  1.00  5.56              
ATOM   2422  CA  PRO A 151     108.891  95.440  74.053  1.00  5.56              
ATOM   2423  HA  PRO A 151     109.486  95.962  74.804  1.00  5.56              
ATOM   2424  C   PRO A 151     107.503  95.189  74.657  1.00  5.56              
ATOM   2425  O   PRO A 151     106.882  96.112  75.173  1.00  5.56              
ATOM   2426  N   ALA A 152     107.018  93.949  74.591  1.00  5.36              
ATOM   2427  H   ALA A 152     107.559  93.257  74.098  1.00  5.36              
ATOM   2428  CA  ALA A 152     105.783  93.495  75.201  1.00  5.36              
ATOM   2429  HA  ALA A 152     105.126  94.355  75.337  1.00  5.36              
ATOM   2430  CB  ALA A 152     105.114  92.541  74.197  1.00  5.36              
ATOM   2431  HB1 ALA A 152     104.168  92.173  74.589  1.00  5.36              
ATOM   2432  HB2 ALA A 152     104.927  93.061  73.257  1.00  5.36              
ATOM   2433  HB3 ALA A 152     105.762  91.686  73.999  1.00  5.36              
ATOM   2434  C   ALA A 152     105.974  92.860  76.594  1.00  5.36              
ATOM   2435  O   ALA A 152     104.956  92.601  77.241  1.00  5.36              
ATOM   2436  N   LEU A 153     107.217  92.621  77.050  1.00  4.73              
ATOM   2437  H   LEU A 153     108.002  92.962  76.511  1.00  4.73              
ATOM   2438  CA  LEU A 153     107.549  91.783  78.208  1.00  4.73              
ATOM   2439  HA  LEU A 153     106.909  90.903  78.141  1.00  4.73              
ATOM   2440  CB  LEU A 153     108.983  91.248  78.099  1.00  4.73              
ATOM   2441  HB1 LEU A 153     109.668  92.085  77.961  1.00  4.73              
ATOM   2442  HB2 LEU A 153     108.990  90.630  77.207  1.00  4.73              
ATOM   2443  CG  LEU A 153     109.512  90.383  79.262  1.00  4.73              
ATOM   2444  HG  LEU A 153     109.752  91.025  80.109  1.00  4.73              
ATOM   2445  CD1 LEU A 153     108.534  89.300  79.738  1.00  4.73              
ATOM   2446 1HD1 LEU A 153     109.005  88.702  80.518  1.00  4.73              
ATOM   2447 2HD1 LEU A 153     107.641  89.755  80.160  1.00  4.73              
ATOM   2448 3HD1 LEU A 153     108.261  88.651  78.908  1.00  4.73              
ATOM   2449  CD2 LEU A 153     110.798  89.699  78.788  1.00  4.73              
ATOM   2450 1HD2 LEU A 153     111.248  89.147  79.606  1.00  4.73              
ATOM   2451 2HD2 LEU A 153     110.578  89.014  77.969  1.00  4.73              
ATOM   2452 3HD2 LEU A 153     111.501  90.459  78.446  1.00  4.73              
ATOM   2453  C   LEU A 153     107.212  92.448  79.552  1.00  4.73              
ATOM   2454  O   LEU A 153     108.024  93.133  80.173  1.00  4.73              
ATOM   2455  N   ARG A 154     105.971  92.200  79.985  1.00  4.77              
ATOM   2456  H   ARG A 154     105.382  91.646  79.384  1.00  4.77              
ATOM   2457  CA  ARG A 154     105.391  92.713  81.220  1.00  4.77              
ATOM   2458  HA  ARG A 154     105.640  93.762  81.261  1.00  4.77              
ATOM   2459  CB  ARG A 154     103.850  92.569  81.253  1.00  4.77              
ATOM   2460  HB1 ARG A 154     103.586  91.541  81.501  1.00  4.77              
ATOM   2461  HB2 ARG A 154     103.435  92.804  80.271  1.00  4.77              
ATOM   2462  CG  ARG A 154     103.216  93.520  82.293  1.00  4.77              
ATOM   2463  HG1 ARG A 154     103.054  94.479  81.803  1.00  4.77              
ATOM   2464  HG2 ARG A 154     103.915  93.699  83.102  1.00  4.77              
ATOM   2465  CD  ARG A 154     101.879  93.053  82.906  1.00  4.77              
ATOM   2466  HD1 ARG A 154     101.427  92.304  82.254  1.00  4.77              
ATOM   2467  HD2 ARG A 154     101.199  93.905  82.931  1.00  4.77              
ATOM   2468  NE  ARG A 154     102.024  92.493  84.275  1.00  4.77              
ATOM   2469  HE  ARG A 154     102.594  91.660  84.376  1.00  4.77              
ATOM   2470  CZ  ARG A 154     101.572  92.989  85.423  1.00  4.77              
ATOM   2471  NH1 ARG A 154     101.684  92.314  86.526  1.00  4.77              
ATOM   2472 1HH1 ARG A 154     102.240  91.464  86.576  1.00  4.77              
ATOM   2473 2HH1 ARG A 154     101.492  92.726  87.418  1.00  4.77              
ATOM   2474  NH2 ARG A 154     101.019  94.160  85.552  1.00  4.77              
ATOM   2475 1HH2 ARG A 154     101.133  94.811  84.774  1.00  4.77              
ATOM   2476 2HH2 ARG A 154     100.815  94.530  86.457  1.00  4.77              
ATOM   2477  C   ARG A 154     105.971  92.139  82.523  1.00  4.77              
ATOM   2478  O   ARG A 154     106.321  92.899  83.434  1.00  4.77              
ATOM   2479  N   THR A 155     106.028  90.811  82.653  1.00  4.17              
ATOM   2480  H   THR A 155     105.702  90.220  81.894  1.00  4.17              
ATOM   2481  CA  THR A 155     106.257  90.211  83.965  1.00  4.17              
ATOM   2482  HA  THR A 155     106.596  90.965  84.676  1.00  4.17              
ATOM   2483  CB  THR A 155     104.971  89.609  84.582  1.00  4.17              
ATOM   2484  HB  THR A 155     104.427  89.050  83.820  1.00  4.17              
ATOM   2485  CG2 THR A 155     105.214  88.702  85.788  1.00  4.17              
ATOM   2486 1HG2 THR A 155     104.267  88.467  86.276  1.00  4.17              
ATOM   2487 2HG2 THR A 155     105.655  87.766  85.453  1.00  4.17              
ATOM   2488 3HG2 THR A 155     105.877  89.188  86.505  1.00  4.17              
ATOM   2489  OG1 THR A 155     104.138  90.628  85.104  1.00  4.17              
ATOM   2490  HG1 THR A 155     104.226  90.570  86.073  1.00  4.17              
ATOM   2491  C   THR A 155     107.382  89.205  83.846  1.00  4.17              
ATOM   2492  O   THR A 155     107.231  88.082  83.349  1.00  4.17              
ATOM   2493  N   LEU A 156     108.560  89.669  84.227  1.00  4.18              
ATOM   2494  H   LEU A 156     108.628  90.589  84.659  1.00  4.18              
ATOM   2495  CA  LEU A 156     109.781  88.926  83.962  1.00  4.18              
ATOM   2496  HA  LEU A 156     109.624  88.134  83.228  1.00  4.18              
ATOM   2497  CB  LEU A 156     110.751  89.963  83.398  1.00  4.18              
ATOM   2498  HB1 LEU A 156     110.754  90.835  84.057  1.00  4.18              
ATOM   2499  HB2 LEU A 156     110.377  90.283  82.424  1.00  4.18              
ATOM   2500  CG  LEU A 156     112.194  89.495  83.246  1.00  4.18              
ATOM   2501  HG  LEU A 156     112.629  89.346  84.232  1.00  4.18              
ATOM   2502  CD1 LEU A 156     112.337  88.195  82.452  1.00  4.18              
ATOM   2503 1HD1 LEU A 156     113.390  88.005  82.251  1.00  4.18              
ATOM   2504 2HD1 LEU A 156     111.946  87.357  83.026  1.00  4.18              
ATOM   2505 3HD1 LEU A 156     111.793  88.266  81.516  1.00  4.18              
ATOM   2506  CD2 LEU A 156     112.944  90.614  82.534  1.00  4.18              
ATOM   2507 1HD2 LEU A 156     114.001  90.423  82.614  1.00  4.18              
ATOM   2508 2HD2 LEU A 156     112.653  90.665  81.484  1.00  4.18              
ATOM   2509 3HD2 LEU A 156     112.737  91.573  83.007  1.00  4.18              
ATOM   2510  C   LEU A 156     110.214  88.309  85.292  1.00  4.18              
ATOM   2511  O   LEU A 156     110.296  88.998  86.307  1.00  4.18              
ATOM   2512  N   GLN A 157     110.440  87.000  85.359  1.00  4.03              
ATOM   2513  H   GLN A 157     110.322  86.399  84.547  1.00  4.03              
ATOM   2514  CA  GLN A 157     110.542  86.400  86.690  1.00  4.03              
ATOM   2515  HA  GLN A 157     110.692  87.154  87.459  1.00  4.03              
ATOM   2516  CB  GLN A 157     109.220  85.698  87.063  1.00  4.03              
ATOM   2517  HB1 GLN A 157     109.366  85.166  88.004  1.00  4.03              
ATOM   2518  HB2 GLN A 157     108.950  84.966  86.300  1.00  4.03              
ATOM   2519  CG  GLN A 157     108.068  86.699  87.245  1.00  4.03              
ATOM   2520  HG1 GLN A 157     107.660  86.954  86.268  1.00  4.03              
ATOM   2521  HG2 GLN A 157     108.441  87.612  87.706  1.00  4.03              
ATOM   2522  CD  GLN A 157     106.971  86.156  88.151  1.00  4.03              
ATOM   2523  OE1 GLN A 157     107.069  86.203  89.371  1.00  4.03              
ATOM   2524  NE2 GLN A 157     105.888  85.651  87.606  1.00  4.03              
ATOM   2525 1HE2 GLN A 157     105.786  85.617  86.610  1.00  4.03              
ATOM   2526 2HE2 GLN A 157     105.179  85.350  88.249  1.00  4.03              
ATOM   2527  C   GLN A 157     111.740  85.491  86.868  1.00  4.03              
ATOM   2528  O   GLN A 157     111.628  84.310  86.606  1.00  4.03              
ATOM   2529  N   PHE A 158     112.854  86.026  87.371  1.00  4.51              
ATOM   2530  H   PHE A 158     112.850  87.002  87.641  1.00  4.51              
ATOM   2531  CA  PHE A 158     114.042  85.270  87.766  1.00  4.51              
ATOM   2532  HA  PHE A 158     114.181  84.406  87.114  1.00  4.51              
ATOM   2533  CB  PHE A 158     115.255  86.206  87.655  1.00  4.51              
ATOM   2534  HB1 PHE A 158     116.149  85.701  88.014  1.00  4.51              
ATOM   2535  HB2 PHE A 158     115.105  87.063  88.312  1.00  4.51              
ATOM   2536  CG  PHE A 158     115.506  86.717  86.260  1.00  4.51              
ATOM   2537  CD1 PHE A 158     116.077  85.873  85.291  1.00  4.51              
ATOM   2538  HD1 PHE A 158     116.342  84.862  85.536  1.00  4.51              
ATOM   2539  CE1 PHE A 158     116.294  86.345  83.992  1.00  4.51              
ATOM   2540  HE1 PHE A 158     116.741  85.700  83.248  1.00  4.51              
ATOM   2541  CZ  PHE A 158     115.919  87.654  83.663  1.00  4.51              
ATOM   2542  HZ  PHE A 158     116.085  88.004  82.665  1.00  4.51              
ATOM   2543  CE2 PHE A 158     115.365  88.509  84.631  1.00  4.51              
ATOM   2544  HE2 PHE A 158     115.103  89.529  84.392  1.00  4.51              
ATOM   2545  CD2 PHE A 158     115.150  88.036  85.931  1.00  4.51              
ATOM   2546  HD2 PHE A 158     114.704  88.683  86.676  1.00  4.51              
ATOM   2547  C   PHE A 158     113.941  84.809  89.235  1.00  4.51              
ATOM   2548  O   PHE A 158     114.121  85.578  90.198  1.00  4.51              
ATOM   2549  N   GLY A 159     113.658  83.518  89.404  1.00  4.27              
ATOM   2550  H   GLY A 159     113.527  82.930  88.587  1.00  4.27              
ATOM   2551  CA  GLY A 159     113.706  82.925  90.743  1.00  4.27              
ATOM   2552  HA1 GLY A 159     112.954  82.142  90.810  1.00  4.27              
ATOM   2553  HA2 GLY A 159     113.482  83.666  91.503  1.00  4.27              
ATOM   2554  C   GLY A 159     115.061  82.343  91.050  1.00  4.27              
ATOM   2555  O   GLY A 159     116.064  82.937  90.669  1.00  4.27              
ATOM   2556  N   ASN A 160     115.066  81.198  91.741  1.00  4.25              
ATOM   2557  H   ASN A 160     114.195  80.890  92.152  1.00  4.25              
ATOM   2558  CA  ASN A 160     116.271  80.482  92.145  1.00  4.25              
ATOM   2559  HA  ASN A 160     116.751  81.057  92.937  1.00  4.25              
ATOM   2560  CB  ASN A 160     115.877  79.115  92.713  1.00  4.25              
ATOM   2561  HB1 ASN A 160     116.779  78.531  92.890  1.00  4.25              
ATOM   2562  HB2 ASN A 160     115.253  78.577  92.000  1.00  4.25              
ATOM   2563  CG  ASN A 160     115.117  79.273  94.007  1.00  4.25              
ATOM   2564  OD1 ASN A 160     113.977  79.703  94.038  1.00  4.25              
ATOM   2565  ND2 ASN A 160     115.727  78.937  95.117  1.00  4.25              
ATOM   2566 1HD2 ASN A 160     116.677  78.614  95.097  1.00  4.25              
ATOM   2567 2HD2 ASN A 160     115.204  79.061  95.964  1.00  4.25              
ATOM   2568  C   ASN A 160     117.258  80.367  90.989  1.00  4.25              
ATOM   2569  O   ASN A 160     117.081  79.522  90.110  1.00  4.25              
ATOM   2570  N   LEU A 161     118.225  81.281  90.977  1.00  4.33              
ATOM   2571  H   LEU A 161     118.215  81.959  91.733  1.00  4.33              
ATOM   2572  CA  LEU A 161     119.162  81.556  89.904  1.00  4.33              
ATOM   2573  HA  LEU A 161     119.554  80.621  89.501  1.00  4.33              
ATOM   2574  CB  LEU A 161     118.538  82.393  88.772  1.00  4.33              
ATOM   2575  HB1 LEU A 161     119.336  82.665  88.080  1.00  4.33              
ATOM   2576  HB2 LEU A 161     118.164  83.322  89.207  1.00  4.33              
ATOM   2577  CG  LEU A 161     117.402  81.763  87.954  1.00  4.33              
ATOM   2578  HG  LEU A 161     116.550  81.522  88.584  1.00  4.33              
ATOM   2579  CD1 LEU A 161     116.954  82.794  86.937  1.00  4.33              
ATOM   2580 1HD1 LEU A 161     117.757  83.023  86.236  1.00  4.33              
ATOM   2581 2HD1 LEU A 161     116.079  82.439  86.408  1.00  4.33              
ATOM   2582 3HD1 LEU A 161     116.673  83.690  87.477  1.00  4.33              
ATOM   2583  CD2 LEU A 161     117.804  80.525  87.166  1.00  4.33              
ATOM   2584 1HD2 LEU A 161     118.078  79.713  87.838  1.00  4.33              
ATOM   2585 2HD2 LEU A 161     118.635  80.751  86.520  1.00  4.33              
ATOM   2586 3HD2 LEU A 161     116.951  80.240  86.563  1.00  4.33              
ATOM   2587  C   LEU A 161     120.298  82.384  90.482  1.00  4.33              
ATOM   2588  O   LEU A 161     120.064  83.439  91.066  1.00  4.33              
ATOM   2589  N   TRP A 162     121.538  81.942  90.305  1.00  4.25              
ATOM   2590  H   TRP A 162     121.699  81.078  89.809  1.00  4.25              
ATOM   2591  CA  TRP A 162     122.678  82.677  90.843  1.00  4.25              
ATOM   2592  HA  TRP A 162     122.377  83.054  91.820  1.00  4.25              
ATOM   2593  CB  TRP A 162     123.868  81.742  91.104  1.00  4.25              
ATOM   2594  HB1 TRP A 162     124.228  81.354  90.150  1.00  4.25              
ATOM   2595  HB2 TRP A 162     123.528  80.898  91.705  1.00  4.25              
ATOM   2596  CG  TRP A 162     125.020  82.386  91.826  1.00  4.25              
ATOM   2597  CD1 TRP A 162     124.931  83.421  92.695  1.00  4.25              
ATOM   2598  HD1 TRP A 162     124.017  83.913  92.999  1.00  4.25              
ATOM   2599  NE1 TRP A 162     126.190  83.812  93.090  1.00  4.25              
ATOM   2600  HE1 TRP A 162     126.347  84.616  93.682  1.00  4.25              
ATOM   2601  CE2 TRP A 162     127.167  83.023  92.525  1.00  4.25              
ATOM   2602  CZ2 TRP A 162     128.565  83.017  92.624  1.00  4.25              
ATOM   2603  HZ2 TRP A 162     129.070  83.730  93.257  1.00  4.25              
ATOM   2604  CH2 TRP A 162     129.294  82.056  91.904  1.00  4.25              
ATOM   2605  HH2 TRP A 162     130.373  82.025  91.979  1.00  4.25              
ATOM   2606  CZ3 TRP A 162     128.618  81.121  91.097  1.00  4.25              
ATOM   2607  HZ3 TRP A 162     129.182  80.373  90.556  1.00  4.25              
ATOM   2608  CE3 TRP A 162     127.212  81.144  90.999  1.00  4.25              
ATOM   2609  HE3 TRP A 162     126.701  80.422  90.380  1.00  4.25              
ATOM   2610  CD2 TRP A 162     126.449  82.095  91.712  1.00  4.25              
ATOM   2611  C   TRP A 162     123.061  83.927  90.020  1.00  4.25              
ATOM   2612  O   TRP A 162     124.129  84.007  89.409  1.00  4.25              
ATOM   2613  N   ILE A 163     122.190  84.943  90.020  1.00  4.57              
ATOM   2614  H   ILE A 163     121.291  84.794  90.468  1.00  4.57              
ATOM   2615  CA  ILE A 163     122.645  86.321  89.803  1.00  4.57              
ATOM   2616  HA  ILE A 163     123.155  86.396  88.853  1.00  4.57              
ATOM   2617  CB  ILE A 163     121.531  87.416  89.857  1.00  4.57              
ATOM   2618  HB  ILE A 163     121.921  88.216  90.490  1.00  4.57              
ATOM   2619  CG2 ILE A 163     121.319  88.094  88.496  1.00  4.57              
ATOM   2620 1HG2 ILE A 163     120.679  88.968  88.620  1.00  4.57              
ATOM   2621 2HG2 ILE A 163     122.271  88.434  88.093  1.00  4.57              
ATOM   2622 3HG2 ILE A 163     120.848  87.406  87.800  1.00  4.57              
ATOM   2623  CG1 ILE A 163     120.179  87.037  90.501  1.00  4.57              
ATOM   2624 1HG1 ILE A 163     119.675  87.961  90.787  1.00  4.57              
ATOM   2625 2HG1 ILE A 163     120.387  86.494  91.416  1.00  4.57              
ATOM   2626  CD1 ILE A 163     119.184  86.232  89.651  1.00  4.57              
ATOM   2627  HD1 ILE A 163     119.653  85.339  89.246  1.00  4.57              
ATOM   2628  HD2 ILE A 163     118.341  85.931  90.275  1.00  4.57              
ATOM   2629  HD3 ILE A 163     118.805  86.843  88.832  1.00  4.57              
ATOM   2630  C   ILE A 163     123.671  86.624  90.889  1.00  4.57              
ATOM   2631  O   ILE A 163     123.442  86.321  92.058  1.00  4.57              
ATOM   2632  N   LYS A 164     124.770  87.264  90.499  1.00  4.57              
ATOM   2633  H   LYS A 164     124.879  87.436  89.514  1.00  4.57              
ATOM   2634  CA  LYS A 164     125.760  87.837  91.418  1.00  4.57              
ATOM   2635  HA  LYS A 164     125.789  87.303  92.368  1.00  4.57              
ATOM   2636  CB  LYS A 164     127.137  87.816  90.745  1.00  4.57              
ATOM   2637  HB1 LYS A 164     127.837  88.347  91.393  1.00  4.57              
ATOM   2638  HB2 LYS A 164     127.034  88.378  89.820  1.00  4.57              
ATOM   2639  CG  LYS A 164     127.779  86.477  90.392  1.00  4.57              
ATOM   2640  HG1 LYS A 164     127.035  85.804  89.966  1.00  4.57              
ATOM   2641  HG2 LYS A 164     128.187  86.023  91.296  1.00  4.57              
ATOM   2642  CD  LYS A 164     128.903  86.691  89.356  1.00  4.57              
ATOM   2643  HD1 LYS A 164     128.454  86.936  88.391  1.00  4.57              
ATOM   2644  HD2 LYS A 164     129.408  85.731  89.234  1.00  4.57              
ATOM   2645  CE  LYS A 164     129.977  87.751  89.693  1.00  4.57              
ATOM   2646  HE1 LYS A 164     130.850  87.525  89.075  1.00  4.57              
ATOM   2647  HE2 LYS A 164     130.275  87.639  90.740  1.00  4.57              
ATOM   2648  NZ  LYS A 164     129.564  89.161  89.423  1.00  4.57              
ATOM   2649  HZ1 LYS A 164     130.332  89.813  89.413  1.00  4.57              
ATOM   2650  HZ2 LYS A 164     129.029  89.278  88.563  1.00  4.57              
ATOM   2651  HZ3 LYS A 164     128.905  89.550  90.100  1.00  4.57              
ATOM   2652  C   LYS A 164     125.543  89.314  91.696  1.00  4.57              
ATOM   2653  O   LYS A 164     126.096  89.855  92.642  1.00  4.57              
ATOM   2654  N   ASP A 165     124.859  89.987  90.782  1.00  4.38              
ATOM   2655  H   ASP A 165     124.387  89.465  90.063  1.00  4.38              
ATOM   2656  CA  ASP A 165     124.909  91.432  90.609  1.00  4.38              
ATOM   2657  HA  ASP A 165     125.335  91.909  91.494  1.00  4.38              
ATOM   2658  CB  ASP A 165     125.754  91.778  89.365  1.00  4.38              
ATOM   2659  HB1 ASP A 165     125.883  92.855  89.319  1.00  4.38              
ATOM   2660  HB2 ASP A 165     125.201  91.485  88.472  1.00  4.38              
ATOM   2661  CG  ASP A 165     127.131  91.105  89.323  1.00  4.38              
ATOM   2662  OD1 ASP A 165     127.913  91.215  90.292  1.00  4.38              
ATOM   2663  OD2 ASP A 165     127.433  90.394  88.334  1.00  4.38              
ATOM   2664  C   ASP A 165     123.467  91.878  90.398  1.00  4.38              
ATOM   2665  O   ASP A 165     122.701  91.232  89.683  1.00  4.38              
ATOM   2666  N   VAL A 166     123.092  93.011  90.985  1.00  4.34              
ATOM   2667  H   VAL A 166     123.713  93.454  91.647  1.00  4.34              
ATOM   2668  CA  VAL A 166     121.808  93.654  90.667  1.00  4.34              
ATOM   2669  HA  VAL A 166     121.103  92.896  90.322  1.00  4.34              
ATOM   2670  CB  VAL A 166     121.227  94.302  91.953  1.00  4.34              
ATOM   2671  HB  VAL A 166     121.516  93.688  92.804  1.00  4.34              
ATOM   2672  CG1 VAL A 166     121.749  95.707  92.280  1.00  4.34              
ATOM   2673 1HG1 VAL A 166     121.325  96.437  91.591  1.00  4.34              
ATOM   2674 2HG1 VAL A 166     121.446  95.980  93.291  1.00  4.34              
ATOM   2675 3HG1 VAL A 166     122.837  95.728  92.225  1.00  4.34              
ATOM   2676  CG2 VAL A 166     119.694  94.318  91.937  1.00  4.34              
ATOM   2677 1HG2 VAL A 166     119.325  94.685  92.894  1.00  4.34              
ATOM   2678 2HG2 VAL A 166     119.324  94.971  91.146  1.00  4.34              
ATOM   2679 3HG2 VAL A 166     119.311  93.309  91.782  1.00  4.34              
ATOM   2680  C   VAL A 166     121.949  94.679  89.548  1.00  4.34              
ATOM   2681  O   VAL A 166     120.965  95.302  89.161  1.00  4.34              
ATOM   2682  N   LYS A 167     123.180  94.862  89.046  1.00  4.12              
ATOM   2683  H   LYS A 167     123.895  94.251  89.406  1.00  4.12              
ATOM   2684  CA  LYS A 167     123.562  95.772  87.960  1.00  4.12              
ATOM   2685  HA  LYS A 167     123.444  96.798  88.305  1.00  4.12              
ATOM   2686  CB  LYS A 167     125.043  95.559  87.575  1.00  4.12              
ATOM   2687  HB1 LYS A 167     125.180  95.936  86.559  1.00  4.12              
ATOM   2688  HB2 LYS A 167     125.274  94.493  87.553  1.00  4.12              
ATOM   2689  CG  LYS A 167     126.069  96.302  88.456  1.00  4.12              
ATOM   2690  HG1 LYS A 167     125.807  97.361  88.462  1.00  4.12              
ATOM   2691  HG2 LYS A 167     127.045  96.211  87.976  1.00  4.12              
ATOM   2692  CD  LYS A 167     126.213  95.821  89.912  1.00  4.12              
ATOM   2693  HD1 LYS A 167     126.582  94.798  89.936  1.00  4.12              
ATOM   2694  HD2 LYS A 167     125.248  95.874  90.411  1.00  4.12              
ATOM   2695  CE  LYS A 167     127.222  96.722  90.637  1.00  4.12              
ATOM   2696  HE1 LYS A 167     127.032  97.761  90.340  1.00  4.12              
ATOM   2697  HE2 LYS A 167     128.239  96.479  90.317  1.00  4.12              
ATOM   2698  NZ  LYS A 167     127.115  96.657  92.116  1.00  4.12              
ATOM   2699  HZ1 LYS A 167     127.738  97.379  92.483  1.00  4.12              
ATOM   2700  HZ2 LYS A 167     126.185  96.927  92.406  1.00  4.12              
ATOM   2701  HZ3 LYS A 167     127.369  95.769  92.518  1.00  4.12              
ATOM   2702  C   LYS A 167     122.625  95.612  86.771  1.00  4.12              
ATOM   2703  O   LYS A 167     122.738  94.668  85.986  1.00  4.12              
ATOM   2704  N   GLN A 168     121.678  96.540  86.660  1.00  4.93              
ATOM   2705  H   GLN A 168     121.618  97.269  87.361  1.00  4.93              
ATOM   2706  CA  GLN A 168     120.777  96.594  85.519  1.00  4.93              
ATOM   2707  HA  GLN A 168     120.355  95.605  85.353  1.00  4.93              
ATOM   2708  CB  GLN A 168     119.633  97.575  85.826  1.00  4.93              
ATOM   2709  HB1 GLN A 168     118.961  97.613  84.967  1.00  4.93              
ATOM   2710  HB2 GLN A 168     120.056  98.569  85.977  1.00  4.93              
ATOM   2711  CG  GLN A 168     118.810  97.212  87.074  1.00  4.93              
ATOM   2712  HG1 GLN A 168     118.035  97.966  87.211  1.00  4.93              
ATOM   2713  HG2 GLN A 168     119.442  97.239  87.960  1.00  4.93              
ATOM   2714  CD  GLN A 168     118.132  95.851  86.966  1.00  4.93              
ATOM   2715  OE1 GLN A 168     117.234  95.645  86.167  1.00  4.93              
ATOM   2716  NE2 GLN A 168     118.511  94.875  87.762  1.00  4.93              
ATOM   2717 1HE2 GLN A 168     119.292  95.000  88.401  1.00  4.93              
ATOM   2718 2HE2 GLN A 168     117.980  94.026  87.693  1.00  4.93              
ATOM   2719  C   GLN A 168     121.552  97.014  84.270  1.00  4.93              
ATOM   2720  O   GLN A 168     122.544  97.734  84.339  1.00  4.93              
ATOM   2721  N   ASN A 169     121.077  96.566  83.111  1.00  6.72              
ATOM   2722  H   ASN A 169     120.270  95.965  83.136  1.00  6.72              
ATOM   2723  CA  ASN A 169     121.614  96.976  81.817  1.00  6.72              
ATOM   2724  HA  ASN A 169     122.103  97.948  81.919  1.00  6.72              
ATOM   2725  CB  ASN A 169     122.692  95.959  81.371  1.00  6.72              
ATOM   2726  HB1 ASN A 169     122.283  94.954  81.329  1.00  6.72              
ATOM   2727  HB2 ASN A 169     123.477  95.957  82.128  1.00  6.72              
ATOM   2728  CG  ASN A 169     123.341  96.272  80.028  1.00  6.72              
ATOM   2729  OD1 ASN A 169     122.745  96.816  79.120  1.00  6.72              
ATOM   2730  ND2 ASN A 169     124.583  95.904  79.845  1.00  6.72              
ATOM   2731 1HD2 ASN A 169     125.121  95.528  80.603  1.00  6.72              
ATOM   2732 2HD2 ASN A 169     124.992  96.143  78.956  1.00  6.72              
ATOM   2733  C   ASN A 169     120.449  97.206  80.839  1.00  6.72              
ATOM   2734  O   ASN A 169     119.845  98.277  80.832  1.00  6.72              
ATOM   2735  N   LEU A 170     120.052  96.163  80.103  1.00  5.98              
ATOM   2736  H   LEU A 170     120.626  95.338  80.150  1.00  5.98              
ATOM   2737  CA  LEU A 170     119.069  96.207  79.016  1.00  5.98              
ATOM   2738  HA  LEU A 170     119.363  97.004  78.331  1.00  5.98              
ATOM   2739  CB  LEU A 170     119.109  94.861  78.258  1.00  5.98              
ATOM   2740  HB1 LEU A 170     118.350  94.881  77.474  1.00  5.98              
ATOM   2741  HB2 LEU A 170     118.835  94.070  78.955  1.00  5.98              
ATOM   2742  CG  LEU A 170     120.440  94.472  77.592  1.00  5.98              
ATOM   2743  HG  LEU A 170     121.217  94.388  78.352  1.00  5.98              
ATOM   2744  CD1 LEU A 170     120.257  93.105  76.929  1.00  5.98              
ATOM   2745 1HD1 LEU A 170     121.198  92.800  76.467  1.00  5.98              
ATOM   2746 2HD1 LEU A 170     119.994  92.364  77.686  1.00  5.98              
ATOM   2747 3HD1 LEU A 170     119.482  93.152  76.164  1.00  5.98              
ATOM   2748  CD2 LEU A 170     120.879  95.481  76.530  1.00  5.98              
ATOM   2749 1HD2 LEU A 170     121.801  95.134  76.062  1.00  5.98              
ATOM   2750 2HD2 LEU A 170     120.109  95.591  75.767  1.00  5.98              
ATOM   2751 3HD2 LEU A 170     121.082  96.447  76.992  1.00  5.98              
ATOM   2752  C   LEU A 170     117.610  96.506  79.406  1.00  5.98              
ATOM   2753  O   LEU A 170     116.719  96.490  78.555  1.00  5.98              
ATOM   2754  N   LEU A 171     117.374  96.787  80.686  1.00  5.85              
ATOM   2755  H   LEU A 171     118.179  96.851  81.287  1.00  5.85              
ATOM   2756  CA  LEU A 171     116.091  97.199  81.245  1.00  5.85              
ATOM   2757  HA  LEU A 171     115.406  96.350  81.203  1.00  5.85              
ATOM   2758  CB  LEU A 171     116.337  97.577  82.724  1.00  5.85              
ATOM   2759  HB1 LEU A 171     117.131  98.325  82.761  1.00  5.85              
ATOM   2760  HB2 LEU A 171     116.689  96.690  83.254  1.00  5.85              
ATOM   2761  CG  LEU A 171     115.124  98.147  83.487  1.00  5.85              
ATOM   2762  HG  LEU A 171     114.790  99.064  83.000  1.00  5.85              
ATOM   2763  CD1 LEU A 171     113.953  97.165  83.545  1.00  5.85              
ATOM   2764 1HD1 LEU A 171     113.148  97.578  84.151  1.00  5.85              
ATOM   2765 2HD1 LEU A 171     113.564  96.985  82.542  1.00  5.85              
ATOM   2766 3HD1 LEU A 171     114.276  96.220  83.984  1.00  5.85              
ATOM   2767  CD2 LEU A 171     115.540  98.503  84.915  1.00  5.85              
ATOM   2768 1HD2 LEU A 171     114.699  98.917  85.467  1.00  5.85              
ATOM   2769 2HD2 LEU A 171     115.875  97.610  85.437  1.00  5.85              
ATOM   2770 3HD2 LEU A 171     116.349  99.235  84.902  1.00  5.85              
ATOM   2771  C   LEU A 171     115.426  98.359  80.467  1.00  5.85              
ATOM   2772  O   LEU A 171     114.202  98.426  80.339  1.00  5.85              
ATOM   2773  N   ARG A 172     116.243  99.270  79.929  1.00  6.10              
ATOM   2774  H   ARG A 172     117.235  99.099  80.041  1.00  6.10              
ATOM   2775  CA  ARG A 172     115.824 100.548  79.335  1.00  6.10              
ATOM   2776  HA  ARG A 172     115.415 101.180  80.128  1.00  6.10              
ATOM   2777  CB  ARG A 172     117.089 101.221  78.774  1.00  6.10              
ATOM   2778  HB1 ARG A 172     117.437 100.627  77.928  1.00  6.10              
ATOM   2779  HB2 ARG A 172     117.875 101.204  79.533  1.00  6.10              
ATOM   2780  CG  ARG A 172     116.878 102.685  78.346  1.00  6.10              
ATOM   2781  HG1 ARG A 172     116.877 103.310  79.238  1.00  6.10              
ATOM   2782  HG2 ARG A 172     115.924 102.812  77.836  1.00  6.10              
ATOM   2783  CD  ARG A 172     117.987 103.165  77.403  1.00  6.10              
ATOM   2784  HD1 ARG A 172     118.956 103.011  77.882  1.00  6.10              
ATOM   2785  HD2 ARG A 172     117.848 104.235  77.228  1.00  6.10              
ATOM   2786  NE  ARG A 172     117.937 102.445  76.114  1.00  6.10              
ATOM   2787  HE  ARG A 172     117.217 101.740  76.006  1.00  6.10              
ATOM   2788  CZ  ARG A 172     118.747 102.593  75.089  1.00  6.10              
ATOM   2789  NH1 ARG A 172     118.572 101.842  74.045  1.00  6.10              
ATOM   2790 1HH1 ARG A 172     117.814 101.169  74.066  1.00  6.10              
ATOM   2791 2HH1 ARG A 172     119.163 101.924  73.243  1.00  6.10              
ATOM   2792  NH2 ARG A 172     119.720 103.465  75.071  1.00  6.10              
ATOM   2793 1HH2 ARG A 172     119.836 104.059  75.873  1.00  6.10              
ATOM   2794 2HH2 ARG A 172     120.297 103.587  74.257  1.00  6.10              
ATOM   2795  C   ARG A 172     114.734 100.472  78.263  1.00  6.10              
ATOM   2796  O   ARG A 172     113.825 101.292  78.269  1.00  6.10              
ATOM   2797  N   ASN A 173     114.819  99.527  77.330  1.00  5.45              
ATOM   2798  H   ASN A 173     115.544  98.830  77.414  1.00  5.45              
ATOM   2799  CA  ASN A 173     113.855  99.447  76.224  1.00  5.45              
ATOM   2800  HA  ASN A 173     113.642 100.458  75.867  1.00  5.45              
ATOM   2801  CB  ASN A 173     114.494  98.652  75.063  1.00  5.45              
ATOM   2802  HB1 ASN A 173     113.698  98.321  74.395  1.00  5.45              
ATOM   2803  HB2 ASN A 173     114.990  97.758  75.441  1.00  5.45              
ATOM   2804  CG  ASN A 173     115.484  99.481  74.251  1.00  5.45              
ATOM   2805  OD1 ASN A 173     116.352 100.175  74.769  1.00  5.45              
ATOM   2806  ND2 ASN A 173     115.350  99.490  72.945  1.00  5.45              
ATOM   2807 1HD2 ASN A 173     114.657  98.898  72.520  1.00  5.45              
ATOM   2808 2HD2 ASN A 173     115.987 100.027  72.390  1.00  5.45              
ATOM   2809  C   ASN A 173     112.495  98.864  76.665  1.00  5.45              
ATOM   2810  O   ASN A 173     111.529  98.915  75.898  1.00  5.45              
ATOM   2811  N   ILE A 174     112.394  98.330  77.891  1.00  5.12              
ATOM   2812  H   ILE A 174     113.178  98.400  78.533  1.00  5.12              
ATOM   2813  CA  ILE A 174     111.260  97.499  78.313  1.00  5.12              
ATOM   2814  HA  ILE A 174     110.797  97.121  77.401  1.00  5.12              
ATOM   2815  CB  ILE A 174     111.688  96.236  79.108  1.00  5.12              
ATOM   2816  HB  ILE A 174     111.757  96.492  80.166  1.00  5.12              
ATOM   2817  CG2 ILE A 174     110.592  95.169  78.900  1.00  5.12              
ATOM   2818 1HG2 ILE A 174     110.757  94.321  79.564  1.00  5.12              
ATOM   2819 2HG2 ILE A 174     109.606  95.575  79.130  1.00  5.12              
ATOM   2820 3HG2 ILE A 174     110.593  94.812  77.869  1.00  5.12              
ATOM   2821  CG1 ILE A 174     113.053  95.647  78.675  1.00  5.12              
ATOM   2822 1HG1 ILE A 174     113.820  96.417  78.718  1.00  5.12              
ATOM   2823 2HG1 ILE A 174     112.995  95.287  77.647  1.00  5.12              
ATOM   2824  CD1 ILE A 174     113.537  94.510  79.583  1.00  5.12              
ATOM   2825  HD1 ILE A 174     113.480  94.815  80.628  1.00  5.12              
ATOM   2826  HD2 ILE A 174     112.938  93.613  79.427  1.00  5.12              
ATOM   2827  HD3 ILE A 174     114.574  94.292  79.340  1.00  5.12              
ATOM   2828  C   ILE A 174     110.183  98.347  79.015  1.00  5.12              
ATOM   2829  O   ILE A 174     109.898  98.238  80.207  1.00  5.12              
ATOM   2830  N   ARG A 175     109.572  99.226  78.214  1.00  5.16              
ATOM   2831  H   ARG A 175     109.924  99.268  77.263  1.00  5.16              
ATOM   2832  CA  ARG A 175     108.489 100.154  78.605  1.00  5.16              
ATOM   2833  HA  ARG A 175     108.854 100.822  79.386  1.00  5.16              
ATOM   2834  CB  ARG A 175     108.073 100.982  77.367  1.00  5.16              
ATOM   2835  HB1 ARG A 175     107.167 101.540  77.616  1.00  5.16              
ATOM   2836  HB2 ARG A 175     107.818 100.290  76.562  1.00  5.16              
ATOM   2837  CG  ARG A 175     109.105 102.000  76.845  1.00  5.16              
ATOM   2838  HG1 ARG A 175     110.052 101.502  76.632  1.00  5.16              
ATOM   2839  HG2 ARG A 175     109.263 102.764  77.606  1.00  5.16              
ATOM   2840  CD  ARG A 175     108.568 102.652  75.553  1.00  5.16              
ATOM   2841  HD1 ARG A 175     107.543 102.986  75.733  1.00  5.16              
ATOM   2842  HD2 ARG A 175     108.547 101.889  74.772  1.00  5.16              
ATOM   2843  NE  ARG A 175     109.373 103.813  75.105  1.00  5.16              
ATOM   2844  HE  ARG A 175     110.002 104.210  75.782  1.00  5.16              
ATOM   2845  CZ  ARG A 175     109.308 104.419  73.926  1.00  5.16              
ATOM   2846  NH1 ARG A 175     110.024 105.482  73.678  1.00  5.16              
ATOM   2847 1HH1 ARG A 175     110.589 105.889  74.401  1.00  5.16              
ATOM   2848 2HH1 ARG A 175     109.972 105.931  72.781  1.00  5.16              
ATOM   2849  NH2 ARG A 175     108.537 103.990  72.966  1.00  5.16              
ATOM   2850 1HH2 ARG A 175     107.944 103.200  73.145  1.00  5.16              
ATOM   2851 2HH2 ARG A 175     108.499 104.467  72.086  1.00  5.16              
ATOM   2852  C   ARG A 175     107.225  99.514  79.179  1.00  5.16              
ATOM   2853  O   ARG A 175     106.451 100.211  79.817  1.00  5.16              
ATOM   2854  N   GLN A 176     107.025  98.229  78.901  1.00  5.00              
ATOM   2855  H   GLN A 176     107.729  97.771  78.350  1.00  5.00              
ATOM   2856  CA  GLN A 176     105.909  97.412  79.386  1.00  5.00              
ATOM   2857  HA  GLN A 176     105.079  98.067  79.658  1.00  5.00              
ATOM   2858  CB  GLN A 176     105.481  96.450  78.259  1.00  5.00              
ATOM   2859  HB1 GLN A 176     105.407  95.422  78.621  1.00  5.00              
ATOM   2860  HB2 GLN A 176     106.250  96.445  77.493  1.00  5.00              
ATOM   2861  CG  GLN A 176     104.146  96.856  77.623  1.00  5.00              
ATOM   2862  HG1 GLN A 176     104.174  96.577  76.570  1.00  5.00              
ATOM   2863  HG2 GLN A 176     104.012  97.936  77.679  1.00  5.00              
ATOM   2864  CD  GLN A 176     102.948  96.158  78.262  1.00  5.00              
ATOM   2865  OE1 GLN A 176     102.162  95.517  77.578  1.00  5.00              
ATOM   2866  NE2 GLN A 176     102.770  96.190  79.565  1.00  5.00              
ATOM   2867 1HE2 GLN A 176     103.458  96.599  80.192  1.00  5.00              
ATOM   2868 2HE2 GLN A 176     101.945  95.784  79.962  1.00  5.00              
ATOM   2869  C   GLN A 176     106.249  96.622  80.640  1.00  5.00              
ATOM   2870  O   GLN A 176     105.352  95.947  81.136  1.00  5.00              
ATOM   2871  N   LEU A 177     107.508  96.650  81.101  1.00  4.87              
ATOM   2872  H   LEU A 177     108.187  97.264  80.676  1.00  4.87              
ATOM   2873  CA  LEU A 177     107.929  95.920  82.285  1.00  4.87              
ATOM   2874  HA  LEU A 177     107.574  94.896  82.169  1.00  4.87              
ATOM   2875  CB  LEU A 177     109.457  95.844  82.408  1.00  4.87              
ATOM   2876  HB1 LEU A 177     109.870  96.820  82.667  1.00  4.87              
ATOM   2877  HB2 LEU A 177     109.840  95.566  81.433  1.00  4.87              
ATOM   2878  CG  LEU A 177     109.918  94.773  83.420  1.00  4.87              
ATOM   2879  HG  LEU A 177     109.291  93.886  83.331  1.00  4.87              
ATOM   2880  CD1 LEU A 177     111.356  94.366  83.104  1.00  4.87              
ATOM   2881 1HD1 LEU A 177     111.682  93.604  83.808  1.00  4.87              
ATOM   2882 2HD1 LEU A 177     111.407  93.951  82.098  1.00  4.87              
ATOM   2883 3HD1 LEU A 177     112.006  95.233  83.174  1.00  4.87              
ATOM   2884  CD2 LEU A 177     109.894  95.262  84.873  1.00  4.87              
ATOM   2885 1HD2 LEU A 177     110.505  96.157  84.978  1.00  4.87              
ATOM   2886 2HD2 LEU A 177     108.882  95.488  85.191  1.00  4.87              
ATOM   2887 3HD2 LEU A 177     110.264  94.483  85.529  1.00  4.87              
ATOM   2888  C   LEU A 177     107.251  96.510  83.524  1.00  4.87              
ATOM   2889  O   LEU A 177     107.651  97.561  84.025  1.00  4.87              
ATOM   2890  N   ASP A 178     106.259  95.781  84.020  1.00  4.74              
ATOM   2891  H   ASP A 178     105.992  94.948  83.517  1.00  4.74              
ATOM   2892  CA  ASP A 178     105.541  96.100  85.233  1.00  4.74              
ATOM   2893  HA  ASP A 178     105.632  97.169  85.427  1.00  4.74              
ATOM   2894  CB  ASP A 178     104.037  95.782  85.121  1.00  4.74              
ATOM   2895  HB1 ASP A 178     103.570  96.052  86.070  1.00  4.74              
ATOM   2896  HB2 ASP A 178     103.924  94.705  85.018  1.00  4.74              
ATOM   2897  CG  ASP A 178     103.236  96.487  84.013  1.00  4.74              
ATOM   2898  OD1 ASP A 178     103.731  97.451  83.398  1.00  4.74              
ATOM   2899  OD2 ASP A 178     102.079  96.038  83.805  1.00  4.74              
ATOM   2900  C   ASP A 178     106.074  95.362  86.454  1.00  4.74              
ATOM   2901  O   ASP A 178     105.988  95.905  87.553  1.00  4.74              
ATOM   2902  N   GLU A 179     106.642  94.157  86.312  1.00  4.16              
ATOM   2903  H   GLU A 179     106.708  93.738  85.390  1.00  4.16              
ATOM   2904  CA  GLU A 179     107.097  93.394  87.494  1.00  4.16              
ATOM   2905  HA  GLU A 179     107.295  94.069  88.319  1.00  4.16              
ATOM   2906  CB  GLU A 179     106.056  92.355  87.904  1.00  4.16              
ATOM   2907  HB1 GLU A 179     106.405  91.876  88.821  1.00  4.16              
ATOM   2908  HB2 GLU A 179     105.992  91.590  87.129  1.00  4.16              
ATOM   2909  CG  GLU A 179     104.658  92.910  88.146  1.00  4.16              
ATOM   2910  HG1 GLU A 179     104.197  93.175  87.192  1.00  4.16              
ATOM   2911  HG2 GLU A 179     104.687  93.803  88.769  1.00  4.16              
ATOM   2912  CD  GLU A 179     103.867  91.817  88.836  1.00  4.16              
ATOM   2913  OE1 GLU A 179     103.398  90.925  88.082  1.00  4.16              
ATOM   2914  OE2 GLU A 179     103.769  91.882  90.082  1.00  4.16              
ATOM   2915  C   GLU A 179     108.377  92.625  87.234  1.00  4.16              
ATOM   2916  O   GLU A 179     108.617  92.203  86.104  1.00  4.16              
ATOM   2917  N   LEU A 180     109.137  92.353  88.298  1.00  4.10              
ATOM   2918  H   LEU A 180     108.900  92.731  89.212  1.00  4.10              
ATOM   2919  CA  LEU A 180     110.296  91.469  88.221  1.00  4.10              
ATOM   2920  HA  LEU A 180     110.223  90.855  87.352  1.00  4.10              
ATOM   2921  CB  LEU A 180     111.565  92.352  88.122  1.00  4.10              
ATOM   2922  HB1 LEU A 180     112.360  91.927  88.738  1.00  4.10              
ATOM   2923  HB2 LEU A 180     111.346  93.333  88.550  1.00  4.10              
ATOM   2924  CG  LEU A 180     112.118  92.523  86.701  1.00  4.10              
ATOM   2925  HG  LEU A 180     111.298  92.586  85.991  1.00  4.10              
ATOM   2926  CD1 LEU A 180     112.945  93.808  86.612  1.00  4.10              
ATOM   2927 1HD1 LEU A 180     113.299  93.943  85.591  1.00  4.10              
ATOM   2928 2HD1 LEU A 180     112.322  94.661  86.881  1.00  4.10              
ATOM   2929 3HD1 LEU A 180     113.798  93.758  87.283  1.00  4.10              
ATOM   2930  CD2 LEU A 180     113.016  91.349  86.310  1.00  4.10              
ATOM   2931 1HD2 LEU A 180     113.431  91.507  85.317  1.00  4.10              
ATOM   2932 2HD2 LEU A 180     113.828  91.241  87.022  1.00  4.10              
ATOM   2933 3HD2 LEU A 180     112.430  90.433  86.320  1.00  4.10              
ATOM   2934  C   LEU A 180     110.398  90.634  89.492  1.00  4.10              
ATOM   2935  O   LEU A 180     110.534  91.217  90.579  1.00  4.10              
ATOM   2936  N   THR A 181     110.424  89.296  89.390  1.00  3.99              
ATOM   2937  H   THR A 181     110.407  88.846  88.479  1.00  3.99              
ATOM   2938  CA  THR A 181     110.834  88.564  90.611  1.00  3.99              
ATOM   2939  HA  THR A 181     110.600  89.129  91.502  1.00  3.99              
ATOM   2940  CB  THR A 181     110.034  87.251  90.727  1.00  3.99              
ATOM   2941  HB  THR A 181     109.192  87.314  90.041  1.00  3.99              
ATOM   2942  CG2 THR A 181     110.776  85.957  90.431  1.00  3.99              
ATOM   2943 1HG2 THR A 181     110.110  85.103  90.550  1.00  3.99              
ATOM   2944 2HG2 THR A 181     111.142  85.976  89.415  1.00  3.99              
ATOM   2945 3HG2 THR A 181     111.627  85.858  91.094  1.00  3.99              
ATOM   2946  OG1 THR A 181     109.491  87.089  92.022  1.00  3.99              
ATOM   2947  HG1 THR A 181     108.673  86.606  91.843  1.00  3.99              
ATOM   2948  C   THR A 181     112.350  88.399  90.551  1.00  3.99              
ATOM   2949  O   THR A 181     112.897  88.184  89.466  1.00  3.99              
ATOM   2950  N   PHE A 182     112.995  88.517  91.711  1.00  4.51              
ATOM   2951  H   PHE A 182     112.462  88.776  92.532  1.00  4.51              
ATOM   2952  CA  PHE A 182     114.430  88.402  91.924  1.00  4.51              
ATOM   2953  HA  PHE A 182     114.860  87.802  91.122  1.00  4.51              
ATOM   2954  CB  PHE A 182     115.101  89.787  91.919  1.00  4.51              
ATOM   2955  HB1 PHE A 182     116.060  89.707  92.428  1.00  4.51              
ATOM   2956  HB2 PHE A 182     114.477  90.461  92.501  1.00  4.51              
ATOM   2957  CG  PHE A 182     115.397  90.427  90.573  1.00  4.51              
ATOM   2958  CD1 PHE A 182     115.060  91.777  90.352  1.00  4.51              
ATOM   2959  HD1 PHE A 182     114.504  92.327  91.097  1.00  4.51              
ATOM   2960  CE1 PHE A 182     115.463  92.426  89.172  1.00  4.51              
ATOM   2961  HE1 PHE A 182     115.219  93.470  89.024  1.00  4.51              
ATOM   2962  CZ  PHE A 182     116.171  91.717  88.185  1.00  4.51              
ATOM   2963  HZ  PHE A 182     116.453  92.204  87.261  1.00  4.51              
ATOM   2964  CE2 PHE A 182     116.488  90.362  88.389  1.00  4.51              
ATOM   2965  HE2 PHE A 182     117.018  89.806  87.627  1.00  4.51              
ATOM   2966  CD2 PHE A 182     116.119  89.724  89.587  1.00  4.51              
ATOM   2967  HD2 PHE A 182     116.397  88.692  89.745  1.00  4.51              
ATOM   2968  C   PHE A 182     114.665  87.633  93.226  1.00  4.51              
ATOM   2969  O   PHE A 182     114.936  88.233  94.266  1.00  4.51              
ATOM   2970  N   VAL A 183     114.475  86.306  93.207  1.00  4.27              
ATOM   2971  H   VAL A 183     114.285  85.847  92.319  1.00  4.27              
ATOM   2972  CA  VAL A 183     114.419  85.523  94.468  1.00  4.27              
ATOM   2973  HA  VAL A 183     114.807  86.137  95.276  1.00  4.27              
ATOM   2974  CB  VAL A 183     112.964  85.156  94.848  1.00  4.27              
ATOM   2975  HB  VAL A 183     112.424  86.093  94.976  1.00  4.27              
ATOM   2976  CG1 VAL A 183     112.198  84.348  93.799  1.00  4.27              
ATOM   2977 1HG1 VAL A 183     111.160  84.217  94.103  1.00  4.27              
ATOM   2978 2HG1 VAL A 183     112.218  84.875  92.854  1.00  4.27              
ATOM   2979 3HG1 VAL A 183     112.654  83.365  93.673  1.00  4.27              
ATOM   2980  CG2 VAL A 183     112.845  84.369  96.162  1.00  4.27              
ATOM   2981 1HG2 VAL A 183     111.796  84.231  96.423  1.00  4.27              
ATOM   2982 2HG2 VAL A 183     113.304  83.385  96.057  1.00  4.27              
ATOM   2983 3HG2 VAL A 183     113.336  84.897  96.973  1.00  4.27              
ATOM   2984  C   VAL A 183     115.311  84.300  94.450  1.00  4.27              
ATOM   2985  O   VAL A 183     115.280  83.528  93.511  1.00  4.27              
ATOM   2986  N   GLY A 184     116.109  84.088  95.493  1.00  4.28              
ATOM   2987  H   GLY A 184     116.057  84.696  96.306  1.00  4.28              
ATOM   2988  CA  GLY A 184     117.023  82.947  95.523  1.00  4.28              
ATOM   2989  HA1 GLY A 184     117.436  82.871  96.529  1.00  4.28              
ATOM   2990  HA2 GLY A 184     116.467  82.032  95.317  1.00  4.28              
ATOM   2991  C   GLY A 184     118.203  83.021  94.559  1.00  4.28              
ATOM   2992  O   GLY A 184     118.693  81.986  94.110  1.00  4.28              
ATOM   2993  N   GLY A 185     118.657  84.232  94.252  1.00  4.36              
ATOM   2994  H   GLY A 185     118.175  85.010  94.668  1.00  4.36              
ATOM   2995  CA  GLY A 185     120.007  84.487  93.760  1.00  4.36              
ATOM   2996  HA1 GLY A 185     119.958  85.167  92.919  1.00  4.36              
ATOM   2997  HA2 GLY A 185     120.494  83.562  93.455  1.00  4.36              
ATOM   2998  C   GLY A 185     120.845  85.117  94.877  1.00  4.36              
ATOM   2999  O   GLY A 185     120.386  85.213  96.017  1.00  4.36              
ATOM   3000  N   VAL A 186     122.078  85.541  94.587  1.00  4.31              
ATOM   3001  H   VAL A 186     122.404  85.540  93.626  1.00  4.31              
ATOM   3002  CA  VAL A 186     122.991  86.049  95.621  1.00  4.31              
ATOM   3003  HA  VAL A 186     122.395  86.333  96.488  1.00  4.31              
ATOM   3004  CB  VAL A 186     123.973  84.964  96.131  1.00  4.31              
ATOM   3005  HB  VAL A 186     124.746  84.789  95.383  1.00  4.31              
ATOM   3006  CG1 VAL A 186     124.646  85.426  97.433  1.00  4.31              
ATOM   3007 1HG1 VAL A 186     125.340  84.662  97.786  1.00  4.31              
ATOM   3008 2HG1 VAL A 186     125.211  86.343  97.266  1.00  4.31              
ATOM   3009 3HG1 VAL A 186     123.898  85.602  98.207  1.00  4.31              
ATOM   3010  CG2 VAL A 186     123.311  83.611  96.432  1.00  4.31              
ATOM   3011 1HG2 VAL A 186     124.043  82.921  96.852  1.00  4.31              
ATOM   3012 2HG2 VAL A 186     122.492  83.742  97.141  1.00  4.31              
ATOM   3013 3HG2 VAL A 186     122.923  83.172  95.514  1.00  4.31              
ATOM   3014  C   VAL A 186     123.758  87.313  95.218  1.00  4.31              
ATOM   3015  O   VAL A 186     124.769  87.226  94.529  1.00  4.31              
ATOM   3016  N   LEU A 187     123.301  88.491  95.680  1.00  4.58              
ATOM   3017  H   LEU A 187     122.481  88.483  96.269  1.00  4.58              
ATOM   3018  CA  LEU A 187     123.667  89.789  95.087  1.00  4.58              
ATOM   3019  HA  LEU A 187     124.238  89.576  94.187  1.00  4.58              
ATOM   3020  CB  LEU A 187     122.393  90.515  94.605  1.00  4.58              
ATOM   3021  HB1 LEU A 187     122.682  91.524  94.308  1.00  4.58              
ATOM   3022  HB2 LEU A 187     121.689  90.608  95.432  1.00  4.58              
ATOM   3023  CG  LEU A 187     121.703  89.850  93.389  1.00  4.58              
ATOM   3024  HG  LEU A 187     122.455  89.663  92.621  1.00  4.58              
ATOM   3025  CD1 LEU A 187     120.994  88.530  93.687  1.00  4.58              
ATOM   3026 1HD1 LEU A 187     121.663  87.728  93.402  1.00  4.58              
ATOM   3027 2HD1 LEU A 187     120.745  88.453  94.742  1.00  4.58              
ATOM   3028 3HD1 LEU A 187     120.080  88.421  93.109  1.00  4.58              
ATOM   3029  CD2 LEU A 187     120.684  90.804  92.779  1.00  4.58              
ATOM   3030 1HD2 LEU A 187     120.154  90.325  91.955  1.00  4.58              
ATOM   3031 2HD2 LEU A 187     119.980  91.157  93.521  1.00  4.58              
ATOM   3032 3HD2 LEU A 187     121.225  91.637  92.365  1.00  4.58              
ATOM   3033  C   LEU A 187     124.618  90.692  95.892  1.00  4.58              
ATOM   3034  O   LEU A 187     125.140  91.665  95.345  1.00  4.58              
ATOM   3035  N   ARG A 188     124.866  90.317  97.149  1.00  4.59              
ATOM   3036  H   ARG A 188     124.292  89.546  97.457  1.00  4.59              
ATOM   3037  CA  ARG A 188     125.627  90.985  98.221  1.00  4.59              
ATOM   3038  HA  ARG A 188     125.109  90.670  99.124  1.00  4.59              
ATOM   3039  CB  ARG A 188     127.062  90.450  98.337  1.00  4.59              
ATOM   3040  HB1 ARG A 188     127.746  91.274  98.156  1.00  4.59              
ATOM   3041  HB2 ARG A 188     127.243  89.676  97.589  1.00  4.59              
ATOM   3042  CG  ARG A 188     127.302  89.860  99.740  1.00  4.59              
ATOM   3043  HG1 ARG A 188     126.703  88.953  99.833  1.00  4.59              
ATOM   3044  HG2 ARG A 188     126.962  90.565 100.501  1.00  4.59              
ATOM   3045  CD  ARG A 188     128.769  89.500 100.020  1.00  4.59              
ATOM   3046  HD1 ARG A 188     129.178  88.930  99.185  1.00  4.59              
ATOM   3047  HD2 ARG A 188     128.794  88.864 100.907  1.00  4.59              
ATOM   3048  NE  ARG A 188     129.579  90.700 100.299  1.00  4.59              
ATOM   3049  HE  ARG A 188     129.473  91.125 101.218  1.00  4.59              
ATOM   3050  CZ  ARG A 188     130.150  91.515  99.438  1.00  4.59              
ATOM   3051  NH1 ARG A 188     130.556  92.686  99.823  1.00  4.59              
ATOM   3052 1HH1 ARG A 188     130.243  92.931 100.764  1.00  4.59              
ATOM   3053 2HH1 ARG A 188     130.488  93.432  99.156  1.00  4.59              
ATOM   3054  NH2 ARG A 188     130.299  91.201  98.181  1.00  4.59              
ATOM   3055 1HH2 ARG A 188     129.925  90.326  97.873  1.00  4.59              
ATOM   3056 2HH2 ARG A 188     130.650  91.902  97.557  1.00  4.59              
ATOM   3057  C   ARG A 188     125.534  92.510  98.317  1.00  4.59              
ATOM   3058  O   ARG A 188     124.927  93.014  99.247  1.00  4.59              
ATOM   3059  N   SER A 189     126.107  93.260  97.382  1.00  4.62              
ATOM   3060  H   SER A 189     126.433  92.796  96.546  1.00  4.62              
ATOM   3061  CA  SER A 189     126.353  94.695  97.557  1.00  4.62              
ATOM   3062  HA  SER A 189     125.954  95.024  98.520  1.00  4.62              
ATOM   3063  CB  SER A 189     127.855  95.010  97.588  1.00  4.62              
ATOM   3064  HB1 SER A 189     127.999  96.014  97.991  1.00  4.62              
ATOM   3065  HB2 SER A 189     128.256  94.984  96.574  1.00  4.62              
ATOM   3066  OG  SER A 189     128.583  94.080  98.363  1.00  4.62              
ATOM   3067  HG  SER A 189     128.117  93.953  99.219  1.00  4.62              
ATOM   3068  C   SER A 189     125.668  95.511  96.466  1.00  4.62              
ATOM   3069  O   SER A 189     126.169  95.655  95.342  1.00  4.62              
ATOM   3070  N   TYR A 190     124.515  96.086  96.809  1.00  4.64              
ATOM   3071  H   TYR A 190     124.133  95.907  97.729  1.00  4.64              
ATOM   3072  CA  TYR A 190     123.956  97.182  96.023  1.00  4.64              
ATOM   3073  HA  TYR A 190     123.798  96.816  95.009  1.00  4.64              
ATOM   3074  CB  TYR A 190     122.606  97.692  96.561  1.00  4.64              
ATOM   3075  HB1 TYR A 190     121.978  97.918  95.704  1.00  4.64              
ATOM   3076  HB2 TYR A 190     122.776  98.637  97.081  1.00  4.64              
ATOM   3077  CG  TYR A 190     121.822  96.787  97.493  1.00  4.64              
ATOM   3078  CD1 TYR A 190     121.341  97.312  98.707  1.00  4.64              
ATOM   3079  HD1 TYR A 190     121.502  98.352  98.951  1.00  4.64              
ATOM   3080  CE1 TYR A 190     120.655  96.487  99.615  1.00  4.64              
ATOM   3081  HE1 TYR A 190     120.302  96.870 100.560  1.00  4.64              
ATOM   3082  CZ  TYR A 190     120.452  95.128  99.310  1.00  4.64              
ATOM   3083  OH  TYR A 190     119.807  94.331 100.198  1.00  4.64              
ATOM   3084  HH  TYR A 190     119.858  93.398  99.945  1.00  4.64              
ATOM   3085  CE2 TYR A 190     120.899  94.609  98.076  1.00  4.64              
ATOM   3086  HE2 TYR A 190     120.736  93.569  97.839  1.00  4.64              
ATOM   3087  CD2 TYR A 190     121.574  95.440  97.163  1.00  4.64              
ATOM   3088  HD2 TYR A 190     121.932  95.027  96.231  1.00  4.64              
ATOM   3089  C   TYR A 190     124.978  98.329  95.975  1.00  4.64              
ATOM   3090  O   TYR A 190     125.515  98.731  97.012  1.00  4.64              
ATOM   3091  N   GLU A 191     125.187  98.915  94.794  1.00  5.12              
ATOM   3092  H   GLU A 191     124.663  98.605  93.987  1.00  5.12              
ATOM   3093  CA  GLU A 191     125.708 100.276  94.734  1.00  5.12              
ATOM   3094  HA  GLU A 191     125.481 100.724  95.702  1.00  5.12              
ATOM   3095  CB  GLU A 191     127.249 100.365  94.629  1.00  5.12              
ATOM   3096  HB1 GLU A 191     127.688  99.391  94.849  1.00  5.12              
ATOM   3097  HB2 GLU A 191     127.577 101.032  95.423  1.00  5.12              
ATOM   3098  CG  GLU A 191     127.860 100.916  93.332  1.00  5.12              
ATOM   3099  HG1 GLU A 191     128.921 101.111  93.510  1.00  5.12              
ATOM   3100  HG2 GLU A 191     127.404 101.864  93.048  1.00  5.12              
ATOM   3101  CD  GLU A 191     127.723  99.897  92.217  1.00  5.12              
ATOM   3102  OE1 GLU A 191     128.536  98.948  92.220  1.00  5.12              
ATOM   3103  OE2 GLU A 191     126.734  99.953  91.451  1.00  5.12              
ATOM   3104  C   GLU A 191     124.906 101.135  93.767  1.00  5.12              
ATOM   3105  O   GLU A 191     124.175 100.612  92.925  1.00  5.12              
ATOM   3106  N   ASN A 192     125.005 102.454  93.919  1.00  5.29              
ATOM   3107  H   ASN A 192     125.665 102.822  94.587  1.00  5.29              
ATOM   3108  CA  ASN A 192     124.170 103.401  93.197  1.00  5.29              
ATOM   3109  HA  ASN A 192     123.148 103.205  93.508  1.00  5.29              
ATOM   3110  CB  ASN A 192     124.544 104.841  93.614  1.00  5.29              
ATOM   3111  HB1 ASN A 192     124.376 104.953  94.683  1.00  5.29              
ATOM   3112  HB2 ASN A 192     123.874 105.522  93.088  1.00  5.29              
ATOM   3113  CG  ASN A 192     125.962 105.291  93.318  1.00  5.29              
ATOM   3114  OD1 ASN A 192     126.916 104.532  93.330  1.00  5.29              
ATOM   3115  ND2 ASN A 192     126.160 106.565  93.068  1.00  5.29              
ATOM   3116 1HD2 ASN A 192     125.395 107.231  93.098  1.00  5.29              
ATOM   3117 2HD2 ASN A 192     127.086 106.826  92.785  1.00  5.29              
ATOM   3118  C   ASN A 192     124.186 103.199  91.668  1.00  5.29              
ATOM   3119  O   ASN A 192     123.134 103.179  91.022  1.00  5.29              
ATOM   3120  N   GLY A 193     125.375 102.954  91.110  1.00  5.39              
ATOM   3121  H   GLY A 193     126.183 102.958  91.718  1.00  5.39              
ATOM   3122  CA  GLY A 193     125.586 102.616  89.702  1.00  5.39              
ATOM   3123  HA1 GLY A 193     126.600 102.231  89.591  1.00  5.39              
ATOM   3124  HA2 GLY A 193     125.491 103.520  89.103  1.00  5.39              
ATOM   3125  C   GLY A 193     124.627 101.552  89.146  1.00  5.39              
ATOM   3126  O   GLY A 193     124.058 101.713  88.058  1.00  5.39              
ATOM   3127  N   SER A 194     124.396 100.503  89.936  1.00  5.17              
ATOM   3128  H   SER A 194     124.917 100.457  90.812  1.00  5.17              
ATOM   3129  CA  SER A 194     123.516  99.377  89.625  1.00  5.17              
ATOM   3130  HA  SER A 194     123.951  98.823  88.796  1.00  5.17              
ATOM   3131  CB  SER A 194     123.396  98.448  90.839  1.00  5.17              
ATOM   3132  HB1 SER A 194     122.930  97.518  90.518  1.00  5.17              
ATOM   3133  HB2 SER A 194     122.756  98.917  91.590  1.00  5.17              
ATOM   3134  OG  SER A 194     124.648  98.161  91.427  1.00  5.17              
ATOM   3135  HG  SER A 194     125.146  99.006  91.447  1.00  5.17              
ATOM   3136  C   SER A 194     122.089  99.742  89.247  1.00  5.17              
ATOM   3137  O   SER A 194     121.454  98.958  88.534  1.00  5.17              
ATOM   3138  N   PHE A 195     121.614 100.898  89.721  1.00  5.20              
ATOM   3139  H   PHE A 195     122.231 101.479  90.281  1.00  5.20              
ATOM   3140  CA  PHE A 195     120.241 101.365  89.564  1.00  5.20              
ATOM   3141  HA  PHE A 195     119.614 100.530  89.250  1.00  5.20              
ATOM   3142  CB  PHE A 195     119.728 101.853  90.928  1.00  5.20              
ATOM   3143  HB1 PHE A 195     118.692 102.177  90.821  1.00  5.20              
ATOM   3144  HB2 PHE A 195     120.308 102.728  91.231  1.00  5.20              
ATOM   3145  CG  PHE A 195     119.781 100.809  92.028  1.00  5.20              
ATOM   3146  CD1 PHE A 195     120.717 100.926  93.074  1.00  5.20              
ATOM   3147  HD1 PHE A 195     121.415 101.749  93.092  1.00  5.20              
ATOM   3148  CE1 PHE A 195     120.735  99.985  94.117  1.00  5.20              
ATOM   3149  HE1 PHE A 195     121.431 100.114  94.937  1.00  5.20              
ATOM   3150  CZ  PHE A 195     119.827  98.910  94.109  1.00  5.20              
ATOM   3151  HZ  PHE A 195     119.817  98.200  94.924  1.00  5.20              
ATOM   3152  CE2 PHE A 195     118.910  98.773  93.053  1.00  5.20              
ATOM   3153  HE2 PHE A 195     118.207  97.951  93.054  1.00  5.20              
ATOM   3154  CD2 PHE A 195     118.884  99.723  92.016  1.00  5.20              
ATOM   3155  HD2 PHE A 195     118.166  99.623  91.215  1.00  5.20              
ATOM   3156  C   PHE A 195     120.096 102.449  88.496  1.00  5.20              
ATOM   3157  O   PHE A 195     118.978 102.917  88.283  1.00  5.20              
ATOM   3158  N   GLN A 196     121.182 102.830  87.799  1.00  5.36              
ATOM   3159  H   GLN A 196     122.076 102.410  88.023  1.00  5.36              
ATOM   3160  CA  GLN A 196     121.150 103.939  86.834  1.00  5.36              
ATOM   3161  HA  GLN A 196     121.051 104.872  87.391  1.00  5.36              
ATOM   3162  CB  GLN A 196     122.461 103.990  86.033  1.00  5.36              
ATOM   3163  HB1 GLN A 196     122.296 104.539  85.104  1.00  5.36              
ATOM   3164  HB2 GLN A 196     122.765 102.974  85.773  1.00  5.36              
ATOM   3165  CG  GLN A 196     123.586 104.701  86.794  1.00  5.36              
ATOM   3166  HG1 GLN A 196     123.678 104.284  87.796  1.00  5.36              
ATOM   3167  HG2 GLN A 196     123.345 105.761  86.886  1.00  5.36              
ATOM   3168  CD  GLN A 196     124.918 104.557  86.065  1.00  5.36              
ATOM   3169  OE1 GLN A 196     125.394 105.448  85.385  1.00  5.36              
ATOM   3170  NE2 GLN A 196     125.565 103.420  86.174  1.00  5.36              
ATOM   3171 1HE2 GLN A 196     125.137 102.666  86.696  1.00  5.36              
ATOM   3172 2HE2 GLN A 196     126.418 103.330  85.653  1.00  5.36              
ATOM   3173  C   GLN A 196     119.958 103.902  85.866  1.00  5.36              
ATOM   3174  O   GLN A 196     119.406 104.946  85.535  1.00  5.36              
ATOM   3175  N   THR A 197     119.509 102.726  85.423  1.00  5.26              
ATOM   3176  H   THR A 197     119.967 101.879  85.727  1.00  5.26              
ATOM   3177  CA  THR A 197     118.426 102.598  84.440  1.00  5.26              
ATOM   3178  HA  THR A 197     118.475 103.487  83.810  1.00  5.26              
ATOM   3179  CB  THR A 197     118.681 101.415  83.478  1.00  5.26              
ATOM   3180  HB  THR A 197     117.770 101.155  82.939  1.00  5.26              
ATOM   3181  CG2 THR A 197     119.744 101.769  82.437  1.00  5.26              
ATOM   3182 1HG2 THR A 197     119.892 100.930  81.756  1.00  5.26              
ATOM   3183 2HG2 THR A 197     119.417 102.634  81.861  1.00  5.26              
ATOM   3184 3HG2 THR A 197     120.689 102.005  82.929  1.00  5.26              
ATOM   3185  OG1 THR A 197     119.177 100.273  84.137  1.00  5.26              
ATOM   3186  HG1 THR A 197     119.626  99.750  83.465  1.00  5.26              
ATOM   3187  C   THR A 197     116.981 102.653  84.971  1.00  5.26              
ATOM   3188  O   THR A 197     116.062 102.020  84.434  1.00  5.26              
ATOM   3189  N   ILE A 198     116.753 103.525  85.959  1.00  5.74              
ATOM   3190  H   ILE A 198     117.577 103.976  86.345  1.00  5.74              
ATOM   3191  CA  ILE A 198     115.483 104.269  86.100  1.00  5.74              
ATOM   3192  HA  ILE A 198     114.683 103.584  86.377  1.00  5.74              
ATOM   3193  CB  ILE A 198     115.638 105.362  87.192  1.00  5.74              
ATOM   3194  HB  ILE A 198     116.481 105.992  86.900  1.00  5.74              
ATOM   3195  CG2 ILE A 198     114.390 106.266  87.287  1.00  5.74              
ATOM   3196 1HG2 ILE A 198     114.500 106.978  88.104  1.00  5.74              
ATOM   3197 2HG2 ILE A 198     114.261 106.853  86.379  1.00  5.74              
ATOM   3198 3HG2 ILE A 198     113.498 105.666  87.474  1.00  5.74              
ATOM   3199  CG1 ILE A 198     115.946 104.766  88.586  1.00  5.74              
ATOM   3200 1HG1 ILE A 198     116.649 103.943  88.493  1.00  5.74              
ATOM   3201 2HG1 ILE A 198     115.034 104.369  89.034  1.00  5.74              
ATOM   3202  CD1 ILE A 198     116.578 105.791  89.541  1.00  5.74              
ATOM   3203  HD1 ILE A 198     116.921 105.287  90.442  1.00  5.74              
ATOM   3204  HD2 ILE A 198     117.440 106.263  89.066  1.00  5.74              
ATOM   3205  HD3 ILE A 198     115.855 106.553  89.828  1.00  5.74              
ATOM   3206  C   ILE A 198     115.162 104.922  84.741  1.00  5.74              
ATOM   3207  O   ILE A 198     116.060 105.339  84.009  1.00  5.74              
ATOM   3208  N   GLN A 199     113.883 105.065  84.409  1.00  5.48              
ATOM   3209  H   GLN A 199     113.176 104.774  85.072  1.00  5.48              
ATOM   3210  CA  GLN A 199     113.406 105.871  83.281  1.00  5.48              
ATOM   3211  HA  GLN A 199     114.154 106.622  83.034  1.00  5.48              
ATOM   3212  CB  GLN A 199     113.144 104.971  82.054  1.00  5.48              
ATOM   3213  HB1 GLN A 199     112.673 105.568  81.272  1.00  5.48              
ATOM   3214  HB2 GLN A 199     112.431 104.198  82.347  1.00  5.48              
ATOM   3215  CG  GLN A 199     114.381 104.274  81.449  1.00  5.48              
ATOM   3216  HG1 GLN A 199     114.025 103.506  80.761  1.00  5.48              
ATOM   3217  HG2 GLN A 199     114.953 103.764  82.221  1.00  5.48              
ATOM   3218  CD  GLN A 199     115.295 105.207  80.652  1.00  5.48              
ATOM   3219  OE1 GLN A 199     115.130 105.376  79.455  1.00  5.48              
ATOM   3220  NE2 GLN A 199     116.300 105.813  81.244  1.00  5.48              
ATOM   3221 1HE2 GLN A 199     116.441 105.718  82.246  1.00  5.48              
ATOM   3222 2HE2 GLN A 199     116.834 106.457  80.691  1.00  5.48              
ATOM   3223  C   GLN A 199     112.114 106.569  83.750  1.00  5.48              
ATOM   3224  O   GLN A 199     111.412 106.001  84.588  1.00  5.48              
ATOM   3225  N   PRO A 200     111.803 107.791  83.278  1.00  5.31              
ATOM   3226  CD  PRO A 200     112.415 108.453  82.127  1.00  5.31              
ATOM   3227  HD1 PRO A 200     111.967 108.066  81.211  1.00  5.31              
ATOM   3228  HD2 PRO A 200     113.496 108.324  82.094  1.00  5.31              
ATOM   3229  CG  PRO A 200     112.093 109.940  82.266  1.00  5.31              
ATOM   3230  HG1 PRO A 200     111.956 110.417  81.296  1.00  5.31              
ATOM   3231  HG2 PRO A 200     112.888 110.434  82.828  1.00  5.31              
ATOM   3232  CB  PRO A 200     110.810 109.947  83.090  1.00  5.31              
ATOM   3233  HB1 PRO A 200     109.956 109.773  82.433  1.00  5.31              
ATOM   3234  HB2 PRO A 200     110.686 110.882  83.638  1.00  5.31              
ATOM   3235  CA  PRO A 200     111.002 108.758  84.036  1.00  5.31              
ATOM   3236  HA  PRO A 200     111.617 109.096  84.872  1.00  5.31              
ATOM   3237  C   PRO A 200     109.657 108.329  84.630  1.00  5.31              
ATOM   3238  O   PRO A 200     109.330 108.759  85.730  1.00  5.31              
ATOM   3239  N   ILE A 201     108.873 107.514  83.923  1.00  5.52              
ATOM   3240  H   ILE A 201     109.208 107.176  83.037  1.00  5.52              
ATOM   3241  CA  ILE A 201     107.575 107.018  84.395  1.00  5.52              
ATOM   3242  HA  ILE A 201     107.582 106.986  85.485  1.00  5.52              
ATOM   3243  CB  ILE A 201     106.389 107.926  83.950  1.00  5.52              
ATOM   3244  HB  ILE A 201     106.329 107.908  82.860  1.00  5.52              
ATOM   3245  CG2 ILE A 201     105.066 107.364  84.515  1.00  5.52              
ATOM   3246 1HG2 ILE A 201     104.217 107.919  84.117  1.00  5.52              
ATOM   3247 2HG2 ILE A 201     104.926 106.323  84.223  1.00  5.52              
ATOM   3248 3HG2 ILE A 201     105.064 107.436  85.603  1.00  5.52              
ATOM   3249  CG1 ILE A 201     106.565 109.403  84.381  1.00  5.52              
ATOM   3250 1HG1 ILE A 201     107.481 109.793  83.939  1.00  5.52              
ATOM   3251 2HG1 ILE A 201     106.661 109.455  85.466  1.00  5.52              
ATOM   3252  CD1 ILE A 201     105.437 110.347  83.942  1.00  5.52              
ATOM   3253  HD1 ILE A 201     105.727 111.376  84.155  1.00  5.52              
ATOM   3254  HD2 ILE A 201     105.260 110.243  82.871  1.00  5.52              
ATOM   3255  HD3 ILE A 201     104.520 110.130  84.489  1.00  5.52              
ATOM   3256  C   ILE A 201     107.395 105.593  83.874  1.00  5.52              
ATOM   3257  O   ILE A 201     106.961 105.383  82.743  1.00  5.52              
ATOM   3258  N   ARG A 202     107.685 104.608  84.724  1.00  5.09              
ATOM   3259  H   ARG A 202     108.152 104.843  85.593  1.00  5.09              
ATOM   3260  CA  ARG A 202     106.990 103.319  84.684  1.00  5.09              
ATOM   3261  HA  ARG A 202     105.957 103.509  84.384  1.00  5.09              
ATOM   3262  CB  ARG A 202     107.574 102.335  83.641  1.00  5.09              
ATOM   3263  HB1 ARG A 202     107.406 102.723  82.635  1.00  5.09              
ATOM   3264  HB2 ARG A 202     107.028 101.392  83.713  1.00  5.09              
ATOM   3265  CG  ARG A 202     109.071 102.064  83.817  1.00  5.09              
ATOM   3266  HG1 ARG A 202     109.324 102.211  84.864  1.00  5.09              
ATOM   3267  HG2 ARG A 202     109.630 102.794  83.231  1.00  5.09              
ATOM   3268  CD  ARG A 202     109.474 100.636  83.391  1.00  5.09              
ATOM   3269  HD1 ARG A 202     109.134 100.461  82.367  1.00  5.09              
ATOM   3270  HD2 ARG A 202     108.974  99.903  84.027  1.00  5.09              
ATOM   3271  NE  ARG A 202     110.940 100.444  83.458  1.00  5.09              
ATOM   3272  HE  ARG A 202     111.388 100.157  82.603  1.00  5.09              
ATOM   3273  CZ  ARG A 202     111.700 100.644  84.522  1.00  5.09              
ATOM   3274  NH1 ARG A 202     112.993 100.776  84.399  1.00  5.09              
ATOM   3275 1HH1 ARG A 202     113.423 100.721  83.495  1.00  5.09              
ATOM   3276 2HH1 ARG A 202     113.566 100.987  85.199  1.00  5.09              
ATOM   3277  NH2 ARG A 202     111.199 100.753  85.721  1.00  5.09              
ATOM   3278 1HH2 ARG A 202     110.205 100.569  85.841  1.00  5.09              
ATOM   3279 2HH2 ARG A 202     111.766 100.945  86.521  1.00  5.09              
ATOM   3280  C   ARG A 202     106.917 102.697  86.066  1.00  5.09              
ATOM   3281  O   ARG A 202     107.710 103.020  86.949  1.00  5.09              
ATOM   3282  N   ALA A 203     105.970 101.778  86.216  1.00  4.52              
ATOM   3283  H   ALA A 203     105.379 101.578  85.427  1.00  4.52              
ATOM   3284  CA  ALA A 203     105.987 100.813  87.301  1.00  4.52              
ATOM   3285  HA  ALA A 203     105.909 101.346  88.250  1.00  4.52              
ATOM   3286  CB  ALA A 203     104.764  99.899  87.138  1.00  4.52              
ATOM   3287  HB1 ALA A 203     104.729  99.168  87.948  1.00  4.52              
ATOM   3288  HB2 ALA A 203     103.849 100.492  87.159  1.00  4.52              
ATOM   3289  HB3 ALA A 203     104.824  99.362  86.189  1.00  4.52              
ATOM   3290  C   ALA A 203     107.303 100.000  87.310  1.00  4.52              
ATOM   3291  O   ALA A 203     108.080 100.000  86.352  1.00  4.52              
ATOM   3292  N   VAL A 204     107.540  99.293  88.412  1.00  4.42              
ATOM   3293  H   VAL A 204     106.933  99.445  89.202  1.00  4.42              
ATOM   3294  CA  VAL A 204     108.406  98.114  88.484  1.00  4.42              
ATOM   3295  HA  VAL A 204     108.048  97.410  87.731  1.00  4.42              
ATOM   3296  CB  VAL A 204     109.893  98.383  88.135  1.00  4.42              
ATOM   3297  HB  VAL A 204     109.948  98.621  87.076  1.00  4.42              
ATOM   3298  CG1 VAL A 204     110.543  99.557  88.883  1.00  4.42              
ATOM   3299 1HG1 VAL A 204     111.581  99.670  88.575  1.00  4.42              
ATOM   3300 2HG1 VAL A 204     110.005 100.479  88.666  1.00  4.42              
ATOM   3301 3HG1 VAL A 204     110.519  99.392  89.960  1.00  4.42              
ATOM   3302  CG2 VAL A 204     110.760  97.126  88.297  1.00  4.42              
ATOM   3303 1HG2 VAL A 204     111.769  97.325  87.936  1.00  4.42              
ATOM   3304 2HG2 VAL A 204     110.814  96.823  89.340  1.00  4.42              
ATOM   3305 3HG2 VAL A 204     110.334  96.310  87.712  1.00  4.42              
ATOM   3306  C   VAL A 204     108.259  97.445  89.844  1.00  4.42              
ATOM   3307  O   VAL A 204     108.556  98.043  90.874  1.00  4.42              
ATOM   3308  N   SER A 205     107.771  96.205  89.857  1.00  4.18              
ATOM   3309  H   SER A 205     107.439  95.813  88.979  1.00  4.18              
ATOM   3310  CA  SER A 205     107.467  95.508  91.122  1.00  4.18              
ATOM   3311  HA  SER A 205     107.204  96.209  91.912  1.00  4.18              
ATOM   3312  CB  SER A 205     106.259  94.588  90.839  1.00  4.18              
ATOM   3313  HB1 SER A 205     106.480  94.047  89.931  1.00  4.18              
ATOM   3314  HB2 SER A 205     105.383  95.211  90.653  1.00  4.18              
ATOM   3315  OG  SER A 205     105.923  93.596  91.792  1.00  4.18              
ATOM   3316  HG  SER A 205     105.215  93.049  91.397  1.00  4.18              
ATOM   3317  C   SER A 205     108.735  94.749  91.500  1.00  4.18              
ATOM   3318  O   SER A 205     108.912  93.595  91.097  1.00  4.18              
ATOM   3319  N   VAL A 206     109.699  95.463  92.093  1.00  4.71              
ATOM   3320  H   VAL A 206     109.511  96.450  92.246  1.00  4.71              
ATOM   3321  CA  VAL A 206     111.070  94.979  92.348  1.00  4.71              
ATOM   3322  HA  VAL A 206     111.363  94.415  91.461  1.00  4.71              
ATOM   3323  CB  VAL A 206     112.117  96.117  92.537  1.00  4.71              
ATOM   3324  HB  VAL A 206     112.548  96.087  93.534  1.00  4.71              
ATOM   3325  CG1 VAL A 206     113.279  95.890  91.564  1.00  4.71              
ATOM   3326 1HG1 VAL A 206     114.051  96.639  91.744  1.00  4.71              
ATOM   3327 2HG1 VAL A 206     113.710  94.901  91.715  1.00  4.71              
ATOM   3328 3HG1 VAL A 206     112.931  95.986  90.536  1.00  4.71              
ATOM   3329  CG2 VAL A 206     111.590  97.543  92.346  1.00  4.71              
ATOM   3330 1HG2 VAL A 206     112.393  98.262  92.515  1.00  4.71              
ATOM   3331 2HG2 VAL A 206     111.203  97.684  91.344  1.00  4.71              
ATOM   3332 3HG2 VAL A 206     110.806  97.763  93.072  1.00  4.71              
ATOM   3333  C   VAL A 206     111.098  93.983  93.510  1.00  4.71              
ATOM   3334  O   VAL A 206     111.459  94.289  94.645  1.00  4.71              
ATOM   3335  N   SER A 207     110.695  92.744  93.259  1.00  4.53              
ATOM   3336  H   SER A 207     110.362  92.531  92.318  1.00  4.53              
ATOM   3337  CA  SER A 207     110.758  91.684  94.279  1.00  4.53              
ATOM   3338  HA  SER A 207     110.413  92.066  95.240  1.00  4.53              
ATOM   3339  CB  SER A 207     109.810  90.574  93.808  1.00  4.53              
ATOM   3340  HB1 SER A 207     110.124  89.628  94.227  1.00  4.53              
ATOM   3341  HB2 SER A 207     109.863  90.481  92.731  1.00  4.53              
ATOM   3342  OG  SER A 207     108.460  90.800  94.162  1.00  4.53              
ATOM   3343  HG  SER A 207     108.135  91.504  93.581  1.00  4.53              
ATOM   3344  C   SER A 207     112.186  91.130  94.465  1.00  4.53              
ATOM   3345  O   SER A 207     112.429  89.936  94.269  1.00  4.53              
ATOM   3346  N   LEU A 208     113.139  91.997  94.807  1.00  4.54              
ATOM   3347  H   LEU A 208     112.839  92.950  94.986  1.00  4.54              
ATOM   3348  CA  LEU A 208     114.544  91.672  95.086  1.00  4.54              
ATOM   3349  HA  LEU A 208     114.756  90.664  94.733  1.00  4.54              
ATOM   3350  CB  LEU A 208     115.469  92.648  94.312  1.00  4.54              
ATOM   3351  HB1 LEU A 208     115.355  92.432  93.253  1.00  4.54              
ATOM   3352  HB2 LEU A 208     116.507  92.420  94.555  1.00  4.54              
ATOM   3353  CG  LEU A 208     115.245  94.169  94.483  1.00  4.54              
ATOM   3354  HG  LEU A 208     114.290  94.429  94.031  1.00  4.54              
ATOM   3355  CD1 LEU A 208     115.252  94.687  95.921  1.00  4.54              
ATOM   3356 1HD1 LEU A 208     115.204  95.777  95.917  1.00  4.54              
ATOM   3357 2HD1 LEU A 208     114.370  94.327  96.446  1.00  4.54              
ATOM   3358 3HD1 LEU A 208     116.154  94.372  96.445  1.00  4.54              
ATOM   3359  CD2 LEU A 208     116.352  94.913  93.730  1.00  4.54              
ATOM   3360 1HD2 LEU A 208     116.132  95.981  93.732  1.00  4.54              
ATOM   3361 2HD2 LEU A 208     117.312  94.742  94.215  1.00  4.54              
ATOM   3362 3HD2 LEU A 208     116.395  94.570  92.696  1.00  4.54              
ATOM   3363  C   LEU A 208     114.838  91.665  96.589  1.00  4.54              
ATOM   3364  O   LEU A 208     113.946  91.917  97.403  1.00  4.54              
ATOM   3365  N   SER A 209     116.102  91.377  96.920  1.00  4.54              
ATOM   3366  H   SER A 209     116.735  91.175  96.162  1.00  4.54              
ATOM   3367  CA  SER A 209     116.567  91.076  98.275  1.00  4.54              
ATOM   3368  HA  SER A 209     117.494  90.528  98.213  1.00  4.54              
ATOM   3369  CB  SER A 209     116.906  92.338  99.076  1.00  4.54              
ATOM   3370  HB1 SER A 209     115.988  92.851  99.364  1.00  4.54              
ATOM   3371  HB2 SER A 209     117.514  93.010  98.468  1.00  4.54              
ATOM   3372  OG  SER A 209     117.640  91.976 100.230  1.00  4.54              
ATOM   3373  HG  SER A 209     118.568  91.791  99.993  1.00  4.54              
ATOM   3374  C   SER A 209     115.583  90.153  98.995  1.00  4.54              
ATOM   3375  O   SER A 209     114.736  90.517  99.817  1.00  4.54              
ATOM   3376  N   ARG A 210     115.605  88.935  98.467  1.00  4.38              
ATOM   3377  H   ARG A 210     116.356  88.745  97.814  1.00  4.38              
ATOM   3378  CA  ARG A 210     114.523  87.966  98.535  1.00  4.38              
ATOM   3379  HA  ARG A 210     113.901  88.187  99.393  1.00  4.38              
ATOM   3380  CB  ARG A 210     113.635  88.102  97.264  1.00  4.38              
ATOM   3381  HB1 ARG A 210     113.625  87.173  96.710  1.00  4.38              
ATOM   3382  HB2 ARG A 210     114.085  88.844  96.603  1.00  4.38              
ATOM   3383  CG  ARG A 210     112.177  88.552  97.510  1.00  4.38              
ATOM   3384  HG1 ARG A 210     111.904  89.287  96.753  1.00  4.38              
ATOM   3385  HG2 ARG A 210     112.119  89.064  98.470  1.00  4.38              
ATOM   3386  CD  ARG A 210     111.141  87.402  97.482  1.00  4.38              
ATOM   3387  HD1 ARG A 210     110.434  87.528  98.296  1.00  4.38              
ATOM   3388  HD2 ARG A 210     111.654  86.458  97.672  1.00  4.38              
ATOM   3389  NE  ARG A 210     110.366  87.299  96.221  1.00  4.38              
ATOM   3390  HE  ARG A 210     110.684  86.610  95.557  1.00  4.38              
ATOM   3391  CZ  ARG A 210     109.282  87.980  95.873  1.00  4.38              
ATOM   3392  NH1 ARG A 210     108.605  87.665  94.811  1.00  4.38              
ATOM   3393 1HH1 ARG A 210     108.977  87.022  94.126  1.00  4.38              
ATOM   3394 2HH1 ARG A 210     107.843  88.265  94.541  1.00  4.38              
ATOM   3395  NH2 ARG A 210     108.850  89.037  96.494  1.00  4.38              
ATOM   3396 1HH2 ARG A 210     109.406  89.443  97.220  1.00  4.38              
ATOM   3397 2HH2 ARG A 210     108.225  89.662  95.993  1.00  4.38              
ATOM   3398  C   ARG A 210     115.156  86.599  98.765  1.00  4.38              
ATOM   3399  O   ARG A 210     115.465  85.841  97.844  1.00  4.38              
ATOM   3400  N   LEU A 211     115.411  86.379 100.047  1.00  4.35              
ATOM   3401  H   LEU A 211     115.236  87.166 100.659  1.00  4.35              
ATOM   3402  CA  LEU A 211     116.343  85.414 100.607  1.00  4.35              
ATOM   3403  HA  LEU A 211     116.433  85.675 101.664  1.00  4.35              
ATOM   3404  CB  LEU A 211     115.761  83.983 100.557  1.00  4.35              
ATOM   3405  HB1 LEU A 211     116.118  83.468  99.664  1.00  4.35              
ATOM   3406  HB2 LEU A 211     114.675  84.048 100.484  1.00  4.35              
ATOM   3407  CG  LEU A 211     116.079  83.149 101.816  1.00  4.35              
ATOM   3408  HG  LEU A 211     115.584  83.610 102.671  1.00  4.35              
ATOM   3409  CD1 LEU A 211     115.523  81.732 101.656  1.00  4.35              
ATOM   3410 1HD1 LEU A 211     115.679  81.171 102.577  1.00  4.35              
ATOM   3411 2HD1 LEU A 211     114.454  81.779 101.451  1.00  4.35              
ATOM   3412 3HD1 LEU A 211     116.029  81.225 100.835  1.00  4.35              
ATOM   3413  CD2 LEU A 211     117.569  83.025 102.136  1.00  4.35              
ATOM   3414 1HD2 LEU A 211     117.717  82.348 102.977  1.00  4.35              
ATOM   3415 2HD2 LEU A 211     118.106  82.651 101.264  1.00  4.35              
ATOM   3416 3HD2 LEU A 211     117.971  84.000 102.413  1.00  4.35              
ATOM   3417  C   LEU A 211     117.744  85.600 100.031  1.00  4.35              
ATOM   3418  O   LEU A 211     118.343  84.690  99.456  1.00  4.35              
ATOM   3419  N   PHE A 212     118.216  86.842 100.132  1.00  4.52              
ATOM   3420  H   PHE A 212     117.701  87.485 100.728  1.00  4.52              
ATOM   3421  CA  PHE A 212     119.604  87.169  99.833  1.00  4.52              
ATOM   3422  HA  PHE A 212     120.045  86.382  99.220  1.00  4.52              
ATOM   3423  CB  PHE A 212     119.714  88.478  99.037  1.00  4.52              
ATOM   3424  HB1 PHE A 212     120.771  88.728  98.949  1.00  4.52              
ATOM   3425  HB2 PHE A 212     119.244  89.266  99.626  1.00  4.52              
ATOM   3426  CG  PHE A 212     119.138  88.536  97.626  1.00  4.52              
ATOM   3427  CD1 PHE A 212     118.393  87.489  97.043  1.00  4.52              
ATOM   3428  HD1 PHE A 212     118.301  86.531  97.531  1.00  4.52              
ATOM   3429  CE1 PHE A 212     117.768  87.674  95.797  1.00  4.52              
ATOM   3430  HE1 PHE A 212     117.192  86.875  95.357  1.00  4.52              
ATOM   3431  CZ  PHE A 212     117.879  88.902  95.127  1.00  4.52              
ATOM   3432  HZ  PHE A 212     117.388  89.047  94.177  1.00  4.52              
ATOM   3433  CE2 PHE A 212     118.651  89.931  95.683  1.00  4.52              
ATOM   3434  HE2 PHE A 212     118.738  90.883  95.187  1.00  4.52              
ATOM   3435  CD2 PHE A 212     119.314  89.729  96.902  1.00  4.52              
ATOM   3436  HD2 PHE A 212     119.908  90.527  97.323  1.00  4.52              
ATOM   3437  C   PHE A 212     120.402  87.212 101.145  1.00  4.52              
ATOM   3438  O   PHE A 212     119.852  87.168 102.243  1.00  4.52              
ATOM   3439  N   GLN A 213     121.721  87.310 101.026  1.00  4.58              
ATOM   3440  H   GLN A 213     122.106  87.376 100.097  1.00  4.58              
ATOM   3441  CA  GLN A 213     122.658  87.486 102.137  1.00  4.58              
ATOM   3442  HA  GLN A 213     122.123  87.635 103.077  1.00  4.58              
ATOM   3443  CB  GLN A 213     123.578  86.253 102.260  1.00  4.58              
ATOM   3444  HB1 GLN A 213     124.329  86.463 103.024  1.00  4.58              
ATOM   3445  HB2 GLN A 213     124.097  86.120 101.308  1.00  4.58              
ATOM   3446  CG  GLN A 213     122.901  84.928 102.635  1.00  4.58              
ATOM   3447  HG1 GLN A 213     122.153  84.663 101.887  1.00  4.58              
ATOM   3448  HG2 GLN A 213     122.404  85.043 103.598  1.00  4.58              
ATOM   3449  CD  GLN A 213     123.933  83.799 102.716  1.00  4.58              
ATOM   3450  OE1 GLN A 213     124.841  83.684 101.906  1.00  4.58              
ATOM   3451  NE2 GLN A 213     123.856  82.918 103.696  1.00  4.58              
ATOM   3452 1HE2 GLN A 213     123.119  82.973 104.375  1.00  4.58              
ATOM   3453 2HE2 GLN A 213     124.556  82.197 103.700  1.00  4.58              
ATOM   3454  C   GLN A 213     123.488  88.749 101.859  1.00  4.58              
ATOM   3455  O   GLN A 213     124.707  88.691 101.691  1.00  4.58              
ATOM   3456  N   ASP A 214     122.798  89.859 101.633  1.00  4.74              
ATOM   3457  H   ASP A 214     121.808  89.862 101.811  1.00  4.74              
ATOM   3458  CA  ASP A 214     123.423  91.134 101.286  1.00  4.74              
ATOM   3459  HA  ASP A 214     124.137  90.961 100.492  1.00  4.74              
ATOM   3460  CB  ASP A 214     122.318  92.056 100.735  1.00  4.74              
ATOM   3461  HB1 ASP A 214     122.737  93.032 100.494  1.00  4.74              
ATOM   3462  HB2 ASP A 214     121.579  92.213 101.523  1.00  4.74              
ATOM   3463  CG  ASP A 214     121.604  91.504  99.483  1.00  4.74              
ATOM   3464  OD1 ASP A 214     122.253  90.941  98.566  1.00  4.74              
ATOM   3465  OD2 ASP A 214     120.358  91.671  99.424  1.00  4.74              
ATOM   3466  C   ASP A 214     124.198  91.740 102.464  1.00  4.74              
ATOM   3467  O   ASP A 214     124.033  91.337 103.615  1.00  4.74              
ATOM   3468  N   ASP A 215     125.052  92.715 102.167  1.00  4.95              
ATOM   3469  H   ASP A 215     125.119  93.022 101.198  1.00  4.95              
ATOM   3470  CA  ASP A 215     125.835  93.492 103.118  1.00  4.95              
ATOM   3471  HA  ASP A 215     125.325  93.455 104.081  1.00  4.95              
ATOM   3472  CB  ASP A 215     127.227  92.845 103.292  1.00  4.95              
ATOM   3473  HB1 ASP A 215     127.085  91.787 103.516  1.00  4.95              
ATOM   3474  HB2 ASP A 215     127.698  93.278 104.173  1.00  4.95              
ATOM   3475  CG  ASP A 215     128.226  92.950 102.127  1.00  4.95              
ATOM   3476  OD1 ASP A 215     127.875  93.164 100.943  1.00  4.95              
ATOM   3477  OD2 ASP A 215     129.425  92.684 102.380  1.00  4.95              
ATOM   3478  C   ASP A 215     125.882  94.978 102.660  1.00  4.95              
ATOM   3479  O   ASP A 215     125.622  95.300 101.492  1.00  4.95              
ATOM   3480  N   PRO A 216     126.082  95.922 103.599  1.00  5.36              
ATOM   3481  CD  PRO A 216     126.588  95.722 104.949  1.00  5.36              
ATOM   3482  HD1 PRO A 216     127.602  95.322 104.936  1.00  5.36              
ATOM   3483  HD2 PRO A 216     125.921  95.061 105.504  1.00  5.36              
ATOM   3484  CG  PRO A 216     126.589  97.103 105.595  1.00  5.36              
ATOM   3485  HG1 PRO A 216     127.499  97.638 105.320  1.00  5.36              
ATOM   3486  HG2 PRO A 216     126.483  97.044 106.678  1.00  5.36              
ATOM   3487  CB  PRO A 216     125.383  97.768 104.940  1.00  5.36              
ATOM   3488  HB1 PRO A 216     125.464  98.855 104.962  1.00  5.36              
ATOM   3489  HB2 PRO A 216     124.473  97.448 105.454  1.00  5.36              
ATOM   3490  CA  PRO A 216     125.384  97.201 103.512  1.00  5.36              
ATOM   3491  HA  PRO A 216     124.348  96.998 103.237  1.00  5.36              
ATOM   3492  C   PRO A 216     125.930  98.221 102.498  1.00  5.36              
ATOM   3493  O   PRO A 216     127.092  98.218 102.089  1.00  5.36              
ATOM   3494  N   ALA A 217     125.041  99.145 102.118  1.00  5.29              
ATOM   3495  H   ALA A 217     124.144  99.128 102.574  1.00  5.29              
ATOM   3496  CA  ALA A 217     125.108  99.880 100.858  1.00  5.29              
ATOM   3497  HA  ALA A 217     125.568  99.218 100.120  1.00  5.29              
ATOM   3498  CB  ALA A 217     123.657 100.124 100.415  1.00  5.29              
ATOM   3499  HB1 ALA A 217     123.631 100.519  99.398  1.00  5.29              
ATOM   3500  HB2 ALA A 217     123.109  99.181 100.432  1.00  5.29              
ATOM   3501  HB3 ALA A 217     123.173 100.830 101.091  1.00  5.29              
ATOM   3502  C   ALA A 217     125.912 101.201 100.846  1.00  5.29              
ATOM   3503  O   ALA A 217     126.287 101.766 101.871  1.00  5.29              
ATOM   3504  N   LEU A 218     126.118 101.752  99.643  1.00  5.46              
ATOM   3505  H   LEU A 218     125.789 101.210  98.855  1.00  5.46              
ATOM   3506  CA  LEU A 218     126.957 102.930  99.355  1.00  5.46              
ATOM   3507  HA  LEU A 218     127.863 102.783  99.944  1.00  5.46              
ATOM   3508  CB  LEU A 218     127.351 102.887  97.862  1.00  5.46              
ATOM   3509  HB1 LEU A 218     126.599 103.429  97.286  1.00  5.46              
ATOM   3510  HB2 LEU A 218     127.354 101.854  97.513  1.00  5.46              
ATOM   3511  CG  LEU A 218     128.752 103.484  97.609  1.00  5.46              
ATOM   3512  HG  LEU A 218     128.902 104.356  98.242  1.00  5.46              
ATOM   3513  CD1 LEU A 218     129.865 102.480  97.925  1.00  5.46              
ATOM   3514 1HD1 LEU A 218     130.839 102.944  97.773  1.00  5.46              
ATOM   3515 2HD1 LEU A 218     129.796 102.144  98.959  1.00  5.46              
ATOM   3516 3HD1 LEU A 218     129.779 101.611  97.271  1.00  5.46              
ATOM   3517  CD2 LEU A 218     128.897 103.938  96.159  1.00  5.46              
ATOM   3518 1HD2 LEU A 218     128.757 103.095  95.481  1.00  5.46              
ATOM   3519 2HD2 LEU A 218     128.152 104.699  95.929  1.00  5.46              
ATOM   3520 3HD2 LEU A 218     129.891 104.354  95.996  1.00  5.46              
ATOM   3521  C   LEU A 218     126.424 104.326  99.785  1.00  5.46              
ATOM   3522  O   LEU A 218     126.765 105.336  99.162  1.00  5.46              
ATOM   3523  N   VAL A 219     125.588 104.390 100.822  1.00  5.02              
ATOM   3524  H   VAL A 219     125.488 103.526 101.349  1.00  5.02              
ATOM   3525  CA  VAL A 219     124.722 105.516 101.254  1.00  5.02              
ATOM   3526  HA  VAL A 219     123.859 105.496 100.590  1.00  5.02              
ATOM   3527  CB  VAL A 219     124.171 105.205 102.674  1.00  5.02              
ATOM   3528  HB  VAL A 219     125.008 105.142 103.371  1.00  5.02              
ATOM   3529  CG1 VAL A 219     123.183 106.253 103.210  1.00  5.02              
ATOM   3530 1HG1 VAL A 219     122.789 105.929 104.176  1.00  5.02              
ATOM   3531 2HG1 VAL A 219     123.677 107.209 103.369  1.00  5.02              
ATOM   3532 3HG1 VAL A 219     122.338 106.366 102.530  1.00  5.02              
ATOM   3533  CG2 VAL A 219     123.422 103.862 102.683  1.00  5.02              
ATOM   3534 1HG2 VAL A 219     122.965 103.694 103.661  1.00  5.02              
ATOM   3535 2HG2 VAL A 219     122.627 103.864 101.935  1.00  5.02              
ATOM   3536 3HG2 VAL A 219     124.099 103.032 102.498  1.00  5.02              
ATOM   3537  C   VAL A 219     125.298 106.927 101.163  1.00  5.02              
ATOM   3538  O   VAL A 219     126.495 107.153 101.332  1.00  5.02              
ATOM   3539  N   SER A 220     124.407 107.888 100.876  1.00  5.41              
ATOM   3540  H   SER A 220     123.432 107.622 100.863  1.00  5.41              
ATOM   3541  CA  SER A 220     124.711 109.302 100.612  1.00  5.41              
ATOM   3542  HA  SER A 220     123.867 109.731 100.071  1.00  5.41              
ATOM   3543  CB  SER A 220     124.820 110.075 101.933  1.00  5.41              
ATOM   3544  HB1 SER A 220     125.752 109.821 102.440  1.00  5.41              
ATOM   3545  HB2 SER A 220     123.981 109.807 102.577  1.00  5.41              
ATOM   3546  OG  SER A 220     124.767 111.463 101.672  1.00  5.41              
ATOM   3547  HG  SER A 220     124.775 111.941 102.508  1.00  5.41              
ATOM   3548  C   SER A 220     125.946 109.480  99.722  1.00  5.41              
ATOM   3549  O   SER A 220     127.030 109.920 100.112  1.00  5.41              
ATOM   3550  N   LYS A 221     125.809 108.990  98.495  1.00  7.65              
ATOM   3551  H   LYS A 221     124.916 108.566  98.291  1.00  7.65              
ATOM   3552  CA  LYS A 221     126.587 109.446  97.343  1.00  7.65              
ATOM   3553  HA  LYS A 221     127.461 109.974  97.717  1.00  7.65              
ATOM   3554  CB  LYS A 221     127.055 108.223  96.522  1.00  7.65              
ATOM   3555  HB1 LYS A 221     126.464 108.138  95.609  1.00  7.65              
ATOM   3556  HB2 LYS A 221     126.882 107.308  97.092  1.00  7.65              
ATOM   3557  CG  LYS A 221     128.548 108.256  96.155  1.00  7.65              
ATOM   3558  HG1 LYS A 221     128.705 109.079  95.456  1.00  7.65              
ATOM   3559  HG2 LYS A 221     128.779 107.333  95.622  1.00  7.65              
ATOM   3560  CD  LYS A 221     129.571 108.412  97.305  1.00  7.65              
ATOM   3561  HD1 LYS A 221     129.493 109.402  97.755  1.00  7.65              
ATOM   3562  HD2 LYS A 221     130.560 108.374  96.845  1.00  7.65              
ATOM   3563  CE  LYS A 221     129.561 107.345  98.418  1.00  7.65              
ATOM   3564  HE1 LYS A 221     130.530 107.401  98.923  1.00  7.65              
ATOM   3565  HE2 LYS A 221     129.480 106.352  97.965  1.00  7.65              
ATOM   3566  NZ  LYS A 221     128.493 107.539  99.431  1.00  7.65              
ATOM   3567  HZ1 LYS A 221     128.711 107.107 100.319  1.00  7.65              
ATOM   3568  HZ2 LYS A 221     128.274 108.515  99.621  1.00  7.65              
ATOM   3569  HZ3 LYS A 221     127.628 107.077  99.161  1.00  7.65              
ATOM   3570  C   LYS A 221     125.808 110.558  96.617  1.00  7.65              
ATOM   3571  O   LYS A 221     124.881 111.114  97.201  1.00  7.65              
ATOM   3572  N   ILE A 222     126.100 110.838  95.348  1.00 10.97              
ATOM   3573  H   ILE A 222     126.911 110.405  94.940  1.00 10.97              
ATOM   3574  CA  ILE A 222     125.002 111.194  94.428  1.00 10.97              
ATOM   3575  HA  ILE A 222     124.455 112.056  94.814  1.00 10.97              
ATOM   3576  CB  ILE A 222     125.536 111.559  93.018  1.00 10.97              
ATOM   3577  HB  ILE A 222     126.088 110.704  92.624  1.00 10.97              
ATOM   3578  CG2 ILE A 222     124.368 111.872  92.066  1.00 10.97              
ATOM   3579 1HG2 ILE A 222     124.730 112.054  91.054  1.00 10.97              
ATOM   3580 2HG2 ILE A 222     123.681 111.027  92.011  1.00 10.97              
ATOM   3581 3HG2 ILE A 222     123.821 112.751  92.412  1.00 10.97              
ATOM   3582  CG1 ILE A 222     126.506 112.766  93.101  1.00 10.97              
ATOM   3583 1HG1 ILE A 222     127.297 112.537  93.814  1.00 10.97              
ATOM   3584 2HG1 ILE A 222     125.961 113.633  93.477  1.00 10.97              
ATOM   3585  CD1 ILE A 222     127.180 113.130  91.776  1.00 10.97              
ATOM   3586  HD1 ILE A 222     127.934 113.898  91.950  1.00 10.97              
ATOM   3587  HD2 ILE A 222     127.668 112.256  91.346  1.00 10.97              
ATOM   3588  HD3 ILE A 222     126.456 113.526  91.064  1.00 10.97              
ATOM   3589  C   ILE A 222     124.105 109.960  94.419  1.00 10.97              
ATOM   3590  O   ILE A 222     124.447 108.912  93.881  1.00 10.97              
ATOM   3591  N   LEU A 223     123.100 110.055  95.281  1.00  9.69              
ATOM   3592  H   LEU A 223     122.897 110.959  95.656  1.00  9.69              
ATOM   3593  CA  LEU A 223     122.372 108.949  95.891  1.00  9.69              
ATOM   3594  HA  LEU A 223     122.174 108.231  95.093  1.00  9.69              
ATOM   3595  CB  LEU A 223     123.237 108.270  96.969  1.00  9.69              
ATOM   3596  HB1 LEU A 223     123.238 108.890  97.868  1.00  9.69              
ATOM   3597  HB2 LEU A 223     124.243 108.243  96.563  1.00  9.69              
ATOM   3598  CG  LEU A 223     122.888 106.807  97.317  1.00  9.69              
ATOM   3599  HG  LEU A 223     122.409 106.359  96.460  1.00  9.69              
ATOM   3600  CD1 LEU A 223     124.173 106.028  97.574  1.00  9.69              
ATOM   3601 1HD1 LEU A 223     123.929 104.979  97.757  1.00  9.69              
ATOM   3602 2HD1 LEU A 223     124.821 106.062  96.699  1.00  9.69              
ATOM   3603 3HD1 LEU A 223     124.682 106.442  98.435  1.00  9.69              
ATOM   3604  CD2 LEU A 223     122.014 106.644  98.566  1.00  9.69              
ATOM   3605 1HD2 LEU A 223     122.262 107.369  99.336  1.00  9.69              
ATOM   3606 2HD2 LEU A 223     120.960 106.709  98.318  1.00  9.69              
ATOM   3607 3HD2 LEU A 223     122.121 105.635  98.970  1.00  9.69              
ATOM   3608  C   LEU A 223     121.029 109.530  96.426  1.00  9.69              
ATOM   3609  O   LEU A 223     120.700 110.675  96.132  1.00  9.69              
ATOM   3610  N   ARG A 224     120.216 108.755  97.162  1.00  6.61              
ATOM   3611  H   ARG A 224     120.610 107.992  97.651  1.00  6.61              
ATOM   3612  CA  ARG A 224     118.858 108.379  96.666  1.00  6.61              
ATOM   3613  HA  ARG A 224     118.449 107.577  97.284  1.00  6.61              
ATOM   3614  CB  ARG A 224     117.870 109.563  96.809  1.00  6.61              
ATOM   3615  HB1 ARG A 224     116.862 109.169  96.868  1.00  6.61              
ATOM   3616  HB2 ARG A 224     117.958 110.245  95.961  1.00  6.61              
ATOM   3617  CG  ARG A 224     118.076 110.372  98.123  1.00  6.61              
ATOM   3618  HG1 ARG A 224     118.953 111.003  97.970  1.00  6.61              
ATOM   3619  HG2 ARG A 224     118.315 109.660  98.921  1.00  6.61              
ATOM   3620  CD  ARG A 224     116.885 111.224  98.481  1.00  6.61              
ATOM   3621  HD1 ARG A 224     116.427 111.675  97.597  1.00  6.61              
ATOM   3622  HD2 ARG A 224     117.220 112.029  99.137  1.00  6.61              
ATOM   3623  NE  ARG A 224     115.855 110.449  99.210  1.00  6.61              
ATOM   3624  HE  ARG A 224     115.845 109.449  99.104  1.00  6.61              
ATOM   3625  CZ  ARG A 224     114.988 110.937 100.092  1.00  6.61              
ATOM   3626  NH1 ARG A 224     114.179 110.169 100.737  1.00  6.61              
ATOM   3627 1HH1 ARG A 224     114.222 109.173 100.694  1.00  6.61              
ATOM   3628 2HH1 ARG A 224     113.566 110.621 101.423  1.00  6.61              
ATOM   3629  NH2 ARG A 224     114.895 112.209 100.336  1.00  6.61              
ATOM   3630 1HH2 ARG A 224     115.565 112.858  99.986  1.00  6.61              
ATOM   3631 2HH2 ARG A 224     114.460 112.412 101.244  1.00  6.61              
ATOM   3632  C   ARG A 224     119.171 107.793  95.305  1.00  6.61              
ATOM   3633  O   ARG A 224     118.830 108.337  94.256  1.00  6.61              
ATOM   3634  N   ASP A 225     120.013 106.759  95.322  1.00  7.62              
ATOM   3635  H   ASP A 225     120.262 106.381  96.227  1.00  7.62              
ATOM   3636  CA  ASP A 225     120.118 105.767  94.251  1.00  7.62              
ATOM   3637  HA  ASP A 225     120.286 106.285  93.304  1.00  7.62              
ATOM   3638  CB  ASP A 225     121.251 104.778  94.481  1.00  7.62              
ATOM   3639  HB1 ASP A 225     122.159 105.358  94.404  1.00  7.62              
ATOM   3640  HB2 ASP A 225     121.224 104.059  93.665  1.00  7.62              
ATOM   3641  CG  ASP A 225     121.285 104.039  95.820  1.00  7.62              
ATOM   3642  OD1 ASP A 225     122.070 103.073  95.908  1.00  7.62              
ATOM   3643  OD2 ASP A 225     120.633 104.517  96.780  1.00  7.62              
ATOM   3644  C   ASP A 225     118.765 105.087  94.160  1.00  7.62              
ATOM   3645  O   ASP A 225     118.151 105.079  93.104  1.00  7.62              
ATOM   3646  N   VAL A 226     118.222 104.759  95.330  1.00  6.52              
ATOM   3647  H   VAL A 226     118.868 104.672  96.112  1.00  6.52              
ATOM   3648  CA  VAL A 226     116.818 104.900  95.678  1.00  6.52              
ATOM   3649  HA  VAL A 226     116.252 104.443  94.871  1.00  6.52              
ATOM   3650  CB  VAL A 226     116.486 104.070  96.946  1.00  6.52              
ATOM   3651  HB  VAL A 226     115.447 104.263  97.217  1.00  6.52              
ATOM   3652  CG1 VAL A 226     116.605 102.570  96.660  1.00  6.52              
ATOM   3653 1HG1 VAL A 226     117.629 102.307  96.394  1.00  6.52              
ATOM   3654 2HG1 VAL A 226     116.313 102.003  97.543  1.00  6.52              
ATOM   3655 3HG1 VAL A 226     115.942 102.292  95.843  1.00  6.52              
ATOM   3656  CG2 VAL A 226     117.375 104.387  98.158  1.00  6.52              
ATOM   3657 1HG2 VAL A 226     118.403 104.077  97.976  1.00  6.52              
ATOM   3658 2HG2 VAL A 226     117.354 105.452  98.382  1.00  6.52              
ATOM   3659 3HG2 VAL A 226     117.005 103.848  99.031  1.00  6.52              
ATOM   3660  C   VAL A 226     116.289 106.337  95.763  1.00  6.52              
ATOM   3661  O   VAL A 226     115.804 106.788  96.802  1.00  6.52              
ATOM   3662  N   SER A 227     116.313 107.070  94.647  1.00  7.75              
ATOM   3663  H   SER A 227     116.744 106.661  93.821  1.00  7.75              
ATOM   3664  CA  SER A 227     115.566 108.351  94.504  1.00  7.75              
ATOM   3665  HA  SER A 227     115.808 109.008  95.307  1.00  7.75              
ATOM   3666  CB  SER A 227     115.941 109.071  93.187  1.00  7.75              
ATOM   3667  HB1 SER A 227     115.511 108.519  92.349  1.00  7.75              
ATOM   3668  HB2 SER A 227     117.015 109.132  93.051  1.00  7.75              
ATOM   3669  OG  SER A 227     115.429 110.385  93.235  1.00  7.75              
ATOM   3670  HG  SER A 227     114.481 110.333  93.442  1.00  7.75              
ATOM   3671  C   SER A 227     114.048 108.104  94.468  1.00  7.75              
ATOM   3672  O   SER A 227     113.267 109.051  94.336  1.00  7.75              
ATOM   3673  N   HIS A 228     113.587 106.832  94.516  1.00  8.71              
ATOM   3674  H   HIS A 228     114.263 106.199  94.880  1.00  8.71              
ATOM   3675  CA  HIS A 228     112.759 106.246  93.472  1.00  8.71              
ATOM   3676  HA  HIS A 228     113.283 106.364  92.509  1.00  8.71              
ATOM   3677  CB  HIS A 228     112.636 104.726  93.680  1.00  8.71              
ATOM   3678  HB1 HIS A 228     111.845 104.332  93.034  1.00  8.71              
ATOM   3679  HB2 HIS A 228     112.379 104.526  94.720  1.00  8.71              
ATOM   3680  CG  HIS A 228     113.919 103.997  93.323  1.00  8.71              
ATOM   3681  ND1 HIS A 228     114.960 104.507  92.550  1.00  8.71              
ATOM   3682  CE1 HIS A 228     115.839 103.505  92.402  1.00  8.71              
ATOM   3683  HE1 HIS A 228     116.768 103.566  91.841  1.00  8.71              
ATOM   3684  NE2 HIS A 228     115.433 102.424  93.076  1.00  8.71              
ATOM   3685  HE2 HIS A 228     115.928 101.545  93.127  1.00  8.71              
ATOM   3686  CD2 HIS A 228     114.221 102.709  93.658  1.00  8.71              
ATOM   3687  HD2 HIS A 228     113.613 102.026  94.230  1.00  8.71              
ATOM   3688  C   HIS A 228     111.354 106.941  93.110  1.00  8.71              
ATOM   3689  O   HIS A 228     111.492 107.661  92.102  1.00  8.71              
ATOM   3690  N   PRO A 229     110.095 106.884  93.678  1.00 12.32              
ATOM   3691  CD  PRO A 229     109.074 107.801  93.107  1.00 12.32              
ATOM   3692  HD1 PRO A 229     108.982 107.601  92.040  1.00 12.32              
ATOM   3693  HD2 PRO A 229     109.451 108.815  93.232  1.00 12.32              
ATOM   3694  CG  PRO A 229     107.758 107.615  93.820  1.00 12.32              
ATOM   3695  HG1 PRO A 229     107.122 106.910  93.286  1.00 12.32              
ATOM   3696  HG2 PRO A 229     107.214 108.551  93.944  1.00 12.32              
ATOM   3697  CB  PRO A 229     108.161 107.029  95.164  1.00 12.32              
ATOM   3698  HB1 PRO A 229     107.357 106.456  95.623  1.00 12.32              
ATOM   3699  HB2 PRO A 229     108.503 107.830  95.818  1.00 12.32              
ATOM   3700  CA  PRO A 229     109.363 106.155  94.784  1.00 12.32              
ATOM   3701  HA  PRO A 229     110.010 106.083  95.639  1.00 12.32              
ATOM   3702  C   PRO A 229     108.900 104.744  94.417  1.00 12.32              
ATOM   3703  O   PRO A 229     108.212 104.487  93.429  1.00 12.32              
ATOM   3704  N   GLU A 230     109.221 103.825  95.311  1.00 13.22              
ATOM   3705  H   GLU A 230     109.745 104.125  96.113  1.00 13.22              
ATOM   3706  CA  GLU A 230     108.949 102.403  95.194  1.00 13.22              
ATOM   3707  HA  GLU A 230     109.200 102.082  94.184  1.00 13.22              
ATOM   3708  CB  GLU A 230     109.817 101.696  96.225  1.00 13.22              
ATOM   3709  HB1 GLU A 230     109.382 100.725  96.390  1.00 13.22              
ATOM   3710  HB2 GLU A 230     109.751 102.224  97.178  1.00 13.22              
ATOM   3711  CG  GLU A 230     111.300 101.588  95.828  1.00 13.22              
ATOM   3712  HG1 GLU A 230     111.852 101.256  96.711  1.00 13.22              
ATOM   3713  HG2 GLU A 230     111.672 102.581  95.580  1.00 13.22              
ATOM   3714  CD  GLU A 230     111.587 100.622  94.662  1.00 13.22              
ATOM   3715  OE1 GLU A 230     110.852 100.650  93.650  1.00 13.22              
ATOM   3716  OE2 GLU A 230     112.594  99.886  94.775  1.00 13.22              
ATOM   3717  C   GLU A 230     107.466 102.055  95.388  1.00 13.22              
ATOM   3718  O   GLU A 230     106.958 101.870  96.495  1.00 13.22              
ATOM   3719  N   THR A 231     106.755 101.972  94.272  1.00 14.54              
ATOM   3720  H   THR A 231     107.265 102.110  93.410  1.00 14.54              
ATOM   3721  CA  THR A 231     105.287 101.983  94.227  1.00 14.54              
ATOM   3722  HA  THR A 231     104.944 102.536  95.102  1.00 14.54              
ATOM   3723  CB  THR A 231     104.831 102.830  93.011  1.00 14.54              
ATOM   3724  HB  THR A 231     105.169 102.364  92.084  1.00 14.54              
ATOM   3725  CG2 THR A 231     103.332 103.139  92.914  1.00 14.54              
ATOM   3726 1HG2 THR A 231     103.171 103.875  92.125  1.00 14.54              
ATOM   3727 2HG2 THR A 231     102.773 102.246  92.645  1.00 14.54              
ATOM   3728 3HG2 THR A 231     102.980 103.555  93.856  1.00 14.54              
ATOM   3729  OG1 THR A 231     105.385 104.124  93.123  1.00 14.54              
ATOM   3730  HG1 THR A 231     106.355 104.078  93.100  1.00 14.54              
ATOM   3731  C   THR A 231     104.668 100.598  94.344  1.00 14.54              
ATOM   3732  O   THR A 231     103.795 100.201  93.574  1.00 14.54              
ATOM   3733  N   SER A 232     105.153  99.894  95.366  1.00 17.02              
ATOM   3734  H   SER A 232     105.781 100.427  95.951  1.00 17.02              
ATOM   3735  CA  SER A 232     105.373  98.451  95.417  1.00 17.02              
ATOM   3736  HA  SER A 232     105.290  98.114  96.451  1.00 17.02              
ATOM   3737  CB  SER A 232     104.382  97.576  94.588  1.00 17.02              
ATOM   3738  HB1 SER A 232     104.688  96.539  94.718  1.00 17.02              
ATOM   3739  HB2 SER A 232     104.496  97.830  93.534  1.00 17.02              
ATOM   3740  OG  SER A 232     103.042  97.734  95.009  1.00 17.02              
ATOM   3741  HG  SER A 232     102.513  97.148  94.454  1.00 17.02              
ATOM   3742  C   SER A 232     106.820  98.201  94.961  1.00 17.02              
ATOM   3743  O   SER A 232     107.036  97.487  93.984  1.00 17.02              
ATOM   3744  N   LEU A 233     107.819  98.706  95.690  1.00 16.16              
ATOM   3745  H   LEU A 233     107.654  99.377  96.422  1.00 16.16              
ATOM   3746  CA  LEU A 233     108.926  97.781  95.997  1.00 16.16              
ATOM   3747  HA  LEU A 233     109.421  97.455  95.083  1.00 16.16              
ATOM   3748  CB  LEU A 233     110.006  98.341  96.966  1.00 16.16              
ATOM   3749  HB1 LEU A 233     109.482  98.825  97.789  1.00 16.16              
ATOM   3750  HB2 LEU A 233     110.616  99.047  96.424  1.00 16.16              
ATOM   3751  CG  LEU A 233     111.001  97.310  97.530  1.00 16.16              
ATOM   3752  HG  LEU A 233     110.479  96.416  97.852  1.00 16.16              
ATOM   3753  CD1 LEU A 233     112.031  96.907  96.486  1.00 16.16              
ATOM   3754 1HD1 LEU A 233     112.672  97.754  96.239  1.00 16.16              
ATOM   3755 2HD1 LEU A 233     112.642  96.087  96.858  1.00 16.16              
ATOM   3756 3HD1 LEU A 233     111.531  96.594  95.576  1.00 16.16              
ATOM   3757  CD2 LEU A 233     111.736  97.881  98.743  1.00 16.16              
ATOM   3758 1HD2 LEU A 233     112.438  97.144  99.134  1.00 16.16              
ATOM   3759 2HD2 LEU A 233     112.281  98.781  98.460  1.00 16.16              
ATOM   3760 3HD2 LEU A 233     111.024  98.128  99.529  1.00 16.16              
ATOM   3761  C   LEU A 233     108.214  96.623  96.678  1.00 16.16              
ATOM   3762  O   LEU A 233     107.723  96.768  97.804  1.00 16.16              
ATOM   3763  N   THR A 234     108.045  95.523  95.960  1.00 18.05              
ATOM   3764  H   THR A 234     108.301  95.552  94.984  1.00 18.05              
ATOM   3765  CA  THR A 234     107.316  94.342  96.425  1.00 18.05              
ATOM   3766  HA  THR A 234     106.437  94.660  96.986  1.00 18.05              
ATOM   3767  CB  THR A 234     106.839  93.539  95.204  1.00 18.05              
ATOM   3768  HB  THR A 234     107.702  93.202  94.631  1.00 18.05              
ATOM   3769  CG2 THR A 234     105.905  92.366  95.504  1.00 18.05              
ATOM   3770 1HG2 THR A 234     105.575  91.913  94.568  1.00 18.05              
ATOM   3771 2HG2 THR A 234     106.414  91.607  96.094  1.00 18.05              
ATOM   3772 3HG2 THR A 234     105.033  92.716  96.055  1.00 18.05              
ATOM   3773  OG1 THR A 234     106.082  94.418  94.410  1.00 18.05              
ATOM   3774  HG1 THR A 234     106.010  94.044  93.517  1.00 18.05              
ATOM   3775  C   THR A 234     108.210  93.540  97.354  1.00 18.05              
ATOM   3776  O   THR A 234     108.590  92.390  97.109  1.00 18.05              
ATOM   3777  N   ILE A 235     108.618  94.252  98.397  1.00 18.46              
ATOM   3778  H   ILE A 235     108.248  95.193  98.463  1.00 18.46              
ATOM   3779  CA  ILE A 235     109.535  93.864  99.429  1.00 18.46              
ATOM   3780  HA  ILE A 235     110.528  93.787  98.982  1.00 18.46              
ATOM   3781  CB  ILE A 235     109.550  94.988 100.500  1.00 18.46              
ATOM   3782  HB  ILE A 235     109.736  95.927  99.979  1.00 18.46              
ATOM   3783  CG2 ILE A 235     108.203  95.153 101.236  1.00 18.46              
ATOM   3784 1HG2 ILE A 235     108.209  96.059 101.843  1.00 18.46              
ATOM   3785 2HG2 ILE A 235     107.389  95.250 100.517  1.00 18.46              
ATOM   3786 3HG2 ILE A 235     108.018  94.296 101.880  1.00 18.46              
ATOM   3787  CG1 ILE A 235     110.716  94.791 101.484  1.00 18.46              
ATOM   3788 1HG1 ILE A 235     111.626  94.707 100.893  1.00 18.46              
ATOM   3789 2HG1 ILE A 235     110.577  93.869 102.049  1.00 18.46              
ATOM   3790  CD1 ILE A 235     110.907  95.946 102.478  1.00 18.46              
ATOM   3791  HD1 ILE A 235     111.805  95.773 103.070  1.00 18.46              
ATOM   3792  HD2 ILE A 235     111.013  96.888 101.939  1.00 18.46              
ATOM   3793  HD3 ILE A 235     110.059  96.007 103.160  1.00 18.46              
ATOM   3794  C   ILE A 235     109.144  92.515  99.986  1.00 18.46              
ATOM   3795  O   ILE A 235     107.947  92.265 100.173  1.00 18.46              
ATOM   3796  N   ARG A 236     110.131  91.666 100.308  1.00 16.57              
ATOM   3797  H   ARG A 236     111.094  91.915 100.116  1.00 16.57              
ATOM   3798  CA  ARG A 236     109.788  90.516 101.137  1.00 16.57              
ATOM   3799  HA  ARG A 236     108.943  90.849 101.737  1.00 16.57              
ATOM   3800  CB  ARG A 236     109.239  89.335 100.319  1.00 16.57              
ATOM   3801  HB1 ARG A 236     110.050  88.894  99.752  1.00 16.57              
ATOM   3802  HB2 ARG A 236     108.479  89.703  99.627  1.00 16.57              
ATOM   3803  CG  ARG A 236     108.610  88.272 101.246  1.00 16.57              
ATOM   3804  HG1 ARG A 236     108.168  88.764 102.111  1.00 16.57              
ATOM   3805  HG2 ARG A 236     109.392  87.602 101.607  1.00 16.57              
ATOM   3806  CD  ARG A 236     107.505  87.450 100.573  1.00 16.57              
ATOM   3807  HD1 ARG A 236     107.932  86.887  99.742  1.00 16.57              
ATOM   3808  HD2 ARG A 236     106.758  88.136 100.173  1.00 16.57              
ATOM   3809  NE  ARG A 236     106.886  86.508 101.533  1.00 16.57              
ATOM   3810  HE  ARG A 236     107.513  85.977 102.112  1.00 16.57              
ATOM   3811  CZ  ARG A 236     105.599  86.240 101.686  1.00 16.57              
ATOM   3812  NH1 ARG A 236     105.216  85.309 102.505  1.00 16.57              
ATOM   3813 1HH1 ARG A 236     105.839  84.804 103.100  1.00 16.57              
ATOM   3814 2HH1 ARG A 236     104.215  85.254 102.734  1.00 16.57              
ATOM   3815  NH2 ARG A 236     104.671  86.895 101.056  1.00 16.57              
ATOM   3816 1HH2 ARG A 236     104.862  87.818 100.691  1.00 16.57              
ATOM   3817 2HH2 ARG A 236     103.711  86.669 101.315  1.00 16.57              
ATOM   3818  C   ARG A 236     110.711  90.071 102.237  1.00 16.57              
ATOM   3819  O   ARG A 236     110.289  90.074 103.386  1.00 16.57              
ATOM   3820  N   ASP A 237     111.880  89.598 101.871  1.00 15.21              
ATOM   3821  H   ASP A 237     112.196  89.704 100.923  1.00 15.21              
ATOM   3822  CA  ASP A 237     112.789  89.041 102.857  1.00 15.21              
ATOM   3823  HA  ASP A 237     112.248  88.505 103.639  1.00 15.21              
ATOM   3824  CB  ASP A 237     113.681  88.041 102.130  1.00 15.21              
ATOM   3825  HB1 ASP A 237     113.883  88.449 101.149  1.00 15.21              
ATOM   3826  HB2 ASP A 237     113.133  87.107 101.991  1.00 15.21              
ATOM   3827  CG  ASP A 237     115.030  87.757 102.779  1.00 15.21              
ATOM   3828  OD1 ASP A 237     115.072  86.938 103.716  1.00 15.21              
ATOM   3829  OD2 ASP A 237     116.024  88.236 102.189  1.00 15.21              
ATOM   3830  C   ASP A 237     113.556  90.177 103.539  1.00 15.21              
ATOM   3831  O   ASP A 237     113.424  90.345 104.747  1.00 15.21              
ATOM   3832  N   VAL A 238     114.267  90.995 102.746  1.00 12.82              
ATOM   3833  H   VAL A 238     114.308  90.777 101.756  1.00 12.82              
ATOM   3834  CA  VAL A 238     115.227  92.009 103.218  1.00 12.82              
ATOM   3835  HA  VAL A 238     115.993  92.076 102.444  1.00 12.82              
ATOM   3836  CB  VAL A 238     114.631  93.424 103.332  1.00 12.82              
ATOM   3837  HB  VAL A 238     113.852  93.446 104.095  1.00 12.82              
ATOM   3838  CG1 VAL A 238     115.688  94.497 103.644  1.00 12.82              
ATOM   3839 1HG1 VAL A 238     115.231  95.485 103.638  1.00 12.82              
ATOM   3840 2HG1 VAL A 238     116.121  94.337 104.631  1.00 12.82              
ATOM   3841 3HG1 VAL A 238     116.488  94.466 102.903  1.00 12.82              
ATOM   3842  CG2 VAL A 238     114.018  93.817 101.981  1.00 12.82              
ATOM   3843 1HG2 VAL A 238     113.686  94.852 102.013  1.00 12.82              
ATOM   3844 2HG2 VAL A 238     114.764  93.714 101.191  1.00 12.82              
ATOM   3845 3HG2 VAL A 238     113.171  93.172 101.756  1.00 12.82              
ATOM   3846  C   VAL A 238     115.978  91.532 104.457  1.00 12.82              
ATOM   3847  O   VAL A 238     115.819  92.059 105.560  1.00 12.82              
ATOM   3848  N   SER A 239     116.679  90.412 104.264  1.00 13.49              
ATOM   3849  H   SER A 239     116.689  90.006 103.335  1.00 13.49              
ATOM   3850  CA  SER A 239     117.158  89.588 105.362  1.00 13.49              
ATOM   3851  HA  SER A 239     116.266  89.242 105.887  1.00 13.49              
ATOM   3852  CB  SER A 239     117.915  88.356 104.839  1.00 13.49              
ATOM   3853  HB1 SER A 239     118.969  88.414 105.116  1.00 13.49              
ATOM   3854  HB2 SER A 239     117.863  88.297 103.753  1.00 13.49              
ATOM   3855  OG  SER A 239     117.342  87.192 105.405  1.00 13.49              
ATOM   3856  HG  SER A 239     116.592  86.959 104.821  1.00 13.49              
ATOM   3857  C   SER A 239     118.024  90.303 106.357  1.00 13.49              
ATOM   3858  O   SER A 239     118.680  91.299 106.078  1.00 13.49              
ATOM   3859  N   LEU A 240     117.971  89.748 107.556  1.00 10.62              
ATOM   3860  H   LEU A 240     117.544  88.833 107.581  1.00 10.62              
ATOM   3861  CA  LEU A 240     117.920  90.511 108.785  1.00 10.62              
ATOM   3862  HA  LEU A 240     117.057  91.174 108.707  1.00 10.62              
ATOM   3863  CB  LEU A 240     117.648  89.514 109.924  1.00 10.62              
ATOM   3864  HB1 LEU A 240     117.602  90.087 110.832  1.00 10.62              
ATOM   3865  HB2 LEU A 240     118.488  88.822 109.999  1.00 10.62              
ATOM   3866  CG  LEU A 240     116.335  88.713 109.835  1.00 10.62              
ATOM   3867  HG  LEU A 240     116.353  88.078 108.949  1.00 10.62              
ATOM   3868  CD1 LEU A 240     116.206  87.815 111.066  1.00 10.62              
ATOM   3869 1HD1 LEU A 240     115.305  87.207 110.980  1.00 10.62              
ATOM   3870 2HD1 LEU A 240     117.067  87.149 111.126  1.00 10.62              
ATOM   3871 3HD1 LEU A 240     116.145  88.420 111.970  1.00 10.62              
ATOM   3872  CD2 LEU A 240     115.106  89.624 109.772  1.00 10.62              
ATOM   3873 1HD2 LEU A 240     114.201  89.019 109.818  1.00 10.62              
ATOM   3874 2HD2 LEU A 240     115.108  90.328 110.602  1.00 10.62              
ATOM   3875 3HD2 LEU A 240     115.089  90.169 108.827  1.00 10.62              
ATOM   3876  C   LEU A 240     119.123  91.433 109.039  1.00 10.62              
ATOM   3877  O   LEU A 240     119.891  91.240 109.982  1.00 10.62              
ATOM   3878  N   GLU A 241     119.016  92.618 108.442  1.00  9.31              
ATOM   3879  H   GLU A 241     118.585  92.607 107.520  1.00  9.31              
ATOM   3880  CA  GLU A 241     119.303  93.937 109.028  1.00  9.31              
ATOM   3881  HA  GLU A 241     120.378  93.993 109.192  1.00  9.31              
ATOM   3882  CB  GLU A 241     118.883  95.013 108.005  1.00  9.31              
ATOM   3883  HB1 GLU A 241     117.808  95.179 108.100  1.00  9.31              
ATOM   3884  HB2 GLU A 241     119.064  94.642 106.994  1.00  9.31              
ATOM   3885  CG  GLU A 241     119.606  96.360 108.138  1.00  9.31              
ATOM   3886  HG1 GLU A 241     119.562  96.718 109.167  1.00  9.31              
ATOM   3887  HG2 GLU A 241     119.076  97.083 107.515  1.00  9.31              
ATOM   3888  CD  GLU A 241     121.064  96.271 107.680  1.00  9.31              
ATOM   3889  OE1 GLU A 241     121.857  95.623 108.400  1.00  9.31              
ATOM   3890  OE2 GLU A 241     121.362  96.827 106.600  1.00  9.31              
ATOM   3891  C   GLU A 241     118.615  94.150 110.402  1.00  9.31              
ATOM   3892  O   GLU A 241     118.673  95.221 111.000  1.00  9.31              
ATOM   3893  N   THR A 242     118.032  93.088 110.984  1.00  7.56              
ATOM   3894  H   THR A 242     118.029  92.237 110.448  1.00  7.56              
ATOM   3895  CA  THR A 242     117.967  92.945 112.431  1.00  7.56              
ATOM   3896  HA  THR A 242     117.329  93.763 112.758  1.00  7.56              
ATOM   3897  CB  THR A 242     117.318  91.652 112.948  1.00  7.56              
ATOM   3898  HB  THR A 242     116.543  91.331 112.254  1.00  7.56              
ATOM   3899  CG2 THR A 242     118.277  90.491 113.263  1.00  7.56              
ATOM   3900 1HG2 THR A 242     117.704  89.574 113.386  1.00  7.56              
ATOM   3901 2HG2 THR A 242     119.004  90.360 112.462  1.00  7.56              
ATOM   3902 3HG2 THR A 242     118.826  90.680 114.187  1.00  7.56              
ATOM   3903  OG1 THR A 242     116.717  91.948 114.179  1.00  7.56              
ATOM   3904  HG1 THR A 242     117.424  92.281 114.750  1.00  7.56              
ATOM   3905  C   THR A 242     119.290  93.151 113.152  1.00  7.56              
ATOM   3906  O   THR A 242     119.262  93.452 114.346  1.00  7.56              
ATOM   3907  N   GLN A 243     120.412  93.017 112.439  1.00  7.40              
ATOM   3908  H   GLN A 243     120.343  92.662 111.491  1.00  7.40              
ATOM   3909  CA  GLN A 243     121.722  93.469 112.884  1.00  7.40              
ATOM   3910  HA  GLN A 243     122.042  92.798 113.681  1.00  7.40              
ATOM   3911  CB  GLN A 243     122.725  93.335 111.722  1.00  7.40              
ATOM   3912  HB1 GLN A 243     122.383  93.950 110.887  1.00  7.40              
ATOM   3913  HB2 GLN A 243     122.736  92.296 111.391  1.00  7.40              
ATOM   3914  CG  GLN A 243     124.168  93.749 112.062  1.00  7.40              
ATOM   3915  HG1 GLN A 243     124.203  94.820 112.258  1.00  7.40              
ATOM   3916  HG2 GLN A 243     124.797  93.559 111.192  1.00  7.40              
ATOM   3917  CD  GLN A 243     124.765  93.003 113.255  1.00  7.40              
ATOM   3918  OE1 GLN A 243     125.311  91.915 113.149  1.00  7.40              
ATOM   3919  NE2 GLN A 243     124.693  93.552 114.446  1.00  7.40              
ATOM   3920 1HE2 GLN A 243     124.202  94.437 114.574  1.00  7.40              
ATOM   3921 2HE2 GLN A 243     125.109  93.060 115.209  1.00  7.40              
ATOM   3922  C   GLN A 243     121.699  94.874 113.492  1.00  7.40              
ATOM   3923  O   GLN A 243     122.369  95.111 114.492  1.00  7.40              
ATOM   3924  N   GLU A 244     120.864  95.764 112.962  1.00  8.00              
ATOM   3925  H   GLU A 244     120.343  95.521 112.127  1.00  8.00              
ATOM   3926  CA  GLU A 244     120.696  97.109 113.487  1.00  8.00              
ATOM   3927  HA  GLU A 244     121.059  97.133 114.516  1.00  8.00              
ATOM   3928  CB  GLU A 244     121.571  98.116 112.699  1.00  8.00              
ATOM   3929  HB1 GLU A 244     121.284  99.135 112.960  1.00  8.00              
ATOM   3930  HB2 GLU A 244     121.384  97.986 111.632  1.00  8.00              
ATOM   3931  CG  GLU A 244     123.088  97.997 112.961  1.00  8.00              
ATOM   3932  HG1 GLU A 244     123.593  98.697 112.292  1.00  8.00              
ATOM   3933  HG2 GLU A 244     123.420  96.996 112.684  1.00  8.00              
ATOM   3934  CD  GLU A 244     123.523  98.312 114.409  1.00  8.00              
ATOM   3935  OE1 GLU A 244     124.657  97.919 114.772  1.00  8.00              
ATOM   3936  OE2 GLU A 244     122.741  98.965 115.142  1.00  8.00              
ATOM   3937  C   GLU A 244     119.234  97.511 113.601  1.00  8.00              
ATOM   3938  O   GLU A 244     118.884  98.578 113.136  1.00  8.00              
ATOM   3939  N   LEU A 245     118.348  96.707 114.215  1.00 10.44              
ATOM   3940  H   LEU A 245     118.707  95.829 114.569  1.00 10.44              
ATOM   3941  CA  LEU A 245     116.886  96.963 114.291  1.00 10.44              
ATOM   3942  HA  LEU A 245     116.629  97.203 113.260  1.00 10.44              
ATOM   3943  CB  LEU A 245     116.113  95.676 114.664  1.00 10.44              
ATOM   3944  HB1 LEU A 245     115.738  95.754 115.685  1.00 10.44              
ATOM   3945  HB2 LEU A 245     116.792  94.825 114.650  1.00 10.44              
ATOM   3946  CG  LEU A 245     114.943  95.365 113.700  1.00 10.44              
ATOM   3947  HG  LEU A 245     115.358  95.011 112.756  1.00 10.44              
ATOM   3948  CD1 LEU A 245     114.058  94.262 114.284  1.00 10.44              
ATOM   3949 1HD1 LEU A 245     113.291  93.975 113.566  1.00 10.44              
ATOM   3950 2HD1 LEU A 245     114.659  93.385 114.516  1.00 10.44              
ATOM   3951 3HD1 LEU A 245     113.581  94.611 115.200  1.00 10.44              
ATOM   3952  CD2 LEU A 245     114.012  96.545 113.388  1.00 10.44              
ATOM   3953 1HD2 LEU A 245     113.199  96.208 112.747  1.00 10.44              
ATOM   3954 2HD2 LEU A 245     113.599  96.955 114.311  1.00 10.44              
ATOM   3955 3HD2 LEU A 245     114.546  97.327 112.852  1.00 10.44              
ATOM   3956  C   LEU A 245     116.431  98.207 115.115  1.00 10.44              
ATOM   3957  O   LEU A 245     115.375  98.215 115.748  1.00 10.44              
ATOM   3958  N   LEU A 246     117.213  99.280 115.060  1.00 12.67              
ATOM   3959  H   LEU A 246     118.074  99.149 114.545  1.00 12.67              
ATOM   3960  CA  LEU A 246     116.976 100.644 115.517  1.00 12.67              
ATOM   3961  HA  LEU A 246     115.909 100.794 115.616  1.00 12.67              
ATOM   3962  CB  LEU A 246     117.579 100.801 116.936  1.00 12.67              
ATOM   3963  HB1 LEU A 246     117.143 100.017 117.558  1.00 12.67              
ATOM   3964  HB2 LEU A 246     117.215 101.744 117.344  1.00 12.67              
ATOM   3965  CG  LEU A 246     119.113 100.759 117.170  1.00 12.67              
ATOM   3966  HG  LEU A 246     119.245 100.724 118.252  1.00 12.67              
ATOM   3967  CD1 LEU A 246     119.819  99.532 116.596  1.00 12.67              
ATOM   3968 1HD1 LEU A 246     119.304  98.620 116.896  1.00 12.67              
ATOM   3969 2HD1 LEU A 246     119.883  99.594 115.511  1.00 12.67              
ATOM   3970 3HD1 LEU A 246     120.843  99.490 116.973  1.00 12.67              
ATOM   3971  CD2 LEU A 246     119.854 102.011 116.689  1.00 12.67              
ATOM   3972 1HD2 LEU A 246     120.861 102.005 117.109  1.00 12.67              
ATOM   3973 2HD2 LEU A 246     119.957 102.004 115.604  1.00 12.67              
ATOM   3974 3HD2 LEU A 246     119.331 102.905 117.019  1.00 12.67              
ATOM   3975  C   LEU A 246     117.553 101.686 114.523  1.00 12.67              
ATOM   3976  O   LEU A 246     117.499 102.888 114.782  1.00 12.67              
ATOM   3977  N   GLU A 247     118.061 101.239 113.367  1.00 10.98              
ATOM   3978  H   GLU A 247     118.198 100.235 113.285  1.00 10.98              
ATOM   3979  CA  GLU A 247     118.583 102.061 112.263  1.00 10.98              
ATOM   3980  HA  GLU A 247     118.509 103.098 112.575  1.00 10.98              
ATOM   3981  CB  GLU A 247     120.085 101.780 112.039  1.00 10.98              
ATOM   3982  HB1 GLU A 247     120.210 100.872 111.453  1.00 10.98              
ATOM   3983  HB2 GLU A 247     120.562 101.619 113.007  1.00 10.98              
ATOM   3984  CG  GLU A 247     120.824 102.928 111.331  1.00 10.98              
ATOM   3985  HG1 GLU A 247     120.370 103.099 110.353  1.00 10.98              
ATOM   3986  HG2 GLU A 247     121.864 102.636 111.176  1.00 10.98              
ATOM   3987  CD  GLU A 247     120.775 104.211 112.169  1.00 10.98              
ATOM   3988  OE1 GLU A 247     119.946 105.100 111.880  1.00 10.98              
ATOM   3989  OE2 GLU A 247     121.379 104.286 113.260  1.00 10.98              
ATOM   3990  C   GLU A 247     117.720 101.982 110.960  1.00 10.98              
ATOM   3991  O   GLU A 247     117.333 103.033 110.414  1.00 10.98              
ATOM   3992  N   PRO A 248     117.253 100.795 110.502  1.00 10.59              
ATOM   3993  CD  PRO A 248     117.687  99.457 110.833  1.00 10.59              
ATOM   3994  HD1 PRO A 248     117.162  99.148 111.735  1.00 10.59              
ATOM   3995  HD2 PRO A 248     118.769  99.400 110.931  1.00 10.59              
ATOM   3996  CG  PRO A 248     117.250  98.537 109.702  1.00 10.59              
ATOM   3997  HG1 PRO A 248     117.115  97.508 110.038  1.00 10.59              
ATOM   3998  HG2 PRO A 248     117.969  98.598 108.885  1.00 10.59              
ATOM   3999  CB  PRO A 248     115.946  99.184 109.281  1.00 10.59              
ATOM   4000  HB1 PRO A 248     115.153  98.911 109.980  1.00 10.59              
ATOM   4001  HB2 PRO A 248     115.675  98.920 108.257  1.00 10.59              
ATOM   4002  CA  PRO A 248     116.299 100.666 109.413  1.00 10.59              
ATOM   4003  HA  PRO A 248     116.821 100.964 108.502  1.00 10.59              
ATOM   4004  C   PRO A 248     115.042 101.521 109.493  1.00 10.59              
ATOM   4005  O   PRO A 248     114.583 102.043 108.483  1.00 10.59              
ATOM   4006  N   LEU A 249     114.514 101.690 110.705  1.00 10.12              
ATOM   4007  H   LEU A 249     114.964 101.201 111.462  1.00 10.12              
ATOM   4008  CA  LEU A 249     113.459 102.645 111.042  1.00 10.12              
ATOM   4009  HA  LEU A 249     112.534 102.370 110.547  1.00 10.12              
ATOM   4010  CB  LEU A 249     113.273 102.760 112.585  1.00 10.12              
ATOM   4011  HB1 LEU A 249     112.987 103.788 112.823  1.00 10.12              
ATOM   4012  HB2 LEU A 249     112.452 102.155 112.914  1.00 10.12              
ATOM   4013  CG  LEU A 249     114.414 102.334 113.503  1.00 10.12              
ATOM   4014  HG  LEU A 249     115.353 102.733 113.119  1.00 10.12              
ATOM   4015  CD1 LEU A 249     114.457 100.793 113.540  1.00 10.12              
ATOM   4016 1HD1 LEU A 249     113.837 100.347 112.772  1.00 10.12              
ATOM   4017 2HD1 LEU A 249     114.097 100.416 114.497  1.00 10.12              
ATOM   4018 3HD1 LEU A 249     115.464 100.440 113.349  1.00 10.12              
ATOM   4019  CD2 LEU A 249     114.148 102.910 114.899  1.00 10.12              
ATOM   4020 1HD2 LEU A 249     113.219 102.506 115.307  1.00 10.12              
ATOM   4021 2HD2 LEU A 249     114.061 103.996 114.837  1.00 10.12              
ATOM   4022 3HD2 LEU A 249     114.967 102.686 115.576  1.00 10.12              
ATOM   4023  C   LEU A 249     113.789 104.042 110.554  1.00 10.12              
ATOM   4024  O   LEU A 249     112.963 104.671 109.909  1.00 10.12              
ATOM   4025  N   LYS A 250     114.986 104.528 110.898  1.00 10.59              
ATOM   4026  H   LYS A 250     115.680 103.892 111.265  1.00 10.59              
ATOM   4027  CA  LYS A 250     115.415 105.851 110.485  1.00 10.59              
ATOM   4028  HA  LYS A 250     114.659 106.569 110.806  1.00 10.59              
ATOM   4029  CB  LYS A 250     116.758 106.255 111.114  1.00 10.59              
ATOM   4030  HB1 LYS A 250     117.286 106.942 110.449  1.00 10.59              
ATOM   4031  HB2 LYS A 250     117.386 105.378 111.248  1.00 10.59              
ATOM   4032  CG  LYS A 250     116.520 106.972 112.458  1.00 10.59              
ATOM   4033  HG1 LYS A 250     115.708 106.487 113.003  1.00 10.59              
ATOM   4034  HG2 LYS A 250     116.218 108.000 112.249  1.00 10.59              
ATOM   4035  CD  LYS A 250     117.771 106.991 113.346  1.00 10.59              
ATOM   4036  HD1 LYS A 250     117.662 107.754 114.117  1.00 10.59              
ATOM   4037  HD2 LYS A 250     118.646 107.219 112.734  1.00 10.59              
ATOM   4038  CE  LYS A 250     117.911 105.617 114.008  1.00 10.59              
ATOM   4039  HE1 LYS A 250     117.733 104.856 113.244  1.00 10.59              
ATOM   4040  HE2 LYS A 250     117.143 105.496 114.776  1.00 10.59              
ATOM   4041  NZ  LYS A 250     119.257 105.373 114.567  1.00 10.59              
ATOM   4042  HZ1 LYS A 250     119.317 104.433 114.940  1.00 10.59              
ATOM   4043  HZ2 LYS A 250     119.940 105.364 113.798  1.00 10.59              
ATOM   4044  HZ3 LYS A 250     119.552 106.052 115.244  1.00 10.59              
ATOM   4045  C   LYS A 250     115.380 105.959 108.963  1.00 10.59              
ATOM   4046  O   LYS A 250     114.632 106.803 108.470  1.00 10.59              
ATOM   4047  N   GLU A 251     116.028 105.030 108.248  1.00  9.49              
ATOM   4048  H   GLU A 251     116.568 104.317 108.720  1.00  9.49              
ATOM   4049  CA  GLU A 251     115.983 105.090 106.760  1.00  9.49              
ATOM   4050  HA  GLU A 251     116.434 106.032 106.436  1.00  9.49              
ATOM   4051  CB  GLU A 251     116.815 103.949 106.142  1.00  9.49              
ATOM   4052  HB1 GLU A 251     116.471 103.750 105.126  1.00  9.49              
ATOM   4053  HB2 GLU A 251     116.649 103.041 106.725  1.00  9.49              
ATOM   4054  CG  GLU A 251     118.326 104.243 106.095  1.00  9.49              
ATOM   4055  HG1 GLU A 251     118.854 103.287 106.141  1.00  9.49              
ATOM   4056  HG2 GLU A 251     118.618 104.813 106.981  1.00  9.49              
ATOM   4057  CD  GLU A 251     118.756 104.991 104.815  1.00  9.49              
ATOM   4058  OE1 GLU A 251     118.424 106.189 104.683  1.00  9.49              
ATOM   4059  OE2 GLU A 251     119.427 104.359 103.964  1.00  9.49              
ATOM   4060  C   GLU A 251     114.553 105.114 106.174  1.00  9.49              
ATOM   4061  O   GLU A 251     114.166 106.059 105.472  1.00  9.49              
ATOM   4062  N   VAL A 252     113.716 104.122 106.517  1.00  9.78              
ATOM   4063  H   VAL A 252     114.057 103.389 107.131  1.00  9.78              
ATOM   4064  CA  VAL A 252     112.335 104.059 105.997  1.00  9.78              
ATOM   4065  HA  VAL A 252     112.427 104.144 104.914  1.00  9.78              
ATOM   4066  CB  VAL A 252     111.601 102.729 106.235  1.00  9.78              
ATOM   4067  HB  VAL A 252     110.663 102.764 105.680  1.00  9.78              
ATOM   4068  CG1 VAL A 252     112.403 101.543 105.685  1.00  9.78              
ATOM   4069 1HG1 VAL A 252     111.818 100.629 105.779  1.00  9.78              
ATOM   4070 2HG1 VAL A 252     112.627 101.714 104.632  1.00  9.78              
ATOM   4071 3HG1 VAL A 252     113.336 101.427 106.234  1.00  9.78              
ATOM   4072  CG2 VAL A 252     111.250 102.486 107.696  1.00  9.78              
ATOM   4073 1HG2 VAL A 252     110.586 103.276 108.038  1.00  9.78              
ATOM   4074 2HG2 VAL A 252     110.748 101.526 107.789  1.00  9.78              
ATOM   4075 3HG2 VAL A 252     112.147 102.491 108.306  1.00  9.78              
ATOM   4076  C   VAL A 252     111.484 105.264 106.389  1.00  9.78              
ATOM   4077  O   VAL A 252     110.554 105.601 105.656  1.00  9.78              
ATOM   4078  N   ARG A 253     111.829 105.982 107.468  1.00 12.12              
ATOM   4079  H   ARG A 253     112.622 105.683 108.028  1.00 12.12              
ATOM   4080  CA  ARG A 253     111.075 107.157 107.904  1.00 12.12              
ATOM   4081  HA  ARG A 253     110.020 106.899 107.789  1.00 12.12              
ATOM   4082  CB  ARG A 253     111.326 107.380 109.406  1.00 12.12              
ATOM   4083  HB1 ARG A 253     112.312 107.815 109.574  1.00 12.12              
ATOM   4084  HB2 ARG A 253     111.290 106.409 109.895  1.00 12.12              
ATOM   4085  CG  ARG A 253     110.228 108.206 110.082  1.00 12.12              
ATOM   4086  HG1 ARG A 253     109.952 107.721 111.021  1.00 12.12              
ATOM   4087  HG2 ARG A 253     109.345 108.222 109.444  1.00 12.12              
ATOM   4088  CD  ARG A 253     110.654 109.640 110.389  1.00 12.12              
ATOM   4089  HD1 ARG A 253     111.152 110.081 109.526  1.00 12.12              
ATOM   4090  HD2 ARG A 253     111.364 109.626 111.218  1.00 12.12              
ATOM   4091  NE  ARG A 253     109.474 110.433 110.762  1.00 12.12              
ATOM   4092  HE  ARG A 253     109.155 110.376 111.728  1.00 12.12              
ATOM   4093  CZ  ARG A 253     108.654 111.074 109.954  1.00 12.12              
ATOM   4094  NH1 ARG A 253     107.593 111.627 110.465  1.00 12.12              
ATOM   4095 1HH1 ARG A 253     107.412 111.430 111.453  1.00 12.12              
ATOM   4096 2HH1 ARG A 253     106.903 112.067 109.899  1.00 12.12              
ATOM   4097  NH2 ARG A 253     108.839 111.158 108.662  1.00 12.12              
ATOM   4098 1HH2 ARG A 253     109.589 110.607 108.249  1.00 12.12              
ATOM   4099 2HH2 ARG A 253     108.206 111.645 108.063  1.00 12.12              
ATOM   4100  C   ARG A 253     111.277 108.394 107.022  1.00 12.12              
ATOM   4101  O   ARG A 253     110.591 109.398 107.230  1.00 12.12              
ATOM   4102  N   GLU A 254     112.133 108.321 106.002  1.00 11.88              
ATOM   4103  H   GLU A 254     112.743 107.509 105.927  1.00 11.88              
ATOM   4104  CA  GLU A 254     112.237 109.363 104.964  1.00 11.88              
ATOM   4105  HA  GLU A 254     111.595 110.203 105.224  1.00 11.88              
ATOM   4106  CB  GLU A 254     113.703 109.871 104.931  1.00 11.88              
ATOM   4107  HB1 GLU A 254     114.251 109.396 104.116  1.00 11.88              
ATOM   4108  HB2 GLU A 254     114.194 109.558 105.855  1.00 11.88              
ATOM   4109  CG  GLU A 254     113.875 111.404 104.865  1.00 11.88              
ATOM   4110  HG1 GLU A 254     114.710 111.677 105.515  1.00 11.88              
ATOM   4111  HG2 GLU A 254     112.988 111.897 105.271  1.00 11.88              
ATOM   4112  CD  GLU A 254     114.172 111.930 103.454  1.00 11.88              
ATOM   4113  OE1 GLU A 254     115.347 112.167 103.107  1.00 11.88              
ATOM   4114  OE2 GLU A 254     113.228 112.097 102.652  1.00 11.88              
ATOM   4115  C   GLU A 254     111.740 108.860 103.593  1.00 11.88              
ATOM   4116  O   GLU A 254     111.942 109.488 102.555  1.00 11.88              
ATOM   4117  N   GLY A 255     111.038 107.724 103.573  1.00 10.80              
ATOM   4118  H   GLY A 255     110.932 107.197 104.436  1.00 10.80              
ATOM   4119  CA  GLY A 255     110.398 107.194 102.379  1.00 10.80              
ATOM   4120  HA1 GLY A 255     110.846 106.230 102.139  1.00 10.80              
ATOM   4121  HA2 GLY A 255     110.539 107.857 101.526  1.00 10.80              
ATOM   4122  C   GLY A 255     108.907 106.976 102.614  1.00 10.80              
ATOM   4123  O   GLY A 255     108.505 106.124 103.406  1.00 10.80              
ATOM   4124  N   GLY A 256     108.070 107.747 101.913  1.00 12.13              
ATOM   4125  H   GLY A 256     108.482 108.429 101.295  1.00 12.13              
ATOM   4126  CA  GLY A 256     106.610 107.767 102.064  1.00 12.13              
ATOM   4127  HA1 GLY A 256     106.204 108.583 101.466  1.00 12.13              
ATOM   4128  HA2 GLY A 256     106.365 107.963 103.108  1.00 12.13              
ATOM   4129  C   GLY A 256     105.905 106.474 101.636  1.00 12.13              
ATOM   4130  O   GLY A 256     105.284 106.391 100.578  1.00 12.13              
ATOM   4131  N   THR A 257     106.044 105.436 102.451  1.00 11.10              
ATOM   4132  H   THR A 257     106.617 105.598 103.274  1.00 11.10              
ATOM   4133  CA  THR A 257     105.727 104.044 102.126  1.00 11.10              
ATOM   4134  HA  THR A 257     106.040 103.835 101.103  1.00 11.10              
ATOM   4135  CB  THR A 257     106.569 103.142 103.053  1.00 11.10              
ATOM   4136  HB  THR A 257     106.375 103.392 104.096  1.00 11.10              
ATOM   4137  CG2 THR A 257     106.351 101.647 102.845  1.00 11.10              
ATOM   4138 1HG2 THR A 257     107.087 101.093 103.428  1.00 11.10              
ATOM   4139 2HG2 THR A 257     105.361 101.362 103.196  1.00 11.10              
ATOM   4140 3HG2 THR A 257     106.462 101.391 101.791  1.00 11.10              
ATOM   4141  OG1 THR A 257     107.932 103.363 102.762  1.00 11.10              
ATOM   4142  HG1 THR A 257     108.200 104.225 103.121  1.00 11.10              
ATOM   4143  C   THR A 257     104.216 103.760 102.243  1.00 11.10              
ATOM   4144  O   THR A 257     103.688 103.342 103.273  1.00 11.10              
ATOM   4145  N   ARG A 258     103.512 103.997 101.132  1.00 10.91              
ATOM   4146  H   ARG A 258     104.022 104.499 100.413  1.00 10.91              
ATOM   4147  CA  ARG A 258     102.073 103.746 100.865  1.00 10.91              
ATOM   4148  HA  ARG A 258     101.457 104.427 101.459  1.00 10.91              
ATOM   4149  CB  ARG A 258     101.917 104.093  99.360  1.00 10.91              
ATOM   4150  HB1 ARG A 258     102.672 103.515  98.823  1.00 10.91              
ATOM   4151  HB2 ARG A 258     102.191 105.142  99.225  1.00 10.91              
ATOM   4152  CG  ARG A 258     100.557 103.882  98.651  1.00 10.91              
ATOM   4153  HG1 ARG A 258     100.074 104.854  98.536  1.00 10.91              
ATOM   4154  HG2 ARG A 258      99.880 103.263  99.231  1.00 10.91              
ATOM   4155  CD  ARG A 258     100.722 103.242  97.255  1.00 10.91              
ATOM   4156  HD1 ARG A 258     101.408 103.856  96.668  1.00 10.91              
ATOM   4157  HD2 ARG A 258      99.749 103.240  96.761  1.00 10.91              
ATOM   4158  NE  ARG A 258     101.227 101.852  97.340  1.00 10.91              
ATOM   4159  HE  ARG A 258     101.161 101.399  98.241  1.00 10.91              
ATOM   4160  CZ  ARG A 258     101.724 101.089  96.381  1.00 10.91              
ATOM   4161  NH1 ARG A 258     102.207  99.921  96.684  1.00 10.91              
ATOM   4162 1HH1 ARG A 258     102.095  99.584  97.627  1.00 10.91              
ATOM   4163 2HH1 ARG A 258     102.595  99.310  95.968  1.00 10.91              
ATOM   4164  NH2 ARG A 258     101.753 101.454  95.134  1.00 10.91              
ATOM   4165 1HH2 ARG A 258     101.383 102.347  94.873  1.00 10.91              
ATOM   4166 2HH2 ARG A 258     102.147 100.836  94.434  1.00 10.91              
ATOM   4167  C   ARG A 258     101.544 102.332 101.122  1.00 10.91              
ATOM   4168  O   ARG A 258     100.348 102.123 101.292  1.00 10.91              
ATOM   4169  N   SER A 259     102.400 101.329 101.113  1.00 10.51              
ATOM   4170  H   SER A 259     103.386 101.528 101.041  1.00 10.51              
ATOM   4171  CA  SER A 259     101.982  99.966 101.441  1.00 10.51              
ATOM   4172  HA  SER A 259     101.067  99.971 102.038  1.00 10.51              
ATOM   4173  CB  SER A 259     101.757  99.120 100.185  1.00 10.51              
ATOM   4174  HB1 SER A 259     101.373  98.140 100.474  1.00 10.51              
ATOM   4175  HB2 SER A 259     102.709  98.981  99.669  1.00 10.51              
ATOM   4176  OG  SER A 259     100.844  99.746  99.303  1.00 10.51              
ATOM   4177  HG  SER A 259     100.002  99.839  99.772  1.00 10.51              
ATOM   4178  C   SER A 259     103.076  99.341 102.256  1.00 10.51              
ATOM   4179  O   SER A 259     104.248  99.446 101.905  1.00 10.51              
ATOM   4180  N   LEU A 260     102.669  98.651 103.304  1.00  9.64              
ATOM   4181  H   LEU A 260     101.673  98.580 103.501  1.00  9.64              
ATOM   4182  CA  LEU A 260     103.548  97.841 104.116  1.00  9.64              
ATOM   4183  HA  LEU A 260     104.505  97.720 103.609  1.00  9.64              
ATOM   4184  CB  LEU A 260     103.761  98.582 105.448  1.00  9.64              
ATOM   4185  HB1 LEU A 260     102.818  98.597 105.993  1.00  9.64              
ATOM   4186  HB2 LEU A 260     104.013  99.617 105.210  1.00  9.64              
ATOM   4187  CG  LEU A 260     104.863  98.042 106.375  1.00  9.64              
ATOM   4188  HG  LEU A 260     104.579  97.061 106.754  1.00  9.64              
ATOM   4189  CD1 LEU A 260     106.217  97.934 105.663  1.00  9.64              
ATOM   4190 1HD1 LEU A 260     106.203  97.133 104.924  1.00  9.64              
ATOM   4191 2HD1 LEU A 260     106.458  98.879 105.171  1.00  9.64              
ATOM   4192 3HD1 LEU A 260     106.996  97.713 106.393  1.00  9.64              
ATOM   4193  CD2 LEU A 260     105.003  99.007 107.554  1.00  9.64              
ATOM   4194 1HD2 LEU A 260     104.059  99.067 108.097  1.00  9.64              
ATOM   4195 2HD2 LEU A 260     105.775  98.653 108.233  1.00  9.64              
ATOM   4196 3HD2 LEU A 260     105.280  99.997 107.194  1.00  9.64              
ATOM   4197  C   LEU A 260     102.882  96.450 104.217  1.00  9.64              
ATOM   4198  O   LEU A 260     101.750  96.231 103.766  1.00  9.64              
ATOM   4199  N   THR A 261     103.596  95.452 104.715  1.00  9.56              
ATOM   4200  H   THR A 261     104.527  95.630 105.066  1.00  9.56              
ATOM   4201  CA  THR A 261     103.346  94.120 104.161  1.00  9.56              
ATOM   4202  HA  THR A 261     102.516  94.124 103.455  1.00  9.56              
ATOM   4203  CB  THR A 261     104.567  93.646 103.356  1.00  9.56              
ATOM   4204  HB  THR A 261     104.487  92.572 103.191  1.00  9.56              
ATOM   4205  CG2 THR A 261     104.676  94.327 101.993  1.00  9.56              
ATOM   4206 1HG2 THR A 261     105.485  93.874 101.419  1.00  9.56              
ATOM   4207 2HG2 THR A 261     103.747  94.187 101.439  1.00  9.56              
ATOM   4208 3HG2 THR A 261     104.861  95.395 102.110  1.00  9.56              
ATOM   4209  OG1 THR A 261     105.771  93.932 104.040  1.00  9.56              
ATOM   4210  HG1 THR A 261     106.464  93.967 103.373  1.00  9.56              
ATOM   4211  C   THR A 261     102.987  93.030 105.153  1.00  9.56              
ATOM   4212  O   THR A 261     102.183  92.191 104.764  1.00  9.56              
ATOM   4213  N   PHE A 262     103.564  93.053 106.363  1.00  9.57              
ATOM   4214  H   PHE A 262     103.840  93.966 106.683  1.00  9.57              
ATOM   4215  CA  PHE A 262     104.326  91.950 106.987  1.00  9.57              
ATOM   4216  HA  PHE A 262     105.314  91.957 106.528  1.00  9.57              
ATOM   4217  CB  PHE A 262     104.510  92.269 108.478  1.00  9.57              
ATOM   4218  HB1 PHE A 262     105.162  91.520 108.920  1.00  9.57              
ATOM   4219  HB2 PHE A 262     103.543  92.175 108.970  1.00  9.57              
ATOM   4220  CG  PHE A 262     105.093  93.637 108.789  1.00  9.57              
ATOM   4221  CD1 PHE A 262     104.396  94.524 109.631  1.00  9.57              
ATOM   4222  HD1 PHE A 262     103.433  94.245 110.038  1.00  9.57              
ATOM   4223  CE1 PHE A 262     104.960  95.767 109.968  1.00  9.57              
ATOM   4224  HE1 PHE A 262     104.430  96.440 110.631  1.00  9.57              
ATOM   4225  CZ  PHE A 262     106.217  96.135 109.454  1.00  9.57              
ATOM   4226  HZ  PHE A 262     106.654  97.085 109.727  1.00  9.57              
ATOM   4227  CE2 PHE A 262     106.902  95.265 108.586  1.00  9.57              
ATOM   4228  HE2 PHE A 262     107.866  95.546 108.182  1.00  9.57              
ATOM   4229  CD2 PHE A 262     106.343  94.016 108.261  1.00  9.57              
ATOM   4230  HD2 PHE A 262     106.886  93.347 107.613  1.00  9.57              
ATOM   4231  C   PHE A 262     103.751  90.530 106.810  1.00  9.57              
ATOM   4232  O   PHE A 262     102.602  90.199 107.077  1.00  9.57              
ATOM   4233  N   GLN A 263     104.617  89.627 106.388  1.00 12.07              
ATOM   4234  H   GLN A 263     105.588  89.889 106.320  1.00 12.07              
ATOM   4235  CA  GLN A 263     104.217  88.429 105.663  1.00 12.07              
ATOM   4236  HA  GLN A 263     103.216  88.118 105.951  1.00 12.07              
ATOM   4237  CB  GLN A 263     104.245  88.811 104.160  1.00 12.07              
ATOM   4238  HB1 GLN A 263     103.506  89.596 103.991  1.00 12.07              
ATOM   4239  HB2 GLN A 263     103.959  87.955 103.561  1.00 12.07              
ATOM   4240  CG  GLN A 263     105.618  89.304 103.656  1.00 12.07              
ATOM   4241  HG1 GLN A 263     106.294  88.456 103.566  1.00 12.07              
ATOM   4242  HG2 GLN A 263     106.057  89.989 104.379  1.00 12.07              
ATOM   4243  CD  GLN A 263     105.602  90.021 102.313  1.00 12.07              
ATOM   4244  OE1 GLN A 263     104.951  89.649 101.351  1.00 12.07              
ATOM   4245  NE2 GLN A 263     106.423  91.033 102.182  1.00 12.07              
ATOM   4246 1HE2 GLN A 263     107.024  91.295 102.944  1.00 12.07              
ATOM   4247 2HE2 GLN A 263     106.529  91.450 101.260  1.00 12.07              
ATOM   4248  C   GLN A 263     105.236  87.342 106.023  1.00 12.07              
ATOM   4249  O   GLN A 263     106.440  87.566 105.914  1.00 12.07              
ATOM   4250  N   ASN A 264     104.773  86.232 106.588  1.00 14.17              
ATOM   4251  H   ASN A 264     103.798  86.026 106.417  1.00 14.17              
ATOM   4252  CA  ASN A 264     105.511  85.257 107.401  1.00 14.17              
ATOM   4253  HA  ASN A 264     104.733  84.792 108.009  1.00 14.17              
ATOM   4254  CB  ASN A 264     106.045  84.120 106.511  1.00 14.17              
ATOM   4255  HB1 ASN A 264     107.029  83.811 106.864  1.00 14.17              
ATOM   4256  HB2 ASN A 264     106.134  84.447 105.477  1.00 14.17              
ATOM   4257  CG  ASN A 264     105.123  82.908 106.584  1.00 14.17              
ATOM   4258  OD1 ASN A 264     105.442  81.920 107.219  1.00 14.17              
ATOM   4259  ND2 ASN A 264     103.951  82.952 105.989  1.00 14.17              
ATOM   4260 1HD2 ASN A 264     103.657  83.751 105.431  1.00 14.17              
ATOM   4261 2HD2 ASN A 264     103.335  82.160 106.101  1.00 14.17              
ATOM   4262  C   ASN A 264     106.445  85.784 108.519  1.00 14.17              
ATOM   4263  O   ASN A 264     107.000  85.007 109.294  1.00 14.17              
ATOM   4264  N   ILE A 265     106.517  87.104 108.694  1.00 12.73              
ATOM   4265  H   ILE A 265     106.147  87.680 107.955  1.00 12.73              
ATOM   4266  CA  ILE A 265     107.037  87.788 109.880  1.00 12.73              
ATOM   4267  HA  ILE A 265     107.981  87.320 110.162  1.00 12.73              
ATOM   4268  CB  ILE A 265     107.332  89.276 109.557  1.00 12.73              
ATOM   4269  HB  ILE A 265     106.403  89.727 109.211  1.00 12.73              
ATOM   4270  CG2 ILE A 265     107.818  90.040 110.807  1.00 12.73              
ATOM   4271 1HG2 ILE A 265     108.013  91.085 110.568  1.00 12.73              
ATOM   4272 2HG2 ILE A 265     107.060  90.031 111.590  1.00 12.73              
ATOM   4273 3HG2 ILE A 265     108.734  89.588 111.190  1.00 12.73              
ATOM   4274  CG1 ILE A 265     108.388  89.409 108.430  1.00 12.73              
ATOM   4275 1HG1 ILE A 265     108.184  88.695 107.634  1.00 12.73              
ATOM   4276 2HG1 ILE A 265     109.377  89.177 108.828  1.00 12.73              
ATOM   4277  CD1 ILE A 265     108.421  90.796 107.776  1.00 12.73              
ATOM   4278  HD1 ILE A 265     109.150  90.791 106.965  1.00 12.73              
ATOM   4279  HD2 ILE A 265     107.440  91.030 107.364  1.00 12.73              
ATOM   4280  HD3 ILE A 265     108.709  91.559 108.497  1.00 12.73              
ATOM   4281  C   ILE A 265     106.066  87.605 111.030  1.00 12.73              
ATOM   4282  O   ILE A 265     105.152  88.405 111.200  1.00 12.73              
ATOM   4283  N   ILE A 266     106.228  86.524 111.794  1.00 13.40              
ATOM   4284  H   ILE A 266     106.974  85.883 111.563  1.00 13.40              
ATOM   4285  CA  ILE A 266     105.411  86.256 112.977  1.00 13.40              
ATOM   4286  HA  ILE A 266     104.378  86.461 112.703  1.00 13.40              
ATOM   4287  CB  ILE A 266     105.449  84.768 113.413  1.00 13.40              
ATOM   4288  HB  ILE A 266     106.448  84.533 113.786  1.00 13.40              
ATOM   4289  CG2 ILE A 266     104.423  84.519 114.542  1.00 13.40              
ATOM   4290 1HG2 ILE A 266     104.563  83.531 114.976  1.00 13.40              
ATOM   4291 2HG2 ILE A 266     104.548  85.237 115.352  1.00 13.40              
ATOM   4292 3HG2 ILE A 266     103.412  84.619 114.155  1.00 13.40              
ATOM   4293  CG1 ILE A 266     105.136  83.836 112.216  1.00 13.40              
ATOM   4294 1HG1 ILE A 266     105.922  83.944 111.470  1.00 13.40              
ATOM   4295 2HG1 ILE A 266     104.194  84.140 111.755  1.00 13.40              
ATOM   4296  CD1 ILE A 266     105.049  82.342 112.558  1.00 13.40              
ATOM   4297  HD1 ILE A 266     104.974  81.770 111.632  1.00 13.40              
ATOM   4298  HD2 ILE A 266     105.944  82.032 113.096  1.00 13.40              
ATOM   4299  HD3 ILE A 266     104.162  82.140 113.157  1.00 13.40              
ATOM   4300  C   ILE A 266     105.770  87.236 114.098  1.00 13.40              
ATOM   4301  O   ILE A 266     106.465  86.898 115.058  1.00 13.40              
ATOM   4302  N   THR A 267     105.266  88.463 113.976  1.00 12.90              
ATOM   4303  H   THR A 267     104.869  88.736 113.082  1.00 12.90              
ATOM   4304  CA  THR A 267     104.949  89.326 115.110  1.00 12.90              
ATOM   4305  HA  THR A 267     105.878  89.750 115.490  1.00 12.90              
ATOM   4306  CB  THR A 267     104.035  90.484 114.681  1.00 12.90              
ATOM   4307  HB  THR A 267     103.021  90.122 114.535  1.00 12.90              
ATOM   4308  CG2 THR A 267     104.032  91.614 115.695  1.00 12.90              
ATOM   4309 1HG2 THR A 267     103.395  92.429 115.353  1.00 12.90              
ATOM   4310 2HG2 THR A 267     103.644  91.243 116.641  1.00 12.90              
ATOM   4311 3HG2 THR A 267     105.046  91.989 115.840  1.00 12.90              
ATOM   4312  OG1 THR A 267     104.479  91.050 113.472  1.00 12.90              
ATOM   4313  HG1 THR A 267     103.825  91.704 113.211  1.00 12.90              
ATOM   4314  C   THR A 267     104.302  88.476 116.192  1.00 12.90              
ATOM   4315  O   THR A 267     103.205  87.947 116.019  1.00 12.90              
ATOM   4316  N   THR A 268     105.050  88.269 117.270  1.00 14.95              
ATOM   4317  H   THR A 268     105.958  88.707 117.308  1.00 14.95              
ATOM   4318  CA  THR A 268     104.630  87.449 118.411  1.00 14.95              
ATOM   4319  HA  THR A 268     103.740  86.876 118.149  1.00 14.95              
ATOM   4320  CB  THR A 268     105.729  86.442 118.782  1.00 14.95              
ATOM   4321  HB  THR A 268     106.627  86.979 119.090  1.00 14.95              
ATOM   4322  CG2 THR A 268     105.301  85.487 119.893  1.00 14.95              
ATOM   4323 1HG2 THR A 268     106.087  84.751 120.060  1.00 14.95              
ATOM   4324 2HG2 THR A 268     105.142  86.040 120.819  1.00 14.95              
ATOM   4325 3HG2 THR A 268     104.379  84.978 119.612  1.00 14.95              
ATOM   4326  OG1 THR A 268     106.034  85.631 117.665  1.00 14.95              
ATOM   4327  HG1 THR A 268     106.270  86.210 116.923  1.00 14.95              
ATOM   4328  C   THR A 268     104.244  88.341 119.585  1.00 14.95              
ATOM   4329  O   THR A 268     103.313  88.052 120.329  1.00 14.95              
ATOM   4330  N   ASP A 269     104.883  89.498 119.646  1.00 13.95              
ATOM   4331  H   ASP A 269     105.692  89.640 119.056  1.00 13.95              
ATOM   4332  CA  ASP A 269     104.515  90.682 120.387  1.00 13.95              
ATOM   4333  HA  ASP A 269     103.540  90.564 120.862  1.00 13.95              
ATOM   4334  CB  ASP A 269     105.605  90.903 121.459  1.00 13.95              
ATOM   4335  HB1 ASP A 269     105.670  90.014 122.088  1.00 13.95              
ATOM   4336  HB2 ASP A 269     105.283  91.730 122.094  1.00 13.95              
ATOM   4337  CG  ASP A 269     107.012  91.226 120.902  1.00 13.95              
ATOM   4338  OD1 ASP A 269     107.495  90.625 119.910  1.00 13.95              
ATOM   4339  OD2 ASP A 269     107.656  92.156 121.425  1.00 13.95              
ATOM   4340  C   ASP A 269     104.484  91.837 119.395  1.00 13.95              
ATOM   4341  O   ASP A 269     105.311  91.905 118.483  1.00 13.95              
ATOM   4342  N   GLU A 270     103.545  92.760 119.533  1.00 15.72              
ATOM   4343  H   GLU A 270     102.842  92.679 120.267  1.00 15.72              
ATOM   4344  CA  GLU A 270     103.571  93.985 118.734  1.00 15.72              
ATOM   4345  HA  GLU A 270     103.752  93.672 117.705  1.00 15.72              
ATOM   4346  CB  GLU A 270     102.236  94.741 118.647  1.00 15.72              
ATOM   4347  HB1 GLU A 270     101.480  94.059 118.253  1.00 15.72              
ATOM   4348  HB2 GLU A 270     102.376  95.535 117.921  1.00 15.72              
ATOM   4349  CG  GLU A 270     101.718  95.366 119.941  1.00 15.72              
ATOM   4350  HG1 GLU A 270     100.695  95.719 119.790  1.00 15.72              
ATOM   4351  HG2 GLU A 270     102.332  96.215 120.210  1.00 15.72              
ATOM   4352  CD  GLU A 270     101.761  94.318 121.032  1.00 15.72              
ATOM   4353  OE1 GLU A 270     102.627  94.413 121.932  1.00 15.72              
ATOM   4354  OE2 GLU A 270     101.060  93.305 120.839  1.00 15.72              
ATOM   4355  C   GLU A 270     104.757  94.889 119.060  1.00 15.72              
ATOM   4356  O   GLU A 270     105.480  95.342 118.168  1.00 15.72              
ATOM   4357  N   ALA A 271     105.005  95.077 120.349  1.00 16.64              
ATOM   4358  H   ALA A 271     104.364  94.630 121.006  1.00 16.64              
ATOM   4359  CA  ALA A 271     105.952  96.031 120.894  1.00 16.64              
ATOM   4360  HA  ALA A 271     105.886  95.851 121.968  1.00 16.64              
ATOM   4361  CB  ALA A 271     107.389  95.655 120.562  1.00 16.64              
ATOM   4362  HB1 ALA A 271     107.532  95.781 119.501  1.00 16.64              
ATOM   4363  HB2 ALA A 271     108.083  96.280 121.123  1.00 16.64              
ATOM   4364  HB3 ALA A 271     107.559  94.615 120.834  1.00 16.64              
ATOM   4365  C   ALA A 271     105.564  97.490 120.806  1.00 16.64              
ATOM   4366  O   ALA A 271     106.441  98.308 121.068  1.00 16.64              
ATOM   4367  N   VAL A 272     104.272  97.740 120.526  1.00 17.30              
ATOM   4368  H   VAL A 272     103.743  96.894 120.353  1.00 17.30              
ATOM   4369  CA  VAL A 272     103.438  98.963 120.411  1.00 17.30              
ATOM   4370  HA  VAL A 272     102.625  98.710 119.729  1.00 17.30              
ATOM   4371  CB  VAL A 272     102.768  99.348 121.746  1.00 17.30              
ATOM   4372  HB  VAL A 272     102.191 100.260 121.584  1.00 17.30              
ATOM   4373  CG1 VAL A 272     101.788  98.265 122.201  1.00 17.30              
ATOM   4374 1HG1 VAL A 272     101.232  98.611 123.070  1.00 17.30              
ATOM   4375 2HG1 VAL A 272     101.090  98.041 121.394  1.00 17.30              
ATOM   4376 3HG1 VAL A 272     102.321  97.349 122.462  1.00 17.30              
ATOM   4377  CG2 VAL A 272     103.755  99.612 122.892  1.00 17.30              
ATOM   4378 1HG2 VAL A 272     103.208  99.889 123.793  1.00 17.30              
ATOM   4379 2HG2 VAL A 272     104.341  98.716 123.104  1.00 17.30              
ATOM   4380 3HG2 VAL A 272     104.428 100.427 122.628  1.00 17.30              
ATOM   4381  C   VAL A 272     104.099 100.192 119.776  1.00 17.30              
ATOM   4382  O   VAL A 272     103.460 100.908 119.020  1.00 17.30              
ATOM   4383  N   SER A 273     105.384 100.399 120.033  1.00 12.16              
ATOM   4384  H   SER A 273     105.792  99.788 120.727  1.00 12.16              
ATOM   4385  CA  SER A 273     106.264 101.438 119.550  1.00 12.16              
ATOM   4386  HA  SER A 273     105.731 102.011 118.796  1.00 12.16              
ATOM   4387  CB  SER A 273     106.520 102.462 120.664  1.00 12.16              
ATOM   4388  HB1 SER A 273     105.583 102.967 120.904  1.00 12.16              
ATOM   4389  HB2 SER A 273     107.231 103.210 120.313  1.00 12.16              
ATOM   4390  OG  SER A 273     107.029 101.847 121.835  1.00 12.16              
ATOM   4391  HG  SER A 273     107.291 102.551 122.436  1.00 12.16              
ATOM   4392  C   SER A 273     107.618 101.009 118.923  1.00 12.16              
ATOM   4393  O   SER A 273     108.232 101.817 118.244  1.00 12.16              
ATOM   4394  N   ARG A 274     108.099  99.758 119.036  1.00 12.96              
ATOM   4395  H   ARG A 274     107.587  99.144 119.664  1.00 12.96              
ATOM   4396  CA  ARG A 274     109.357  99.244 118.402  1.00 12.96              
ATOM   4397  HA  ARG A 274     110.203  99.778 118.835  1.00 12.96              
ATOM   4398  CB  ARG A 274     109.452  97.745 118.794  1.00 12.96              
ATOM   4399  HB1 ARG A 274     108.534  97.279 118.445  1.00 12.96              
ATOM   4400  HB2 ARG A 274     109.467  97.689 119.883  1.00 12.96              
ATOM   4401  CG  ARG A 274     110.631  96.899 118.263  1.00 12.96              
ATOM   4402  HG1 ARG A 274     111.560  97.329 118.640  1.00 12.96              
ATOM   4403  HG2 ARG A 274     110.666  96.932 117.175  1.00 12.96              
ATOM   4404  CD  ARG A 274     110.562  95.416 118.707  1.00 12.96              
ATOM   4405  HD1 ARG A 274     110.534  95.386 119.799  1.00 12.96              
ATOM   4406  HD2 ARG A 274     111.477  94.916 118.381  1.00 12.96              
ATOM   4407  NE  ARG A 274     109.396  94.670 118.170  1.00 12.96              
ATOM   4408  HE  ARG A 274     108.798  95.129 117.503  1.00 12.96              
ATOM   4409  CZ  ARG A 274     108.930  93.496 118.587  1.00 12.96              
ATOM   4410  NH1 ARG A 274     107.773  93.078 118.182  1.00 12.96              
ATOM   4411 1HH1 ARG A 274     107.087  93.704 117.790  1.00 12.96              
ATOM   4412 2HH1 ARG A 274     107.391  92.227 118.602  1.00 12.96              
ATOM   4413  NH2 ARG A 274     109.547  92.728 119.438  1.00 12.96              
ATOM   4414 1HH2 ARG A 274     110.348  93.048 119.933  1.00 12.96              
ATOM   4415 2HH2 ARG A 274     108.949  92.025 119.893  1.00 12.96              
ATOM   4416  C   ARG A 274     109.447  99.472 116.882  1.00 12.96              
ATOM   4417  O   ARG A 274     109.979 100.462 116.361  1.00 12.96              
ATOM   4418  N   LEU A 275     108.834  98.554 116.135  1.00 12.77              
ATOM   4419  H   LEU A 275     108.329  97.823 116.607  1.00 12.77              
ATOM   4420  CA  LEU A 275     108.742  98.641 114.679  1.00 12.77              
ATOM   4421  HA  LEU A 275     109.755  98.744 114.333  1.00 12.77              
ATOM   4422  CB  LEU A 275     108.162  97.320 114.125  1.00 12.77              
ATOM   4423  HB1 LEU A 275     107.989  97.439 113.054  1.00 12.77              
ATOM   4424  HB2 LEU A 275     107.191  97.137 114.586  1.00 12.77              
ATOM   4425  CG  LEU A 275     109.053  96.077 114.328  1.00 12.77              
ATOM   4426  HG  LEU A 275     109.299  95.969 115.385  1.00 12.77              
ATOM   4427  CD1 LEU A 275     108.310  94.816 113.887  1.00 12.77              
ATOM   4428 1HD1 LEU A 275     108.947  93.940 114.016  1.00 12.77              
ATOM   4429 2HD1 LEU A 275     107.412  94.680 114.491  1.00 12.77              
ATOM   4430 3HD1 LEU A 275     108.019  94.895 112.838  1.00 12.77              
ATOM   4431  CD2 LEU A 275     110.350  96.165 113.520  1.00 12.77              
ATOM   4432 1HD2 LEU A 275     110.915  95.238 113.622  1.00 12.77              
ATOM   4433 2HD2 LEU A 275     110.119  96.327 112.466  1.00 12.77              
ATOM   4434 3HD2 LEU A 275     110.972  96.980 113.885  1.00 12.77              
ATOM   4435  C   LEU A 275     107.927  99.849 114.191  1.00 12.77              
ATOM   4436  O   LEU A 275     107.739 100.136 113.009  1.00 12.77              
ATOM   4437  N   LEU A 276     107.402 100.573 115.153  1.00 11.22              
ATOM   4438  H   LEU A 276     107.668 100.384 116.105  1.00 11.22              
ATOM   4439  CA  LEU A 276     106.314 101.449 114.938  1.00 11.22              
ATOM   4440  HA  LEU A 276     105.878 101.264 113.959  1.00 11.22              
ATOM   4441  CB  LEU A 276     105.259 101.064 115.987  1.00 11.22              
ATOM   4442  HB1 LEU A 276     104.434 101.706 115.776  1.00 11.22              
ATOM   4443  HB2 LEU A 276     105.634 101.358 116.953  1.00 11.22              
ATOM   4444  CG  LEU A 276     104.662  99.631 116.120  1.00 11.22              
ATOM   4445  HG  LEU A 276     103.712  99.743 116.635  1.00 11.22              
ATOM   4446  CD1 LEU A 276     104.380  98.917 114.802  1.00 11.22              
ATOM   4447 1HD1 LEU A 276     105.263  98.874 114.169  1.00 11.22              
ATOM   4448 2HD1 LEU A 276     104.026  97.905 115.008  1.00 11.22              
ATOM   4449 3HD1 LEU A 276     103.564  99.422 114.306  1.00 11.22              
ATOM   4450  CD2 LEU A 276     105.478  98.645 116.951  1.00 11.22              
ATOM   4451 1HD2 LEU A 276     105.854  99.123 117.840  1.00 11.22              
ATOM   4452 2HD2 LEU A 276     104.814  97.833 117.260  1.00 11.22              
ATOM   4453 3HD2 LEU A 276     106.287  98.227 116.372  1.00 11.22              
ATOM   4454  C   LEU A 276     106.759 102.893 114.947  1.00 11.22              
ATOM   4455  O   LEU A 276     106.353 103.609 114.052  1.00 11.22              
ATOM   4456  N   GLU A 277     107.714 103.287 115.778  1.00 11.06              
ATOM   4457  H   GLU A 277     107.963 102.707 116.572  1.00 11.06              
ATOM   4458  CA  GLU A 277     108.646 104.347 115.414  1.00 11.06              
ATOM   4459  HA  GLU A 277     108.075 105.249 115.190  1.00 11.06              
ATOM   4460  CB  GLU A 277     109.588 104.674 116.585  1.00 11.06              
ATOM   4461  HB1 GLU A 277     110.561 104.970 116.190  1.00 11.06              
ATOM   4462  HB2 GLU A 277     109.740 103.785 117.197  1.00 11.06              
ATOM   4463  CG  GLU A 277     109.062 105.829 117.462  1.00 11.06              
ATOM   4464  HG1 GLU A 277     109.276 106.768 116.945  1.00 11.06              
ATOM   4465  HG2 GLU A 277     109.628 105.843 118.397  1.00 11.06              
ATOM   4466  CD  GLU A 277     107.552 105.765 117.760  1.00 11.06              
ATOM   4467  OE1 GLU A 277     107.163 105.179 118.793  1.00 11.06              
ATOM   4468  OE2 GLU A 277     106.777 106.294 116.924  1.00 11.06              
ATOM   4469  C   GLU A 277     109.352 104.020 114.086  1.00 11.06              
ATOM   4470  O   GLU A 277     109.505 104.965 113.309  1.00 11.06              
ATOM   4471  N   VAL A 278     109.622 102.736 113.713  1.00 12.29              
ATOM   4472  H   VAL A 278     109.468 101.969 114.351  1.00 12.29              
ATOM   4473  CA  VAL A 278     110.004 102.516 112.280  1.00 12.29              
ATOM   4474  HA  VAL A 278     110.850 103.177 112.123  1.00 12.29              
ATOM   4475  CB  VAL A 278     110.447 101.097 111.757  1.00 12.29              
ATOM   4476  HB  VAL A 278     111.334 101.324 111.192  1.00 12.29              
ATOM   4477  CG1 VAL A 278     110.968 100.052 112.733  1.00 12.29              
ATOM   4478 1HG1 VAL A 278     111.136 100.468 113.726  1.00 12.29              
ATOM   4479 2HG1 VAL A 278     110.273  99.225 112.754  1.00 12.29              
ATOM   4480 3HG1 VAL A 278     111.891  99.631 112.346  1.00 12.29              
ATOM   4481  CG2 VAL A 278     109.660 100.374 110.641  1.00 12.29              
ATOM   4482 1HG2 VAL A 278     110.056  99.372 110.479  1.00 12.29              
ATOM   4483 2HG2 VAL A 278     109.797 100.915 109.711  1.00 12.29              
ATOM   4484 3HG2 VAL A 278     108.597 100.310 110.843  1.00 12.29              
ATOM   4485  C   VAL A 278     109.054 103.047 111.249  1.00 12.29              
ATOM   4486  O   VAL A 278     109.534 103.612 110.269  1.00 12.29              
ATOM   4487  N   LEU A 279     107.751 102.907 111.460  1.00 10.56              
ATOM   4488  H   LEU A 279     107.412 102.472 112.307  1.00 10.56              
ATOM   4489  CA  LEU A 279     106.853 103.675 110.614  1.00 10.56              
ATOM   4490  HA  LEU A 279     107.424 104.331 109.957  1.00 10.56              
ATOM   4491  CB  LEU A 279     106.006 102.765 109.708  1.00 10.56              
ATOM   4492  HB1 LEU A 279     104.981 103.120 109.725  1.00 10.56              
ATOM   4493  HB2 LEU A 279     105.981 101.759 110.125  1.00 10.56              
ATOM   4494  CG  LEU A 279     106.437 102.674 108.223  1.00 10.56              
ATOM   4495  HG  LEU A 279     105.589 102.266 107.675  1.00 10.56              
ATOM   4496  CD1 LEU A 279     106.829 103.992 107.547  1.00 10.56              
ATOM   4497 1HD1 LEU A 279     106.841 103.860 106.466  1.00 10.56              
ATOM   4498 2HD1 LEU A 279     106.127 104.782 107.803  1.00 10.56              
ATOM   4499 3HD1 LEU A 279     107.824 104.311 107.862  1.00 10.56              
ATOM   4500  CD2 LEU A 279     107.606 101.720 108.022  1.00 10.56              
ATOM   4501 1HD2 LEU A 279     108.491 102.150 108.479  1.00 10.56              
ATOM   4502 2HD2 LEU A 279     107.395 100.754 108.477  1.00 10.56              
ATOM   4503 3HD2 LEU A 279     107.793 101.583 106.957  1.00 10.56              
ATOM   4504  C   LEU A 279     106.088 104.704 111.472  1.00 10.56              
ATOM   4505  O   LEU A 279     104.884 104.633 111.698  1.00 10.56              
ATOM   4506  N   ASP A 280     106.822 105.686 111.993  1.00 11.29              
ATOM   4507  H   ASP A 280     107.829 105.585 111.949  1.00 11.29              
ATOM   4508  CA  ASP A 280     106.311 107.069 111.952  1.00 11.29              
ATOM   4509  HA  ASP A 280     105.269 107.093 112.284  1.00 11.29              
ATOM   4510  CB  ASP A 280     107.157 107.915 112.929  1.00 11.29              
ATOM   4511  HB1 ASP A 280     108.207 107.835 112.643  1.00 11.29              
ATOM   4512  HB2 ASP A 280     107.057 107.511 113.936  1.00 11.29              
ATOM   4513  CG  ASP A 280     106.761 109.398 112.962  1.00 11.29              
ATOM   4514  OD1 ASP A 280     107.665 110.259 112.880  1.00 11.29              
ATOM   4515  OD2 ASP A 280     105.540 109.682 112.955  1.00 11.29              
ATOM   4516  C   ASP A 280     106.370 107.621 110.531  1.00 11.29              
ATOM   4517  O   ASP A 280     107.085 107.114 109.670  1.00 11.29              
ATOM   4518  N   GLY A 281     105.589 108.665 110.265  1.00 10.23              
ATOM   4519  H   GLY A 281     105.104 109.092 111.050  1.00 10.23              
ATOM   4520  CA  GLY A 281     105.438 109.243 108.931  1.00 10.23              
ATOM   4521  HA1 GLY A 281     106.412 109.589 108.589  1.00 10.23              
ATOM   4522  HA2 GLY A 281     104.767 110.098 108.998  1.00 10.23              
ATOM   4523  C   GLY A 281     104.892 108.321 107.855  1.00 10.23              
ATOM   4524  O   GLY A 281     104.737 108.754 106.718  1.00 10.23              
ATOM   4525  N   SER A 282     104.530 107.096 108.221  1.00 10.66              
ATOM   4526  H   SER A 282     104.744 106.809 109.165  1.00 10.66              
ATOM   4527  CA  SER A 282     103.575 106.269 107.512  1.00 10.66              
ATOM   4528  HA  SER A 282     104.009 105.934 106.571  1.00 10.66              
ATOM   4529  CB  SER A 282     103.230 105.051 108.370  1.00 10.66              
ATOM   4530  HB1 SER A 282     104.045 104.339 108.321  1.00 10.66              
ATOM   4531  HB2 SER A 282     102.325 104.582 107.994  1.00 10.66              
ATOM   4532  OG  SER A 282     102.994 105.411 109.707  1.00 10.66              
ATOM   4533  HG  SER A 282     102.081 105.739 109.752  1.00 10.66              
ATOM   4534  C   SER A 282     102.278 107.037 107.270  1.00 10.66              
ATOM   4535  O   SER A 282     101.652 107.494 108.226  1.00 10.66              
ATOM   4536  N   PRO A 283     101.808 107.087 106.025  1.00 11.26              
ATOM   4537  CD  PRO A 283     102.580 107.161 104.789  1.00 11.26              
ATOM   4538  HD1 PRO A 283     102.933 106.172 104.494  1.00 11.26              
ATOM   4539  HD2 PRO A 283     103.420 107.842 104.901  1.00 11.26              
ATOM   4540  CG  PRO A 283     101.614 107.716 103.734  1.00 11.26              
ATOM   4541  HG1 PRO A 283     101.352 106.930 103.024  1.00 11.26              
ATOM   4542  HG2 PRO A 283     102.047 108.568 103.208  1.00 11.26              
ATOM   4543  CB  PRO A 283     100.378 108.138 104.546  1.00 11.26              
ATOM   4544  HB1 PRO A 283      99.460 108.086 103.960  1.00 11.26              
ATOM   4545  HB2 PRO A 283     100.518 109.152 104.923  1.00 11.26              
ATOM   4546  CA  PRO A 283     100.396 107.154 105.724  1.00 11.26              
ATOM   4547  HA  PRO A 283      99.801 107.529 106.558  1.00 11.26              
ATOM   4548  C   PRO A 283      99.923 105.740 105.323  1.00 11.26              
ATOM   4549  O   PRO A 283      99.392 105.570 104.225  1.00 11.26              
ATOM   4550  N   VAL A 284     100.337 104.702 106.074  1.00 10.89              
ATOM   4551  H   VAL A 284     100.560 104.891 107.043  1.00 10.89              
ATOM   4552  CA  VAL A 284     100.447 103.310 105.579  1.00 10.89              
ATOM   4553  HA  VAL A 284     101.085 103.343 104.696  1.00 10.89              
ATOM   4554  CB  VAL A 284     101.172 102.372 106.577  1.00 10.89              
ATOM   4555  HB  VAL A 284     100.887 102.641 107.595  1.00 10.89              
ATOM   4556  CG1 VAL A 284     100.933 100.867 106.378  1.00 10.89              
ATOM   4557 1HG1 VAL A 284     101.497 100.305 107.122  1.00 10.89              
ATOM   4558 2HG1 VAL A 284      99.883 100.615 106.494  1.00 10.89              
ATOM   4559 3HG1 VAL A 284     101.252 100.567 105.380  1.00 10.89              
ATOM   4560  CG2 VAL A 284     102.693 102.528 106.405  1.00 10.89              
ATOM   4561 1HG2 VAL A 284     103.046 101.955 105.547  1.00 10.89              
ATOM   4562 2HG2 VAL A 284     102.959 103.564 106.210  1.00 10.89              
ATOM   4563 3HG2 VAL A 284     103.202 102.172 107.301  1.00 10.89              
ATOM   4564  C   VAL A 284      99.105 102.805 105.105  1.00 10.89              
ATOM   4565  O   VAL A 284      98.233 102.420 105.875  1.00 10.89              
ATOM   4566  N   SER A 285      98.955 102.866 103.787  1.00 12.74              
ATOM   4567  H   SER A 285      99.707 103.225 103.217  1.00 12.74              
ATOM   4568  CA  SER A 285      97.645 102.849 103.176  1.00 12.74              
ATOM   4569  HA  SER A 285      97.010 103.453 103.810  1.00 12.74              
ATOM   4570  CB  SER A 285      97.640 103.507 101.789  1.00 12.74              
ATOM   4571  HB1 SER A 285      96.635 103.879 101.583  1.00 12.74              
ATOM   4572  HB2 SER A 285      97.890 102.766 101.031  1.00 12.74              
ATOM   4573  OG  SER A 285      98.572 104.575 101.696  1.00 12.74              
ATOM   4574  HG  SER A 285      98.561 105.064 102.538  1.00 12.74              
ATOM   4575  C   SER A 285      97.058 101.432 103.094  1.00 12.74              
ATOM   4576  O   SER A 285      95.870 101.221 102.880  1.00 12.74              
ATOM   4577  N   TYR A 286      97.922 100.431 103.250  1.00 12.82              
ATOM   4578  H   TYR A 286      98.871 100.703 103.459  1.00 12.82              
ATOM   4579  CA  TYR A 286      97.638  99.004 103.314  1.00 12.82              
ATOM   4580  HA  TYR A 286      96.619  98.816 103.654  1.00 12.82              
ATOM   4581  CB  TYR A 286      97.883  98.335 101.940  1.00 12.82              
ATOM   4582  HB1 TYR A 286      98.039  97.269 102.116  1.00 12.82              
ATOM   4583  HB2 TYR A 286      98.819  98.714 101.529  1.00 12.82              
ATOM   4584  CG  TYR A 286      96.811  98.458 100.869  1.00 12.82              
ATOM   4585  CD1 TYR A 286      96.544  99.700 100.264  1.00 12.82              
ATOM   4586  HD1 TYR A 286      97.067 100.585 100.588  1.00 12.82              
ATOM   4587  CE1 TYR A 286      95.599  99.802  99.229  1.00 12.82              
ATOM   4588  HE1 TYR A 286      95.380 100.757  98.777  1.00 12.82              
ATOM   4589  CZ  TYR A 286      94.935  98.651  98.763  1.00 12.82              
ATOM   4590  OH  TYR A 286      94.043  98.760  97.747  1.00 12.82              
ATOM   4591  HH  TYR A 286      93.681  97.917  97.476  1.00 12.82              
ATOM   4592  CE2 TYR A 286      95.216  97.394  99.344  1.00 12.82              
ATOM   4593  HE2 TYR A 286      94.734  96.506  98.962  1.00 12.82              
ATOM   4594  CD2 TYR A 286      96.155  97.303 100.392  1.00 12.82              
ATOM   4595  HD2 TYR A 286      96.408  96.336 100.801  1.00 12.82              
ATOM   4596  C   TYR A 286      98.629  98.384 104.279  1.00 12.82              
ATOM   4597  O   TYR A 286      99.805  98.771 104.257  1.00 12.82              
ATOM   4598  N   ILE A 287      98.209  97.367 105.031  1.00 12.74              
ATOM   4599  H   ILE A 287      97.251  97.027 104.969  1.00 12.74              
ATOM   4600  CA  ILE A 287      99.188  96.529 105.712  1.00 12.74              
ATOM   4601  HA  ILE A 287     100.109  96.620 105.170  1.00 12.74              
ATOM   4602  CB  ILE A 287      99.514  97.029 107.143  1.00 12.74              
ATOM   4603  HB  ILE A 287      99.554  98.118 107.098  1.00 12.74              
ATOM   4604  CG2 ILE A 287      98.482  96.649 108.218  1.00 12.74              
ATOM   4605 1HG2 ILE A 287      97.478  96.769 107.821  1.00 12.74              
ATOM   4606 2HG2 ILE A 287      98.612  95.605 108.509  1.00 12.74              
ATOM   4607 3HG2 ILE A 287      98.599  97.281 109.096  1.00 12.74              
ATOM   4608  CG1 ILE A 287     100.923  96.541 107.547  1.00 12.74              
ATOM   4609 1HG1 ILE A 287     101.624  96.784 106.752  1.00 12.74              
ATOM   4610 2HG1 ILE A 287     100.918  95.458 107.666  1.00 12.74              
ATOM   4611  CD1 ILE A 287     101.455  97.174 108.837  1.00 12.74              
ATOM   4612  HD1 ILE A 287     102.498  96.891 108.970  1.00 12.74              
ATOM   4613  HD2 ILE A 287     101.386  98.261 108.779  1.00 12.74              
ATOM   4614  HD3 ILE A 287     100.886  96.811 109.690  1.00 12.74              
ATOM   4615  C   ILE A 287      98.779  95.086 105.601  1.00 12.74              
ATOM   4616  O   ILE A 287      97.781  94.677 106.191  1.00 12.74              
ATOM   4617  N   GLY A 288      99.513  94.293 104.812  1.00 11.13              
ATOM   4618  H   GLY A 288     100.378  94.606 104.393  1.00 11.13              
ATOM   4619  CA  GLY A 288      99.182  92.883 104.907  1.00 11.13              
ATOM   4620  HA1 GLY A 288      99.703  92.324 104.130  1.00 11.13              
ATOM   4621  HA2 GLY A 288      98.109  92.719 104.799  1.00 11.13              
ATOM   4622  C   GLY A 288      99.664  92.399 106.263  1.00 11.13              
ATOM   4623  O   GLY A 288     100.548  92.984 106.899  1.00 11.13              
ATOM   4624  N   LEU A 289      99.055  91.310 106.676  1.00 12.01              
ATOM   4625  H   LEU A 289      98.339  90.899 106.095  1.00 12.01              
ATOM   4626  CA  LEU A 289      99.562  90.451 107.712  1.00 12.01              
ATOM   4627  HA  LEU A 289     100.614  90.602 107.862  1.00 12.01              
ATOM   4628  CB  LEU A 289      98.858  90.758 109.048  1.00 12.01              
ATOM   4629  HB1 LEU A 289      99.094  89.968 109.762  1.00 12.01              
ATOM   4630  HB2 LEU A 289      97.791  90.749 108.877  1.00 12.01              
ATOM   4631  CG  LEU A 289      99.179  92.124 109.683  1.00 12.01              
ATOM   4632  HG  LEU A 289      98.877  92.923 109.007  1.00 12.01              
ATOM   4633  CD1 LEU A 289      98.384  92.273 110.980  1.00 12.01              
ATOM   4634 1HD1 LEU A 289      98.545  93.265 111.398  1.00 12.01              
ATOM   4635 2HD1 LEU A 289      97.321  92.140 110.780  1.00 12.01              
ATOM   4636 3HD1 LEU A 289      98.709  91.531 111.708  1.00 12.01              
ATOM   4637  CD2 LEU A 289     100.647  92.312 110.069  1.00 12.01              
ATOM   4638 1HD2 LEU A 289     100.790  93.315 110.468  1.00 12.01              
ATOM   4639 2HD2 LEU A 289     100.936  91.580 110.821  1.00 12.01              
ATOM   4640 3HD2 LEU A 289     101.279  92.202 109.192  1.00 12.01              
ATOM   4641  C   LEU A 289      99.295  89.053 107.181  1.00 12.01              
ATOM   4642  O   LEU A 289      98.214  88.804 106.640  1.00 12.01              
ATOM   4643  N   GLU A 290     100.281  88.171 107.213  1.00 12.06              
ATOM   4644  H   GLU A 290     101.193  88.465 107.531  1.00 12.06              
ATOM   4645  CA  GLU A 290      99.992  86.787 106.830  1.00 12.06              
ATOM   4646  HA  GLU A 290      99.118  86.754 106.200  1.00 12.06              
ATOM   4647  CB  GLU A 290     101.142  86.195 105.992  1.00 12.06              
ATOM   4648  HB1 GLU A 290     101.006  85.121 105.907  1.00 12.06              
ATOM   4649  HB2 GLU A 290     102.077  86.371 106.519  1.00 12.06              
ATOM   4650  CG  GLU A 290     101.232  86.689 104.541  1.00 12.06              
ATOM   4651  HG1 GLU A 290     101.419  87.764 104.533  1.00 12.06              
ATOM   4652  HG2 GLU A 290     100.277  86.502 104.044  1.00 12.06              
ATOM   4653  CD  GLU A 290     102.354  85.954 103.784  1.00 12.06              
ATOM   4654  OE1 GLU A 290     103.214  85.320 104.437  1.00 12.06              
ATOM   4655  OE2 GLU A 290     102.456  86.080 102.543  1.00 12.06              
ATOM   4656  C   GLU A 290      99.635  85.937 108.047  1.00 12.06              
ATOM   4657  O   GLU A 290      98.719  86.278 108.784  1.00 12.06              
ATOM   4658  N   ASP A 291     100.336  84.825 108.254  1.00 10.87              
ATOM   4659  H   ASP A 291     101.043  84.585 107.571  1.00 10.87              
ATOM   4660  CA  ASP A 291      99.920  83.737 109.132  1.00 10.87              
ATOM   4661  HA  ASP A 291      98.829  83.758 109.180  1.00 10.87              
ATOM   4662  CB  ASP A 291     100.280  82.396 108.479  1.00 10.87              
ATOM   4663  HB1 ASP A 291      99.855  81.578 109.062  1.00 10.87              
ATOM   4664  HB2 ASP A 291     101.365  82.283 108.444  1.00 10.87              
ATOM   4665  CG  ASP A 291      99.703  82.371 107.059  1.00 10.87              
ATOM   4666  OD1 ASP A 291      98.460  82.346 106.898  1.00 10.87              
ATOM   4667  OD2 ASP A 291     100.472  82.602 106.103  1.00 10.87              
ATOM   4668  C   ASP A 291     100.388  83.928 110.583  1.00 10.87              
ATOM   4669  O   ASP A 291     100.804  83.022 111.309  1.00 10.87              
ATOM   4670  N   ILE A 292     100.337  85.186 110.998  1.00  8.83              
ATOM   4671  H   ILE A 292      99.859  85.823 110.369  1.00  8.83              
ATOM   4672  CA  ILE A 292     100.940  85.757 112.182  1.00  8.83              
ATOM   4673  HA  ILE A 292     101.919  85.297 112.320  1.00  8.83              
ATOM   4674  CB  ILE A 292     101.170  87.271 111.936  1.00  8.83              
ATOM   4675  HB  ILE A 292     100.229  87.752 111.699  1.00  8.83              
ATOM   4676  CG2 ILE A 292     101.707  87.973 113.188  1.00  8.83              
ATOM   4677 1HG2 ILE A 292     101.765  89.045 113.011  1.00  8.83              
ATOM   4678 2HG2 ILE A 292     101.040  87.817 114.033  1.00  8.83              
ATOM   4679 3HG2 ILE A 292     102.691  87.596 113.445  1.00  8.83              
ATOM   4680  CG1 ILE A 292     102.105  87.474 110.716  1.00  8.83              
ATOM   4681 1HG1 ILE A 292     101.703  86.953 109.849  1.00  8.83              
ATOM   4682 2HG1 ILE A 292     103.073  87.030 110.933  1.00  8.83              
ATOM   4683  CD1 ILE A 292     102.291  88.931 110.278  1.00  8.83              
ATOM   4684  HD1 ILE A 292     102.951  88.958 109.412  1.00  8.83              
ATOM   4685  HD2 ILE A 292     101.328  89.355 110.004  1.00  8.83              
ATOM   4686  HD3 ILE A 292     102.742  89.526 111.070  1.00  8.83              
ATOM   4687  C   ILE A 292     100.090  85.440 113.395  1.00  8.83              
ATOM   4688  O   ILE A 292      98.985  85.942 113.541  1.00  8.83              
ATOM   4689  N   ARG A 293     100.622  84.590 114.273  1.00  7.97              
ATOM   4690  H   ARG A 293     101.511  84.192 114.017  1.00  7.97              
ATOM   4691  CA  ARG A 293     100.065  84.241 115.588  1.00  7.97              
ATOM   4692  HA  ARG A 293      99.002  84.022 115.473  1.00  7.97              
ATOM   4693  CB  ARG A 293     100.778  82.980 116.119  1.00  7.97              
ATOM   4694  HB1 ARG A 293     100.439  82.786 117.139  1.00  7.97              
ATOM   4695  HB2 ARG A 293     101.855  83.159 116.145  1.00  7.97              
ATOM   4696  CG  ARG A 293     100.476  81.730 115.274  1.00  7.97              
ATOM   4697  HG1 ARG A 293     100.739  81.900 114.228  1.00  7.97              
ATOM   4698  HG2 ARG A 293      99.405  81.530 115.326  1.00  7.97              
ATOM   4699  CD  ARG A 293     101.230  80.495 115.791  1.00  7.97              
ATOM   4700  HD1 ARG A 293     100.762  79.607 115.360  1.00  7.97              
ATOM   4701  HD2 ARG A 293     101.119  80.446 116.876  1.00  7.97              
ATOM   4702  NE  ARG A 293     102.656  80.508 115.397  1.00  7.97              
ATOM   4703  HE  ARG A 293     102.852  80.925 114.501  1.00  7.97              
ATOM   4704  CZ  ARG A 293     103.674  79.937 116.022  1.00  7.97              
ATOM   4705  NH1 ARG A 293     104.863  79.953 115.486  1.00  7.97              
ATOM   4706 1HH1 ARG A 293     105.012  80.419 114.607  1.00  7.97              
ATOM   4707 2HH1 ARG A 293     105.633  79.518 115.959  1.00  7.97              
ATOM   4708  NH2 ARG A 293     103.541  79.334 117.172  1.00  7.97              
ATOM   4709 1HH2 ARG A 293     102.637  79.332 117.611  1.00  7.97              
ATOM   4710 2HH2 ARG A 293     104.327  78.908 117.625  1.00  7.97              
ATOM   4711  C   ARG A 293     100.120  85.413 116.577  1.00  7.97              
ATOM   4712  O   ARG A 293     100.764  85.315 117.619  1.00  7.97              
ATOM   4713  N   LEU A 294      99.485  86.525 116.215  1.00  8.62              
ATOM   4714  H   LEU A 294      98.955  86.520 115.351  1.00  8.62              
ATOM   4715  CA  LEU A 294      99.472  87.711 117.052  1.00  8.62              
ATOM   4716  HA  LEU A 294     100.474  87.768 117.480  1.00  8.62              
ATOM   4717  CB  LEU A 294      99.272  89.011 116.239  1.00  8.62              
ATOM   4718  HB1 LEU A 294      98.457  89.582 116.674  1.00  8.62              
ATOM   4719  HB2 LEU A 294      99.001  88.759 115.217  1.00  8.62              
ATOM   4720  CG  LEU A 294     100.472  89.972 116.213  1.00  8.62              
ATOM   4721  HG  LEU A 294     101.316  89.468 115.764  1.00  8.62              
ATOM   4722  CD1 LEU A 294     100.145  91.194 115.353  1.00  8.62              
ATOM   4723 1HD1 LEU A 294     101.007  91.859 115.314  1.00  8.62              
ATOM   4724 2HD1 LEU A 294      99.901  90.877 114.340  1.00  8.62              
ATOM   4725 3HD1 LEU A 294      99.301  91.738 115.776  1.00  8.62              
ATOM   4726  CD2 LEU A 294     100.860  90.454 117.617  1.00  8.62              
ATOM   4727 1HD2 LEU A 294     101.350  89.656 118.174  1.00  8.62              
ATOM   4728 2HD2 LEU A 294     101.564  91.282 117.545  1.00  8.62              
ATOM   4729 3HD2 LEU A 294      99.980  90.816 118.148  1.00  8.62              
ATOM   4730  C   LEU A 294      98.525  87.608 118.231  1.00  8.62              
ATOM   4731  O   LEU A 294      97.520  86.893 118.222  1.00  8.62              
ATOM   4732  N   ILE A 295      98.941  88.293 119.293  1.00  9.21              
ATOM   4733  H   ILE A 295      99.816  88.791 119.208  1.00  9.21              
ATOM   4734  CA  ILE A 295      98.414  88.020 120.621  1.00  9.21              
ATOM   4735  HA  ILE A 295      97.342  87.888 120.507  1.00  9.21              
ATOM   4736  CB  ILE A 295      99.061  86.713 121.194  1.00  9.21              
ATOM   4737  HB  ILE A 295      98.826  86.675 122.254  1.00  9.21              
ATOM   4738  CG2 ILE A 295      98.481  85.411 120.609  1.00  9.21              
ATOM   4739 1HG2 ILE A 295      98.896  85.224 119.619  1.00  9.21              
ATOM   4740 2HG2 ILE A 295      98.733  84.565 121.245  1.00  9.21              
ATOM   4741 3HG2 ILE A 295      97.396  85.476 120.529  1.00  9.21              
ATOM   4742  CG1 ILE A 295     100.605  86.733 121.102  1.00  9.21              
ATOM   4743 1HG1 ILE A 295     100.968  87.671 121.523  1.00  9.21              
ATOM   4744 2HG1 ILE A 295     100.915  86.688 120.057  1.00  9.21              
ATOM   4745  CD1 ILE A 295     101.303  85.592 121.853  1.00  9.21              
ATOM   4746  HD1 ILE A 295     101.002  85.597 122.900  1.00  9.21              
ATOM   4747  HD2 ILE A 295     101.060  84.631 121.401  1.00  9.21              
ATOM   4748  HD3 ILE A 295     102.383  85.736 121.798  1.00  9.21              
ATOM   4749  C   ILE A 295      98.601  89.101 121.679  1.00  9.21              
ATOM   4750  O   ILE A 295      98.079  88.962 122.792  1.00  9.21              
ATOM   4751  N   GLY A 296      99.358  90.149 121.376  1.00  8.47              
ATOM   4752  H   GLY A 296      99.756  90.252 120.456  1.00  8.47              
ATOM   4753  CA  GLY A 296      99.599  91.180 122.357  1.00  8.47              
ATOM   4754  HA1 GLY A 296     100.522  91.703 122.177  1.00  8.47              
ATOM   4755  HA2 GLY A 296      99.745  90.716 123.332  1.00  8.47              
ATOM   4756  C   GLY A 296      98.411  92.088 122.483  1.00  8.47              
ATOM   4757  O   GLY A 296      97.503  91.756 123.243  1.00  8.47              
ATOM   4758  N   GLN A 297      98.445  93.178 121.733  1.00  9.87              
ATOM   4759  H   GLN A 297      99.317  93.292 121.216  1.00  9.87              
ATOM   4760  CA  GLN A 297      97.608  94.371 121.800  1.00  9.87              
ATOM   4761  HA  GLN A 297      96.954  94.392 120.947  1.00  9.87              
ATOM   4762  CB  GLN A 297      96.808  94.482 123.119  1.00  9.87              
ATOM   4763  HB1 GLN A 297      96.091  93.674 123.127  1.00  9.87              
ATOM   4764  HB2 GLN A 297      96.239  95.399 123.067  1.00  9.87              
ATOM   4765  CG  GLN A 297      97.631  94.519 124.443  1.00  9.87              
ATOM   4766  HG1 GLN A 297      98.579  94.001 124.312  1.00  9.87              
ATOM   4767  HG2 GLN A 297      97.100  93.979 125.220  1.00  9.87              
ATOM   4768  CD  GLN A 297      97.907  95.919 124.990  1.00  9.87              
ATOM   4769  OE1 GLN A 297      97.007  96.687 125.293  1.00  9.87              
ATOM   4770  NE2 GLN A 297      99.155  96.334 125.086  1.00  9.87              
ATOM   4771 1HE2 GLN A 297      99.855  95.836 124.541  1.00  9.87              
ATOM   4772 2HE2 GLN A 297      99.316  97.268 125.411  1.00  9.87              
ATOM   4773  C   GLN A 297      98.483  95.622 121.815  1.00  9.87              
ATOM   4774  O   GLN A 297      99.561  95.648 122.398  1.00  9.87              
ATOM   4775  N   GLY A 298      97.859  96.737 121.499  1.00 10.00              
ATOM   4776  H   GLY A 298      97.056  96.675 120.901  1.00 10.00              
ATOM   4777  CA  GLY A 298      98.017  97.972 122.248  1.00 10.00              
ATOM   4778  HA1 GLY A 298      99.045  98.309 122.227  1.00 10.00              
ATOM   4779  HA2 GLY A 298      97.695  97.859 123.281  1.00 10.00              
ATOM   4780  C   GLY A 298      97.157  99.032 121.583  1.00 10.00              
ATOM   4781  O   GLY A 298      97.017  99.035 120.367  1.00 10.00              
ATOM   4782  N   TRP A 299      96.470  99.898 122.315  1.00 14.22              
ATOM   4783  H   TRP A 299      96.577  99.941 123.315  1.00 14.22              
ATOM   4784  CA  TRP A 299      95.438 100.678 121.632  1.00 14.22              
ATOM   4785  HA  TRP A 299      94.879 100.013 120.978  1.00 14.22              
ATOM   4786  CB  TRP A 299      94.416 101.270 122.606  1.00 14.22              
ATOM   4787  HB1 TRP A 299      93.826 100.456 123.001  1.00 14.22              
ATOM   4788  HB2 TRP A 299      93.708 101.865 122.026  1.00 14.22              
ATOM   4789  CG  TRP A 299      94.897 102.124 123.745  1.00 14.22              
ATOM   4790  CD1 TRP A 299      95.589 101.705 124.831  1.00 14.22              
ATOM   4791  HD1 TRP A 299      95.925 100.695 125.023  1.00 14.22              
ATOM   4792  NE1 TRP A 299      95.759 102.755 125.707  1.00 14.22              
ATOM   4793  HE1 TRP A 299      96.261 102.680 126.582  1.00 14.22              
ATOM   4794  CE2 TRP A 299      95.151 103.903 125.254  1.00 14.22              
ATOM   4795  CZ2 TRP A 299      94.991 105.183 125.805  1.00 14.22              
ATOM   4796  HZ2 TRP A 299      95.367 105.402 126.792  1.00 14.22              
ATOM   4797  CH2 TRP A 299      94.340 106.174 125.053  1.00 14.22              
ATOM   4798  HH2 TRP A 299      94.207 107.168 125.459  1.00 14.22              
ATOM   4799  CZ3 TRP A 299      93.860 105.869 123.768  1.00 14.22              
ATOM   4800  HZ3 TRP A 299      93.355 106.634 123.195  1.00 14.22              
ATOM   4801  CE3 TRP A 299      94.011 104.575 123.231  1.00 14.22              
ATOM   4802  HE3 TRP A 299      93.611 104.359 122.252  1.00 14.22              
ATOM   4803  CD2 TRP A 299      94.648 103.551 123.966  1.00 14.22              
ATOM   4804  C   TRP A 299      95.909 101.779 120.700  1.00 14.22              
ATOM   4805  O   TRP A 299      95.222 102.131 119.742  1.00 14.22              
ATOM   4806  N   TRP A 300      97.108 102.264 120.953  1.00 13.10              
ATOM   4807  H   TRP A 300      97.581 101.957 121.789  1.00 13.10              
ATOM   4808  CA  TRP A 300      97.856 103.103 120.046  1.00 13.10              
ATOM   4809  HA  TRP A 300      97.190 103.546 119.310  1.00 13.10              
ATOM   4810  CB  TRP A 300      98.485 104.212 120.920  1.00 13.10              
ATOM   4811  HB1 TRP A 300      97.676 104.832 121.309  1.00 13.10              
ATOM   4812  HB2 TRP A 300      99.099 104.861 120.294  1.00 13.10              
ATOM   4813  CG  TRP A 300      99.321 103.746 122.092  1.00 13.10              
ATOM   4814  CD1 TRP A 300     100.445 102.991 122.016  1.00 13.10              
ATOM   4815  HD1 TRP A 300     100.903 102.641 121.096  1.00 13.10              
ATOM   4816  NE1 TRP A 300     100.938 102.742 123.280  1.00 13.10              
ATOM   4817  HE1 TRP A 300     101.800 102.238 123.439  1.00 13.10              
ATOM   4818  CE2 TRP A 300     100.187 103.370 124.248  1.00 13.10              
ATOM   4819  CZ2 TRP A 300     100.309 103.453 125.643  1.00 13.10              
ATOM   4820  HZ2 TRP A 300     101.113 102.940 126.150  1.00 13.10              
ATOM   4821  CH2 TRP A 300      99.404 104.251 126.359  1.00 13.10              
ATOM   4822  HH2 TRP A 300      99.502 104.357 127.431  1.00 13.10              
ATOM   4823  CZ3 TRP A 300      98.388 104.939 125.673  1.00 13.10              
ATOM   4824  HZ3 TRP A 300      97.710 105.575 126.222  1.00 13.10              
ATOM   4825  CE3 TRP A 300      98.252 104.820 124.274  1.00 13.10              
ATOM   4826  HE3 TRP A 300      97.462 105.358 123.768  1.00 13.10              
ATOM   4827  CD2 TRP A 300      99.151 104.035 123.519  1.00 13.10              
ATOM   4828  C   TRP A 300      98.941 102.300 119.316  1.00 13.10              
ATOM   4829  O   TRP A 300      99.942 102.883 118.915  1.00 13.10              
ATOM   4830  N   GLU A 301      98.776 100.974 119.215  1.00 11.28              
ATOM   4831  H   GLU A 301      97.915 100.572 119.553  1.00 11.28              
ATOM   4832  CA  GLU A 301      99.635 100.074 118.441  1.00 11.28              
ATOM   4833  HA  GLU A 301     100.548  99.845 118.991  1.00 11.28              
ATOM   4834  CB  GLU A 301      98.872  98.758 118.145  1.00 11.28              
ATOM   4835  HB1 GLU A 301      97.817  99.004 118.016  1.00 11.28              
ATOM   4836  HB2 GLU A 301      98.971  98.103 119.010  1.00 11.28              
ATOM   4837  CG  GLU A 301      99.238  97.949 116.888  1.00 11.28              
ATOM   4838  HG1 GLU A 301      99.028  98.537 115.992  1.00 11.28              
ATOM   4839  HG2 GLU A 301      98.565  97.088 116.852  1.00 11.28              
ATOM   4840  CD  GLU A 301     100.684  97.449 116.845  1.00 11.28              
ATOM   4841  OE1 GLU A 301     100.904  96.476 116.088  1.00 11.28              
ATOM   4842  OE2 GLU A 301     101.536  98.030 117.559  1.00 11.28              
ATOM   4843  C   GLU A 301     100.039 100.762 117.107  1.00 11.28              
ATOM   4844  O   GLU A 301      99.149 101.153 116.329  1.00 11.28              
ATOM   4845  N   LYS A 302     101.335 101.076 116.915  1.00 13.96              
ATOM   4846  H   LYS A 302     102.017 100.663 117.545  1.00 13.96              
ATOM   4847  CA  LYS A 302     101.629 102.412 116.371  1.00 13.96              
ATOM   4848  HA  LYS A 302     100.721 102.971 116.596  1.00 13.96              
ATOM   4849  CB  LYS A 302     102.657 103.236 117.200  1.00 13.96              
ATOM   4850  HB1 LYS A 302     103.671 102.922 117.018  1.00 13.96              
ATOM   4851  HB2 LYS A 302     102.465 103.023 118.250  1.00 13.96              
ATOM   4852  CG  LYS A 302     102.624 104.780 117.103  1.00 13.96              
ATOM   4853  HG1 LYS A 302     103.441 105.153 117.722  1.00 13.96              
ATOM   4854  HG2 LYS A 302     101.701 105.121 117.572  1.00 13.96              
ATOM   4855  CD  LYS A 302     102.733 105.483 115.734  1.00 13.96              
ATOM   4856  HD1 LYS A 302     102.811 106.558 115.903  1.00 13.96              
ATOM   4857  HD2 LYS A 302     101.816 105.334 115.177  1.00 13.96              
ATOM   4858  CE  LYS A 302     103.869 105.019 114.826  1.00 13.96              
ATOM   4859  HE1 LYS A 302     103.500 104.990 113.795  1.00 13.96              
ATOM   4860  HE2 LYS A 302     104.155 104.003 115.097  1.00 13.96              
ATOM   4861  NZ  LYS A 302     105.053 105.899 114.878  1.00 13.96              
ATOM   4862  HZ1 LYS A 302     105.777 105.493 114.291  1.00 13.96              
ATOM   4863  HZ2 LYS A 302     104.852 106.829 114.555  1.00 13.96              
ATOM   4864  HZ3 LYS A 302     105.463 105.958 115.814  1.00 13.96              
ATOM   4865  C   LYS A 302     101.688 102.583 114.842  1.00 13.96              
ATOM   4866  O   LYS A 302     100.767 103.199 114.299  1.00 13.96              
ATOM   4867  N   ALA A 303     102.719 102.070 114.156  1.00 11.67              
ATOM   4868  H   ALA A 303     103.420 101.614 114.707  1.00 11.67              
ATOM   4869  CA  ALA A 303     102.569 101.603 112.771  1.00 11.67              
ATOM   4870  HA  ALA A 303     102.126 102.416 112.192  1.00 11.67              
ATOM   4871  CB  ALA A 303     103.916 101.279 112.120  1.00 11.67              
ATOM   4872  HB1 ALA A 303     104.601 102.111 112.275  1.00 11.67              
ATOM   4873  HB2 ALA A 303     104.349 100.367 112.516  1.00 11.67              
ATOM   4874  HB3 ALA A 303     103.766 101.150 111.049  1.00 11.67              
ATOM   4875  C   ALA A 303     101.581 100.444 112.758  1.00 11.67              
ATOM   4876  O   ALA A 303     101.133 100.042 113.827  1.00 11.67              
ATOM   4877  N   SER A 304     101.065 100.042 111.591  1.00 11.79              
ATOM   4878  H   SER A 304     101.438 100.461 110.755  1.00 11.79              
ATOM   4879  CA  SER A 304      99.620  99.729 111.599  1.00 11.79              
ATOM   4880  HA  SER A 304      99.253  99.750 110.593  1.00 11.79              
ATOM   4881  CB  SER A 304      99.419  98.289 112.138  1.00 11.79              
ATOM   4882  HB1 SER A 304      99.694  98.239 113.193  1.00 11.79              
ATOM   4883  HB2 SER A 304     100.085  97.623 111.591  1.00 11.79              
ATOM   4884  OG  SER A 304      98.086  97.835 111.982  1.00 11.79              
ATOM   4885  HG  SER A 304      98.097  96.878 112.092  1.00 11.79              
ATOM   4886  C   SER A 304      98.942 100.824 112.425  1.00 11.79              
ATOM   4887  O   SER A 304      99.293 101.980 112.246  1.00 11.79              
ATOM   4888  N   ARG A 305      97.956 100.495 113.244  1.00 14.83              
ATOM   4889  H   ARG A 305      97.848  99.505 113.411  1.00 14.83              
ATOM   4890  CA  ARG A 305      96.796 101.353 113.424  1.00 14.83              
ATOM   4891  HA  ARG A 305      96.143 101.208 112.571  1.00 14.83              
ATOM   4892  CB  ARG A 305      95.991 100.878 114.658  1.00 14.83              
ATOM   4893  HB1 ARG A 305      95.385 101.720 114.998  1.00 14.83              
ATOM   4894  HB2 ARG A 305      96.666 100.630 115.480  1.00 14.83              
ATOM   4895  CG  ARG A 305      95.005  99.715 114.407  1.00 14.83              
ATOM   4896  HG1 ARG A 305      94.598  99.788 113.397  1.00 14.83              
ATOM   4897  HG2 ARG A 305      94.169  99.860 115.091  1.00 14.83              
ATOM   4898  CD  ARG A 305      95.544  98.289 114.635  1.00 14.83              
ATOM   4899  HD1 ARG A 305      96.116  98.264 115.565  1.00 14.83              
ATOM   4900  HD2 ARG A 305      96.205  98.019 113.810  1.00 14.83              
ATOM   4901  NE  ARG A 305      94.423  97.324 114.725  1.00 14.83              
ATOM   4902  HE  ARG A 305      93.485  97.700 114.782  1.00 14.83              
ATOM   4903  CZ  ARG A 305      94.453  96.006 114.841  1.00 14.83              
ATOM   4904  NH1 ARG A 305      93.336  95.350 114.907  1.00 14.83              
ATOM   4905 1HH1 ARG A 305      92.478  95.863 115.020  1.00 14.83              
ATOM   4906 2HH1 ARG A 305      93.354  94.329 115.034  1.00 14.83              
ATOM   4907  NH2 ARG A 305      95.546  95.307 114.941  1.00 14.83              
ATOM   4908 1HH2 ARG A 305      96.445  95.742 114.995  1.00 14.83              
ATOM   4909 2HH2 ARG A 305      95.429  94.297 115.075  1.00 14.83              
ATOM   4910  C   ARG A 305      96.949 102.862 113.430  1.00 14.83              
ATOM   4911  O   ARG A 305      96.282 103.516 112.620  1.00 14.83              
ATOM   4912  N   THR A 306      97.721 103.426 114.354  1.00 14.21              
ATOM   4913  H   THR A 306      98.337 102.859 114.930  1.00 14.21              
ATOM   4914  CA  THR A 306      97.506 104.858 114.593  1.00 14.21              
ATOM   4915  HA  THR A 306      96.436 104.994 114.745  1.00 14.21              
ATOM   4916  CB  THR A 306      98.160 105.421 115.852  1.00 14.21              
ATOM   4917  HB  THR A 306      98.026 106.504 115.875  1.00 14.21              
ATOM   4918  CG2 THR A 306      97.520 104.833 117.100  1.00 14.21              
ATOM   4919 1HG2 THR A 306      97.650 103.751 117.101  1.00 14.21              
ATOM   4920 2HG2 THR A 306      96.459 105.079 117.130  1.00 14.21              
ATOM   4921 3HG2 THR A 306      98.010 105.260 117.976  1.00 14.21              
ATOM   4922  OG1 THR A 306      99.521 105.131 115.906  1.00 14.21              
ATOM   4923  HG1 THR A 306      99.689 104.309 115.426  1.00 14.21              
ATOM   4924  C   THR A 306      97.819 105.691 113.378  1.00 14.21              
ATOM   4925  O   THR A 306      96.937 106.340 112.809  1.00 14.21              
ATOM   4926  N   HIS A 307      98.998 105.469 112.828  1.00 14.80              
ATOM   4927  H   HIS A 307      99.661 104.830 113.258  1.00 14.80              
ATOM   4928  CA  HIS A 307      99.293 106.096 111.545  1.00 14.80              
ATOM   4929  HA  HIS A 307      98.657 106.954 111.316  1.00 14.80              
ATOM   4930  CB  HIS A 307     100.777 106.522 111.564  1.00 14.80
[truncated: 624,033 more chars]
