# Supplementary material for: Variation in selection constraints on teleost TLRs with emphasis on their repertoire in the Walking catfish, Clarias batrachus
Source: Sci Rep. 2020 Dec 7;10:21394. doi: 10.1038/s41598-020-78347-6 (PMC7721727; doi:10.1038/s41598-020-78347-6)
Supplement: Supplementary file 26 — Supplementary Information 26. [file 41598_2020_78347_MOESM26_ESM.zip › T2/struct/S503516_results/model3.pdb]

HEADER protein
METHOD
METHOD    The models are generated by I-TASSER which combines the
METHOD    methods of threading, ab initio modeling and structural
METHOD    refinement. The procedure is fully automated.
METHOD
METHOD    Please cite following articles when you use the I-TASSER server:
METHOD 1. Ambrish Roy, Alper Kucukural, Yang Zhang. I-TASSER: a unified
METHOD    platform for automated protein structure and function prediction.
METHOD    Nature Protocols, vol 5, 725-738 (2010). 
METHOD 2. Yang Zhang. I-TASSER server for protein 3D structure prediction. 
METHOD    BMC Bioinformatics, 9:40 (2008).
METHOD
MODEL  3
REMARK PARENT 3j0a_A 3j0a 5d3i_A 
ATOM      1  N   MET A   1      86.885  86.080  77.157  1.00 32.29              
ATOM      2  CA  MET A   1      87.467  84.852  76.676  1.00 32.29              
ATOM      3  HA  MET A   1      86.886  84.014  77.036  1.00 32.29              
ATOM      4  CB  MET A   1      87.306  84.810  75.140  1.00 32.29              
ATOM      5  HB1 MET A   1      87.673  83.849  74.774  1.00 32.29              
ATOM      6  HB2 MET A   1      87.911  85.595  74.686  1.00 32.29              
ATOM      7  CG  MET A   1      85.857  84.963  74.653  1.00 32.29              
ATOM      8  HG1 MET A   1      85.486  85.948  74.941  1.00 32.29              
ATOM      9  HG2 MET A   1      85.240  84.205  75.134  1.00 32.29              
ATOM     10  SD  MET A   1      85.677  84.789  72.858  1.00 32.29              
ATOM     11  CE  MET A   1      83.908  85.154  72.674  1.00 32.29              
ATOM     12  HE1 MET A   1      83.631  85.110  71.619  1.00 32.29              
ATOM     13  HE2 MET A   1      83.319  84.423  73.227  1.00 32.29              
ATOM     14  HE3 MET A   1      83.695  86.154  73.055  1.00 32.29              
ATOM     15  C   MET A   1      88.918  84.606  77.065  1.00 32.29              
ATOM     16  O   MET A   1      89.767  84.250  76.254  1.00 32.29              
ATOM     17  N   LYS A   2      89.167  84.897  78.339  1.00 32.26              
ATOM     18  H   LYS A   2      88.326  85.030  78.877  1.00 32.26              
ATOM     19  CA  LYS A   2      90.362  85.546  78.879  1.00 32.26              
ATOM     20  HA  LYS A   2      90.430  85.501  79.945  1.00 32.26              
ATOM     21  CB  LYS A   2      91.638  84.762  78.408  1.00 32.26              
ATOM     22  HB1 LYS A   2      92.503  85.185  78.921  1.00 32.26              
ATOM     23  HB2 LYS A   2      91.805  84.944  77.347  1.00 32.26              
ATOM     24  CG  LYS A   2      91.640  83.233  78.672  1.00 32.26              
ATOM     25  HG1 LYS A   2      90.656  82.806  78.484  1.00 32.26              
ATOM     26  HG2 LYS A   2      91.839  83.091  79.735  1.00 32.26              
ATOM     27  CD  LYS A   2      92.670  82.391  77.875  1.00 32.26              
ATOM     28  HD1 LYS A   2      92.827  81.468  78.436  1.00 32.26              
ATOM     29  HD2 LYS A   2      93.625  82.916  77.829  1.00 32.26              
ATOM     30  CE  LYS A   2      92.215  82.007  76.443  1.00 32.26              
ATOM     31  HE1 LYS A   2      92.410  82.846  75.769  1.00 32.26              
ATOM     32  HE2 LYS A   2      91.131  81.860  76.464  1.00 32.26              
ATOM     33  NZ  LYS A   2      92.863  80.758  75.931  1.00 32.26              
ATOM     34  HZ1 LYS A   2      92.463  80.395  75.065  1.00 32.26              
ATOM     35  HZ2 LYS A   2      93.853  80.824  75.693  1.00 32.26              
ATOM     36  HZ3 LYS A   2      92.802  79.981  76.571  1.00 32.26              
ATOM     37  C   LYS A   2      90.466  87.004  78.416  1.00 32.26              
ATOM     38  O   LYS A   2      91.519  87.613  78.495  1.00 32.26              
ATOM     39  N   VAL A   3      89.329  87.489  77.902  1.00 31.17              
ATOM     40  H   VAL A   3      88.580  86.829  77.920  1.00 31.17              
ATOM     41  CA  VAL A   3      88.898  88.806  77.422  1.00 31.17              
ATOM     42  HA  VAL A   3      87.795  88.795  77.492  1.00 31.17              
ATOM     43  CB  VAL A   3      89.190  88.992  75.910  1.00 31.17              
ATOM     44  HB  VAL A   3      89.577  89.973  75.656  1.00 31.17              
ATOM     45  CG1 VAL A   3      90.267  88.052  75.290  1.00 31.17              
ATOM     46 1HG1 VAL A   3      90.424  88.343  74.249  1.00 31.17              
ATOM     47 2HG1 VAL A   3      91.189  88.186  75.858  1.00 31.17              
ATOM     48 3HG1 VAL A   3      89.905  87.023  75.350  1.00 31.17              
ATOM     49  CG2 VAL A   3      87.914  88.837  75.069  1.00 31.17              
ATOM     50 1HG2 VAL A   3      87.494  87.843  75.196  1.00 31.17              
ATOM     51 2HG2 VAL A   3      87.190  89.585  75.386  1.00 31.17              
ATOM     52 3HG2 VAL A   3      88.118  88.997  74.011  1.00 31.17              
ATOM     53  C   VAL A   3      89.357  90.055  78.193  1.00 31.17              
ATOM     54  O   VAL A   3      88.910  91.150  77.827  1.00 31.17              
ATOM     55  N   PRO A   4      90.188  90.021  79.280  1.00 30.67              
ATOM     56  CD  PRO A   4      91.517  90.574  79.108  1.00 30.67              
ATOM     57  HD1 PRO A   4      91.457  91.647  78.909  1.00 30.67              
ATOM     58  HD2 PRO A   4      92.074  90.091  78.298  1.00 30.67              
ATOM     59  CG  PRO A   4      92.221  90.348  80.446  1.00 30.67              
ATOM     60  HG1 PRO A   4      92.536  89.311  80.522  1.00 30.67              
ATOM     61  HG2 PRO A   4      93.054  91.033  80.581  1.00 30.67              
ATOM     62  CB  PRO A   4      91.098  90.627  81.440  1.00 30.67              
ATOM     63  HB1 PRO A   4      91.094  91.694  81.639  1.00 30.67              
ATOM     64  HB2 PRO A   4      91.259  90.071  82.363  1.00 30.67              
ATOM     65  CA  PRO A   4      89.810  90.176  80.678  1.00 30.67              
ATOM     66  HA  PRO A   4      89.576  89.225  80.992  1.00 30.67              
ATOM     67  C   PRO A   4      88.604  91.133  80.871  1.00 30.67              
ATOM     68  O   PRO A   4      88.717  92.213  81.449  1.00 30.67              
ATOM     69  N   LEU A   5      87.460  90.715  80.357  1.00 30.15              
ATOM     70  H   LEU A   5      87.434  89.803  79.933  1.00 30.15              
ATOM     71  CA  LEU A   5      86.172  91.426  80.381  1.00 30.15              
ATOM     72  HA  LEU A   5      85.920  91.697  81.406  1.00 30.15              
ATOM     73  CB  LEU A   5      86.274  92.690  79.515  1.00 30.15              
ATOM     74  HB1 LEU A   5      86.530  92.407  78.493  1.00 30.15              
ATOM     75  HB2 LEU A   5      87.084  93.313  79.887  1.00 30.15              
ATOM     76  CG  LEU A   5      85.004  93.571  79.454  1.00 30.15              
ATOM     77  HG  LEU A   5      84.199  93.010  78.982  1.00 30.15              
ATOM     78  CD1 LEU A   5      84.553  94.028  80.844  1.00 30.15              
ATOM     79 1HD1 LEU A   5      85.371  94.529  81.359  1.00 30.15              
ATOM     80 2HD1 LEU A   5      83.716  94.717  80.746  1.00 30.15              
ATOM     81 3HD1 LEU A   5      84.215  93.178  81.431  1.00 30.15              
ATOM     82  CD2 LEU A   5      85.275  94.813  78.609  1.00 30.15              
ATOM     83 1HD2 LEU A   5      85.582  94.520  77.605  1.00 30.15              
ATOM     84 2HD2 LEU A   5      84.368  95.410  78.519  1.00 30.15              
ATOM     85 3HD2 LEU A   5      86.062  95.417  79.058  1.00 30.15              
ATOM     86  C   LEU A   5      85.000  90.543  79.848  1.00 30.15              
ATOM     87  O   LEU A   5      83.875  90.696  80.254  1.00 30.15              
ATOM     88  N   GLY A   6      85.349  89.545  79.023  1.00 29.63              
ATOM     89  H   GLY A   6      86.269  89.637  78.607  1.00 29.63              
ATOM     90  CA  GLY A   6      84.932  88.147  79.259  1.00 29.63              
ATOM     91  HA1 GLY A   6      84.449  87.759  78.359  1.00 29.63              
ATOM     92  HA2 GLY A   6      84.257  88.076  80.093  1.00 29.63              
ATOM     93  C   GLY A   6      86.150  87.326  79.542  1.00 29.63              
ATOM     94  O   GLY A   6      87.236  87.866  79.537  1.00 29.63              
ATOM     95  N   LEU A   7      85.904  86.091  79.924  1.00 27.52              
ATOM     96  H   LEU A   7      84.959  85.773  79.768  1.00 27.52              
ATOM     97  CA  LEU A   7      86.784  85.090  80.487  1.00 27.52              
ATOM     98  HA  LEU A   7      86.349  84.827  81.373  1.00 27.52              
ATOM     99  CB  LEU A   7      86.544  83.721  79.762  1.00 27.52              
ATOM    100  HB1 LEU A   7      86.866  82.984  80.487  1.00 27.52              
ATOM    101  HB2 LEU A   7      87.225  83.590  78.948  1.00 27.52              
ATOM    102  CG  LEU A   7      85.136  83.230  79.321  1.00 27.52              
ATOM    103  HG  LEU A   7      84.546  83.081  80.212  1.00 27.52              
ATOM    104  CD1 LEU A   7      84.290  84.076  78.352  1.00 27.52              
ATOM    105 1HD1 LEU A   7      84.823  84.266  77.427  1.00 27.52              
ATOM    106 2HD1 LEU A   7      83.381  83.527  78.105  1.00 27.52              
ATOM    107 3HD1 LEU A   7      83.976  85.014  78.795  1.00 27.52              
ATOM    108  CD2 LEU A   7      85.285  81.866  78.654  1.00 27.52              
ATOM    109 1HD2 LEU A   7      84.300  81.441  78.461  1.00 27.52              
ATOM    110 2HD2 LEU A   7      85.823  81.952  77.711  1.00 27.52              
ATOM    111 3HD2 LEU A   7      85.819  81.175  79.303  1.00 27.52              
ATOM    112  C   LEU A   7      88.247  85.363  80.971  1.00 27.52              
ATOM    113  O   LEU A   7      88.899  84.370  81.236  1.00 27.52              
ATOM    114  N   CYS A   8      88.768  86.597  81.159  1.00 26.67              
ATOM    115  H   CYS A   8      88.183  87.353  80.864  1.00 26.67              
ATOM    116  CA  CYS A   8      89.588  86.910  82.350  1.00 26.67              
ATOM    117  HA  CYS A   8      89.487  86.049  82.996  1.00 26.67              
ATOM    118  CB  CYS A   8      91.097  86.947  81.976  1.00 26.67              
ATOM    119  HB1 CYS A   8      91.617  87.619  82.659  1.00 26.67              
ATOM    120  HB2 CYS A   8      91.216  87.350  80.974  1.00 26.67              
ATOM    121  SG  CYS A   8      91.880  85.312  82.120  1.00 26.67              
ATOM    122  HG  CYS A   8      91.563  85.077  83.396  1.00 26.67              
ATOM    123  C   CYS A   8      89.285  88.187  83.210  1.00 26.67              
ATOM    124  O   CYS A   8      89.990  88.463  84.178  1.00 26.67              
ATOM    125  N   ILE A   9      88.237  88.935  82.855  1.00 27.16              
ATOM    126  H   ILE A   9      87.870  88.623  81.968  1.00 27.16              
ATOM    127  CA  ILE A   9      87.132  89.530  83.640  1.00 27.16              
ATOM    128  HA  ILE A   9      87.003  88.961  84.550  1.00 27.16              
ATOM    129  CB  ILE A   9      87.334  91.016  84.054  1.00 27.16              
ATOM    130  HB  ILE A   9      87.135  91.649  83.199  1.00 27.16              
ATOM    131  CG2 ILE A   9      86.327  91.415  85.153  1.00 27.16              
ATOM    132 1HG2 ILE A   9      86.381  92.490  85.332  1.00 27.16              
ATOM    133 2HG2 ILE A   9      85.308  91.201  84.857  1.00 27.16              
ATOM    134 3HG2 ILE A   9      86.569  90.898  86.082  1.00 27.16              
ATOM    135  CG1 ILE A   9      88.767  91.310  84.564  1.00 27.16              
ATOM    136 1HG1 ILE A   9      89.478  91.034  83.789  1.00 27.16              
ATOM    137 2HG1 ILE A   9      88.972  90.695  85.441  1.00 27.16              
ATOM    138  CD1 ILE A   9      89.046  92.777  84.905  1.00 27.16              
ATOM    139  HD1 ILE A   9      90.113  92.907  85.086  1.00 27.16              
ATOM    140  HD2 ILE A   9      88.754  93.421  84.075  1.00 27.16              
ATOM    141  HD3 ILE A   9      88.511  93.075  85.805  1.00 27.16              
ATOM    142  C   ILE A   9      85.906  89.264  82.745  1.00 27.16              
ATOM    143  O   ILE A   9      86.028  88.522  81.809  1.00 27.16              
ATOM    144  N   CYS A  10      84.664  89.633  82.963  1.00 26.13              
ATOM    145  H   CYS A  10      84.488  90.334  83.659  1.00 26.13              
ATOM    146  CA  CYS A  10      83.663  88.547  82.789  1.00 26.13              
ATOM    147  HA  CYS A  10      83.948  87.748  82.117  1.00 26.13              
ATOM    148  CB  CYS A  10      82.313  89.148  82.339  1.00 26.13              
ATOM    149  HB1 CYS A  10      82.374  90.233  82.246  1.00 26.13              
ATOM    150  HB2 CYS A  10      81.529  88.929  83.066  1.00 26.13              
ATOM    151  SG  CYS A  10      81.771  88.460  80.753  1.00 26.13              
ATOM    152  HG  CYS A  10      82.412  89.379  80.005  1.00 26.13              
ATOM    153  C   CYS A  10      83.434  87.975  84.193  1.00 26.13              
ATOM    154  O   CYS A  10      83.208  86.810  84.423  1.00 26.13              
ATOM    155  N   PHE A  11      83.670  88.842  85.162  1.00 24.45              
ATOM    156  H   PHE A  11      83.649  89.808  84.884  1.00 24.45              
ATOM    157  CA  PHE A  11      84.358  88.610  86.395  1.00 24.45              
ATOM    158  HA  PHE A  11      84.736  89.605  86.637  1.00 24.45              
ATOM    159  CB  PHE A  11      83.330  88.343  87.506  1.00 24.45              
ATOM    160  HB1 PHE A  11      82.978  87.328  87.407  1.00 24.45              
ATOM    161  HB2 PHE A  11      82.478  88.985  87.300  1.00 24.45              
ATOM    162  CG  PHE A  11      83.714  88.597  88.959  1.00 24.45              
ATOM    163  CD1 PHE A  11      83.014  87.908  89.970  1.00 24.45              
ATOM    164  HD1 PHE A  11      82.246  87.195  89.705  1.00 24.45              
ATOM    165  CE1 PHE A  11      83.317  88.120  91.328  1.00 24.45              
ATOM    166  HE1 PHE A  11      82.780  87.578  92.093  1.00 24.45              
ATOM    167  CZ  PHE A  11      84.325  89.032  91.688  1.00 24.45              
ATOM    168  HZ  PHE A  11      84.562  89.190  92.729  1.00 24.45              
ATOM    169  CE2 PHE A  11      85.020  89.732  90.688  1.00 24.45              
ATOM    170  HE2 PHE A  11      85.796  90.429  90.969  1.00 24.45              
ATOM    171  CD2 PHE A  11      84.710  89.524  89.332  1.00 24.45              
ATOM    172  HD2 PHE A  11      85.263  90.087  88.598  1.00 24.45              
ATOM    173  C   PHE A  11      85.635  87.818  86.470  1.00 24.45              
ATOM    174  O   PHE A  11      86.598  88.320  87.039  1.00 24.45              
ATOM    175  N   SER A  12      85.635  86.708  85.773  1.00 25.54              
ATOM    176  H   SER A  12      84.710  86.420  85.471  1.00 25.54              
ATOM    177  CA  SER A  12      86.739  86.086  85.081  1.00 25.54              
ATOM    178  HA  SER A  12      86.692  85.073  85.300  1.00 25.54              
ATOM    179  CB  SER A  12      88.112  86.575  85.570  1.00 25.54              
ATOM    180  HB1 SER A  12      88.161  86.503  86.642  1.00 25.54              
ATOM    181  HB2 SER A  12      88.271  87.588  85.347  1.00 25.54              
ATOM    182  OG  SER A  12      89.209  85.785  85.173  1.00 25.54              
ATOM    183  HG  SER A  12      89.992  86.338  85.314  1.00 25.54              
ATOM    184  C   SER A  12      86.264  86.075  83.661  1.00 25.54              
ATOM    185  O   SER A  12      87.030  86.555  82.966  1.00 25.54              
ATOM    186  N   LEU A  13      85.120  85.742  83.028  1.00 26.49              
ATOM    187  H   LEU A  13      85.084  86.257  82.169  1.00 26.49              
ATOM    188  CA  LEU A  13      84.154  84.588  83.013  1.00 26.49              
ATOM    189  HA  LEU A  13      83.664  84.559  83.951  1.00 26.49              
ATOM    190  CB  LEU A  13      83.061  84.882  81.950  1.00 26.49              
ATOM    191  HB1 LEU A  13      83.455  84.787  80.950  1.00 26.49              
ATOM    192  HB2 LEU A  13      82.738  85.917  82.050  1.00 26.49              
ATOM    193  CG  LEU A  13      81.751  84.042  82.058  1.00 26.49              
ATOM    194  HG  LEU A  13      81.809  83.415  82.937  1.00 26.49              
ATOM    195  CD1 LEU A  13      80.538  84.952  82.183  1.00 26.49              
ATOM    196 1HD1 LEU A  13      79.650  84.347  82.337  1.00 26.49              
ATOM    197 2HD1 LEU A  13      80.645  85.615  83.037  1.00 26.49              
ATOM    198 3HD1 LEU A  13      80.405  85.555  81.287  1.00 26.49              
ATOM    199  CD2 LEU A  13      81.530  83.149  80.839  1.00 26.49              
ATOM    200 1HD2 LEU A  13      80.597  82.599  80.959  1.00 26.49              
ATOM    201 2HD2 LEU A  13      81.487  83.746  79.931  1.00 26.49              
ATOM    202 3HD2 LEU A  13      82.330  82.415  80.762  1.00 26.49              
ATOM    203  C   LEU A  13      84.842  83.239  82.878  1.00 26.49              
ATOM    204  O   LEU A  13      84.239  82.201  82.556  1.00 26.49              
ATOM    205  N   THR A  14      86.119  83.230  83.171  1.00 25.03              
ATOM    206  H   THR A  14      86.567  84.122  83.270  1.00 25.03              
ATOM    207  CA  THR A  14      86.765  82.062  83.735  1.00 25.03              
ATOM    208  HA  THR A  14      86.076  81.228  83.717  1.00 25.03              
ATOM    209  CB  THR A  14      88.047  81.511  83.021  1.00 25.03              
ATOM    210  HB  THR A  14      88.425  80.733  83.687  1.00 25.03              
ATOM    211  CG2 THR A  14      87.842  80.881  81.658  1.00 25.03              
ATOM    212 1HG2 THR A  14      86.789  80.794  81.407  1.00 25.03              
ATOM    213 2HG2 THR A  14      88.348  81.428  80.868  1.00 25.03              
ATOM    214 3HG2 THR A  14      88.259  79.878  81.641  1.00 25.03              
ATOM    215  OG1 THR A  14      89.112  82.437  82.964  1.00 25.03              
ATOM    216  HG1 THR A  14      89.097  82.887  82.106  1.00 25.03              
ATOM    217  C   THR A  14      87.061  82.317  85.179  1.00 25.03              
ATOM    218  O   THR A  14      86.227  82.044  86.031  1.00 25.03              
ATOM    219  N   LEU A  15      88.201  82.907  85.489  1.00 24.84              
ATOM    220  H   LEU A  15      88.826  83.150  84.727  1.00 24.84              
ATOM    221  CA  LEU A  15      88.783  82.809  86.801  1.00 24.84              
ATOM    222  HA  LEU A  15      88.776  81.762  87.074  1.00 24.84              
ATOM    223  CB  LEU A  15      90.266  83.237  86.744  1.00 24.84              
ATOM    224  HB1 LEU A  15      90.459  83.972  87.527  1.00 24.84              
ATOM    225  HB2 LEU A  15      90.510  83.707  85.793  1.00 24.84              
ATOM    226  CG  LEU A  15      91.253  82.066  86.941  1.00 24.84              
ATOM    227  HG  LEU A  15      90.993  81.529  87.853  1.00 24.84              
ATOM    228  CD1 LEU A  15      91.248  81.098  85.755  1.00 24.84              
ATOM    229 1HD1 LEU A  15      91.561  81.607  84.844  1.00 24.84              
ATOM    230 2HD1 LEU A  15      91.925  80.268  85.957  1.00 24.84              
ATOM    231 3HD1 LEU A  15      90.251  80.691  85.606  1.00 24.84              
ATOM    232  CD2 LEU A  15      92.669  82.619  87.073  1.00 24.84              
ATOM    233 1HD2 LEU A  15      92.728  83.276  87.941  1.00 24.84              
ATOM    234 2HD2 LEU A  15      93.369  81.795  87.217  1.00 24.84              
ATOM    235 3HD2 LEU A  15      92.946  83.177  86.179  1.00 24.84              
ATOM    236  C   LEU A  15      88.035  83.505  87.934  1.00 24.84              
ATOM    237  O   LEU A  15      88.239  83.172  89.103  1.00 24.84              
ATOM    238  N   THR A  16      87.095  84.372  87.578  1.00 27.28              
ATOM    239  H   THR A  16      87.128  84.666  86.624  1.00 27.28              
ATOM    240  CA  THR A  16      86.030  84.862  88.432  1.00 27.28              
ATOM    241  HA  THR A  16      85.959  84.051  89.190  1.00 27.28              
ATOM    242  CB  THR A  16      86.350  86.138  89.236  1.00 27.28              
ATOM    243  HB  THR A  16      85.631  86.915  88.997  1.00 27.28              
ATOM    244  CG2 THR A  16      86.267  85.913  90.749  1.00 27.28              
ATOM    245 1HG2 THR A  16      85.263  85.585  91.011  1.00 27.28              
ATOM    246 2HG2 THR A  16      86.999  85.159  91.037  1.00 27.28              
ATOM    247 3HG2 THR A  16      86.482  86.850  91.264  1.00 27.28              
ATOM    248  OG1 THR A  16      87.639  86.654  88.997  1.00 27.28              
ATOM    249  HG1 THR A  16      87.515  87.478  88.508  1.00 27.28              
ATOM    250  C   THR A  16      84.613  84.829  87.899  1.00 27.28              
ATOM    251  O   THR A  16      83.703  85.290  88.583  1.00 27.28              
ATOM    252  N   LEU A  17      84.373  84.213  86.736  1.00 27.66              
ATOM    253  H   LEU A  17      85.169  83.738  86.335  1.00 27.66              
ATOM    254  CA  LEU A  17      83.039  83.701  86.453  1.00 27.66              
ATOM    255  HA  LEU A  17      82.724  83.497  87.499  1.00 27.66              
ATOM    256  CB  LEU A  17      81.955  84.689  85.996  1.00 27.66              
ATOM    257  HB1 LEU A  17      81.811  84.632  84.921  1.00 27.66              
ATOM    258  HB2 LEU A  17      82.291  85.683  86.251  1.00 27.66              
ATOM    259  CG  LEU A  17      80.580  84.533  86.686  1.00 27.66              
ATOM    260  HG  LEU A  17      80.707  84.641  87.762  1.00 27.66              
ATOM    261  CD1 LEU A  17      79.633  85.649  86.221  1.00 27.66              
ATOM    262 1HD1 LEU A  17      78.693  85.578  86.767  1.00 27.66              
ATOM    263 2HD1 LEU A  17      80.098  86.613  86.426  1.00 27.66              
ATOM    264 3HD1 LEU A  17      79.444  85.547  85.154  1.00 27.66              
ATOM    265  CD2 LEU A  17      79.878  83.196  86.431  1.00 27.66              
ATOM    266 1HD2 LEU A  17      78.894  83.202  86.892  1.00 27.66              
ATOM    267 2HD2 LEU A  17      79.776  83.031  85.360  1.00 27.66              
ATOM    268 3HD2 LEU A  17      80.453  82.382  86.865  1.00 27.66              
ATOM    269  C   LEU A  17      82.984  82.218  85.915  1.00 27.66              
ATOM    270  O   LEU A  17      82.394  82.046  84.867  1.00 27.66              
ATOM    271  N   THR A  18      83.485  81.065  86.445  1.00 26.52              
ATOM    272  H   THR A  18      83.127  80.317  85.878  1.00 26.52              
ATOM    273  CA  THR A  18      84.261  80.492  87.633  1.00 26.52              
ATOM    274  HA  THR A  18      84.981  81.238  87.988  1.00 26.52              
ATOM    275  CB  THR A  18      83.294  80.169  88.795  1.00 26.52              
ATOM    276  HB  THR A  18      83.833  79.620  89.566  1.00 26.52              
ATOM    277  CG2 THR A  18      82.681  81.416  89.417  1.00 26.52              
ATOM    278 1HG2 THR A  18      83.450  82.153  89.634  1.00 26.52              
ATOM    279 2HG2 THR A  18      81.933  81.855  88.754  1.00 26.52              
ATOM    280 3HG2 THR A  18      82.188  81.156  90.349  1.00 26.52              
ATOM    281  OG1 THR A  18      82.235  79.387  88.300  1.00 26.52              
ATOM    282  HG1 THR A  18      81.645  79.190  89.029  1.00 26.52              
ATOM    283  C   THR A  18      85.017  79.270  87.230  1.00 26.52              
ATOM    284  O   THR A  18      85.300  78.376  88.029  1.00 26.52              
ATOM    285  N   LEU A  19      85.505  79.319  85.996  1.00 25.11              
ATOM    286  H   LEU A  19      85.242  80.111  85.432  1.00 25.11              
ATOM    287  CA  LEU A  19      86.679  78.569  85.609  1.00 25.11              
ATOM    288  HA  LEU A  19      86.497  77.566  85.994  1.00 25.11              
ATOM    289  CB  LEU A  19      86.739  78.346  84.088  1.00 25.11              
ATOM    290  HB1 LEU A  19      87.590  77.706  83.870  1.00 25.11              
ATOM    291  HB2 LEU A  19      86.891  79.288  83.593  1.00 25.11              
ATOM    292  CG  LEU A  19      85.467  77.711  83.477  1.00 25.11              
ATOM    293  HG  LEU A  19      84.643  78.419  83.570  1.00 25.11              
ATOM    294  CD1 LEU A  19      85.694  77.443  81.990  1.00 25.11              
ATOM    295 1HD1 LEU A  19      84.785  77.037  81.544  1.00 25.11              
ATOM    296 2HD1 LEU A  19      85.951  78.368  81.477  1.00 25.11              
ATOM    297 3HD1 LEU A  19      86.503  76.722  81.861  1.00 25.11              
ATOM    298  CD2 LEU A  19      85.054  76.391  84.132  1.00 25.11              
ATOM    299 1HD2 LEU A  19      85.874  75.673  84.097  1.00 25.11              
ATOM    300 2HD2 LEU A  19      84.758  76.547  85.168  1.00 25.11              
ATOM    301 3HD2 LEU A  19      84.200  75.969  83.604  1.00 25.11              
ATOM    302  C   LEU A  19      87.979  78.924  86.362  1.00 25.11              
ATOM    303  O   LEU A  19      89.045  78.453  86.010  1.00 25.11              
ATOM    304  N   THR A  20      87.853  79.595  87.513  1.00 23.62              
ATOM    305  H   THR A  20      86.971  80.051  87.666  1.00 23.62              
ATOM    306  CA  THR A  20      88.660  79.347  88.727  1.00 23.62              
ATOM    307  HA  THR A  20      89.680  79.667  88.516  1.00 23.62              
ATOM    308  CB  THR A  20      88.118  80.212  89.882  1.00 23.62              
ATOM    309  HB  THR A  20      87.474  80.974  89.449  1.00 23.62              
ATOM    310  CG2 THR A  20      87.273  79.534  90.956  1.00 23.62              
ATOM    311 1HG2 THR A  20      87.855  78.765  91.466  1.00 23.62              
ATOM    312 2HG2 THR A  20      86.962  80.277  91.691  1.00 23.62              
ATOM    313 3HG2 THR A  20      86.385  79.101  90.501  1.00 23.62              
ATOM    314  OG1 THR A  20      89.176  80.867  90.524  1.00 23.62              
ATOM    315  HG1 THR A  20      89.108  81.799  90.270  1.00 23.62              
ATOM    316  C   THR A  20      88.755  77.862  89.109  1.00 23.62              
ATOM    317  O   THR A  20      89.725  77.419  89.717  1.00 23.62              
ATOM    318  N   LEU A  21      87.761  77.079  88.683  1.00 21.05              
ATOM    319  H   LEU A  21      86.959  77.534  88.269  1.00 21.05              
ATOM    320  CA  LEU A  21      87.679  75.634  88.804  1.00 21.05              
ATOM    321  HA  LEU A  21      88.546  75.268  89.357  1.00 21.05              
ATOM    322  CB  LEU A  21      86.402  75.264  89.594  1.00 21.05              
ATOM    323  HB1 LEU A  21      86.344  74.177  89.668  1.00 21.05              
ATOM    324  HB2 LEU A  21      85.536  75.601  89.020  1.00 21.05              
ATOM    325  CG  LEU A  21      86.294  75.834  91.023  1.00 21.05              
ATOM    326  HG  LEU A  21      86.300  76.918  90.976  1.00 21.05              
ATOM    327  CD1 LEU A  21      84.969  75.410  91.655  1.00 21.05              
ATOM    328 1HD1 LEU A  21      84.883  75.836  92.654  1.00 21.05              
ATOM    329 2HD1 LEU A  21      84.143  75.771  91.042  1.00 21.05              
ATOM    330 3HD1 LEU A  21      84.921  74.323  91.720  1.00 21.05              
ATOM    331  CD2 LEU A  21      87.436  75.377  91.931  1.00 21.05              
ATOM    332 1HD2 LEU A  21      87.279  75.755  92.941  1.00 21.05              
ATOM    333 2HD2 LEU A  21      87.483  74.288  91.955  1.00 21.05              
ATOM    334 3HD2 LEU A  21      88.383  75.772  91.564  1.00 21.05              
ATOM    335  C   LEU A  21      87.729  74.929  87.441  1.00 21.05              
ATOM    336  O   LEU A  21      87.324  73.773  87.357  1.00 21.05              
ATOM    337  N   THR A  22      88.277  75.565  86.391  1.00 18.68              
ATOM    338  H   THR A  22      88.629  76.506  86.522  1.00 18.68              
ATOM    339  CA  THR A  22      89.041  74.739  85.454  1.00 18.68              
ATOM    340  HA  THR A  22      88.564  73.760  85.395  1.00 18.68              
ATOM    341  CB  THR A  22      89.092  75.187  83.973  1.00 18.68              
ATOM    342  HB  THR A  22      88.098  75.553  83.728  1.00 18.68              
ATOM    343  CG2 THR A  22      90.094  76.248  83.512  1.00 18.68              
ATOM    344 1HG2 THR A  22      91.102  75.831  83.499  1.00 18.68              
ATOM    345 2HG2 THR A  22      89.837  76.569  82.503  1.00 18.68              
ATOM    346 3HG2 THR A  22      90.070  77.103  84.180  1.00 18.68              
ATOM    347  OG1 THR A  22      89.303  74.046  83.163  1.00 18.68              
ATOM    348  HG1 THR A  22      90.251  73.900  82.964  1.00 18.68              
ATOM    349  C   THR A  22      90.420  74.514  86.055  1.00 18.68              
ATOM    350  O   THR A  22      91.303  75.368  86.015  1.00 18.68              
ATOM    351  N   SER A  23      90.519  73.421  86.801  1.00 16.05              
ATOM    352  H   SER A  23      89.723  72.792  86.841  1.00 16.05              
ATOM    353  CA  SER A  23      91.671  73.036  87.601  1.00 16.05              
ATOM    354  HA  SER A  23      92.552  72.974  86.961  1.00 16.05              
ATOM    355  CB  SER A  23      91.924  74.057  88.726  1.00 16.05              
ATOM    356  HB1 SER A  23      91.119  73.996  89.460  1.00 16.05              
ATOM    357  HB2 SER A  23      91.946  75.069  88.325  1.00 16.05              
ATOM    358  OG  SER A  23      93.171  73.808  89.358  1.00 16.05              
ATOM    359  HG  SER A  23      93.240  74.403  90.111  1.00 16.05              
ATOM    360  C   SER A  23      91.383  71.684  88.225  1.00 16.05              
ATOM    361  O   SER A  23      90.258  71.192  88.193  1.00 16.05              
ATOM    362  N   GLU A  24      92.436  71.062  88.734  1.00 14.17              
ATOM    363  H   GLU A  24      93.259  71.616  88.924  1.00 14.17              
ATOM    364  CA  GLU A  24      92.560  69.612  88.706  1.00 14.17              
ATOM    365  HA  GLU A  24      93.626  69.423  88.803  1.00 14.17              
ATOM    366  CB  GLU A  24      91.873  68.973  89.936  1.00 14.17              
ATOM    367  HB1 GLU A  24      90.804  68.869  89.744  1.00 14.17              
ATOM    368  HB2 GLU A  24      91.996  69.643  90.788  1.00 14.17              
ATOM    369  CG  GLU A  24      92.471  67.611  90.318  1.00 14.17              
ATOM    370  HG1 GLU A  24      92.275  66.889  89.523  1.00 14.17              
ATOM    371  HG2 GLU A  24      91.963  67.247  91.213  1.00 14.17              
ATOM    372  CD  GLU A  24      93.977  67.719  90.579  1.00 14.17              
ATOM    373  OE1 GLU A  24      94.750  67.462  89.623  1.00 14.17              
ATOM    374  OE2 GLU A  24      94.350  68.136  91.697  1.00 14.17              
ATOM    375  C   GLU A  24      92.183  69.016  87.343  1.00 14.17              
ATOM    376  O   GLU A  24      91.443  68.040  87.212  1.00 14.17              
ATOM    377  N   ARG A  25      92.742  69.654  86.308  1.00 11.49              
ATOM    378  H   ARG A  25      93.258  70.489  86.526  1.00 11.49              
ATOM    379  CA  ARG A  25      92.753  69.192  84.921  1.00 11.49              
ATOM    380  HA  ARG A  25      91.741  69.238  84.532  1.00 11.49              
ATOM    381  CB  ARG A  25      93.656  70.146  84.090  1.00 11.49              
ATOM    382  HB1 ARG A  25      93.229  71.147  84.166  1.00 11.49              
ATOM    383  HB2 ARG A  25      93.603  69.840  83.046  1.00 11.49              
ATOM    384  CG  ARG A  25      95.140  70.210  84.526  1.00 11.49              
ATOM    385  HG1 ARG A  25      95.589  69.247  84.336  1.00 11.49              
ATOM    386  HG2 ARG A  25      95.195  70.403  85.595  1.00 11.49              
ATOM    387  CD  ARG A  25      95.997  71.242  83.790  1.00 11.49              
ATOM    388  HD1 ARG A  25      95.514  72.213  83.861  1.00 11.49              
ATOM    389  HD2 ARG A  25      96.078  70.942  82.745  1.00 11.49              
ATOM    390  NE  ARG A  25      97.357  71.368  84.369  1.00 11.49              
ATOM    391  HE  ARG A  25      97.518  70.919  85.252  1.00 11.49              
ATOM    392  CZ  ARG A  25      98.357  72.094  83.883  1.00 11.49              
ATOM    393  NH1 ARG A  25      99.464  72.236  84.561  1.00 11.49              
ATOM    394 1HH1 ARG A  25      99.597  71.804  85.455  1.00 11.49              
ATOM    395 2HH1 ARG A  25     100.278  72.705  84.153  1.00 11.49              
ATOM    396  NH2 ARG A  25      98.263  72.694  82.727  1.00 11.49              
ATOM    397 1HH2 ARG A  25      97.421  72.575  82.182  1.00 11.49              
ATOM    398 2HH2 ARG A  25      99.009  73.282  82.398  1.00 11.49              
ATOM    399  C   ARG A  25      93.203  67.696  84.848  1.00 11.49              
ATOM    400  O   ARG A  25      92.635  66.981  84.022  1.00 11.49              
ATOM    401  N   PRO A  26      94.081  67.125  85.738  1.00  9.24              
ATOM    402  CD  PRO A  26      93.610  66.040  86.576  1.00  9.24              
ATOM    403  HD1 PRO A  26      92.784  65.477  86.143  1.00  9.24              
ATOM    404  HD2 PRO A  26      93.302  66.424  87.547  1.00  9.24              
ATOM    405  CG  PRO A  26      94.784  65.081  86.831  1.00  9.24              
ATOM    406  HG1 PRO A  26      94.834  64.338  86.032  1.00  9.24              
ATOM    407  HG2 PRO A  26      94.695  64.609  87.811  1.00  9.24              
ATOM    408  CB  PRO A  26      95.980  66.016  86.743  1.00  9.24              
ATOM    409  HB1 PRO A  26      96.898  65.475  86.523  1.00  9.24              
ATOM    410  HB2 PRO A  26      96.106  66.549  87.684  1.00  9.24              
ATOM    411  CA  PRO A  26      95.586  66.977  85.636  1.00  9.24              
ATOM    412  HA  PRO A  26      96.052  67.935  85.843  1.00  9.24              
ATOM    413  C   PRO A  26      96.093  66.475  84.277  1.00  9.24              
ATOM    414  O   PRO A  26      97.279  66.555  83.981  1.00  9.24              
ATOM    415  N   THR A  27      95.168  65.990  83.444  1.00  7.05              
ATOM    416  H   THR A  27      94.229  65.885  83.809  1.00  7.05              
ATOM    417  CA  THR A  27      95.233  66.028  81.990  1.00  7.05              
ATOM    418  HA  THR A  27      95.823  65.174  81.661  1.00  7.05              
ATOM    419  CB  THR A  27      93.832  65.905  81.354  1.00  7.05              
ATOM    420  HB  THR A  27      93.329  66.873  81.373  1.00  7.05              
ATOM    421  CG2 THR A  27      93.921  65.409  79.913  1.00  7.05              
ATOM    422 1HG2 THR A  27      92.920  65.390  79.481  1.00  7.05              
ATOM    423 2HG2 THR A  27      94.534  66.085  79.321  1.00  7.05              
ATOM    424 3HG2 THR A  27      94.344  64.405  79.882  1.00  7.05              
ATOM    425  OG1 THR A  27      93.053  64.978  82.077  1.00  7.05              
ATOM    426  HG1 THR A  27      92.527  65.519  82.686  1.00  7.05              
ATOM    427  C   THR A  27      95.871  67.302  81.537  1.00  7.05              
ATOM    428  O   THR A  27      95.465  68.411  81.870  1.00  7.05              
ATOM    429  N   CYS A  28      96.972  67.111  80.851  1.00  5.66              
ATOM    430  H   CYS A  28      97.284  66.170  80.673  1.00  5.66              
ATOM    431  CA  CYS A  28      97.798  68.208  80.449  1.00  5.66              
ATOM    432  HA  CYS A  28      98.102  68.776  81.328  1.00  5.66              
ATOM    433  CB  CYS A  28      99.006  67.526  79.772  1.00  5.66              
ATOM    434  HB1 CYS A  28      99.670  68.257  79.321  1.00  5.66              
ATOM    435  HB2 CYS A  28      98.658  66.871  78.968  1.00  5.66              
ATOM    436  SG  CYS A  28      99.925  66.545  81.002  1.00  5.66              
ATOM    437  HG  CYS A  28      99.075  66.701  82.034  1.00  5.66              
ATOM    438  C   CYS A  28      97.072  69.140  79.500  1.00  5.66              
ATOM    439  O   CYS A  28      97.184  70.348  79.663  1.00  5.66              
ATOM    440  N   ASN A  29      96.322  68.534  78.583  1.00  7.56              
ATOM    441  H   ASN A  29      96.461  67.548  78.444  1.00  7.56              
ATOM    442  CA  ASN A  29      95.163  69.079  77.907  1.00  7.56              
ATOM    443  HA  ASN A  29      95.430  70.029  77.440  1.00  7.56              
ATOM    444  CB  ASN A  29      94.699  68.102  76.803  1.00  7.56              
ATOM    445  HB1 ASN A  29      93.828  68.538  76.314  1.00  7.56              
ATOM    446  HB2 ASN A  29      94.372  67.160  77.237  1.00  7.56              
ATOM    447  CG  ASN A  29      95.739  67.786  75.742  1.00  7.56              
ATOM    448  OD1 ASN A  29      96.884  67.453  76.031  1.00  7.56              
ATOM    449  ND2 ASN A  29      95.361  67.819  74.489  1.00  7.56              
ATOM    450 1HD2 ASN A  29      94.371  67.982  74.269  1.00  7.56              
ATOM    451 2HD2 ASN A  29      96.043  67.642  73.784  1.00  7.56              
ATOM    452  C   ASN A  29      94.044  69.338  78.918  1.00  7.56              
ATOM    453  O   ASN A  29      93.111  68.558  79.077  1.00  7.56              
ATOM    454  N   ASP A  30      94.203  70.420  79.661  1.00  5.47              
ATOM    455  H   ASP A  30      95.060  70.945  79.516  1.00  5.47              
ATOM    456  CA  ASP A  30      93.108  71.115  80.340  1.00  5.47              
ATOM    457  HA  ASP A  30      92.594  70.474  81.057  1.00  5.47              
ATOM    458  CB  ASP A  30      93.830  72.292  81.027  1.00  5.47              
ATOM    459  HB1 ASP A  30      94.106  73.003  80.253  1.00  5.47              
ATOM    460  HB2 ASP A  30      94.772  71.925  81.430  1.00  5.47              
ATOM    461  CG  ASP A  30      93.139  73.056  82.159  1.00  5.47              
ATOM    462  OD1 ASP A  30      91.896  73.076  82.256  1.00  5.47              
ATOM    463  OD2 ASP A  30      93.915  73.644  82.952  1.00  5.47              
ATOM    464  C   ASP A  30      92.119  71.653  79.277  1.00  5.47              
ATOM    465  O   ASP A  30      90.904  71.593  79.431  1.00  5.47              
ATOM    466  N   CYS A  31      92.672  72.071  78.129  1.00  5.53              
ATOM    467  H   CYS A  31      93.677  72.004  78.056  1.00  5.53              
ATOM    468  CA  CYS A  31      91.961  72.344  76.886  1.00  5.53              
ATOM    469  HA  CYS A  31      90.944  71.953  76.958  1.00  5.53              
ATOM    470  CB  CYS A  31      91.908  73.859  76.613  1.00  5.53              
ATOM    471  HB1 CYS A  31      91.345  74.032  75.696  1.00  5.53              
ATOM    472  HB2 CYS A  31      92.921  74.226  76.460  1.00  5.53              
ATOM    473  SG  CYS A  31      91.123  74.795  77.956  1.00  5.53              
ATOM    474  HG  CYS A  31      91.135  75.981  77.346  1.00  5.53              
ATOM    475  C   CYS A  31      92.665  71.645  75.701  1.00  5.53              
ATOM    476  O   CYS A  31      93.805  71.204  75.843  1.00  5.53              
ATOM    477  N   ASP A  32      92.031  71.609  74.519  1.00  5.71              
ATOM    478  H   ASP A  32      91.091  71.968  74.463  1.00  5.71              
ATOM    479  CA  ASP A  32      92.472  70.747  73.401  1.00  5.71              
ATOM    480  HA  ASP A  32      93.282  70.128  73.783  1.00  5.71              
ATOM    481  CB  ASP A  32      91.339  69.780  72.983  1.00  5.71              
ATOM    482  HB1 ASP A  32      91.398  69.584  71.913  1.00  5.71              
ATOM    483  HB2 ASP A  32      90.373  70.256  73.166  1.00  5.71              
ATOM    484  CG  ASP A  32      91.394  68.418  73.699  1.00  5.71              
ATOM    485  OD1 ASP A  32      92.514  67.962  74.038  1.00  5.71              
ATOM    486  OD2 ASP A  32      90.307  67.828  73.890  1.00  5.71              
ATOM    487  C   ASP A  32      93.166  71.429  72.205  1.00  5.71              
ATOM    488  O   ASP A  32      93.569  70.751  71.263  1.00  5.71              
ATOM    489  N   GLU A  33      93.366  72.749  72.248  1.00  5.38              
ATOM    490  H   GLU A  33      93.056  73.231  73.071  1.00  5.38              
ATOM    491  CA  GLU A  33      93.975  73.534  71.149  1.00  5.38              
ATOM    492  HA  GLU A  33      94.502  72.879  70.453  1.00  5.38              
ATOM    493  CB  GLU A  33      92.856  74.287  70.389  1.00  5.38              
ATOM    494  HB1 GLU A  33      93.307  74.848  69.569  1.00  5.38              
ATOM    495  HB2 GLU A  33      92.399  75.004  71.073  1.00  5.38              
ATOM    496  CG  GLU A  33      91.739  73.391  69.817  1.00  5.38              
ATOM    497  HG1 GLU A  33      91.327  72.759  70.606  1.00  5.38              
ATOM    498  HG2 GLU A  33      92.168  72.737  69.054  1.00  5.38              
ATOM    499  CD  GLU A  33      90.580  74.211  69.227  1.00  5.38              
ATOM    500  OE1 GLU A  33      89.837  74.839  70.021  1.00  5.38              
ATOM    501  OE2 GLU A  33      90.408  74.175  67.988  1.00  5.38              
ATOM    502  C   GLU A  33      94.986  74.538  71.705  1.00  5.38              
ATOM    503  O   GLU A  33      96.131  74.532  71.271  1.00  5.38              
ATOM    504  N   ASP A  34      94.588  75.322  72.723  1.00  4.90              
ATOM    505  H   ASP A  34      93.607  75.387  72.928  1.00  4.90              
ATOM    506  CA  ASP A  34      95.543  75.996  73.603  1.00  4.90              
ATOM    507  HA  ASP A  34      96.233  76.599  73.017  1.00  4.90              
ATOM    508  CB  ASP A  34      94.837  76.892  74.694  1.00  4.90              
ATOM    509  HB1 ASP A  34      95.570  76.998  75.493  1.00  4.90              
ATOM    510  HB2 ASP A  34      94.003  76.322  75.109  1.00  4.90              
ATOM    511  CG  ASP A  34      94.349  78.350  74.513  1.00  4.90              
ATOM    512  OD1 ASP A  34      93.137  78.557  74.272  1.00  4.90              
ATOM    513  OD2 ASP A  34      94.972  79.292  75.066  1.00  4.90              
ATOM    514  C   ASP A  34      96.368  74.927  74.420  1.00  4.90              
ATOM    515  O   ASP A  34      97.487  74.531  74.110  1.00  4.90              
ATOM    516  N   HIS A  35      95.814  74.482  75.559  1.00  4.90              
ATOM    517  H   HIS A  35      94.814  74.568  75.616  1.00  4.90              
ATOM    518  CA  HIS A  35      96.516  74.546  76.855  1.00  4.90              
ATOM    519  HA  HIS A  35      97.394  75.184  76.760  1.00  4.90              
ATOM    520  CB  HIS A  35      95.524  75.193  77.847  1.00  4.90              
ATOM    521  HB1 HIS A  35      94.587  74.643  77.774  1.00  4.90              
ATOM    522  HB2 HIS A  35      95.326  76.212  77.526  1.00  4.90              
ATOM    523  CG  HIS A  35      95.836  75.265  79.320  1.00  4.90              
ATOM    524  ND1 HIS A  35      97.071  75.162  79.965  1.00  4.90              
ATOM    525  CE1 HIS A  35      96.799  75.267  81.276  1.00  4.90              
ATOM    526  HE1 HIS A  35      97.535  75.196  82.062  1.00  4.90              
ATOM    527  NE2 HIS A  35      95.479  75.401  81.483  1.00  4.90              
ATOM    528  HE2 HIS A  35      94.985  75.231  82.363  1.00  4.90              
ATOM    529  CD2 HIS A  35      94.866  75.438  80.259  1.00  4.90              
ATOM    530  HD2 HIS A  35      93.803  75.490  80.076  1.00  4.90              
ATOM    531  C   HIS A  35      96.978  73.167  77.259  1.00  4.90              
ATOM    532  O   HIS A  35      96.227  72.377  77.832  1.00  4.90              
ATOM    533  N   VAL A  36      98.228  72.901  76.894  1.00  4.51              
ATOM    534  H   VAL A  36      98.730  73.627  76.392  1.00  4.51              
ATOM    535  CA  VAL A  36      98.845  71.586  76.981  1.00  4.51              
ATOM    536  HA  VAL A  36      98.122  70.900  77.415  1.00  4.51              
ATOM    537  CB  VAL A  36      99.187  71.021  75.592  1.00  4.51              
ATOM    538  HB  VAL A  36      99.687  70.062  75.739  1.00  4.51              
ATOM    539  CG1 VAL A  36      97.908  70.758  74.791  1.00  4.51              
ATOM    540 1HG1 VAL A  36      98.146  70.221  73.875  1.00  4.51              
ATOM    541 2HG1 VAL A  36      97.209  70.165  75.378  1.00  4.51              
ATOM    542 3HG1 VAL A  36      97.427  71.702  74.527  1.00  4.51              
ATOM    543  CG2 VAL A  36     100.106  71.917  74.756  1.00  4.51              
ATOM    544 1HG2 VAL A  36     100.273  71.459  73.783  1.00  4.51              
ATOM    545 2HG2 VAL A  36      99.646  72.893  74.588  1.00  4.51              
ATOM    546 3HG2 VAL A  36     101.061  72.054  75.260  1.00  4.51              
ATOM    547  C   VAL A  36     100.045  71.632  77.914  1.00  4.51              
ATOM    548  O   VAL A  36     100.862  72.550  77.869  1.00  4.51              
ATOM    549  N   CYS A  37     100.102  70.668  78.836  1.00  4.51              
ATOM    550  H   CYS A  37      99.308  70.053  78.890  1.00  4.51              
ATOM    551  CA  CYS A  37     101.024  70.738  79.963  1.00  4.51              
ATOM    552  HA  CYS A  37     101.162  71.801  80.141  1.00  4.51              
ATOM    553  CB  CYS A  37     100.392  70.218  81.263  1.00  4.51              
ATOM    554  HB1 CYS A  37     100.284  69.146  81.223  1.00  4.51              
ATOM    555  HB2 CYS A  37      99.411  70.678  81.394  1.00  4.51              
ATOM    556  SG  CYS A  37     101.432  70.597  82.702  1.00  4.51              
ATOM    557  HG  CYS A  37     102.660  70.590  82.146  1.00  4.51              
ATOM    558  C   CYS A  37     102.453  70.235  79.670  1.00  4.51              
ATOM    559  O   CYS A  37     103.197  70.901  78.941  1.00  4.51              
ATOM    560  N   ASN A  38     102.770  69.095  80.319  1.00  4.62              
ATOM    561  H   ASN A  38     102.106  68.872  81.039  1.00  4.62              
ATOM    562  CA  ASN A  38     103.848  68.098  80.202  1.00  4.62              
ATOM    563  HA  ASN A  38     103.360  67.187  79.852  1.00  4.62              
ATOM    564  CB  ASN A  38     104.884  68.452  79.122  1.00  4.62              
ATOM    565  HB1 ASN A  38     105.484  69.293  79.465  1.00  4.62              
ATOM    566  HB2 ASN A  38     104.376  68.737  78.202  1.00  4.62              
ATOM    567  CG  ASN A  38     105.789  67.280  78.790  1.00  4.62              
ATOM    568  OD1 ASN A  38     105.543  66.132  79.124  1.00  4.62              
ATOM    569  ND2 ASN A  38     106.873  67.530  78.099  1.00  4.62              
ATOM    570 1HD2 ASN A  38     107.076  68.466  77.806  1.00  4.62              
ATOM    571 2HD2 ASN A  38     107.453  66.741  77.858  1.00  4.62              
ATOM    572  C   ASN A  38     104.439  67.721  81.576  1.00  4.62              
ATOM    573  O   ASN A  38     105.642  67.824  81.827  1.00  4.62              
ATOM    574  N   CYS A  39     103.559  67.294  82.488  1.00  4.65              
ATOM    575  H   CYS A  39     102.587  67.228  82.234  1.00  4.65              
ATOM    576  CA  CYS A  39     103.910  66.874  83.843  1.00  4.65              
ATOM    577  HA  CYS A  39     104.335  67.725  84.377  1.00  4.65              
ATOM    578  CB  CYS A  39     102.627  66.421  84.566  1.00  4.65              
ATOM    579  HB1 CYS A  39     102.873  66.137  85.591  1.00  4.65              
ATOM    580  HB2 CYS A  39     102.224  65.543  84.057  1.00  4.65              
ATOM    581  SG  CYS A  39     101.368  67.724  84.595  1.00  4.65              
ATOM    582  HG  CYS A  39     100.375  66.986  85.106  1.00  4.65              
ATOM    583  C   CYS A  39     104.933  65.709  83.865  1.00  4.65              
ATOM    584  O   CYS A  39     104.562  64.563  83.621  1.00  4.65              
ATOM    585  N   ARG A  40     106.198  65.973  84.222  1.00  5.04              
ATOM    586  H   ARG A  40     106.454  66.955  84.266  1.00  5.04              
ATOM    587  CA  ARG A  40     107.266  65.005  84.579  1.00  5.04              
ATOM    588  HA  ARG A  40     108.176  65.602  84.502  1.00  5.04              
ATOM    589  CB  ARG A  40     107.158  64.594  86.076  1.00  5.04              
ATOM    590  HB1 ARG A  40     106.324  63.903  86.207  1.00  5.04              
ATOM    591  HB2 ARG A  40     106.943  65.489  86.661  1.00  5.04              
ATOM    592  CG  ARG A  40     108.457  63.941  86.621  1.00  5.04              
ATOM    593  HG1 ARG A  40     109.278  64.318  86.029  1.00  5.04              
ATOM    594  HG2 ARG A  40     108.405  62.862  86.479  1.00  5.04              
ATOM    595  CD  ARG A  40     108.769  64.200  88.102  1.00  5.04              
ATOM    596  HD1 ARG A  40     108.028  63.655  88.690  1.00  5.04              
ATOM    597  HD2 ARG A  40     108.617  65.253  88.332  1.00  5.04              
ATOM    598  NE  ARG A  40     110.128  63.783  88.558  1.00  5.04              
ATOM    599  HE  ARG A  40     110.129  63.395  89.485  1.00  5.04              
ATOM    600  CZ  ARG A  40     111.348  63.882  88.022  1.00  5.04              
ATOM    601  NH1 ARG A  40     112.379  63.534  88.739  1.00  5.04              
ATOM    602 1HH1 ARG A  40     112.276  63.240  89.695  1.00  5.04              
ATOM    603 2HH1 ARG A  40     113.294  63.607  88.326  1.00  5.04              
ATOM    604  NH2 ARG A  40     111.649  64.313  86.831  1.00  5.04              
ATOM    605 1HH2 ARG A  40     110.919  64.599  86.188  1.00  5.04              
ATOM    606 2HH2 ARG A  40     112.595  64.310  86.472  1.00  5.04              
ATOM    607  C   ARG A  40     107.593  63.819  83.634  1.00  5.04              
ATOM    608  O   ARG A  40     108.338  62.916  84.018  1.00  5.04              
ATOM    609  N   ALA A  41     107.115  63.785  82.397  1.00  5.25              
ATOM    610  H   ALA A  41     106.458  64.500  82.122  1.00  5.25              
ATOM    611  CA  ALA A  41     107.351  62.670  81.468  1.00  5.25              
ATOM    612  HA  ALA A  41     107.233  61.739  82.024  1.00  5.25              
ATOM    613  CB  ALA A  41     106.223  62.708  80.423  1.00  5.25              
ATOM    614  HB1 ALA A  41     106.307  61.847  79.757  1.00  5.25              
ATOM    615  HB2 ALA A  41     105.252  62.675  80.919  1.00  5.25              
ATOM    616  HB3 ALA A  41     106.293  63.620  79.830  1.00  5.25              
ATOM    617  C   ALA A  41     108.761  62.624  80.835  1.00  5.25              
ATOM    618  O   ALA A  41     108.882  62.743  79.620  1.00  5.25              
ATOM    619  N   LYS A  42     109.812  62.479  81.661  1.00  5.21              
ATOM    620  H   LYS A  42     109.560  62.397  82.638  1.00  5.21              
ATOM    621  CA  LYS A  42     111.259  62.634  81.368  1.00  5.21              
ATOM    622  HA  LYS A  42     111.492  63.653  81.678  1.00  5.21              
ATOM    623  CB  LYS A  42     112.105  61.730  82.286  1.00  5.21              
ATOM    624  HB1 LYS A  42     111.979  60.686  81.993  1.00  5.21              
ATOM    625  HB2 LYS A  42     111.756  61.849  83.313  1.00  5.21              
ATOM    626  CG  LYS A  42     113.597  62.114  82.220  1.00  5.21              
ATOM    627  HG1 LYS A  42     113.691  63.193  82.354  1.00  5.21              
ATOM    628  HG2 LYS A  42     114.002  61.852  81.242  1.00  5.21              
ATOM    629  CD  LYS A  42     114.441  61.420  83.293  1.00  5.21              
ATOM    630  HD1 LYS A  42     114.330  60.337  83.222  1.00  5.21              
ATOM    631  HD2 LYS A  42     114.096  61.755  84.273  1.00  5.21              
ATOM    632  CE  LYS A  42     115.913  61.808  83.087  1.00  5.21              
ATOM    633  HE1 LYS A  42     115.940  62.808  82.643  1.00  5.21              
ATOM    634  HE2 LYS A  42     116.383  61.118  82.380  1.00  5.21              
ATOM    635  NZ  LYS A  42     116.654  61.857  84.367  1.00  5.21              
ATOM    636  HZ1 LYS A  42     117.561  62.299  84.248  1.00  5.21              
ATOM    637  HZ2 LYS A  42     116.211  62.566  84.963  1.00  5.21              
ATOM    638  HZ3 LYS A  42     116.736  60.976  84.842  1.00  5.21              
ATOM    639  C   LYS A  42     111.697  62.598  79.888  1.00  5.21              
ATOM    640  O   LYS A  42     112.262  61.615  79.408  1.00  5.21              
ATOM    641  N   ASN A  43     111.482  63.716  79.199  1.00  5.20              
ATOM    642  H   ASN A  43     110.953  64.443  79.663  1.00  5.20              
ATOM    643  CA  ASN A  43     112.041  63.998  77.885  1.00  5.20              
ATOM    644  HA  ASN A  43     112.023  63.088  77.281  1.00  5.20              
ATOM    645  CB  ASN A  43     111.194  65.084  77.177  1.00  5.20              
ATOM    646  HB1 ASN A  43     111.793  65.552  76.394  1.00  5.20              
ATOM    647  HB2 ASN A  43     110.925  65.867  77.885  1.00  5.20              
ATOM    648  CG  ASN A  43     109.935  64.573  76.493  1.00  5.20              
ATOM    649  OD1 ASN A  43     109.857  64.444  75.286  1.00  5.20              
ATOM    650  ND2 ASN A  43     108.893  64.252  77.220  1.00  5.20              
ATOM    651 1HD2 ASN A  43     108.999  64.082  78.212  1.00  5.20              
ATOM    652 2HD2 ASN A  43     108.115  63.866  76.717  1.00  5.20              
ATOM    653  C   ASN A  43     113.499  64.475  77.991  1.00  5.20              
ATOM    654  O   ASN A  43     113.913  65.096  78.982  1.00  5.20              
ATOM    655  N   LEU A  44     114.218  64.255  76.890  1.00  5.11              
ATOM    656  H   LEU A  44     113.769  63.748  76.140  1.00  5.11              
ATOM    657  CA  LEU A  44     115.441  64.945  76.497  1.00  5.11              
ATOM    658  HA  LEU A  44     115.554  65.835  77.113  1.00  5.11              
ATOM    659  CB  LEU A  44     116.664  64.035  76.716  1.00  5.11              
ATOM    660  HB1 LEU A  44     116.506  63.102  76.173  1.00  5.11              
ATOM    661  HB2 LEU A  44     116.739  63.803  77.779  1.00  5.11              
ATOM    662  CG  LEU A  44     117.996  64.651  76.240  1.00  5.11              
ATOM    663  HG  LEU A  44     117.954  64.824  75.165  1.00  5.11              
ATOM    664  CD1 LEU A  44     118.322  65.977  76.935  1.00  5.11              
ATOM    665 1HD1 LEU A  44     119.302  66.326  76.613  1.00  5.11              
ATOM    666 2HD1 LEU A  44     117.584  66.727  76.655  1.00  5.11              
ATOM    667 3HD1 LEU A  44     118.318  65.843  78.018  1.00  5.11              
ATOM    668  CD2 LEU A  44     119.141  63.675  76.518  1.00  5.11              
ATOM    669 1HD2 LEU A  44     120.076  64.094  76.147  1.00  5.11              
ATOM    670 2HD2 LEU A  44     119.225  63.493  77.590  1.00  5.11              
ATOM    671 3HD2 LEU A  44     118.953  62.735  76.000  1.00  5.11              
ATOM    672  C   LEU A  44     115.256  65.391  75.039  1.00  5.11              
ATOM    673  O   LEU A  44     115.264  64.548  74.145  1.00  5.11              
ATOM    674  N   HIS A  45     115.002  66.696  74.890  1.00  5.08              
ATOM    675  CA  HIS A  45     114.367  67.453  73.797  1.00  5.08              
ATOM    676  CB  HIS A  45     114.054  66.616  72.543  1.00  5.08              
ATOM    677  CG  HIS A  45     114.260  67.320  71.217  1.00  5.08              
ATOM    678  ND1 HIS A  45     113.511  68.399  70.743  1.00  5.08              
ATOM    679  CE1 HIS A  45     113.993  68.671  69.523  1.00  5.08              
ATOM    680  NE2 HIS A  45     114.978  67.806  69.207  1.00  5.08              
ATOM    681  CD2 HIS A  45     115.162  66.939  70.264  1.00  5.08              
ATOM    682  C   HIS A  45     113.139  68.240  74.289  1.00  5.08              
ATOM    683  O   HIS A  45     112.654  68.069  75.413  1.00  5.08              
ATOM    684  N   GLY A  46     112.602  69.106  73.433  1.00  4.83              
ATOM    685  H   GLY A  46     113.030  69.145  72.510  1.00  4.83              
ATOM    686  CA  GLY A  46     111.241  69.616  73.580  1.00  4.83              
ATOM    687  HA1 GLY A  46     111.130  70.500  72.954  1.00  4.83              
ATOM    688  HA2 GLY A  46     111.061  69.899  74.617  1.00  4.83              
ATOM    689  C   GLY A  46     110.193  68.580  73.162  1.00  4.83              
ATOM    690  O   GLY A  46     110.467  67.396  73.001  1.00  4.83              
ATOM    691  N   VAL A  47     108.963  69.042  72.928  1.00  5.13              
ATOM    692  H   VAL A  47     108.781  70.023  73.080  1.00  5.13              
ATOM    693  CA  VAL A  47     107.882  68.201  72.386  1.00  5.13              
ATOM    694  HA  VAL A  47     108.274  67.211  72.160  1.00  5.13              
ATOM    695  CB  VAL A  47     106.754  67.970  73.412  1.00  5.13              
ATOM    696  HB  VAL A  47     106.298  68.925  73.679  1.00  5.13              
ATOM    697  CG1 VAL A  47     105.668  67.043  72.843  1.00  5.13              
ATOM    698 1HG1 VAL A  47     104.921  66.835  73.609  1.00  5.13              
ATOM    699 2HG1 VAL A  47     105.158  67.518  72.006  1.00  5.13              
ATOM    700 3HG1 VAL A  47     106.109  66.102  72.513  1.00  5.13              
ATOM    701  CG2 VAL A  47     107.293  67.323  74.695  1.00  5.13              
ATOM    702 1HG2 VAL A  47     106.471  67.109  75.377  1.00  5.13              
ATOM    703 2HG2 VAL A  47     107.811  66.392  74.453  1.00  5.13              
ATOM    704 3HG2 VAL A  47     107.998  67.992  75.187  1.00  5.13              
ATOM    705  C   VAL A  47     107.359  68.812  71.085  1.00  5.13              
ATOM    706  O   VAL A  47     106.493  69.682  71.124  1.00  5.13              
ATOM    707  N   PRO A  48     107.862  68.407  69.909  1.00  5.25              
ATOM    708  CD  PRO A  48     108.979  67.484  69.726  1.00  5.25              
ATOM    709  HD1 PRO A  48     108.767  66.505  70.157  1.00  5.25              
ATOM    710  HD2 PRO A  48     109.880  67.905  70.176  1.00  5.25              
ATOM    711  CG  PRO A  48     109.174  67.355  68.216  1.00  5.25              
ATOM    712  HG1 PRO A  48     108.559  66.541  67.831  1.00  5.25              
ATOM    713  HG2 PRO A  48     110.223  67.206  67.957  1.00  5.25              
ATOM    714  CB  PRO A  48     108.645  68.692  67.703  1.00  5.25              
ATOM    715  HB1 PRO A  48     108.385  68.650  66.645  1.00  5.25              
ATOM    716  HB2 PRO A  48     109.403  69.462  67.862  1.00  5.25              
ATOM    717  CA  PRO A  48     107.445  68.968  68.624  1.00  5.25              
ATOM    718  HA  PRO A  48     107.322  70.047  68.714  1.00  5.25              
ATOM    719  C   PRO A  48     106.118  68.402  68.080  1.00  5.25              
ATOM    720  O   PRO A  48     105.951  68.239  66.876  1.00  5.25              
ATOM    721  N   ILE A  49     105.177  68.052  68.960  1.00  5.32              
ATOM    722  H   ILE A  49     105.345  68.283  69.931  1.00  5.32              
ATOM    723  CA  ILE A  49     103.963  67.277  68.631  1.00  5.32              
ATOM    724  HA  ILE A  49     103.817  67.312  67.551  1.00  5.32              
ATOM    725  CB  ILE A  49     104.116  65.781  69.037  1.00  5.32              
ATOM    726  HB  ILE A  49     103.922  65.691  70.108  1.00  5.32              
ATOM    727  CG2 ILE A  49     103.072  64.942  68.270  1.00  5.32              
ATOM    728 1HG2 ILE A  49     103.310  64.931  67.206  1.00  5.32              
ATOM    729 2HG2 ILE A  49     103.053  63.921  68.647  1.00  5.32              
ATOM    730 3HG2 ILE A  49     102.072  65.354  68.402  1.00  5.32              
ATOM    731  CG1 ILE A  49     105.538  65.217  68.776  1.00  5.32              
ATOM    732 1HG1 ILE A  49     106.259  65.780  69.369  1.00  5.32              
ATOM    733 2HG1 ILE A  49     105.790  65.343  67.722  1.00  5.32              
ATOM    734  CD1 ILE A  49     105.731  63.743  69.156  1.00  5.32              
ATOM    735  HD1 ILE A  49     106.789  63.490  69.083  1.00  5.32              
ATOM    736  HD2 ILE A  49     105.398  63.577  70.182  1.00  5.32              
ATOM    737  HD3 ILE A  49     105.175  63.096  68.479  1.00  5.32              
ATOM    738  C   ILE A  49     102.737  67.974  69.258  1.00  5.32              
ATOM    739  O   ILE A  49     101.925  67.342  69.931  1.00  5.32              
ATOM    740  N   VAL A  50     102.691  69.310  69.162  1.00  5.22              
ATOM    741  H   VAL A  50     103.338  69.756  68.528  1.00  5.22              
ATOM    742  CA  VAL A  50     102.131  70.145  70.243  1.00  5.22              
ATOM    743  HA  VAL A  50     101.459  69.506  70.816  1.00  5.22              
ATOM    744  CB  VAL A  50     103.260  70.528  71.225  1.00  5.22              
ATOM    745  HB  VAL A  50     103.913  69.660  71.301  1.00  5.22              
ATOM    746  CG1 VAL A  50     104.102  71.686  70.715  1.00  5.22              
ATOM    747 1HG1 VAL A  50     104.931  71.855  71.400  1.00  5.22              
ATOM    748 2HG1 VAL A  50     104.486  71.453  69.724  1.00  5.22              
ATOM    749 3HG1 VAL A  50     103.512  72.600  70.657  1.00  5.22              
ATOM    750  CG2 VAL A  50     102.820  70.812  72.664  1.00  5.22              
ATOM    751 1HG2 VAL A  50     103.696  70.848  73.312  1.00  5.22              
ATOM    752 2HG2 VAL A  50     102.309  71.774  72.718  1.00  5.22              
ATOM    753 3HG2 VAL A  50     102.156  70.022  73.013  1.00  5.22              
ATOM    754  C   VAL A  50     101.214  71.300  69.819  1.00  5.22              
ATOM    755  O   VAL A  50     100.924  72.149  70.647  1.00  5.22              
ATOM    756  N   PRO A  51     100.615  71.259  68.615  1.00  5.17              
ATOM    757  CD  PRO A  51      99.356  70.527  68.588  1.00  5.17              
ATOM    758  HD1 PRO A  51      99.265  69.842  69.433  1.00  5.17              
ATOM    759  HD2 PRO A  51      99.286  69.965  67.656  1.00  5.17              
ATOM    760  CG  PRO A  51      98.243  71.585  68.640  1.00  5.17              
ATOM    761  HG1 PRO A  51      97.826  71.650  69.646  1.00  5.17              
ATOM    762  HG2 PRO A  51      97.459  71.344  67.921  1.00  5.17              
ATOM    763  CB  PRO A  51      98.927  72.910  68.281  1.00  5.17              
ATOM    764  HB1 PRO A  51      99.002  73.542  69.167  1.00  5.17              
ATOM    765  HB2 PRO A  51      98.391  73.430  67.485  1.00  5.17              
ATOM    766  CA  PRO A  51     100.316  72.457  67.821  1.00  5.17              
ATOM    767  HA  PRO A  51     100.201  72.121  66.790  1.00  5.17              
ATOM    768  C   PRO A  51     101.385  73.556  67.742  1.00  5.17              
ATOM    769  O   PRO A  51     102.504  73.399  68.233  1.00  5.17              
ATOM    770  N   ASP A  52     101.030  74.658  67.073  1.00  5.06              
ATOM    771  H   ASP A  52     100.105  74.705  66.656  1.00  5.06              
ATOM    772  CA  ASP A  52     101.779  75.924  67.099  1.00  5.06              
ATOM    773  HA  ASP A  52     102.714  75.771  67.638  1.00  5.06              
ATOM    774  CB  ASP A  52     102.142  76.394  65.681  1.00  5.06              
ATOM    775  HB1 ASP A  52     102.326  77.469  65.701  1.00  5.06              
ATOM    776  HB2 ASP A  52     101.305  76.209  65.004  1.00  5.06              
ATOM    777  CG  ASP A  52     103.416  75.718  65.166  1.00  5.06              
ATOM    778  OD1 ASP A  52     103.376  75.154  64.049  1.00  5.06              
ATOM    779  OD2 ASP A  52     104.437  75.779  65.892  1.00  5.06              
ATOM    780  C   ASP A  52     101.028  77.009  67.896  1.00  5.06              
ATOM    781  O   ASP A  52     101.607  77.972  68.407  1.00  5.06              
ATOM    782  N   ASP A  53      99.735  76.771  68.082  1.00  4.95              
ATOM    783  H   ASP A  53      99.375  75.960  67.585  1.00  4.95              
ATOM    784  CA  ASP A  53      98.691  77.663  68.585  1.00  4.95              
ATOM    785  HA  ASP A  53      98.949  78.689  68.324  1.00  4.95              
ATOM    786  CB  ASP A  53      97.391  77.273  67.838  1.00  4.95              
ATOM    787  HB1 ASP A  53      96.680  78.098  67.908  1.00  4.95              
ATOM    788  HB2 ASP A  53      96.948  76.408  68.336  1.00  4.95              
ATOM    789  CG  ASP A  53      97.615  76.900  66.357  1.00  4.95              
ATOM    790  OD1 ASP A  53      97.376  77.763  65.481  1.00  4.95              
ATOM    791  OD2 ASP A  53      98.081  75.751  66.121  1.00  4.95              
ATOM    792  C   ASP A  53      98.521  77.571  70.120  1.00  4.95              
ATOM    793  O   ASP A  53      97.476  77.905  70.674  1.00  4.95              
ATOM    794  N   VAL A  54      99.556  77.063  70.799  1.00  4.79              
ATOM    795  H   VAL A  54     100.374  76.863  70.240  1.00  4.79              
ATOM    796  CA  VAL A  54      99.481  76.428  72.130  1.00  4.79              
ATOM    797  HA  VAL A  54      98.699  75.666  72.089  1.00  4.79              
ATOM    798  CB  VAL A  54     100.810  75.710  72.472  1.00  4.79              
ATOM    799  HB  VAL A  54     100.601  74.954  73.230  1.00  4.79              
ATOM    800  CG1 VAL A  54     101.384  75.012  71.236  1.00  4.79              
ATOM    801 1HG1 VAL A  54     102.132  74.282  71.542  1.00  4.79              
ATOM    802 2HG1 VAL A  54     100.575  74.509  70.713  1.00  4.79              
ATOM    803 3HG1 VAL A  54     101.834  75.728  70.553  1.00  4.79              
ATOM    804  CG2 VAL A  54     101.940  76.611  73.000  1.00  4.79              
ATOM    805 1HG2 VAL A  54     102.130  77.424  72.300  1.00  4.79              
ATOM    806 2HG2 VAL A  54     101.662  77.017  73.971  1.00  4.79              
ATOM    807 3HG2 VAL A  54     102.847  76.022  73.127  1.00  4.79              
ATOM    808  C   VAL A  54      99.098  77.397  73.264  1.00  4.79              
ATOM    809  O   VAL A  54      98.392  77.030  74.195  1.00  4.79              
ATOM    810  N   LEU A  55      99.524  78.665  73.227  1.00  4.67              
ATOM    811  H   LEU A  55      99.991  78.983  72.392  1.00  4.67              
ATOM    812  CA  LEU A  55      99.307  79.643  74.304  1.00  4.67              
ATOM    813  HA  LEU A  55      99.896  80.511  74.085  1.00  4.67              
ATOM    814  CB  LEU A  55      97.853  80.155  74.305  1.00  4.67              
ATOM    815  HB1 LEU A  55      97.626  80.506  75.311  1.00  4.67              
ATOM    816  HB2 LEU A  55      97.185  79.328  74.080  1.00  4.67              
ATOM    817  CG  LEU A  55      97.568  81.315  73.330  1.00  4.67              
ATOM    818  HG  LEU A  55      98.366  82.053  73.409  1.00  4.67              
ATOM    819  CD1 LEU A  55      97.432  80.865  71.880  1.00  4.67              
ATOM    820 1HD1 LEU A  55      97.243  81.721  71.233  1.00  4.67              
ATOM    821 2HD1 LEU A  55      98.351  80.385  71.555  1.00  4.67              
ATOM    822 3HD1 LEU A  55      96.619  80.143  71.783  1.00  4.67              
ATOM    823  CD2 LEU A  55      96.259  82.019  73.699  1.00  4.67              
ATOM    824 1HD2 LEU A  55      95.428  81.326  73.556  1.00  4.67              
ATOM    825 2HD2 LEU A  55      96.292  82.341  74.736  1.00  4.67              
ATOM    826 3HD2 LEU A  55      96.120  82.884  73.051  1.00  4.67              
ATOM    827  C   LEU A  55      99.837  79.353  75.728  1.00  4.67              
ATOM    828  O   LEU A  55     100.503  80.202  76.335  1.00  4.67              
ATOM    829  N   TYR A  56      99.609  78.180  76.277  1.00  4.11              
ATOM    830  H   TYR A  56      99.132  77.489  75.704  1.00  4.11              
ATOM    831  CA  TYR A  56     100.137  77.743  77.560  1.00  4.11              
ATOM    832  HA  TYR A  56     100.692  78.545  78.042  1.00  4.11              
ATOM    833  CB  TYR A  56      98.968  77.365  78.480  1.00  4.11              
ATOM    834  HB1 TYR A  56      99.372  76.938  79.398  1.00  4.11              
ATOM    835  HB2 TYR A  56      98.372  76.598  77.995  1.00  4.11              
ATOM    836  CG  TYR A  56      98.069  78.546  78.828  1.00  4.11              
ATOM    837  CD1 TYR A  56      97.198  79.097  77.864  1.00  4.11              
ATOM    838  HD1 TYR A  56      97.093  78.631  76.892  1.00  4.11              
ATOM    839  CE1 TYR A  56      96.478  80.272  78.141  1.00  4.11              
ATOM    840  HE1 TYR A  56      95.833  80.690  77.385  1.00  4.11              
ATOM    841  CZ  TYR A  56      96.609  80.896  79.397  1.00  4.11              
ATOM    842  OH  TYR A  56      95.937  82.051  79.659  1.00  4.11              
ATOM    843  HH  TYR A  56      96.131  82.352  80.551  1.00  4.11              
ATOM    844  CE2 TYR A  56      97.429  80.314  80.388  1.00  4.11              
ATOM    845  HE2 TYR A  56      97.518  80.772  81.360  1.00  4.11              
ATOM    846  CD2 TYR A  56      98.149  79.139  80.102  1.00  4.11              
ATOM    847  HD2 TYR A  56      98.785  78.698  80.854  1.00  4.11              
ATOM    848  C   TYR A  56     101.123  76.621  77.282  1.00  4.11              
ATOM    849  O   TYR A  56     100.920  75.933  76.298  1.00  4.11              
ATOM    850  N   LEU A  57     102.233  76.493  78.020  1.00  4.17              
ATOM    851  H   LEU A  57     102.452  77.165  78.748  1.00  4.17              
ATOM    852  CA  LEU A  57     103.144  75.363  77.789  1.00  4.17              
ATOM    853  HA  LEU A  57     102.528  74.476  77.636  1.00  4.17              
ATOM    854  CB  LEU A  57     103.998  75.596  76.526  1.00  4.17              
ATOM    855  HB1 LEU A  57     104.711  76.391  76.740  1.00  4.17              
ATOM    856  HB2 LEU A  57     103.353  75.924  75.713  1.00  4.17              
ATOM    857  CG  LEU A  57     104.763  74.355  76.034  1.00  4.17              
ATOM    858  HG  LEU A  57     105.437  74.017  76.819  1.00  4.17              
ATOM    859  CD1 LEU A  57     103.845  73.196  75.636  1.00  4.17              
ATOM    860 1HD1 LEU A  57     104.429  72.385  75.204  1.00  4.17              
ATOM    861 2HD1 LEU A  57     103.317  72.807  76.507  1.00  4.17              
ATOM    862 3HD1 LEU A  57     103.108  73.537  74.908  1.00  4.17              
ATOM    863  CD2 LEU A  57     105.603  74.716  74.808  1.00  4.17              
ATOM    864 1HD2 LEU A  57     106.200  73.855  74.507  1.00  4.17              
ATOM    865 2HD2 LEU A  57     104.951  75.000  73.980  1.00  4.17              
ATOM    866 3HD2 LEU A  57     106.276  75.540  75.043  1.00  4.17              
ATOM    867  C   LEU A  57     104.058  75.108  79.011  1.00  4.17              
ATOM    868  O   LEU A  57     104.749  76.016  79.519  1.00  4.17              
ATOM    869  N   ASP A  58     104.047  73.866  79.516  1.00  4.23              
ATOM    870  H   ASP A  58     103.519  73.132  79.047  1.00  4.23              
ATOM    871  CA  ASP A  58     104.372  73.655  80.927  1.00  4.23              
ATOM    872  HA  ASP A  58     104.956  74.489  81.315  1.00  4.23              
ATOM    873  CB  ASP A  58     103.030  73.673  81.692  1.00  4.23              
ATOM    874  HB1 ASP A  58     102.417  72.865  81.318  1.00  4.23              
ATOM    875  HB2 ASP A  58     102.515  74.607  81.455  1.00  4.23              
ATOM    876  CG  ASP A  58     103.084  73.556  83.218  1.00  4.23              
ATOM    877  OD1 ASP A  58     104.209  73.455  83.765  1.00  4.23              
ATOM    878  OD2 ASP A  58     101.975  73.578  83.819  1.00  4.23              
ATOM    879  C   ASP A  58     105.217  72.375  81.139  1.00  4.23              
ATOM    880  O   ASP A  58     104.730  71.251  81.309  1.00  4.23              
ATOM    881  N   VAL A  59     106.537  72.607  81.073  1.00  4.68              
ATOM    882  H   VAL A  59     106.794  73.573  80.974  1.00  4.68              
ATOM    883  CA  VAL A  59     107.581  71.629  80.721  1.00  4.68              
ATOM    884  HA  VAL A  59     107.082  70.686  80.499  1.00  4.68              
ATOM    885  CB  VAL A  59     108.338  72.057  79.438  1.00  4.68              
ATOM    886  HB  VAL A  59     109.014  72.879  79.674  1.00  4.68              
ATOM    887  CG1 VAL A  59     109.157  70.891  78.863  1.00  4.68              
ATOM    888 1HG1 VAL A  59     109.674  71.214  77.958  1.00  4.68              
ATOM    889 2HG1 VAL A  59     109.905  70.555  79.580  1.00  4.68              
ATOM    890 3HG1 VAL A  59     108.500  70.056  78.620  1.00  4.68              
ATOM    891  CG2 VAL A  59     107.391  72.548  78.330  1.00  4.68              
ATOM    892 1HG2 VAL A  59     107.949  72.727  77.410  1.00  4.68              
ATOM    893 2HG2 VAL A  59     106.615  71.804  78.145  1.00  4.68              
ATOM    894 3HG2 VAL A  59     106.923  73.488  78.626  1.00  4.68              
ATOM    895  C   VAL A  59     108.514  71.361  81.898  1.00  4.68              
ATOM    896  O   VAL A  59     109.708  71.652  81.872  1.00  4.68              
ATOM    897  N   SER A  60     107.939  70.853  82.980  1.00  4.71              
ATOM    898  H   SER A  60     106.963  70.586  82.915  1.00  4.71              
ATOM    899  CA  SER A  60     108.565  70.819  84.303  1.00  4.71              
ATOM    900  HA  SER A  60     109.485  71.404  84.292  1.00  4.71              
ATOM    901  CB  SER A  60     107.598  71.491  85.291  1.00  4.71              
ATOM    902  HB1 SER A  60     107.512  72.549  85.042  1.00  4.71              
ATOM    903  HB2 SER A  60     107.998  71.403  86.302  1.00  4.71              
ATOM    904  OG  SER A  60     106.306  70.904  85.243  1.00  4.71              
ATOM    905  HG  SER A  60     105.706  71.461  84.718  1.00  4.71              
ATOM    906  C   SER A  60     108.919  69.406  84.748  1.00  4.71              
ATOM    907  O   SER A  60     108.317  68.425  84.310  1.00  4.71              
ATOM    908  N   PHE A  61     109.931  69.287  85.610  1.00  4.81              
ATOM    909  H   PHE A  61     110.375  70.133  85.947  1.00  4.81              
ATOM    910  CA  PHE A  61     110.491  67.992  86.012  1.00  4.81              
ATOM    911  HA  PHE A  61     111.422  68.221  86.533  1.00  4.81              
ATOM    912  CB  PHE A  61     109.586  67.330  87.046  1.00  4.81              
ATOM    913  HB1 PHE A  61     110.100  66.437  87.380  1.00  4.81              
ATOM    914  HB2 PHE A  61     108.651  67.039  86.571  1.00  4.81              
ATOM    915  CG  PHE A  61     109.284  68.177  88.271  1.00  4.81              
ATOM    916  CD1 PHE A  61     108.144  69.006  88.304  1.00  4.81              
ATOM    917  HD1 PHE A  61     107.478  69.051  87.452  1.00  4.81              
ATOM    918  CE1 PHE A  61     107.861  69.771  89.451  1.00  4.81              
ATOM    919  HE1 PHE A  61     106.976  70.393  89.476  1.00  4.81              
ATOM    920  CZ  PHE A  61     108.705  69.696  90.573  1.00  4.81              
ATOM    921  HZ  PHE A  61     108.472  70.262  91.465  1.00  4.81              
ATOM    922  CE2 PHE A  61     109.841  68.868  90.544  1.00  4.81              
ATOM    923  HE2 PHE A  61     110.490  68.806  91.409  1.00  4.81              
ATOM    924  CD2 PHE A  61     110.136  68.119  89.391  1.00  4.81              
ATOM    925  HD2 PHE A  61     111.013  67.489  89.374  1.00  4.81              
ATOM    926  C   PHE A  61     110.926  67.109  84.816  1.00  4.81              
ATOM    927  O   PHE A  61     110.687  65.904  84.780  1.00  4.81              
ATOM    928  N   ASN A  62     111.600  67.739  83.856  1.00  4.88              
ATOM    929  H   ASN A  62     111.800  68.714  84.014  1.00  4.88              
ATOM    930  CA  ASN A  62     112.278  67.181  82.681  1.00  4.88              
ATOM    931  HA  ASN A  62     112.441  66.107  82.790  1.00  4.88              
ATOM    932  CB  ASN A  62     111.396  67.470  81.445  1.00  4.88              
ATOM    933  HB1 ASN A  62     111.963  67.230  80.544  1.00  4.88              
ATOM    934  HB2 ASN A  62     111.162  68.534  81.404  1.00  4.88              
ATOM    935  CG  ASN A  62     110.100  66.677  81.363  1.00  4.88              
ATOM    936  OD1 ASN A  62     110.072  65.590  80.821  1.00  4.88              
ATOM    937  ND2 ASN A  62     108.986  67.191  81.826  1.00  4.88              
ATOM    938 1HD2 ASN A  62     108.968  68.019  82.397  1.00  4.88              
ATOM    939 2HD2 ASN A  62     108.129  66.698  81.641  1.00  4.88              
ATOM    940  C   ASN A  62     113.647  67.889  82.541  1.00  4.88              
ATOM    941  O   ASN A  62     113.889  68.842  83.279  1.00  4.88              
ATOM    942  N   GLU A  63     114.564  67.439  81.671  1.00  4.75              
ATOM    943  H   GLU A  63     114.299  66.709  81.019  1.00  4.75              
ATOM    944  CA  GLU A  63     116.012  67.547  81.973  1.00  4.75              
ATOM    945  HA  GLU A  63     116.162  68.373  82.669  1.00  4.75              
ATOM    946  CB  GLU A  63     116.429  66.264  82.758  1.00  4.75              
ATOM    947  HB1 GLU A  63     117.514  66.242  82.861  1.00  4.75              
ATOM    948  HB2 GLU A  63     116.123  65.386  82.185  1.00  4.75              
ATOM    949  CG  GLU A  63     115.829  66.175  84.189  1.00  4.75              
ATOM    950  HG1 GLU A  63     114.760  66.372  84.162  1.00  4.75              
ATOM    951  HG2 GLU A  63     116.288  66.947  84.811  1.00  4.75              
ATOM    952  CD  GLU A  63     115.998  64.802  84.861  1.00  4.75              
ATOM    953  OE1 GLU A  63     117.141  64.331  85.030  1.00  4.75              
ATOM    954  OE2 GLU A  63     114.983  64.115  85.150  1.00  4.75              
ATOM    955  C   GLU A  63     116.949  67.903  80.779  1.00  4.75              
ATOM    956  O   GLU A  63     117.996  67.296  80.580  1.00  4.75              
ATOM    957  N   ILE A  64     116.597  68.914  79.973  1.00  4.76              
ATOM    958  H   ILE A  64     115.685  69.314  80.127  1.00  4.76              
ATOM    959  CA  ILE A  64     117.348  69.352  78.768  1.00  4.76              
ATOM    960  HA  ILE A  64     117.816  68.466  78.337  1.00  4.76              
ATOM    961  CB  ILE A  64     116.379  69.907  77.688  1.00  4.76              
ATOM    962  HB  ILE A  64     116.036  70.900  77.977  1.00  4.76              
ATOM    963  CG2 ILE A  64     117.122  70.036  76.346  1.00  4.76              
ATOM    964 1HG2 ILE A  64     116.454  70.459  75.592  1.00  4.76              
ATOM    965 2HG2 ILE A  64     117.981  70.699  76.434  1.00  4.76              
ATOM    966 3HG2 ILE A  64     117.451  69.058  75.994  1.00  4.76              
ATOM    967  CG1 ILE A  64     115.131  69.018  77.465  1.00  4.76              
ATOM    968 1HG1 ILE A  64     115.394  67.973  77.620  1.00  4.76              
ATOM    969 2HG1 ILE A  64     114.808  69.122  76.430  1.00  4.76              
ATOM    970  CD1 ILE A  64     113.912  69.369  78.334  1.00  4.76              
ATOM    971  HD1 ILE A  64     113.107  68.667  78.116  1.00  4.76              
ATOM    972  HD2 ILE A  64     114.141  69.311  79.394  1.00  4.76              
ATOM    973  HD3 ILE A  64     113.570  70.375  78.090  1.00  4.76              
ATOM    974  C   ILE A  64     118.483  70.332  79.116  1.00  4.76              
ATOM    975  O   ILE A  64     118.351  71.549  78.984  1.00  4.76              
ATOM    976  N   GLU A  65     119.592  69.796  79.617  1.00  4.66              
ATOM    977  H   GLU A  65     119.580  68.789  79.744  1.00  4.66              
ATOM    978  CA  GLU A  65     120.721  70.514  80.234  1.00  4.66              
ATOM    979  HA  GLU A  65     120.360  71.036  81.113  1.00  4.66              
ATOM    980  CB  GLU A  65     121.754  69.471  80.700  1.00  4.66              
ATOM    981  HB1 GLU A  65     122.376  69.955  81.450  1.00  4.66              
ATOM    982  HB2 GLU A  65     122.380  69.239  79.838  1.00  4.66              
ATOM    983  CG  GLU A  65     121.298  68.124  81.282  1.00  4.66              
ATOM    984  HG1 GLU A  65     120.817  67.533  80.499  1.00  4.66              
ATOM    985  HG2 GLU A  65     120.584  68.288  82.086  1.00  4.66              
ATOM    986  CD  GLU A  65     122.545  67.386  81.793  1.00  4.66              
ATOM    987  OE1 GLU A  65     123.436  67.112  80.957  1.00  4.66              
ATOM    988  OE2 GLU A  65     122.787  67.327  83.017  1.00  4.66              
ATOM    989  C   GLU A  65     121.515  71.513  79.372  1.00  4.66              
ATOM    990  O   GLU A  65     122.440  72.163  79.863  1.00  4.66              
ATOM    991  N   SER A  66     121.275  71.582  78.068  1.00  4.65              
ATOM    992  H   SER A  66     120.503  71.055  77.688  1.00  4.65              
ATOM    993  CA  SER A  66     122.083  72.414  77.176  1.00  4.65              
ATOM    994  HA  SER A  66     122.496  73.246  77.750  1.00  4.65              
ATOM    995  CB  SER A  66     123.269  71.645  76.596  1.00  4.65              
ATOM    996  HB1 SER A  66     122.964  71.023  75.753  1.00  4.65              
ATOM    997  HB2 SER A  66     123.693  71.007  77.372  1.00  4.65              
ATOM    998  OG  SER A  66     124.255  72.577  76.205  1.00  4.65              
ATOM    999  HG  SER A  66     123.959  73.013  75.393  1.00  4.65              
ATOM   1000  C   SER A  66     121.201  73.045  76.121  1.00  4.65              
ATOM   1001  O   SER A  66     121.091  72.526  75.014  1.00  4.65              
ATOM   1002  N   ILE A  67     120.504  74.117  76.510  1.00  4.46              
ATOM   1003  H   ILE A  67     120.705  74.538  77.412  1.00  4.46              
ATOM   1004  CA  ILE A  67     119.772  74.915  75.531  1.00  4.46              
ATOM   1005  HA  ILE A  67     119.072  74.264  75.006  1.00  4.46              
ATOM   1006  CB  ILE A  67     118.944  76.038  76.207  1.00  4.46              
ATOM   1007  HB  ILE A  67     119.543  76.496  76.993  1.00  4.46              
ATOM   1008  CG2 ILE A  67     118.531  77.149  75.217  1.00  4.46              
ATOM   1009 1HG2 ILE A  67     117.962  77.922  75.727  1.00  4.46              
ATOM   1010 2HG2 ILE A  67     119.413  77.635  74.796  1.00  4.46              
ATOM   1011 3HG2 ILE A  67     117.928  76.736  74.406  1.00  4.46              
ATOM   1012  CG1 ILE A  67     117.687  75.389  76.835  1.00  4.46              
ATOM   1013 1HG1 ILE A  67     117.996  74.531  77.432  1.00  4.46              
ATOM   1014 2HG1 ILE A  67     117.042  75.021  76.034  1.00  4.46              
ATOM   1015  CD1 ILE A  67     116.853  76.304  77.742  1.00  4.46              
ATOM   1016  HD1 ILE A  67     117.443  76.596  78.609  1.00  4.46              
ATOM   1017  HD2 ILE A  67     116.516  77.188  77.204  1.00  4.46              
ATOM   1018  HD3 ILE A  67     115.968  75.767  78.083  1.00  4.46              
ATOM   1019  C   ILE A  67     120.762  75.438  74.494  1.00  4.46              
ATOM   1020  O   ILE A  67     121.754  76.076  74.833  1.00  4.46              
ATOM   1021  N   THR A  68     120.489  75.114  73.234  1.00  4.61              
ATOM   1022  H   THR A  68     119.684  74.532  73.058  1.00  4.61              
ATOM   1023  CA  THR A  68     121.151  75.692  72.065  1.00  4.61              
ATOM   1024  HA  THR A  68     122.030  76.257  72.377  1.00  4.61              
ATOM   1025  CB  THR A  68     121.608  74.612  71.069  1.00  4.61              
ATOM   1026  HB  THR A  68     122.045  75.095  70.196  1.00  4.61              
ATOM   1027  CG2 THR A  68     122.662  73.689  71.683  1.00  4.61              
ATOM   1028 1HG2 THR A  68     123.022  72.997  70.924  1.00  4.61              
ATOM   1029 2HG2 THR A  68     123.497  74.285  72.052  1.00  4.61              
ATOM   1030 3HG2 THR A  68     122.228  73.123  72.507  1.00  4.61              
ATOM   1031  OG1 THR A  68     120.535  73.795  70.643  1.00  4.61              
ATOM   1032  HG1 THR A  68     119.891  74.356  70.198  1.00  4.61              
ATOM   1033  C   THR A  68     120.192  76.672  71.389  1.00  4.61              
ATOM   1034  O   THR A  68     118.983  76.656  71.634  1.00  4.61              
ATOM   1035  N   GLN A  69     120.706  77.513  70.494  1.00  4.63              
ATOM   1036  H   GLN A  69     121.701  77.477  70.316  1.00  4.63              
ATOM   1037  CA  GLN A  69     119.881  78.417  69.687  1.00  4.63              
ATOM   1038  HA  GLN A  69     119.405  79.118  70.375  1.00  4.63              
ATOM   1039  CB  GLN A  69     120.750  79.251  68.716  1.00  4.63              
ATOM   1040  HB1 GLN A  69     121.222  80.056  69.276  1.00  4.63              
ATOM   1041  HB2 GLN A  69     120.086  79.720  67.988  1.00  4.63              
ATOM   1042  CG  GLN A  69     121.854  78.520  67.929  1.00  4.63              
ATOM   1043  HG1 GLN A  69     122.138  79.137  67.076  1.00  4.63              
ATOM   1044  HG2 GLN A  69     121.474  77.569  67.553  1.00  4.63              
ATOM   1045  CD  GLN A  69     123.100  78.282  68.777  1.00  4.63              
ATOM   1046  OE1 GLN A  69     123.343  77.181  69.240  1.00  4.63              
ATOM   1047  NE2 GLN A  69     123.863  79.308  69.083  1.00  4.63              
ATOM   1048 1HE2 GLN A  69     123.586  80.231  68.810  1.00  4.63              
ATOM   1049 2HE2 GLN A  69     124.520  79.169  69.845  1.00  4.63              
ATOM   1050  C   GLN A  69     118.743  77.709  68.934  1.00  4.63              
ATOM   1051  O   GLN A  69     118.889  76.552  68.536  1.00  4.63              
ATOM   1052  N   ARG A  70     117.637  78.436  68.688  1.00  4.75              
ATOM   1053  H   ARG A  70     117.610  79.369  69.095  1.00  4.75              
ATOM   1054  CA  ARG A  70     116.441  77.987  67.926  1.00  4.75              
ATOM   1055  HA  ARG A  70     115.843  78.885  67.777  1.00  4.75              
ATOM   1056  CB  ARG A  70     116.777  77.451  66.518  1.00  4.75              
ATOM   1057  HB1 ARG A  70     115.839  77.206  66.023  1.00  4.75              
ATOM   1058  HB2 ARG A  70     117.346  76.524  66.588  1.00  4.75              
ATOM   1059  CG  ARG A  70     117.534  78.453  65.635  1.00  4.75              
ATOM   1060  HG1 ARG A  70     118.565  78.529  65.984  1.00  4.75              
ATOM   1061  HG2 ARG A  70     117.069  79.437  65.704  1.00  4.75              
ATOM   1062  CD  ARG A  70     117.530  77.989  64.171  1.00  4.75              
ATOM   1063  HD1 ARG A  70     117.881  76.955  64.129  1.00  4.75              
ATOM   1064  HD2 ARG A  70     118.244  78.595  63.610  1.00  4.75              
ATOM   1065  NE  ARG A  70     116.178  78.073  63.564  1.00  4.75              
ATOM   1066  HE  ARG A  70     115.514  77.365  63.844  1.00  4.75              
ATOM   1067  CZ  ARG A  70     115.725  79.014  62.754  1.00  4.75              
ATOM   1068  NH1 ARG A  70     114.504  78.951  62.307  1.00  4.75              
ATOM   1069 1HH1 ARG A  70     113.891  78.224  62.643  1.00  4.75              
ATOM   1070 2HH1 ARG A  70     114.138  79.685  61.732  1.00  4.75              
ATOM   1071  NH2 ARG A  70     116.471  80.021  62.385  1.00  4.75              
ATOM   1072 1HH2 ARG A  70     117.397  80.106  62.772  1.00  4.75              
ATOM   1073 2HH2 ARG A  70     116.129  80.718  61.749  1.00  4.75              
ATOM   1074  C   ARG A  70     115.464  77.052  68.649  1.00  4.75              
ATOM   1075  O   ARG A  70     114.434  76.740  68.048  1.00  4.75              
ATOM   1076  N   ASP A  71     115.754  76.694  69.899  1.00  4.71              
ATOM   1077  H   ASP A  71     116.657  76.980  70.244  1.00  4.71              
ATOM   1078  CA  ASP A  71     114.935  75.942  70.869  1.00  4.71              
ATOM   1079  HA  ASP A  71     115.359  74.942  70.974  1.00  4.71              
ATOM   1080  CB  ASP A  71     115.114  76.664  72.224  1.00  4.71              
ATOM   1081  HB1 ASP A  71     114.631  77.636  72.161  1.00  4.71              
ATOM   1082  HB2 ASP A  71     116.179  76.843  72.384  1.00  4.71              
ATOM   1083  CG  ASP A  71     114.587  75.931  73.463  1.00  4.71              
ATOM   1084  OD1 ASP A  71     114.789  74.704  73.566  1.00  4.71              
ATOM   1085  OD2 ASP A  71     114.068  76.625  74.368  1.00  4.71              
ATOM   1086  C   ASP A  71     113.454  75.757  70.477  1.00  4.71              
ATOM   1087  O   ASP A  71     113.019  74.672  70.105  1.00  4.71              
ATOM   1088  N   LEU A  72     112.690  76.851  70.429  1.00  4.75              
ATOM   1089  H   LEU A  72     113.115  77.716  70.732  1.00  4.75              
ATOM   1090  CA  LEU A  72     111.228  76.812  70.299  1.00  4.75              
ATOM   1091  HA  LEU A  72     110.871  75.787  70.415  1.00  4.75              
ATOM   1092  CB  LEU A  72     110.651  77.676  71.447  1.00  4.75              
ATOM   1093  HB1 LEU A  72     109.569  77.530  71.471  1.00  4.75              
ATOM   1094  HB2 LEU A  72     110.847  78.715  71.191  1.00  4.75              
ATOM   1095  CG  LEU A  72     111.191  77.480  72.870  1.00  4.75              
ATOM   1096  HG  LEU A  72     112.244  77.746  72.892  1.00  4.75              
ATOM   1097  CD1 LEU A  72     110.445  78.429  73.811  1.00  4.75              
ATOM   1098 1HD1 LEU A  72     110.838  78.309  74.821  1.00  4.75              
ATOM   1099 2HD1 LEU A  72     110.613  79.456  73.489  1.00  4.75              
ATOM   1100 3HD1 LEU A  72     109.380  78.203  73.799  1.00  4.75              
ATOM   1101  CD2 LEU A  72     111.009  76.048  73.361  1.00  4.75              
ATOM   1102 1HD2 LEU A  72     111.396  75.965  74.376  1.00  4.75              
ATOM   1103 2HD2 LEU A  72     109.957  75.779  73.338  1.00  4.75              
ATOM   1104 3HD2 LEU A  72     111.583  75.363  72.736  1.00  4.75              
ATOM   1105  C   LEU A  72     110.682  77.356  68.967  1.00  4.75              
ATOM   1106  O   LEU A  72     109.574  77.895  68.919  1.00  4.75              
ATOM   1107  N   THR A  73     111.462  77.304  67.886  1.00  4.85              
ATOM   1108  H   THR A  73     112.372  76.862  67.995  1.00  4.85              
ATOM   1109  CA  THR A  73     111.060  77.836  66.559  1.00  4.85              
ATOM   1110  HA  THR A  73     110.645  78.827  66.735  1.00  4.85              
ATOM   1111  CB  THR A  73     112.292  78.042  65.640  1.00  4.85              
ATOM   1112  HB  THR A  73     111.953  78.341  64.648  1.00  4.85              
ATOM   1113  CG2 THR A  73     113.226  79.145  66.148  1.00  4.85              
ATOM   1114 1HG2 THR A  73     114.159  79.139  65.587  1.00  4.85              
ATOM   1115 2HG2 THR A  73     112.757  80.114  66.007  1.00  4.85              
ATOM   1116 3HG2 THR A  73     113.438  79.015  67.208  1.00  4.85              
ATOM   1117  OG1 THR A  73     113.114  76.903  65.495  1.00  4.85              
ATOM   1118  HG1 THR A  73     113.425  76.653  66.382  1.00  4.85              
ATOM   1119  C   THR A  73     109.914  77.078  65.847  1.00  4.85              
ATOM   1120  O   THR A  73     109.703  77.282  64.653  1.00  4.85              
ATOM   1121  N   CYS A  74     109.154  76.261  66.587  1.00  4.98              
ATOM   1122  H   CYS A  74     109.443  76.148  67.543  1.00  4.98              
ATOM   1123  CA  CYS A  74     107.728  76.017  66.339  1.00  4.98              
ATOM   1124  HA  CYS A  74     107.511  76.100  65.272  1.00  4.98              
ATOM   1125  CB  CYS A  74     107.367  74.591  66.786  1.00  4.98              
ATOM   1126  HB1 CYS A  74     106.280  74.486  66.804  1.00  4.98              
ATOM   1127  HB2 CYS A  74     107.772  74.398  67.777  1.00  4.98              
ATOM   1128  SG  CYS A  74     108.030  73.383  65.608  1.00  4.98              
ATOM   1129  HG  CYS A  74     107.173  73.699  64.623  1.00  4.98              
ATOM   1130  C   CYS A  74     106.894  77.131  67.019  1.00  4.98              
ATOM   1131  O   CYS A  74     106.678  78.203  66.454  1.00  4.98              
ATOM   1132  N   TYR A  75     106.508  76.911  68.277  1.00  4.83              
ATOM   1133  H   TYR A  75     106.835  76.058  68.698  1.00  4.83              
ATOM   1134  CA  TYR A  75     105.350  77.528  68.932  1.00  4.83              
ATOM   1135  HA  TYR A  75     104.526  77.442  68.218  1.00  4.83              
ATOM   1136  CB  TYR A  75     104.921  76.691  70.166  1.00  4.83              
ATOM   1137  HB1 TYR A  75     103.919  76.316  69.967  1.00  4.83              
ATOM   1138  HB2 TYR A  75     104.837  77.326  71.047  1.00  4.83              
ATOM   1139  CG  TYR A  75     105.798  75.493  70.503  1.00  4.83              
ATOM   1140  CD1 TYR A  75     106.698  75.542  71.585  1.00  4.83              
ATOM   1141  HD1 TYR A  75     106.735  76.421  72.212  1.00  4.83              
ATOM   1142  CE1 TYR A  75     107.547  74.447  71.847  1.00  4.83              
ATOM   1143  HE1 TYR A  75     108.224  74.461  72.686  1.00  4.83              
ATOM   1144  CZ  TYR A  75     107.528  73.315  71.006  1.00  4.83              
ATOM   1145  OH  TYR A  75     108.349  72.260  71.254  1.00  4.83              
ATOM   1146  HH  TYR A  75     108.213  71.555  70.618  1.00  4.83              
ATOM   1147  CE2 TYR A  75     106.645  73.281  69.906  1.00  4.83              
ATOM   1148  HE2 TYR A  75     106.625  72.423  69.251  1.00  4.83              
ATOM   1149  CD2 TYR A  75     105.756  74.351  69.680  1.00  4.83              
ATOM   1150  HD2 TYR A  75     105.047  74.309  68.857  1.00  4.83              
ATOM   1151  C   TYR A  75     105.484  79.030  69.243  1.00  4.83              
ATOM   1152  O   TYR A  75     105.977  79.438  70.302  1.00  4.83              
ATOM   1153  N   ALA A  76     105.020  79.868  68.315  1.00  4.76              
ATOM   1154  H   ALA A  76     104.726  79.465  67.433  1.00  4.76              
ATOM   1155  CA  ALA A  76     105.072  81.325  68.422  1.00  4.76              
ATOM   1156  HA  ALA A  76     106.069  81.608  68.764  1.00  4.76              
ATOM   1157  CB  ALA A  76     104.881  81.895  67.012  1.00  4.76              
ATOM   1158  HB1 ALA A  76     105.000  82.979  67.038  1.00  4.76              
ATOM   1159  HB2 ALA A  76     105.627  81.473  66.337  1.00  4.76              
ATOM   1160  HB3 ALA A  76     103.882  81.656  66.640  1.00  4.76              
ATOM   1161  C   ALA A  76     104.064  81.966  69.385  1.00  4.76              
ATOM   1162  O   ALA A  76     104.374  82.947  70.065  1.00  4.76              
ATOM   1163  N   GLU A  77     102.862  81.400  69.453  1.00  4.70              
ATOM   1164  H   GLU A  77     102.686  80.589  68.869  1.00  4.70              
ATOM   1165  CA  GLU A  77     101.720  81.919  70.211  1.00  4.70              
ATOM   1166  HA  GLU A  77     101.713  83.006  70.133  1.00  4.70              
ATOM   1167  CB  GLU A  77     100.415  81.371  69.590  1.00  4.70              
ATOM   1168  HB1 GLU A  77      99.568  81.776  70.142  1.00  4.70              
ATOM   1169  HB2 GLU A  77     100.400  80.284  69.686  1.00  4.70              
ATOM   1170  CG  GLU A  77     100.202  81.742  68.119  1.00  4.70              
ATOM   1171  HG1 GLU A  77      99.252  81.322  67.783  1.00  4.70              
ATOM   1172  HG2 GLU A  77     100.996  81.306  67.508  1.00  4.70              
ATOM   1173  CD  GLU A  77     100.172  83.261  67.942  1.00  4.70              
ATOM   1174  OE1 GLU A  77      99.215  83.933  68.395  1.00  4.70              
ATOM   1175  OE2 GLU A  77     101.133  83.833  67.373  1.00  4.70              
ATOM   1176  C   GLU A  77     101.787  81.590  71.705  1.00  4.70              
ATOM   1177  O   GLU A  77     100.759  81.365  72.325  1.00  4.70              
ATOM   1178  N   LEU A  78     102.980  81.522  72.296  1.00  4.59              
ATOM   1179  H   LEU A  78     103.779  81.800  71.740  1.00  4.59              
ATOM   1180  CA  LEU A  78     103.146  81.376  73.738  1.00  4.59              
ATOM   1181  HA  LEU A  78     102.482  80.585  74.087  1.00  4.59              
ATOM   1182  CB  LEU A  78     104.614  81.016  74.041  1.00  4.59              
ATOM   1183  HB1 LEU A  78     104.849  81.286  75.073  1.00  4.59              
ATOM   1184  HB2 LEU A  78     105.265  81.609  73.394  1.00  4.59              
ATOM   1185  CG  LEU A  78     104.922  79.524  73.854  1.00  4.59              
ATOM   1186  HG  LEU A  78     104.535  79.181  72.894  1.00  4.59              
ATOM   1187  CD1 LEU A  78     106.432  79.294  73.881  1.00  4.59              
ATOM   1188 1HD1 LEU A  78     106.646  78.226  73.874  1.00  4.59              
ATOM   1189 2HD1 LEU A  78     106.874  79.733  72.990  1.00  4.59              
ATOM   1190 3HD1 LEU A  78     106.867  79.748  74.770  1.00  4.59              
ATOM   1191  CD2 LEU A  78     104.302  78.686  74.973  1.00  4.59              
ATOM   1192 1HD2 LEU A  78     104.573  77.648  74.805  1.00  4.59              
ATOM   1193 2HD2 LEU A  78     104.659  79.009  75.950  1.00  4.59              
ATOM   1194 3HD2 LEU A  78     103.215  78.752  74.939  1.00  4.59              
ATOM   1195  C   LEU A  78     102.790  82.662  74.473  1.00  4.59              
ATOM   1196  O   LEU A  78     103.113  83.766  74.045  1.00  4.59              
ATOM   1197  N   ARG A  79     102.218  82.460  75.655  1.00  4.39              
ATOM   1198  H   ARG A  79     101.898  81.515  75.831  1.00  4.39              
ATOM   1199  CA  ARG A  79     101.972  83.447  76.705  1.00  4.39              
ATOM   1200  HA  ARG A  79     102.482  84.381  76.459  1.00  4.39              
ATOM   1201  CB  ARG A  79     100.470  83.740  76.822  1.00  4.39              
ATOM   1202  HB1 ARG A  79     100.328  84.430  77.656  1.00  4.39              
ATOM   1203  HB2 ARG A  79      99.934  82.817  77.050  1.00  4.39              
ATOM   1204  CG  ARG A  79      99.880  84.364  75.548  1.00  4.39              
ATOM   1205  HG1 ARG A  79      99.999  83.676  74.711  1.00  4.39              
ATOM   1206  HG2 ARG A  79     100.400  85.293  75.313  1.00  4.39              
ATOM   1207  CD  ARG A  79      98.385  84.640  75.732  1.00  4.39              
ATOM   1208  HD1 ARG A  79      97.888  83.703  75.987  1.00  4.39              
ATOM   1209  HD2 ARG A  79      97.981  84.991  74.781  1.00  4.39              
ATOM   1210  NE  ARG A  79      98.140  85.671  76.759  1.00  4.39              
ATOM   1211  HE  ARG A  79      98.718  86.511  76.721  1.00  4.39              
ATOM   1212  CZ  ARG A  79      97.248  85.684  77.725  1.00  4.39              
ATOM   1213  NH1 ARG A  79      97.075  86.757  78.439  1.00  4.39              
ATOM   1214 1HH1 ARG A  79      97.755  87.505  78.269  1.00  4.39              
ATOM   1215 2HH1 ARG A  79      96.372  86.848  79.143  1.00  4.39              
ATOM   1216  NH2 ARG A  79      96.505  84.646  77.995  1.00  4.39              
ATOM   1217 1HH2 ARG A  79      96.732  83.780  77.536  1.00  4.39              
ATOM   1218 2HH2 ARG A  79      95.843  84.669  78.747  1.00  4.39              
ATOM   1219  C   ARG A  79     102.499  82.956  78.038  1.00  4.39              
ATOM   1220  O   ARG A  79     103.183  83.741  78.699  1.00  4.39              
ATOM   1221  N   THR A  80     102.252  81.673  78.370  1.00  3.85              
ATOM   1222  H   THR A  80     101.675  81.107  77.754  1.00  3.85              
ATOM   1223  CA  THR A  80     102.466  81.212  79.755  1.00  3.85              
ATOM   1224  HA  THR A  80     102.911  82.009  80.352  1.00  3.85              
ATOM   1225  CB  THR A  80     101.104  80.872  80.380  1.00  3.85              
ATOM   1226  HB  THR A  80     100.592  80.170  79.722  1.00  3.85              
ATOM   1227  CG2 THR A  80     101.107  80.282  81.792  1.00  3.85              
ATOM   1228 1HG2 THR A  80     100.082  80.183  82.147  1.00  3.85              
ATOM   1229 2HG2 THR A  80     101.567  79.295  81.784  1.00  3.85              
ATOM   1230 3HG2 THR A  80     101.642  80.936  82.474  1.00  3.85              
ATOM   1231  OG1 THR A  80     100.346  82.061  80.441  1.00  3.85              
ATOM   1232  HG1 THR A  80     100.874  82.686  80.953  1.00  3.85              
ATOM   1233  C   THR A  80     103.468  80.068  79.728  1.00  3.85              
ATOM   1234  O   THR A  80     103.100  78.885  79.746  1.00  3.85              
ATOM   1235  N   LEU A  81     104.756  80.429  79.609  1.00  3.89              
ATOM   1236  H   LEU A  81     105.017  81.409  79.707  1.00  3.89              
ATOM   1237  CA  LEU A  81     105.811  79.425  79.436  1.00  3.89              
ATOM   1238  HA  LEU A  81     105.363  78.486  79.108  1.00  3.89              
ATOM   1239  CB  LEU A  81     106.838  79.854  78.374  1.00  3.89              
ATOM   1240  HB1 LEU A  81     107.309  80.776  78.712  1.00  3.89              
ATOM   1241  HB2 LEU A  81     106.330  80.041  77.429  1.00  3.89              
ATOM   1242  CG  LEU A  81     107.952  78.807  78.159  1.00  3.89              
ATOM   1243  HG  LEU A  81     108.419  78.575  79.114  1.00  3.89              
ATOM   1244  CD1 LEU A  81     107.441  77.499  77.547  1.00  3.89              
ATOM   1245 1HD1 LEU A  81     108.279  76.834  77.342  1.00  3.89              
ATOM   1246 2HD1 LEU A  81     106.767  76.992  78.232  1.00  3.89              
ATOM   1247 3HD1 LEU A  81     106.921  77.706  76.612  1.00  3.89              
ATOM   1248  CD2 LEU A  81     109.041  79.367  77.247  1.00  3.89              
ATOM   1249 1HD2 LEU A  81     109.858  78.651  77.158  1.00  3.89              
ATOM   1250 2HD2 LEU A  81     108.635  79.566  76.257  1.00  3.89              
ATOM   1251 3HD2 LEU A  81     109.436  80.295  77.656  1.00  3.89              
ATOM   1252  C   LEU A  81     106.507  79.192  80.777  1.00  3.89              
ATOM   1253  O   LEU A  81     107.118  80.092  81.379  1.00  3.89              
ATOM   1254  N   LYS A  82     106.382  77.973  81.306  1.00  3.87              
ATOM   1255  H   LYS A  82     105.818  77.268  80.832  1.00  3.87              
ATOM   1256  CA  LYS A  82     106.931  77.764  82.657  1.00  3.87              
ATOM   1257  HA  LYS A  82     106.770  78.668  83.231  1.00  3.87              
ATOM   1258  CB  LYS A  82     106.180  76.661  83.409  1.00  3.87              
ATOM   1259  HB1 LYS A  82     106.674  76.497  84.369  1.00  3.87              
ATOM   1260  HB2 LYS A  82     106.221  75.728  82.846  1.00  3.87              
ATOM   1261  CG  LYS A  82     104.707  77.034  83.682  1.00  3.87              
ATOM   1262  HG1 LYS A  82     104.299  76.260  84.334  1.00  3.87              
ATOM   1263  HG2 LYS A  82     104.142  76.990  82.749  1.00  3.87              
ATOM   1264  CD  LYS A  82     104.469  78.404  84.366  1.00  3.87              
ATOM   1265  HD1 LYS A  82     105.309  78.666  85.011  1.00  3.87              
ATOM   1266  HD2 LYS A  82     103.597  78.289  85.011  1.00  3.87              
ATOM   1267  CE  LYS A  82     104.137  79.545  83.382  1.00  3.87              
ATOM   1268  HE1 LYS A  82     103.180  79.979  83.685  1.00  3.87              
ATOM   1269  HE2 LYS A  82     103.999  79.125  82.382  1.00  3.87              
ATOM   1270  NZ  LYS A  82     105.130  80.649  83.330  1.00  3.87              
ATOM   1271  HZ1 LYS A  82     104.754  81.413  82.763  1.00  3.87              
ATOM   1272  HZ2 LYS A  82     105.243  81.160  84.204  1.00  3.87              
ATOM   1273  HZ3 LYS A  82     106.026  80.404  82.931  1.00  3.87              
ATOM   1274  C   LYS A  82     108.463  77.634  82.695  1.00  3.87              
ATOM   1275  O   LYS A  82     109.137  78.346  83.427  1.00  3.87              
ATOM   1276  N   LEU A  83     109.007  76.807  81.818  1.00  4.44              
ATOM   1277  H   LEU A  83     108.368  76.290  81.243  1.00  4.44              
ATOM   1278  CA  LEU A  83     110.435  76.559  81.618  1.00  4.44              
ATOM   1279  HA  LEU A  83     110.405  75.730  80.915  1.00  4.44              
ATOM   1280  CB  LEU A  83     111.111  77.706  80.826  1.00  4.44              
ATOM   1281  HB1 LEU A  83     111.402  78.498  81.518  1.00  4.44              
ATOM   1282  HB2 LEU A  83     110.393  78.138  80.131  1.00  4.44              
ATOM   1283  CG  LEU A  83     112.343  77.251  80.008  1.00  4.44              
ATOM   1284  HG  LEU A  83     113.054  76.768  80.673  1.00  4.44              
ATOM   1285  CD1 LEU A  83     111.999  76.263  78.889  1.00  4.44              
ATOM   1286 1HD1 LEU A  83     112.873  76.098  78.256  1.00  4.44              
ATOM   1287 2HD1 LEU A  83     111.693  75.302  79.296  1.00  4.44              
ATOM   1288 3HD1 LEU A  83     111.202  76.667  78.264  1.00  4.44              
ATOM   1289  CD2 LEU A  83     113.031  78.447  79.356  1.00  4.44              
ATOM   1290 1HD2 LEU A  83     113.941  78.115  78.857  1.00  4.44              
ATOM   1291 2HD2 LEU A  83     112.373  78.903  78.616  1.00  4.44              
ATOM   1292 3HD2 LEU A  83     113.296  79.187  80.109  1.00  4.44              
ATOM   1293  C   LEU A  83     111.247  75.946  82.764  1.00  4.44              
ATOM   1294  O   LEU A  83     111.085  74.749  83.001  1.00  4.44              
ATOM   1295  N   GLN A  84     112.196  76.662  83.385  1.00  4.31              
ATOM   1296  H   GLN A  84     112.254  77.651  83.186  1.00  4.31              
ATOM   1297  CA  GLN A  84     113.236  76.033  84.221  1.00  4.31              
ATOM   1298  HA  GLN A  84     113.460  75.077  83.752  1.00  4.31              
ATOM   1299  CB  GLN A  84     114.590  76.787  84.242  1.00  4.31              
ATOM   1300  HB1 GLN A  84     115.262  76.229  84.894  1.00  4.31              
ATOM   1301  HB2 GLN A  84     114.444  77.752  84.710  1.00  4.31              
ATOM   1302  CG  GLN A  84     115.352  77.024  82.928  1.00  4.31              
ATOM   1303  HG1 GLN A  84     116.008  77.878  83.077  1.00  4.31              
ATOM   1304  HG2 GLN A  84     114.658  77.278  82.132  1.00  4.31              
ATOM   1305  CD  GLN A  84     116.264  75.884  82.489  1.00  4.31              
ATOM   1306  OE1 GLN A  84     116.052  75.266  81.461  1.00  4.31              
ATOM   1307  NE2 GLN A  84     117.327  75.583  83.198  1.00  4.31              
ATOM   1308 1HE2 GLN A  84     117.542  76.133  84.027  1.00  4.31              
ATOM   1309 2HE2 GLN A  84     118.026  75.003  82.760  1.00  4.31              
ATOM   1310  C   GLN A  84     112.793  75.664  85.650  1.00  4.31              
ATOM   1311  O   GLN A  84     113.437  76.030  86.621  1.00  4.31              
ATOM   1312  N   LYS A  85     111.682  74.954  85.827  1.00  4.28              
ATOM   1313  H   LYS A  85     111.168  74.690  84.991  1.00  4.28              
ATOM   1314  CA  LYS A  85     111.314  74.333  87.100  1.00  4.28              
ATOM   1315  HA  LYS A  85     111.781  74.878  87.917  1.00  4.28              
ATOM   1316  CB  LYS A  85     109.789  74.413  87.287  1.00  4.28              
ATOM   1317  HB1 LYS A  85     109.286  73.924  86.451  1.00  4.28              
ATOM   1318  HB2 LYS A  85     109.507  75.463  87.288  1.00  4.28              
ATOM   1319  CG  LYS A  85     109.334  73.761  88.603  1.00  4.28              
ATOM   1320  HG1 LYS A  85     110.007  74.055  89.411  1.00  4.28              
ATOM   1321  HG2 LYS A  85     109.400  72.679  88.490  1.00  4.28              
ATOM   1322  CD  LYS A  85     107.892  74.110  89.010  1.00  4.28              
ATOM   1323  HD1 LYS A  85     107.576  73.359  89.736  1.00  4.28              
ATOM   1324  HD2 LYS A  85     107.223  74.036  88.149  1.00  4.28              
ATOM   1325  CE  LYS A  85     107.783  75.484  89.695  1.00  4.28              
ATOM   1326  HE1 LYS A  85     108.743  75.711  90.170  1.00  4.28              
ATOM   1327  HE2 LYS A  85     107.037  75.411  90.491  1.00  4.28              
ATOM   1328  NZ  LYS A  85     107.400  76.582  88.772  1.00  4.28              
ATOM   1329  HZ1 LYS A  85     107.460  77.485  89.225  1.00  4.28              
ATOM   1330  HZ2 LYS A  85     108.043  76.675  87.982  1.00  4.28              
ATOM   1331  HZ3 LYS A  85     106.482  76.453  88.373  1.00  4.28              
ATOM   1332  C   LYS A  85     111.859  72.910  87.166  1.00  4.28              
ATOM   1333  O   LYS A  85     111.317  71.978  86.562  1.00  4.28              
ATOM   1334  N   ASN A  86     112.965  72.779  87.890  1.00  5.04              
ATOM   1335  H   ASN A  86     113.362  73.636  88.267  1.00  5.04              
ATOM   1336  CA  ASN A  86     113.826  71.605  88.047  1.00  5.04              
ATOM   1337  HA  ASN A  86     114.643  71.919  88.702  1.00  5.04              
ATOM   1338  CB  ASN A  86     113.097  70.473  88.794  1.00  5.04              
ATOM   1339  HB1 ASN A  86     113.751  69.601  88.835  1.00  5.04              
ATOM   1340  HB2 ASN A  86     112.181  70.191  88.278  1.00  5.04              
ATOM   1341  CG  ASN A  86     112.796  70.879  90.221  1.00  5.04              
ATOM   1342  OD1 ASN A  86     113.595  70.731  91.125  1.00  5.04              
ATOM   1343  ND2 ASN A  86     111.640  71.447  90.478  1.00  5.04              
ATOM   1344 1HD2 ASN A  86     110.922  71.466  89.778  1.00  5.04              
ATOM   1345 2HD2 ASN A  86     111.483  71.675  91.444  1.00  5.04              
ATOM   1346  C   ASN A  86     114.566  71.140  86.774  1.00  5.04              
ATOM   1347  O   ASN A  86     115.548  70.408  86.872  1.00  5.04              
ATOM   1348  N   LYS A  87     114.177  71.635  85.595  1.00  4.61              
ATOM   1349  H   LYS A  87     113.299  72.126  85.565  1.00  4.61              
ATOM   1350  CA  LYS A  87     115.071  71.738  84.435  1.00  4.61              
ATOM   1351  HA  LYS A  87     115.370  70.729  84.145  1.00  4.61              
ATOM   1352  CB  LYS A  87     114.326  72.442  83.276  1.00  4.61              
ATOM   1353  HB1 LYS A  87     114.858  73.363  83.034  1.00  4.61              
ATOM   1354  HB2 LYS A  87     113.327  72.744  83.597  1.00  4.61              
ATOM   1355  CG  LYS A  87     114.171  71.599  81.998  1.00  4.61              
ATOM   1356  HG1 LYS A  87     113.152  71.209  81.960  1.00  4.61              
ATOM   1357  HG2 LYS A  87     114.862  70.757  82.009  1.00  4.61              
ATOM   1358  CD  LYS A  87     114.445  72.413  80.727  1.00  4.61              
ATOM   1359  HD1 LYS A  87     114.029  73.418  80.826  1.00  4.61              
ATOM   1360  HD2 LYS A  87     113.976  71.922  79.875  1.00  4.61              
ATOM   1361  CE  LYS A  87     115.961  72.462  80.520  1.00  4.61              
ATOM   1362  HE1 LYS A  87     116.319  71.456  80.290  1.00  4.61              
ATOM   1363  HE2 LYS A  87     116.444  72.777  81.451  1.00  4.61              
ATOM   1364  NZ  LYS A  87     116.360  73.392  79.446  1.00  4.61              
ATOM   1365  HZ1 LYS A  87     117.344  73.225  79.230  1.00  4.61              
ATOM   1366  HZ2 LYS A  87     115.811  73.263  78.608  1.00  4.61              
ATOM   1367  HZ3 LYS A  87     116.264  74.344  79.794  1.00  4.61              
ATOM   1368  C   LYS A  87     116.328  72.523  84.788  1.00  4.61              
ATOM   1369  O   LYS A  87     116.282  73.470  85.573  1.00  4.61              
ATOM   1370  N   LEU A  88     117.441  72.176  84.148  1.00  6.90              
ATOM   1371  H   LEU A  88     117.413  71.393  83.514  1.00  6.90              
ATOM   1372  CA  LEU A  88     118.744  72.702  84.550  1.00  6.90              
ATOM   1373  HA  LEU A  88     118.583  73.682  85.003  1.00  6.90              
ATOM   1374  CB  LEU A  88     119.306  71.811  85.688  1.00  6.90              
ATOM   1375  HB1 LEU A  88     118.752  72.065  86.593  1.00  6.90              
ATOM   1376  HB2 LEU A  88     120.347  72.069  85.883  1.00  6.90              
ATOM   1377  CG  LEU A  88     119.197  70.282  85.520  1.00  6.90              
ATOM   1378  HG  LEU A  88     118.149  69.986  85.492  1.00  6.90              
ATOM   1379  CD1 LEU A  88     119.884  69.781  84.255  1.00  6.90              
ATOM   1380 1HD1 LEU A  88     119.832  68.691  84.229  1.00  6.90              
ATOM   1381 2HD1 LEU A  88     119.385  70.169  83.368  1.00  6.90              
ATOM   1382 3HD1 LEU A  88     120.934  70.072  84.246  1.00  6.90              
ATOM   1383  CD2 LEU A  88     119.861  69.607  86.718  1.00  6.90              
ATOM   1384 1HD2 LEU A  88     119.752  68.526  86.630  1.00  6.90              
ATOM   1385 2HD2 LEU A  88     120.921  69.855  86.758  1.00  6.90              
ATOM   1386 3HD2 LEU A  88     119.368  69.927  87.636  1.00  6.90              
ATOM   1387  C   LEU A  88     119.716  73.005  83.412  1.00  6.90              
ATOM   1388  O   LEU A  88     119.392  72.823  82.242  1.00  6.90              
ATOM   1389  N   ARG A  89     120.874  73.528  83.821  1.00  6.17              
ATOM   1390  H   ARG A  89     120.956  73.711  84.813  1.00  6.17              
ATOM   1391  CA  ARG A  89     122.053  73.910  83.048  1.00  6.17              
ATOM   1392  HA  ARG A  89     122.575  74.581  83.726  1.00  6.17              
ATOM   1393  CB  ARG A  89     123.038  72.723  82.956  1.00  6.17              
ATOM   1394  HB1 ARG A  89     122.767  72.067  82.146  1.00  6.17              
ATOM   1395  HB2 ARG A  89     122.932  72.130  83.866  1.00  6.17              
ATOM   1396  CG  ARG A  89     124.525  73.136  82.878  1.00  6.17              
ATOM   1397  HG1 ARG A  89     124.763  73.746  83.750  1.00  6.17              
ATOM   1398  HG2 ARG A  89     124.724  73.727  81.990  1.00  6.17              
ATOM   1399  CD  ARG A  89     125.479  71.939  82.857  1.00  6.17              
ATOM   1400  HD1 ARG A  89     125.290  71.323  83.737  1.00  6.17              
ATOM   1401  HD2 ARG A  89     126.502  72.314  82.925  1.00  6.17              
ATOM   1402  NE  ARG A  89     125.350  71.158  81.612  1.00  6.17              
ATOM   1403  HE  ARG A  89     125.410  71.667  80.742  1.00  6.17              
ATOM   1404  CZ  ARG A  89     125.109  69.864  81.512  1.00  6.17              
ATOM   1405  NH1 ARG A  89     125.026  69.297  80.351  1.00  6.17              
ATOM   1406 1HH1 ARG A  89     125.152  69.805  79.501  1.00  6.17              
ATOM   1407 2HH1 ARG A  89     124.655  68.344  80.346  1.00  6.17              
ATOM   1408  NH2 ARG A  89     124.912  69.100  82.545  1.00  6.17              
ATOM   1409 1HH2 ARG A  89     124.793  69.486  83.456  1.00  6.17              
ATOM   1410 2HH2 ARG A  89     124.542  68.153  82.394  1.00  6.17              
ATOM   1411  C   ARG A  89     121.842  74.902  81.898  1.00  6.17              
ATOM   1412  O   ARG A  89     120.983  75.775  82.008  1.00  6.17              
ATOM   1413  N   THR A  90     122.795  74.937  80.976  1.00  5.21              
ATOM   1414  H   THR A  90     123.318  74.087  80.814  1.00  5.21              
ATOM   1415  CA  THR A  90     123.272  76.139  80.276  1.00  5.21              
ATOM   1416  HA  THR A  90     123.420  76.924  81.010  1.00  5.21              
ATOM   1417  CB  THR A  90     124.621  75.866  79.569  1.00  5.21              
ATOM   1418  HB  THR A  90     124.644  76.352  78.593  1.00  5.21              
ATOM   1419  CG2 THR A  90     125.766  76.431  80.409  1.00  5.21              
ATOM   1420 1HG2 THR A  90     126.710  76.274  79.886  1.00  5.21              
ATOM   1421 2HG2 THR A  90     125.615  77.500  80.551  1.00  5.21              
ATOM   1422 3HG2 THR A  90     125.804  75.935  81.378  1.00  5.21              
ATOM   1423  OG1 THR A  90     124.886  74.483  79.407  1.00  5.21              
ATOM   1424  HG1 THR A  90     124.558  74.225  78.535  1.00  5.21              
ATOM   1425  C   THR A  90     122.266  76.672  79.262  1.00  5.21              
ATOM   1426  O   THR A  90     121.411  75.952  78.735  1.00  5.21              
ATOM   1427  N   ILE A  91     122.451  77.960  78.994  1.00  4.82              
ATOM   1428  H   ILE A  91     123.244  78.412  79.421  1.00  4.82              
ATOM   1429  CA  ILE A  91     121.613  78.846  78.194  1.00  4.82              
ATOM   1430  HA  ILE A  91     120.821  78.292  77.691  1.00  4.82              
ATOM   1431  CB  ILE A  91     121.014  79.895  79.154  1.00  4.82              
ATOM   1432  HB  ILE A  91     121.789  80.152  79.873  1.00  4.82              
ATOM   1433  CG2 ILE A  91     120.673  81.221  78.489  1.00  4.82              
ATOM   1434 1HG2 ILE A  91     121.580  81.685  78.104  1.00  4.82              
ATOM   1435 2HG2 ILE A  91     119.973  81.074  77.666  1.00  4.82              
ATOM   1436 3HG2 ILE A  91     120.260  81.878  79.248  1.00  4.82              
ATOM   1437  CG1 ILE A  91     119.811  79.349  79.957  1.00  4.82              
ATOM   1438 1HG1 ILE A  91     119.631  80.012  80.804  1.00  4.82              
ATOM   1439 2HG1 ILE A  91     120.064  78.368  80.359  1.00  4.82              
ATOM   1440  CD1 ILE A  91     118.501  79.227  79.165  1.00  4.82              
ATOM   1441  HD1 ILE A  91     118.130  80.214  78.889  1.00  4.82              
ATOM   1442  HD2 ILE A  91     118.660  78.637  78.264  1.00  4.82              
ATOM   1443  HD3 ILE A  91     117.751  78.738  79.787  1.00  4.82              
ATOM   1444  C   ILE A  91     122.522  79.459  77.123  1.00  4.82              
ATOM   1445  O   ILE A  91     123.538  80.070  77.475  1.00  4.82              
ATOM   1446  N   HIS A  92     122.149  79.303  75.847  1.00  5.67              
ATOM   1447  CA  HIS A  92     122.857  79.914  74.729  1.00  5.67              
ATOM   1448  CB  HIS A  92     123.101  78.973  73.535  1.00  5.67              
ATOM   1449  CG  HIS A  92     124.414  79.238  72.819  1.00  5.67              
ATOM   1450  ND1 HIS A  92     124.644  80.245  71.874  1.00  5.67              
ATOM   1451  CE1 HIS A  92     125.946  80.176  71.569  1.00  5.67              
ATOM   1452  NE2 HIS A  92     126.535  79.191  72.268  1.00  5.67              
ATOM   1453  CD2 HIS A  92     125.587  78.587  73.069  1.00  5.67              
ATOM   1454  C   HIS A  92     122.390  81.347  74.400  1.00  5.67              
ATOM   1455  O   HIS A  92     121.920  82.111  75.253  1.00  5.67              
ATOM   1456  N   LYS A  93     122.561  81.763  73.148  1.00  5.62              
ATOM   1457  H   LYS A  93     123.041  81.112  72.534  1.00  5.62              
ATOM   1458  CA  LYS A  93     121.882  82.894  72.518  1.00  5.62              
ATOM   1459  HA  LYS A  93     121.510  83.593  73.265  1.00  5.62              
ATOM   1460  CB  LYS A  93     122.844  83.601  71.549  1.00  5.62              
ATOM   1461  HB1 LYS A  93     122.284  84.358  70.998  1.00  5.62              
ATOM   1462  HB2 LYS A  93     123.222  82.873  70.828  1.00  5.62              
ATOM   1463  CG  LYS A  93     124.027  84.304  72.216  1.00  5.62              
ATOM   1464  HG1 LYS A  93     124.695  83.570  72.669  1.00  5.62              
ATOM   1465  HG2 LYS A  93     123.653  84.985  72.978  1.00  5.62              
ATOM   1466  CD  LYS A  93     124.772  85.107  71.144  1.00  5.62              
ATOM   1467  HD1 LYS A  93     124.077  85.817  70.689  1.00  5.62              
ATOM   1468  HD2 LYS A  93     125.139  84.426  70.373  1.00  5.62              
ATOM   1469  CE  LYS A  93     125.944  85.876  71.750  1.00  5.62              
ATOM   1470  HE1 LYS A  93     126.698  85.158  72.088  1.00  5.62              
ATOM   1471  HE2 LYS A  93     125.581  86.430  72.622  1.00  5.62              
ATOM   1472  NZ  LYS A  93     126.510  86.820  70.757  1.00  5.62              
ATOM   1473  HZ1 LYS A  93     127.331  87.278  71.122  1.00  5.62              
ATOM   1474  HZ2 LYS A  93     126.744  86.344  69.896  1.00  5.62              
ATOM   1475  HZ3 LYS A  93     125.823  87.549  70.554  1.00  5.62              
ATOM   1476  C   LYS A  93     120.698  82.406  71.691  1.00  5.62              
ATOM   1477  O   LYS A  93     120.563  81.218  71.432  1.00  5.62              
ATOM   1478  N   GLU A  94     119.883  83.347  71.210  1.00  4.95              
ATOM   1479  H   GLU A  94     120.076  84.304  71.472  1.00  4.95              
ATOM   1480  CA  GLU A  94     118.772  83.075  70.278  1.00  4.95              
ATOM   1481  HA  GLU A  94     118.162  83.977  70.228  1.00  4.95              
ATOM   1482  CB  GLU A  94     119.295  82.805  68.854  1.00  4.95              
ATOM   1483  HB1 GLU A  94     118.442  82.836  68.176  1.00  4.95              
ATOM   1484  HB2 GLU A  94     119.712  81.804  68.815  1.00  4.95              
ATOM   1485  CG  GLU A  94     120.364  83.784  68.355  1.00  4.95              
ATOM   1486  HG1 GLU A  94     121.331  83.525  68.792  1.00  4.95              
ATOM   1487  HG2 GLU A  94     120.105  84.792  68.689  1.00  4.95              
ATOM   1488  CD  GLU A  94     120.460  83.751  66.825  1.00  4.95              
ATOM   1489  OE1 GLU A  94     120.615  82.643  66.260  1.00  4.95              
ATOM   1490  OE2 GLU A  94     120.327  84.848  66.234  1.00  4.95              
ATOM   1491  C   GLU A  94     117.840  81.932  70.744  1.00  4.95              
ATOM   1492  O   GLU A  94     117.224  81.213  69.942  1.00  4.95              
ATOM   1493  N   ALA A  95     117.776  81.754  72.068  1.00  4.37              
ATOM   1494  H   ALA A  95     118.397  82.289  72.656  1.00  4.37              
ATOM   1495  CA  ALA A  95     116.980  80.727  72.711  1.00  4.37              
ATOM   1496  HA  ALA A  95     117.187  79.764  72.239  1.00  4.37              
ATOM   1497  CB  ALA A  95     117.394  80.644  74.184  1.00  4.37              
ATOM   1498  HB1 ALA A  95     116.808  79.869  74.679  1.00  4.37              
ATOM   1499  HB2 ALA A  95     118.452  80.382  74.257  1.00  4.37              
ATOM   1500  HB3 ALA A  95     117.222  81.598  74.684  1.00  4.37              
ATOM   1501  C   ALA A  95     115.481  81.014  72.548  1.00  4.37              
ATOM   1502  O   ALA A  95     114.692  80.131  72.225  1.00  4.37              
ATOM   1503  N   PHE A  96     115.093  82.287  72.683  1.00  4.47              
ATOM   1504  H   PHE A  96     115.793  82.959  72.963  1.00  4.47              
ATOM   1505  CA  PHE A  96     113.688  82.698  72.703  1.00  4.47              
ATOM   1506  HA  PHE A  96     113.069  81.840  72.433  1.00  4.47              
ATOM   1507  CB  PHE A  96     113.293  83.076  74.138  1.00  4.47              
ATOM   1508  HB1 PHE A  96     112.205  83.083  74.191  1.00  4.47              
ATOM   1509  HB2 PHE A  96     113.662  84.081  74.350  1.00  4.47              
ATOM   1510  CG  PHE A  96     113.811  82.113  75.198  1.00  4.47              
ATOM   1511  CD1 PHE A  96     114.697  82.563  76.196  1.00  4.47              
ATOM   1512  HD1 PHE A  96     114.978  83.604  76.247  1.00  4.47              
ATOM   1513  CE1 PHE A  96     115.263  81.650  77.102  1.00  4.47              
ATOM   1514  HE1 PHE A  96     115.951  81.997  77.857  1.00  4.47              
ATOM   1515  CZ  PHE A  96     114.968  80.280  77.001  1.00  4.47              
ATOM   1516  HZ  PHE A  96     115.437  79.570  77.666  1.00  4.47              
ATOM   1517  CE2 PHE A  96     114.081  79.823  76.012  1.00  4.47              
ATOM   1518  HE2 PHE A  96     113.880  78.762  75.901  1.00  4.47              
ATOM   1519  CD2 PHE A  96     113.493  80.741  75.124  1.00  4.47              
ATOM   1520  HD2 PHE A  96     112.849  80.371  74.338  1.00  4.47              
ATOM   1521  C   PHE A  96     113.377  83.749  71.624  1.00  4.47              
ATOM   1522  O   PHE A  96     112.512  84.606  71.784  1.00  4.47              
ATOM   1523  N   HIS A  97     114.082  83.680  70.491  1.00  4.55              
ATOM   1524  H   HIS A  97     114.757  82.931  70.416  1.00  4.55              
ATOM   1525  CA  HIS A  97     113.858  84.543  69.324  1.00  4.55              
ATOM   1526  HA  HIS A  97     114.048  85.579  69.595  1.00  4.55              
ATOM   1527  CB  HIS A  97     114.836  84.128  68.204  1.00  4.55              
ATOM   1528  HB1 HIS A  97     114.313  84.157  67.247  1.00  4.55              
ATOM   1529  HB2 HIS A  97     115.153  83.093  68.350  1.00  4.55              
ATOM   1530  CG  HIS A  97     116.064  84.984  68.028  1.00  4.55              
ATOM   1531  ND1 HIS A  97     116.480  86.049  68.835  1.00  4.55              
ATOM   1532  CE1 HIS A  97     117.609  86.511  68.267  1.00  4.55              
ATOM   1533  HE1 HIS A  97     118.217  87.319  68.652  1.00  4.55              
ATOM   1534  NE2 HIS A  97     117.912  85.796  67.174  1.00  4.55              
ATOM   1535  HE2 HIS A  97     118.787  85.853  66.639  1.00  4.55              
ATOM   1536  CD2 HIS A  97     116.954  84.828  67.009  1.00  4.55              
ATOM   1537  HD2 HIS A  97     116.930  84.079  66.231  1.00  4.55              
ATOM   1538  C   HIS A  97     112.434  84.485  68.748  1.00  4.55              
ATOM   1539  O   HIS A  97     111.920  85.497  68.272  1.00  4.55              
ATOM   1540  N   SER A  98     111.784  83.321  68.734  1.00  4.66              
ATOM   1541  H   SER A  98     112.178  82.514  69.199  1.00  4.66              
ATOM   1542  CA  SER A  98     110.493  83.166  68.043  1.00  4.66              
ATOM   1543  HA  SER A  98     110.501  83.764  67.131  1.00  4.66              
ATOM   1544  CB  SER A  98     110.270  81.695  67.642  1.00  4.66              
ATOM   1545  HB1 SER A  98     109.215  81.429  67.718  1.00  4.66              
ATOM   1546  HB2 SER A  98     110.834  81.034  68.301  1.00  4.66              
ATOM   1547  OG  SER A  98     110.683  81.480  66.307  1.00  4.66              
ATOM   1548  HG  SER A  98     109.880  81.389  65.776  1.00  4.66              
ATOM   1549  C   SER A  98     109.280  83.642  68.858  1.00  4.66              
ATOM   1550  O   SER A  98     108.146  83.554  68.391  1.00  4.66              
ATOM   1551  N   GLN A  99     109.489  84.131  70.079  1.00  4.50              
ATOM   1552  H   GLN A  99     110.449  84.233  70.377  1.00  4.50              
ATOM   1553  CA  GLN A  99     108.476  84.132  71.132  1.00  4.50              
ATOM   1554  HA  GLN A  99     107.580  83.621  70.771  1.00  4.50              
ATOM   1555  CB  GLN A  99     109.028  83.322  72.326  1.00  4.50              
ATOM   1556  HB1 GLN A  99     108.569  83.659  73.246  1.00  4.50              
ATOM   1557  HB2 GLN A  99     110.103  83.478  72.433  1.00  4.50              
ATOM   1558  CG  GLN A  99     108.718  81.823  72.214  1.00  4.50              
ATOM   1559  HG1 GLN A  99     107.640  81.706  72.099  1.00  4.50              
ATOM   1560  HG2 GLN A  99     109.007  81.332  73.143  1.00  4.50              
ATOM   1561  CD  GLN A  99     109.426  81.111  71.066  1.00  4.50              
ATOM   1562  OE1 GLN A  99     110.592  81.350  70.778  1.00  4.50              
ATOM   1563  NE2 GLN A  99     108.734  80.232  70.372  1.00  4.50              
ATOM   1564 1HE2 GLN A  99     107.756  80.047  70.565  1.00  4.50              
ATOM   1565 2HE2 GLN A  99     109.204  79.631  69.706  1.00  4.50              
ATOM   1566  C   GLN A  99     108.010  85.551  71.482  1.00  4.50              
ATOM   1567  O   GLN A  99     107.955  85.942  72.645  1.00  4.50              
ATOM   1568  N   SER A 100     107.682  86.362  70.474  1.00  4.50              
ATOM   1569  H   SER A 100     107.802  86.019  69.530  1.00  4.50              
ATOM   1570  CA  SER A 100     107.345  87.788  70.639  1.00  4.50              
ATOM   1571  HA  SER A 100     108.233  88.306  71.002  1.00  4.50              
ATOM   1572  CB  SER A 100     106.965  88.395  69.282  1.00  4.50              
ATOM   1573  HB1 SER A 100     106.929  89.482  69.373  1.00  4.50              
ATOM   1574  HB2 SER A 100     105.977  88.034  68.992  1.00  4.50              
ATOM   1575  OG  SER A 100     107.892  88.033  68.270  1.00  4.50              
ATOM   1576  HG  SER A 100     107.596  88.399  67.432  1.00  4.50              
ATOM   1577  C   SER A 100     106.213  88.063  71.641  1.00  4.50              
ATOM   1578  O   SER A 100     106.258  89.046  72.396  1.00  4.50              
ATOM   1579  N   LYS A 101     105.220  87.157  71.619  1.00  4.45              
ATOM   1580  H   LYS A 101     105.356  86.364  71.007  1.00  4.45              
ATOM   1581  CA  LYS A 101     103.996  87.135  72.436  1.00  4.45              
ATOM   1582  HA  LYS A 101     103.638  88.153  72.590  1.00  4.45              
ATOM   1583  CB  LYS A 101     102.913  86.336  71.687  1.00  4.45              
ATOM   1584  HB1 LYS A 101     102.076  86.132  72.357  1.00  4.45              
ATOM   1585  HB2 LYS A 101     103.326  85.380  71.359  1.00  4.45              
ATOM   1586  CG  LYS A 101     102.389  87.134  70.483  1.00  4.45              
ATOM   1587  HG1 LYS A 101     103.224  87.483  69.874  1.00  4.45              
ATOM   1588  HG2 LYS A 101     101.837  88.002  70.847  1.00  4.45              
ATOM   1589  CD  LYS A 101     101.474  86.284  69.598  1.00  4.45              
ATOM   1590  HD1 LYS A 101     100.665  85.857  70.196  1.00  4.45              
ATOM   1591  HD2 LYS A 101     102.063  85.468  69.172  1.00  4.45              
ATOM   1592  CE  LYS A 101     100.889  87.147  68.471  1.00  4.45              
ATOM   1593  HE1 LYS A 101     101.712  87.634  67.942  1.00  4.45              
ATOM   1594  HE2 LYS A 101     100.249  87.915  68.911  1.00  4.45              
ATOM   1595  NZ  LYS A 101     100.114  86.311  67.531  1.00  4.45              
ATOM   1596  HZ1 LYS A 101      99.682  86.803  66.769  1.00  4.45              
ATOM   1597  HZ2 LYS A 101     100.705  85.557  67.173  1.00  4.45              
ATOM   1598  HZ3 LYS A 101      99.431  85.738  68.030  1.00  4.45              
ATOM   1599  C   LYS A 101     104.210  86.573  73.848  1.00  4.45              
ATOM   1600  O   LYS A 101     103.287  86.661  74.656  1.00  4.45              
ATOM   1601  N   LEU A 102     105.405  86.028  74.139  1.00  4.29              
ATOM   1602  H   LEU A 102     106.141  86.060  73.450  1.00  4.29              
ATOM   1603  CA  LEU A 102     105.722  85.446  75.439  1.00  4.29              
ATOM   1604  HA  LEU A 102     105.015  84.631  75.595  1.00  4.29              
ATOM   1605  CB  LEU A 102     107.137  84.853  75.489  1.00  4.29              
ATOM   1606  HB1 LEU A 102     107.851  85.618  75.185  1.00  4.29              
ATOM   1607  HB2 LEU A 102     107.169  84.021  74.791  1.00  4.29              
ATOM   1608  CG  LEU A 102     107.542  84.342  76.887  1.00  4.29              
ATOM   1609  HG  LEU A 102     107.518  85.155  77.612  1.00  4.29              
ATOM   1610  CD1 LEU A 102     106.616  83.231  77.372  1.00  4.29              
ATOM   1611 1HD1 LEU A 102     106.946  82.912  78.358  1.00  4.29              
ATOM   1612 2HD1 LEU A 102     105.600  83.597  77.483  1.00  4.29              
ATOM   1613 3HD1 LEU A 102     106.637  82.394  76.676  1.00  4.29              
ATOM   1614  CD2 LEU A 102     108.968  83.794  76.865  1.00  4.29              
ATOM   1615 1HD2 LEU A 102     109.200  83.333  77.823  1.00  4.29              
ATOM   1616 2HD2 LEU A 102     109.076  83.053  76.073  1.00  4.29              
ATOM   1617 3HD2 LEU A 102     109.668  84.609  76.700  1.00  4.29              
ATOM   1618  C   LEU A 102     105.513  86.454  76.569  1.00  4.29              
ATOM   1619  O   LEU A 102     106.256  87.430  76.667  1.00  4.29              
ATOM   1620  N   GLU A 103     104.532  86.191  77.435  1.00  4.16              
ATOM   1621  H   GLU A 103     103.989  85.345  77.361  1.00  4.16              
ATOM   1622  CA  GLU A 103     104.168  87.170  78.446  1.00  4.16              
ATOM   1623  HA  GLU A 103     104.478  88.163  78.120  1.00  4.16              
ATOM   1624  CB  GLU A 103     102.646  87.221  78.672  1.00  4.16              
ATOM   1625  HB1 GLU A 103     102.465  87.914  79.494  1.00  4.16              
ATOM   1626  HB2 GLU A 103     102.272  86.243  78.974  1.00  4.16              
ATOM   1627  CG  GLU A 103     101.865  87.704  77.442  1.00  4.16              
ATOM   1628  HG1 GLU A 103     101.627  86.846  76.811  1.00  4.16              
ATOM   1629  HG2 GLU A 103     102.484  88.396  76.866  1.00  4.16              
ATOM   1630  CD  GLU A 103     100.583  88.439  77.845  1.00  4.16              
ATOM   1631  OE1 GLU A 103      99.472  87.941  77.554  1.00  4.16              
ATOM   1632  OE2 GLU A 103     100.709  89.547  78.414  1.00  4.16              
ATOM   1633  C   GLU A 103     104.856  86.930  79.775  1.00  4.16              
ATOM   1634  O   GLU A 103     105.307  87.895  80.393  1.00  4.16              
ATOM   1635  N   GLU A 104     104.984  85.676  80.210  1.00  3.62              
ATOM   1636  H   GLU A 104     104.558  84.904  79.703  1.00  3.62              
ATOM   1637  CA  GLU A 104     105.810  85.395  81.381  1.00  3.62              
ATOM   1638  HA  GLU A 104     106.644  86.098  81.344  1.00  3.62              
ATOM   1639  CB  GLU A 104     105.061  85.728  82.691  1.00  3.62              
ATOM   1640  HB1 GLU A 104     104.822  86.790  82.671  1.00  3.62              
ATOM   1641  HB2 GLU A 104     105.736  85.577  83.532  1.00  3.62              
ATOM   1642  CG  GLU A 104     103.750  84.989  82.970  1.00  3.62              
ATOM   1643  HG1 GLU A 104     103.073  85.105  82.121  1.00  3.62              
ATOM   1644  HG2 GLU A 104     103.274  85.451  83.838  1.00  3.62              
ATOM   1645  CD  GLU A 104     103.976  83.510  83.272  1.00  3.62              
ATOM   1646  OE1 GLU A 104     104.798  83.165  84.155  1.00  3.62              
ATOM   1647  OE2 GLU A 104     103.337  82.659  82.609  1.00  3.62              
ATOM   1648  C   GLU A 104     106.462  84.025  81.384  1.00  3.62              
ATOM   1649  O   GLU A 104     105.998  83.027  80.793  1.00  3.62              
ATOM   1650  N   LEU A 105     107.603  84.069  82.073  1.00  3.64              
ATOM   1651  H   LEU A 105     107.824  84.921  82.579  1.00  3.64              
ATOM   1652  CA  LEU A 105     108.642  83.050  81.989  1.00  3.64              
ATOM   1653  HA  LEU A 105     108.266  82.186  81.447  1.00  3.64              
ATOM   1654  CB  LEU A 105     109.797  83.680  81.193  1.00  3.64              
ATOM   1655  HB1 LEU A 105     110.148  84.563  81.727  1.00  3.64              
ATOM   1656  HB2 LEU A 105     109.393  84.018  80.237  1.00  3.64              
ATOM   1657  CG  LEU A 105     111.001  82.773  80.909  1.00  3.64              
ATOM   1658  HG  LEU A 105     111.532  82.576  81.837  1.00  3.64              
ATOM   1659  CD1 LEU A 105     110.591  81.449  80.266  1.00  3.64              
ATOM   1660 1HD1 LEU A 105     111.472  80.919  79.908  1.00  3.64              
ATOM   1661 2HD1 LEU A 105     110.093  80.822  81.007  1.00  3.64              
ATOM   1662 3HD1 LEU A 105     109.914  81.639  79.438  1.00  3.64              
ATOM   1663  CD2 LEU A 105     111.940  83.512  79.950  1.00  3.64              
ATOM   1664 1HD2 LEU A 105     112.849  82.929  79.809  1.00  3.64              
ATOM   1665 2HD2 LEU A 105     111.454  83.657  78.984  1.00  3.64              
ATOM   1666 3HD2 LEU A 105     112.202  84.486  80.364  1.00  3.64              
ATOM   1667  C   LEU A 105     108.974  82.646  83.417  1.00  3.64              
ATOM   1668  O   LEU A 105     109.496  83.478  84.168  1.00  3.64              
ATOM   1669  N   ASP A 106     108.644  81.405  83.813  1.00  3.67              
ATOM   1670  H   ASP A 106     108.379  80.720  83.118  1.00  3.67              
ATOM   1671  CA  ASP A 106     109.215  80.951  85.098  1.00  3.67              
ATOM   1672  HA  ASP A 106     109.290  81.791  85.774  1.00  3.67              
ATOM   1673  CB  ASP A 106     108.251  79.962  85.794  1.00  3.67              
ATOM   1674  HB1 ASP A 106     107.736  79.339  85.070  1.00  3.67              
ATOM   1675  HB2 ASP A 106     107.465  80.553  86.268  1.00  3.67              
ATOM   1676  CG  ASP A 106     108.875  79.072  86.870  1.00  3.67              
ATOM   1677  OD1 ASP A 106     109.438  79.618  87.844  1.00  3.67              
ATOM   1678  OD2 ASP A 106     108.700  77.832  86.818  1.00  3.67              
ATOM   1679  C   ASP A 106     110.664  80.523  84.849  1.00  3.67              
ATOM   1680  O   ASP A 106     111.128  80.568  83.721  1.00  3.67              
ATOM   1681  N   LEU A 107     111.438  80.261  85.889  1.00  4.23              
ATOM   1682  H   LEU A 107     111.025  80.379  86.812  1.00  4.23              
ATOM   1683  CA  LEU A 107     112.847  79.875  85.847  1.00  4.23              
ATOM   1684  HA  LEU A 107     112.970  79.008  85.213  1.00  4.23              
ATOM   1685  CB  LEU A 107     113.726  81.087  85.373  1.00  4.23              
ATOM   1686  HB1 LEU A 107     114.731  80.908  85.731  1.00  4.23              
ATOM   1687  HB2 LEU A 107     113.369  81.975  85.897  1.00  4.23              
ATOM   1688  CG  LEU A 107     113.890  81.475  83.881  1.00  4.23              
ATOM   1689  HG  LEU A 107     112.980  81.919  83.501  1.00  4.23              
ATOM   1690  CD1 LEU A 107     114.955  82.558  83.686  1.00  4.23              
ATOM   1691 1HD1 LEU A 107     115.082  82.761  82.623  1.00  4.23              
ATOM   1692 2HD1 LEU A 107     114.615  83.474  84.163  1.00  4.23              
ATOM   1693 3HD1 LEU A 107     115.904  82.242  84.112  1.00  4.23              
ATOM   1694  CD2 LEU A 107     114.308  80.301  83.001  1.00  4.23              
ATOM   1695 1HD2 LEU A 107     115.268  79.921  83.337  1.00  4.23              
ATOM   1696 2HD2 LEU A 107     113.544  79.529  83.056  1.00  4.23              
ATOM   1697 3HD2 LEU A 107     114.376  80.628  81.964  1.00  4.23              
ATOM   1698  C   LEU A 107     113.187  79.534  87.326  1.00  4.23              
ATOM   1699  O   LEU A 107     113.963  80.223  88.002  1.00  4.23              
ATOM   1700  N   SER A 108     112.471  78.534  87.842  1.00  4.20              
ATOM   1701  H   SER A 108     111.889  78.037  87.189  1.00  4.20              
ATOM   1702  CA  SER A 108     112.365  78.109  89.240  1.00  4.20              
ATOM   1703  HA  SER A 108     112.074  78.989  89.805  1.00  4.20              
ATOM   1704  CB  SER A 108     111.202  77.115  89.329  1.00  4.20              
ATOM   1705  HB1 SER A 108     111.506  76.193  88.850  1.00  4.20              
ATOM   1706  HB2 SER A 108     110.352  77.516  88.783  1.00  4.20              
ATOM   1707  OG  SER A 108     110.769  76.816  90.644  1.00  4.20              
ATOM   1708  HG  SER A 108     110.925  77.588  91.204  1.00  4.20              
ATOM   1709  C   SER A 108     113.683  77.615  89.876  1.00  4.20              
ATOM   1710  O   SER A 108     114.692  78.309  89.831  1.00  4.20              
ATOM   1711  N   PHE A 109     113.707  76.451  90.533  1.00  4.38              
ATOM   1712  H   PHE A 109     112.850  75.932  90.636  1.00  4.38              
ATOM   1713  CA  PHE A 109     114.965  75.816  90.914  1.00  4.38              
ATOM   1714  HA  PHE A 109     115.586  76.574  91.391  1.00  4.38              
ATOM   1715  CB  PHE A 109     114.731  74.695  91.933  1.00  4.38              
ATOM   1716  HB1 PHE A 109     114.168  73.889  91.459  1.00  4.38              
ATOM   1717  HB2 PHE A 109     114.123  75.087  92.751  1.00  4.38              
ATOM   1718  CG  PHE A 109     116.014  74.141  92.534  1.00  4.38              
ATOM   1719  CD1 PHE A 109     116.928  75.003  93.174  1.00  4.38              
ATOM   1720  HD1 PHE A 109     116.727  76.063  93.232  1.00  4.38              
ATOM   1721  CE1 PHE A 109     118.104  74.488  93.750  1.00  4.38              
ATOM   1722  HE1 PHE A 109     118.795  75.154  94.246  1.00  4.38              
ATOM   1723  CZ  PHE A 109     118.368  73.109  93.702  1.00  4.38              
ATOM   1724  HZ  PHE A 109     119.256  72.707  94.171  1.00  4.38              
ATOM   1725  CE2 PHE A 109     117.463  72.247  93.059  1.00  4.38              
ATOM   1726  HE2 PHE A 109     117.656  71.184  93.028  1.00  4.38              
ATOM   1727  CD2 PHE A 109     116.291  72.762  92.475  1.00  4.38              
ATOM   1728  HD2 PHE A 109     115.597  72.088  91.993  1.00  4.38              
ATOM   1729  C   PHE A 109     115.699  75.319  89.656  1.00  4.38              
ATOM   1730  O   PHE A 109     115.176  74.465  88.939  1.00  4.38              
ATOM   1731  N   ASN A 110     116.857  75.922  89.360  1.00  4.45              
ATOM   1732  H   ASN A 110     117.199  76.594  90.040  1.00  4.45              
ATOM   1733  CA  ASN A 110     117.323  76.117  87.980  1.00  4.45              
ATOM   1734  HA  ASN A 110     117.096  75.241  87.367  1.00  4.45              
ATOM   1735  CB  ASN A 110     116.520  77.323  87.450  1.00  4.45              
ATOM   1736  HB1 ASN A 110     116.517  78.091  88.217  1.00  4.45              
ATOM   1737  HB2 ASN A 110     115.489  77.027  87.310  1.00  4.45              
ATOM   1738  CG  ASN A 110     116.997  77.999  86.180  1.00  4.45              
ATOM   1739  OD1 ASN A 110     117.737  77.483  85.356  1.00  4.45              
ATOM   1740  ND2 ASN A 110     116.551  79.217  85.996  1.00  4.45              
ATOM   1741 1HD2 ASN A 110     115.922  79.604  86.688  1.00  4.45              
ATOM   1742 2HD2 ASN A 110     116.912  79.731  85.216  1.00  4.45              
ATOM   1743  C   ASN A 110     118.836  76.393  87.929  1.00  4.45              
ATOM   1744  O   ASN A 110     119.306  77.529  87.911  1.00  4.45              
ATOM   1745  N   ASN A 111     119.648  75.348  88.001  1.00  4.34              
ATOM   1746  H   ASN A 111     119.229  74.433  88.064  1.00  4.34              
ATOM   1747  CA  ASN A 111     121.106  75.470  88.060  1.00  4.34              
ATOM   1748  HA  ASN A 111     121.354  76.213  88.808  1.00  4.34              
ATOM   1749  CB  ASN A 111     121.629  74.099  88.548  1.00  4.34              
ATOM   1750  HB1 ASN A 111     121.446  73.342  87.785  1.00  4.34              
ATOM   1751  HB2 ASN A 111     121.085  73.812  89.448  1.00  4.34              
ATOM   1752  CG  ASN A 111     123.110  74.077  88.882  1.00  4.34              
ATOM   1753  OD1 ASN A 111     123.859  75.008  88.635  1.00  4.34              
ATOM   1754  ND2 ASN A 111     123.560  73.016  89.518  1.00  4.34              
ATOM   1755 1HD2 ASN A 111     122.941  72.257  89.739  1.00  4.34              
ATOM   1756 2HD2 ASN A 111     124.520  73.031  89.815  1.00  4.34              
ATOM   1757  C   ASN A 111     121.764  75.928  86.738  1.00  4.34              
ATOM   1758  O   ASN A 111     122.270  75.098  85.982  1.00  4.34              
ATOM   1759  N   LEU A 112     121.769  77.236  86.470  1.00  4.23              
ATOM   1760  H   LEU A 112     121.213  77.836  87.069  1.00  4.23              
ATOM   1761  CA  LEU A 112     122.605  77.890  85.456  1.00  4.23              
ATOM   1762  HA  LEU A 112     122.647  77.224  84.596  1.00  4.23              
ATOM   1763  CB  LEU A 112     121.885  79.198  85.073  1.00  4.23              
ATOM   1764  HB1 LEU A 112     121.977  79.897  85.904  1.00  4.23              
ATOM   1765  HB2 LEU A 112     120.824  78.982  84.929  1.00  4.23              
ATOM   1766  CG  LEU A 112     122.406  79.882  83.805  1.00  4.23              
ATOM   1767  HG  LEU A 112     123.429  80.205  83.986  1.00  4.23              
ATOM   1768  CD1 LEU A 112     122.376  78.924  82.613  1.00  4.23              
ATOM   1769 1HD1 LEU A 112     122.629  79.466  81.708  1.00  4.23              
ATOM   1770 2HD1 LEU A 112     123.112  78.139  82.744  1.00  4.23              
ATOM   1771 3HD1 LEU A 112     121.382  78.487  82.506  1.00  4.23              
ATOM   1772  CD2 LEU A 112     121.556  81.109  83.475  1.00  4.23              
ATOM   1773 1HD2 LEU A 112     121.973  81.608  82.599  1.00  4.23              
ATOM   1774 2HD2 LEU A 112     120.531  80.809  83.257  1.00  4.23              
ATOM   1775 3HD2 LEU A 112     121.570  81.801  84.315  1.00  4.23              
ATOM   1776  C   LEU A 112     124.040  78.121  85.996  1.00  4.23              
ATOM   1777  O   LEU A 112     124.256  78.276  87.203  1.00  4.23              
ATOM   1778  N   LYS A 113     125.028  78.161  85.091  1.00  4.20              
ATOM   1779  H   LYS A 113     124.777  78.000  84.126  1.00  4.20              
ATOM   1780  CA  LYS A 113     126.453  78.394  85.424  1.00  4.20              
ATOM   1781  HA  LYS A 113     126.519  78.932  86.367  1.00  4.20              
ATOM   1782  CB  LYS A 113     127.194  77.042  85.532  1.00  4.20              
ATOM   1783  HB1 LYS A 113     128.272  77.209  85.468  1.00  4.20              
ATOM   1784  HB2 LYS A 113     126.915  76.415  84.683  1.00  4.20              
ATOM   1785  CG  LYS A 113     126.915  76.277  86.833  1.00  4.20              
ATOM   1786  HG1 LYS A 113     127.316  75.267  86.738  1.00  4.20              
ATOM   1787  HG2 LYS A 113     125.839  76.191  86.977  1.00  4.20              
ATOM   1788  CD  LYS A 113     127.580  76.951  88.047  1.00  4.20              
ATOM   1789  HD1 LYS A 113     127.400  78.025  88.048  1.00  4.20              
ATOM   1790  HD2 LYS A 113     128.658  76.793  87.987  1.00  4.20              
ATOM   1791  CE  LYS A 113     127.063  76.375  89.363  1.00  4.20              
ATOM   1792  HE1 LYS A 113     127.695  76.742  90.177  1.00  4.20              
ATOM   1793  HE2 LYS A 113     127.135  75.285  89.332  1.00  4.20              
ATOM   1794  NZ  LYS A 113     125.667  76.793  89.611  1.00  4.20              
ATOM   1795  HZ1 LYS A 113     125.321  76.371  90.465  1.00  4.20              
ATOM   1796  HZ2 LYS A 113     125.600  77.802  89.709  1.00  4.20              
ATOM   1797  HZ3 LYS A 113     125.047  76.489  88.864  1.00  4.20              
ATOM   1798  C   LYS A 113     127.206  79.278  84.430  1.00  4.20              
ATOM   1799  O   LYS A 113     128.237  79.842  84.781  1.00  4.20              
ATOM   1800  N   ASN A 114     126.653  79.483  83.240  1.00  4.06              
ATOM   1801  H   ASN A 114     125.782  79.030  83.018  1.00  4.06              
ATOM   1802  CA  ASN A 114     127.096  80.511  82.310  1.00  4.06              
ATOM   1803  HA  ASN A 114     127.778  81.203  82.809  1.00  4.06              
ATOM   1804  CB  ASN A 114     127.813  79.878  81.107  1.00  4.06              
ATOM   1805  HB1 ASN A 114     128.130  80.657  80.414  1.00  4.06              
ATOM   1806  HB2 ASN A 114     127.130  79.221  80.573  1.00  4.06              
ATOM   1807  CG  ASN A 114     129.016  79.069  81.537  1.00  4.06              
ATOM   1808  OD1 ASN A 114     128.915  77.910  81.897  1.00  4.06              
ATOM   1809  ND2 ASN A 114     130.182  79.670  81.567  1.00  4.06              
ATOM   1810 1HD2 ASN A 114     130.289  80.623  81.274  1.00  4.06              
ATOM   1811 2HD2 ASN A 114     130.949  79.127  81.925  1.00  4.06              
ATOM   1812  C   ASN A 114     125.859  81.288  81.880  1.00  4.06              
ATOM   1813  O   ASN A 114     124.745  80.776  81.908  1.00  4.06              
ATOM   1814  N   ILE A 115     126.052  82.553  81.543  1.00  3.99              
ATOM   1815  H   ILE A 115     126.991  82.918  81.496  1.00  3.99              
ATOM   1816  CA  ILE A 115     124.969  83.512  81.398  1.00  3.99              
ATOM   1817  HA  ILE A 115     124.019  83.004  81.222  1.00  3.99              
ATOM   1818  CB  ILE A 115     124.843  84.393  82.674  1.00  3.99              
ATOM   1819  HB  ILE A 115     125.748  84.996  82.776  1.00  3.99              
ATOM   1820  CG2 ILE A 115     123.648  85.345  82.515  1.00  3.99              
ATOM   1821 1HG2 ILE A 115     123.639  86.081  83.318  1.00  3.99              
ATOM   1822 2HG2 ILE A 115     123.714  85.896  81.576  1.00  3.99              
ATOM   1823 3HG2 ILE A 115     122.722  84.771  82.527  1.00  3.99              
ATOM   1824  CG1 ILE A 115     124.692  83.557  83.970  1.00  3.99              
ATOM   1825 1HG1 ILE A 115     125.568  82.920  84.089  1.00  3.99              
ATOM   1826 2HG1 ILE A 115     123.817  82.913  83.885  1.00  3.99              
ATOM   1827  CD1 ILE A 115     124.574  84.382  85.260  1.00  3.99              
ATOM   1828  HD1 ILE A 115     124.620  83.712  86.120  1.00  3.99              
ATOM   1829  HD2 ILE A 115     125.395  85.097  85.322  1.00  3.99              
ATOM   1830  HD3 ILE A 115     123.622  84.912  85.290  1.00  3.99              
ATOM   1831  C   ILE A 115     125.327  84.338  80.174  1.00  3.99              
ATOM   1832  O   ILE A 115     126.150  85.247  80.239  1.00  3.99              
ATOM   1833  N   SER A 116     124.787  83.938  79.032  1.00  4.03              
ATOM   1834  H   SER A 116     124.183  83.129  79.049  1.00  4.03              
ATOM   1835  CA  SER A 116     124.917  84.654  77.769  1.00  4.03              
ATOM   1836  HA  SER A 116     125.967  84.696  77.478  1.00  4.03              
ATOM   1837  CB  SER A 116     124.145  83.823  76.732  1.00  4.03              
ATOM   1838  HB1 SER A 116     123.204  83.503  77.178  1.00  4.03              
ATOM   1839  HB2 SER A 116     124.717  82.924  76.495  1.00  4.03              
ATOM   1840  OG  SER A 116     123.844  84.516  75.538  1.00  4.03              
ATOM   1841  HG  SER A 116     123.225  83.929  75.070  1.00  4.03              
ATOM   1842  C   SER A 116     124.361  86.075  77.862  1.00  4.03              
ATOM   1843  O   SER A 116     123.354  86.313  78.525  1.00  4.03              
ATOM   1844  N   CYS A 117     124.998  87.021  77.172  1.00  4.06              
ATOM   1845  H   CYS A 117     125.867  86.779  76.727  1.00  4.06              
ATOM   1846  CA  CYS A 117     124.561  88.423  77.132  1.00  4.06              
ATOM   1847  HA  CYS A 117     124.074  88.652  78.073  1.00  4.06              
ATOM   1848  CB  CYS A 117     125.788  89.339  77.002  1.00  4.06              
ATOM   1849  HB1 CYS A 117     125.466  90.374  77.149  1.00  4.06              
ATOM   1850  HB2 CYS A 117     126.218  89.254  76.005  1.00  4.06              
ATOM   1851  SG  CYS A 117     127.042  88.923  78.252  1.00  4.06              
ATOM   1852  HG  CYS A 117     126.218  89.002  79.308  1.00  4.06              
ATOM   1853  C   CYS A 117     123.527  88.730  76.033  1.00  4.06              
ATOM   1854  O   CYS A 117     123.172  89.884  75.823  1.00  4.06              
ATOM   1855  N   GLN A 118     123.064  87.716  75.298  1.00  4.19              
ATOM   1856  H   GLN A 118     123.391  86.782  75.518  1.00  4.19              
ATOM   1857  CA  GLN A 118     122.011  87.857  74.280  1.00  4.19              
ATOM   1858  HA  GLN A 118     121.381  88.715  74.528  1.00  4.19              
ATOM   1859  CB  GLN A 118     122.626  88.101  72.884  1.00  4.19              
ATOM   1860  HB1 GLN A 118     121.829  88.069  72.139  1.00  4.19              
ATOM   1861  HB2 GLN A 118     123.335  87.305  72.660  1.00  4.19              
ATOM   1862  CG  GLN A 118     123.331  89.463  72.754  1.00  4.19              
ATOM   1863  HG1 GLN A 118     124.164  89.520  73.452  1.00  4.19              
ATOM   1864  HG2 GLN A 118     122.622  90.255  73.002  1.00  4.19              
ATOM   1865  CD  GLN A 118     123.896  89.703  71.360  1.00  4.19              
ATOM   1866  OE1 GLN A 118     124.672  88.908  70.835  1.00  4.19              
ATOM   1867  NE2 GLN A 118     123.566  90.800  70.715  1.00  4.19              
ATOM   1868 1HE2 GLN A 118     122.921  91.454  71.133  1.00  4.19              
ATOM   1869 2HE2 GLN A 118     123.912  90.926  69.782  1.00  4.19              
ATOM   1870  C   GLN A 118     121.083  86.617  74.324  1.00  4.19              
ATOM   1871  O   GLN A 118     120.819  85.960  73.312  1.00  4.19              
ATOM   1872  N   TRP A 119     120.703  86.246  75.555  1.00  4.16              
ATOM   1873  H   TRP A 119     120.972  86.852  76.316  1.00  4.16              
ATOM   1874  CA  TRP A 119     120.000  85.007  75.906  1.00  4.16              
ATOM   1875  HA  TRP A 119     120.255  84.236  75.178  1.00  4.16              
ATOM   1876  CB  TRP A 119     120.493  84.532  77.291  1.00  4.16              
ATOM   1877  HB1 TRP A 119     121.258  85.215  77.652  1.00  4.16              
ATOM   1878  HB2 TRP A 119     121.001  83.590  77.122  1.00  4.16              
ATOM   1879  CG  TRP A 119     119.531  84.305  78.433  1.00  4.16              
ATOM   1880  CD1 TRP A 119     118.450  83.487  78.416  1.00  4.16              
ATOM   1881  HD1 TRP A 119     118.116  82.925  77.549  1.00  4.16              
ATOM   1882  NE1 TRP A 119     117.910  83.394  79.686  1.00  4.16              
ATOM   1883  HE1 TRP A 119     117.115  82.816  79.911  1.00  4.16              
ATOM   1884  CE2 TRP A 119     118.643  84.118  80.601  1.00  4.16              
ATOM   1885  CZ2 TRP A 119     118.562  84.261  81.997  1.00  4.16              
ATOM   1886  HZ2 TRP A 119     117.822  83.713  82.560  1.00  4.16              
ATOM   1887  CH2 TRP A 119     119.433  85.156  82.641  1.00  4.16              
ATOM   1888  HH2 TRP A 119     119.375  85.299  83.711  1.00  4.16              
ATOM   1889  CZ3 TRP A 119     120.369  85.884  81.886  1.00  4.16              
ATOM   1890  HZ3 TRP A 119     121.028  86.587  82.377  1.00  4.16              
ATOM   1891  CE3 TRP A 119     120.478  85.687  80.494  1.00  4.16              
ATOM   1892  HE3 TRP A 119     121.230  86.223  79.933  1.00  4.16              
ATOM   1893  CD2 TRP A 119     119.629  84.787  79.814  1.00  4.16              
ATOM   1894  C   TRP A 119     118.475  85.145  75.865  1.00  4.16              
ATOM   1895  O   TRP A 119     117.797  84.488  75.074  1.00  4.16              
ATOM   1896  N   PHE A 120     117.933  86.068  76.659  1.00  4.14              
ATOM   1897  H   PHE A 120     118.543  86.513  77.325  1.00  4.14              
ATOM   1898  CA  PHE A 120     116.734  86.802  76.266  1.00  4.14              
ATOM   1899  HA  PHE A 120     115.914  86.108  76.075  1.00  4.14              
ATOM   1900  CB  PHE A 120     116.350  87.795  77.379  1.00  4.14              
ATOM   1901  HB1 PHE A 120     115.372  88.217  77.152  1.00  4.14              
ATOM   1902  HB2 PHE A 120     117.056  88.628  77.353  1.00  4.14              
ATOM   1903  CG  PHE A 120     116.325  87.248  78.797  1.00  4.14              
ATOM   1904  CD1 PHE A 120     115.396  86.256  79.169  1.00  4.14              
ATOM   1905  HD1 PHE A 120     114.709  85.853  78.445  1.00  4.14              
ATOM   1906  CE1 PHE A 120     115.348  85.790  80.494  1.00  4.14              
ATOM   1907  HE1 PHE A 120     114.617  85.045  80.773  1.00  4.14              
ATOM   1908  CZ  PHE A 120     116.244  86.298  81.449  1.00  4.14              
ATOM   1909  HZ  PHE A 120     116.220  85.928  82.464  1.00  4.14              
ATOM   1910  CE2 PHE A 120     117.188  87.272  81.079  1.00  4.14              
ATOM   1911  HE2 PHE A 120     117.898  87.643  81.803  1.00  4.14              
ATOM   1912  CD2 PHE A 120     117.224  87.752  79.758  1.00  4.14              
ATOM   1913  HD2 PHE A 120     117.941  88.515  79.486  1.00  4.14              
ATOM   1914  C   PHE A 120     117.084  87.579  74.999  1.00  4.14              
ATOM   1915  O   PHE A 120     118.208  88.067  74.861  1.00  4.14              
ATOM   1916  N   SER A 121     116.134  87.711  74.083  1.00  4.35              
ATOM   1917  H   SER A 121     115.257  87.232  74.201  1.00  4.35              
ATOM   1918  CA  SER A 121     116.399  88.411  72.831  1.00  4.35              
ATOM   1919  HA  SER A 121     117.116  89.217  73.005  1.00  4.35              
ATOM   1920  CB  SER A 121     117.039  87.442  71.819  1.00  4.35              
ATOM   1921  HB1 SER A 121     118.024  87.145  72.183  1.00  4.35              
ATOM   1922  HB2 SER A 121     117.167  87.962  70.869  1.00  4.35              
ATOM   1923  OG  SER A 121     116.248  86.274  71.624  1.00  4.35              
ATOM   1924  HG  SER A 121     116.397  85.976  70.710  1.00  4.35              
ATOM   1925  C   SER A 121     115.136  89.077  72.313  1.00  4.35              
ATOM   1926  O   SER A 121     114.827  90.208  72.669  1.00  4.35              
ATOM   1927  N   ASN A 122     114.333  88.352  71.546  1.00  4.51              
ATOM   1928  H   ASN A 122     114.611  87.396  71.357  1.00  4.51              
ATOM   1929  CA  ASN A 122     113.155  88.890  70.894  1.00  4.51              
ATOM   1930  HA  ASN A 122     113.360  89.938  70.669  1.00  4.51              
ATOM   1931  CB  ASN A 122     112.960  88.160  69.570  1.00  4.51              
ATOM   1932  HB1 ASN A 122     112.503  87.207  69.807  1.00  4.51              
ATOM   1933  HB2 ASN A 122     113.911  88.001  69.062  1.00  4.51              
ATOM   1934  CG  ASN A 122     112.058  88.945  68.641  1.00  4.51              
ATOM   1935  OD1 ASN A 122     112.167  90.160  68.510  1.00  4.51              
ATOM   1936  ND2 ASN A 122     111.143  88.281  67.985  1.00  4.51              
ATOM   1937 1HD2 ASN A 122     111.107  87.272  68.078  1.00  4.51              
ATOM   1938 2HD2 ASN A 122     110.481  88.800  67.445  1.00  4.51              
ATOM   1939  C   ASN A 122     111.900  88.887  71.798  1.00  4.51              
ATOM   1940  O   ASN A 122     110.771  88.722  71.337  1.00  4.51              
ATOM   1941  N   LEU A 123     112.092  89.074  73.106  1.00  4.38              
ATOM   1942  H   LEU A 123     113.025  89.337  73.399  1.00  4.38              
ATOM   1943  CA  LEU A 123     111.069  88.887  74.136  1.00  4.38              
ATOM   1944  HA  LEU A 123     110.361  88.140  73.773  1.00  4.38              
ATOM   1945  CB  LEU A 123     111.727  88.333  75.416  1.00  4.38              
ATOM   1946  HB1 LEU A 123     110.982  88.324  76.208  1.00  4.38              
ATOM   1947  HB2 LEU A 123     112.537  88.995  75.727  1.00  4.38              
ATOM   1948  CG  LEU A 123     112.253  86.893  75.279  1.00  4.38              
ATOM   1949  HG  LEU A 123     113.117  86.876  74.612  1.00  4.38              
ATOM   1950  CD1 LEU A 123     112.689  86.373  76.648  1.00  4.38              
ATOM   1951 1HD1 LEU A 123     113.195  85.414  76.536  1.00  4.38              
ATOM   1952 2HD1 LEU A 123     113.356  87.094  77.115  1.00  4.38              
ATOM   1953 3HD1 LEU A 123     111.813  86.240  77.283  1.00  4.38              
ATOM   1954  CD2 LEU A 123     111.176  85.951  74.740  1.00  4.38              
ATOM   1955 1HD2 LEU A 123     111.395  84.924  75.007  1.00  4.38              
ATOM   1956 2HD2 LEU A 123     110.203  86.216  75.154  1.00  4.38              
ATOM   1957 3HD2 LEU A 123     111.128  86.023  73.652  1.00  4.38              
ATOM   1958  C   LEU A 123     110.194  90.120  74.385  1.00  4.38              
ATOM   1959  O   LEU A 123     109.947  90.536  75.513  1.00  4.38              
ATOM   1960  N   ARG A 124     109.740  90.741  73.302  1.00  4.37              
ATOM   1961  H   ARG A 124     109.901  90.275  72.414  1.00  4.37              
ATOM   1962  CA  ARG A 124     109.244  92.125  73.294  1.00  4.37              
ATOM   1963  HA  ARG A 124     109.838  92.694  74.014  1.00  4.37              
ATOM   1964  CB  ARG A 124     109.507  92.741  71.901  1.00  4.37              
ATOM   1965  HB1 ARG A 124     109.338  93.818  71.952  1.00  4.37              
ATOM   1966  HB2 ARG A 124     108.822  92.311  71.168  1.00  4.37              
ATOM   1967  CG  ARG A 124     110.963  92.471  71.464  1.00  4.37              
ATOM   1968  HG1 ARG A 124     111.059  91.416  71.216  1.00  4.37              
ATOM   1969  HG2 ARG A 124     111.627  92.692  72.300  1.00  4.37              
ATOM   1970  CD  ARG A 124     111.441  93.250  70.238  1.00  4.37              
ATOM   1971  HD1 ARG A 124     111.496  94.314  70.475  1.00  4.37              
ATOM   1972  HD2 ARG A 124     110.718  93.113  69.431  1.00  4.37              
ATOM   1973  NE  ARG A 124     112.759  92.754  69.786  1.00  4.37              
ATOM   1974  HE  ARG A 124     112.746  92.105  69.008  1.00  4.37              
ATOM   1975  CZ  ARG A 124     113.937  92.977  70.352  1.00  4.37              
ATOM   1976  NH1 ARG A 124     115.045  92.543  69.825  1.00  4.37              
ATOM   1977 1HH1 ARG A 124     115.054  92.071  68.943  1.00  4.37              
ATOM   1978 2HH1 ARG A 124     115.907  92.748  70.343  1.00  4.37              
ATOM   1979  NH2 ARG A 124     114.059  93.632  71.468  1.00  4.37              
ATOM   1980 1HH2 ARG A 124     113.268  93.901  72.015  1.00  4.37              
ATOM   1981 2HH2 ARG A 124     115.001  93.701  71.845  1.00  4.37              
ATOM   1982  C   ARG A 124     107.802  92.282  73.787  1.00  4.37              
ATOM   1983  O   ARG A 124     107.258  93.376  73.690  1.00  4.37              
ATOM   1984  N   SER A 125     107.199  91.257  74.400  1.00  4.28              
ATOM   1985  H   SER A 125     107.630  90.346  74.374  1.00  4.28              
ATOM   1986  CA  SER A 125     106.102  91.489  75.358  1.00  4.28              
ATOM   1987  HA  SER A 125     106.143  92.540  75.647  1.00  4.28              
ATOM   1988  CB  SER A 125     104.751  91.313  74.656  1.00  4.28              
ATOM   1989  HB1 SER A 125     104.757  91.882  73.725  1.00  4.28              
ATOM   1990  HB2 SER A 125     103.964  91.719  75.288  1.00  4.28              
ATOM   1991  OG  SER A 125     104.459  89.968  74.367  1.00  4.28              
ATOM   1992  HG  SER A 125     105.181  89.614  73.820  1.00  4.28              
ATOM   1993  C   SER A 125     106.236  90.754  76.702  1.00  4.28              
ATOM   1994  O   SER A 125     105.226  90.484  77.355  1.00  4.28              
ATOM   1995  N   LEU A 126     107.469  90.501  77.157  1.00  4.11              
ATOM   1996  H   LEU A 126     108.259  90.763  76.579  1.00  4.11              
ATOM   1997  CA  LEU A 126     107.774  89.986  78.497  1.00  4.11              
ATOM   1998  HA  LEU A 126     107.185  89.077  78.635  1.00  4.11              
ATOM   1999  CB  LEU A 126     109.266  89.614  78.525  1.00  4.11              
ATOM   2000  HB1 LEU A 126     109.854  90.522  78.374  1.00  4.11              
ATOM   2001  HB2 LEU A 126     109.454  88.944  77.688  1.00  4.11              
ATOM   2002  CG  LEU A 126     109.756  88.918  79.806  1.00  4.11              
ATOM   2003  HG  LEU A 126     109.562  89.556  80.667  1.00  4.11              
ATOM   2004  CD1 LEU A 126     109.075  87.567  80.029  1.00  4.11              
ATOM   2005 1HD1 LEU A 126     109.502  87.079  80.905  1.00  4.11              
ATOM   2006 2HD1 LEU A 126     108.012  87.712  80.210  1.00  4.11              
ATOM   2007 3HD1 LEU A 126     109.204  86.927  79.156  1.00  4.11              
ATOM   2008  CD2 LEU A 126     111.262  88.682  79.701  1.00  4.11              
ATOM   2009 1HD2 LEU A 126     111.616  88.156  80.585  1.00  4.11              
ATOM   2010 2HD2 LEU A 126     111.483  88.079  78.821  1.00  4.11              
ATOM   2011 3HD2 LEU A 126     111.783  89.636  79.625  1.00  4.11              
ATOM   2012  C   LEU A 126     107.405  90.980  79.605  1.00  4.11              
ATOM   2013  O   LEU A 126     107.825  92.135  79.574  1.00  4.11              
ATOM   2014  N   LYS A 127     106.636  90.511  80.593  1.00  4.02              
ATOM   2015  H   LYS A 127     106.296  89.558  80.483  1.00  4.02              
ATOM   2016  CA  LYS A 127     106.033  91.335  81.654  1.00  4.02              
ATOM   2017  HA  LYS A 127     106.468  92.329  81.621  1.00  4.02              
ATOM   2018  CB  LYS A 127     104.516  91.466  81.418  1.00  4.02              
ATOM   2019  HB1 LYS A 127     104.066  91.998  82.259  1.00  4.02              
ATOM   2020  HB2 LYS A 127     104.083  90.464  81.376  1.00  4.02              
ATOM   2021  CG  LYS A 127     104.168  92.225  80.129  1.00  4.02              
ATOM   2022  HG1 LYS A 127     104.700  91.772  79.304  1.00  4.02              
ATOM   2023  HG2 LYS A 127     104.497  93.261  80.212  1.00  4.02              
ATOM   2024  CD  LYS A 127     102.661  92.193  79.832  1.00  4.02              
ATOM   2025  HD1 LYS A 127     102.169  92.949  80.444  1.00  4.02              
ATOM   2026  HD2 LYS A 127     102.242  91.218  80.093  1.00  4.02              
ATOM   2027  CE  LYS A 127     102.375  92.478  78.350  1.00  4.02              
ATOM   2028  HE1 LYS A 127     103.019  93.291  78.004  1.00  4.02              
ATOM   2029  HE2 LYS A 127     101.331  92.791  78.252  1.00  4.02              
ATOM   2030  NZ  LYS A 127     102.579  91.264  77.529  1.00  4.02              
ATOM   2031  HZ1 LYS A 127     103.525  90.898  77.607  1.00  4.02              
ATOM   2032  HZ2 LYS A 127     101.951  90.532  77.865  1.00  4.02              
ATOM   2033  HZ3 LYS A 127     102.364  91.408  76.556  1.00  4.02              
ATOM   2034  C   LYS A 127     106.273  90.822  83.060  1.00  4.02              
ATOM   2035  O   LYS A 127     106.293  91.637  83.971  1.00  4.02              
ATOM   2036  N   HIS A 128     106.532  89.537  83.257  1.00  3.47              
ATOM   2037  H   HIS A 128     106.489  88.906  82.471  1.00  3.47              
ATOM   2038  CA  HIS A 128     106.968  88.986  84.542  1.00  3.47              
ATOM   2039  HA  HIS A 128     107.407  89.769  85.145  1.00  3.47              
ATOM   2040  CB  HIS A 128     105.752  88.430  85.298  1.00  3.47              
ATOM   2041  HB1 HIS A 128     105.160  87.809  84.631  1.00  3.47              
ATOM   2042  HB2 HIS A 128     105.124  89.260  85.622  1.00  3.47              
ATOM   2043  CG  HIS A 128     106.119  87.607  86.505  1.00  3.47              
ATOM   2044  ND1 HIS A 128     106.957  88.024  87.540  1.00  3.47              
ATOM   2045  CE1 HIS A 128     107.033  86.995  88.392  1.00  3.47              
ATOM   2046  HE1 HIS A 128     107.601  87.000  89.310  1.00  3.47              
ATOM   2047  NE2 HIS A 128     106.309  85.959  87.940  1.00  3.47              
ATOM   2048  HE2 HIS A 128     106.217  85.069  88.406  1.00  3.47              
ATOM   2049  CD2 HIS A 128     105.739  86.318  86.739  1.00  3.47              
ATOM   2050  HD2 HIS A 128     105.124  85.703  86.091  1.00  3.47              
ATOM   2051  C   HIS A 128     108.018  87.909  84.303  1.00  3.47              
ATOM   2052  O   HIS A 128     107.920  87.168  83.321  1.00  3.47              
ATOM   2053  N   LEU A 129     109.003  87.824  85.198  1.00  3.46              
ATOM   2054  H   LEU A 129     108.987  88.443  86.001  1.00  3.46              
ATOM   2055  CA  LEU A 129     110.127  86.894  85.014  1.00  3.46              
ATOM   2056  HA  LEU A 129     109.820  86.061  84.379  1.00  3.46              
ATOM   2057  CB  LEU A 129     111.229  87.697  84.284  1.00  3.46              
ATOM   2058  HB1 LEU A 129     111.419  88.602  84.863  1.00  3.46              
ATOM   2059  HB2 LEU A 129     110.840  88.002  83.311  1.00  3.46              
ATOM   2060  CG  LEU A 129     112.582  86.998  84.069  1.00  3.46              
ATOM   2061  HG  LEU A 129     113.015  86.746  85.037  1.00  3.46              
ATOM   2062  CD1 LEU A 129     112.479  85.720  83.237  1.00  3.46              
ATOM   2063 1HD1 LEU A 129     113.470  85.302  83.076  1.00  3.46              
ATOM   2064 2HD1 LEU A 129     111.867  84.981  83.753  1.00  3.46              
ATOM   2065 3HD1 LEU A 129     112.020  85.948  82.275  1.00  3.46              
ATOM   2066  CD2 LEU A 129     113.540  87.952  83.351  1.00  3.46              
ATOM   2067 1HD2 LEU A 129     114.514  87.482  83.260  1.00  3.46              
ATOM   2068 2HD2 LEU A 129     113.164  88.185  82.355  1.00  3.46              
ATOM   2069 3HD2 LEU A 129     113.640  88.881  83.911  1.00  3.46              
ATOM   2070  C   LEU A 129     110.609  86.328  86.349  1.00  3.46              
ATOM   2071  O   LEU A 129     111.014  87.090  87.237  1.00  3.46              
ATOM   2072  N   ASN A 130     110.552  84.994  86.496  1.00  3.53              
ATOM   2073  H   ASN A 130     110.251  84.422  85.709  1.00  3.53              
ATOM   2074  CA  ASN A 130     110.495  84.406  87.837  1.00  3.53              
ATOM   2075  HA  ASN A 130     110.493  85.188  88.591  1.00  3.53              
ATOM   2076  CB  ASN A 130     109.169  83.635  87.963  1.00  3.53              
ATOM   2077  HB1 ASN A 130     109.185  82.767  87.319  1.00  3.53              
ATOM   2078  HB2 ASN A 130     108.344  84.269  87.650  1.00  3.53              
ATOM   2079  CG  ASN A 130     108.912  83.179  89.381  1.00  3.53              
ATOM   2080  OD1 ASN A 130     108.555  83.971  90.242  1.00  3.53              
ATOM   2081  ND2 ASN A 130     109.083  81.913  89.683  1.00  3.53              
ATOM   2082 1HD2 ASN A 130     109.387  81.244  88.971  1.00  3.53              
ATOM   2083 2HD2 ASN A 130     109.011  81.674  90.652  1.00  3.53              
ATOM   2084  C   ASN A 130     111.739  83.546  88.102  1.00  3.53              
ATOM   2085  O   ASN A 130     111.670  82.314  88.076  1.00  3.53              
ATOM   2086  N   ILE A 131     112.884  84.203  88.323  1.00  4.03              
ATOM   2087  H   ILE A 131     112.856  85.211  88.431  1.00  4.03              
ATOM   2088  CA  ILE A 131     114.099  83.508  88.736  1.00  4.03              
ATOM   2089  HA  ILE A 131     114.074  82.536  88.256  1.00  4.03              
ATOM   2090  CB  ILE A 131     115.420  84.136  88.235  1.00  4.03              
ATOM   2091  HB  ILE A 131     116.209  83.538  88.691  1.00  4.03              
ATOM   2092  CG2 ILE A 131     115.555  83.959  86.719  1.00  4.03              
ATOM   2093 1HG2 ILE A 131     116.500  84.356  86.356  1.00  4.03              
ATOM   2094 2HG2 ILE A 131     115.514  82.900  86.484  1.00  4.03              
ATOM   2095 3HG2 ILE A 131     114.738  84.484  86.223  1.00  4.03              
ATOM   2096  CG1 ILE A 131     115.693  85.602  88.604  1.00  4.03              
ATOM   2097 1HG1 ILE A 131     115.425  85.768  89.639  1.00  4.03              
ATOM   2098 2HG1 ILE A 131     115.089  86.271  87.990  1.00  4.03              
ATOM   2099  CD1 ILE A 131     117.186  85.936  88.441  1.00  4.03              
ATOM   2100  HD1 ILE A 131     117.420  86.139  87.397  1.00  4.03              
ATOM   2101  HD2 ILE A 131     117.437  86.811  89.034  1.00  4.03              
ATOM   2102  HD3 ILE A 131     117.805  85.114  88.802  1.00  4.03              
ATOM   2103  C   ILE A 131     114.131  83.226  90.252  1.00  4.03              
ATOM   2104  O   ILE A 131     114.325  84.101  91.114  1.00  4.03              
ATOM   2105  N   LEU A 132     113.946  81.944  90.583  1.00  4.06              
ATOM   2106  H   LEU A 132     113.817  81.268  89.833  1.00  4.06              
ATOM   2107  CA  LEU A 132     113.495  81.575  91.932  1.00  4.06              
ATOM   2108  HA  LEU A 132     113.661  82.428  92.587  1.00  4.06              
ATOM   2109  CB  LEU A 132     111.963  81.365  91.879  1.00  4.06              
ATOM   2110  HB1 LEU A 132     111.746  80.510  91.244  1.00  4.06              
ATOM   2111  HB2 LEU A 132     111.534  82.244  91.394  1.00  4.06              
ATOM   2112  CG  LEU A 132     111.224  81.166  93.220  1.00  4.06              
ATOM   2113  HG  LEU A 132     111.441  80.175  93.613  1.00  4.06              
ATOM   2114  CD1 LEU A 132     111.612  82.205  94.273  1.00  4.06              
ATOM   2115 1HD1 LEU A 132     110.974  82.089  95.150  1.00  4.06              
ATOM   2116 2HD1 LEU A 132     112.641  82.037  94.583  1.00  4.06              
ATOM   2117 3HD1 LEU A 132     111.492  83.212  93.871  1.00  4.06              
ATOM   2118  CD2 LEU A 132     109.712  81.272  92.993  1.00  4.06              
ATOM   2119 1HD2 LEU A 132     109.186  81.081  93.930  1.00  4.06              
ATOM   2120 2HD2 LEU A 132     109.449  82.271  92.639  1.00  4.06              
ATOM   2121 3HD2 LEU A 132     109.401  80.524  92.265  1.00  4.06              
ATOM   2122  C   LEU A 132     114.323  80.450  92.562  1.00  4.06              
ATOM   2123  O   LEU A 132     113.805  79.367  92.822  1.00  4.06              
ATOM   2124  N   GLY A 133     115.626  80.695  92.759  1.00  4.23              
ATOM   2125  H   GLY A 133     115.989  81.633  92.674  1.00  4.23              
ATOM   2126  CA  GLY A 133     116.605  79.613  92.847  1.00  4.23              
ATOM   2127  HA1 GLY A 133     116.151  78.734  93.307  1.00  4.23              
ATOM   2128  HA2 GLY A 133     117.463  79.891  93.445  1.00  4.23              
ATOM   2129  C   GLY A 133     117.150  79.206  91.475  1.00  4.23              
ATOM   2130  O   GLY A 133     117.630  78.080  91.312  1.00  4.23              
ATOM   2131  N   ASN A 134     117.137  80.122  90.492  1.00  4.23              
ATOM   2132  H   ASN A 134     116.633  80.975  90.656  1.00  4.23              
ATOM   2133  CA  ASN A 134     118.221  80.141  89.511  1.00  4.23              
ATOM   2134  HA  ASN A 134     118.180  79.220  88.948  1.00  4.23              
ATOM   2135  CB  ASN A 134     118.081  81.316  88.529  1.00  4.23              
ATOM   2136  HB1 ASN A 134     118.176  82.257  89.068  1.00  4.23              
ATOM   2137  HB2 ASN A 134     117.094  81.272  88.071  1.00  4.23              
ATOM   2138  CG  ASN A 134     119.136  81.305  87.422  1.00  4.23              
ATOM   2139  OD1 ASN A 134     120.217  80.754  87.520  1.00  4.23              
ATOM   2140  ND2 ASN A 134     118.853  81.941  86.311  1.00  4.23              
ATOM   2141 1HD2 ASN A 134     117.981  82.427  86.215  1.00  4.23              
ATOM   2142 2HD2 ASN A 134     119.566  81.943  85.602  1.00  4.23              
ATOM   2143  C   ASN A 134     119.541  80.189  90.282  1.00  4.23              
ATOM   2144  O   ASN A 134     119.739  81.064  91.117  1.00  4.23              
ATOM   2145  N   GLN A 135     120.422  79.220  90.084  1.00  4.22              
ATOM   2146  H   GLN A 135     120.231  78.546  89.353  1.00  4.22              
ATOM   2147  CA  GLN A 135     121.594  79.067  90.936  1.00  4.22              
ATOM   2148  HA  GLN A 135     121.273  79.287  91.957  1.00  4.22              
ATOM   2149  CB  GLN A 135     122.045  77.602  90.925  1.00  4.22              
ATOM   2150  HB1 GLN A 135     122.629  77.404  90.026  1.00  4.22              
ATOM   2151  HB2 GLN A 135     121.159  76.965  90.918  1.00  4.22              
ATOM   2152  CG  GLN A 135     122.871  77.234  92.163  1.00  4.22              
ATOM   2153  HG1 GLN A 135     122.287  77.422  93.065  1.00  4.22              
ATOM   2154  HG2 GLN A 135     123.779  77.835  92.204  1.00  4.22              
ATOM   2155  CD  GLN A 135     123.253  75.764  92.109  1.00  4.22              
ATOM   2156  OE1 GLN A 135     124.322  75.397  91.650  1.00  4.22              
ATOM   2157  NE2 GLN A 135     122.377  74.868  92.496  1.00  4.22              
ATOM   2158 1HE2 GLN A 135     121.480  75.154  92.849  1.00  4.22              
ATOM   2159 2HE2 GLN A 135     122.639  73.902  92.416  1.00  4.22              
ATOM   2160  C   GLN A 135     122.711  80.070  90.621  1.00  4.22              
ATOM   2161  O   GLN A 135     123.822  79.668  90.275  1.00  4.22              
ATOM   2162  N   TYR A 136     122.410  81.364  90.781  1.00  4.08              
ATOM   2163  H   TYR A 136     121.447  81.570  91.019  1.00  4.08              
ATOM   2164  CA  TYR A 136     123.338  82.490  90.854  1.00  4.08              
ATOM   2165  HA  TYR A 136     123.636  82.764  89.841  1.00  4.08              
ATOM   2166  CB  TYR A 136     122.644  83.713  91.476  1.00  4.08              
ATOM   2167  HB1 TYR A 136     121.965  83.391  92.266  1.00  4.08              
ATOM   2168  HB2 TYR A 136     123.419  84.320  91.949  1.00  4.08              
ATOM   2169  CG  TYR A 136     121.895  84.629  90.517  1.00  4.08              
ATOM   2170  CD1 TYR A 136     121.423  84.187  89.260  1.00  4.08              
ATOM   2171  HD1 TYR A 136     121.541  83.158  88.958  1.00  4.08              
ATOM   2172  CE1 TYR A 136     120.819  85.094  88.370  1.00  4.08              
ATOM   2173  HE1 TYR A 136     120.490  84.761  87.400  1.00  4.08              
ATOM   2174  CZ  TYR A 136     120.656  86.444  88.744  1.00  4.08              
ATOM   2175  OH  TYR A 136     120.100  87.321  87.871  1.00  4.08              
ATOM   2176  HH  TYR A 136     119.942  86.901  87.028  1.00  4.08              
ATOM   2177  CE2 TYR A 136     121.076  86.875  90.016  1.00  4.08              
ATOM   2178  HE2 TYR A 136     120.946  87.910  90.287  1.00  4.08              
ATOM   2179  CD2 TYR A 136     121.710  85.973  90.891  1.00  4.08              
ATOM   2180  HD2 TYR A 136     122.087  86.310  91.845  1.00  4.08              
ATOM   2181  C   TYR A 136     124.608  82.093  91.607  1.00  4.08              
ATOM   2182  O   TYR A 136     124.647  81.986  92.832  1.00  4.08              
ATOM   2183  N   THR A 137     125.632  81.810  90.808  1.00  4.15              
ATOM   2184  H   THR A 137     125.462  81.887  89.817  1.00  4.15              
ATOM   2185  CA  THR A 137     126.984  81.456  91.240  1.00  4.15              
ATOM   2186  HA  THR A 137     127.006  81.302  92.321  1.00  4.15              
ATOM   2187  CB  THR A 137     127.454  80.170  90.558  1.00  4.15              
ATOM   2188  HB  THR A 137     127.488  80.319  89.478  1.00  4.15              
ATOM   2189  CG2 THR A 137     128.814  79.686  91.049  1.00  4.15              
ATOM   2190 1HG2 THR A 137     129.073  78.751  90.553  1.00  4.15              
ATOM   2191 2HG2 THR A 137     129.580  80.427  90.820  1.00  4.15              
ATOM   2192 3HG2 THR A 137     128.784  79.525  92.127  1.00  4.15              
ATOM   2193  OG1 THR A 137     126.517  79.162  90.854  1.00  4.15              
ATOM   2194  HG1 THR A 137     125.656  79.611  90.904  1.00  4.15              
ATOM   2195  C   THR A 137     127.885  82.647  90.926  1.00  4.15              
ATOM   2196  O   THR A 137     128.489  83.232  91.821  1.00  4.15              
ATOM   2197  N   THR A 138     127.771  83.155  89.696  1.00  4.03              
ATOM   2198  H   THR A 138     127.409  82.568  88.962  1.00  4.03              
ATOM   2199  CA  THR A 138     127.806  84.592  89.379  1.00  4.03              
ATOM   2200  HA  THR A 138     128.735  85.021  89.756  1.00  4.03              
ATOM   2201  CB  THR A 138     127.763  84.805  87.851  1.00  4.03              
ATOM   2202  HB  THR A 138     126.754  84.616  87.481  1.00  4.03              
ATOM   2203  CG2 THR A 138     128.193  86.209  87.428  1.00  4.03              
ATOM   2204 1HG2 THR A 138     128.097  86.314  86.348  1.00  4.03              
ATOM   2205 2HG2 THR A 138     127.555  86.953  87.905  1.00  4.03              
ATOM   2206 3HG2 THR A 138     129.227  86.389  87.726  1.00  4.03              
ATOM   2207  OG1 THR A 138     128.621  83.889  87.209  1.00  4.03              
ATOM   2208  HG1 THR A 138     128.798  84.233  86.332  1.00  4.03              
ATOM   2209  C   THR A 138     126.636  85.316  90.040  1.00  4.03              
ATOM   2210  O   THR A 138     125.650  85.668  89.394  1.00  4.03              
ATOM   2211  N   LEU A 139     126.730  85.480  91.353  1.00  4.42              
ATOM   2212  H   LEU A 139     127.496  85.005  91.814  1.00  4.42              
ATOM   2213  CA  LEU A 139     126.222  86.681  92.000  1.00  4.42              
ATOM   2214  HA  LEU A 139     125.156  86.776  91.781  1.00  4.42              
ATOM   2215  CB  LEU A 139     126.407  86.500  93.523  1.00  4.42              
ATOM   2216  HB1 LEU A 139     125.934  85.550  93.776  1.00  4.42              
ATOM   2217  HB2 LEU A 139     125.854  87.286  94.035  1.00  4.42              
ATOM   2218  CG  LEU A 139     127.844  86.465  94.092  1.00  4.42              
ATOM   2219  HG  LEU A 139     128.477  85.827  93.476  1.00  4.42              
ATOM   2220  CD1 LEU A 139     128.492  87.847  94.237  1.00  4.42              
ATOM   2221 1HD1 LEU A 139     128.804  88.218  93.264  1.00  4.42              
ATOM   2222 2HD1 LEU A 139     127.794  88.547  94.688  1.00  4.42              
ATOM   2223 3HD1 LEU A 139     129.390  87.779  94.852  1.00  4.42              
ATOM   2224  CD2 LEU A 139     127.791  85.874  95.503  1.00  4.42              
ATOM   2225 1HD2 LEU A 139     127.368  84.870  95.463  1.00  4.42              
ATOM   2226 2HD2 LEU A 139     128.800  85.794  95.908  1.00  4.42              
ATOM   2227 3HD2 LEU A 139     127.184  86.501  96.155  1.00  4.42              
ATOM   2228  C   LEU A 139     126.957  87.906  91.462  1.00  4.42              
ATOM   2229  O   LEU A 139     127.983  87.845  90.789  1.00  4.42              
ATOM   2230  N   GLY A 140     126.429  89.035  91.876  1.00  5.25              
ATOM   2231  H   GLY A 140     125.585  88.973  92.424  1.00  5.25              
ATOM   2232  CA  GLY A 140     126.922  90.375  91.657  1.00  5.25              
ATOM   2233  HA1 GLY A 140     127.161  90.527  90.602  1.00  5.25              
ATOM   2234  HA2 GLY A 140     127.790  90.571  92.281  1.00  5.25              
ATOM   2235  C   GLY A 140     125.738  91.221  92.096  1.00  5.25              
ATOM   2236  O   GLY A 140     125.087  90.913  93.111  1.00  5.25              
ATOM   2237  N   SER A 141     125.392  92.173  91.241  1.00  5.51              
ATOM   2238  H   SER A 141     126.091  92.440  90.556  1.00  5.51              
ATOM   2239  CA  SER A 141     124.043  92.515  90.808  1.00  5.51              
ATOM   2240  HA  SER A 141     123.516  91.637  90.435  1.00  5.51              
ATOM   2241  CB  SER A 141     123.223  93.125  91.973  1.00  5.51              
ATOM   2242  HB1 SER A 141     123.651  94.098  92.209  1.00  5.51              
ATOM   2243  HB2 SER A 141     123.367  92.467  92.822  1.00  5.51              
ATOM   2244  OG  SER A 141     121.853  93.209  91.676  1.00  5.51              
ATOM   2245  HG  SER A 141     121.469  93.742  92.383  1.00  5.51              
ATOM   2246  C   SER A 141     124.167  93.553  89.693  1.00  5.51              
ATOM   2247  O   SER A 141     125.270  94.008  89.420  1.00  5.51              
ATOM   2248  N   ILE A 142     123.017  93.912  89.107  1.00  5.20              
ATOM   2249  H   ILE A 142     122.237  93.790  89.738  1.00  5.20              
ATOM   2250  CA  ILE A 142     122.614  93.934  87.692  1.00  5.20              
ATOM   2251  HA  ILE A 142     122.267  92.922  87.515  1.00  5.20              
ATOM   2252  CB  ILE A 142     121.335  94.813  87.514  1.00  5.20              
ATOM   2253  HB  ILE A 142     121.663  95.851  87.500  1.00  5.20              
ATOM   2254  CG2 ILE A 142     120.590  94.545  86.192  1.00  5.20              
ATOM   2255 1HG2 ILE A 142     119.677  95.140  86.145  1.00  5.20              
ATOM   2256 2HG2 ILE A 142     121.203  94.815  85.337  1.00  5.20              
ATOM   2257 3HG2 ILE A 142     120.330  93.492  86.101  1.00  5.20              
ATOM   2258  CG1 ILE A 142     120.292  94.670  88.659  1.00  5.20              
ATOM   2259 1HG1 ILE A 142     119.469  95.359  88.462  1.00  5.20              
ATOM   2260 2HG1 ILE A 142     120.736  94.989  89.602  1.00  5.20              
ATOM   2261  CD1 ILE A 142     119.693  93.273  88.882  1.00  5.20              
ATOM   2262  HD1 ILE A 142     120.475  92.568  89.160  1.00  5.20              
ATOM   2263  HD2 ILE A 142     118.971  93.320  89.698  1.00  5.20              
ATOM   2264  HD3 ILE A 142     119.178  92.922  87.989  1.00  5.20              
ATOM   2265  C   ILE A 142     123.672  94.106  86.579  1.00  5.20              
ATOM   2266  O   ILE A 142     123.409  93.799  85.420  1.00  5.20              
ATOM   2267  N   ALA A 143     124.906  94.474  86.888  1.00  5.28              
ATOM   2268  H   ALA A 143     125.081  94.689  87.861  1.00  5.28              
ATOM   2269  CA  ALA A 143     126.062  94.001  86.144  1.00  5.28              
ATOM   2270  HA  ALA A 143     126.059  94.528  85.188  1.00  5.28              
ATOM   2271  CB  ALA A 143     127.336  94.409  86.892  1.00  5.28              
ATOM   2272  HB1 ALA A 143     128.211  94.176  86.285  1.00  5.28              
ATOM   2273  HB2 ALA A 143     127.323  95.479  87.100  1.00  5.28              
ATOM   2274  HB3 ALA A 143     127.406  93.862  87.833  1.00  5.28              
ATOM   2275  C   ALA A 143     126.022  92.505  85.841  1.00  5.28              
ATOM   2276  O   ALA A 143     125.567  91.702  86.651  1.00  5.28              
ATOM   2277  N   LEU A 144     126.494  92.175  84.637  1.00  5.29              
ATOM   2278  H   LEU A 144     126.871  92.922  84.075  1.00  5.29              
ATOM   2279  CA  LEU A 144     126.358  90.873  83.987  1.00  5.29              
ATOM   2280  HA  LEU A 144     126.725  90.989  82.968  1.00  5.29              
ATOM   2281  CB  LEU A 144     127.260  89.828  84.689  1.00  5.29              
ATOM   2282  HB1 LEU A 144     127.104  88.854  84.225  1.00  5.29              
ATOM   2283  HB2 LEU A 144     126.941  89.736  85.728  1.00  5.29              
ATOM   2284  CG  LEU A 144     128.771  90.128  84.658  1.00  5.29              
ATOM   2285  HG  LEU A 144     128.959  91.141  85.014  1.00  5.29              
ATOM   2286  CD1 LEU A 144     129.514  89.154  85.571  1.00  5.29              
ATOM   2287 1HD1 LEU A 144     130.578  89.389  85.575  1.00  5.29              
ATOM   2288 2HD1 LEU A 144     129.136  89.243  86.591  1.00  5.29              
ATOM   2289 3HD1 LEU A 144     129.371  88.132  85.222  1.00  5.29              
ATOM   2290  CD2 LEU A 144     129.346  89.977  83.247  1.00  5.29              
ATOM   2291 1HD2 LEU A 144     128.916  90.726  82.584  1.00  5.29              
ATOM   2292 2HD2 LEU A 144     130.425  90.125  83.274  1.00  5.29              
ATOM   2293 3HD2 LEU A 144     129.131  88.980  82.860  1.00  5.29              
ATOM   2294  C   LEU A 144     124.920  90.349  83.822  1.00  5.29              
ATOM   2295  O   LEU A 144     124.753  89.265  83.258  1.00  5.29              
ATOM   2296  N   PHE A 145     123.883  91.100  84.200  1.00  5.10              
ATOM   2297  H   PHE A 145     124.047  92.003  84.627  1.00  5.10              
ATOM   2298  CA  PHE A 145     122.489  90.711  84.012  1.00  5.10              
ATOM   2299  HA  PHE A 145     122.462  89.701  83.609  1.00  5.10              
ATOM   2300  CB  PHE A 145     121.753  90.645  85.358  1.00  5.10              
ATOM   2301  HB1 PHE A 145     120.757  90.249  85.174  1.00  5.10              
ATOM   2302  HB2 PHE A 145     121.648  91.660  85.733  1.00  5.10              
ATOM   2303  CG  PHE A 145     122.392  89.782  86.445  1.00  5.10              
ATOM   2304  CD1 PHE A 145     123.136  88.624  86.132  1.00  5.10              
ATOM   2305  HD1 PHE A 145     123.264  88.310  85.109  1.00  5.10              
ATOM   2306  CE1 PHE A 145     123.745  87.869  87.149  1.00  5.10              
ATOM   2307  HE1 PHE A 145     124.334  86.996  86.905  1.00  5.10              
ATOM   2308  CZ  PHE A 145     123.599  88.253  88.491  1.00  5.10              
ATOM   2309  HZ  PHE A 145     124.061  87.662  89.270  1.00  5.10              
ATOM   2310  CE2 PHE A 145     122.827  89.379  88.817  1.00  5.10              
ATOM   2311  HE2 PHE A 145     122.685  89.650  89.854  1.00  5.10              
ATOM   2312  CD2 PHE A 145     122.221  90.135  87.799  1.00  5.10              
ATOM   2313  HD2 PHE A 145     121.614  90.981  88.061  1.00  5.10              
ATOM   2314  C   PHE A 145     121.812  91.589  82.952  1.00  5.10              
ATOM   2315  O   PHE A 145     122.168  92.747  82.757  1.00  5.10              
ATOM   2316  N   GLN A 146     120.893  91.003  82.185  1.00  4.63              
ATOM   2317  H   GLN A 146     120.566  90.094  82.472  1.00  4.63              
ATOM   2318  CA  GLN A 146     120.821  91.306  80.744  1.00  4.63              
ATOM   2319  HA  GLN A 146     121.581  92.047  80.488  1.00  4.63              
ATOM   2320  CB  GLN A 146     121.135  90.017  79.957  1.00  4.63              
ATOM   2321  HB1 GLN A 146     121.105  90.231  78.887  1.00  4.63              
ATOM   2322  HB2 GLN A 146     120.360  89.279  80.170  1.00  4.63              
ATOM   2323  CG  GLN A 146     122.503  89.392  80.280  1.00  4.63              
ATOM   2324  HG1 GLN A 146     122.596  88.468  79.715  1.00  4.63              
ATOM   2325  HG2 GLN A 146     122.550  89.118  81.333  1.00  4.63              
ATOM   2326  CD  GLN A 146     123.696  90.285  79.937  1.00  4.63              
ATOM   2327  OE1 GLN A 146     123.657  91.173  79.108  1.00  4.63              
ATOM   2328  NE2 GLN A 146     124.836  90.078  80.546  1.00  4.63              
ATOM   2329 1HE2 GLN A 146     124.897  89.409  81.307  1.00  4.63              
ATOM   2330 2HE2 GLN A 146     125.563  90.732  80.316  1.00  4.63              
ATOM   2331  C   GLN A 146     119.483  91.911  80.299  1.00  4.63              
ATOM   2332  O   GLN A 146     119.169  91.944  79.114  1.00  4.63              
ATOM   2333  N   PHE A 147     118.673  92.392  81.241  1.00  4.06              
ATOM   2334  H   PHE A 147     118.995  92.368  82.197  1.00  4.06              
ATOM   2335  CA  PHE A 147     117.269  92.754  81.004  1.00  4.06              
ATOM   2336  HA  PHE A 147     116.815  91.946  80.427  1.00  4.06              
ATOM   2337  CB  PHE A 147     116.537  92.832  82.355  1.00  4.06              
ATOM   2338  HB1 PHE A 147     115.463  92.814  82.171  1.00  4.06              
ATOM   2339  HB2 PHE A 147     116.773  93.787  82.827  1.00  4.06              
ATOM   2340  CG  PHE A 147     116.884  91.710  83.310  1.00  4.06              
ATOM   2341  CD1 PHE A 147     117.705  91.975  84.420  1.00  4.06              
ATOM   2342  HD1 PHE A 147     118.028  92.986  84.630  1.00  4.06              
ATOM   2343  CE1 PHE A 147     118.120  90.927  85.253  1.00  4.06              
ATOM   2344  HE1 PHE A 147     118.761  91.145  86.094  1.00  4.06              
ATOM   2345  CZ  PHE A 147     117.708  89.608  84.985  1.00  4.06              
ATOM   2346  HZ  PHE A 147     118.032  88.793  85.617  1.00  4.06              
ATOM   2347  CE2 PHE A 147     116.870  89.346  83.890  1.00  4.06              
ATOM   2348  HE2 PHE A 147     116.553  88.334  83.689  1.00  4.06              
ATOM   2349  CD2 PHE A 147     116.461  90.394  83.047  1.00  4.06              
ATOM   2350  HD2 PHE A 147     115.838  90.188  82.185  1.00  4.06              
ATOM   2351  C   PHE A 147     117.018  94.050  80.194  1.00  4.06              
ATOM   2352  O   PHE A 147     115.914  94.592  80.200  1.00  4.06              
ATOM   2353  N   VAL A 148     118.045  94.606  79.546  1.00  4.18              
ATOM   2354  H   VAL A 148     118.906  94.080  79.506  1.00  4.18              
ATOM   2355  CA  VAL A 148     118.007  95.939  78.922  1.00  4.18              
ATOM   2356  HA  VAL A 148     117.681  96.641  79.688  1.00  4.18              
ATOM   2357  CB  VAL A 148     119.394  96.387  78.397  1.00  4.18              
ATOM   2358  HB  VAL A 148     119.449  96.218  77.321  1.00  4.18              
ATOM   2359  CG1 VAL A 148     119.564  97.892  78.646  1.00  4.18              
ATOM   2360 1HG1 VAL A 148     120.527  98.223  78.258  1.00  4.18              
ATOM   2361 2HG1 VAL A 148     118.773  98.435  78.130  1.00  4.18              
ATOM   2362 3HG1 VAL A 148     119.507  98.104  79.713  1.00  4.18              
ATOM   2363  CG2 VAL A 148     120.580  95.633  79.016  1.00  4.18              
ATOM   2364 1HG2 VAL A 148     121.520  96.083  78.694  1.00  4.18              
ATOM   2365 2HG2 VAL A 148     120.511  95.665  80.100  1.00  4.18              
ATOM   2366 3HG2 VAL A 148     120.577  94.594  78.679  1.00  4.18              
ATOM   2367  C   VAL A 148     117.015  96.057  77.766  1.00  4.18              
ATOM   2368  O   VAL A 148     116.318  97.061  77.641  1.00  4.18              
ATOM   2369  N   GLU A 149     116.924  95.016  76.936  1.00  4.26              
ATOM   2370  H   GLU A 149     117.526  94.220  77.099  1.00  4.26              
ATOM   2371  CA  GLU A 149     115.934  94.918  75.860  1.00  4.26              
ATOM   2372  HA  GLU A 149     115.798  95.900  75.406  1.00  4.26              
ATOM   2373  CB  GLU A 149     116.432  93.937  74.770  1.00  4.26              
ATOM   2374  HB1 GLU A 149     115.604  93.697  74.106  1.00  4.26              
ATOM   2375  HB2 GLU A 149     116.762  93.007  75.237  1.00  4.26              
ATOM   2376  CG  GLU A 149     117.549  94.489  73.877  1.00  4.26              
ATOM   2377  HG1 GLU A 149     118.477  94.544  74.452  1.00  4.26              
ATOM   2378  HG2 GLU A 149     117.284  95.500  73.560  1.00  4.26              
ATOM   2379  CD  GLU A 149     117.728  93.604  72.630  1.00  4.26              
ATOM   2380  OE1 GLU A 149     116.825  93.629  71.754  1.00  4.26              
ATOM   2381  OE2 GLU A 149     118.752  92.895  72.544  1.00  4.26              
ATOM   2382  C   GLU A 149     114.558  94.464  76.355  1.00  4.26              
ATOM   2383  O   GLU A 149     113.712  94.035  75.566  1.00  4.26              
ATOM   2384  N   ASN A 150     114.293  94.561  77.658  1.00  4.33              
ATOM   2385  H   ASN A 150     115.011  94.902  78.291  1.00  4.33              
ATOM   2386  CA  ASN A 150     112.994  94.238  78.225  1.00  4.33              
ATOM   2387  HA  ASN A 150     112.325  93.904  77.430  1.00  4.33              
ATOM   2388  CB  ASN A 150     113.117  93.040  79.194  1.00  4.33              
ATOM   2389  HB1 ASN A 150     112.115  92.683  79.413  1.00  4.33              
ATOM   2390  HB2 ASN A 150     113.583  93.373  80.120  1.00  4.33              
ATOM   2391  CG  ASN A 150     113.905  91.850  78.662  1.00  4.33              
ATOM   2392  OD1 ASN A 150     114.621  91.179  79.390  1.00  4.33              
ATOM   2393  ND2 ASN A 150     113.815  91.541  77.384  1.00  4.33              
ATOM   2394 1HD2 ASN A 150     113.331  92.171  76.759  1.00  4.33              
ATOM   2395 2HD2 ASN A 150     114.403  90.804  77.047  1.00  4.33              
ATOM   2396  C   ASN A 150     112.273  95.483  78.789  1.00  4.33              
ATOM   2397  O   ASN A 150     111.796  95.473  79.923  1.00  4.33              
ATOM   2398  N   PRO A 151     112.045  96.545  77.989  1.00  4.42              
ATOM   2399  CD  PRO A 151     112.740  96.979  76.788  1.00  4.42              
ATOM   2400  HD1 PRO A 151     112.538  96.282  75.975  1.00  4.42              
ATOM   2401  HD2 PRO A 151     113.811  97.083  76.961  1.00  4.42              
ATOM   2402  CG  PRO A 151     112.143  98.339  76.446  1.00  4.42              
ATOM   2403  HG1 PRO A 151     112.246  98.571  75.385  1.00  4.42              
ATOM   2404  HG2 PRO A 151     112.609  99.110  77.061  1.00  4.42              
ATOM   2405  CB  PRO A 151     110.684  98.160  76.854  1.00  4.42              
ATOM   2406  HB1 PRO A 151     110.142  97.674  76.040  1.00  4.42              
ATOM   2407  HB2 PRO A 151     110.217  99.112  77.106  1.00  4.42              
ATOM   2408  CA  PRO A 151     110.760  97.227  78.070  1.00  4.42              
ATOM   2409  HA  PRO A 151     110.747  97.822  78.984  1.00  4.42              
ATOM   2410  C   PRO A 151     109.596  96.229  78.083  1.00  4.42              
ATOM   2411  O   PRO A 151     109.686  95.133  77.535  1.00  4.42              
ATOM   2412  N   ALA A 152     108.525  96.640  78.757  1.00  4.17              
ATOM   2413  H   ALA A 152     108.590  97.555  79.174  1.00  4.17              
ATOM   2414  CA  ALA A 152     107.405  95.807  79.206  1.00  4.17              
ATOM   2415  HA  ALA A 152     106.636  96.510  79.523  1.00  4.17              
ATOM   2416  CB  ALA A 152     106.769  94.997  78.060  1.00  4.17              
ATOM   2417  HB1 ALA A 152     106.630  95.631  77.183  1.00  4.17              
ATOM   2418  HB2 ALA A 152     107.402  94.149  77.797  1.00  4.17              
ATOM   2419  HB3 ALA A 152     105.804  94.610  78.385  1.00  4.17              
ATOM   2420  C   ALA A 152     107.687  94.968  80.461  1.00  4.17              
ATOM   2421  O   ALA A 152     106.711  94.610  81.121  1.00  4.17              
ATOM   2422  N   LEU A 153     108.957  94.732  80.836  1.00  4.04              
ATOM   2423  H   LEU A 153     109.726  95.049  80.259  1.00  4.04              
ATOM   2424  CA  LEU A 153     109.297  94.048  82.084  1.00  4.04              
ATOM   2425  HA  LEU A 153     108.781  93.090  82.043  1.00  4.04              
ATOM   2426  CB  LEU A 153     110.799  93.763  82.174  1.00  4.04              
ATOM   2427  HB1 LEU A 153     111.326  94.707  82.315  1.00  4.04              
ATOM   2428  HB2 LEU A 153     111.103  93.333  81.225  1.00  4.04              
ATOM   2429  CG  LEU A 153     111.232  92.785  83.278  1.00  4.04              
ATOM   2430  HG  LEU A 153     110.993  93.207  84.254  1.00  4.04              
ATOM   2431  CD1 LEU A 153     110.574  91.405  83.159  1.00  4.04              
ATOM   2432 1HD1 LEU A 153     110.990  90.739  83.913  1.00  4.04              
ATOM   2433 2HD1 LEU A 153     109.505  91.482  83.343  1.00  4.04              
ATOM   2434 3HD1 LEU A 153     110.756  90.990  82.168  1.00  4.04              
ATOM   2435  CD2 LEU A 153     112.748  92.611  83.170  1.00  4.04              
ATOM   2436 1HD2 LEU A 153     113.108  91.965  83.962  1.00  4.04              
ATOM   2437 2HD2 LEU A 153     113.005  92.168  82.208  1.00  4.04              
ATOM   2438 3HD2 LEU A 153     113.237  93.582  83.260  1.00  4.04              
ATOM   2439  C   LEU A 153     108.744  94.836  83.273  1.00  4.04              
ATOM   2440  O   LEU A 153     109.149  95.975  83.526  1.00  4.04              
ATOM   2441  N   ARG A 154     107.760  94.225  83.940  1.00  4.01              
ATOM   2442  H   ARG A 154     107.462  93.319  83.602  1.00  4.01              
ATOM   2443  CA  ARG A 154     106.885  94.867  84.918  1.00  4.01              
ATOM   2444  HA  ARG A 154     107.216  95.886  85.057  1.00  4.01              
ATOM   2445  CB  ARG A 154     105.438  94.909  84.383  1.00  4.01              
ATOM   2446  HB1 ARG A 154     104.974  93.938  84.555  1.00  4.01              
ATOM   2447  HB2 ARG A 154     105.447  95.082  83.307  1.00  4.01              
ATOM   2448  CG  ARG A 154     104.590  96.030  85.021  1.00  4.01              
ATOM   2449  HG1 ARG A 154     104.617  96.899  84.365  1.00  4.01              
ATOM   2450  HG2 ARG A 154     105.008  96.324  85.981  1.00  4.01              
ATOM   2451  CD  ARG A 154     103.122  95.659  85.237  1.00  4.01              
ATOM   2452  HD1 ARG A 154     102.697  95.310  84.296  1.00  4.01              
ATOM   2453  HD2 ARG A 154     102.579  96.557  85.543  1.00  4.01              
ATOM   2454  NE  ARG A 154     102.990  94.614  86.264  1.00  4.01              
ATOM   2455  HE  ARG A 154     103.133  93.663  85.981  1.00  4.01              
ATOM   2456  CZ  ARG A 154     102.819  94.788  87.558  1.00  4.01              
ATOM   2457  NH1 ARG A 154     102.864  93.751  88.328  1.00  4.01              
ATOM   2458 1HH1 ARG A 154     103.402  92.954  88.026  1.00  4.01              
ATOM   2459 2HH1 ARG A 154     102.987  93.949  89.326  1.00  4.01              
ATOM   2460  NH2 ARG A 154     102.625  95.939  88.114  1.00  4.01              
ATOM   2461 1HH2 ARG A 154     102.836  96.786  87.589  1.00  4.01              
ATOM   2462 2HH2 ARG A 154     102.755  95.955  89.121  1.00  4.01              
ATOM   2463  C   ARG A 154     106.926  94.207  86.293  1.00  4.01              
ATOM   2464  O   ARG A 154     106.685  94.880  87.290  1.00  4.01              
ATOM   2465  N   THR A 155     107.337  92.943  86.374  1.00  3.47              
ATOM   2466  H   THR A 155     107.388  92.380  85.533  1.00  3.47              
ATOM   2467  CA  THR A 155     107.577  92.300  87.658  1.00  3.47              
ATOM   2468  HA  THR A 155     107.699  93.022  88.466  1.00  3.47              
ATOM   2469  CB  THR A 155     106.405  91.347  87.979  1.00  3.47              
ATOM   2470  HB  THR A 155     106.370  90.578  87.210  1.00  3.47              
ATOM   2471  CG2 THR A 155     106.524  90.669  89.344  1.00  3.47              
ATOM   2472 1HG2 THR A 155     105.682  89.990  89.479  1.00  3.47              
ATOM   2473 2HG2 THR A 155     107.447  90.094  89.401  1.00  3.47              
ATOM   2474 3HG2 THR A 155     106.511  91.410  90.138  1.00  3.47              
ATOM   2475  OG1 THR A 155     105.159  92.008  87.955  1.00  3.47              
ATOM   2476  HG1 THR A 155     105.052  92.395  88.846  1.00  3.47              
ATOM   2477  C   THR A 155     108.842  91.487  87.497  1.00  3.47              
ATOM   2478  O   THR A 155     108.877  90.612  86.640  1.00  3.47              
ATOM   2479  N   LEU A 156     109.886  91.753  88.273  1.00  3.44              
ATOM   2480  H   LEU A 156     109.837  92.518  88.946  1.00  3.44              
ATOM   2481  CA  LEU A 156     111.146  91.024  88.103  1.00  3.44              
ATOM   2482  HA  LEU A 156     111.048  90.238  87.353  1.00  3.44              
ATOM   2483  CB  LEU A 156     112.216  92.014  87.630  1.00  3.44              
ATOM   2484  HB1 LEU A 156     112.298  92.812  88.369  1.00  3.44              
ATOM   2485  HB2 LEU A 156     111.892  92.450  86.684  1.00  3.44              
ATOM   2486  CG  LEU A 156     113.609  91.402  87.437  1.00  3.44              
ATOM   2487  HG  LEU A 156     113.982  91.019  88.387  1.00  3.44              
ATOM   2488  CD1 LEU A 156     113.592  90.263  86.413  1.00  3.44              
ATOM   2489 1HD1 LEU A 156     114.596  90.090  86.029  1.00  3.44              
ATOM   2490 2HD1 LEU A 156     113.223  89.351  86.881  1.00  3.44              
ATOM   2491 3HD1 LEU A 156     112.937  90.522  85.585  1.00  3.44              
ATOM   2492  CD2 LEU A 156     114.550  92.505  86.963  1.00  3.44              
ATOM   2493 1HD2 LEU A 156     115.556  92.107  86.836  1.00  3.44              
ATOM   2494 2HD2 LEU A 156     114.206  92.919  86.014  1.00  3.44              
ATOM   2495 3HD2 LEU A 156     114.584  93.300  87.708  1.00  3.44              
ATOM   2496  C   LEU A 156     111.513  90.366  89.445  1.00  3.44              
ATOM   2497  O   LEU A 156     111.765  91.004  90.474  1.00  3.44              
ATOM   2498  N   GLN A 157     111.506  89.042  89.464  1.00  3.42              
ATOM   2499  H   GLN A 157     111.310  88.534  88.606  1.00  3.42              
ATOM   2500  CA  GLN A 157     111.423  88.307  90.715  1.00  3.42              
ATOM   2501  HA  GLN A 157     111.342  88.994  91.557  1.00  3.42              
ATOM   2502  CB  GLN A 157     110.116  87.507  90.672  1.00  3.42              
ATOM   2503  HB1 GLN A 157     110.130  86.822  89.831  1.00  3.42              
ATOM   2504  HB2 GLN A 157     109.310  88.222  90.488  1.00  3.42              
ATOM   2505  CG  GLN A 157     109.794  86.720  91.949  1.00  3.42              
ATOM   2506  HG1 GLN A 157     110.434  87.040  92.768  1.00  3.42              
ATOM   2507  HG2 GLN A 157     109.973  85.658  91.779  1.00  3.42              
ATOM   2508  CD  GLN A 157     108.340  86.951  92.342  1.00  3.42              
ATOM   2509  OE1 GLN A 157     108.024  87.877  93.075  1.00  3.42              
ATOM   2510  NE2 GLN A 157     107.413  86.158  91.853  1.00  3.42              
ATOM   2511 1HE2 GLN A 157     107.680  85.345  91.305  1.00  3.42              
ATOM   2512 2HE2 GLN A 157     106.462  86.420  92.059  1.00  3.42              
ATOM   2513  C   GLN A 157     112.680  87.459  90.914  1.00  3.42              
ATOM   2514  O   GLN A 157     112.973  86.560  90.133  1.00  3.42              
ATOM   2515  N   PHE A 158     113.427  87.812  91.957  1.00  3.99              
ATOM   2516  H   PHE A 158     113.089  88.591  92.510  1.00  3.99              
ATOM   2517  CA  PHE A 158     114.791  87.418  92.295  1.00  3.99              
ATOM   2518  HA  PHE A 158     115.136  86.643  91.618  1.00  3.99              
ATOM   2519  CB  PHE A 158     115.683  88.675  92.189  1.00  3.99              
ATOM   2520  HB1 PHE A 158     116.479  88.578  92.923  1.00  3.99              
ATOM   2521  HB2 PHE A 158     115.119  89.558  92.476  1.00  3.99              
ATOM   2522  CG  PHE A 158     116.345  89.000  90.867  1.00  3.99              
ATOM   2523  CD1 PHE A 158     117.649  89.516  90.907  1.00  3.99              
ATOM   2524  HD1 PHE A 158     118.116  89.695  91.856  1.00  3.99              
ATOM   2525  CE1 PHE A 158     118.346  89.812  89.731  1.00  3.99              
ATOM   2526  HE1 PHE A 158     119.364  90.174  89.771  1.00  3.99              
ATOM   2527  CZ  PHE A 158     117.718  89.605  88.500  1.00  3.99              
ATOM   2528  HZ  PHE A 158     118.279  89.775  87.606  1.00  3.99              
ATOM   2529  CE2 PHE A 158     116.387  89.156  88.439  1.00  3.99              
ATOM   2530  HE2 PHE A 158     115.912  89.000  87.483  1.00  3.99              
ATOM   2531  CD2 PHE A 158     115.695  88.858  89.626  1.00  3.99              
ATOM   2532  HD2 PHE A 158     114.680  88.503  89.569  1.00  3.99              
ATOM   2533  C   PHE A 158     114.768  86.869  93.744  1.00  3.99              
ATOM   2534  O   PHE A 158     114.994  87.556  94.765  1.00  3.99              
ATOM   2535  N   GLY A 159     114.396  85.594  93.820  1.00  4.02              
ATOM   2536  H   GLY A 159     114.226  85.085  92.957  1.00  4.02              
ATOM   2537  CA  GLY A 159     114.247  84.921  95.107  1.00  4.02              
ATOM   2538  HA1 GLY A 159     113.593  84.063  94.975  1.00  4.02              
ATOM   2539  HA2 GLY A 159     113.769  85.589  95.824  1.00  4.02              
ATOM   2540  C   GLY A 159     115.561  84.465  95.700  1.00  4.02              
ATOM   2541  O   GLY A 159     116.522  85.238  95.719  1.00  4.02              
ATOM   2542  N   ASN A 160     115.546  83.218  96.193  1.00  4.22              
ATOM   2543  H   ASN A 160     114.679  82.710  96.152  1.00  4.22              
ATOM   2544  CA  ASN A 160     116.705  82.490  96.694  1.00  4.22              
ATOM   2545  HA  ASN A 160     117.078  83.020  97.573  1.00  4.22              
ATOM   2546  CB  ASN A 160     116.293  81.078  97.139  1.00  4.22              
ATOM   2547  HB1 ASN A 160     115.954  80.507  96.275  1.00  4.22              
ATOM   2548  HB2 ASN A 160     115.483  81.137  97.866  1.00  4.22              
ATOM   2549  CG  ASN A 160     117.460  80.362  97.796  1.00  4.22              
ATOM   2550  OD1 ASN A 160     118.265  80.958  98.488  1.00  4.22              
ATOM   2551  ND2 ASN A 160     117.604  79.078  97.585  1.00  4.22              
ATOM   2552 1HD2 ASN A 160     116.968  78.575  96.994  1.00  4.22              
ATOM   2553 2HD2 ASN A 160     118.386  78.643  98.044  1.00  4.22              
ATOM   2554  C   ASN A 160     117.814  82.494  95.639  1.00  4.22              
ATOM   2555  O   ASN A 160     117.746  81.744  94.675  1.00  4.22              
ATOM   2556  N   LEU A 161     118.746  83.425  95.780  1.00  4.12              
ATOM   2557  H   LEU A 161     118.617  84.061  96.551  1.00  4.12              
ATOM   2558  CA  LEU A 161     119.691  83.875  94.778  1.00  4.12              
ATOM   2559  HA  LEU A 161     120.117  83.036  94.225  1.00  4.12              
ATOM   2560  CB  LEU A 161     119.102  84.928  93.806  1.00  4.12              
ATOM   2561  HB1 LEU A 161     119.937  85.294  93.207  1.00  4.12              
ATOM   2562  HB2 LEU A 161     118.740  85.774  94.391  1.00  4.12              
ATOM   2563  CG  LEU A 161     117.979  84.564  92.831  1.00  4.12              
ATOM   2564  HG  LEU A 161     117.067  84.316  93.367  1.00  4.12              
ATOM   2565  CD1 LEU A 161     117.731  85.778  91.944  1.00  4.12              
ATOM   2566 1HD1 LEU A 161     117.512  86.635  92.568  1.00  4.12              
ATOM   2567 2HD1 LEU A 161     118.614  85.997  91.343  1.00  4.12              
ATOM   2568 3HD1 LEU A 161     116.902  85.566  91.281  1.00  4.12              
ATOM   2569  CD2 LEU A 161     118.313  83.427  91.891  1.00  4.12              
ATOM   2570 1HD2 LEU A 161     117.492  83.264  91.197  1.00  4.12              
ATOM   2571 2HD2 LEU A 161     119.225  83.653  91.339  1.00  4.12              
ATOM   2572 3HD2 LEU A 161     118.455  82.531  92.483  1.00  4.12              
ATOM   2573  C   LEU A 161     120.769  84.617  95.558  1.00  4.12              
ATOM   2574  O   LEU A 161     120.488  85.667  96.144  1.00  4.12              
ATOM   2575  N   TRP A 162     121.989  84.097  95.603  1.00  4.03              
ATOM   2576  H   TRP A 162     122.192  83.215  95.156  1.00  4.03              
ATOM   2577  CA  TRP A 162     123.085  84.881  96.161  1.00  4.03              
ATOM   2578  HA  TRP A 162     122.816  85.180  97.171  1.00  4.03              
ATOM   2579  CB  TRP A 162     124.351  84.028  96.243  1.00  4.03              
ATOM   2580  HB1 TRP A 162     125.133  84.608  96.736  1.00  4.03              
ATOM   2581  HB2 TRP A 162     124.690  83.797  95.232  1.00  4.03              
ATOM   2582  CG  TRP A 162     124.169  82.747  96.996  1.00  4.03              
ATOM   2583  CD1 TRP A 162     124.460  81.519  96.514  1.00  4.03              
ATOM   2584  HD1 TRP A 162     124.885  81.331  95.532  1.00  4.03              
ATOM   2585  NE1 TRP A 162     124.117  80.561  97.450  1.00  4.03              
ATOM   2586  HE1 TRP A 162     124.246  79.570  97.309  1.00  4.03              
ATOM   2587  CE2 TRP A 162     123.570  81.128  98.582  1.00  4.03              
ATOM   2588  CZ2 TRP A 162     123.059  80.588  99.772  1.00  4.03              
ATOM   2589  HZ2 TRP A 162     123.053  79.520  99.926  1.00  4.03              
ATOM   2590  CH2 TRP A 162     122.552  81.454 100.755  1.00  4.03              
ATOM   2591  HH2 TRP A 162     122.151  81.055 101.677  1.00  4.03              
ATOM   2592  CZ3 TRP A 162     122.569  82.843 100.541  1.00  4.03              
ATOM   2593  HZ3 TRP A 162     122.181  83.509 101.302  1.00  4.03              
ATOM   2594  CE3 TRP A 162     123.087  83.374  99.345  1.00  4.03              
ATOM   2595  HE3 TRP A 162     123.095  84.441  99.210  1.00  4.03              
ATOM   2596  CD2 TRP A 162     123.599  82.532  98.329  1.00  4.03              
ATOM   2597  C   TRP A 162     123.294  86.136  95.324  1.00  4.03              
ATOM   2598  O   TRP A 162     123.513  86.086  94.119  1.00  4.03              
ATOM   2599  N   ILE A 163     123.167  87.276  95.988  1.00  4.03              
ATOM   2600  H   ILE A 163     122.963  87.211  96.972  1.00  4.03              
ATOM   2601  CA  ILE A 163     123.253  88.624  95.429  1.00  4.03              
ATOM   2602  HA  ILE A 163     123.940  88.637  94.583  1.00  4.03              
ATOM   2603  CB  ILE A 163     121.870  89.122  94.955  1.00  4.03              
ATOM   2604  HB  ILE A 163     121.146  88.997  95.761  1.00  4.03              
ATOM   2605  CG2 ILE A 163     121.937  90.609  94.588  1.00  4.03              
ATOM   2606 1HG2 ILE A 163     120.953  90.983  94.323  1.00  4.03              
ATOM   2607 2HG2 ILE A 163     122.298  91.209  95.421  1.00  4.03              
ATOM   2608 3HG2 ILE A 163     122.603  90.736  93.738  1.00  4.03              
ATOM   2609  CG1 ILE A 163     121.414  88.293  93.738  1.00  4.03              
ATOM   2610 1HG1 ILE A 163     121.195  87.280  94.067  1.00  4.03              
ATOM   2611 2HG1 ILE A 163     122.223  88.258  93.007  1.00  4.03              
ATOM   2612  CD1 ILE A 163     120.167  88.803  93.030  1.00  4.03              
ATOM   2613  HD1 ILE A 163     119.397  89.032  93.761  1.00  4.03              
ATOM   2614  HD2 ILE A 163     120.405  89.696  92.451  1.00  4.03              
ATOM   2615  HD3 ILE A 163     119.799  88.032  92.355  1.00  4.03              
ATOM   2616  C   ILE A 163     123.828  89.470  96.556  1.00  4.03              
ATOM   2617  O   ILE A 163     123.180  89.617  97.596  1.00  4.03              
ATOM   2618  N   LYS A 164     125.085  89.885  96.372  1.00  4.13              
ATOM   2619  H   LYS A 164     125.466  89.754  95.444  1.00  4.13              
ATOM   2620  CA  LYS A 164     125.937  90.551  97.374  1.00  4.13              
ATOM   2621  HA  LYS A 164     125.771  90.139  98.366  1.00  4.13              
ATOM   2622  CB  LYS A 164     127.411  90.333  96.951  1.00  4.13              
ATOM   2623  HB1 LYS A 164     127.488  90.561  95.886  1.00  4.13              
ATOM   2624  HB2 LYS A 164     127.668  89.282  97.093  1.00  4.13              
ATOM   2625  CG  LYS A 164     128.459  91.207  97.679  1.00  4.13              
ATOM   2626  HG1 LYS A 164     128.501  90.931  98.734  1.00  4.13              
ATOM   2627  HG2 LYS A 164     128.180  92.255  97.609  1.00  4.13              
ATOM   2628  CD  LYS A 164     129.854  91.066  97.048  1.00  4.13              
ATOM   2629  HD1 LYS A 164     129.766  91.048  95.960  1.00  4.13              
ATOM   2630  HD2 LYS A 164     130.287  90.117  97.366  1.00  4.13              
ATOM   2631  CE  LYS A 164     130.799  92.215  97.444  1.00  4.13              
ATOM   2632  HE1 LYS A 164     131.813  91.926  97.155  1.00  4.13              
ATOM   2633  HE2 LYS A 164     130.776  92.345  98.528  1.00  4.13              
ATOM   2634  NZ  LYS A 164     130.450  93.490  96.763  1.00  4.13              
ATOM   2635  HZ1 LYS A 164     131.186  94.177  96.763  1.00  4.13              
ATOM   2636  HZ2 LYS A 164     130.136  93.323  95.806  1.00  4.13              
ATOM   2637  HZ3 LYS A 164     129.602  93.928  97.127  1.00  4.13              
ATOM   2638  C   LYS A 164     125.678  92.050  97.450  1.00  4.13              
ATOM   2639  O   LYS A 164     125.805  92.664  98.505  1.00  4.13              
ATOM   2640  N   ASP A 165     125.396  92.633  96.297  1.00  3.75              
ATOM   2641  H   ASP A 165     125.263  92.048  95.488  1.00  3.75              
ATOM   2642  CA  ASP A 165     125.304  94.066  96.104  1.00  3.75              
ATOM   2643  HA  ASP A 165     125.519  94.598  97.034  1.00  3.75              
ATOM   2644  CB  ASP A 165     126.313  94.516  95.039  1.00  3.75              
ATOM   2645  HB1 ASP A 165     126.161  95.573  94.835  1.00  3.75              
ATOM   2646  HB2 ASP A 165     126.134  93.966  94.113  1.00  3.75              
ATOM   2647  CG  ASP A 165     127.755  94.309  95.493  1.00  3.75              
ATOM   2648  OD1 ASP A 165     128.387  93.318  95.062  1.00  3.75              
ATOM   2649  OD2 ASP A 165     128.273  95.117  96.298  1.00  3.75              
ATOM   2650  C   ASP A 165     123.877  94.387  95.665  1.00  3.75              
ATOM   2651  O   ASP A 165     123.230  93.618  94.953  1.00  3.75              
ATOM   2652  N   VAL A 166     123.391  95.564  96.032  1.00  3.96              
ATOM   2653  H   VAL A 166     123.936  96.148  96.650  1.00  3.96              
ATOM   2654  CA  VAL A 166     122.175  96.133  95.442  1.00  3.96              
ATOM   2655  HA  VAL A 166     121.685  95.374  94.835  1.00  3.96              
ATOM   2656  CB  VAL A 166     121.136  96.542  96.517  1.00  3.96              
ATOM   2657  HB  VAL A 166     121.025  95.687  97.180  1.00  3.96              
ATOM   2658  CG1 VAL A 166     121.516  97.743  97.396  1.00  3.96              
ATOM   2659 1HG1 VAL A 166     120.847  97.782  98.254  1.00  3.96              
ATOM   2660 2HG1 VAL A 166     122.542  97.652  97.754  1.00  3.96              
ATOM   2661 3HG1 VAL A 166     121.407  98.677  96.849  1.00  3.96              
ATOM   2662  CG2 VAL A 166     119.742  96.768  95.918  1.00  3.96              
ATOM   2663 1HG2 VAL A 166     119.027  96.990  96.711  1.00  3.96              
ATOM   2664 2HG2 VAL A 166     119.752  97.602  95.217  1.00  3.96              
ATOM   2665 3HG2 VAL A 166     119.414  95.870  95.395  1.00  3.96              
ATOM   2666  C   VAL A 166     122.570  97.241  94.460  1.00  3.96              
ATOM   2667  O   VAL A 166     122.094  98.368  94.517  1.00  3.96              
ATOM   2668  N   LYS A 167     123.523  96.928  93.577  1.00  4.29              
ATOM   2669  H   LYS A 167     123.831  95.968  93.554  1.00  4.29              
ATOM   2670  CA  LYS A 167     124.073  97.850  92.574  1.00  4.29              
ATOM   2671  HA  LYS A 167     123.714  98.863  92.770  1.00  4.29              
ATOM   2672  CB  LYS A 167     125.607  97.833  92.638  1.00  4.29              
ATOM   2673  HB1 LYS A 167     126.009  98.465  91.845  1.00  4.29              
ATOM   2674  HB2 LYS A 167     125.957  96.811  92.476  1.00  4.29              
ATOM   2675  CG  LYS A 167     126.126  98.344  93.987  1.00  4.29              
ATOM   2676  HG1 LYS A 167     125.683  97.765  94.797  1.00  4.29              
ATOM   2677  HG2 LYS A 167     125.831  99.387  94.110  1.00  4.29              
ATOM   2678  CD  LYS A 167     127.654  98.233  94.071  1.00  4.29              
ATOM   2679  HD1 LYS A 167     128.112  99.042  93.499  1.00  4.29              
ATOM   2680  HD2 LYS A 167     127.980  97.281  93.650  1.00  4.29              
ATOM   2681  CE  LYS A 167     128.131  98.287  95.524  1.00  4.29              
ATOM   2682  HE1 LYS A 167     129.224  98.264  95.543  1.00  4.29              
ATOM   2683  HE2 LYS A 167     127.773  97.393  96.045  1.00  4.29              
ATOM   2684  NZ  LYS A 167     127.647  99.494  96.224  1.00  4.29              
ATOM   2685  HZ1 LYS A 167     128.002  99.527  97.178  1.00  4.29              
ATOM   2686  HZ2 LYS A 167     128.025 100.371  95.862  1.00  4.29              
ATOM   2687  HZ3 LYS A 167     126.637  99.589  96.252  1.00  4.29              
ATOM   2688  C   LYS A 167     123.600  97.434  91.191  1.00  4.29              
ATOM   2689  O   LYS A 167     123.387  96.259  90.914  1.00  4.29              
ATOM   2690  N   GLN A 168     123.433  98.428  90.331  1.00  4.56              
ATOM   2691  H   GLN A 168     123.683  99.356  90.637  1.00  4.56              
ATOM   2692  CA  GLN A 168     122.788  98.317  89.029  1.00  4.56              
ATOM   2693  HA  GLN A 168     123.163  97.429  88.516  1.00  4.56              
ATOM   2694  CB  GLN A 168     121.256  98.183  89.210  1.00  4.56              
ATOM   2695  HB1 GLN A 168     121.032  97.168  89.519  1.00  4.56              
ATOM   2696  HB2 GLN A 168     120.771  98.317  88.242  1.00  4.56              
ATOM   2697  CG  GLN A 168     120.609  99.161  90.214  1.00  4.56              
ATOM   2698  HG1 GLN A 168     119.600  99.391  89.885  1.00  4.56              
ATOM   2699  HG2 GLN A 168     121.172 100.093  90.220  1.00  4.56              
ATOM   2700  CD  GLN A 168     120.526  98.643  91.650  1.00  4.56              
ATOM   2701  OE1 GLN A 168     120.581  97.456  91.934  1.00  4.56              
ATOM   2702  NE2 GLN A 168     120.450  99.530  92.614  1.00  4.56              
ATOM   2703 1HE2 GLN A 168     120.490 100.522  92.434  1.00  4.56              
ATOM   2704 2HE2 GLN A 168     120.652  99.184  93.547  1.00  4.56              
ATOM   2705  C   GLN A 168     123.117  99.549  88.171  1.00  4.56              
ATOM   2706  O   GLN A 168     123.639 100.544  88.672  1.00  4.56              
ATOM   2707  N   ASN A 169     122.715  99.526  86.900  1.00  4.87              
ATOM   2708  H   ASN A 169     122.374  98.646  86.552  1.00  4.87              
ATOM   2709  CA  ASN A 169     122.215 100.730  86.227  1.00  4.87              
ATOM   2710  HA  ASN A 169     121.754 101.352  86.991  1.00  4.87              
ATOM   2711  CB  ASN A 169     123.351 101.573  85.609  1.00  4.87              
ATOM   2712  HB1 ASN A 169     123.144 101.757  84.555  1.00  4.87              
ATOM   2713  HB2 ASN A 169     124.304 101.046  85.677  1.00  4.87              
ATOM   2714  CG  ASN A 169     123.483 102.930  86.299  1.00  4.87              
ATOM   2715  OD1 ASN A 169     122.925 103.936  85.881  1.00  4.87              
ATOM   2716  ND2 ASN A 169     124.174 103.009  87.411  1.00  4.87              
ATOM   2717 1HD2 ASN A 169     124.442 102.157  87.887  1.00  4.87              
ATOM   2718 2HD2 ASN A 169     124.293 103.906  87.844  1.00  4.87              
ATOM   2719  C   ASN A 169     121.071 100.406  85.261  1.00  4.87              
ATOM   2720  O   ASN A 169     120.220 101.253  85.035  1.00  4.87              
ATOM   2721  N   LEU A 170     120.974  99.146  84.828  1.00  4.65              
ATOM   2722  H   LEU A 170     121.729  98.530  85.082  1.00  4.65              
ATOM   2723  CA  LEU A 170     119.946  98.547  83.959  1.00  4.65              
ATOM   2724  HA  LEU A 170     119.707  99.237  83.147  1.00  4.65              
ATOM   2725  CB  LEU A 170     120.579  97.265  83.356  1.00  4.65              
ATOM   2726  HB1 LEU A 170     119.789  96.658  82.910  1.00  4.65              
ATOM   2727  HB2 LEU A 170     120.998  96.686  84.176  1.00  4.65              
ATOM   2728  CG  LEU A 170     121.661  97.431  82.262  1.00  4.65              
ATOM   2729  HG  LEU A 170     121.161  97.648  81.321  1.00  4.65              
ATOM   2730  CD1 LEU A 170     122.708  98.528  82.490  1.00  4.65              
ATOM   2731 1HD1 LEU A 170     123.428  98.515  81.671  1.00  4.65              
ATOM   2732 2HD1 LEU A 170     122.228  99.507  82.491  1.00  4.65              
ATOM   2733 3HD1 LEU A 170     123.239  98.360  83.426  1.00  4.65              
ATOM   2734  CD2 LEU A 170     122.434  96.117  82.123  1.00  4.65              
ATOM   2735 1HD2 LEU A 170     123.101  96.165  81.262  1.00  4.65              
ATOM   2736 2HD2 LEU A 170     123.021  95.915  83.019  1.00  4.65              
ATOM   2737 3HD2 LEU A 170     121.743  95.286  81.983  1.00  4.65              
ATOM   2738  C   LEU A 170     118.620  98.265  84.710  1.00  4.65              
ATOM   2739  O   LEU A 170     117.990  97.226  84.543  1.00  4.65              
ATOM   2740  N   LEU A 171     118.236  99.208  85.574  1.00  4.60              
ATOM   2741  H   LEU A 171     118.838 100.017  85.610  1.00  4.60              
ATOM   2742  CA  LEU A 171     116.876  99.402  86.086  1.00  4.60              
ATOM   2743  HA  LEU A 171     116.211  98.677  85.616  1.00  4.60              
ATOM   2744  CB  LEU A 171     116.814  99.177  87.614  1.00  4.60              
ATOM   2745  HB1 LEU A 171     115.799  99.399  87.947  1.00  4.60              
ATOM   2746  HB2 LEU A 171     117.488  99.883  88.100  1.00  4.60              
ATOM   2747  CG  LEU A 171     117.173  97.744  88.079  1.00  4.60              
ATOM   2748  HG  LEU A 171     118.206  97.534  87.801  1.00  4.60              
ATOM   2749  CD1 LEU A 171     117.056  97.630  89.605  1.00  4.60              
ATOM   2750 1HD1 LEU A 171     117.412  96.650  89.927  1.00  4.60              
ATOM   2751 2HD1 LEU A 171     117.658  98.391  90.094  1.00  4.60              
ATOM   2752 3HD1 LEU A 171     116.017  97.751  89.917  1.00  4.60              
ATOM   2753  CD2 LEU A 171     116.273  96.659  87.484  1.00  4.60              
ATOM   2754 1HD2 LEU A 171     116.582  95.682  87.854  1.00  4.60              
ATOM   2755 2HD2 LEU A 171     115.243  96.843  87.770  1.00  4.60              
ATOM   2756 3HD2 LEU A 171     116.349  96.638  86.398  1.00  4.60              
ATOM   2757  C   LEU A 171     116.382 100.793  85.620  1.00  4.60              
ATOM   2758  O   LEU A 171     115.205 100.979  85.284  1.00  4.60              
ATOM   2759  N   ARG A 172     117.324 101.729  85.384  1.00  4.60              
ATOM   2760  H   ARG A 172     118.284 101.461  85.571  1.00  4.60              
ATOM   2761  CA  ARG A 172     117.124 102.772  84.365  1.00  4.60              
ATOM   2762  HA  ARG A 172     116.278 103.379  84.681  1.00  4.60              
ATOM   2763  CB  ARG A 172     118.335 103.710  84.183  1.00  4.60              
ATOM   2764  HB1 ARG A 172     118.031 104.494  83.487  1.00  4.60              
ATOM   2765  HB2 ARG A 172     119.148 103.162  83.704  1.00  4.60              
ATOM   2766  CG  ARG A 172     118.879 104.388  85.455  1.00  4.60              
ATOM   2767  HG1 ARG A 172     119.470 103.662  86.011  1.00  4.60              
ATOM   2768  HG2 ARG A 172     118.056 104.733  86.080  1.00  4.60              
ATOM   2769  CD  ARG A 172     119.760 105.591  85.063  1.00  4.60              
ATOM   2770  HD1 ARG A 172     119.128 106.460  84.874  1.00  4.60              
ATOM   2771  HD2 ARG A 172     120.277 105.351  84.130  1.00  4.60              
ATOM   2772  NE  ARG A 172     120.801 105.921  86.056  1.00  4.60              
ATOM   2773  HE  ARG A 172     121.715 105.512  85.879  1.00  4.60              
ATOM   2774  CZ  ARG A 172     120.705 106.654  87.154  1.00  4.60              
ATOM   2775  NH1 ARG A 172     121.758 106.900  87.876  1.00  4.60              
ATOM   2776 1HH1 ARG A 172     122.674 106.656  87.549  1.00  4.60              
ATOM   2777 2HH1 ARG A 172     121.628 107.394  88.753  1.00  4.60              
ATOM   2778  NH2 ARG A 172     119.585 107.120  87.625  1.00  4.60              
ATOM   2779 1HH2 ARG A 172     118.706 106.939  87.189  1.00  4.60              
ATOM   2780 2HH2 ARG A 172     119.580 107.550  88.549  1.00  4.60              
ATOM   2781  C   ARG A 172     116.751 102.137  83.029  1.00  4.60              
ATOM   2782  O   ARG A 172     117.092 100.991  82.761  1.00  4.60              
ATOM   2783  N   ASN A 173     116.010 102.882  82.222  1.00  4.35              
ATOM   2784  H   ASN A 173     115.884 103.847  82.487  1.00  4.35              
ATOM   2785  CA  ASN A 173     115.320 102.416  81.011  1.00  4.35              
ATOM   2786  HA  ASN A 173     114.843 103.301  80.587  1.00  4.35              
ATOM   2787  CB  ASN A 173     116.320 101.949  79.934  1.00  4.35              
ATOM   2788  HB1 ASN A 173     115.772 101.724  79.019  1.00  4.35              
ATOM   2789  HB2 ASN A 173     116.806 101.028  80.256  1.00  4.35              
ATOM   2790  CG  ASN A 173     117.387 102.984  79.600  1.00  4.35              
ATOM   2791  OD1 ASN A 173     117.338 104.144  79.984  1.00  4.35              
ATOM   2792  ND2 ASN A 173     118.401 102.582  78.873  1.00  4.35              
ATOM   2793 1HD2 ASN A 173     118.441 101.637  78.541  1.00  4.35              
ATOM   2794 2HD2 ASN A 173     119.074 103.280  78.614  1.00  4.35              
ATOM   2795  C   ASN A 173     114.155 101.450  81.269  1.00  4.35              
ATOM   2796  O   ASN A 173     113.242 101.388  80.444  1.00  4.35              
ATOM   2797  N   ILE A 174     114.092 100.776  82.430  1.00  4.22              
ATOM   2798  H   ILE A 174     114.874 100.812  83.071  1.00  4.22              
ATOM   2799  CA  ILE A 174     113.036  99.794  82.706  1.00  4.22              
ATOM   2800  HA  ILE A 174     112.719  99.421  81.731  1.00  4.22              
ATOM   2801  CB  ILE A 174     113.536  98.526  83.439  1.00  4.22              
ATOM   2802  HB  ILE A 174     113.487  98.702  84.516  1.00  4.22              
ATOM   2803  CG2 ILE A 174     112.584  97.369  83.081  1.00  4.22              
ATOM   2804 1HG2 ILE A 174     112.813  96.497  83.693  1.00  4.22              
ATOM   2805 2HG2 ILE A 174     111.546  97.654  83.239  1.00  4.22              
ATOM   2806 3HG2 ILE A 174     112.680  97.087  82.032  1.00  4.22              
ATOM   2807  CG1 ILE A 174     114.988  98.095  83.108  1.00  4.22              
ATOM   2808 1HG1 ILE A 174     115.225  97.209  83.699  1.00  4.22              
ATOM   2809 2HG1 ILE A 174     115.667  98.878  83.434  1.00  4.22              
ATOM   2810  CD1 ILE A 174     115.312  97.781  81.638  1.00  4.22              
ATOM   2811  HD1 ILE A 174     116.382  97.596  81.544  1.00  4.22              
ATOM   2812  HD2 ILE A 174     114.781  96.888  81.311  1.00  4.22              
ATOM   2813  HD3 ILE A 174     115.045  98.618  80.993  1.00  4.22              
ATOM   2814  C   ILE A 174     111.782 100.454  83.293  1.00  4.22              
ATOM   2815  O   ILE A 174     111.385 100.239  84.438  1.00  4.22              
ATOM   2816  N   ARG A 175     111.194 101.357  82.495  1.00  4.29              
ATOM   2817  H   ARG A 175     111.633 101.484  81.585  1.00  4.29              
ATOM   2818  CA  ARG A 175     110.113 102.281  82.890  1.00  4.29              
ATOM   2819  HA  ARG A 175     110.476 102.891  83.707  1.00  4.29              
ATOM   2820  CB  ARG A 175     109.774 103.212  81.708  1.00  4.29              
ATOM   2821  HB1 ARG A 175     109.167 102.661  80.987  1.00  4.29              
ATOM   2822  HB2 ARG A 175     110.698 103.514  81.210  1.00  4.29              
ATOM   2823  CG  ARG A 175     109.036 104.493  82.154  1.00  4.29              
ATOM   2824  HG1 ARG A 175     109.728 105.109  82.729  1.00  4.29              
ATOM   2825  HG2 ARG A 175     108.194 104.242  82.798  1.00  4.29              
ATOM   2826  CD  ARG A 175     108.502 105.320  80.974  1.00  4.29              
ATOM   2827  HD1 ARG A 175     109.307 105.488  80.254  1.00  4.29              
ATOM   2828  HD2 ARG A 175     108.165 106.285  81.359  1.00  4.29              
ATOM   2829  NE  ARG A 175     107.371 104.638  80.322  1.00  4.29              
ATOM   2830  HE  ARG A 175     107.167 103.692  80.630  1.00  4.29              
ATOM   2831  CZ  ARG A 175     106.551 105.097  79.396  1.00  4.29              
ATOM   2832  NH1 ARG A 175     105.616 104.307  78.960  1.00  4.29              
ATOM   2833 1HH1 ARG A 175     105.556 103.381  79.376  1.00  4.29              
ATOM   2834 2HH1 ARG A 175     104.957 104.610  78.274  1.00  4.29              
ATOM   2835  NH2 ARG A 175     106.628 106.296  78.887  1.00  4.29              
ATOM   2836 1HH2 ARG A 175     107.335 106.929  79.214  1.00  4.29              
ATOM   2837 2HH2 ARG A 175     105.987 106.586  78.171  1.00  4.29              
ATOM   2838  C   ARG A 175     108.856 101.606  83.429  1.00  4.29              
ATOM   2839  O   ARG A 175     108.201 102.178  84.292  1.00  4.29              
ATOM   2840  N   GLN A 176     108.519 100.434  82.892  1.00  4.19              
ATOM   2841  H   GLN A 176     109.159 100.003  82.247  1.00  4.19              
ATOM   2842  CA  GLN A 176     107.348  99.674  83.325  1.00  4.19              
ATOM   2843  HA  GLN A 176     106.593 100.382  83.666  1.00  4.19              
ATOM   2844  CB  GLN A 176     106.744  98.861  82.166  1.00  4.19              
ATOM   2845  HB1 GLN A 176     105.827  98.388  82.520  1.00  4.19              
ATOM   2846  HB2 GLN A 176     107.438  98.067  81.882  1.00  4.19              
ATOM   2847  CG  GLN A 176     106.395  99.692  80.916  1.00  4.19              
ATOM   2848  HG1 GLN A 176     105.718  99.109  80.293  1.00  4.19              
ATOM   2849  HG2 GLN A 176     107.311  99.862  80.349  1.00  4.19              
ATOM   2850  CD  GLN A 176     105.751 101.052  81.197  1.00  4.19              
ATOM   2851  OE1 GLN A 176     106.168 102.070  80.657  1.00  4.19              
ATOM   2852  NE2 GLN A 176     104.749 101.159  82.044  1.00  4.19              
ATOM   2853 1HE2 GLN A 176     104.435 100.354  82.571  1.00  4.19              
ATOM   2854 2HE2 GLN A 176     104.367 102.071  82.223  1.00  4.19              
ATOM   2855  C   GLN A 176     107.618  98.803  84.556  1.00  4.19              
ATOM   2856  O   GLN A 176     106.694  98.135  84.989  1.00  4.19              
ATOM   2857  N   LEU A 177     108.837  98.786  85.111  1.00  4.09              
ATOM   2858  H   LEU A 177     109.576  99.360  84.734  1.00  4.09              
ATOM   2859  CA  LEU A 177     109.181  97.865  86.192  1.00  4.09              
ATOM   2860  HA  LEU A 177     108.732  96.916  85.921  1.00  4.09              
ATOM   2861  CB  LEU A 177     110.689  97.599  86.255  1.00  4.09              
ATOM   2862  HB1 LEU A 177     111.206  98.506  86.569  1.00  4.09              
ATOM   2863  HB2 LEU A 177     111.017  97.334  85.259  1.00  4.09              
ATOM   2864  CG  LEU A 177     111.069  96.439  87.193  1.00  4.09              
ATOM   2865  HG  LEU A 177     110.857  96.727  88.220  1.00  4.09              
ATOM   2866  CD1 LEU A 177     110.345  95.127  86.896  1.00  4.09              
ATOM   2867 1HD1 LEU A 177     110.741  94.347  87.538  1.00  4.09              
ATOM   2868 2HD1 LEU A 177     109.295  95.234  87.149  1.00  4.09              
ATOM   2869 3HD1 LEU A 177     110.458  94.856  85.847  1.00  4.09              
ATOM   2870  CD2 LEU A 177     112.566  96.176  87.055  1.00  4.09              
ATOM   2871 1HD2 LEU A 177     112.876  95.427  87.780  1.00  4.09              
ATOM   2872 2HD2 LEU A 177     112.789  95.814  86.052  1.00  4.09              
ATOM   2873 3HD2 LEU A 177     113.107  97.102  87.236  1.00  4.09              
ATOM   2874  C   LEU A 177     108.581  98.245  87.557  1.00  4.09              
ATOM   2875  O   LEU A 177     109.180  98.968  88.357  1.00  4.09              
ATOM   2876  N   ASP A 178     107.383  97.734  87.800  1.00  4.05              
ATOM   2877  H   ASP A 178     106.945  97.171  87.086  1.00  4.05              
ATOM   2878  CA  ASP A 178     106.607  97.994  88.996  1.00  4.05              
ATOM   2879  HA  ASP A 178     106.753  99.034  89.294  1.00  4.05              
ATOM   2880  CB  ASP A 178     105.116  97.801  88.720  1.00  4.05              
ATOM   2881  HB1 ASP A 178     104.580  97.790  89.671  1.00  4.05              
ATOM   2882  HB2 ASP A 178     104.997  96.824  88.258  1.00  4.05              
ATOM   2883  CG  ASP A 178     104.463  98.877  87.848  1.00  4.05              
ATOM   2884  OD1 ASP A 178     104.824 100.071  87.985  1.00  4.05              
ATOM   2885  OD2 ASP A 178     103.546  98.475  87.087  1.00  4.05              
ATOM   2886  C   ASP A 178     106.972  97.133  90.206  1.00  4.05              
ATOM   2887  O   ASP A 178     107.025  97.714  91.284  1.00  4.05              
ATOM   2888  N   GLU A 179     107.275  95.822  90.115  1.00  3.52              
ATOM   2889  H   GLU A 179     107.243  95.339  89.219  1.00  3.52              
ATOM   2890  CA  GLU A 179     107.756  95.148  91.344  1.00  3.52              
ATOM   2891  HA  GLU A 179     107.900  95.863  92.148  1.00  3.52              
ATOM   2892  CB  GLU A 179     106.792  94.096  91.906  1.00  3.52              
ATOM   2893  HB1 GLU A 179     107.200  93.762  92.862  1.00  3.52              
ATOM   2894  HB2 GLU A 179     106.792  93.231  91.252  1.00  3.52              
ATOM   2895  CG  GLU A 179     105.360  94.581  92.181  1.00  3.52              
ATOM   2896  HG1 GLU A 179     105.366  95.644  92.428  1.00  3.52              
ATOM   2897  HG2 GLU A 179     104.980  94.045  93.055  1.00  3.52              
ATOM   2898  CD  GLU A 179     104.420  94.302  91.009  1.00  3.52              
ATOM   2899  OE1 GLU A 179     103.595  95.175  90.653  1.00  3.52              
ATOM   2900  OE2 GLU A 179     104.462  93.178  90.452  1.00  3.52              
ATOM   2901  C   GLU A 179     109.123  94.532  91.141  1.00  3.52              
ATOM   2902  O   GLU A 179     109.514  94.235  90.019  1.00  3.52              
ATOM   2903  N   LEU A 180     109.843  94.307  92.237  1.00  3.46              
ATOM   2904  H   LEU A 180     109.492  94.612  93.143  1.00  3.46              
ATOM   2905  CA  LEU A 180     111.007  93.443  92.233  1.00  3.46              
ATOM   2906  HA  LEU A 180     110.883  92.739  91.431  1.00  3.46              
ATOM   2907  CB  LEU A 180     112.323  94.246  92.055  1.00  3.46              
ATOM   2908  HB1 LEU A 180     113.121  93.504  92.115  1.00  3.46              
ATOM   2909  HB2 LEU A 180     112.452  94.907  92.914  1.00  3.46              
ATOM   2910  CG  LEU A 180     112.572  95.078  90.779  1.00  3.46              
ATOM   2911  HG  LEU A 180     112.185  94.546  89.912  1.00  3.46              
ATOM   2912  CD1 LEU A 180     111.981  96.494  90.835  1.00  3.46              
ATOM   2913 1HD1 LEU A 180     110.896  96.450  90.793  1.00  3.46              
ATOM   2914 2HD1 LEU A 180     112.284  97.001  91.749  1.00  3.46              
ATOM   2915 3HD1 LEU A 180     112.320  97.077  89.981  1.00  3.46              
ATOM   2916  CD2 LEU A 180     114.086  95.264  90.595  1.00  3.46              
ATOM   2917 1HD2 LEU A 180     114.284  95.812  89.677  1.00  3.46              
ATOM   2918 2HD2 LEU A 180     114.498  95.815  91.441  1.00  3.46              
ATOM   2919 3HD2 LEU A 180     114.574  94.292  90.527  1.00  3.46              
ATOM   2920  C   LEU A 180     111.108  92.723  93.568  1.00  3.46              
ATOM   2921  O   LEU A 180     111.284  93.353  94.614  1.00  3.46              
ATOM   2922  N   THR A 181     111.064  91.399  93.538  1.00  3.50              
ATOM   2923  H   THR A 181     110.996  90.932  92.643  1.00  3.50              
ATOM   2924  CA  THR A 181     111.220  90.641  94.800  1.00  3.50              
ATOM   2925  HA  THR A 181     110.901  91.243  95.646  1.00  3.50              
ATOM   2926  CB  THR A 181     110.320  89.403  94.756  1.00  3.50              
ATOM   2927  HB  THR A 181     110.303  89.010  93.742  1.00  3.50              
ATOM   2928  CG2 THR A 181     110.697  88.283  95.719  1.00  3.50              
ATOM   2929 1HG2 THR A 181     109.933  87.506  95.692  1.00  3.50              
ATOM   2930 2HG2 THR A 181     111.647  87.846  95.415  1.00  3.50              
ATOM   2931 3HG2 THR A 181     110.766  88.683  96.731  1.00  3.50              
ATOM   2932  OG1 THR A 181     109.028  89.796  95.135  1.00  3.50              
ATOM   2933  HG1 THR A 181     108.415  89.336  94.543  1.00  3.50              
ATOM   2934  C   THR A 181     112.689  90.303  94.986  1.00  3.50              
ATOM   2935  O   THR A 181     113.318  89.853  94.041  1.00  3.50              
ATOM   2936  N   PHE A 182     113.258  90.511  96.169  1.00  4.05              
ATOM   2937  H   PHE A 182     112.689  90.939  96.893  1.00  4.05              
ATOM   2938  CA  PHE A 182     114.702  90.498  96.430  1.00  4.05              
ATOM   2939  HA  PHE A 182     115.161  89.908  95.642  1.00  4.05              
ATOM   2940  CB  PHE A 182     115.236  91.947  96.304  1.00  4.05              
ATOM   2941  HB1 PHE A 182     115.470  92.358  97.282  1.00  4.05              
ATOM   2942  HB2 PHE A 182     114.453  92.590  95.898  1.00  4.05              
ATOM   2943  CG  PHE A 182     116.436  92.098  95.387  1.00  4.05              
ATOM   2944  CD1 PHE A 182     116.278  91.904  94.002  1.00  4.05              
ATOM   2945  HD1 PHE A 182     115.304  91.668  93.593  1.00  4.05              
ATOM   2946  CE1 PHE A 182     117.376  92.056  93.138  1.00  4.05              
ATOM   2947  HE1 PHE A 182     117.243  91.941  92.071  1.00  4.05              
ATOM   2948  CZ  PHE A 182     118.639  92.395  93.652  1.00  4.05              
ATOM   2949  HZ  PHE A 182     119.475  92.522  92.976  1.00  4.05              
ATOM   2950  CE2 PHE A 182     118.798  92.607  95.032  1.00  4.05              
ATOM   2951  HE2 PHE A 182     119.761  92.908  95.425  1.00  4.05              
ATOM   2952  CD2 PHE A 182     117.696  92.471  95.895  1.00  4.05              
ATOM   2953  HD2 PHE A 182     117.824  92.656  96.950  1.00  4.05              
ATOM   2954  C   PHE A 182     115.002  89.786  97.759  1.00  4.05              
ATOM   2955  O   PHE A 182     115.427  90.399  98.748  1.00  4.05              
ATOM   2956  N   VAL A 183     114.721  88.472  97.798  1.00  4.07              
ATOM   2957  H   VAL A 183     114.445  88.006  96.941  1.00  4.07              
ATOM   2958  CA  VAL A 183     114.554  87.756  99.096  1.00  4.07              
ATOM   2959  HA  VAL A 183     114.975  88.371  99.891  1.00  4.07              
ATOM   2960  CB  VAL A 183     113.069  87.535  99.454  1.00  4.07              
ATOM   2961  HB  VAL A 183     113.030  87.010 100.409  1.00  4.07              
ATOM   2962  CG1 VAL A 183     112.326  88.861  99.654  1.00  4.07              
ATOM   2963 1HG1 VAL A 183     111.316  88.669 100.011  1.00  4.07              
ATOM   2964 2HG1 VAL A 183     112.846  89.476 100.390  1.00  4.07              
ATOM   2965 3HG1 VAL A 183     112.263  89.403  98.713  1.00  4.07              
ATOM   2966  CG2 VAL A 183     112.336  86.669  98.423  1.00  4.07              
ATOM   2967 1HG2 VAL A 183     111.276  86.607  98.671  1.00  4.07              
ATOM   2968 2HG2 VAL A 183     112.451  87.091  97.429  1.00  4.07              
ATOM   2969 3HG2 VAL A 183     112.748  85.661  98.425  1.00  4.07              
ATOM   2970  C   VAL A 183     115.294  86.430  99.187  1.00  4.07              
ATOM   2971  O   VAL A 183     115.552  85.811  98.167  1.00  4.07              
ATOM   2972  N   GLY A 184     115.716  86.001 100.379  1.00  4.26              
ATOM   2973  H   GLY A 184     115.473  86.539 101.199  1.00  4.26              
ATOM   2974  CA  GLY A 184     116.981  85.252 100.441  1.00  4.26              
ATOM   2975  HA1 GLY A 184     116.932  84.372  99.799  1.00  4.26              
ATOM   2976  HA2 GLY A 184     117.176  84.932 101.465  1.00  4.26              
ATOM   2977  C   GLY A 184     118.109  86.155  99.995  1.00  4.26              
ATOM   2978  O   GLY A 184     117.996  87.367 100.133  1.00  4.26              
ATOM   2979  N   GLY A 185     119.158  85.627  99.373  1.00  4.19              
ATOM   2980  H   GLY A 185     119.243  84.623  99.300  1.00  4.19              
ATOM   2981  CA  GLY A 185     120.296  86.466  98.985  1.00  4.19              
ATOM   2982  HA1 GLY A 185     119.987  87.278  98.343  1.00  4.19              
ATOM   2983  HA2 GLY A 185     120.999  85.846  98.436  1.00  4.19              
ATOM   2984  C   GLY A 185     121.056  86.982 100.195  1.00  4.19              
ATOM   2985  O   GLY A 185     120.877  86.489 101.306  1.00  4.19              
ATOM   2986  N   VAL A 186     121.991  87.900  99.964  1.00  4.16              
ATOM   2987  H   VAL A 186     122.110  88.296  99.039  1.00  4.16              
ATOM   2988  CA  VAL A 186     123.029  88.188 100.958  1.00  4.16              
ATOM   2989  HA  VAL A 186     122.558  88.261 101.940  1.00  4.16              
ATOM   2990  CB  VAL A 186     124.035  87.001 101.021  1.00  4.16              
ATOM   2991  HB  VAL A 186     123.449  86.104 101.215  1.00  4.16              
ATOM   2992  CG1 VAL A 186     124.798  86.719  99.714  1.00  4.16              
ATOM   2993 1HG1 VAL A 186     125.304  85.756  99.794  1.00  4.16              
ATOM   2994 2HG1 VAL A 186     124.112  86.681  98.871  1.00  4.16              
ATOM   2995 3HG1 VAL A 186     125.545  87.490  99.529  1.00  4.16              
ATOM   2996  CG2 VAL A 186     125.016  87.094 102.197  1.00  4.16              
ATOM   2997 1HG2 VAL A 186     125.561  86.154 102.286  1.00  4.16              
ATOM   2998 2HG2 VAL A 186     125.726  87.906 102.052  1.00  4.16              
ATOM   2999 3HG2 VAL A 186     124.461  87.264 103.120  1.00  4.16              
ATOM   3000  C   VAL A 186     123.681  89.542 100.696  1.00  4.16              
ATOM   3001  O   VAL A 186     124.893  89.667 100.508  1.00  4.16              
ATOM   3002  N   LEU A 187     122.858  90.597 100.696  1.00  4.24              
ATOM   3003  H   LEU A 187     121.884  90.438 100.897  1.00  4.24              
ATOM   3004  CA  LEU A 187     123.420  91.898 101.037  1.00  4.24              
ATOM   3005  HA  LEU A 187     124.199  92.147 100.316  1.00  4.24              
ATOM   3006  CB  LEU A 187     122.359  93.013 101.057  1.00  4.24              
ATOM   3007  HB1 LEU A 187     122.549  93.650 101.923  1.00  4.24              
ATOM   3008  HB2 LEU A 187     121.360  92.607 101.188  1.00  4.24              
ATOM   3009  CG  LEU A 187     122.438  93.901  99.807  1.00  4.24              
ATOM   3010  HG  LEU A 187     123.485  94.127  99.603  1.00  4.24              
ATOM   3011  CD1 LEU A 187     121.832  93.233  98.571  1.00  4.24              
ATOM   3012 1HD1 LEU A 187     122.118  93.792  97.690  1.00  4.24              
ATOM   3013 2HD1 LEU A 187     122.210  92.216  98.468  1.00  4.24              
ATOM   3014 3HD1 LEU A 187     120.747  93.235  98.636  1.00  4.24              
ATOM   3015  CD2 LEU A 187     121.732  95.222 100.087  1.00  4.24              
ATOM   3016 1HD2 LEU A 187     121.899  95.896  99.258  1.00  4.24              
ATOM   3017 2HD2 LEU A 187     120.666  95.067 100.240  1.00  4.24              
ATOM   3018 3HD2 LEU A 187     122.164  95.685 100.974  1.00  4.24              
ATOM   3019  C   LEU A 187     124.094  91.781 102.418  1.00  4.24              
ATOM   3020  O   LEU A 187     123.691  90.984 103.270  1.00  4.24              
ATOM   3021  N   ARG A 188     125.071  92.653 102.655  1.00  4.34              
ATOM   3022  H   ARG A 188     125.337  93.251 101.883  1.00  4.34              
ATOM   3023  CA  ARG A 188     125.267  93.185 104.001  1.00  4.34              
ATOM   3024  HA  ARG A 188     124.476  92.816 104.659  1.00  4.34              
ATOM   3025  CB  ARG A 188     126.607  92.787 104.642  1.00  4.34              
ATOM   3026  HB1 ARG A 188     126.789  93.438 105.499  1.00  4.34              
ATOM   3027  HB2 ARG A 188     127.425  92.901 103.929  1.00  4.34              
ATOM   3028  CG  ARG A 188     126.524  91.335 105.141  1.00  4.34              
ATOM   3029  HG1 ARG A 188     126.499  90.660 104.287  1.00  4.34              
ATOM   3030  HG2 ARG A 188     125.590  91.204 105.688  1.00  4.34              
ATOM   3031  CD  ARG A 188     127.665  90.957 106.101  1.00  4.34              
ATOM   3032  HD1 ARG A 188     127.431  89.994 106.558  1.00  4.34              
ATOM   3033  HD2 ARG A 188     127.700  91.691 106.907  1.00  4.34              
ATOM   3034  NE  ARG A 188     128.996  90.896 105.464  1.00  4.34              
ATOM   3035  HE  ARG A 188     129.659  91.588 105.776  1.00  4.34              
ATOM   3036  CZ  ARG A 188     129.426  89.975 104.621  1.00  4.34              
ATOM   3037  NH1 ARG A 188     130.663  89.986 104.211  1.00  4.34              
ATOM   3038 1HH1 ARG A 188     131.295  90.689 104.551  1.00  4.34              
ATOM   3039 2HH1 ARG A 188     130.966  89.310 103.537  1.00  4.34              
ATOM   3040  NH2 ARG A 188     128.644  89.031 104.171  1.00  4.34              
ATOM   3041 1HH2 ARG A 188     127.689  89.020 104.494  1.00  4.34              
ATOM   3042 2HH2 ARG A 188     128.954  88.361 103.491  1.00  4.34              
ATOM   3043  C   ARG A 188     124.978  94.671 103.927  1.00  4.34              
ATOM   3044  O   ARG A 188     123.822  95.053 104.064  1.00  4.34              
ATOM   3045  N   SER A 189     125.971  95.481 103.602  1.00  4.15              
ATOM   3046  H   SER A 189     126.913  95.136 103.593  1.00  4.15              
ATOM   3047  CA  SER A 189     125.782  96.923 103.486  1.00  4.15              
ATOM   3048  HA  SER A 189     125.278  97.264 104.391  1.00  4.15              
ATOM   3049  CB  SER A 189     127.140  97.629 103.444  1.00  4.15              
ATOM   3050  HB1 SER A 189     126.997  98.708 103.520  1.00  4.15              
ATOM   3051  HB2 SER A 189     127.648  97.395 102.508  1.00  4.15              
ATOM   3052  OG  SER A 189     127.923  97.185 104.534  1.00  4.15              
ATOM   3053  HG  SER A 189     127.499  97.575 105.331  1.00  4.15              
ATOM   3054  C   SER A 189     124.917  97.381 102.314  1.00  4.15              
ATOM   3055  O   SER A 189     124.727  96.656 101.333  1.00  4.15              
ATOM   3056  N   TYR A 190     124.420  98.613 102.425  1.00  4.11              
ATOM   3057  H   TYR A 190     124.606  99.115 103.295  1.00  4.11              
ATOM   3058  CA  TYR A 190     123.469  99.240 101.512  1.00  4.11              
ATOM   3059  HA  TYR A 190     122.940  98.457 100.971  1.00  4.11              
ATOM   3060  CB  TYR A 190     122.469 100.054 102.369  1.00  4.11              
ATOM   3061  HB1 TYR A 190     122.952 100.962 102.731  1.00  4.11              
ATOM   3062  HB2 TYR A 190     122.259  99.489 103.267  1.00  4.11              
ATOM   3063  CG  TYR A 190     121.132 100.461 101.778  1.00  4.11              
ATOM   3064  CD1 TYR A 190     120.641  99.945 100.563  1.00  4.11              
ATOM   3065  HD1 TYR A 190     121.251  99.296  99.959  1.00  4.11              
ATOM   3066  CE1 TYR A 190     119.332 100.257 100.145  1.00  4.11              
ATOM   3067  HE1 TYR A 190     118.931  99.852  99.231  1.00  4.11              
ATOM   3068  CZ  TYR A 190     118.519 101.102 100.927  1.00  4.11              
ATOM   3069  OH  TYR A 190     117.250 101.375 100.522  1.00  4.11              
ATOM   3070  HH  TYR A 190     116.790 101.980 101.107  1.00  4.11              
ATOM   3071  CE2 TYR A 190     119.027 101.653 102.121  1.00  4.11              
ATOM   3072  HE2 TYR A 190     118.406 102.282 102.735  1.00  4.11              
ATOM   3073  CD2 TYR A 190     120.324 101.319 102.546  1.00  4.11              
ATOM   3074  HD2 TYR A 190     120.685 101.674 103.502  1.00  4.11              
ATOM   3075  C   TYR A 190     124.152 100.170 100.518  1.00  4.11              
ATOM   3076  O   TYR A 190     124.093  99.899  99.321  1.00  4.11              
ATOM   3077  N   GLU A 191     124.831 101.203 101.041  1.00  4.49              
ATOM   3078  H   GLU A 191     124.803 101.281 102.049  1.00  4.49              
ATOM   3079  CA  GLU A 191     125.543 102.289 100.350  1.00  4.49              
ATOM   3080  HA  GLU A 191     126.032 102.887 101.117  1.00  4.49              
ATOM   3081  CB  GLU A 191     126.678 101.657  99.520  1.00  4.49              
ATOM   3082  HB1 GLU A 191     126.230 101.083  98.712  1.00  4.49              
ATOM   3083  HB2 GLU A 191     127.227 100.955 100.151  1.00  4.49              
ATOM   3084  CG  GLU A 191     127.693 102.619  98.890  1.00  4.49              
ATOM   3085  HG1 GLU A 191     128.410 102.948  99.645  1.00  4.49              
ATOM   3086  HG2 GLU A 191     127.180 103.497  98.493  1.00  4.49              
ATOM   3087  CD  GLU A 191     128.406 101.886  97.748  1.00  4.49              
ATOM   3088  OE1 GLU A 191     129.075 100.858  98.004  1.00  4.49              
ATOM   3089  OE2 GLU A 191     128.125 102.190  96.562  1.00  4.49              
ATOM   3090  C   GLU A 191     124.682 103.245  99.503  1.00  4.49              
ATOM   3091  O   GLU A 191     124.028 102.823  98.556  1.00  4.49              
ATOM   3092  N   ASN A 192     124.774 104.553  99.772  1.00  4.58              
ATOM   3093  H   ASN A 192     125.249 104.791 100.644  1.00  4.58              
ATOM   3094  CA  ASN A 192     124.213 105.663  98.979  1.00  4.58              
ATOM   3095  HA  ASN A 192     123.154 105.750  99.144  1.00  4.58              
ATOM   3096  CB  ASN A 192     124.865 106.962  99.521  1.00  4.58              
ATOM   3097  HB1 ASN A 192     125.948 106.861  99.471  1.00  4.58              
ATOM   3098  HB2 ASN A 192     124.594 107.080 100.570  1.00  4.58              
ATOM   3099  CG  ASN A 192     124.511 108.238  98.766  1.00  4.58              
ATOM   3100  OD1 ASN A 192     124.873 108.400  97.618  1.00  4.58              
ATOM   3101  ND2 ASN A 192     123.878 109.213  99.390  1.00  4.58              
ATOM   3102 1HD2 ASN A 192     123.693 109.191 100.374  1.00  4.58              
ATOM   3103 2HD2 ASN A 192     123.696 110.051  98.854  1.00  4.58              
ATOM   3104  C   ASN A 192     124.345 105.466  97.461  1.00  4.58              
ATOM   3105  O   ASN A 192     123.339 105.391  96.752  1.00  4.58              
ATOM   3106  N   GLY A 193     125.583 105.271  96.998  1.00  4.57              
ATOM   3107  H   GLY A 193     126.339 105.321  97.659  1.00  4.57              
ATOM   3108  CA  GLY A 193     125.912 105.010  95.602  1.00  4.57              
ATOM   3109  HA1 GLY A 193     126.942 104.657  95.549  1.00  4.57              
ATOM   3110  HA2 GLY A 193     125.831 105.941  95.041  1.00  4.57              
ATOM   3111  C   GLY A 193     125.020 103.955  94.939  1.00  4.57              
ATOM   3112  O   GLY A 193     124.529 104.152  93.818  1.00  4.57              
ATOM   3113  N   SER A 194     124.740 102.868  95.658  1.00  4.38              
ATOM   3114  H   SER A 194     125.057 102.834  96.620  1.00  4.38              
ATOM   3115  CA  SER A 194     123.904 101.772  95.183  1.00  4.38              
ATOM   3116  HA  SER A 194     124.439 101.272  94.378  1.00  4.38              
ATOM   3117  CB  SER A 194     123.658 100.737  96.271  1.00  4.38              
ATOM   3118  HB1 SER A 194     123.013  99.962  95.885  1.00  4.38              
ATOM   3119  HB2 SER A 194     123.136 101.194  97.109  1.00  4.38              
ATOM   3120  OG  SER A 194     124.868 100.146  96.700  1.00  4.38              
ATOM   3121  HG  SER A 194     124.739 100.063  97.666  1.00  4.38              
ATOM   3122  C   SER A 194     122.567 102.220  94.593  1.00  4.38              
ATOM   3123  O   SER A 194     122.129 101.678  93.576  1.00  4.38              
ATOM   3124  N   PHE A 195     121.943 103.239  95.183  1.00  4.41              
ATOM   3125  H   PHE A 195     122.401 103.731  95.948  1.00  4.41              
ATOM   3126  CA  PHE A 195     120.599 103.660  94.803  1.00  4.41              
ATOM   3127  HA  PHE A 195     120.112 102.817  94.313  1.00  4.41              
ATOM   3128  CB  PHE A 195     119.783 103.955  96.075  1.00  4.41              
ATOM   3129  HB1 PHE A 195     119.377 104.968  96.032  1.00  4.41              
ATOM   3130  HB2 PHE A 195     120.435 103.922  96.947  1.00  4.41              
ATOM   3131  CG  PHE A 195     118.647 102.969  96.288  1.00  4.41              
ATOM   3132  CD1 PHE A 195     117.311 103.381  96.123  1.00  4.41              
ATOM   3133  HD1 PHE A 195     117.084 104.407  95.869  1.00  4.41              
ATOM   3134  CE1 PHE A 195     116.261 102.463  96.296  1.00  4.41              
ATOM   3135  HE1 PHE A 195     115.242 102.796  96.176  1.00  4.41              
ATOM   3136  CZ  PHE A 195     116.538 101.126  96.630  1.00  4.41              
ATOM   3137  HZ  PHE A 195     115.728 100.425  96.780  1.00  4.41              
ATOM   3138  CE2 PHE A 195     117.870 100.704  96.784  1.00  4.41              
ATOM   3139  HE2 PHE A 195     118.080  99.674  97.032  1.00  4.41              
ATOM   3140  CD2 PHE A 195     118.923 101.626  96.620  1.00  4.41              
ATOM   3141  HD2 PHE A 195     119.945 101.303  96.753  1.00  4.41              
ATOM   3142  C   PHE A 195     120.525 104.791  93.770  1.00  4.41              
ATOM   3143  O   PHE A 195     119.412 105.164  93.397  1.00  4.41              
ATOM   3144  N   GLN A 196     121.662 105.240  93.206  1.00  4.47              
ATOM   3145  H   GLN A 196     122.545 104.918  93.584  1.00  4.47              
ATOM   3146  CA  GLN A 196     121.673 106.296  92.164  1.00  4.47              
ATOM   3147  HA  GLN A 196     121.419 107.243  92.650  1.00  4.47              
ATOM   3148  CB  GLN A 196     123.085 106.427  91.575  1.00  4.47              
ATOM   3149  HB1 GLN A 196     123.037 107.006  90.651  1.00  4.47              
ATOM   3150  HB2 GLN A 196     123.453 105.430  91.327  1.00  4.47              
ATOM   3151  CG  GLN A 196     124.076 107.136  92.507  1.00  4.47              
ATOM   3152  HG1 GLN A 196     124.030 106.708  93.508  1.00  4.47              
ATOM   3153  HG2 GLN A 196     123.818 108.194  92.578  1.00  4.47              
ATOM   3154  CD  GLN A 196     125.492 106.994  91.962  1.00  4.47              
ATOM   3155  OE1 GLN A 196     126.044 107.857  91.304  1.00  4.47              
ATOM   3156  NE2 GLN A 196     126.116 105.849  92.131  1.00  4.47              
ATOM   3157 1HE2 GLN A 196     125.657 105.117  92.658  1.00  4.47              
ATOM   3158 2HE2 GLN A 196     127.049 105.790  91.767  1.00  4.47              
ATOM   3159  C   GLN A 196     120.661 106.122  91.019  1.00  4.47              
ATOM   3160  O   GLN A 196     120.281 107.068  90.329  1.00  4.47              
ATOM   3161  N   THR A 197     120.238 104.889  90.762  1.00  4.36              
ATOM   3162  H   THR A 197     120.550 104.167  91.398  1.00  4.36              
ATOM   3163  CA  THR A 197     119.274 104.503  89.729  1.00  4.36              
ATOM   3164  HA  THR A 197     119.679 104.823  88.776  1.00  4.36              
ATOM   3165  CB  THR A 197     119.153 102.971  89.678  1.00  4.36              
ATOM   3166  HB  THR A 197     118.228 102.673  89.183  1.00  4.36              
ATOM   3167  CG2 THR A 197     120.319 102.395  88.881  1.00  4.36              
ATOM   3168 1HG2 THR A 197     120.093 101.363  88.627  1.00  4.36              
ATOM   3169 2HG2 THR A 197     120.455 102.951  87.955  1.00  4.36              
ATOM   3170 3HG2 THR A 197     121.239 102.446  89.465  1.00  4.36              
ATOM   3171  OG1 THR A 197     119.199 102.405  90.972  1.00  4.36              
ATOM   3172  HG1 THR A 197     118.606 102.899  91.554  1.00  4.36              
ATOM   3173  C   THR A 197     117.877 105.083  89.770  1.00  4.36              
ATOM   3174  O   THR A 197     117.141 104.817  88.813  1.00  4.36              
ATOM   3175  N   ILE A 198     117.478 105.832  90.802  1.00  4.74              
ATOM   3176  H   ILE A 198     118.127 106.093  91.539  1.00  4.74              
ATOM   3177  CA  ILE A 198     116.102 106.363  90.813  1.00  4.74              
ATOM   3178  HA  ILE A 198     115.431 105.509  90.722  1.00  4.74              
ATOM   3179  CB  ILE A 198     115.742 107.066  92.139  1.00  4.74              
ATOM   3180  HB  ILE A 198     114.704 107.392  92.060  1.00  4.74              
ATOM   3181  CG2 ILE A 198     115.819 106.051  93.296  1.00  4.74              
ATOM   3182 1HG2 ILE A 198     115.370 106.471  94.198  1.00  4.74              
ATOM   3183 2HG2 ILE A 198     115.271 105.142  93.046  1.00  4.74              
ATOM   3184 3HG2 ILE A 198     116.858 105.798  93.511  1.00  4.74              
ATOM   3185  CG1 ILE A 198     116.609 108.310  92.398  1.00  4.74              
ATOM   3186 1HG1 ILE A 198     116.565 108.971  91.533  1.00  4.74              
ATOM   3187 2HG1 ILE A 198     117.646 108.006  92.541  1.00  4.74              
ATOM   3188  CD1 ILE A 198     116.149 109.114  93.618  1.00  4.74              
ATOM   3189  HD1 ILE A 198     115.090 109.359  93.528  1.00  4.74              
ATOM   3190  HD2 ILE A 198     116.320 108.552  94.536  1.00  4.74              
ATOM   3191  HD3 ILE A 198     116.722 110.036  93.659  1.00  4.74              
ATOM   3192  C   ILE A 198     115.875 107.237  89.565  1.00  4.74              
ATOM   3193  O   ILE A 198     116.798 107.826  88.987  1.00  4.74              
ATOM   3194  N   GLN A 199     114.635 107.266  89.091  1.00  4.76              
ATOM   3195  H   GLN A 199     113.903 106.808  89.617  1.00  4.76              
ATOM   3196  CA  GLN A 199     114.229 108.062  87.936  1.00  4.76              
ATOM   3197  HA  GLN A 199     114.956 108.856  87.796  1.00  4.76              
ATOM   3198  CB  GLN A 199     114.206 107.236  86.630  1.00  4.76              
ATOM   3199  HB1 GLN A 199     113.730 107.841  85.858  1.00  4.76              
ATOM   3200  HB2 GLN A 199     113.617 106.329  86.773  1.00  4.76              
ATOM   3201  CG  GLN A 199     115.624 106.868  86.148  1.00  4.76              
ATOM   3202  HG1 GLN A 199     116.010 106.056  86.761  1.00  4.76              
ATOM   3203  HG2 GLN A 199     116.275 107.731  86.288  1.00  4.76              
ATOM   3204  CD  GLN A 199     115.699 106.445  84.678  1.00  4.76              
ATOM   3205  OE1 GLN A 199     115.056 105.507  84.224  1.00  4.76              
ATOM   3206  NE2 GLN A 199     116.516 107.094  83.877  1.00  4.76              
ATOM   3207 1HE2 GLN A 199     117.021 107.901  84.204  1.00  4.76              
ATOM   3208 2HE2 GLN A 199     116.541 106.816  82.908  1.00  4.76              
ATOM   3209  C   GLN A 199     112.862 108.666  88.274  1.00  4.76              
ATOM   3210  O   GLN A 199     111.985 107.870  88.605  1.00  4.76              
ATOM   3211  N   PRO A 200     112.674 110.006  88.233  1.00  4.64              
ATOM   3212  CD  PRO A 200     113.694 110.984  87.847  1.00  4.64              
ATOM   3213  HD1 PRO A 200     113.795 110.996  86.761  1.00  4.64              
ATOM   3214  HD2 PRO A 200     114.657 110.776  88.315  1.00  4.64              
ATOM   3215  CG  PRO A 200     113.221 112.351  88.334  1.00  4.64              
ATOM   3216  HG1 PRO A 200     113.521 113.151  87.656  1.00  4.64              
ATOM   3217  HG2 PRO A 200     113.603 112.535  89.340  1.00  4.64              
ATOM   3218  CB  PRO A 200     111.711 112.190  88.387  1.00  4.64              
ATOM   3219  HB1 PRO A 200     111.293 112.339  87.390  1.00  4.64              
ATOM   3220  HB2 PRO A 200     111.257 112.880  89.099  1.00  4.64              
ATOM   3221  CA  PRO A 200     111.533 110.731  88.818  1.00  4.64              
ATOM   3222  HA  PRO A 200     111.658 110.687  89.901  1.00  4.64              
ATOM   3223  C   PRO A 200     110.084 110.301  88.540  1.00  4.64              
ATOM   3224  O   PRO A 200     109.158 110.909  89.073  1.00  4.64              
ATOM   3225  N   ILE A 201     109.865 109.270  87.729  1.00  4.62              
ATOM   3226  H   ILE A 201     110.672 108.759  87.405  1.00  4.62              
ATOM   3227  CA  ILE A 201     108.579 108.607  87.603  1.00  4.62              
ATOM   3228  HA  ILE A 201     107.964 108.850  88.472  1.00  4.62              
ATOM   3229  CB  ILE A 201     107.822 109.080  86.328  1.00  4.62              
ATOM   3230  HB  ILE A 201     108.428 108.820  85.458  1.00  4.62              
ATOM   3231  CG2 ILE A 201     106.468 108.347  86.198  1.00  4.62              
ATOM   3232 1HG2 ILE A 201     105.961 108.641  85.279  1.00  4.62              
ATOM   3233 2HG2 ILE A 201     106.603 107.267  86.151  1.00  4.62              
ATOM   3234 3HG2 ILE A 201     105.829 108.594  87.048  1.00  4.62              
ATOM   3235  CG1 ILE A 201     107.604 110.614  86.309  1.00  4.62              
ATOM   3236 1HG1 ILE A 201     108.571 111.112  86.377  1.00  4.62              
ATOM   3237 2HG1 ILE A 201     107.011 110.908  87.177  1.00  4.62              
ATOM   3238  CD1 ILE A 201     106.929 111.157  85.042  1.00  4.62              
ATOM   3239  HD1 ILE A 201     106.974 112.247  85.053  1.00  4.62              
ATOM   3240  HD2 ILE A 201     107.447 110.790  84.156  1.00  4.62              
ATOM   3241  HD3 ILE A 201     105.881 110.861  85.008  1.00  4.62              
ATOM   3242  C   ILE A 201     108.793 107.095  87.546  1.00  4.62              
ATOM   3243  O   ILE A 201     109.536 106.559  86.708  1.00  4.62              
ATOM   3244  N   ARG A 202     108.018 106.465  88.424  1.00  4.31              
ATOM   3245  H   ARG A 202     107.628 107.062  89.144  1.00  4.31              
ATOM   3246  CA  ARG A 202     107.530 105.093  88.513  1.00  4.31              
ATOM   3247  HA  ARG A 202     106.502 105.108  88.145  1.00  4.31              
ATOM   3248  CB  ARG A 202     108.263 104.047  87.635  1.00  4.31              
ATOM   3249  HB1 ARG A 202     108.359 104.425  86.618  1.00  4.31              
ATOM   3250  HB2 ARG A 202     107.631 103.161  87.552  1.00  4.31              
ATOM   3251  CG  ARG A 202     109.628 103.594  88.186  1.00  4.31              
ATOM   3252  HG1 ARG A 202     109.476 102.944  89.045  1.00  4.31              
ATOM   3253  HG2 ARG A 202     110.212 104.458  88.505  1.00  4.31              
ATOM   3254  CD  ARG A 202     110.414 102.806  87.139  1.00  4.31              
ATOM   3255  HD1 ARG A 202     109.763 102.064  86.667  1.00  4.31              
ATOM   3256  HD2 ARG A 202     111.226 102.284  87.648  1.00  4.31              
ATOM   3257  NE  ARG A 202     110.954 103.735  86.135  1.00  4.31              
ATOM   3258  HE  ARG A 202     110.443 104.605  86.038  1.00  4.31              
ATOM   3259  CZ  ARG A 202     112.106 103.625  85.507  1.00  4.31              
ATOM   3260  NH1 ARG A 202     112.476 104.611  84.746  1.00  4.31              
ATOM   3261 1HH1 ARG A 202     111.897 105.431  84.700  1.00  4.31              
ATOM   3262 2HH1 ARG A 202     113.415 104.630  84.374  1.00  4.31              
ATOM   3263  NH2 ARG A 202     112.862 102.564  85.611  1.00  4.31              
ATOM   3264 1HH2 ARG A 202     112.471 101.730  86.032  1.00  4.31              
ATOM   3265 2HH2 ARG A 202     113.766 102.468  85.172  1.00  4.31              
ATOM   3266  C   ARG A 202     107.401 104.719  89.984  1.00  4.31              
ATOM   3267  O   ARG A 202     107.382 105.582  90.857  1.00  4.31              
ATOM   3268  N   ALA A 203     107.220 103.432  90.226  1.00  3.82              
ATOM   3269  H   ALA A 203     107.277 102.805  89.436  1.00  3.82              
ATOM   3270  CA  ALA A 203     106.439 102.952  91.340  1.00  3.82              
ATOM   3271  HA  ALA A 203     106.481 103.666  92.165  1.00  3.82              
ATOM   3272  CB  ALA A 203     104.995 102.879  90.802  1.00  3.82              
ATOM   3273  HB1 ALA A 203     104.671 103.861  90.453  1.00  3.82              
ATOM   3274  HB2 ALA A 203     104.943 102.173  89.969  1.00  3.82              
ATOM   3275  HB3 ALA A 203     104.300 102.549  91.566  1.00  3.82              
ATOM   3276  C   ALA A 203     106.960 101.602  91.867  1.00  3.82              
ATOM   3277  O   ALA A 203     106.180 100.671  92.035  1.00  3.82              
ATOM   3278  N   VAL A 204     108.280 101.494  92.066  1.00  3.73              
ATOM   3279  H   VAL A 204     108.847 102.314  91.933  1.00  3.73              
ATOM   3280  CA  VAL A 204     108.971 100.223  92.350  1.00  3.73              
ATOM   3281  HA  VAL A 204     108.659  99.530  91.569  1.00  3.73              
ATOM   3282  CB  VAL A 204     110.507 100.337  92.225  1.00  3.73              
ATOM   3283  HB  VAL A 204     110.914  99.327  92.255  1.00  3.73              
ATOM   3284  CG1 VAL A 204     110.930 100.961  90.887  1.00  3.73              
ATOM   3285 1HG1 VAL A 204     110.700 102.025  90.873  1.00  3.73              
ATOM   3286 2HG1 VAL A 204     112.002 100.821  90.751  1.00  3.73              
ATOM   3287 3HG1 VAL A 204     110.411 100.458  90.071  1.00  3.73              
ATOM   3288  CG2 VAL A 204     111.171 101.150  93.350  1.00  3.73              
ATOM   3289 1HG2 VAL A 204     112.246 101.206  93.183  1.00  3.73              
ATOM   3290 2HG2 VAL A 204     110.763 102.161  93.386  1.00  3.73              
ATOM   3291 3HG2 VAL A 204     111.009 100.674  94.316  1.00  3.73              
ATOM   3292  C   VAL A 204     108.611  99.571  93.670  1.00  3.73              
ATOM   3293  O   VAL A 204     108.471 100.276  94.661  1.00  3.73              
ATOM   3294  N   SER A 205     108.524  98.245  93.732  1.00  3.57              
ATOM   3295  H   SER A 205     108.512  97.729  92.857  1.00  3.57              
ATOM   3296  CA  SER A 205     108.082  97.584  94.969  1.00  3.57              
ATOM   3297  HA  SER A 205     107.942  98.291  95.784  1.00  3.57              
ATOM   3298  CB  SER A 205     106.741  96.894  94.692  1.00  3.57              
ATOM   3299  HB1 SER A 205     106.909  95.984  94.120  1.00  3.57              
ATOM   3300  HB2 SER A 205     106.113  97.560  94.097  1.00  3.57              
ATOM   3301  OG  SER A 205     106.049  96.577  95.879  1.00  3.57              
ATOM   3302  HG  SER A 205     105.387  95.920  95.642  1.00  3.57              
ATOM   3303  C   SER A 205     109.191  96.630  95.354  1.00  3.57              
ATOM   3304  O   SER A 205     109.222  95.485  94.897  1.00  3.57              
ATOM   3305  N   VAL A 206     110.208  97.184  96.021  1.00  4.11              
ATOM   3306  H   VAL A 206     110.044  98.056  96.517  1.00  4.11              
ATOM   3307  CA  VAL A 206     111.556  96.592  96.090  1.00  4.11              
ATOM   3308  HA  VAL A 206     111.673  95.876  95.278  1.00  4.11              
ATOM   3309  CB  VAL A 206     112.699  97.618  95.955  1.00  4.11              
ATOM   3310  HB  VAL A 206     113.621  97.164  96.323  1.00  4.11              
ATOM   3311  CG1 VAL A 206     112.906  97.925  94.468  1.00  4.11              
ATOM   3312 1HG1 VAL A 206     113.230  97.022  93.954  1.00  4.11              
ATOM   3313 2HG1 VAL A 206     113.674  98.690  94.349  1.00  4.11              
ATOM   3314 3HG1 VAL A 206     111.972  98.280  94.035  1.00  4.11              
ATOM   3315  CG2 VAL A 206     112.478  98.936  96.701  1.00  4.11              
ATOM   3316 1HG2 VAL A 206     111.611  99.464  96.306  1.00  4.11              
ATOM   3317 2HG2 VAL A 206     112.311  98.740  97.761  1.00  4.11              
ATOM   3318 3HG2 VAL A 206     113.354  99.575  96.603  1.00  4.11              
ATOM   3319  C   VAL A 206     111.621  95.795  97.387  1.00  4.11              
ATOM   3320  O   VAL A 206     112.087  96.237  98.436  1.00  4.11              
ATOM   3321  N   SER A 207     111.031  94.607  97.322  1.00  4.07              
ATOM   3322  H   SER A 207     110.693  94.315  96.409  1.00  4.07              
ATOM   3323  CA  SER A 207     110.769  93.754  98.473  1.00  4.07              
ATOM   3324  HA  SER A 207     110.371  94.376  99.273  1.00  4.07              
ATOM   3325  CB  SER A 207     109.689  92.736  98.080  1.00  4.07              
ATOM   3326  HB1 SER A 207     110.107  91.972  97.428  1.00  4.07              
ATOM   3327  HB2 SER A 207     108.887  93.250  97.546  1.00  4.07              
ATOM   3328  OG  SER A 207     109.147  92.132  99.235  1.00  4.07              
ATOM   3329  HG  SER A 207     108.723  92.856  99.729  1.00  4.07              
ATOM   3330  C   SER A 207     112.044  93.064  98.972  1.00  4.07              
ATOM   3331  O   SER A 207     112.409  91.992  98.504  1.00  4.07              
ATOM   3332  N   LEU A 208     112.765  93.687  99.894  1.00  4.19              
ATOM   3333  H   LEU A 208     112.344  94.486 100.342  1.00  4.19              
ATOM   3334  CA  LEU A 208     114.228  93.616  99.993  1.00  4.19              
ATOM   3335  HA  LEU A 208     114.642  92.848  99.339  1.00  4.19              
ATOM   3336  CB  LEU A 208     114.714  95.030  99.550  1.00  4.19              
ATOM   3337  HB1 LEU A 208     114.151  95.768 100.127  1.00  4.19              
ATOM   3338  HB2 LEU A 208     114.459  95.179  98.500  1.00  4.19              
ATOM   3339  CG  LEU A 208     116.201  95.365  99.731  1.00  4.19              
ATOM   3340  HG  LEU A 208     116.543  95.014 100.700  1.00  4.19              
ATOM   3341  CD1 LEU A 208     117.013  94.697  98.631  1.00  4.19              
ATOM   3342 1HD1 LEU A 208     118.076  94.844  98.822  1.00  4.19              
ATOM   3343 2HD1 LEU A 208     116.749  95.117  97.661  1.00  4.19              
ATOM   3344 3HD1 LEU A 208     116.786  93.637  98.639  1.00  4.19              
ATOM   3345  CD2 LEU A 208     116.470  96.868  99.645  1.00  4.19              
ATOM   3346 1HD2 LEU A 208     117.536  97.060  99.767  1.00  4.19              
ATOM   3347 2HD2 LEU A 208     116.141  97.257  98.681  1.00  4.19              
ATOM   3348 3HD2 LEU A 208     115.933  97.386 100.440  1.00  4.19              
ATOM   3349  C   LEU A 208     114.513  93.332 101.454  1.00  4.19              
ATOM   3350  O   LEU A 208     114.623  94.242 102.261  1.00  4.19              
ATOM   3351  N   SER A 209     114.553  92.046 101.809  1.00  4.29              
ATOM   3352  H   SER A 209     114.256  91.386 101.100  1.00  4.29              
ATOM   3353  CA  SER A 209     114.929  91.504 103.144  1.00  4.29              
ATOM   3354  HA  SER A 209     115.075  92.304 103.852  1.00  4.29              
ATOM   3355  CB  SER A 209     113.843  90.575 103.659  1.00  4.29              
ATOM   3356  HB1 SER A 209     113.717  90.691 104.733  1.00  4.29              
ATOM   3357  HB2 SER A 209     114.092  89.531 103.474  1.00  4.29              
ATOM   3358  OG  SER A 209     112.570  90.808 103.030  1.00  4.29              
ATOM   3359  HG  SER A 209     112.389  91.762 103.023  1.00  4.29              
ATOM   3360  C   SER A 209     116.283  90.749 102.950  1.00  4.29              
ATOM   3361  O   SER A 209     116.863  90.293 103.942  1.00  4.29              
ATOM   3362  N   ARG A 210     116.932  90.844 101.768  1.00  4.27              
ATOM   3363  H   ARG A 210     116.281  90.936 100.963  1.00  4.27              
ATOM   3364  CA  ARG A 210     118.257  91.530 101.563  1.00  4.27              
ATOM   3365  HA  ARG A 210     119.007  91.031 102.186  1.00  4.27              
ATOM   3366  CB  ARG A 210     118.664  91.491 100.087  1.00  4.27              
ATOM   3367  HB1 ARG A 210     119.612  91.996  99.988  1.00  4.27              
ATOM   3368  HB2 ARG A 210     117.937  92.016  99.472  1.00  4.27              
ATOM   3369  CG  ARG A 210     118.832  90.083  99.520  1.00  4.27              
ATOM   3370  HG1 ARG A 210     117.846  89.642  99.412  1.00  4.27              
ATOM   3371  HG2 ARG A 210     119.420  89.503 100.230  1.00  4.27              
ATOM   3372  CD  ARG A 210     119.559  90.038  98.159  1.00  4.27              
ATOM   3373  HD1 ARG A 210     120.297  89.242  98.178  1.00  4.27              
ATOM   3374  HD2 ARG A 210     120.125  90.962  98.034  1.00  4.27              
ATOM   3375  NE  ARG A 210     118.676  89.858  96.989  1.00  4.27              
ATOM   3376  HE  ARG A 210     118.677  90.618  96.329  1.00  4.27              
ATOM   3377  CZ  ARG A 210     117.972  88.811  96.593  1.00  4.27              
ATOM   3378  NH1 ARG A 210     117.409  88.843  95.429  1.00  4.27              
ATOM   3379 1HH1 ARG A 210     117.493  89.656  94.840  1.00  4.27              
ATOM   3380 2HH1 ARG A 210     116.759  88.103  95.191  1.00  4.27              
ATOM   3381  NH2 ARG A 210     117.746  87.761  97.313  1.00  4.27              
ATOM   3382 1HH2 ARG A 210     117.989  87.780  98.291  1.00  4.27              
ATOM   3383 2HH2 ARG A 210     117.225  86.978  96.935  1.00  4.27              
ATOM   3384  C   ARG A 210     118.187  92.978 102.092  1.00  4.27              
ATOM   3385  O   ARG A 210     118.716  93.887 101.468  1.00  4.27              
ATOM   3386  N   LEU A 211     117.426  93.186 103.166  1.00  4.43              
ATOM   3387  H   LEU A 211     117.239  92.379 103.742  1.00  4.43              
ATOM   3388  CA  LEU A 211     117.322  94.464 103.812  1.00  4.43              
ATOM   3389  HA  LEU A 211     117.212  95.236 103.040  1.00  4.43              
ATOM   3390  CB  LEU A 211     116.184  94.624 104.856  1.00  4.43              
ATOM   3391  HB1 LEU A 211     116.511  94.155 105.784  1.00  4.43              
ATOM   3392  HB2 LEU A 211     115.293  94.107 104.527  1.00  4.43              
ATOM   3393  CG  LEU A 211     115.857  96.117 105.075  1.00  4.43              
ATOM   3394  HG  LEU A 211     116.243  96.724 104.256  1.00  4.43              
ATOM   3395  CD1 LEU A 211     114.345  96.350 105.106  1.00  4.43              
ATOM   3396 1HD1 LEU A 211     113.910  95.735 105.886  1.00  4.43              
ATOM   3397 2HD1 LEU A 211     114.137  97.403 105.296  1.00  4.43              
ATOM   3398 3HD1 LEU A 211     113.918  96.071 104.143  1.00  4.43              
ATOM   3399  CD2 LEU A 211     116.441  96.669 106.377  1.00  4.43              
ATOM   3400 1HD2 LEU A 211     116.020  96.167 107.243  1.00  4.43              
ATOM   3401 2HD2 LEU A 211     117.518  96.515 106.380  1.00  4.43              
ATOM   3402 3HD2 LEU A 211     116.256  97.741 106.449  1.00  4.43              
ATOM   3403  C   LEU A 211     118.639  94.543 104.532  1.00  4.43              
ATOM   3404  O   LEU A 211     119.037  93.689 105.294  1.00  4.43              
ATOM   3405  N   PHE A 212     119.324  95.579 104.130  1.00  4.60              
ATOM   3406  H   PHE A 212     118.865  96.214 103.487  1.00  4.60              
ATOM   3407  CA  PHE A 212     120.646  95.869 104.536  1.00  4.60              
ATOM   3408  HA  PHE A 212     121.299  95.083 104.122  1.00  4.60              
ATOM   3409  CB  PHE A 212     120.984  97.197 103.811  1.00  4.60              
ATOM   3410  HB1 PHE A 212     121.112  97.008 102.745  1.00  4.60              
ATOM   3411  HB2 PHE A 212     121.936  97.560 104.197  1.00  4.60              
ATOM   3412  CG  PHE A 212     119.899  98.257 103.995  1.00  4.60              
ATOM   3413  CD1 PHE A 212     119.964  99.154 105.071  1.00  4.60              
ATOM   3414  HD1 PHE A 212     120.831  99.181 105.719  1.00  4.60              
ATOM   3415  CE1 PHE A 212     118.893 100.021 105.324  1.00  4.60              
ATOM   3416  HE1 PHE A 212     118.976 100.723 106.139  1.00  4.60              
ATOM   3417  CZ  PHE A 212     117.727  99.972 104.540  1.00  4.60              
ATOM   3418  HZ  PHE A 212     116.894 100.621 104.764  1.00  4.60              
ATOM   3419  CE2 PHE A 212     117.664  99.092 103.445  1.00  4.60              
ATOM   3420  HE2 PHE A 212     116.783  99.068 102.818  1.00  4.60              
ATOM   3421  CD2 PHE A 212     118.763  98.266 103.152  1.00  4.60              
ATOM   3422  HD2 PHE A 212     118.709  97.603 102.302  1.00  4.60              
ATOM   3423  C   PHE A 212     120.869  95.999 106.007  1.00  4.60              
ATOM   3424  O   PHE A 212     119.964  96.273 106.804  1.00  4.60              
ATOM   3425  N   GLN A 213     122.128  95.847 106.333  1.00  4.88              
ATOM   3426  H   GLN A 213     122.817  95.604 105.640  1.00  4.88              
ATOM   3427  CA  GLN A 213     122.613  96.174 107.645  1.00  4.88              
ATOM   3428  HA  GLN A 213     121.860  95.827 108.363  1.00  4.88              
ATOM   3429  CB  GLN A 213     123.921  95.441 107.920  1.00  4.88              
ATOM   3430  HB1 GLN A 213     124.265  95.724 108.916  1.00  4.88              
ATOM   3431  HB2 GLN A 213     124.690  95.728 107.200  1.00  4.88              
ATOM   3432  CG  GLN A 213     123.703  93.919 107.872  1.00  4.88              
ATOM   3433  HG1 GLN A 213     123.643  93.584 106.838  1.00  4.88              
ATOM   3434  HG2 GLN A 213     122.766  93.666 108.371  1.00  4.88              
ATOM   3435  CD  GLN A 213     124.821  93.150 108.570  1.00  4.88              
ATOM   3436  OE1 GLN A 213     125.721  92.611 107.953  1.00  4.88              
ATOM   3437  NE2 GLN A 213     124.782  93.050 109.873  1.00  4.88              
ATOM   3438 1HE2 GLN A 213     124.059  93.544 110.404  1.00  4.88              
ATOM   3439 2HE2 GLN A 213     125.536  92.617 110.361  1.00  4.88              
ATOM   3440  C   GLN A 213     122.740  97.688 107.875  1.00  4.88              
ATOM   3441  O   GLN A 213     122.365  98.158 108.942  1.00  4.88              
ATOM   3442  N   ASP A 214     123.264  98.444 106.894  1.00  4.92              
ATOM   3443  H   ASP A 214     123.653  98.006 106.075  1.00  4.92              
ATOM   3444  CA  ASP A 214     123.718  99.813 107.156  1.00  4.92              
ATOM   3445  HA  ASP A 214     122.948 100.324 107.737  1.00  4.92              
ATOM   3446  CB  ASP A 214     125.011  99.728 108.018  1.00  4.92              
ATOM   3447  HB1 ASP A 214     124.808  99.160 108.927  1.00  4.92              
ATOM   3448  HB2 ASP A 214     125.269 100.737 108.344  1.00  4.92              
ATOM   3449  CG  ASP A 214     126.254  99.108 107.336  1.00  4.92              
ATOM   3450  OD1 ASP A 214     127.378  99.451 107.760  1.00  4.92              
ATOM   3451  OD2 ASP A 214     126.121  98.245 106.435  1.00  4.92              
ATOM   3452  C   ASP A 214     124.059 100.715 105.950  1.00  4.92              
ATOM   3453  O   ASP A 214     124.393 100.253 104.859  1.00  4.92              
ATOM   3454  N   ASP A 215     124.079 102.022 106.227  1.00  5.32              
ATOM   3455  H   ASP A 215     123.509 102.258 107.032  1.00  5.32              
ATOM   3456  CA  ASP A 215     124.927 103.117 105.702  1.00  5.32              
ATOM   3457  HA  ASP A 215     125.890 103.088 106.209  1.00  5.32              
ATOM   3458  CB  ASP A 215     125.214 103.076 104.176  1.00  5.32              
ATOM   3459  HB1 ASP A 215     124.283 102.876 103.643  1.00  5.32              
ATOM   3460  HB2 ASP A 215     125.913 102.267 103.962  1.00  5.32              
ATOM   3461  CG  ASP A 215     125.813 104.406 103.647  1.00  5.32              
ATOM   3462  OD1 ASP A 215     126.556 105.065 104.410  1.00  5.32              
ATOM   3463  OD2 ASP A 215     125.526 104.780 102.481  1.00  5.32              
ATOM   3464  C   ASP A 215     124.200 104.460 105.992  1.00  5.32              
ATOM   3465  O   ASP A 215     123.195 104.789 105.345  1.00  5.32              
ATOM   3466  N   PRO A 216     124.646 105.247 106.984  1.00  5.17              
ATOM   3467  CD  PRO A 216     125.905 105.099 107.702  1.00  5.17              
ATOM   3468  HD1 PRO A 216     126.759 105.232 107.035  1.00  5.17              
ATOM   3469  HD2 PRO A 216     125.945 104.116 108.175  1.00  5.17              
ATOM   3470  CG  PRO A 216     125.893 106.177 108.777  1.00  5.17              
ATOM   3471  HG1 PRO A 216     126.247 107.122 108.364  1.00  5.17              
ATOM   3472  HG2 PRO A 216     126.480 105.887 109.648  1.00  5.17              
ATOM   3473  CB  PRO A 216     124.403 106.266 109.099  1.00  5.17              
ATOM   3474  HB1 PRO A 216     124.147 107.215 109.567  1.00  5.17              
ATOM   3475  HB2 PRO A 216     124.145 105.440 109.762  1.00  5.17              
ATOM   3476  CA  PRO A 216     123.704 106.048 107.748  1.00  5.17              
ATOM   3477  HA  PRO A 216     122.821 105.450 107.923  1.00  5.17              
ATOM   3478  C   PRO A 216     123.217 107.374 107.138  1.00  5.17              
ATOM   3479  O   PRO A 216     122.013 107.647 107.116  1.00  5.17              
ATOM   3480  N   ALA A 217     124.125 108.284 106.783  1.00  5.43              
ATOM   3481  H   ALA A 217     125.092 107.992 106.772  1.00  5.43              
ATOM   3482  CA  ALA A 217     123.817 109.720 106.916  1.00  5.43              
ATOM   3483  HA  ALA A 217     122.756 109.883 106.731  1.00  5.43              
ATOM   3484  CB  ALA A 217     124.115 110.122 108.371  1.00  5.43              
ATOM   3485  HB1 ALA A 217     123.857 111.170 108.527  1.00  5.43              
ATOM   3486  HB2 ALA A 217     123.525 109.516 109.058  1.00  5.43              
ATOM   3487  HB3 ALA A 217     125.177 109.987 108.587  1.00  5.43              
ATOM   3488  C   ALA A 217     124.555 110.643 105.916  1.00  5.43              
ATOM   3489  O   ALA A 217     124.594 111.851 106.120  1.00  5.43              
ATOM   3490  N   LEU A 218     125.187 110.078 104.879  1.00  5.59              
ATOM   3491  H   LEU A 218     125.038 109.090 104.739  1.00  5.59              
ATOM   3492  CA  LEU A 218     126.396 110.645 104.258  1.00  5.59              
ATOM   3493  HA  LEU A 218     127.176 110.613 105.021  1.00  5.59              
ATOM   3494  CB  LEU A 218     126.870 109.751 103.093  1.00  5.59              
ATOM   3495  HB1 LEU A 218     127.792 110.186 102.703  1.00  5.59              
ATOM   3496  HB2 LEU A 218     126.126 109.787 102.296  1.00  5.59              
ATOM   3497  CG  LEU A 218     127.147 108.272 103.430  1.00  5.59              
ATOM   3498  HG  LEU A 218     126.198 107.778 103.639  1.00  5.59              
ATOM   3499  CD1 LEU A 218     127.801 107.610 102.219  1.00  5.59              
ATOM   3500 1HD1 LEU A 218     127.878 106.536 102.405  1.00  5.59              
ATOM   3501 2HD1 LEU A 218     127.183 107.759 101.338  1.00  5.59              
ATOM   3502 3HD1 LEU A 218     128.796 108.022 102.048  1.00  5.59              
ATOM   3503  CD2 LEU A 218     128.079 108.094 104.630  1.00  5.59              
ATOM   3504 1HD2 LEU A 218     128.284 107.029 104.759  1.00  5.59              
ATOM   3505 2HD2 LEU A 218     129.017 108.624 104.466  1.00  5.59              
ATOM   3506 3HD2 LEU A 218     127.606 108.454 105.540  1.00  5.59              
ATOM   3507  C   LEU A 218     126.378 112.119 103.823  1.00  5.59              
ATOM   3508  O   LEU A 218     127.209 112.897 104.288  1.00  5.59              
ATOM   3509  N   VAL A 219     125.479 112.486 102.907  1.00  5.36              
ATOM   3510  H   VAL A 219     124.828 111.784 102.578  1.00  5.36              
ATOM   3511  CA  VAL A 219     125.321 113.863 102.409  1.00  5.36              
ATOM   3512  HA  VAL A 219     125.635 114.553 103.194  1.00  5.36              
ATOM   3513  CB  VAL A 219     126.185 114.147 101.151  1.00  5.36              
ATOM   3514  HB  VAL A 219     125.831 113.538 100.318  1.00  5.36              
ATOM   3515  CG1 VAL A 219     126.084 115.625 100.750  1.00  5.36              
ATOM   3516 1HG1 VAL A 219     126.697 115.813  99.868  1.00  5.36              
ATOM   3517 2HG1 VAL A 219     125.054 115.885 100.508  1.00  5.36              
ATOM   3518 3HG1 VAL A 219     126.430 116.257 101.568  1.00  5.36              
ATOM   3519  CG2 VAL A 219     127.675 113.828 101.337  1.00  5.36              
ATOM   3520 1HG2 VAL A 219     128.235 114.114 100.447  1.00  5.36              
ATOM   3521 2HG2 VAL A 219     128.068 114.366 102.200  1.00  5.36              
ATOM   3522 3HG2 VAL A 219     127.807 112.758 101.491  1.00  5.36              
ATOM   3523  C   VAL A 219     123.834 114.099 102.179  1.00  5.36              
ATOM   3524  O   VAL A 219     123.103 114.521 103.072  1.00  5.36              
ATOM   3525  N   SER A 220     123.334 113.646 101.035  1.00  5.69              
ATOM   3526  H   SER A 220     123.979 113.317 100.328  1.00  5.69              
ATOM   3527  CA  SER A 220     122.050 112.968 101.008  1.00  5.69              
ATOM   3528  HA  SER A 220     121.274 113.622 101.405  1.00  5.69              
ATOM   3529  CB  SER A 220     121.713 112.617  99.543  1.00  5.69              
ATOM   3530  HB1 SER A 220     121.370 113.519  99.035  1.00  5.69              
ATOM   3531  HB2 SER A 220     120.913 111.879  99.513  1.00  5.69              
ATOM   3532  OG  SER A 220     122.849 112.115  98.851  1.00  5.69              
ATOM   3533  HG  SER A 220     122.613 112.013  97.916  1.00  5.69              
ATOM   3534  C   SER A 220     122.139 111.698 101.865  1.00  5.69              
ATOM   3535  O   SER A 220     123.142 110.971 101.859  1.00  5.69              
ATOM   3536  N   LYS A 221     121.045 111.366 102.560  1.00  6.40              
ATOM   3537  H   LYS A 221     120.267 112.003 102.526  1.00  6.40              
ATOM   3538  CA  LYS A 221     120.790 109.951 102.851  1.00  6.40              
ATOM   3539  HA  LYS A 221     121.610 109.549 103.451  1.00  6.40              
ATOM   3540  CB  LYS A 221     119.454 109.728 103.588  1.00  6.40              
ATOM   3541  HB1 LYS A 221     119.239 108.658 103.564  1.00  6.40              
ATOM   3542  HB2 LYS A 221     118.651 110.241 103.056  1.00  6.40              
ATOM   3543  CG  LYS A 221     119.451 110.164 105.059  1.00  6.40              
ATOM   3544  HG1 LYS A 221     119.521 111.251 105.118  1.00  6.40              
ATOM   3545  HG2 LYS A 221     120.312 109.723 105.565  1.00  6.40              
ATOM   3546  CD  LYS A 221     118.162 109.678 105.750  1.00  6.40              
ATOM   3547  HD1 LYS A 221     118.092 108.592 105.647  1.00  6.40              
ATOM   3548  HD2 LYS A 221     117.285 110.118 105.271  1.00  6.40              
ATOM   3549  CE  LYS A 221     118.149 109.999 107.248  1.00  6.40              
ATOM   3550  HE1 LYS A 221     119.096 109.662 107.681  1.00  6.40              
ATOM   3551  HE2 LYS A 221     117.347 109.415 107.711  1.00  6.40              
ATOM   3552  NZ  LYS A 221     117.924 111.442 107.508  1.00  6.40              
ATOM   3553  HZ1 LYS A 221     117.954 111.650 108.495  1.00  6.40              
ATOM   3554  HZ2 LYS A 221     118.599 112.013 107.022  1.00  6.40              
ATOM   3555  HZ3 LYS A 221     116.990 111.713 107.185  1.00  6.40              
ATOM   3556  C   LYS A 221     120.756 109.193 101.531  1.00  6.40              
ATOM   3557  O   LYS A 221     120.199 109.720 100.583  1.00  6.40              
ATOM   3558  N   ILE A 222     121.189 107.939 101.517  1.00  8.91              
ATOM   3559  H   ILE A 222     121.660 107.583 102.334  1.00  8.91              
ATOM   3560  CA  ILE A 222     120.850 106.977 100.455  1.00  8.91              
ATOM   3561  HA  ILE A 222     121.399 107.234  99.546  1.00  8.91              
ATOM   3562  CB  ILE A 222     121.291 105.553 100.933  1.00  8.91              
ATOM   3563  HB  ILE A 222     122.372 105.611 101.047  1.00  8.91              
ATOM   3564  CG2 ILE A 222     120.821 105.128 102.346  1.00  8.91              
ATOM   3565 1HG2 ILE A 222     121.130 105.844 103.107  1.00  8.91              
ATOM   3566 2HG2 ILE A 222     119.745 104.978 102.393  1.00  8.91              
ATOM   3567 3HG2 ILE A 222     121.300 104.178 102.601  1.00  8.91              
ATOM   3568  CG1 ILE A 222     121.023 104.401  99.926  1.00  8.91              
ATOM   3569 1HG1 ILE A 222     121.570 103.525 100.278  1.00  8.91              
ATOM   3570 2HG1 ILE A 222     121.439 104.662  98.956  1.00  8.91              
ATOM   3571  CD1 ILE A 222     119.574 103.961  99.673  1.00  8.91              
ATOM   3572  HD1 ILE A 222     119.074 104.643  98.990  1.00  8.91              
ATOM   3573  HD2 ILE A 222     119.587 102.983  99.195  1.00  8.91              
ATOM   3574  HD3 ILE A 222     119.008 103.900 100.599  1.00  8.91              
ATOM   3575  C   ILE A 222     119.371 106.999 100.115  1.00  8.91              
ATOM   3576  O   ILE A 222     119.005 107.171  98.958  1.00  8.91              
ATOM   3577  N   LEU A 223     118.533 106.948 101.157  1.00  8.65              
ATOM   3578  H   LEU A 223     118.914 106.747 102.068  1.00  8.65              
ATOM   3579  CA  LEU A 223     117.095 107.058 101.014  1.00  8.65              
ATOM   3580  HA  LEU A 223     116.739 106.165 100.494  1.00  8.65              
ATOM   3581  CB  LEU A 223     116.421 107.127 102.378  1.00  8.65              
ATOM   3582  HB1 LEU A 223     117.004 107.774 103.032  1.00  8.65              
ATOM   3583  HB2 LEU A 223     116.408 106.114 102.775  1.00  8.65              
ATOM   3584  CG  LEU A 223     114.979 107.660 102.298  1.00  8.65              
ATOM   3585  HG  LEU A 223     114.944 108.580 101.725  1.00  8.65              
ATOM   3586  CD1 LEU A 223     114.065 106.654 101.606  1.00  8.65              
ATOM   3587 1HD1 LEU A 223     113.107 107.126 101.389  1.00  8.65              
ATOM   3588 2HD1 LEU A 223     114.486 106.339 100.652  1.00  8.65              
ATOM   3589 3HD1 LEU A 223     113.925 105.772 102.232  1.00  8.65              
ATOM   3590  CD2 LEU A 223     114.475 108.092 103.659  1.00  8.65              
ATOM   3591 1HD2 LEU A 223     113.638 108.751 103.482  1.00  8.65              
ATOM   3592 2HD2 LEU A 223     114.161 107.229 104.233  1.00  8.65              
ATOM   3593 3HD2 LEU A 223     115.248 108.638 104.198  1.00  8.65              
ATOM   3594  C   LEU A 223     116.702 108.245 100.135  1.00  8.65              
ATOM   3595  O   LEU A 223     115.874 108.158  99.239  1.00  8.65              
ATOM   3596  N   ARG A 224     117.271 109.395 100.450  1.00  8.58              
ATOM   3597  H   ARG A 224     118.101 109.347 101.020  1.00  8.58              
ATOM   3598  CA  ARG A 224     117.001 110.638  99.760  1.00  8.58              
ATOM   3599  HA  ARG A 224     116.107 110.533  99.146  1.00  8.58              
ATOM   3600  CB  ARG A 224     116.781 111.777 100.779  1.00  8.58              
ATOM   3601  HB1 ARG A 224     116.769 112.715 100.225  1.00  8.58              
ATOM   3602  HB2 ARG A 224     117.621 111.806 101.475  1.00  8.58              
ATOM   3603  CG  ARG A 224     115.463 111.725 101.563  1.00  8.58              
ATOM   3604  HG1 ARG A 224     115.414 110.805 102.144  1.00  8.58              
ATOM   3605  HG2 ARG A 224     114.627 111.742 100.862  1.00  8.58              
ATOM   3606  CD  ARG A 224     115.341 112.920 102.526  1.00  8.58              
ATOM   3607  HD1 ARG A 224     116.063 112.791 103.335  1.00  8.58              
ATOM   3608  HD2 ARG A 224     114.338 112.909 102.959  1.00  8.58              
ATOM   3609  NE  ARG A 224     115.586 114.223 101.867  1.00  8.58              
ATOM   3610  HE  ARG A 224     116.058 114.196 100.979  1.00  8.58              
ATOM   3611  CZ  ARG A 224     115.274 115.422 102.340  1.00  8.58              
ATOM   3612  NH1 ARG A 224     115.534 116.479 101.624  1.00  8.58              
ATOM   3613 1HH1 ARG A 224     115.962 116.379 100.722  1.00  8.58              
ATOM   3614 2HH1 ARG A 224     115.278 117.388 101.962  1.00  8.58              
ATOM   3615  NH2 ARG A 224     114.721 115.625 103.500  1.00  8.58              
ATOM   3616 1HH2 ARG A 224     114.630 114.831 104.137  1.00  8.58              
ATOM   3617 2HH2 ARG A 224     114.489 116.541 103.830  1.00  8.58              
ATOM   3618  C   ARG A 224     118.127 110.969  98.788  1.00  8.58              
ATOM   3619  O   ARG A 224     118.534 112.129  98.762  1.00  8.58              
ATOM   3620  N   ASP A 225     118.602 109.983  98.023  1.00  8.32              
ATOM   3621  H   ASP A 225     118.341 109.027  98.239  1.00  8.32              
ATOM   3622  CA  ASP A 225     119.488 110.204  96.872  1.00  8.32              
ATOM   3623  HA  ASP A 225     120.505 110.376  97.228  1.00  8.32              
ATOM   3624  CB  ASP A 225     119.513 108.952  95.976  1.00  8.32              
ATOM   3625  HB1 ASP A 225     118.489 108.632  95.776  1.00  8.32              
ATOM   3626  HB2 ASP A 225     120.020 108.143  96.506  1.00  8.32              
ATOM   3627  CG  ASP A 225     120.231 109.215  94.645  1.00  8.32              
ATOM   3628  OD1 ASP A 225     121.473 109.333  94.672  1.00  8.32              
ATOM   3629  OD2 ASP A 225     119.524 109.322  93.620  1.00  8.32              
ATOM   3630  C   ASP A 225     119.066 111.455  96.090  1.00  8.32              
ATOM   3631  O   ASP A 225     119.755 112.474  96.096  1.00  8.32              
ATOM   3632  N   VAL A 226     117.797 111.441  95.679  1.00  7.24              
ATOM   3633  H   VAL A 226     117.375 110.535  95.536  1.00  7.24              
ATOM   3634  CA  VAL A 226     116.917 112.607  95.709  1.00  7.24              
ATOM   3635  HA  VAL A 226     117.168 113.173  96.606  1.00  7.24              
ATOM   3636  CB  VAL A 226     117.191 113.566  94.522  1.00  7.24              
ATOM   3637  HB  VAL A 226     118.191 113.973  94.659  1.00  7.24              
ATOM   3638  CG1 VAL A 226     117.167 112.922  93.129  1.00  7.24              
ATOM   3639 1HG1 VAL A 226     117.430 113.666  92.379  1.00  7.24              
ATOM   3640 2HG1 VAL A 226     117.906 112.120  93.085  1.00  7.24              
ATOM   3641 3HG1 VAL A 226     116.183 112.517  92.903  1.00  7.24              
ATOM   3642  CG2 VAL A 226     116.240 114.771  94.533  1.00  7.24              
ATOM   3643 1HG2 VAL A 226     116.580 115.505  93.802  1.00  7.24              
ATOM   3644 2HG2 VAL A 226     115.228 114.460  94.272  1.00  7.24              
ATOM   3645 3HG2 VAL A 226     116.237 115.236  95.517  1.00  7.24              
ATOM   3646  C   VAL A 226     115.455 112.175  95.832  1.00  7.24              
ATOM   3647  O   VAL A 226     114.774 111.847  94.867  1.00  7.24              
ATOM   3648  N   SER A 227     114.946 112.204  97.063  1.00  9.36              
ATOM   3649  H   SER A 227     115.565 112.473  97.808  1.00  9.36              
ATOM   3650  CA  SER A 227     113.516 112.041  97.370  1.00  9.36              
ATOM   3651  HA  SER A 227     113.471 111.917  98.451  1.00  9.36              
ATOM   3652  CB  SER A 227     112.732 113.345  97.105  1.00  9.36              
ATOM   3653  HB1 SER A 227     113.072 114.108  97.805  1.00  9.36              
ATOM   3654  HB2 SER A 227     111.668 113.180  97.285  1.00  9.36              
ATOM   3655  OG  SER A 227     112.918 113.838  95.794  1.00  9.36              
ATOM   3656  HG  SER A 227     113.047 113.068  95.215  1.00  9.36              
ATOM   3657  C   SER A 227     112.803 110.789  96.854  1.00  9.36              
ATOM   3658  O   SER A 227     111.747 110.922  96.253  1.00  9.36              
ATOM   3659  N   HIS A 228     113.345 109.605  97.175  1.00  7.65              
ATOM   3660  H   HIS A 228     114.243 109.601  97.633  1.00  7.65              
ATOM   3661  CA  HIS A 228     112.712 108.285  97.004  1.00  7.65              
ATOM   3662  HA  HIS A 228     112.803 107.999  95.956  1.00  7.65              
ATOM   3663  CB  HIS A 228     113.510 107.240  97.795  1.00  7.65              
ATOM   3664  HB1 HIS A 228     113.527 107.562  98.835  1.00  7.65              
ATOM   3665  HB2 HIS A 228     114.526 107.235  97.402  1.00  7.65              
ATOM   3666  CG  HIS A 228     113.038 105.804  97.779  1.00  7.65              
ATOM   3667  ND1 HIS A 228     113.305 104.871  96.775  1.00  7.65              
ATOM   3668  CE1 HIS A 228     112.907 103.686  97.264  1.00  7.65              
ATOM   3669  HE1 HIS A 228     112.950 102.749  96.726  1.00  7.65              
ATOM   3670  NE2 HIS A 228     112.407 103.824  98.501  1.00  7.65              
ATOM   3671  HE2 HIS A 228     112.002 103.066  99.059  1.00  7.65              
ATOM   3672  CD2 HIS A 228     112.474 105.155  98.842  1.00  7.65              
ATOM   3673  HD2 HIS A 228     112.187 105.595  99.787  1.00  7.65              
ATOM   3674  C   HIS A 228     111.225 108.241  97.356  1.00  7.65              
ATOM   3675  O   HIS A 228     110.891 108.208  98.543  1.00  7.65              
ATOM   3676  N   PRO A 229     110.314 108.190  96.364  1.00  8.93              
ATOM   3677  CD  PRO A 229     110.454 108.521  94.941  1.00  8.93              
ATOM   3678  HD1 PRO A 229     111.127 107.817  94.451  1.00  8.93              
ATOM   3679  HD2 PRO A 229     110.813 109.528  94.770  1.00  8.93              
ATOM   3680  CG  PRO A 229     109.050 108.408  94.332  1.00  8.93              
ATOM   3681  HG1 PRO A 229     109.027 107.596  93.603  1.00  8.93              
ATOM   3682  HG2 PRO A 229     108.749 109.344  93.859  1.00  8.93              
ATOM   3683  CB  PRO A 229     108.137 108.082  95.520  1.00  8.93              
ATOM   3684  HB1 PRO A 229     107.329 107.406  95.237  1.00  8.93              
ATOM   3685  HB2 PRO A 229     107.731 109.008  95.931  1.00  8.93              
ATOM   3686  CA  PRO A 229     109.086 107.451  96.541  1.00  8.93              
ATOM   3687  HA  PRO A 229     108.688 107.544  97.552  1.00  8.93              
ATOM   3688  C   PRO A 229     109.351 105.980  96.185  1.00  8.93              
ATOM   3689  O   PRO A 229     109.973 105.668  95.170  1.00  8.93              
ATOM   3690  N   GLU A 230     108.769 105.054  96.931  1.00  9.68              
ATOM   3691  H   GLU A 230     108.278 105.322  97.769  1.00  9.68              
ATOM   3692  CA  GLU A 230     108.554 103.714  96.393  1.00  9.68              
ATOM   3693  HA  GLU A 230     108.775 103.706  95.325  1.00  9.68              
ATOM   3694  CB  GLU A 230     109.482 102.668  97.001  1.00  9.68              
ATOM   3695  HB1 GLU A 230     110.496 103.034  96.924  1.00  9.68              
ATOM   3696  HB2 GLU A 230     109.433 101.772  96.389  1.00  9.68              
ATOM   3697  CG  GLU A 230     109.170 102.279  98.444  1.00  9.68              
ATOM   3698  HG1 GLU A 230     108.156 101.876  98.514  1.00  9.68              
ATOM   3699  HG2 GLU A 230     109.239 103.158  99.088  1.00  9.68              
ATOM   3700  CD  GLU A 230     110.173 101.213  98.872  1.00  9.68              
ATOM   3701  OE1 GLU A 230     110.051 100.075  98.376  1.00  9.68              
ATOM   3702  OE2 GLU A 230     111.053 101.562  99.688  1.00  9.68              
ATOM   3703  C   GLU A 230     107.067 103.332  96.492  1.00  9.68              
ATOM   3704  O   GLU A 230     106.223 104.077  97.005  1.00  9.68              
ATOM   3705  N   THR A 231     106.732 102.155  95.978  1.00 10.17              
ATOM   3706  H   THR A 231     107.475 101.591  95.574  1.00 10.17              
ATOM   3707  CA  THR A 231     105.401 101.562  96.059  1.00 10.17              
ATOM   3708  HA  THR A 231     104.699 102.359  96.227  1.00 10.17              
ATOM   3709  CB  THR A 231     105.012 100.852  94.765  1.00 10.17              
ATOM   3710  HB  THR A 231     105.908 100.410  94.341  1.00 10.17              
ATOM   3711  CG2 THR A 231     103.941  99.762  94.829  1.00 10.17              
ATOM   3712 1HG2 THR A 231     103.684  99.446  93.816  1.00 10.17              
ATOM   3713 2HG2 THR A 231     104.329  98.890  95.356  1.00 10.17              
ATOM   3714 3HG2 THR A 231     103.052 100.122  95.337  1.00 10.17              
ATOM   3715  OG1 THR A 231     104.482 101.844  93.920  1.00 10.17              
ATOM   3716  HG1 THR A 231     104.706 101.510  93.032  1.00 10.17              
ATOM   3717  C   THR A 231     105.231 100.618  97.233  1.00 10.17              
ATOM   3718  O   THR A 231     104.248 100.757  97.963  1.00 10.17              
ATOM   3719  N   SER A 232     106.161  99.688  97.440  1.00  9.11              
ATOM   3720  H   SER A 232     106.952  99.616  96.812  1.00  9.11              
ATOM   3721  CA  SER A 232     106.220  98.950  98.692  1.00  9.11              
ATOM   3722  HA  SER A 232     105.946  99.654  99.479  1.00  9.11              
ATOM   3723  CB  SER A 232     105.216  97.792  98.805  1.00  9.11              
ATOM   3724  HB1 SER A 232     105.579  96.920  98.264  1.00  9.11              
ATOM   3725  HB2 SER A 232     104.257  98.098  98.388  1.00  9.11              
ATOM   3726  OG  SER A 232     105.028  97.450 100.176  1.00  9.11              
ATOM   3727  HG  SER A 232     105.859  97.093 100.528  1.00  9.11              
ATOM   3728  C   SER A 232     107.610  98.436  99.015  1.00  9.11              
ATOM   3729  O   SER A 232     108.174  97.596  98.308  1.00  9.11              
ATOM   3730  N   LEU A 233     108.064  98.877 100.191  1.00  7.50              
ATOM   3731  H   LEU A 233     107.569  99.616 100.656  1.00  7.50              
ATOM   3732  CA  LEU A 233     109.109  98.193 100.917  1.00  7.50              
ATOM   3733  HA  LEU A 233     109.905  97.992 100.196  1.00  7.50              
ATOM   3734  CB  LEU A 233     109.664  99.110 102.028  1.00  7.50              
ATOM   3735  HB1 LEU A 233     108.907  99.227 102.803  1.00  7.50              
ATOM   3736  HB2 LEU A 233     109.853 100.089 101.586  1.00  7.50              
ATOM   3737  CG  LEU A 233     110.981  98.631 102.675  1.00  7.50              
ATOM   3738  HG  LEU A 233     110.807  97.688 103.192  1.00  7.50              
ATOM   3739  CD1 LEU A 233     112.111  98.429 101.664  1.00  7.50              
ATOM   3740 1HD1 LEU A 233     113.042  98.180 102.173  1.00  7.50              
ATOM   3741 2HD1 LEU A 233     111.885  97.618 100.975  1.00  7.50              
ATOM   3742 3HD1 LEU A 233     112.253  99.346 101.083  1.00  7.50              
ATOM   3743  CD2 LEU A 233     111.470  99.640 103.710  1.00  7.50              
ATOM   3744 1HD2 LEU A 233     112.418  99.308 104.132  1.00  7.50              
ATOM   3745 2HD2 LEU A 233     111.603 100.610 103.229  1.00  7.50              
ATOM   3746 3HD2 LEU A 233     110.746  99.721 104.512  1.00  7.50              
ATOM   3747  C   LEU A 233     108.568  96.857 101.427  1.00  7.50              
ATOM   3748  O   LEU A 233     107.366  96.689 101.638  1.00  7.50              
ATOM   3749  N   THR A 234     109.450  95.910 101.709  1.00  9.37              
ATOM   3750  H   THR A 234     110.410  96.062 101.431  1.00  9.37              
ATOM   3751  CA  THR A 234     109.158  94.855 102.684  1.00  9.37              
ATOM   3752  HA  THR A 234     108.652  95.307 103.539  1.00  9.37              
ATOM   3753  CB  THR A 234     108.253  93.708 102.171  1.00  9.37              
ATOM   3754  HB  THR A 234     108.799  92.764 102.164  1.00  9.37              
ATOM   3755  CG2 THR A 234     107.003  93.547 103.037  1.00  9.37              
ATOM   3756 1HG2 THR A 234     106.385  92.743 102.642  1.00  9.37              
ATOM   3757 2HG2 THR A 234     107.276  93.300 104.061  1.00  9.37              
ATOM   3758 3HG2 THR A 234     106.424  94.472 103.045  1.00  9.37              
ATOM   3759  OG1 THR A 234     107.754  93.950 100.876  1.00  9.37              
ATOM   3760  HG1 THR A 234     107.312  94.810 100.948  1.00  9.37              
ATOM   3761  C   THR A 234     110.510  94.316 103.181  1.00  9.37              
ATOM   3762  O   THR A 234     111.176  93.493 102.541  1.00  9.37              
ATOM   3763  N   ILE A 235     110.915  94.839 104.344  1.00  9.41              
ATOM   3764  H   ILE A 235     110.487  95.722 104.563  1.00  9.41              
ATOM   3765  CA  ILE A 235     111.268  94.059 105.546  1.00  9.41              
ATOM   3766  HA  ILE A 235     112.347  93.953 105.652  1.00  9.41              
ATOM   3767  CB  ILE A 235     110.663  94.845 106.762  1.00  9.41              
ATOM   3768  HB  ILE A 235     109.633  95.083 106.486  1.00  9.41              
ATOM   3769  CG2 ILE A 235     110.557  94.042 108.072  1.00  9.41              
ATOM   3770 1HG2 ILE A 235     110.157  94.650 108.880  1.00  9.41              
ATOM   3771 2HG2 ILE A 235     109.864  93.208 107.960  1.00  9.41              
ATOM   3772 3HG2 ILE A 235     111.517  93.649 108.385  1.00  9.41              
ATOM   3773  CG1 ILE A 235     111.375  96.193 107.013  1.00  9.41              
ATOM   3774 1HG1 ILE A 235     111.528  96.712 106.067  1.00  9.41              
ATOM   3775 2HG1 ILE A 235     112.349  96.013 107.463  1.00  9.41              
ATOM   3776  CD1 ILE A 235     110.600  97.156 107.927  1.00  9.41              
ATOM   3777  HD1 ILE A 235     111.065  98.141 107.889  1.00  9.41              
ATOM   3778  HD2 ILE A 235     109.565  97.239 107.594  1.00  9.41              
ATOM   3779  HD3 ILE A 235     110.623  96.808 108.960  1.00  9.41              
ATOM   3780  C   ILE A 235     110.599  92.679 105.515  1.00  9.41              
ATOM   3781  O   ILE A 235     109.444  92.595 105.094  1.00  9.41              
ATOM   3782  N   ARG A 236     111.245  91.646 106.059  1.00 10.09              
ATOM   3783  H   ARG A 236     112.206  91.770 106.373  1.00 10.09              
ATOM   3784  CA  ARG A 236     110.552  90.455 106.570  1.00 10.09              
ATOM   3785  HA  ARG A 236     109.506  90.694 106.771  1.00 10.09              
ATOM   3786  CB  ARG A 236     110.598  89.290 105.559  1.00 10.09              
ATOM   3787  HB1 ARG A 236     110.177  88.392 106.015  1.00 10.09              
ATOM   3788  HB2 ARG A 236     111.627  89.090 105.256  1.00 10.09              
ATOM   3789  CG  ARG A 236     109.757  89.678 104.337  1.00 10.09              
ATOM   3790  HG1 ARG A 236     110.164  90.589 103.911  1.00 10.09              
ATOM   3791  HG2 ARG A 236     108.736  89.877 104.664  1.00 10.09              
ATOM   3792  CD  ARG A 236     109.732  88.678 103.186  1.00 10.09              
ATOM   3793  HD1 ARG A 236     109.168  87.790 103.477  1.00 10.09              
ATOM   3794  HD2 ARG A 236     110.759  88.382 102.959  1.00 10.09              
ATOM   3795  NE  ARG A 236     109.144  89.336 101.998  1.00 10.09              
ATOM   3796  HE  ARG A 236     109.802  89.755 101.360  1.00 10.09              
ATOM   3797  CZ  ARG A 236     107.872  89.642 101.813  1.00 10.09              
ATOM   3798  NH1 ARG A 236     107.498  90.366 100.799  1.00 10.09              
ATOM   3799 1HH1 ARG A 236     108.203  90.777 100.198  1.00 10.09              
ATOM   3800 2HH1 ARG A 236     106.539  90.617 100.662  1.00 10.09              
ATOM   3801  NH2 ARG A 236     106.938  89.251 102.631  1.00 10.09              
ATOM   3802 1HH2 ARG A 236     107.194  88.768 103.476  1.00 10.09              
ATOM   3803 2HH2 ARG A 236     105.986  89.493 102.450  1.00 10.09              
ATOM   3804  C   ARG A 236     111.148  90.171 107.948  1.00 10.09              
ATOM   3805  O   ARG A 236     110.868  90.916 108.882  1.00 10.09              
ATOM   3806  N   ASP A 237     112.130  89.294 108.005  1.00  9.84              
ATOM   3807  H   ASP A 237     112.202  88.594 107.280  1.00  9.84              
ATOM   3808  CA  ASP A 237     113.311  89.463 108.843  1.00  9.84              
ATOM   3809  HA  ASP A 237     113.021  89.642 109.881  1.00  9.84              
ATOM   3810  CB  ASP A 237     114.126  88.157 108.741  1.00  9.84              
ATOM   3811  HB1 ASP A 237     114.862  88.135 109.547  1.00  9.84              
ATOM   3812  HB2 ASP A 237     114.675  88.155 107.796  1.00  9.84              
ATOM   3813  CG  ASP A 237     113.265  86.888 108.787  1.00  9.84              
ATOM   3814  OD1 ASP A 237     113.170  86.312 109.889  1.00  9.84              
ATOM   3815  OD2 ASP A 237     112.718  86.515 107.718  1.00  9.84              
ATOM   3816  C   ASP A 237     114.182  90.619 108.313  1.00  9.84              
ATOM   3817  O   ASP A 237     113.975  91.138 107.207  1.00  9.84              
ATOM   3818  N   VAL A 238     115.179  90.993 109.110  1.00  7.82              
ATOM   3819  H   VAL A 238     115.288  90.469 109.970  1.00  7.82              
ATOM   3820  CA  VAL A 238     116.137  92.088 108.898  1.00  7.82              
ATOM   3821  HA  VAL A 238     116.483  92.090 107.864  1.00  7.82              
ATOM   3822  CB  VAL A 238     115.467  93.459 109.222  1.00  7.82              
ATOM   3823  HB  VAL A 238     116.237  94.228 109.257  1.00  7.82              
ATOM   3824  CG1 VAL A 238     114.491  93.935 108.152  1.00  7.82              
ATOM   3825 1HG1 VAL A 238     113.582  93.350 108.211  1.00  7.82              
ATOM   3826 2HG1 VAL A 238     114.254  94.984 108.314  1.00  7.82              
ATOM   3827 3HG1 VAL A 238     114.917  93.793 107.166  1.00  7.82              
ATOM   3828  CG2 VAL A 238     114.691  93.477 110.551  1.00  7.82              
ATOM   3829 1HG2 VAL A 238     113.854  92.780 110.505  1.00  7.82              
ATOM   3830 2HG2 VAL A 238     115.333  93.184 111.381  1.00  7.82              
ATOM   3831 3HG2 VAL A 238     114.282  94.466 110.732  1.00  7.82              
ATOM   3832  C   VAL A 238     117.343  91.809 109.792  1.00  7.82              
ATOM   3833  O   VAL A 238     117.805  90.672 109.852  1.00  7.82              
ATOM   3834  N   SER A 239     117.848  92.815 110.510  1.00 10.55              
ATOM   3835  H   SER A 239     117.470  93.742 110.403  1.00 10.55              
ATOM   3836  CA  SER A 239     118.906  92.603 111.473  1.00 10.55              
ATOM   3837  HA  SER A 239     119.755  92.249 110.885  1.00 10.55              
ATOM   3838  CB  SER A 239     119.356  93.891 112.134  1.00 10.55              
ATOM   3839  HB1 SER A 239     118.651  94.175 112.912  1.00 10.55              
ATOM   3840  HB2 SER A 239     119.477  94.692 111.402  1.00 10.55              
ATOM   3841  OG  SER A 239     120.593  93.568 112.704  1.00 10.55              
ATOM   3842  HG  SER A 239     121.284  93.713 112.029  1.00 10.55              
ATOM   3843  C   SER A 239     118.626  91.544 112.534  1.00 10.55              
ATOM   3844  O   SER A 239     117.538  91.437 113.096  1.00 10.55              
ATOM   3845  N   LEU A 240     119.705  90.835 112.847  1.00 10.88              
ATOM   3846  H   LEU A 240     120.541  91.074 112.336  1.00 10.88              
ATOM   3847  CA  LEU A 240     119.859  89.955 113.993  1.00 10.88              
ATOM   3848  HA  LEU A 240     119.060  89.213 113.980  1.00 10.88              
ATOM   3849  CB  LEU A 240     121.228  89.255 113.868  1.00 10.88              
ATOM   3850  HB1 LEU A 240     121.351  88.577 114.714  1.00 10.88              
ATOM   3851  HB2 LEU A 240     122.004  90.019 113.947  1.00 10.88              
ATOM   3852  CG  LEU A 240     121.458  88.463 112.568  1.00 10.88              
ATOM   3853  HG  LEU A 240     121.318  89.111 111.703  1.00 10.88              
ATOM   3854  CD1 LEU A 240     122.895  87.944 112.538  1.00 10.88              
ATOM   3855 1HD1 LEU A 240     123.073  87.417 111.601  1.00 10.88              
ATOM   3856 2HD1 LEU A 240     123.586  88.784 112.600  1.00 10.88              
ATOM   3857 3HD1 LEU A 240     123.069  87.268 113.376  1.00 10.88              
ATOM   3858  CD2 LEU A 240     120.511  87.269 112.462  1.00 10.88              
ATOM   3859 1HD2 LEU A 240     120.735  86.704 111.557  1.00 10.88              
ATOM   3860 2HD2 LEU A 240     120.613  86.624 113.334  1.00 10.88              
ATOM   3861 3HD2 LEU A 240     119.482  87.624 112.389  1.00 10.88              
ATOM   3862  C   LEU A 240     119.796  90.659 115.352  1.00 10.88              
ATOM   3863  O   LEU A 240     119.706  89.991 116.379  1.00 10.88              
ATOM   3864  N   GLU A 241     119.863  91.987 115.371  1.00 11.24              
ATOM   3865  H   GLU A 241     119.978  92.494 114.498  1.00 11.24              
ATOM   3866  CA  GLU A 241     119.744  92.772 116.589  1.00 11.24              
ATOM   3867  HA  GLU A 241     119.194  92.188 117.328  1.00 11.24              
ATOM   3868  CB  GLU A 241     121.146  93.087 117.162  1.00 11.24              
ATOM   3869  HB1 GLU A 241     121.439  94.109 116.918  1.00 11.24              
ATOM   3870  HB2 GLU A 241     121.873  92.423 116.691  1.00 11.24              
ATOM   3871  CG  GLU A 241     121.263  92.856 118.681  1.00 11.24              
ATOM   3872  HG1 GLU A 241     122.318  92.693 118.910  1.00 11.24              
ATOM   3873  HG2 GLU A 241     120.731  91.942 118.956  1.00 11.24              
ATOM   3874  CD  GLU A 241     120.754  94.030 119.528  1.00 11.24              
ATOM   3875  OE1 GLU A 241     119.563  94.397 119.411  1.00 11.24              
ATOM   3876  OE2 GLU A 241     121.558  94.610 120.287  1.00 11.24              
ATOM   3877  C   GLU A 241     118.941  94.034 116.296  1.00 11.24              
ATOM   3878  O   GLU A 241     119.201  94.782 115.343  1.00 11.24              
ATOM   3879  N   THR A 242     117.944  94.255 117.147  1.00  9.93              
ATOM   3880  H   THR A 242     117.852  93.647 117.951  1.00  9.93              
ATOM   3881  CA  THR A 242     117.119  95.445 117.124  1.00  9.93              
ATOM   3882  HA  THR A 242     116.487  95.403 116.239  1.00  9.93              
ATOM   3883  CB  THR A 242     116.219  95.529 118.363  1.00  9.93              
ATOM   3884  HB  THR A 242     116.823  95.716 119.252  1.00  9.93              
ATOM   3885  CG2 THR A 242     115.150  96.614 118.233  1.00  9.93              
ATOM   3886 1HG2 THR A 242     114.469  96.562 119.080  1.00  9.93              
ATOM   3887 2HG2 THR A 242     115.619  97.597 118.217  1.00  9.93              
ATOM   3888 3HG2 THR A 242     114.587  96.469 117.310  1.00  9.93              
ATOM   3889  OG1 THR A 242     115.523  94.324 118.532  1.00  9.93              
ATOM   3890  HG1 THR A 242     114.804  94.490 119.147  1.00  9.93              
ATOM   3891  C   THR A 242     117.966  96.707 117.042  1.00  9.93              
ATOM   3892  O   THR A 242     117.666  97.601 116.247  1.00  9.93              
ATOM   3893  N   GLN A 243     119.039  96.773 117.833  1.00 10.74              
ATOM   3894  H   GLN A 243     119.249  95.979 118.437  1.00 10.74              
ATOM   3895  CA  GLN A 243     119.925  97.925 117.855  1.00 10.74              
ATOM   3896  HA  GLN A 243     119.332  98.789 118.148  1.00 10.74              
ATOM   3897  CB  GLN A 243     121.038  97.756 118.905  1.00 10.74              
ATOM   3898  HB1 GLN A 243     121.721  98.603 118.815  1.00 10.74              
ATOM   3899  HB2 GLN A 243     121.599  96.841 118.711  1.00 10.74              
ATOM   3900  CG  GLN A 243     120.482  97.735 120.339  1.00 10.74              
ATOM   3901  HG1 GLN A 243     119.940  96.806 120.514  1.00 10.74              
ATOM   3902  HG2 GLN A 243     119.784  98.562 120.466  1.00 10.74              
ATOM   3903  CD  GLN A 243     121.580  97.888 121.386  1.00 10.74              
ATOM   3904  OE1 GLN A 243     121.951  98.991 121.758  1.00 10.74              
ATOM   3905  NE2 GLN A 243     122.125  96.818 121.917  1.00 10.74              
ATOM   3906 1HE2 GLN A 243     121.903  95.911 121.495  1.00 10.74              
ATOM   3907 2HE2 GLN A 243     122.878  96.936 122.561  1.00 10.74              
ATOM   3908  C   GLN A 243     120.491  98.253 116.484  1.00 10.74              
ATOM   3909  O   GLN A 243     120.259  99.368 116.017  1.00 10.74              
ATOM   3910  N   GLU A 244     121.119  97.273 115.823  1.00 10.05              
ATOM   3911  H   GLU A 244     121.141  96.351 116.228  1.00 10.05              
ATOM   3912  CA  GLU A 244     121.577  97.426 114.445  1.00 10.05              
ATOM   3913  HA  GLU A 244     122.344  98.202 114.423  1.00 10.05              
ATOM   3914  CB  GLU A 244     122.230  96.135 113.937  1.00 10.05              
ATOM   3915  HB1 GLU A 244     121.506  95.338 114.041  1.00 10.05              
ATOM   3916  HB2 GLU A 244     123.079  95.896 114.579  1.00 10.05              
ATOM   3917  CG  GLU A 244     122.721  96.239 112.481  1.00 10.05              
ATOM   3918  HG1 GLU A 244     123.566  96.930 112.438  1.00 10.05              
ATOM   3919  HG2 GLU A 244     121.923  96.644 111.857  1.00 10.05              
ATOM   3920  CD  GLU A 244     123.137  94.876 111.911  1.00 10.05              
ATOM   3921  OE1 GLU A 244     122.512  94.428 110.920  1.00 10.05              
ATOM   3922  OE2 GLU A 244     124.024  94.215 112.489  1.00 10.05              
ATOM   3923  C   GLU A 244     120.437  97.941 113.567  1.00 10.05              
ATOM   3924  O   GLU A 244     120.581  99.005 112.973  1.00 10.05              
ATOM   3925  N   LEU A 245     119.264  97.294 113.610  1.00  9.93              
ATOM   3926  H   LEU A 245     119.180  96.495 114.232  1.00  9.93              
ATOM   3927  CA  LEU A 245     118.116  97.680 112.775  1.00  9.93              
ATOM   3928  HA  LEU A 245     118.410  97.594 111.728  1.00  9.93              
ATOM   3929  CB  LEU A 245     116.984  96.665 113.054  1.00  9.93              
ATOM   3930  HB1 LEU A 245     116.961  96.480 114.126  1.00  9.93              
ATOM   3931  HB2 LEU A 245     117.249  95.726 112.577  1.00  9.93              
ATOM   3932  CG  LEU A 245     115.548  97.028 112.623  1.00  9.93              
ATOM   3933  HG  LEU A 245     115.251  97.984 113.052  1.00  9.93              
ATOM   3934  CD1 LEU A 245     115.371  97.083 111.101  1.00  9.93              
ATOM   3935 1HD1 LEU A 245     114.314  97.162 110.851  1.00  9.93              
ATOM   3936 2HD1 LEU A 245     115.876  97.959 110.701  1.00  9.93              
ATOM   3937 3HD1 LEU A 245     115.804  96.200 110.638  1.00  9.93              
ATOM   3938  CD2 LEU A 245     114.617  95.969 113.216  1.00  9.93              
ATOM   3939 1HD2 LEU A 245     113.599  96.130 112.877  1.00  9.93              
ATOM   3940 2HD2 LEU A 245     114.944  94.969 112.935  1.00  9.93              
ATOM   3941 3HD2 LEU A 245     114.635  96.041 114.303  1.00  9.93              
ATOM   3942  C   LEU A 245     117.618  99.126 112.976  1.00  9.93              
ATOM   3943  O   LEU A 245     117.033  99.700 112.046  1.00  9.93              
ATOM   3944  N   LEU A 246     117.828  99.742 114.146  1.00 10.00              
ATOM   3945  H   LEU A 246     118.348  99.266 114.878  1.00 10.00              
ATOM   3946  CA  LEU A 246     117.403 101.138 114.306  1.00 10.00              
ATOM   3947  HA  LEU A 246     116.346 101.194 114.067  1.00 10.00              
ATOM   3948  CB  LEU A 246     117.595 101.623 115.766  1.00 10.00              
ATOM   3949  HB1 LEU A 246     117.427 100.765 116.419  1.00 10.00              
ATOM   3950  HB2 LEU A 246     116.810 102.349 115.974  1.00 10.00              
ATOM   3951  CG  LEU A 246     118.930 102.301 116.160  1.00 10.00              
ATOM   3952  HG  LEU A 246     119.763 101.843 115.634  1.00 10.00              
ATOM   3953  CD1 LEU A 246     118.933 103.815 115.895  1.00 10.00              
ATOM   3954 1HD1 LEU A 246     119.891 104.237 116.196  1.00 10.00              
ATOM   3955 2HD1 LEU A 246     118.818 104.023 114.833  1.00 10.00              
ATOM   3956 3HD1 LEU A 246     118.127 104.305 116.440  1.00 10.00              
ATOM   3957  CD2 LEU A 246     119.162 102.133 117.664  1.00 10.00              
ATOM   3958 1HD2 LEU A 246     120.098 102.613 117.948  1.00 10.00              
ATOM   3959 2HD2 LEU A 246     118.336 102.567 118.223  1.00 10.00              
ATOM   3960 3HD2 LEU A 246     119.242 101.073 117.900  1.00 10.00              
ATOM   3961  C   LEU A 246     118.087 102.049 113.298  1.00 10.00              
ATOM   3962  O   LEU A 246     117.453 102.975 112.778  1.00 10.00              
ATOM   3963  N   GLU A 247     119.357 101.765 113.010  1.00  9.62              
ATOM   3964  H   GLU A 247     119.786 100.913 113.367  1.00  9.62              
ATOM   3965  CA  GLU A 247     120.095 102.585 112.082  1.00  9.62              
ATOM   3966  HA  GLU A 247     119.929 103.617 112.386  1.00  9.62              
ATOM   3967  CB  GLU A 247     121.612 102.321 112.146  1.00  9.62              
ATOM   3968  HB1 GLU A 247     122.063 102.574 111.186  1.00  9.62              
ATOM   3969  HB2 GLU A 247     121.797 101.265 112.337  1.00  9.62              
ATOM   3970  CG  GLU A 247     122.297 103.163 113.241  1.00  9.62              
ATOM   3971  HG1 GLU A 247     123.311 102.787 113.393  1.00  9.62              
ATOM   3972  HG2 GLU A 247     121.757 103.051 114.184  1.00  9.62              
ATOM   3973  CD  GLU A 247     122.360 104.641 112.833  1.00  9.62              
ATOM   3974  OE1 GLU A 247     123.303 105.039 112.121  1.00  9.62              
ATOM   3975  OE2 GLU A 247     121.372 105.379 113.027  1.00  9.62              
ATOM   3976  C   GLU A 247     119.499 102.508 110.675  1.00  9.62              
ATOM   3977  O   GLU A 247     119.183 103.564 110.131  1.00  9.62              
ATOM   3978  N   PRO A 248     119.145 101.340 110.130  1.00 10.50              
ATOM   3979  CD  PRO A 248     119.828 100.069 110.293  1.00 10.50              
ATOM   3980  HD1 PRO A 248     119.394  99.565 111.140  1.00 10.50              
ATOM   3981  HD2 PRO A 248     120.906 100.185 110.406  1.00 10.50              
ATOM   3982  CG  PRO A 248     119.503  99.242 109.053  1.00 10.50              
ATOM   3983  HG1 PRO A 248     119.517  98.171 109.259  1.00 10.50              
ATOM   3984  HG2 PRO A 248     120.187  99.497 108.242  1.00 10.50              
ATOM   3985  CB  PRO A 248     118.108  99.747 108.729  1.00 10.50              
ATOM   3986  HB1 PRO A 248     117.388  99.308 109.419  1.00 10.50              
ATOM   3987  HB2 PRO A 248     117.818  99.529 107.704  1.00 10.50              
ATOM   3988  CA  PRO A 248     118.257 101.249 108.994  1.00 10.50              
ATOM   3989  HA  PRO A 248     118.796 101.682 108.156  1.00 10.50              
ATOM   3990  C   PRO A 248     116.889 101.885 109.024  1.00 10.50              
ATOM   3991  O   PRO A 248     116.384 102.259 107.961  1.00 10.50              
ATOM   3992  N   LEU A 249     116.260 102.018 110.188  1.00 10.91              
ATOM   3993  H   LEU A 249     116.695 101.683 111.042  1.00 10.91              
ATOM   3994  CA  LEU A 249     115.014 102.780 110.242  1.00 10.91              
ATOM   3995  HA  LEU A 249     114.455 102.557 109.339  1.00 10.91              
ATOM   3996  CB  LEU A 249     114.132 102.266 111.393  1.00 10.91              
ATOM   3997  HB1 LEU A 249     113.266 102.920 111.510  1.00 10.91              
ATOM   3998  HB2 LEU A 249     114.708 102.282 112.319  1.00 10.91              
ATOM   3999  CG  LEU A 249     113.650 100.820 111.087  1.00 10.91              
ATOM   4000  HG  LEU A 249     114.505 100.192 110.843  1.00 10.91              
ATOM   4001  CD1 LEU A 249     112.968 100.176 112.286  1.00 10.91              
ATOM   4002 1HD1 LEU A 249     112.763  99.127 112.076  1.00 10.91              
ATOM   4003 2HD1 LEU A 249     113.649 100.237 113.129  1.00 10.91              
ATOM   4004 3HD1 LEU A 249     112.032 100.692 112.494  1.00 10.91              
ATOM   4005  CD2 LEU A 249     112.649 100.737 109.925  1.00 10.91              
ATOM   4006 1HD2 LEU A 249     112.189  99.751 109.890  1.00 10.91              
ATOM   4007 2HD2 LEU A 249     111.874 101.496 110.045  1.00 10.91              
ATOM   4008 3HD2 LEU A 249     113.173 100.889 108.984  1.00 10.91              
ATOM   4009  C   LEU A 249     115.253 104.278 110.103  1.00 10.91              
ATOM   4010  O   LEU A 249     114.454 104.934 109.440  1.00 10.91              
ATOM   4011  N   LYS A 250     116.423 104.783 110.518  1.00 14.52              
ATOM   4012  H   LYS A 250     117.032 104.174 111.058  1.00 14.52              
ATOM   4013  CA  LYS A 250     116.945 106.074 110.028  1.00 14.52              
ATOM   4014  HA  LYS A 250     116.143 106.795 110.153  1.00 14.52              
ATOM   4015  CB  LYS A 250     118.100 106.497 110.960  1.00 14.52              
ATOM   4016  HB1 LYS A 250     118.836 105.708 110.999  1.00 14.52              
ATOM   4017  HB2 LYS A 250     117.714 106.570 111.978  1.00 14.52              
ATOM   4018  CG  LYS A 250     118.801 107.824 110.627  1.00 14.52              
ATOM   4019  HG1 LYS A 250     118.395 108.599 111.279  1.00 14.52              
ATOM   4020  HG2 LYS A 250     118.605 108.129 109.603  1.00 14.52              
ATOM   4021  CD  LYS A 250     120.326 107.763 110.817  1.00 14.52              
ATOM   4022  HD1 LYS A 250     120.576 107.413 111.819  1.00 14.52              
ATOM   4023  HD2 LYS A 250     120.707 108.779 110.723  1.00 14.52              
ATOM   4024  CE  LYS A 250     121.023 106.906 109.746  1.00 14.52              
ATOM   4025  HE1 LYS A 250     121.992 107.357 109.531  1.00 14.52              
ATOM   4026  HE2 LYS A 250     120.439 106.931 108.821  1.00 14.52              
ATOM   4027  NZ  LYS A 250     121.257 105.500 110.141  1.00 14.52              
ATOM   4028  HZ1 LYS A 250     121.566 104.939 109.343  1.00 14.52              
ATOM   4029  HZ2 LYS A 250     121.944 105.424 110.893  1.00 14.52              
ATOM   4030  HZ3 LYS A 250     120.405 105.031 110.425  1.00 14.52              
ATOM   4031  C   LYS A 250     117.295 106.060 108.539  1.00 14.52              
ATOM   4032  O   LYS A 250     117.120 107.091 107.888  1.00 14.52              
ATOM   4033  N   GLU A 251     117.731 104.958 107.936  1.00 15.18              
ATOM   4034  H   GLU A 251     118.010 104.152 108.486  1.00 15.18              
ATOM   4035  CA  GLU A 251     117.821 104.939 106.469  1.00 15.18              
ATOM   4036  HA  GLU A 251     118.441 105.789 106.182  1.00 15.18              
ATOM   4037  CB  GLU A 251     118.518 103.696 105.876  1.00 15.18              
ATOM   4038  HB1 GLU A 251     118.165 103.593 104.849  1.00 15.18              
ATOM   4039  HB2 GLU A 251     118.220 102.796 106.398  1.00 15.18              
ATOM   4040  CG  GLU A 251     120.054 103.794 105.790  1.00 15.18              
ATOM   4041  HG1 GLU A 251     120.342 104.840 105.657  1.00 15.18              
ATOM   4042  HG2 GLU A 251     120.370 103.275 104.888  1.00 15.18              
ATOM   4043  CD  GLU A 251     120.799 103.184 106.986  1.00 15.18              
ATOM   4044  OE1 GLU A 251     121.061 101.962 106.979  1.00 15.18              
ATOM   4045  OE2 GLU A 251     121.089 103.952 107.929  1.00 15.18              
ATOM   4046  C   GLU A 251     116.488 105.205 105.814  1.00 15.18              
ATOM   4047  O   GLU A 251     116.371 106.219 105.136  1.00 15.18              
ATOM   4048  N   VAL A 252     115.462 104.426 106.125  1.00 16.03              
ATOM   4049  H   VAL A 252     115.615 103.662 106.782  1.00 16.03              
ATOM   4050  CA  VAL A 252     114.111 104.697 105.641  1.00 16.03              
ATOM   4051  HA  VAL A 252     114.198 105.069 104.623  1.00 16.03              
ATOM   4052  CB  VAL A 252     113.272 103.407 105.535  1.00 16.03              
ATOM   4053  HB  VAL A 252     112.300 103.661 105.112  1.00 16.03              
ATOM   4054  CG1 VAL A 252     113.949 102.421 104.572  1.00 16.03              
ATOM   4055 1HG1 VAL A 252     114.916 102.101 104.961  1.00 16.03              
ATOM   4056 2HG1 VAL A 252     113.320 101.544 104.449  1.00 16.03              
ATOM   4057 3HG1 VAL A 252     114.088 102.895 103.601  1.00 16.03              
ATOM   4058  CG2 VAL A 252     113.043 102.699 106.871  1.00 16.03              
ATOM   4059 1HG2 VAL A 252     112.323 101.892 106.738  1.00 16.03              
ATOM   4060 2HG2 VAL A 252     113.982 102.283 107.225  1.00 16.03              
ATOM   4061 3HG2 VAL A 252     112.656 103.398 107.612  1.00 16.03              
ATOM   4062  C   VAL A 252     113.426 105.817 106.443  1.00 16.03              
ATOM   4063  O   VAL A 252     112.198 105.837 106.517  1.00 16.03              
ATOM   4064  N   ARG A 253     114.175 106.775 107.039  1.00 21.67              
ATOM   4065  H   ARG A 253     115.184 106.711 106.969  1.00 21.67              
ATOM   4066  CA  ARG A 253     113.575 107.753 107.968  1.00 21.67              
ATOM   4067  HA  ARG A 253     113.140 107.170 108.779  1.00 21.67              
ATOM   4068  CB  ARG A 253     114.572 108.790 108.558  1.00 21.67              
ATOM   4069  HB1 ARG A 253     114.882 109.500 107.791  1.00 21.67              
ATOM   4070  HB2 ARG A 253     115.452 108.286 108.910  1.00 21.67              
ATOM   4071  CG  ARG A 253     114.022 109.544 109.791  1.00 21.67              
ATOM   4072  HG1 ARG A 253     114.555 109.154 110.658  1.00 21.67              
ATOM   4073  HG2 ARG A 253     112.965 109.316 109.927  1.00 21.67              
ATOM   4074  CD  ARG A 253     114.177 111.066 109.859  1.00 21.67              
ATOM   4075  HD1 ARG A 253     113.601 111.523 109.057  1.00 21.67              
ATOM   4076  HD2 ARG A 253     115.228 111.331 109.734  1.00 21.67              
ATOM   4077  NE  ARG A 253     113.696 111.516 111.184  1.00 21.67              
ATOM   4078  HE  ARG A 253     114.072 111.018 111.973  1.00 21.67              
ATOM   4079  CZ  ARG A 253     112.634 112.256 111.451  1.00 21.67              
ATOM   4080  NH1 ARG A 253     112.080 112.192 112.624  1.00 21.67              
ATOM   4081 1HH1 ARG A 253     112.352 111.499 113.310  1.00 21.67              
ATOM   4082 2HH1 ARG A 253     111.222 112.722 112.754  1.00 21.67              
ATOM   4083  NH2 ARG A 253     112.059 113.049 110.595  1.00 21.67              
ATOM   4084 1HH2 ARG A 253     112.454 113.181 109.683  1.00 21.67              
ATOM   4085 2HH2 ARG A 253     111.141 113.414 110.848  1.00 21.67              
ATOM   4086  C   ARG A 253     112.444 108.575 107.385  1.00 21.67              
ATOM   4087  O   ARG A 253     111.371 108.751 107.965  1.00 21.67              
ATOM   4088  N   GLU A 254     112.757 109.113 106.218  1.00 24.64              
ATOM   4089  H   GLU A 254     113.634 108.819 105.821  1.00 24.64              
ATOM   4090  CA  GLU A 254     111.898 109.953 105.403  1.00 24.64              
ATOM   4091  HA  GLU A 254     111.051 110.303 105.999  1.00 24.64              
ATOM   4092  CB  GLU A 254     112.711 111.188 104.952  1.00 24.64              
ATOM   4093  HB1 GLU A 254     112.145 111.751 104.209  1.00 24.64              
ATOM   4094  HB2 GLU A 254     113.642 110.858 104.489  1.00 24.64              
ATOM   4095  CG  GLU A 254     113.028 112.130 106.135  1.00 24.64              
ATOM   4096  HG1 GLU A 254     112.827 111.625 107.078  1.00 24.64              
ATOM   4097  HG2 GLU A 254     112.349 112.985 106.092  1.00 24.64              
ATOM   4098  CD  GLU A 254     114.482 112.629 106.139  1.00 24.64              
ATOM   4099  OE1 GLU A 254     115.326 112.055 106.871  1.00 24.64              
ATOM   4100  OE2 GLU A 254     114.783 113.591 105.399  1.00 24.64              
ATOM   4101  C   GLU A 254     111.305 109.093 104.279  1.00 24.64              
ATOM   4102  O   GLU A 254     111.220 109.503 103.126  1.00 24.64              
ATOM   4103  N   GLY A 255     111.065 107.821 104.620  1.00 23.46              
ATOM   4104  H   GLY A 255     111.117 107.586 105.606  1.00 23.46              
ATOM   4105  CA  GLY A 255     111.168 106.687 103.709  1.00 23.46              
ATOM   4106  HA1 GLY A 255     111.192 105.767 104.289  1.00 23.46              
ATOM   4107  HA2 GLY A 255     112.086 106.760 103.152  1.00 23.46              
ATOM   4108  C   GLY A 255     110.012 106.563 102.731  1.00 23.46              
ATOM   4109  O   GLY A 255     110.114 105.857 101.730  1.00 23.46              
ATOM   4110  N   GLY A 256     108.895 107.217 103.035  1.00 23.95              
ATOM   4111  H   GLY A 256     108.917 107.811 103.848  1.00 23.95              
ATOM   4112  CA  GLY A 256     107.703 107.229 102.208  1.00 23.95              
ATOM   4113  HA1 GLY A 256     108.000 107.368 101.167  1.00 23.95              
ATOM   4114  HA2 GLY A 256     107.077 108.072 102.497  1.00 23.95              
ATOM   4115  C   GLY A 256     106.856 105.949 102.289  1.00 23.95              
ATOM   4116  O   GLY A 256     105.641 106.019 102.446  1.00 23.95              
ATOM   4117  N   THR A 257     107.509 104.789 102.251  1.00 22.47              
ATOM   4118  H   THR A 257     108.493 104.873 102.008  1.00 22.47              
ATOM   4119  CA  THR A 257     107.098 103.492 102.814  1.00 22.47              
ATOM   4120  HA  THR A 257     107.300 102.744 102.048  1.00 22.47              
ATOM   4121  CB  THR A 257     107.996 103.123 104.009  1.00 22.47              
ATOM   4122  HB  THR A 257     107.618 102.200 104.444  1.00 22.47              
ATOM   4123  CG2 THR A 257     109.451 102.886 103.605  1.00 22.47              
ATOM   4124 1HG2 THR A 257     110.036 102.621 104.485  1.00 22.47              
ATOM   4125 2HG2 THR A 257     109.509 102.077 102.879  1.00 22.47              
ATOM   4126 3HG2 THR A 257     109.883 103.782 103.171  1.00 22.47              
ATOM   4127  OG1 THR A 257     107.981 104.130 104.994  1.00 22.47              
ATOM   4128  HG1 THR A 257     107.061 104.288 105.244  1.00 22.47              
ATOM   4129  C   THR A 257     105.648 103.312 103.215  1.00 22.47              
ATOM   4130  O   THR A 257     105.265 103.428 104.380  1.00 22.47              
ATOM   4131  N   ARG A 258     104.848 102.954 102.221  1.00 22.55              
ATOM   4132  H   ARG A 258     105.257 102.878 101.300  1.00 22.55              
ATOM   4133  CA  ARG A 258     103.401 102.812 102.347  1.00 22.55              
ATOM   4134  HA  ARG A 258     102.999 103.697 102.842  1.00 22.55              
ATOM   4135  CB  ARG A 258     102.838 102.747 100.912  1.00 22.55              
ATOM   4136  HB1 ARG A 258     101.784 102.463 100.933  1.00 22.55              
ATOM   4137  HB2 ARG A 258     103.378 101.971 100.365  1.00 22.55              
ATOM   4138  CG  ARG A 258     102.951 104.099 100.174  1.00 22.55              
ATOM   4139  HG1 ARG A 258     103.748 104.704 100.606  1.00 22.55              
ATOM   4140  HG2 ARG A 258     102.018 104.649 100.304  1.00 22.55              
ATOM   4141  CD  ARG A 258     103.250 103.952  98.674  1.00 22.55              
ATOM   4142  HD1 ARG A 258     104.251 103.529  98.565  1.00 22.55              
ATOM   4143  HD2 ARG A 258     103.248 104.946  98.224  1.00 22.55              
ATOM   4144  NE  ARG A 258     102.284 103.075  97.985  1.00 22.55              
ATOM   4145  HE  ARG A 258     101.835 102.381  98.557  1.00 22.55              
ATOM   4146  CZ  ARG A 258     102.149 102.934  96.678  1.00 22.55              
ATOM   4147  NH1 ARG A 258     101.378 102.004  96.190  1.00 22.55              
ATOM   4148 1HH1 ARG A 258     100.902 101.377  96.815  1.00 22.55              
ATOM   4149 2HH1 ARG A 258     101.268 101.916  95.195  1.00 22.55              
ATOM   4150  NH2 ARG A 258     102.776 103.693  95.825  1.00 22.55              
ATOM   4151 1HH2 ARG A 258     103.479 104.322  96.181  1.00 22.55              
ATOM   4152 2HH2 ARG A 258     102.854 103.392  94.867  1.00 22.55              
ATOM   4153  C   ARG A 258     102.925 101.651 103.176  1.00 22.55              
ATOM   4154  O   ARG A 258     101.731 101.551 103.309  1.00 22.55              
ATOM   4155  N   SER A 259     103.763 100.802 103.746  1.00 22.97              
ATOM   4156  H   SER A 259     104.748 100.932 103.620  1.00 22.97              
ATOM   4157  CA  SER A 259     103.265  99.605 104.428  1.00 22.97              
ATOM   4158  HA  SER A 259     102.580  99.861 105.226  1.00 22.97              
ATOM   4159  CB  SER A 259     102.488  98.701 103.428  1.00 22.97              
ATOM   4160  HB1 SER A 259     101.471  99.067 103.332  1.00 22.97              
ATOM   4161  HB2 SER A 259     102.418  97.679 103.803  1.00 22.97              
ATOM   4162  OG  SER A 259     103.041  98.710 102.120  1.00 22.97              
ATOM   4163  HG  SER A 259     103.726  98.033 102.049  1.00 22.97              
ATOM   4164  C   SER A 259     104.397  98.822 105.025  1.00 22.97              
ATOM   4165  O   SER A 259     104.760  97.733 104.579  1.00 22.97              
ATOM   4166  N   LEU A 260     104.993  99.416 106.043  1.00 18.74              
ATOM   4167  H   LEU A 260     104.644 100.312 106.360  1.00 18.74              
ATOM   4168  CA  LEU A 260     105.933  98.688 106.861  1.00 18.74              
ATOM   4169  HA  LEU A 260     106.651  98.178 106.217  1.00 18.74              
ATOM   4170  CB  LEU A 260     106.704  99.658 107.760  1.00 18.74              
ATOM   4171  HB1 LEU A 260     107.389  99.086 108.387  1.00 18.74              
ATOM   4172  HB2 LEU A 260     105.999 100.177 108.412  1.00 18.74              
ATOM   4173  CG  LEU A 260     107.498 100.697 106.957  1.00 18.74              
ATOM   4174  HG  LEU A 260     106.811 101.335 106.401  1.00 18.74              
ATOM   4175  CD1 LEU A 260     108.271 101.570 107.925  1.00 18.74              
ATOM   4176 1HD1 LEU A 260     107.561 101.977 108.635  1.00 18.74              
ATOM   4177 2HD1 LEU A 260     109.014 100.982 108.465  1.00 18.74              
ATOM   4178 3HD1 LEU A 260     108.765 102.385 107.392  1.00 18.74              
ATOM   4179  CD2 LEU A 260     108.500 100.075 105.990  1.00 18.74              
ATOM   4180 1HD2 LEU A 260     109.147 100.856 105.599  1.00 18.74              
ATOM   4181 2HD2 LEU A 260     109.116  99.345 106.513  1.00 18.74              
ATOM   4182 3HD2 LEU A 260     107.985  99.595 105.159  1.00 18.74              
ATOM   4183  C   LEU A 260     105.201  97.629 107.649  1.00 18.74              
ATOM   4184  O   LEU A 260     104.596  97.912 108.670  1.00 18.74              
ATOM   4185  N   THR A 261     105.299  96.406 107.150  1.00 19.41              
ATOM   4186  H   THR A 261     105.643  96.319 106.201  1.00 19.41              
ATOM   4187  CA  THR A 261     105.228  95.174 107.927  1.00 19.41              
ATOM   4188  HA  THR A 261     104.303  95.082 108.455  1.00 19.41              
ATOM   4189  CB  THR A 261     105.349  93.949 106.983  1.00 19.41              
ATOM   4190  HB  THR A 261     106.390  93.670 106.826  1.00 19.41              
ATOM   4191  CG2 THR A 261     104.586  92.754 107.537  1.00 19.41              
ATOM   4192 1HG2 THR A 261     104.799  91.873 106.931  1.00 19.41              
ATOM   4193 2HG2 THR A 261     104.901  92.564 108.561  1.00 19.41              
ATOM   4194 3HG2 THR A 261     103.516  92.957 107.524  1.00 19.41              
ATOM   4195  OG1 THR A 261     104.811  94.207 105.709  1.00 19.41              
ATOM   4196  HG1 THR A 261     103.862  94.060 105.765  1.00 19.41              
ATOM   4197  C   THR A 261     106.394  95.179 108.894  1.00 19.41              
ATOM   4198  O   THR A 261     107.460  94.629 108.641  1.00 19.41              
ATOM   4199  N   PHE A 262     106.207  95.895 109.981  1.00 18.50              
ATOM   4200  H   PHE A 262     105.324  96.397 110.034  1.00 18.50              
ATOM   4201  CA  PHE A 262     107.088  96.046 111.125  1.00 18.50              
ATOM   4202  HA  PHE A 262     108.045  96.465 110.828  1.00 18.50              
ATOM   4203  CB  PHE A 262     106.273  97.036 112.013  1.00 18.50              
ATOM   4204  HB1 PHE A 262     106.626  97.061 113.035  1.00 18.50              
ATOM   4205  HB2 PHE A 262     105.256  96.649 112.106  1.00 18.50              
ATOM   4206  CG  PHE A 262     106.200  98.484 111.587  1.00 18.50              
ATOM   4207  CD1 PHE A 262     104.947  99.103 111.420  1.00 18.50              
ATOM   4208  HD1 PHE A 262     104.036  98.525 111.505  1.00 18.50              
ATOM   4209  CE1 PHE A 262     104.869 100.480 111.160  1.00 18.50              
ATOM   4210  HE1 PHE A 262     103.904 100.948 111.037  1.00 18.50              
ATOM   4211  CZ  PHE A 262     106.041 101.249 111.086  1.00 18.50              
ATOM   4212  HZ  PHE A 262     105.970 102.310 110.905  1.00 18.50              
ATOM   4213  CE2 PHE A 262     107.294 100.634 111.262  1.00 18.50              
ATOM   4214  HE2 PHE A 262     108.197 101.221 111.236  1.00 18.50              
ATOM   4215  CD2 PHE A 262     107.373  99.255 111.509  1.00 18.50              
ATOM   4216  HD2 PHE A 262     108.335  98.800 111.686  1.00 18.50              
ATOM   4217  C   PHE A 262     107.289  94.727 111.881  1.00 18.50              
ATOM   4218  O   PHE A 262     107.145  94.708 113.092  1.00 18.50              
ATOM   4219  N   GLN A 263     107.547  93.613 111.194  1.00 20.55              
ATOM   4220  H   GLN A 263     107.682  93.689 110.195  1.00 20.55              
ATOM   4221  CA  GLN A 263     107.483  92.272 111.763  1.00 20.55              
ATOM   4222  HA  GLN A 263     106.438  92.021 111.944  1.00 20.55              
ATOM   4223  CB  GLN A 263     108.066  91.253 110.768  1.00 20.55              
ATOM   4224  HB1 GLN A 263     108.429  90.391 111.322  1.00 20.55              
ATOM   4225  HB2 GLN A 263     108.918  91.693 110.252  1.00 20.55              
ATOM   4226  CG  GLN A 263     107.026  90.786 109.742  1.00 20.55              
ATOM   4227  HG1 GLN A 263     106.853  91.592 109.033  1.00 20.55              
ATOM   4228  HG2 GLN A 263     106.097  90.555 110.261  1.00 20.55              
ATOM   4229  CD  GLN A 263     107.451  89.538 108.972  1.00 20.55              
ATOM   4230  OE1 GLN A 263     107.516  89.529 107.748  1.00 20.55              
ATOM   4231  NE2 GLN A 263     107.754  88.451 109.642  1.00 20.55              
ATOM   4232 1HE2 GLN A 263     107.743  88.442 110.666  1.00 20.55              
ATOM   4233 2HE2 GLN A 263     108.103  87.663 109.139  1.00 20.55              
ATOM   4234  C   GLN A 263     108.160  92.166 113.127  1.00 20.55              
ATOM   4235  O   GLN A 263     107.492  92.105 114.157  1.00 20.55              
ATOM   4236  N   ASN A 264     109.481  92.305 113.125  1.00 19.00              
ATOM   4237  H   ASN A 264     109.969  92.260 112.243  1.00 19.00              
ATOM   4238  CA  ASN A 264     110.246  92.254 114.356  1.00 19.00              
ATOM   4239  HA  ASN A 264     109.837  91.444 114.965  1.00 19.00              
ATOM   4240  CB  ASN A 264     111.716  91.911 114.033  1.00 19.00              
ATOM   4241  HB1 ASN A 264     112.194  91.551 114.944  1.00 19.00              
ATOM   4242  HB2 ASN A 264     112.230  92.823 113.732  1.00 19.00              
ATOM   4243  CG  ASN A 264     111.965  90.879 112.938  1.00 19.00              
ATOM   4244  OD1 ASN A 264     112.807  91.093 112.084  1.00 19.00              
ATOM   4245  ND2 ASN A 264     111.267  89.769 112.894  1.00 19.00              
ATOM   4246 1HD2 ASN A 264     110.465  89.602 113.505  1.00 19.00              
ATOM   4247 2HD2 ASN A 264     111.451  89.131 112.139  1.00 19.00              
ATOM   4248  C   ASN A 264     110.170  93.527 115.200  1.00 19.00              
ATOM   4249  O   ASN A 264     110.733  93.601 116.291  1.00 19.00              
ATOM   4250  N   ILE A 265     109.466  94.537 114.703  1.00 15.08              
ATOM   4251  H   ILE A 265     108.930  94.335 113.869  1.00 15.08              
ATOM   4252  CA  ILE A 265     109.077  95.745 115.423  1.00 15.08              
ATOM   4253  HA  ILE A 265     109.847  95.959 116.165  1.00 15.08              
ATOM   4254  CB  ILE A 265     109.109  96.933 114.422  1.00 15.08              
ATOM   4255  HB  ILE A 265     108.448  96.698 113.611  1.00 15.08              
ATOM   4256  CG2 ILE A 265     108.657  98.281 114.992  1.00 15.08              
ATOM   4257 1HG2 ILE A 265     107.648  98.215 115.392  1.00 15.08              
ATOM   4258 2HG2 ILE A 265     109.336  98.595 115.774  1.00 15.08              
ATOM   4259 3HG2 ILE A 265     108.651  99.035 114.205  1.00 15.08              
ATOM   4260  CG1 ILE A 265     110.513  97.126 113.784  1.00 15.08              
ATOM   4261 1HG1 ILE A 265     111.280  96.703 114.435  1.00 15.08              
ATOM   4262 2HG1 ILE A 265     110.729  98.189 113.673  1.00 15.08              
ATOM   4263  CD1 ILE A 265     110.646  96.511 112.382  1.00 15.08              
ATOM   4264  HD1 ILE A 265     110.463  95.437 112.407  1.00 15.08              
ATOM   4265  HD2 ILE A 265     109.939  96.989 111.707  1.00 15.08              
ATOM   4266  HD3 ILE A 265     111.646  96.692 111.995  1.00 15.08              
ATOM   4267  C   ILE A 265     107.824  95.462 116.218  1.00 15.08              
ATOM   4268  O   ILE A 265     106.756  96.049 116.066  1.00 15.08              
ATOM   4269  N   ILE A 266     108.017  94.436 117.032  1.00 14.50              
ATOM   4270  H   ILE A 266     108.956  94.057 117.078  1.00 14.50              
ATOM   4271  CA  ILE A 266     106.967  93.672 117.630  1.00 14.50              
ATOM   4272  HA  ILE A 266     106.157  93.632 116.899  1.00 14.50              
ATOM   4273  CB  ILE A 266     107.454  92.204 117.820  1.00 14.50              
ATOM   4274  HB  ILE A 266     108.004  91.947 116.912  1.00 14.50              
ATOM   4275  CG2 ILE A 266     108.452  92.041 118.978  1.00 14.50              
ATOM   4276 1HG2 ILE A 266     108.884  91.041 118.965  1.00 14.50              
ATOM   4277 2HG2 ILE A 266     109.278  92.739 118.846  1.00 14.50              
ATOM   4278 3HG2 ILE A 266     107.976  92.219 119.941  1.00 14.50              
ATOM   4279  CG1 ILE A 266     106.288  91.187 117.881  1.00 14.50              
ATOM   4280 1HG1 ILE A 266     105.671  91.321 116.991  1.00 14.50              
ATOM   4281 2HG1 ILE A 266     105.661  91.355 118.752  1.00 14.50              
ATOM   4282  CD1 ILE A 266     106.751  89.724 117.921  1.00 14.50              
ATOM   4283  HD1 ILE A 266     105.898  89.075 117.735  1.00 14.50              
ATOM   4284  HD2 ILE A 266     107.505  89.545 117.154  1.00 14.50              
ATOM   4285  HD3 ILE A 266     107.165  89.487 118.900  1.00 14.50              
ATOM   4286  C   ILE A 266     106.405  94.410 118.834  1.00 14.50              
ATOM   4287  O   ILE A 266     106.591  95.618 119.017  1.00 14.50              
ATOM   4288  N   THR A 267     105.711  93.687 119.696  1.00 15.73              
ATOM   4289  H   THR A 267     105.557  92.712 119.494  1.00 15.73              
ATOM   4290  CA  THR A 267     105.357  94.190 121.004  1.00 15.73              
ATOM   4291  HA  THR A 267     104.941  95.188 120.847  1.00 15.73              
ATOM   4292  CB  THR A 267     104.188  93.395 121.606  1.00 15.73              
ATOM   4293  HB  THR A 267     104.247  92.360 121.267  1.00 15.73              
ATOM   4294  CG2 THR A 267     104.033  93.384 123.131  1.00 15.73              
ATOM   4295 1HG2 THR A 267     104.681  92.614 123.546  1.00 15.73              
ATOM   4296 2HG2 THR A 267     104.320  94.340 123.562  1.00 15.73              
ATOM   4297 3HG2 THR A 267     103.006  93.158 123.409  1.00 15.73              
ATOM   4298  OG1 THR A 267     103.016  93.975 121.069  1.00 15.73              
ATOM   4299  HG1 THR A 267     102.328  93.297 121.171  1.00 15.73              
ATOM   4300  C   THR A 267     106.548  94.425 121.912  1.00 15.73              
ATOM   4301  O   THR A 267     106.956  93.588 122.713  1.00 15.73              
ATOM   4302  N   THR A 268     107.123  95.600 121.705  1.00 15.62              
ATOM   4303  H   THR A 268     106.744  96.147 120.939  1.00 15.62              
ATOM   4304  CA  THR A 268     108.456  95.936 122.166  1.00 15.62              
ATOM   4305  HA  THR A 268     108.572  95.499 123.158  1.00 15.62              
ATOM   4306  CB  THR A 268     109.570  95.317 121.270  1.00 15.62              
ATOM   4307  HB  THR A 268     110.429  95.980 121.195  1.00 15.62              
ATOM   4308  CG2 THR A 268     110.105  94.001 121.837  1.00 15.62              
ATOM   4309 1HG2 THR A 268     110.906  93.634 121.196  1.00 15.62              
ATOM   4310 2HG2 THR A 268     110.500  94.167 122.839  1.00 15.62              
ATOM   4311 3HG2 THR A 268     109.316  93.253 121.874  1.00 15.62              
ATOM   4312  OG1 THR A 268     109.157  95.016 119.957  1.00 15.62              
ATOM   4313  HG1 THR A 268     108.551  95.698 119.642  1.00 15.62              
ATOM   4314  C   THR A 268     108.692  97.426 122.402  1.00 15.62              
ATOM   4315  O   THR A 268     109.798  97.930 122.214  1.00 15.62              
ATOM   4316  N   ASP A 269     107.640  98.092 122.874  1.00 13.18              
ATOM   4317  H   ASP A 269     106.772  97.585 122.950  1.00 13.18              
ATOM   4318  CA  ASP A 269     107.699  99.345 123.629  1.00 13.18              
ATOM   4319  HA  ASP A 269     106.769  99.879 123.421  1.00 13.18              
ATOM   4320  CB  ASP A 269     107.647  98.976 125.118  1.00 13.18              
ATOM   4321  HB1 ASP A 269     108.614  98.586 125.441  1.00 13.18              
ATOM   4322  HB2 ASP A 269     106.903  98.190 125.271  1.00 13.18              
ATOM   4323  CG  ASP A 269     107.241 100.180 125.957  1.00 13.18              
ATOM   4324  OD1 ASP A 269     106.041 100.527 125.903  1.00 13.18              
ATOM   4325  OD2 ASP A 269     108.155 100.735 126.602  1.00 13.18              
ATOM   4326  C   ASP A 269     108.823 100.330 123.222  1.00 13.18              
ATOM   4327  O   ASP A 269     108.912 100.732 122.061  1.00 13.18              
ATOM   4328  N   GLU A 270     109.683 100.765 124.138  1.00 11.92              
ATOM   4329  H   GLU A 270     109.463 100.570 125.115  1.00 11.92              
ATOM   4330  CA  GLU A 270     110.655 101.824 123.883  1.00 11.92              
ATOM   4331  HA  GLU A 270     110.103 102.701 123.558  1.00 11.92              
ATOM   4332  CB  GLU A 270     111.288 102.184 125.242  1.00 11.92              
ATOM   4333  HB1 GLU A 270     111.854 101.336 125.630  1.00 11.92              
ATOM   4334  HB2 GLU A 270     110.470 102.365 125.941  1.00 11.92              
ATOM   4335  CG  GLU A 270     112.155 103.457 125.250  1.00 11.92              
ATOM   4336  HG1 GLU A 270     112.063 103.909 126.240  1.00 11.92              
ATOM   4337  HG2 GLU A 270     111.748 104.172 124.530  1.00 11.92              
ATOM   4338  CD  GLU A 270     113.651 103.237 124.976  1.00 11.92              
ATOM   4339  OE1 GLU A 270     114.097 102.112 124.657  1.00 11.92              
ATOM   4340  OE2 GLU A 270     114.425 104.217 125.078  1.00 11.92              
ATOM   4341  C   GLU A 270     111.723 101.543 122.829  1.00 11.92              
ATOM   4342  O   GLU A 270     112.104 102.470 122.117  1.00 11.92              
ATOM   4343  N   ALA A 271     112.122 100.283 122.616  1.00 13.14              
ATOM   4344  H   ALA A 271     111.720  99.553 123.187  1.00 13.14              
ATOM   4345  CA  ALA A 271     112.961  99.927 121.471  1.00 13.14              
ATOM   4346  HA  ALA A 271     113.910 100.454 121.574  1.00 13.14              
ATOM   4347  CB  ALA A 271     113.238  98.418 121.483  1.00 13.14              
ATOM   4348  HB1 ALA A 271     113.909  98.173 120.662  1.00 13.14              
ATOM   4349  HB2 ALA A 271     113.714  98.141 122.425  1.00 13.14              
ATOM   4350  HB3 ALA A 271     112.311  97.856 121.372  1.00 13.14              
ATOM   4351  C   ALA A 271     112.299 100.419 120.184  1.00 13.14              
ATOM   4352  O   ALA A 271     112.846 101.253 119.447  1.00 13.14              
ATOM   4353  N   VAL A 272     111.051  99.987 119.997  1.00 12.58              
ATOM   4354  H   VAL A 272     110.613  99.453 120.744  1.00 12.58              
ATOM   4355  CA  VAL A 272     110.216 100.380 118.867  1.00 12.58              
ATOM   4356  HA  VAL A 272     110.723 100.134 117.939  1.00 12.58              
ATOM   4357  CB  VAL A 272     108.889  99.583 118.912  1.00 12.58              
ATOM   4358  HB  VAL A 272     108.429  99.695 119.889  1.00 12.58              
ATOM   4359  CG1 VAL A 272     107.844 100.040 117.886  1.00 12.58              
ATOM   4360 1HG1 VAL A 272     107.048  99.300 117.790  1.00 12.58              
ATOM   4361 2HG1 VAL A 272     107.394 100.974 118.223  1.00 12.58              
ATOM   4362 3HG1 VAL A 272     108.306 100.215 116.917  1.00 12.58              
ATOM   4363  CG2 VAL A 272     109.164  98.087 118.721  1.00 12.58              
ATOM   4364 1HG2 VAL A 272     108.220  97.545 118.707  1.00 12.58              
ATOM   4365 2HG2 VAL A 272     109.700  97.904 117.794  1.00 12.58              
ATOM   4366 3HG2 VAL A 272     109.767  97.714 119.546  1.00 12.58              
ATOM   4367  C   VAL A 272     109.936 101.870 118.855  1.00 12.58              
ATOM   4368  O   VAL A 272     109.766 102.428 117.782  1.00 12.58              
ATOM   4369  N   SER A 273     109.958 102.536 120.003  1.00 10.90              
ATOM   4370  H   SER A 273     110.103 102.013 120.859  1.00 10.90              
ATOM   4371  CA  SER A 273     109.826 103.984 120.064  1.00 10.90              
ATOM   4372  HA  SER A 273     108.966 104.274 119.459  1.00 10.90              
ATOM   4373  CB  SER A 273     109.552 104.475 121.484  1.00 10.90              
ATOM   4374  HB1 SER A 273     109.397 105.555 121.463  1.00 10.90              
ATOM   4375  HB2 SER A 273     110.402 104.267 122.131  1.00 10.90              
ATOM   4376  OG  SER A 273     108.380 103.851 121.980  1.00 10.90              
ATOM   4377  HG  SER A 273     108.522 102.894 122.037  1.00 10.90              
ATOM   4378  C   SER A 273     111.033 104.679 119.492  1.00 10.90              
ATOM   4379  O   SER A 273     110.814 105.595 118.725  1.00 10.90              
ATOM   4380  N   ARG A 274     112.263 104.203 119.700  1.00 11.81              
ATOM   4381  H   ARG A 274     112.381 103.418 120.337  1.00 11.81              
ATOM   4382  CA  ARG A 274     113.432 104.784 119.023  1.00 11.81              
ATOM   4383  HA  ARG A 274     113.400 105.863 119.174  1.00 11.81              
ATOM   4384  CB  ARG A 274     114.721 104.223 119.627  1.00 11.81              
ATOM   4385  HB1 ARG A 274     115.091 103.384 119.036  1.00 11.81              
ATOM   4386  HB2 ARG A 274     114.500 103.866 120.633  1.00 11.81              
ATOM   4387  CG  ARG A 274     115.784 105.332 119.704  1.00 11.81              
ATOM   4388  HG1 ARG A 274     115.406 106.133 120.340  1.00 11.81              
ATOM   4389  HG2 ARG A 274     115.947 105.749 118.709  1.00 11.81              
ATOM   4390  CD  ARG A 274     117.135 104.854 120.261  1.00 11.81              
ATOM   4391  HD1 ARG A 274     117.702 105.722 120.604  1.00 11.81              
ATOM   4392  HD2 ARG A 274     117.693 104.397 119.444  1.00 11.81              
ATOM   4393  NE  ARG A 274     117.017 103.870 121.359  1.00 11.81              
ATOM   4394  HE  ARG A 274     117.394 102.956 121.189  1.00 11.81              
ATOM   4395  CZ  ARG A 274     116.419 104.033 122.528  1.00 11.81              
ATOM   4396  NH1 ARG A 274     116.371 103.040 123.363  1.00 11.81              
ATOM   4397 1HH1 ARG A 274     116.660 102.115 123.132  1.00 11.81              
ATOM   4398 2HH1 ARG A 274     115.698 103.124 124.137  1.00 11.81              
ATOM   4399  NH2 ARG A 274     115.843 105.145 122.884  1.00 11.81              
ATOM   4400 1HH2 ARG A 274     115.673 105.885 122.225  1.00 11.81              
ATOM   4401 2HH2 ARG A 274     115.321 105.129 123.762  1.00 11.81              
ATOM   4402  C   ARG A 274     113.364 104.559 117.517  1.00 11.81              
ATOM   4403  O   ARG A 274     113.531 105.495 116.721  1.00 11.81              
ATOM   4404  N   LEU A 275     113.011 103.320 117.135  1.00 12.43              
ATOM   4405  H   LEU A 275     112.837 102.631 117.859  1.00 12.43              
ATOM   4406  CA  LEU A 275     112.789 102.975 115.721  1.00 12.43              
ATOM   4407  HA  LEU A 275     113.733 103.063 115.182  1.00 12.43              
ATOM   4408  CB  LEU A 275     112.273 101.519 115.592  1.00 12.43              
ATOM   4409  HB1 LEU A 275     112.214 101.311 114.534  1.00 12.43              
ATOM   4410  HB2 LEU A 275     111.249 101.478 115.958  1.00 12.43              
ATOM   4411  CG  LEU A 275     113.047 100.369 116.270  1.00 12.43              
ATOM   4412  HG  LEU A 275     112.850 100.414 117.323  1.00 12.43              
ATOM   4413  CD1 LEU A 275     112.561  98.996 115.817  1.00 12.43              
ATOM   4414 1HD1 LEU A 275     112.797  98.836 114.767  1.00 12.43              
ATOM   4415 2HD1 LEU A 275     113.041  98.216 116.407  1.00 12.43              
ATOM   4416 3HD1 LEU A 275     111.490  98.930 115.967  1.00 12.43              
ATOM   4417  CD2 LEU A 275     114.552 100.416 116.090  1.00 12.43              
ATOM   4418 1HD2 LEU A 275     114.916 101.373 116.452  1.00 12.43              
ATOM   4419 2HD2 LEU A 275     115.020  99.623 116.673  1.00 12.43              
ATOM   4420 3HD2 LEU A 275     114.791 100.274 115.043  1.00 12.43              
ATOM   4421  C   LEU A 275     111.780 103.923 115.045  1.00 12.43              
ATOM   4422  O   LEU A 275     111.948 104.315 113.893  1.00 12.43              
ATOM   4423  N   LEU A 276     110.738 104.315 115.782  1.00 11.07              
ATOM   4424  H   LEU A 276     110.639 103.907 116.705  1.00 11.07              
ATOM   4425  CA  LEU A 276     109.645 105.138 115.291  1.00 11.07              
ATOM   4426  HA  LEU A 276     109.658 105.048 114.207  1.00 11.07              
ATOM   4427  CB  LEU A 276     108.267 104.612 115.753  1.00 11.07              
ATOM   4428  HB1 LEU A 276     107.863 105.277 116.519  1.00 11.07              
ATOM   4429  HB2 LEU A 276     108.391 103.633 116.207  1.00 11.07              
ATOM   4430  CG  LEU A 276     107.227 104.432 114.623  1.00 11.07              
ATOM   4431  HG  LEU A 276     107.596 103.675 113.930  1.00 11.07              
ATOM   4432  CD1 LEU A 276     105.913 103.931 115.222  1.00 11.07              
ATOM   4433 1HD1 LEU A 276     105.204 103.705 114.425  1.00 11.07              
ATOM   4434 2HD1 LEU A 276     106.100 103.013 115.781  1.00 11.07              
ATOM   4435 3HD1 LEU A 276     105.493 104.681 115.892  1.00 11.07              
ATOM   4436  CD2 LEU A 276     106.888 105.690 113.819  1.00 11.07              
ATOM   4437 1HD2 LEU A 276     106.072 105.486 113.126  1.00 11.07              
ATOM   4438 2HD2 LEU A 276     106.610 106.499 114.488  1.00 11.07              
ATOM   4439 3HD2 LEU A 276     107.756 105.998 113.240  1.00 11.07              
ATOM   4440  C   LEU A 276     109.809 106.643 115.559  1.00 11.07              
ATOM   4441  O   LEU A 276     109.043 107.446 115.042  1.00 11.07              
ATOM   4442  N   GLU A 277     110.818 107.074 116.304  1.00 11.85              
ATOM   4443  H   GLU A 277     111.307 106.397 116.886  1.00 11.85              
ATOM   4444  CA  GLU A 277     111.319 108.443 116.293  1.00 11.85              
ATOM   4445  HA  GLU A 277     110.505 109.151 116.403  1.00 11.85              
ATOM   4446  CB  GLU A 277     112.328 108.672 117.435  1.00 11.85              
ATOM   4447  HB1 GLU A 277     112.882 109.587 117.220  1.00 11.85              
ATOM   4448  HB2 GLU A 277     113.046 107.856 117.453  1.00 11.85              
ATOM   4449  CG  GLU A 277     111.714 108.830 118.831  1.00 11.85              
ATOM   4450  HG1 GLU A 277     111.020 108.018 119.038  1.00 11.85              
ATOM   4451  HG2 GLU A 277     111.141 109.760 118.858  1.00 11.85              
ATOM   4452  CD  GLU A 277     112.834 108.860 119.881  1.00 11.85              
ATOM   4453  OE1 GLU A 277     113.160 107.792 120.449  1.00 11.85              
ATOM   4454  OE2 GLU A 277     113.407 109.955 120.062  1.00 11.85              
ATOM   4455  C   GLU A 277     112.036 108.695 114.978  1.00 11.85              
ATOM   4456  O   GLU A 277     111.817 109.727 114.323  1.00 11.85              
ATOM   4457  N   VAL A 278     112.838 107.703 114.566  1.00 13.11              
ATOM   4458  H   VAL A 278     112.978 106.898 115.172  1.00 13.11              
ATOM   4459  CA  VAL A 278     113.575 107.768 113.299  1.00 13.11              
ATOM   4460  HA  VAL A 278     113.699 108.816 113.038  1.00 13.11              
ATOM   4461  CB  VAL A 278     115.002 107.185 113.444  1.00 13.11              
ATOM   4462  HB  VAL A 278     115.552 107.435 112.537  1.00 13.11              
ATOM   4463  CG1 VAL A 278     115.765 107.834 114.608  1.00 13.11              
ATOM   4464 1HG1 VAL A 278     116.799 107.486 114.603  1.00 13.11              
ATOM   4465 2HG1 VAL A 278     115.755 108.917 114.503  1.00 13.11              
ATOM   4466 3HG1 VAL A 278     115.311 107.558 115.561  1.00 13.11              
ATOM   4467  CG2 VAL A 278     115.051 105.662 113.612  1.00 13.11              
ATOM   4468 1HG2 VAL A 278     116.086 105.326 113.674  1.00 13.11              
ATOM   4469 2HG2 VAL A 278     114.530 105.359 114.513  1.00 13.11              
ATOM   4470 3HG2 VAL A 278     114.583 105.169 112.761  1.00 13.11              
ATOM   4471  C   VAL A 278     112.858 107.136 112.115  1.00 13.11              
ATOM   4472  O   VAL A 278     113.461 107.023 111.065  1.00 13.11              
ATOM   4473  N   LEU A 279     111.575 106.819 112.227  1.00 10.07              
ATOM   4474  H   LEU A 279     111.179 106.775 113.154  1.00 10.07              
ATOM   4475  CA  LEU A 279     110.668 106.743 111.084  1.00 10.07              
ATOM   4476  HA  LEU A 279     111.209 106.899 110.149  1.00 10.07              
ATOM   4477  CB  LEU A 279     110.034 105.354 111.064  1.00 10.07              
ATOM   4478  HB1 LEU A 279     109.629 105.153 112.053  1.00 10.07              
ATOM   4479  HB2 LEU A 279     110.806 104.609 110.861  1.00 10.07              
ATOM   4480  CG  LEU A 279     108.906 105.226 110.030  1.00 10.07              
ATOM   4481  HG  LEU A 279     108.195 106.046 110.126  1.00 10.07              
ATOM   4482  CD1 LEU A 279     109.436 105.193 108.597  1.00 10.07              
ATOM   4483 1HD1 LEU A 279     108.621 105.037 107.893  1.00 10.07              
ATOM   4484 2HD1 LEU A 279     109.928 106.134 108.351  1.00 10.07              
ATOM   4485 3HD1 LEU A 279     110.165 104.389 108.483  1.00 10.07              
ATOM   4486  CD2 LEU A 279     108.143 103.953 110.346  1.00 10.07              
ATOM   4487 1HD2 LEU A 279     107.277 103.889 109.695  1.00 10.07              
ATOM   4488 2HD2 LEU A 279     108.808 103.103 110.198  1.00 10.07              
ATOM   4489 3HD2 LEU A 279     107.799 103.969 111.380  1.00 10.07              
ATOM   4490  C   LEU A 279     109.634 107.842 111.243  1.00 10.07              
ATOM   4491  O   LEU A 279     109.119 108.025 112.344  1.00 10.07              
ATOM   4492  N   ASP A 280     109.317 108.595 110.190  1.00  7.32              
ATOM   4493  H   ASP A 280     109.838 108.495 109.322  1.00  7.32              
ATOM   4494  CA  ASP A 280     108.524 109.799 110.428  1.00  7.32              
ATOM   4495  HA  ASP A 280     107.913 109.618 111.310  1.00  7.32              
ATOM   4496  CB  ASP A 280     109.450 110.974 110.768  1.00  7.32              
ATOM   4497  HB1 ASP A 280     109.814 111.431 109.846  1.00  7.32              
ATOM   4498  HB2 ASP A 280     110.313 110.583 111.307  1.00  7.32              
ATOM   4499  CG  ASP A 280     108.798 112.034 111.666  1.00  7.32              
ATOM   4500  OD1 ASP A 280     107.689 111.794 112.214  1.00  7.32              
ATOM   4501  OD2 ASP A 280     109.506 113.033 111.933  1.00  7.32              
ATOM   4502  C   ASP A 280     107.459 110.153 109.391  1.00  7.32              
ATOM   4503  O   ASP A 280     107.284 111.317 109.023  1.00  7.32              
ATOM   4504  N   GLY A 281     106.653 109.148 109.026  1.00  6.34              
ATOM   4505  H   GLY A 281     106.904 108.214 109.311  1.00  6.34              
ATOM   4506  CA  GLY A 281     105.247 109.451 108.765  1.00  6.34              
ATOM   4507  HA1 GLY A 281     105.171 110.435 108.303  1.00  6.34              
ATOM   4508  HA2 GLY A 281     104.750 109.486 109.731  1.00  6.34              
ATOM   4509  C   GLY A 281     104.414 108.505 107.897  1.00  6.34              
ATOM   4510  O   GLY A 281     103.621 108.983 107.089  1.00  6.34              
ATOM   4511  N   SER A 282     104.596 107.195 108.026  1.00  5.37              
ATOM   4512  H   SER A 282     105.284 106.861 108.683  1.00  5.37              
ATOM   4513  CA  SER A 282     104.126 106.226 107.037  1.00  5.37              
ATOM   4514  HA  SER A 282     104.706 106.403 106.136  1.00  5.37              
ATOM   4515  CB  SER A 282     104.516 104.814 107.477  1.00  5.37              
ATOM   4516  HB1 SER A 282     104.206 104.099 106.712  1.00  5.37              
ATOM   4517  HB2 SER A 282     104.022 104.562 108.417  1.00  5.37              
ATOM   4518  OG  SER A 282     105.918 104.746 107.638  1.00  5.37              
ATOM   4519  HG  SER A 282     106.164 103.815 107.659  1.00  5.37              
ATOM   4520  C   SER A 282     102.622 106.202 106.692  1.00  5.37              
ATOM   4521  O   SER A 282     101.794 105.901 107.565  1.00  5.37              
ATOM   4522  N   PRO A 283     102.269 106.421 105.406  1.00  5.60              
ATOM   4523  CD  PRO A 283     103.145 106.920 104.351  1.00  5.60              
ATOM   4524  HD1 PRO A 283     103.689 106.079 103.924  1.00  5.60              
ATOM   4525  HD2 PRO A 283     103.838 107.679 104.716  1.00  5.60              
ATOM   4526  CG  PRO A 283     102.238 107.540 103.295  1.00  5.60              
ATOM   4527  HG1 PRO A 283     102.685 107.498 102.301  1.00  5.60              
ATOM   4528  HG2 PRO A 283     102.000 108.568 103.573  1.00  5.60              
ATOM   4529  CB  PRO A 283     100.989 106.678 103.397  1.00  5.60              
ATOM   4530  HB1 PRO A 283     101.134 105.771 102.805  1.00  5.60              
ATOM   4531  HB2 PRO A 283     100.101 107.212 103.058  1.00  5.60              
ATOM   4532  CA  PRO A 283     100.905 106.333 104.889  1.00  5.60              
ATOM   4533  HA  PRO A 283     100.314 107.106 105.385  1.00  5.60              
ATOM   4534  C   PRO A 283     100.161 105.013 105.047  1.00  5.60              
ATOM   4535  O   PRO A 283      98.932 104.985 105.187  1.00  5.60              
ATOM   4536  N   VAL A 284     100.868 103.890 105.039  1.00  4.99              
ATOM   4537  H   VAL A 284     101.859 103.887 104.858  1.00  4.99              
ATOM   4538  CA  VAL A 284     100.270 102.666 105.547  1.00  4.99              
ATOM   4539  HA  VAL A 284      99.644 103.001 106.369  1.00  4.99              
ATOM   4540  CB  VAL A 284      99.223 102.005 104.559  1.00  4.99              
ATOM   4541  HB  VAL A 284      98.280 102.342 104.961  1.00  4.99              
ATOM   4542  CG1 VAL A 284      99.046 102.505 103.102  1.00  4.99              
ATOM   4543 1HG1 VAL A 284      97.993 102.416 102.833  1.00  4.99              
ATOM   4544 2HG1 VAL A 284      99.323 103.548 102.988  1.00  4.99              
ATOM   4545 3HG1 VAL A 284      99.604 101.899 102.395  1.00  4.99              
ATOM   4546  CG2 VAL A 284      99.119 100.470 104.565  1.00  4.99              
ATOM   4547 1HG2 VAL A 284     100.104 100.027 104.510  1.00  4.99              
ATOM   4548 2HG2 VAL A 284      98.642 100.126 105.478  1.00  4.99              
ATOM   4549 3HG2 VAL A 284      98.525 100.116 103.723  1.00  4.99              
ATOM   4550  C   VAL A 284     101.275 101.820 106.283  1.00  4.99              
ATOM   4551  O   VAL A 284     102.490 102.028 106.200  1.00  4.99              
ATOM   4552  N   SER A 285     100.736 100.946 107.111  1.00  4.79              
ATOM   4553  H   SER A 285      99.723 100.869 107.120  1.00  4.79              
ATOM   4554  CA  SER A 285     101.490  99.990 107.904  1.00  4.79              
ATOM   4555  HA  SER A 285     102.545  99.995 107.630  1.00  4.79              
ATOM   4556  CB  SER A 285     101.372 100.361 109.385  1.00  4.79              
ATOM   4557  HB1 SER A 285     101.909  99.634 109.997  1.00  4.79              
ATOM   4558  HB2 SER A 285     100.323 100.381 109.672  1.00  4.79              
ATOM   4559  OG  SER A 285     101.907 101.655 109.590  1.00  4.79              
ATOM   4560  HG  SER A 285     101.335 102.268 109.119  1.00  4.79              
ATOM   4561  C   SER A 285     100.921  98.623 107.621  1.00  4.79              
ATOM   4562  O   SER A 285      99.833  98.450 107.072  1.00  4.79              
ATOM   4563  N   TYR A 286     101.726  97.639 107.933  1.00  4.80              
ATOM   4564  H   TYR A 286     102.590  97.837 108.432  1.00  4.80              
ATOM   4565  CA  TYR A 286     101.319  96.267 107.869  1.00  4.80              
ATOM   4566  HA  TYR A 286     100.234  96.205 107.942  1.00  4.80              
ATOM   4567  CB  TYR A 286     101.764  95.695 106.505  1.00  4.80              
ATOM   4568  HB1 TYR A 286     102.842  95.789 106.434  1.00  4.80              
ATOM   4569  HB2 TYR A 286     101.347  96.343 105.733  1.00  4.80              
ATOM   4570  CG  TYR A 286     101.380  94.274 106.109  1.00  4.80              
ATOM   4571  CD1 TYR A 286     101.956  93.706 104.955  1.00  4.80              
ATOM   4572  HD1 TYR A 286     102.644  94.286 104.353  1.00  4.80              
ATOM   4573  CE1 TYR A 286     101.614  92.399 104.555  1.00  4.80              
ATOM   4574  HE1 TYR A 286     102.049  91.966 103.668  1.00  4.80              
ATOM   4575  CZ  TYR A 286     100.658  91.661 105.286  1.00  4.80              
ATOM   4576  OH  TYR A 286     100.302  90.410 104.894  1.00  4.80              
ATOM   4577  HH  TYR A 286      99.573  90.082 105.421  1.00  4.80              
ATOM   4578  CE2 TYR A 286     100.054  92.240 106.418  1.00  4.80              
ATOM   4579  HE2 TYR A 286      99.297  91.713 106.975  1.00  4.80              
ATOM   4580  CD2 TYR A 286     100.416  93.534 106.817  1.00  4.80              
ATOM   4581  HD2 TYR A 286      99.905  93.965 107.656  1.00  4.80              
ATOM   4582  C   TYR A 286     101.916  95.631 109.138  1.00  4.80              
ATOM   4583  O   TYR A 286     102.878  96.103 109.742  1.00  4.80              
ATOM   4584  N   ILE A 287     101.386  94.501 109.540  1.00  4.92              
ATOM   4585  H   ILE A 287     100.438  94.299 109.242  1.00  4.92              
ATOM   4586  CA  ILE A 287     102.080  93.469 110.251  1.00  4.92              
ATOM   4587  HA  ILE A 287     103.139  93.534 110.007  1.00  4.92              
ATOM   4588  CB  ILE A 287     101.937  93.543 111.802  1.00  4.92              
ATOM   4589  HB  ILE A 287     100.914  93.281 112.071  1.00  4.92              
ATOM   4590  CG2 ILE A 287     102.885  92.491 112.423  1.00  4.92              
ATOM   4591 1HG2 ILE A 287     102.841  92.523 113.509  1.00  4.92              
ATOM   4592 2HG2 ILE A 287     102.602  91.480 112.130  1.00  4.92              
ATOM   4593 3HG2 ILE A 287     103.915  92.687 112.122  1.00  4.92              
ATOM   4594  CG1 ILE A 287     102.238  94.947 112.385  1.00  4.92              
ATOM   4595 1HG1 ILE A 287     101.570  95.669 111.917  1.00  4.92              
ATOM   4596 2HG1 ILE A 287     103.268  95.217 112.148  1.00  4.92              
ATOM   4597  CD1 ILE A 287     102.036  95.111 113.895  1.00  4.92              
ATOM   4598  HD1 ILE A 287     102.184  96.158 114.161  1.00  4.92              
ATOM   4599  HD2 ILE A 287     101.020  94.823 114.164  1.00  4.92              
ATOM   4600  HD3 ILE A 287     102.761  94.517 114.450  1.00  4.92              
ATOM   4601  C   ILE A 287     101.524  92.149 109.739  1.00  4.92              
ATOM   4602  O   ILE A 287     100.314  91.928 109.625  1.00  4.92              
ATOM   4603  N   GLY A 288     102.427  91.261 109.372  1.00  4.69              
ATOM   4604  H   GLY A 288     103.409  91.425 109.545  1.00  4.69              
ATOM   4605  CA  GLY A 288     102.055  90.026 108.739  1.00  4.69              
ATOM   4606  HA1 GLY A 288     102.131  90.126 107.656  1.00  4.69              
ATOM   4607  HA2 GLY A 288     101.034  89.754 108.998  1.00  4.69              
ATOM   4608  C   GLY A 288     102.974  88.923 109.189  1.00  4.69              
ATOM   4609  O   GLY A 288     104.169  89.147 109.329  1.00  4.69              
ATOM   4610  N   LEU A 289     102.385  87.761 109.445  1.00  4.87              
ATOM   4611  H   LEU A 289     101.387  87.710 109.334  1.00  4.87              
ATOM   4612  CA  LEU A 289     103.018  86.589 110.036  1.00  4.87              
ATOM   4613  HA  LEU A 289     102.234  85.838 110.146  1.00  4.87              
ATOM   4614  CB  LEU A 289     104.080  85.995 109.078  1.00  4.87              
ATOM   4615  HB1 LEU A 289     104.394  85.032 109.484  1.00  4.87              
ATOM   4616  HB2 LEU A 289     104.958  86.644 109.091  1.00  4.87              
ATOM   4617  CG  LEU A 289     103.660  85.791 107.609  1.00  4.87              
ATOM   4618  HG  LEU A 289     103.440  86.757 107.155  1.00  4.87              
ATOM   4619  CD1 LEU A 289     104.804  85.150 106.820  1.00  4.87              
ATOM   4620 1HD1 LEU A 289     104.525  85.049 105.772  1.00  4.87              
ATOM   4621 2HD1 LEU A 289     105.691  85.782 106.895  1.00  4.87              
ATOM   4622 3HD1 LEU A 289     105.037  84.167 107.230  1.00  4.87              
ATOM   4623  CD2 LEU A 289     102.421  84.900 107.476  1.00  4.87              
ATOM   4624 1HD2 LEU A 289     102.186  84.754 106.422  1.00  4.87              
ATOM   4625 2HD2 LEU A 289     102.609  83.930 107.939  1.00  4.87              
ATOM   4626 3HD2 LEU A 289     101.563  85.369 107.956  1.00  4.87              
ATOM   4627  C   LEU A 289     103.597  86.736 111.443  1.00  4.87              
ATOM   4628  O   LEU A 289     103.695  85.723 112.130  1.00  4.87              
ATOM   4629  N   GLU A 290     103.966  87.936 111.894  1.00  5.05              
ATOM   4630  H   GLU A 290     104.043  88.697 111.239  1.00  5.05              
ATOM   4631  CA  GLU A 290     104.529  88.091 113.231  1.00  5.05              
ATOM   4632  HA  GLU A 290     105.323  87.343 113.294  1.00  5.05              
ATOM   4633  CB  GLU A 290     105.181  89.457 113.475  1.00  5.05              
ATOM   4634  HB1 GLU A 290     104.468  90.140 113.937  1.00  5.05              
ATOM   4635  HB2 GLU A 290     105.516  89.902 112.538  1.00  5.05              
ATOM   4636  CG  GLU A 290     106.380  89.235 114.418  1.00  5.05              
ATOM   4637  HG1 GLU A 290     106.167  88.418 115.112  1.00  5.05              
ATOM   4638  HG2 GLU A 290     106.499  90.120 115.035  1.00  5.05              
ATOM   4639  CD  GLU A 290     107.683  88.932 113.654  1.00  5.05              
ATOM   4640  OE1 GLU A 290     108.769  89.292 114.162  1.00  5.05              
ATOM   4641  OE2 GLU A 290     107.600  88.353 112.547  1.00  5.05              
ATOM   4642  C   GLU A 290     103.506  87.749 114.312  1.00  5.05              
ATOM   4643  O   GLU A 290     102.548  88.500 114.497  1.00  5.05              
ATOM   4644  N   ASP A 291     103.677  86.628 115.029  1.00  5.14              
ATOM   4645  H   ASP A 291     104.370  85.953 114.741  1.00  5.14              
ATOM   4646  CA  ASP A 291     102.819  86.367 116.184  1.00  5.14              
ATOM   4647  HA  ASP A 291     101.788  86.402 115.825  1.00  5.14              
ATOM   4648  CB  ASP A 291     102.973  85.006 116.886  1.00  5.14              
ATOM   4649  HB1 ASP A 291     104.015  84.853 117.172  1.00  5.14              
ATOM   4650  HB2 ASP A 291     102.669  84.207 116.207  1.00  5.14              
ATOM   4651  CG  ASP A 291     102.070  84.994 118.146  1.00  5.14              
ATOM   4652  OD1 ASP A 291     100.925  85.497 118.056  1.00  5.14              
ATOM   4653  OD2 ASP A 291     102.526  84.567 119.238  1.00  5.14              
ATOM   4654  C   ASP A 291     102.969  87.471 117.241  1.00  5.14              
ATOM   4655  O   ASP A 291     103.909  87.468 118.039  1.00  5.14              
ATOM   4656  N   ILE A 292     102.014  88.398 117.268  1.00  5.06              
ATOM   4657  H   ILE A 292     101.369  88.410 116.491  1.00  5.06              
ATOM   4658  CA  ILE A 292     102.101  89.562 118.135  1.00  5.06              
ATOM   4659  HA  ILE A 292     103.124  89.934 118.066  1.00  5.06              
ATOM   4660  CB  ILE A 292     101.173  90.704 117.638  1.00  5.06              
ATOM   4661  HB  ILE A 292     100.135  90.385 117.740  1.00  5.06              
ATOM   4662  CG2 ILE A 292     101.371  91.956 118.511  1.00  5.06              
ATOM   4663 1HG2 ILE A 292     100.773  92.789 118.150  1.00  5.06              
ATOM   4664 2HG2 ILE A 292     101.042  91.750 119.522  1.00  5.06              
ATOM   4665 3HG2 ILE A 292     102.423  92.247 118.519  1.00  5.06              
ATOM   4666  CG1 ILE A 292     101.426  91.026 116.145  1.00  5.06              
ATOM   4667 1HG1 ILE A 292     101.026  90.207 115.554  1.00  5.06              
ATOM   4668 2HG1 ILE A 292     102.499  91.090 115.959  1.00  5.06              
ATOM   4669  CD1 ILE A 292     100.771  92.311 115.623  1.00  5.06              
ATOM   4670  HD1 ILE A 292     100.740  92.288 114.534  1.00  5.06              
ATOM   4671  HD2 ILE A 292      99.757  92.408 116.003  1.00  5.06              
ATOM   4672  HD3 ILE A 292     101.352  93.174 115.945  1.00  5.06              
ATOM   4673  C   ILE A 292     101.860  89.246 119.622  1.00  5.06              
ATOM   4674  O   ILE A 292     102.496  89.859 120.487  1.00  5.06              
ATOM   4675  N   ARG A 293     100.972  88.288 119.939  1.00  5.19              
ATOM   4676  H   ARG A 293     100.538  87.798 119.163  1.00  5.19              
ATOM   4677  CA  ARG A 293     100.735  87.713 121.283  1.00  5.19              
ATOM   4678  HA  ARG A 293     100.076  86.861 121.127  1.00  5.19              
ATOM   4679  CB  ARG A 293     102.096  87.166 121.758  1.00  5.19              
ATOM   4680  HB1 ARG A 293     102.713  87.983 122.133  1.00  5.19              
ATOM   4681  HB2 ARG A 293     102.564  86.784 120.854  1.00  5.19              
ATOM   4682  CG  ARG A 293     102.157  86.018 122.771  1.00  5.19              
ATOM   4683  HG1 ARG A 293     101.303  85.357 122.629  1.00  5.19              
ATOM   4684  HG2 ARG A 293     102.120  86.429 123.781  1.00  5.19              
ATOM   4685  CD  ARG A 293     103.452  85.189 122.584  1.00  5.19              
ATOM   4686  HD1 ARG A 293     103.331  84.553 121.704  1.00  5.19              
ATOM   4687  HD2 ARG A 293     103.567  84.524 123.442  1.00  5.19              
ATOM   4688  NE  ARG A 293     104.679  86.016 122.437  1.00  5.19              
ATOM   4689  HE  ARG A 293     105.099  86.356 123.283  1.00  5.19              
ATOM   4690  CZ  ARG A 293     105.249  86.394 121.297  1.00  5.19              
ATOM   4691  NH1 ARG A 293     106.239  87.245 121.303  1.00  5.19              
ATOM   4692 1HH1 ARG A 293     106.604  87.617 122.159  1.00  5.19              
ATOM   4693 2HH1 ARG A 293     106.632  87.515 120.419  1.00  5.19              
ATOM   4694  NH2 ARG A 293     104.854  85.962 120.136  1.00  5.19              
ATOM   4695 1HH2 ARG A 293     104.046  85.345 120.055  1.00  5.19              
ATOM   4696 2HH2 ARG A 293     105.033  86.500 119.297  1.00  5.19              
ATOM   4697  C   ARG A 293      99.976  88.640 122.246  1.00  5.19              
ATOM   4698  O   ARG A 293      98.858  88.334 122.663  1.00  5.19              
ATOM   4699  N   LEU A 294     100.516  89.821 122.523  1.00  5.29              
ATOM   4700  H   LEU A 294     101.388  90.041 122.049  1.00  5.29              
ATOM   4701  CA  LEU A 294      99.883  90.900 123.289  1.00  5.29              
ATOM   4702  HA  LEU A 294      98.835  90.675 123.485  1.00  5.29              
ATOM   4703  CB  LEU A 294     100.621  91.116 124.632  1.00  5.29              
ATOM   4704  HB1 LEU A 294     100.097  91.894 125.189  1.00  5.29              
ATOM   4705  HB2 LEU A 294     101.618  91.497 124.407  1.00  5.29              
ATOM   4706  CG  LEU A 294     100.801  89.895 125.554  1.00  5.29              
ATOM   4707  HG  LEU A 294     101.370  89.131 125.023  1.00  5.29              
ATOM   4708  CD1 LEU A 294     101.593  90.305 126.799  1.00  5.29              
ATOM   4709 1HD1 LEU A 294     101.752  89.435 127.438  1.00  5.29              
ATOM   4710 2HD1 LEU A 294     102.563  90.707 126.507  1.00  5.29              
ATOM   4711 3HD1 LEU A 294     101.048  91.064 127.363  1.00  5.29              
ATOM   4712  CD2 LEU A 294      99.482  89.282 126.020  1.00  5.29              
ATOM   4713 1HD2 LEU A 294      98.840  89.052 125.173  1.00  5.29              
ATOM   4714 2HD2 LEU A 294      99.686  88.360 126.563  1.00  5.29              
ATOM   4715 3HD2 LEU A 294      98.973  89.966 126.695  1.00  5.29              
ATOM   4716  C   LEU A 294      99.967  92.169 122.450  1.00  5.29              
ATOM   4717  O   LEU A 294     101.010  92.389 121.852  1.00  5.29              
ATOM   4718  N   ILE A 295      98.953  93.035 122.434  1.00  5.36              
ATOM   4719  H   ILE A 295      98.087  92.847 122.924  1.00  5.36              
ATOM   4720  CA  ILE A 295      99.162  94.427 122.011  1.00  5.36              
ATOM   4721  HA  ILE A 295     100.175  94.581 121.639  1.00  5.36              
ATOM   4722  CB  ILE A 295      98.179  94.814 120.873  1.00  5.36              
ATOM   4723  HB  ILE A 295      97.209  94.358 121.071  1.00  5.36              
ATOM   4724  CG2 ILE A 295      97.950  96.333 120.775  1.00  5.36              
ATOM   4725 1HG2 ILE A 295      97.294  96.578 119.942  1.00  5.36              
ATOM   4726 2HG2 ILE A 295      97.446  96.690 121.674  1.00  5.36              
ATOM   4727 3HG2 ILE A 295      98.894  96.863 120.660  1.00  5.36              
ATOM   4728  CG1 ILE A 295      98.718  94.238 119.545  1.00  5.36              
ATOM   4729 1HG1 ILE A 295      98.811  93.157 119.653  1.00  5.36              
ATOM   4730 2HG1 ILE A 295      99.712  94.646 119.352  1.00  5.36              
ATOM   4731  CD1 ILE A 295      97.841  94.508 118.316  1.00  5.36              
ATOM   4732  HD1 ILE A 295      98.200  93.910 117.478  1.00  5.36              
ATOM   4733  HD2 ILE A 295      96.806  94.241 118.529  1.00  5.36              
ATOM   4734  HD3 ILE A 295      97.896  95.559 118.031  1.00  5.36              
ATOM   4735  C   ILE A 295      99.004  95.283 123.268  1.00  5.36              
ATOM   4736  O   ILE A 295      98.016  95.162 123.998  1.00  5.36              
ATOM   4737  N   GLY A 296     100.015  96.107 123.538  1.00  5.45              
ATOM   4738  H   GLY A 296     100.786  96.168 122.891  1.00  5.45              
ATOM   4739  CA  GLY A 296      99.968  97.085 124.619  1.00  5.45              
ATOM   4740  HA1 GLY A 296     100.982  97.392 124.877  1.00  5.45              
ATOM   4741  HA2 GLY A 296      99.515  96.646 125.509  1.00  5.45              
ATOM   4742  C   GLY A 296      99.174  98.338 124.230  1.00  5.45              
ATOM   4743  O   GLY A 296      98.570  98.449 123.160  1.00  5.45              
ATOM   4744  N   GLN A 297      99.132  99.282 125.153  1.00  5.54              
ATOM   4745  H   GLN A 297      99.709  99.156 125.976  1.00  5.54              
ATOM   4746  CA  GLN A 297      98.314 100.482 125.067  1.00  5.54              
ATOM   4747  HA  GLN A 297      97.390 100.262 124.536  1.00  5.54              
ATOM   4748  CB  GLN A 297      97.962 101.003 126.486  1.00  5.54              
ATOM   4749  HB1 GLN A 297      97.104 100.459 126.865  1.00  5.54              
ATOM   4750  HB2 GLN A 297      97.638 102.038 126.384  1.00  5.54              
ATOM   4751  CG  GLN A 297      99.055 100.972 127.578  1.00  5.54              
ATOM   4752  HG1 GLN A 297      98.701 101.565 128.422  1.00  5.54              
ATOM   4753  HG2 GLN A 297      99.962 101.445 127.206  1.00  5.54              
ATOM   4754  CD  GLN A 297      99.404  99.576 128.106  1.00  5.54              
ATOM   4755  OE1 GLN A 297     100.397  98.978 127.723  1.00  5.54              
ATOM   4756  NE2 GLN A 297      98.596  98.979 128.953  1.00  5.54              
ATOM   4757 1HE2 GLN A 297      97.633  99.298 129.061  1.00  5.54              
ATOM   4758 2HE2 GLN A 297      98.838  98.051 129.249  1.00  5.54              
ATOM   4759  C   GLN A 297      99.072 101.560 124.289  1.00  5.54              
ATOM   4760  O   GLN A 297     100.170 101.947 124.671  1.00  5.54              
ATOM   4761  N   GLY A 298      98.478 102.084 123.218  1.00  5.50              
ATOM   4762  H   GLY A 298      97.616 101.693 122.874  1.00  5.50              
ATOM   4763  CA  GLY A 298      99.032 103.256 122.541  1.00  5.50              
ATOM   4764  HA1 GLY A 298      99.425 103.958 123.278  1.00  5.50              
ATOM   4765  HA2 GLY A 298      98.229 103.755 122.000  1.00  5.50              
ATOM   4766  C   GLY A 298     100.138 102.970 121.527  1.00  5.50              
ATOM   4767  O   GLY A 298     100.988 103.823 121.274  1.00  5.50              
ATOM   4768  N   TRP A 299     100.135 101.776 120.927  1.00  5.53              
ATOM   4769  H   TRP A 299      99.400 101.129 121.166  1.00  5.53              
ATOM   4770  CA  TRP A 299     100.910 101.523 119.713  1.00  5.53              
ATOM   4771  HA  TRP A 299     101.968 101.688 119.920  1.00  5.53              
ATOM   4772  CB  TRP A 299     100.715 100.057 119.294  1.00  5.53              
ATOM   4773  HB1 TRP A 299     101.124  99.949 118.289  1.00  5.53              
ATOM   4774  HB2 TRP A 299      99.643  99.867 119.231  1.00  5.53              
ATOM   4775  CG  TRP A 299     101.318  98.939 120.112  1.00  5.53              
ATOM   4776  CD1 TRP A 299     101.344  97.656 119.676  1.00  5.53              
ATOM   4777  HD1 TRP A 299     100.952  97.329 118.718  1.00  5.53              
ATOM   4778  NE1 TRP A 299     101.983  96.850 120.595  1.00  5.53              
ATOM   4779  HE1 TRP A 299     102.223  95.874 120.427  1.00  5.53              
ATOM   4780  CE2 TRP A 299     102.425  97.579 121.674  1.00  5.53              
ATOM   4781  CZ2 TRP A 299     103.138  97.207 122.820  1.00  5.53              
ATOM   4782  HZ2 TRP A 299     103.412  96.180 122.971  1.00  5.53              
ATOM   4783  CH2 TRP A 299     103.476  98.183 123.768  1.00  5.53              
ATOM   4784  HH2 TRP A 299     104.024  97.924 124.666  1.00  5.53              
ATOM   4785  CZ3 TRP A 299     103.091  99.515 123.552  1.00  5.53              
ATOM   4786  HZ3 TRP A 299     103.362 100.268 124.286  1.00  5.53              
ATOM   4787  CE3 TRP A 299     102.370  99.880 122.397  1.00  5.53              
ATOM   4788  HE3 TRP A 299     102.103 100.916 122.275  1.00  5.53              
ATOM   4789  CD2 TRP A 299     102.012  98.925 121.413  1.00  5.53              
ATOM   4790  C   TRP A 299     100.474 102.515 118.607  1.00  5.53              
ATOM   4791  O   TRP A 299      99.431 103.156 118.702  1.00  5.53              
ATOM   4792  N   TRP A 300     101.267 102.670 117.545  1.00  5.28              
ATOM   4793  H   TRP A 300     102.077 102.075 117.479  1.00  5.28              
ATOM   4794  CA  TRP A 300     101.023 103.595 116.421  1.00  5.28              
ATOM   4795  HA  TRP A 300     101.918 103.522 115.806  1.00  5.28              
ATOM   4796  CB  TRP A 300      99.892 103.079 115.515  1.00  5.28              
ATOM   4797  HB1 TRP A 300      99.719 103.809 114.724  1.00  5.28              
ATOM   4798  HB2 TRP A 300      98.969 103.022 116.093  1.00  5.28              
ATOM   4799  CG  TRP A 300     100.125 101.756 114.842  1.00  5.28              
ATOM   4800  CD1 TRP A 300     100.677 101.571 113.617  1.00  5.28              
ATOM   4801  HD1 TRP A 300     101.041 102.359 112.969  1.00  5.28              
ATOM   4802  NE1 TRP A 300     100.596 100.233 113.270  1.00  5.28              
ATOM   4803  HE1 TRP A 300     100.793  99.868 112.344  1.00  5.28              
ATOM   4804  CE2 TRP A 300     100.069  99.477 114.292  1.00  5.28              
ATOM   4805  CZ2 TRP A 300      99.814  98.108 114.431  1.00  5.28              
ATOM   4806  HZ2 TRP A 300     100.046  97.432 113.620  1.00  5.28              
ATOM   4807  CH2 TRP A 300      99.242  97.635 115.623  1.00  5.28              
ATOM   4808  HH2 TRP A 300      99.037  96.581 115.735  1.00  5.28              
ATOM   4809  CZ3 TRP A 300      98.885  98.545 116.636  1.00  5.28              
ATOM   4810  HZ3 TRP A 300      98.392  98.189 117.530  1.00  5.28              
ATOM   4811  CE3 TRP A 300      99.090  99.928 116.456  1.00  5.28              
ATOM   4812  HE3 TRP A 300      98.744 100.624 117.208  1.00  5.28              
ATOM   4813  CD2 TRP A 300      99.728 100.427 115.301  1.00  5.28              
ATOM   4814  C   TRP A 300     100.911 105.112 116.692  1.00  5.28              
ATOM   4815  O   TRP A 300     100.791 105.879 115.734  1.00  5.28              
ATOM   4816  N   GLU A 301     101.050 105.599 117.926  1.00  5.39              
ATOM   4817  H   GLU A 301     101.047 104.934 118.694  1.00  5.39              
ATOM   4818  CA  GLU A 301     100.908 107.028 118.271  1.00  5.39              
ATOM   4819  HA  GLU A 301      99.862 107.300 118.129  1.00  5.39              
ATOM   4820  CB  GLU A 301     101.264 107.194 119.766  1.00  5.39              
ATOM   4821  HB1 GLU A 301     101.765 108.151 119.924  1.00  5.39              
ATOM   4822  HB2 GLU A 301     101.979 106.423 120.056  1.00  5.39              
ATOM   4823  CG  GLU A 301     100.043 107.120 120.697  1.00  5.39              
ATOM   4824  HG1 GLU A 301     100.395 107.104 121.731  1.00  5.39              
ATOM   4825  HG2 GLU A 301      99.508 106.187 120.507  1.00  5.39              
ATOM   4826  CD  GLU A 301      99.094 108.312 120.517  1.00  5.39              
ATOM   4827  OE1 GLU A 301      99.569 109.416 120.163  1.00  5.39              
ATOM   4828  OE2 GLU A 301      97.867 108.122 120.650  1.00  5.39              
ATOM   4829  C   GLU A 301     101.718 108.048 117.445  1.00  5.39              
ATOM   4830  O   GLU A 301     101.240 109.159 117.202  1.00  5.39              
ATOM   4831  N   LYS A 302     102.934 107.716 116.984  1.00  5.61              
ATOM   4832  H   LYS A 302     103.290 106.797 117.202  1.00  5.61              
ATOM   4833  CA  LYS A 302     103.745 108.655 116.181  1.00  5.61              
ATOM   4834  HA  LYS A 302     103.502 109.660 116.530  1.00  5.61              
ATOM   4835  CB  LYS A 302     105.251 108.478 116.489  1.00  5.61              
ATOM   4836  HB1 LYS A 302     105.570 107.471 116.222  1.00  5.61              
ATOM   4837  HB2 LYS A 302     105.384 108.596 117.566  1.00  5.61              
ATOM   4838  CG  LYS A 302     106.144 109.515 115.769  1.00  5.61              
ATOM   4839  HG1 LYS A 302     105.617 110.469 115.713  1.00  5.61              
ATOM   4840  HG2 LYS A 302     106.331 109.159 114.756  1.00  5.61              
ATOM   4841  CD  LYS A 302     107.484 109.777 116.471  1.00  5.61              
ATOM   4842  HD1 LYS A 302     107.975 108.834 116.703  1.00  5.61              
ATOM   4843  HD2 LYS A 302     107.283 110.268 117.424  1.00  5.61              
ATOM   4844  CE  LYS A 302     108.429 110.686 115.657  1.00  5.61              
ATOM   4845  HE1 LYS A 302     109.331 110.840 116.255  1.00  5.61              
ATOM   4846  HE2 LYS A 302     107.957 111.663 115.520  1.00  5.61              
ATOM   4847  NZ  LYS A 302     108.806 110.130 114.329  1.00  5.61              
ATOM   4848  HZ1 LYS A 302     109.772 110.336 114.099  1.00  5.61              
ATOM   4849  HZ2 LYS A 302     108.735 109.111 114.305  1.00  5.61              
ATOM   4850  HZ3 LYS A 302     108.216 110.507 113.591  1.00  5.61              
ATOM   4851  C   LYS A 302     103.377 108.706 114.689  1.00  5.61              
ATOM   4852  O   LYS A 302     103.888 109.551 113.947  1.00  5.61              
ATOM   4853  N   ALA A 303     102.488 107.825 114.236  1.00  5.23              
ATOM   4854  H   ALA A 303     102.034 107.200 114.893  1.00  5.23              
ATOM   4855  CA  ALA A 303     102.224 107.660 112.817  1.00  5.23              
ATOM   4856  HA  ALA A 303     103.159 107.835 112.280  1.00  5.23              
ATOM   4857  CB  ALA A 303     101.869 106.189 112.580  1.00  5.23              
ATOM   4858  HB1 ALA A 303     102.031 105.954 111.532  1.00  5.23              
ATOM   4859  HB2 ALA A 303     102.532 105.542 113.157  1.00  5.23              
ATOM   4860  HB3 ALA A 303     100.838 105.972 112.865  1.00  5.23              
ATOM   4861  C   ALA A 303     101.226 108.676 112.279  1.00  5.23              
ATOM   4862  O   ALA A 303     101.640 109.592 111.566  1.00  5.23              
ATOM   4863  N   SER A 304      99.954 108.534 112.663  1.00  5.21              
ATOM   4864  H   SER A 304      99.788 107.749 113.280  1.00  5.21              
ATOM   4865  CA  SER A 304      98.832 109.491 112.531  1.00  5.21              
ATOM   4866  HA  SER A 304      97.928 108.938 112.775  1.00  5.21              
ATOM   4867  CB  SER A 304      98.977 110.598 113.581  1.00  5.21              
ATOM   4868  HB1 SER A 304      98.043 111.157 113.654  1.00  5.21              
ATOM   4869  HB2 SER A 304      99.779 111.276 113.287  1.00  5.21              
ATOM   4870  OG  SER A 304      99.290 110.028 114.839  1.00  5.21              
ATOM   4871  HG  SER A 304      98.672 109.296 114.996  1.00  5.21              
ATOM   4872  C   SER A 304      98.525 110.092 111.159  1.00  5.21              
ATOM   4873  O   SER A 304      97.533 110.795 111.009  1.00  5.21              
ATOM   4874  N   ARG A 305      99.344 109.748 110.171  1.00  5.41              
ATOM   4875  H   ARG A 305     100.179 109.268 110.470  1.00  5.41              
ATOM   4876  CA  ARG A 305      99.227 109.971 108.731  1.00  5.41              
ATOM   4877  HA  ARG A 305      98.426 110.683 108.519  1.00  5.41              
ATOM   4878  CB  ARG A 305     100.573 110.524 108.217  1.00  5.41              
ATOM   4879  HB1 ARG A 305     100.465 110.795 107.165  1.00  5.41              
ATOM   4880  HB2 ARG A 305     101.278 109.691 108.257  1.00  5.41              
ATOM   4881  CG  ARG A 305     101.189 111.731 108.977  1.00  5.41              
ATOM   4882  HG1 ARG A 305     101.008 111.663 110.048  1.00  5.41              
ATOM   4883  HG2 ARG A 305     100.762 112.664 108.608  1.00  5.41              
ATOM   4884  CD  ARG A 305     102.706 111.704 108.741  1.00  5.41              
ATOM   4885  HD1 ARG A 305     102.903 111.894 107.684  1.00  5.41              
ATOM   4886  HD2 ARG A 305     103.037 110.693 108.953  1.00  5.41              
ATOM   4887  NE  ARG A 305     103.514 112.633 109.567  1.00  5.41              
ATOM   4888  HE  ARG A 305     103.759 113.508 109.138  1.00  5.41              
ATOM   4889  CZ  ARG A 305     104.244 112.277 110.619  1.00  5.41              
ATOM   4890  NH1 ARG A 305     105.317 112.945 110.933  1.00  5.41              
ATOM   4891 1HH1 ARG A 305     105.618 113.701 110.351  1.00  5.41              
ATOM   4892 2HH1 ARG A 305     106.008 112.535 111.561  1.00  5.41              
ATOM   4893  NH2 ARG A 305     103.955 111.247 111.364  1.00  5.41              
ATOM   4894 1HH2 ARG A 305     103.066 110.781 111.246  1.00  5.41              
ATOM   4895 2HH2 ARG A 305     104.472 111.074 112.212  1.00  5.41              
ATOM   4896  C   ARG A 305      98.901 108.674 107.996  1.00  5.41              
ATOM   4897  O   ARG A 305      98.557 108.670 106.822  1.00  5.41              
ATOM   4898  N   THR A 306      99.037 107.577 108.737  1.00  5.27              
ATOM   4899  H   THR A 306      99.400 107.708 109.664  1.00  5.27              
ATOM   4900  CA  THR A 306      98.528 106.248 108.448  1.00  5.27              
ATOM   4901  HA  THR A 306      99.075 105.875 107.583  1.00  5.27              
ATOM   4902  CB  THR A 306      98.863 105.327 109.623  1.00  5.27              
ATOM   4903  HB  THR A 306      98.247 105.575 110.480  1.00  5.27              
ATOM   4904  CG2 THR A 306      98.782 103.851 109.272  1.00  5.27              
ATOM   4905 1HG2 THR A 306      99.537 103.599 108.530  1.00  5.27              
ATOM   4906 2HG2 THR A 306      98.935 103.249 110.168  1.00  5.27              
ATOM   4907 3HG2 THR A 306      97.798 103.637 108.864  1.00  5.27              
ATOM   4908  OG1 THR A 306     100.197 105.558 109.997  1.00  5.27              
ATOM   4909  HG1 THR A 306     100.732 105.555 109.186  1.00  5.27              
ATOM   4910  C   THR A 306      97.060 106.368 108.068  1.00  5.27              
ATOM   4911  O   THR A 306      96.242 106.970 108.760  1.00  5.27              
ATOM   4912  N   HIS A 307      96.816 105.875 106.871  1.00  5.20              
ATOM   4913  H   HIS A 307      97.634 105.518 106.390  1.00  5.20              
ATOM   4914  CA  HIS A 307      95.636 105.947 106.035  1.00  5.20              
ATOM   4915  HA  HIS A 307      94.831 106.430 106.587  1.00  5.20              
ATOM   4916  CB  HIS A 307      95.947 106.800 104.796  1.00  5.20              
ATOM   4917  HB1 HIS A 307      96.405 106.179 104.025  1.00  5.20              
ATOM   4918  HB2 HIS A 307      96.664 107.577 105.063  1.00  5.20              
ATOM   4919  CG  HIS A 307      94.739 107.497 104.228  1.00  5.20              
ATOM   4920  ND1 HIS A 307      94.180 107.261 102.973  1.00  5.20              
ATOM   4921  CE1 HIS A 307      93.177 108.143 102.847  1.00  5.20              
ATOM   4922  HE1 HIS A 307      92.546 108.228 101.973  1.00  5.20              
ATOM   4923  NE2 HIS A 307      93.082 108.914 103.945  1.00  5.20              
ATOM   4924  HE2 HIS A 307      92.425 109.670 104.080  1.00  5.20              
ATOM   4925  CD2 HIS A 307      94.062 108.519 104.829  1.00  5.20              
ATOM   4926  HD2 HIS A 307      94.281 108.948 105.798  1.00  5.20              
ATOM   4927  C   HIS A 307      95.175 104.533 105.697  1.00  5.20              
ATOM   4928  O   HIS A 307      93.977 104.298 105.549  1.00  5.20              
ATOM   4929  N   LEU A 308      96.099 103.559 105.773  1.00  4.90              
ATOM   4930  H   LEU A 308      97.080 103.800 105.844  1.00  4.90
[truncated: 624,033 more chars]
