# Supplementary material for: Variation in selection constraints on teleost TLRs with emphasis on their repertoire in the Walking catfish, Clarias batrachus
Source: Sci Rep. 2020 Dec 7;10:21394. doi: 10.1038/s41598-020-78347-6 (PMC7721727; doi:10.1038/s41598-020-78347-6)
Supplement: Supplementary file 26 — Supplementary Information 26. [file 41598_2020_78347_MOESM26_ESM.zip › T2/struct/S503516_results/model4.pdb]

HEADER protein
METHOD
METHOD    The models are generated by I-TASSER which combines the
METHOD    methods of threading, ab initio modeling and structural
METHOD    refinement. The procedure is fully automated.
METHOD
METHOD    Please cite following articles when you use the I-TASSER server:
METHOD 1. Ambrish Roy, Alper Kucukural, Yang Zhang. I-TASSER: a unified
METHOD    platform for automated protein structure and function prediction.
METHOD    Nature Protocols, vol 5, 725-738 (2010). 
METHOD 2. Yang Zhang. I-TASSER server for protein 3D structure prediction. 
METHOD    BMC Bioinformatics, 9:40 (2008).
METHOD
MODEL  4
REMARK PARENT 3j0a_A 3j0a 5d3i_A 
ATOM      1  N   MET A   1      89.519  63.870  81.789  1.00 53.09              
ATOM      2  CA  MET A   1      90.606  62.909  81.606  1.00 53.09              
ATOM      3  HA  MET A   1      90.485  62.441  80.635  1.00 53.09              
ATOM      4  CB  MET A   1      91.924  63.716  81.626  1.00 53.09              
ATOM      5  HB1 MET A   1      91.800  64.537  80.924  1.00 53.09              
ATOM      6  HB2 MET A   1      92.722  63.089  81.235  1.00 53.09              
ATOM      7  CG  MET A   1      92.422  64.294  82.973  1.00 53.09              
ATOM      8  HG1 MET A   1      93.285  64.924  82.764  1.00 53.09              
ATOM      9  HG2 MET A   1      92.798  63.477  83.585  1.00 53.09              
ATOM     10  SD  MET A   1      91.283  65.262  84.012  1.00 53.09              
ATOM     11  CE  MET A   1      91.031  66.714  82.945  1.00 53.09              
ATOM     12  HE1 MET A   1      90.325  67.402  83.412  1.00 53.09              
ATOM     13  HE2 MET A   1      91.977  67.232  82.792  1.00 53.09              
ATOM     14  HE3 MET A   1      90.633  66.404  81.978  1.00 53.09              
ATOM     15  C   MET A   1      90.469  61.886  82.705  1.00 53.09              
ATOM     16  O   MET A   1      89.348  61.563  83.102  1.00 53.09              
ATOM     17  N   LYS A   2      91.568  61.304  83.178  1.00 52.60              
ATOM     18  H   LYS A   2      92.454  61.665  82.851  1.00 52.60              
ATOM     19  CA  LYS A   2      91.574  60.009  83.862  1.00 52.60              
ATOM     20  HA  LYS A   2      92.605  59.764  84.132  1.00 52.60              
ATOM     21  CB  LYS A   2      90.745  60.079  85.176  1.00 52.60              
ATOM     22  HB1 LYS A   2      91.000  59.216  85.795  1.00 52.60              
ATOM     23  HB2 LYS A   2      89.688  59.969  84.936  1.00 52.60              
ATOM     24  CG  LYS A   2      90.938  61.367  86.027  1.00 52.60              
ATOM     25  HG1 LYS A   2      91.311  62.200  85.436  1.00 52.60              
ATOM     26  HG2 LYS A   2      91.707  61.159  86.771  1.00 52.60              
ATOM     27  CD  LYS A   2      89.679  61.872  86.762  1.00 52.60              
ATOM     28  HD1 LYS A   2      89.983  62.692  87.416  1.00 52.60              
ATOM     29  HD2 LYS A   2      89.324  61.065  87.406  1.00 52.60              
ATOM     30  CE  LYS A   2      88.485  62.359  85.906  1.00 52.60              
ATOM     31  HE1 LYS A   2      87.688  62.656  86.593  1.00 52.60              
ATOM     32  HE2 LYS A   2      88.109  61.518  85.314  1.00 52.60              
ATOM     33  NZ  LYS A   2      88.789  63.498  84.993  1.00 52.60              
ATOM     34  HZ1 LYS A   2      89.422  64.181  85.388  1.00 52.60              
ATOM     35  HZ2 LYS A   2      89.208  63.144  84.138  1.00 52.60              
ATOM     36  HZ3 LYS A   2      87.950  63.963  84.672  1.00 52.60              
ATOM     37  C   LYS A   2      91.102  58.865  82.917  1.00 52.60              
ATOM     38  O   LYS A   2      91.683  57.793  82.916  1.00 52.60              
ATOM     39  N   VAL A   3      90.166  59.161  82.001  1.00 51.24              
ATOM     40  H   VAL A   3      89.664  60.021  82.166  1.00 51.24              
ATOM     41  CA  VAL A   3      89.780  58.416  80.790  1.00 51.24              
ATOM     42  HA  VAL A   3      89.900  57.369  81.066  1.00 51.24              
ATOM     43  CB  VAL A   3      88.260  58.587  80.473  1.00 51.24              
ATOM     44  HB  VAL A   3      88.164  59.267  79.623  1.00 51.24              
ATOM     45  CG1 VAL A   3      87.636  57.236  80.107  1.00 51.24              
ATOM     46 1HG1 VAL A   3      86.609  57.371  79.766  1.00 51.24              
ATOM     47 2HG1 VAL A   3      88.184  56.747  79.303  1.00 51.24              
ATOM     48 3HG1 VAL A   3      87.636  56.568  80.969  1.00 51.24              
ATOM     49  CG2 VAL A   3      87.399  59.151  81.613  1.00 51.24              
ATOM     50 1HG2 VAL A   3      87.522  58.555  82.516  1.00 51.24              
ATOM     51 2HG2 VAL A   3      87.662  60.188  81.811  1.00 51.24              
ATOM     52 3HG2 VAL A   3      86.348  59.139  81.323  1.00 51.24              
ATOM     53  C   VAL A   3      90.594  58.631  79.508  1.00 51.24              
ATOM     54  O   VAL A   3      90.308  57.873  78.578  1.00 51.24              
ATOM     55  N   PRO A   4      91.733  59.369  79.407  1.00 51.17              
ATOM     56  CD  PRO A   4      92.190  60.498  80.184  1.00 51.17              
ATOM     57  HD1 PRO A   4      92.189  60.232  81.213  1.00 51.17              
ATOM     58  HD2 PRO A   4      91.587  61.363  79.971  1.00 51.17              
ATOM     59  CG  PRO A   4      93.665  60.771  79.882  1.00 51.17              
ATOM     60  HG1 PRO A   4      94.264  60.660  80.785  1.00 51.17              
ATOM     61  HG2 PRO A   4      93.808  61.750  79.472  1.00 51.17              
ATOM     62  CB  PRO A   4      94.042  59.734  78.852  1.00 51.17              
ATOM     63  HB1 PRO A   4      95.042  59.341  79.022  1.00 51.17              
ATOM     64  HB2 PRO A   4      93.956  60.181  77.882  1.00 51.17              
ATOM     65  CA  PRO A   4      92.960  58.680  79.044  1.00 51.17              
ATOM     66  HA  PRO A   4      92.816  58.032  78.196  1.00 51.17              
ATOM     67  C   PRO A   4      93.200  57.809  80.281  1.00 51.17              
ATOM     68  O   PRO A   4      94.107  58.091  81.060  1.00 51.17              
ATOM     69  N   LEU A   5      92.400  56.733  80.451  1.00 50.82              
ATOM     70  H   LEU A   5      91.625  56.566  79.826  1.00 50.82              
ATOM     71  CA  LEU A   5      92.869  55.648  81.303  1.00 50.82              
ATOM     72  HA  LEU A   5      93.203  56.103  82.230  1.00 50.82              
ATOM     73  CB  LEU A   5      91.789  54.635  81.753  1.00 50.82              
ATOM     74  HB1 LEU A   5      91.703  53.891  80.980  1.00 50.82              
ATOM     75  HB2 LEU A   5      90.840  55.165  81.838  1.00 50.82              
ATOM     76  CG  LEU A   5      92.113  53.940  83.082  1.00 50.82              
ATOM     77  HG  LEU A   5      93.128  53.548  83.076  1.00 50.82              
ATOM     78  CD1 LEU A   5      91.945  54.854  84.304  1.00 50.82              
ATOM     79 1HD1 LEU A   5      92.665  55.667  84.252  1.00 50.82              
ATOM     80 2HD1 LEU A   5      90.937  55.267  84.332  1.00 50.82              
ATOM     81 3HD1 LEU A   5      92.129  54.291  85.218  1.00 50.82              
ATOM     82  CD2 LEU A   5      91.165  52.749  83.279  1.00 50.82              
ATOM     83 1HD2 LEU A   5      91.374  52.265  84.233  1.00 50.82              
ATOM     84 2HD2 LEU A   5      90.130  53.086  83.262  1.00 50.82              
ATOM     85 3HD2 LEU A   5      91.332  52.019  82.488  1.00 50.82              
ATOM     86  C   LEU A   5      94.165  55.080  80.684  1.00 50.82              
ATOM     87  O   LEU A   5      94.982  54.427  81.357  1.00 50.82              
ATOM     88  N   GLY A   6      94.431  55.517  79.451  1.00 49.54              
ATOM     89  H   GLY A   6      93.584  55.823  79.023  1.00 49.54              
ATOM     90  CA  GLY A   6      95.670  56.200  79.040  1.00 49.54              
ATOM     91  HA1 GLY A   6      95.898  56.979  79.751  1.00 49.54              
ATOM     92  HA2 GLY A   6      96.454  55.472  79.104  1.00 49.54              
ATOM     93  C   GLY A   6      95.701  56.796  77.649  1.00 49.54              
ATOM     94  O   GLY A   6      96.779  56.710  77.073  1.00 49.54              
ATOM     95  N   LEU A   7      94.567  57.239  77.049  1.00 47.41              
ATOM     96  H   LEU A   7      93.732  57.319  77.593  1.00 47.41              
ATOM     97  CA  LEU A   7      94.385  57.365  75.608  1.00 47.41              
ATOM     98  HA  LEU A   7      93.427  57.757  75.323  1.00 47.41              
ATOM     99  CB  LEU A   7      95.490  58.349  75.068  1.00 47.41              
ATOM    100  HB1 LEU A   7      96.341  57.732  74.892  1.00 47.41              
ATOM    101  HB2 LEU A   7      95.109  58.677  74.117  1.00 47.41              
ATOM    102  CG  LEU A   7      96.142  59.623  75.712  1.00 47.41              
ATOM    103  HG  LEU A   7      95.427  60.222  76.241  1.00 47.41              
ATOM    104  CD1 LEU A   7      96.733  60.471  74.573  1.00 47.41              
ATOM    105 1HD1 LEU A   7      97.527  59.918  74.070  1.00 47.41              
ATOM    106 2HD1 LEU A   7      95.964  60.724  73.847  1.00 47.41              
ATOM    107 3HD1 LEU A   7      97.147  61.402  74.962  1.00 47.41              
ATOM    108  CD2 LEU A   7      97.309  59.473  76.695  1.00 47.41              
ATOM    109 1HD2 LEU A   7      96.957  59.107  77.654  1.00 47.41              
ATOM    110 2HD2 LEU A   7      98.066  58.801  76.288  1.00 47.41              
ATOM    111 3HD2 LEU A   7      97.772  60.439  76.889  1.00 47.41              
ATOM    112  C   LEU A   7      94.434  55.901  75.059  1.00 47.41              
ATOM    113  O   LEU A   7      93.446  55.404  74.578  1.00 47.41              
ATOM    114  N   CYS A   8      95.515  55.141  75.276  1.00 47.70              
ATOM    115  H   CYS A   8      96.354  55.689  75.438  1.00 47.70              
ATOM    116  CA  CYS A   8      95.589  53.959  76.177  1.00 47.70              
ATOM    117  HA  CYS A   8      96.022  54.538  76.956  1.00 47.70              
ATOM    118  CB  CYS A   8      96.738  52.955  76.018  1.00 47.70              
ATOM    119  HB1 CYS A   8      97.084  52.898  75.003  1.00 47.70              
ATOM    120  HB2 CYS A   8      96.382  51.982  76.324  1.00 47.70              
ATOM    121  SG  CYS A   8      98.107  53.321  77.177  1.00 47.70              
ATOM    122  HG  CYS A   8      98.774  52.171  76.982  1.00 47.70              
ATOM    123  C   CYS A   8      94.473  53.504  77.129  1.00 47.70              
ATOM    124  O   CYS A   8      94.697  52.659  77.981  1.00 47.70              
ATOM    125  N   ILE A   9      93.267  54.003  76.985  1.00 48.17              
ATOM    126  H   ILE A   9      93.089  54.722  76.298  1.00 48.17              
ATOM    127  CA  ILE A   9      92.157  53.094  77.054  1.00 48.17              
ATOM    128  HA  ILE A   9      92.479  52.062  77.043  1.00 48.17              
ATOM    129  CB  ILE A   9      91.295  53.234  78.334  1.00 48.17              
ATOM    130  HB  ILE A   9      91.968  53.034  79.164  1.00 48.17              
ATOM    131  CG2 ILE A   9      90.689  54.651  78.498  1.00 48.17              
ATOM    132 1HG2 ILE A   9      89.885  54.798  77.776  1.00 48.17              
ATOM    133 2HG2 ILE A   9      90.260  54.763  79.489  1.00 48.17              
ATOM    134 3HG2 ILE A   9      91.450  55.408  78.325  1.00 48.17              
ATOM    135  CG1 ILE A   9      90.164  52.180  78.328  1.00 48.17              
ATOM    136 1HG1 ILE A   9      90.588  51.219  78.041  1.00 48.17              
ATOM    137 2HG1 ILE A   9      89.423  52.448  77.573  1.00 48.17              
ATOM    138  CD1 ILE A   9      89.462  52.015  79.676  1.00 48.17              
ATOM    139  HD1 ILE A   9      88.737  51.205  79.611  1.00 48.17              
ATOM    140  HD2 ILE A   9      90.185  51.772  80.450  1.00 48.17              
ATOM    141  HD3 ILE A   9      88.934  52.926  79.954  1.00 48.17              
ATOM    142  C   ILE A   9      91.338  53.366  75.843  1.00 48.17              
ATOM    143  O   ILE A   9      90.976  54.498  75.532  1.00 48.17              
ATOM    144  N   CYS A  10      91.134  52.296  75.120  1.00 47.20              
ATOM    145  H   CYS A  10      91.408  51.405  75.488  1.00 47.20              
ATOM    146  CA  CYS A  10      90.539  52.374  73.838  1.00 47.20              
ATOM    147  HA  CYS A  10      90.797  51.491  73.273  1.00 47.20              
ATOM    148  CB  CYS A  10      89.005  52.263  74.034  1.00 47.20              
ATOM    149  HB1 CYS A  10      88.647  53.168  74.528  1.00 47.20              
ATOM    150  HB2 CYS A  10      88.782  51.392  74.653  1.00 47.20              
ATOM    151  SG  CYS A  10      88.187  52.072  72.428  1.00 47.20              
ATOM    152  HG  CYS A  10      88.450  53.320  72.001  1.00 47.20              
ATOM    153  C   CYS A  10      90.907  53.549  72.876  1.00 47.20              
ATOM    154  O   CYS A  10      90.102  54.444  72.629  1.00 47.20              
ATOM    155  N   PHE A  11      92.156  53.684  72.440  1.00 46.44              
ATOM    156  H   PHE A  11      92.516  54.601  72.702  1.00 46.44              
ATOM    157  CA  PHE A  11      92.708  53.372  71.073  1.00 46.44              
ATOM    158  HA  PHE A  11      92.347  52.366  70.870  1.00 46.44              
ATOM    159  CB  PHE A  11      92.149  54.302  69.984  1.00 46.44              
ATOM    160  HB1 PHE A  11      92.691  55.247  69.988  1.00 46.44              
ATOM    161  HB2 PHE A  11      91.097  54.519  70.173  1.00 46.44              
ATOM    162  CG  PHE A  11      92.241  53.655  68.612  1.00 46.44              
ATOM    163  CD1 PHE A  11      93.222  54.054  67.686  1.00 46.44              
ATOM    164  HD1 PHE A  11      93.892  54.865  67.932  1.00 46.44              
ATOM    165  CE1 PHE A  11      93.339  53.393  66.451  1.00 46.44              
ATOM    166  HE1 PHE A  11      94.098  53.705  65.747  1.00 46.44              
ATOM    167  CZ  PHE A  11      92.467  52.337  66.132  1.00 46.44              
ATOM    168  HZ  PHE A  11      92.551  51.839  65.176  1.00 46.44              
ATOM    169  CE2 PHE A  11      91.478  51.942  67.050  1.00 46.44              
ATOM    170  HE2 PHE A  11      90.799  51.139  66.802  1.00 46.44              
ATOM    171  CD2 PHE A  11      91.365  52.598  68.288  1.00 46.44              
ATOM    172  HD2 PHE A  11      90.604  52.283  68.989  1.00 46.44              
ATOM    173  C   PHE A  11      94.213  53.295  71.196  1.00 46.44              
ATOM    174  O   PHE A  11      94.852  53.830  70.301  1.00 46.44              
ATOM    175  N   SER A  12      94.964  52.929  72.280  1.00 47.85              
ATOM    176  H   SER A  12      95.718  53.593  72.374  1.00 47.85              
ATOM    177  CA  SER A  12      95.152  51.766  73.237  1.00 47.85              
ATOM    178  HA  SER A  12      96.093  51.842  73.765  1.00 47.85              
ATOM    179  CB  SER A  12      94.002  52.043  74.187  1.00 47.85              
ATOM    180  HB1 SER A  12      93.118  51.620  73.704  1.00 47.85              
ATOM    181  HB2 SER A  12      93.910  53.114  74.362  1.00 47.85              
ATOM    182  OG  SER A  12      94.310  51.416  75.335  1.00 47.85              
ATOM    183  HG  SER A  12      94.645  50.518  75.173  1.00 47.85              
ATOM    184  C   SER A  12      94.904  50.397  72.695  1.00 47.85              
ATOM    185  O   SER A  12      94.842  49.483  73.518  1.00 47.85              
ATOM    186  N   LEU A  13      94.635  50.291  71.390  1.00 47.55              
ATOM    187  H   LEU A  13      95.064  50.997  70.813  1.00 47.55              
ATOM    188  CA  LEU A  13      93.522  49.607  70.735  1.00 47.55              
ATOM    189  HA  LEU A  13      93.126  50.370  70.048  1.00 47.55              
ATOM    190  CB  LEU A  13      93.998  48.483  69.790  1.00 47.55              
ATOM    191  HB1 LEU A  13      93.228  48.421  69.023  1.00 47.55              
ATOM    192  HB2 LEU A  13      94.904  48.817  69.286  1.00 47.55              
ATOM    193  CG  LEU A  13      94.218  47.058  70.325  1.00 47.55              
ATOM    194  HG  LEU A  13      93.354  46.727  70.900  1.00 47.55              
ATOM    195  CD1 LEU A  13      95.468  46.914  71.191  1.00 47.55              
ATOM    196 1HD1 LEU A  13      95.576  45.883  71.528  1.00 47.55              
ATOM    197 2HD1 LEU A  13      96.353  47.196  70.620  1.00 47.55              
ATOM    198 3HD1 LEU A  13      95.390  47.551  72.064  1.00 47.55              
ATOM    199  CD2 LEU A  13      94.374  46.090  69.144  1.00 47.55              
ATOM    200 1HD2 LEU A  13      94.506  45.074  69.520  1.00 47.55              
ATOM    201 2HD2 LEU A  13      93.474  46.121  68.530  1.00 47.55              
ATOM    202 3HD2 LEU A  13      95.242  46.370  68.545  1.00 47.55              
ATOM    203  C   LEU A  13      92.326  49.268  71.631  1.00 47.55              
ATOM    204  O   LEU A  13      91.262  49.844  71.445  1.00 47.55              
ATOM    205  N   THR A  14      92.534  48.510  72.705  1.00 45.89              
ATOM    206  H   THR A  14      93.418  48.017  72.747  1.00 45.89              
ATOM    207  CA  THR A  14      92.011  48.902  74.016  1.00 45.89              
ATOM    208  HA  THR A  14      91.917  49.974  74.055  1.00 45.89              
ATOM    209  CB  THR A  14      90.602  48.290  74.200  1.00 45.89              
ATOM    210  HB  THR A  14      90.555  47.318  73.708  1.00 45.89              
ATOM    211  CG2 THR A  14      90.078  48.137  75.631  1.00 45.89              
ATOM    212 1HG2 THR A  14      90.668  47.397  76.172  1.00 45.89              
ATOM    213 2HG2 THR A  14      90.100  49.096  76.150  1.00 45.89              
ATOM    214 3HG2 THR A  14      89.047  47.783  75.594  1.00 45.89              
ATOM    215  OG1 THR A  14      89.680  49.163  73.612  1.00 45.89              
ATOM    216  HG1 THR A  14      89.872  49.232  72.665  1.00 45.89              
ATOM    217  C   THR A  14      92.908  48.457  75.162  1.00 45.89              
ATOM    218  O   THR A  14      93.589  47.434  75.159  1.00 45.89              
ATOM    219  N   LEU A  15      92.894  49.368  76.118  1.00 45.36              
ATOM    220  H   LEU A  15      92.326  50.167  75.899  1.00 45.36              
ATOM    221  CA  LEU A  15      93.601  49.496  77.390  1.00 45.36              
ATOM    222  HA  LEU A  15      93.608  50.550  77.643  1.00 45.36              
ATOM    223  CB  LEU A  15      92.762  48.808  78.499  1.00 45.36              
ATOM    224  HB1 LEU A  15      93.186  47.829  78.729  1.00 45.36              
ATOM    225  HB2 LEU A  15      91.754  48.627  78.124  1.00 45.36              
ATOM    226  CG  LEU A  15      92.602  49.617  79.810  1.00 45.36              
ATOM    227  HG  LEU A  15      92.102  50.551  79.572  1.00 45.36              
ATOM    228  CD1 LEU A  15      91.708  48.837  80.776  1.00 45.36              
ATOM    229 1HD1 LEU A  15      91.552  49.415  81.686  1.00 45.36              
ATOM    230 2HD1 LEU A  15      90.741  48.643  80.313  1.00 45.36              
ATOM    231 3HD1 LEU A  15      92.184  47.890  81.035  1.00 45.36              
ATOM    232  CD2 LEU A  15      93.891  49.971  80.543  1.00 45.36              
ATOM    233 1HD2 LEU A  15      94.505  50.628  79.925  1.00 45.36              
ATOM    234 2HD2 LEU A  15      93.668  50.498  81.470  1.00 45.36              
ATOM    235 3HD2 LEU A  15      94.456  49.067  80.771  1.00 45.36              
ATOM    236  C   LEU A  15      95.074  49.114  77.429  1.00 45.36              
ATOM    237  O   LEU A  15      95.595  48.645  78.434  1.00 45.36              
ATOM    238  N   THR A  16      95.741  49.306  76.303  1.00 46.70              
ATOM    239  H   THR A  16      95.238  49.650  75.494  1.00 46.70              
ATOM    240  CA  THR A  16      97.125  48.932  76.161  1.00 46.70              
ATOM    241  HA  THR A  16      97.592  48.972  77.146  1.00 46.70              
ATOM    242  CB  THR A  16      97.272  47.467  75.685  1.00 46.70              
ATOM    243  HB  THR A  16      98.319  47.282  75.451  1.00 46.70              
ATOM    244  CG2 THR A  16      96.850  46.408  76.704  1.00 46.70              
ATOM    245 1HG2 THR A  16      95.775  46.446  76.879  1.00 46.70              
ATOM    246 2HG2 THR A  16      97.115  45.419  76.328  1.00 46.70              
ATOM    247 3HG2 THR A  16      97.375  46.578  77.644  1.00 46.70              
ATOM    248  OG1 THR A  16      96.501  47.226  74.531  1.00 46.70              
ATOM    249  HG1 THR A  16      95.576  47.146  74.811  1.00 46.70              
ATOM    250  C   THR A  16      97.982  49.844  75.330  1.00 46.70              
ATOM    251  O   THR A  16      98.722  50.658  75.868  1.00 46.70              
ATOM    252  N   LEU A  17      97.882  49.742  74.013  1.00 45.31              
ATOM    253  H   LEU A  17      97.296  48.998  73.633  1.00 45.31              
ATOM    254  CA  LEU A  17      98.610  50.601  73.109  1.00 45.31              
ATOM    255  HA  LEU A  17      98.519  51.596  73.468  1.00 45.31              
ATOM    256  CB  LEU A  17     100.125  50.266  73.100  1.00 45.31              
ATOM    257  HB1 LEU A  17     100.515  50.287  74.120  1.00 45.31              
ATOM    258  HB2 LEU A  17     100.654  51.072  72.594  1.00 45.31              
ATOM    259  CG  LEU A  17     100.675  48.951  72.480  1.00 45.31              
ATOM    260  HG  LEU A  17     101.721  48.888  72.777  1.00 45.31              
ATOM    261  CD1 LEU A  17      99.995  47.680  72.994  1.00 45.31              
ATOM    262 1HD1 LEU A  17     100.060  47.663  74.081  1.00 45.31              
ATOM    263 2HD1 LEU A  17      98.953  47.647  72.672  1.00 45.31              
ATOM    264 3HD1 LEU A  17     100.515  46.808  72.598  1.00 45.31              
ATOM    265  CD2 LEU A  17     100.668  48.922  70.948  1.00 45.31              
ATOM    266 1HD2 LEU A  17     101.301  48.101  70.606  1.00 45.31              
ATOM    267 2HD2 LEU A  17      99.664  48.754  70.561  1.00 45.31              
ATOM    268 3HD2 LEU A  17     101.069  49.856  70.554  1.00 45.31              
ATOM    269  C   LEU A  17      98.034  50.521  71.670  1.00 45.31              
ATOM    270  O   LEU A  17      97.293  49.626  71.341  1.00 45.31              
ATOM    271  N   THR A  18      98.310  51.533  70.846  1.00 43.02              
ATOM    272  H   THR A  18      99.204  51.997  70.936  1.00 43.02              
ATOM    273  CA  THR A  18      97.261  52.415  70.252  1.00 43.02              
ATOM    274  HA  THR A  18      96.295  52.001  70.463  1.00 43.02              
ATOM    275  CB  THR A  18      97.407  52.532  68.730  1.00 43.02              
ATOM    276  HB  THR A  18      96.740  53.300  68.341  1.00 43.02              
ATOM    277  CG2 THR A  18      97.053  51.211  68.042  1.00 43.02              
ATOM    278 1HG2 THR A  18      97.722  50.420  68.384  1.00 43.02              
ATOM    279 2HG2 THR A  18      96.020  50.947  68.263  1.00 43.02              
ATOM    280 3HG2 THR A  18      97.165  51.334  66.966  1.00 43.02              
ATOM    281  OG1 THR A  18      98.736  52.854  68.400  1.00 43.02              
ATOM    282  HG1 THR A  18      98.789  53.814  68.356  1.00 43.02              
ATOM    283  C   THR A  18      97.466  53.738  70.939  1.00 43.02              
ATOM    284  O   THR A  18      97.522  54.798  70.320  1.00 43.02              
ATOM    285  N   LEU A  19      97.582  53.626  72.267  1.00 39.40              
ATOM    286  H   LEU A  19      97.657  52.706  72.665  1.00 39.40              
ATOM    287  CA  LEU A  19      97.609  54.744  73.154  1.00 39.40              
ATOM    288  HA  LEU A  19      98.378  55.185  72.524  1.00 39.40              
ATOM    289  CB  LEU A  19      98.651  54.707  74.306  1.00 39.40              
ATOM    290  HB1 LEU A  19      98.895  53.675  74.536  1.00 39.40              
ATOM    291  HB2 LEU A  19      98.195  55.178  75.172  1.00 39.40              
ATOM    292  CG  LEU A  19     100.011  55.424  74.093  1.00 39.40              
ATOM    293  HG  LEU A  19      99.840  56.442  73.745  1.00 39.40              
ATOM    294  CD1 LEU A  19     100.781  55.498  75.412  1.00 39.40              
ATOM    295 1HD1 LEU A  19     100.174  56.009  76.162  1.00 39.40              
ATOM    296 2HD1 LEU A  19     101.702  56.065  75.274  1.00 39.40              
ATOM    297 3HD1 LEU A  19     101.019  54.497  75.772  1.00 39.40              
ATOM    298  CD2 LEU A  19     100.903  54.690  73.082  1.00 39.40              
ATOM    299 1HD2 LEU A  19     100.454  54.702  72.090  1.00 39.40              
ATOM    300 2HD2 LEU A  19     101.862  55.203  73.015  1.00 39.40              
ATOM    301 3HD2 LEU A  19     101.074  53.662  73.401  1.00 39.40              
ATOM    302  C   LEU A  19      96.831  56.003  72.881  1.00 39.40              
ATOM    303  O   LEU A  19      97.413  57.065  73.049  1.00 39.40              
ATOM    304  N   THR A  20      95.607  55.917  72.366  1.00 36.62              
ATOM    305  H   THR A  20      95.207  55.040  72.082  1.00 36.62              
ATOM    306  CA  THR A  20      94.950  57.146  71.977  1.00 36.62              
ATOM    307  HA  THR A  20      95.395  57.955  72.531  1.00 36.62              
ATOM    308  CB  THR A  20      95.290  57.524  70.501  1.00 36.62              
ATOM    309  HB  THR A  20      94.615  58.311  70.167  1.00 36.62              
ATOM    310  CG2 THR A  20      96.687  58.105  70.286  1.00 36.62              
ATOM    311 1HG2 THR A  20      97.450  57.352  70.458  1.00 36.62              
ATOM    312 2HG2 THR A  20      96.771  58.459  69.259  1.00 36.62              
ATOM    313 3HG2 THR A  20      96.845  58.943  70.962  1.00 36.62              
ATOM    314  OG1 THR A  20      95.149  56.474  69.588  1.00 36.62              
ATOM    315  HG1 THR A  20      95.797  55.788  69.800  1.00 36.62              
ATOM    316  C   THR A  20      93.479  57.354  72.164  1.00 36.62              
ATOM    317  O   THR A  20      92.686  56.457  72.292  1.00 36.62              
ATOM    318  N   LEU A  21      93.090  58.611  72.087  1.00 32.45              
ATOM    319  H   LEU A  21      93.798  59.328  72.017  1.00 32.45              
ATOM    320  CA  LEU A  21      91.787  58.956  71.567  1.00 32.45              
ATOM    321  HA  LEU A  21      91.897  59.995  71.251  1.00 32.45              
ATOM    322  CB  LEU A  21      91.431  58.205  70.256  1.00 32.45              
ATOM    323  HB1 LEU A  21      91.239  57.151  70.453  1.00 32.45              
ATOM    324  HB2 LEU A  21      92.299  58.263  69.598  1.00 32.45              
ATOM    325  CG  LEU A  21      90.206  58.786  69.516  1.00 32.45              
ATOM    326  HG  LEU A  21      90.095  59.844  69.753  1.00 32.45              
ATOM    327  CD1 LEU A  21      90.407  58.665  68.004  1.00 32.45              
ATOM    328 1HD1 LEU A  21      89.541  59.071  67.483  1.00 32.45              
ATOM    329 2HD1 LEU A  21      91.289  59.227  67.698  1.00 32.45              
ATOM    330 3HD1 LEU A  21      90.533  57.618  67.725  1.00 32.45              
ATOM    331  CD2 LEU A  21      88.909  58.047  69.861  1.00 32.45              
ATOM    332 1HD2 LEU A  21      88.077  58.484  69.308  1.00 32.45              
ATOM    333 2HD2 LEU A  21      88.994  56.991  69.603  1.00 32.45              
ATOM    334 3HD2 LEU A  21      88.692  58.134  70.924  1.00 32.45              
ATOM    335  C   LEU A  21      90.657  58.997  72.569  1.00 32.45              
ATOM    336  O   LEU A  21      89.990  60.035  72.646  1.00 32.45              
ATOM    337  N   THR A  22      90.559  58.016  73.456  1.00 28.60              
ATOM    338  H   THR A  22      91.082  57.157  73.317  1.00 28.60              
ATOM    339  CA  THR A  22      89.957  58.298  74.761  1.00 28.60              
ATOM    340  HA  THR A  22      89.094  58.946  74.575  1.00 28.60              
ATOM    341  CB  THR A  22      89.342  57.087  75.493  1.00 28.60              
ATOM    342  HB  THR A  22      90.077  56.615  76.140  1.00 28.60              
ATOM    343  CG2 THR A  22      88.139  57.538  76.333  1.00 28.60              
ATOM    344 1HG2 THR A  22      87.791  56.697  76.929  1.00 28.60              
ATOM    345 2HG2 THR A  22      88.423  58.353  76.993  1.00 28.60              
ATOM    346 3HG2 THR A  22      87.335  57.872  75.678  1.00 28.60              
ATOM    347  OG1 THR A  22      88.792  56.160  74.587  1.00 28.60              
ATOM    348  HG1 THR A  22      89.497  55.582  74.257  1.00 28.60              
ATOM    349  C   THR A  22      90.909  59.044  75.606  1.00 28.60              
ATOM    350  O   THR A  22      91.701  58.528  76.364  1.00 28.60              
ATOM    351  N   SER A  23      90.910  60.326  75.276  1.00 24.09              
ATOM    352  H   SER A  23      90.286  60.601  74.526  1.00 24.09              
ATOM    353  CA  SER A  23      91.777  61.290  75.884  1.00 24.09              
ATOM    354  HA  SER A  23      91.566  62.152  75.308  1.00 24.09              
ATOM    355  CB  SER A  23      93.217  61.010  75.584  1.00 24.09              
ATOM    356  HB1 SER A  23      93.847  61.769  76.046  1.00 24.09              
ATOM    357  HB2 SER A  23      93.474  60.026  75.941  1.00 24.09              
ATOM    358  OG  SER A  23      93.370  61.016  74.171  1.00 24.09              
ATOM    359  HG  SER A  23      92.774  60.341  73.835  1.00 24.09              
ATOM    360  C   SER A  23      91.231  61.715  77.281  1.00 24.09              
ATOM    361  O   SER A  23      91.915  62.510  77.931  1.00 24.09              
ATOM    362  N   GLU A  24      89.979  61.368  77.687  1.00 20.83              
ATOM    363  H   GLU A  24      89.711  60.452  77.361  1.00 20.83              
ATOM    364  CA  GLU A  24      88.789  62.296  77.769  1.00 20.83              
ATOM    365  HA  GLU A  24      87.982  61.788  77.248  1.00 20.83              
ATOM    366  CB  GLU A  24      88.205  62.594  79.155  1.00 20.83              
ATOM    367  HB1 GLU A  24      88.630  63.523  79.514  1.00 20.83              
ATOM    368  HB2 GLU A  24      88.462  61.783  79.835  1.00 20.83              
ATOM    369  CG  GLU A  24      86.669  62.741  79.129  1.00 20.83              
ATOM    370  HG1 GLU A  24      86.336  63.038  80.126  1.00 20.83              
ATOM    371  HG2 GLU A  24      86.234  61.759  78.927  1.00 20.83              
ATOM    372  CD  GLU A  24      86.149  63.745  78.078  1.00 20.83              
ATOM    373  OE1 GLU A  24      85.813  64.894  78.437  1.00 20.83              
ATOM    374  OE2 GLU A  24      86.117  63.369  76.879  1.00 20.83              
ATOM    375  C   GLU A  24      89.111  63.555  76.976  1.00 20.83              
ATOM    376  O   GLU A  24      89.788  64.455  77.448  1.00 20.83              
ATOM    377  N   ARG A  25      88.822  63.388  75.692  1.00 16.20              
ATOM    378  H   ARG A  25      88.024  62.786  75.532  1.00 16.20              
ATOM    379  CA  ARG A  25      89.437  63.938  74.493  1.00 16.20              
ATOM    380  HA  ARG A  25      89.698  63.119  73.837  1.00 16.20              
ATOM    381  CB  ARG A  25      88.381  64.804  73.750  1.00 16.20              
ATOM    382  HB1 ARG A  25      88.778  65.068  72.768  1.00 16.20              
ATOM    383  HB2 ARG A  25      88.320  65.733  74.324  1.00 16.20              
ATOM    384  CG  ARG A  25      86.984  64.208  73.574  1.00 16.20              
ATOM    385  HG1 ARG A  25      86.586  63.868  74.523  1.00 16.20              
ATOM    386  HG2 ARG A  25      87.032  63.350  72.905  1.00 16.20              
ATOM    387  CD  ARG A  25      85.971  65.224  73.005  1.00 16.20              
ATOM    388  HD1 ARG A  25      84.965  64.808  73.092  1.00 16.20              
ATOM    389  HD2 ARG A  25      86.195  65.355  71.944  1.00 16.20              
ATOM    390  NE  ARG A  25      86.012  66.559  73.635  1.00 16.20              
ATOM    391  HE  ARG A  25      86.297  67.326  73.022  1.00 16.20              
ATOM    392  CZ  ARG A  25      85.882  66.933  74.893  1.00 16.20              
ATOM    393  NH1 ARG A  25      85.965  68.215  75.110  1.00 16.20              
ATOM    394 1HH1 ARG A  25      85.996  68.602  76.032  1.00 16.20              
ATOM    395 2HH1 ARG A  25      86.189  68.813  74.310  1.00 16.20              
ATOM    396  NH2 ARG A  25      85.690  66.097  75.887  1.00 16.20              
ATOM    397 1HH2 ARG A  25      85.758  65.091  75.778  1.00 16.20              
ATOM    398 2HH2 ARG A  25      85.705  66.374  76.861  1.00 16.20              
ATOM    399  C   ARG A  25      90.628  64.868  74.640  1.00 16.20              
ATOM    400  O   ARG A  25      90.555  65.891  75.272  1.00 16.20              
ATOM    401  N   PRO A  26      91.733  64.482  73.990  1.00 11.56              
ATOM    402  CD  PRO A  26      91.784  64.166  72.576  1.00 11.56              
ATOM    403  HD1 PRO A  26      91.379  65.000  72.001  1.00 11.56              
ATOM    404  HD2 PRO A  26      91.233  63.259  72.336  1.00 11.56              
ATOM    405  CG  PRO A  26      93.266  63.985  72.230  1.00 11.56              
ATOM    406  HG1 PRO A  26      93.506  64.428  71.264  1.00 11.56              
ATOM    407  HG2 PRO A  26      93.509  62.923  72.234  1.00 11.56              
ATOM    408  CB  PRO A  26      94.005  64.693  73.369  1.00 11.56              
ATOM    409  HB1 PRO A  26      94.112  65.746  73.134  1.00 11.56              
ATOM    410  HB2 PRO A  26      94.980  64.244  73.541  1.00 11.56              
ATOM    411  CA  PRO A  26      93.057  64.462  74.561  1.00 11.56              
ATOM    412  HA  PRO A  26      93.231  63.467  74.843  1.00 11.56              
ATOM    413  C   PRO A  26      93.395  65.264  75.822  1.00 11.56              
ATOM    414  O   PRO A  26      94.338  66.055  75.851  1.00 11.56              
ATOM    415  N   THR A  27      92.632  64.991  76.887  1.00  8.53              
ATOM    416  H   THR A  27      91.841  64.375  76.776  1.00  8.53              
ATOM    417  CA  THR A  27      92.616  65.709  78.169  1.00  8.53              
ATOM    418  HA  THR A  27      91.777  65.363  78.772  1.00  8.53              
ATOM    419  CB  THR A  27      93.953  65.390  78.892  1.00  8.53              
ATOM    420  HB  THR A  27      94.774  65.741  78.269  1.00  8.53              
ATOM    421  CG2 THR A  27      94.209  65.956  80.295  1.00  8.53              
ATOM    422 1HG2 THR A  27      94.765  66.889  80.207  1.00  8.53              
ATOM    423 2HG2 THR A  27      93.269  66.175  80.793  1.00  8.53              
ATOM    424 3HG2 THR A  27      94.803  65.264  80.891  1.00  8.53              
ATOM    425  OG1 THR A  27      94.104  64.003  79.002  1.00  8.53              
ATOM    426  HG1 THR A  27      93.377  63.604  78.498  1.00  8.53              
ATOM    427  C   THR A  27      92.478  67.215  77.999  1.00  8.53              
ATOM    428  O   THR A  27      92.948  68.019  78.798  1.00  8.53              
ATOM    429  N   CYS A  28      91.931  67.593  76.862  1.00  6.53              
ATOM    430  H   CYS A  28      91.503  66.882  76.284  1.00  6.53              
ATOM    431  CA  CYS A  28      92.250  68.841  76.239  1.00  6.53              
ATOM    432  HA  CYS A  28      93.327  68.948  76.119  1.00  6.53              
ATOM    433  CB  CYS A  28      91.557  68.903  74.862  1.00  6.53              
ATOM    434  HB1 CYS A  28      91.530  69.938  74.515  1.00  6.53              
ATOM    435  HB2 CYS A  28      90.522  68.559  74.944  1.00  6.53              
ATOM    436  SG  CYS A  28      92.421  67.916  73.616  1.00  6.53              
ATOM    437  HG  CYS A  28      91.575  68.193  72.612  1.00  6.53              
ATOM    438  C   CYS A  28      91.738  70.028  77.042  1.00  6.53              
ATOM    439  O   CYS A  28      92.416  71.051  77.114  1.00  6.53              
ATOM    440  N   ASN A  29      90.541  69.825  77.595  1.00  7.07              
ATOM    441  H   ASN A  29      90.107  68.955  77.328  1.00  7.07              
ATOM    442  CA  ASN A  29      89.896  70.481  78.720  1.00  7.07              
ATOM    443  HA  ASN A  29      89.577  69.679  79.389  1.00  7.07              
ATOM    444  CB  ASN A  29      90.851  71.363  79.555  1.00  7.07              
ATOM    445  HB1 ASN A  29      91.046  72.300  79.034  1.00  7.07              
ATOM    446  HB2 ASN A  29      91.796  70.843  79.698  1.00  7.07              
ATOM    447  CG  ASN A  29      90.300  71.650  80.943  1.00  7.07              
ATOM    448  OD1 ASN A  29      90.376  70.821  81.838  1.00  7.07              
ATOM    449  ND2 ASN A  29      89.740  72.810  81.175  1.00  7.07              
ATOM    450 1HD2 ASN A  29      89.563  73.426  80.380  1.00  7.07              
ATOM    451 2HD2 ASN A  29      89.231  72.914  82.026  1.00  7.07              
ATOM    452  C   ASN A  29      88.606  71.199  78.333  1.00  7.07              
ATOM    453  O   ASN A  29      87.597  71.040  79.015  1.00  7.07              
ATOM    454  N   ASP A  30      88.621  71.902  77.205  1.00  6.81              
ATOM    455  H   ASP A  30      89.496  71.987  76.713  1.00  6.81              
ATOM    456  CA  ASP A  30      87.517  72.760  76.796  1.00  6.81              
ATOM    457  HA  ASP A  30      86.650  72.531  77.417  1.00  6.81              
ATOM    458  CB  ASP A  30      87.837  74.234  77.085  1.00  6.81              
ATOM    459  HB1 ASP A  30      86.957  74.842  76.870  1.00  6.81              
ATOM    460  HB2 ASP A  30      88.631  74.549  76.424  1.00  6.81              
ATOM    461  CG  ASP A  30      88.254  74.461  78.540  1.00  6.81              
ATOM    462  OD1 ASP A  30      87.360  74.694  79.379  1.00  6.81              
ATOM    463  OD2 ASP A  30      89.470  74.377  78.829  1.00  6.81              
ATOM    464  C   ASP A  30      87.064  72.444  75.374  1.00  6.81              
ATOM    465  O   ASP A  30      86.727  71.293  75.081  1.00  6.81              
ATOM    466  N   CYS A  31      87.008  73.448  74.501  1.00  7.06              
ATOM    467  H   CYS A  31      87.325  74.364  74.784  1.00  7.06              
ATOM    468  CA  CYS A  31      86.714  73.231  73.099  1.00  7.06              
ATOM    469  HA  CYS A  31      85.891  72.519  73.017  1.00  7.06              
ATOM    470  CB  CYS A  31      86.274  74.554  72.451  1.00  7.06              
ATOM    471  HB1 CYS A  31      86.187  74.413  71.373  1.00  7.06              
ATOM    472  HB2 CYS A  31      87.021  75.330  72.633  1.00  7.06              
ATOM    473  SG  CYS A  31      84.656  75.083  73.089  1.00  7.06              
ATOM    474  HG  CYS A  31      84.480  76.059  72.188  1.00  7.06              
ATOM    475  C   CYS A  31      87.912  72.656  72.350  1.00  7.06              
ATOM    476  O   CYS A  31      89.043  73.134  72.472  1.00  7.06              
ATOM    477  N   ASP A  32      87.617  71.673  71.503  1.00  7.07              
ATOM    478  H   ASP A  32      86.676  71.306  71.525  1.00  7.07              
ATOM    479  CA  ASP A  32      88.571  70.916  70.697  1.00  7.07              
ATOM    480  HA  ASP A  32      89.439  70.730  71.332  1.00  7.07              
ATOM    481  CB  ASP A  32      87.969  69.528  70.380  1.00  7.07              
ATOM    482  HB1 ASP A  32      88.669  68.977  69.750  1.00  7.07              
ATOM    483  HB2 ASP A  32      87.044  69.660  69.816  1.00  7.07              
ATOM    484  CG  ASP A  32      87.680  68.680  71.640  1.00  7.07              
ATOM    485  OD1 ASP A  32      88.314  67.615  71.823  1.00  7.07              
ATOM    486  OD2 ASP A  32      86.753  69.031  72.413  1.00  7.07              
ATOM    487  C   ASP A  32      89.143  71.694  69.480  1.00  7.07              
ATOM    488  O   ASP A  32      89.436  71.119  68.432  1.00  7.07              
ATOM    489  N   GLU A  33      89.262  73.016  69.642  1.00  6.20              
ATOM    490  H   GLU A  33      89.062  73.357  70.571  1.00  6.20              
ATOM    491  CA  GLU A  33      89.471  74.056  68.623  1.00  6.20              
ATOM    492  HA  GLU A  33      90.288  73.761  67.961  1.00  6.20              
ATOM    493  CB  GLU A  33      88.171  74.179  67.770  1.00  6.20              
ATOM    494  HB1 GLU A  33      88.068  73.263  67.188  1.00  6.20              
ATOM    495  HB2 GLU A  33      88.285  74.997  67.057  1.00  6.20              
ATOM    496  CG  GLU A  33      86.859  74.390  68.570  1.00  6.20              
ATOM    497  HG1 GLU A  33      86.962  75.302  69.164  1.00  6.20              
ATOM    498  HG2 GLU A  33      86.733  73.562  69.271  1.00  6.20              
ATOM    499  CD  GLU A  33      85.570  74.475  67.716  1.00  6.20              
ATOM    500  OE1 GLU A  33      84.662  75.248  68.112  1.00  6.20              
ATOM    501  OE2 GLU A  33      85.442  73.734  66.711  1.00  6.20              
ATOM    502  C   GLU A  33      89.885  75.420  69.247  1.00  6.20              
ATOM    503  O   GLU A  33      89.725  76.492  68.667  1.00  6.20              
ATOM    504  N   ASP A  34      90.360  75.369  70.497  1.00  6.12              
ATOM    505  H   ASP A  34      90.411  74.449  70.907  1.00  6.12              
ATOM    506  CA  ASP A  34      90.891  76.486  71.309  1.00  6.12              
ATOM    507  HA  ASP A  34      91.405  77.205  70.670  1.00  6.12              
ATOM    508  CB  ASP A  34      89.691  77.189  72.003  1.00  6.12              
ATOM    509  HB1 ASP A  34      89.138  76.439  72.571  1.00  6.12              
ATOM    510  HB2 ASP A  34      89.018  77.543  71.220  1.00  6.12              
ATOM    511  CG  ASP A  34      89.967  78.390  72.943  1.00  6.12              
ATOM    512  OD1 ASP A  34      88.970  79.020  73.373  1.00  6.12              
ATOM    513  OD2 ASP A  34      91.136  78.732  73.238  1.00  6.12              
ATOM    514  C   ASP A  34      91.888  75.924  72.339  1.00  6.12              
ATOM    515  O   ASP A  34      92.998  76.436  72.557  1.00  6.12              
ATOM    516  N   HIS A  35      91.552  74.744  72.865  1.00  5.66              
ATOM    517  H   HIS A  35      90.639  74.363  72.633  1.00  5.66              
ATOM    518  CA  HIS A  35      92.276  74.120  73.957  1.00  5.66              
ATOM    519  HA  HIS A  35      93.099  74.762  74.251  1.00  5.66              
ATOM    520  CB  HIS A  35      91.370  73.976  75.184  1.00  5.66              
ATOM    521  HB1 HIS A  35      91.898  73.412  75.953  1.00  5.66              
ATOM    522  HB2 HIS A  35      90.470  73.423  74.913  1.00  5.66              
ATOM    523  CG  HIS A  35      90.973  75.303  75.760  1.00  5.66              
ATOM    524  ND1 HIS A  35      90.157  76.226  75.120  1.00  5.66              
ATOM    525  CE1 HIS A  35      89.993  77.243  75.974  1.00  5.66              
ATOM    526  HE1 HIS A  35      89.413  78.133  75.758  1.00  5.66              
ATOM    527  NE2 HIS A  35      90.624  76.977  77.129  1.00  5.66              
ATOM    528  HE2 HIS A  35      90.558  77.529  77.968  1.00  5.66              
ATOM    529  CD2 HIS A  35      91.265  75.764  77.007  1.00  5.66              
ATOM    530  HD2 HIS A  35      91.791  75.222  77.781  1.00  5.66              
ATOM    531  C   HIS A  35      92.839  72.765  73.559  1.00  5.66              
ATOM    532  O   HIS A  35      92.133  71.847  73.144  1.00  5.66              
ATOM    533  N   VAL A  36      94.132  72.615  73.813  1.00  5.30              
ATOM    534  H   VAL A  36      94.650  73.416  74.144  1.00  5.30              
ATOM    535  CA  VAL A  36      94.800  71.324  73.875  1.00  5.30              
ATOM    536  HA  VAL A  36      94.062  70.554  74.099  1.00  5.30              
ATOM    537  CB  VAL A  36      95.489  71.004  72.519  1.00  5.30              
ATOM    538  HB  VAL A  36      94.933  71.505  71.726  1.00  5.30              
ATOM    539  CG1 VAL A  36      96.963  71.429  72.409  1.00  5.30              
ATOM    540 1HG1 VAL A  36      97.278  71.367  71.367  1.00  5.30              
ATOM    541 2HG1 VAL A  36      97.080  72.458  72.747  1.00  5.30              
ATOM    542 3HG1 VAL A  36      97.602  70.787  73.015  1.00  5.30              
ATOM    543  CG2 VAL A  36      95.440  69.510  72.207  1.00  5.30              
ATOM    544 1HG2 VAL A  36      95.952  68.931  72.974  1.00  5.30              
ATOM    545 2HG2 VAL A  36      94.399  69.197  72.139  1.00  5.30              
ATOM    546 3HG2 VAL A  36      95.906  69.323  71.239  1.00  5.30              
ATOM    547  C   VAL A  36      95.813  71.390  75.007  1.00  5.30              
ATOM    548  O   VAL A  36      96.299  72.459  75.400  1.00  5.30              
ATOM    549  N   CYS A  37      96.123  70.219  75.536  1.00  5.25              
ATOM    550  H   CYS A  37      95.681  69.396  75.158  1.00  5.25              
ATOM    551  CA  CYS A  37      96.951  70.079  76.713  1.00  5.25              
ATOM    552  HA  CYS A  37      97.081  71.049  77.196  1.00  5.25              
ATOM    553  CB  CYS A  37      96.143  69.182  77.680  1.00  5.25              
ATOM    554  HB1 CYS A  37      96.044  68.173  77.274  1.00  5.25              
ATOM    555  HB2 CYS A  37      95.133  69.589  77.794  1.00  5.25              
ATOM    556  SG  CYS A  37      96.909  69.130  79.320  1.00  5.25              
ATOM    557  HG  CYS A  37      96.535  70.356  79.709  1.00  5.25              
ATOM    558  C   CYS A  37      98.361  69.605  76.309  1.00  5.25              
ATOM    559  O   CYS A  37      99.002  70.253  75.474  1.00  5.25              
ATOM    560  N   ASN A  38      98.762  68.483  76.925  1.00  5.26              
ATOM    561  H   ASN A  38      98.240  68.302  77.768  1.00  5.26              
ATOM    562  CA  ASN A  38      99.626  67.363  76.516  1.00  5.26              
ATOM    563  HA  ASN A  38      98.942  66.636  76.079  1.00  5.26              
ATOM    564  CB  ASN A  38     100.614  67.759  75.392  1.00  5.26              
ATOM    565  HB1 ASN A  38     101.311  68.502  75.773  1.00  5.26              
ATOM    566  HB2 ASN A  38     100.057  68.199  74.568  1.00  5.26              
ATOM    567  CG  ASN A  38     101.413  66.618  74.782  1.00  5.26              
ATOM    568  OD1 ASN A  38     102.581  66.764  74.471  1.00  5.26              
ATOM    569  ND2 ASN A  38     100.832  65.465  74.545  1.00  5.26              
ATOM    570 1HD2 ASN A  38      99.898  65.286  74.856  1.00  5.26              
ATOM    571 2HD2 ASN A  38     101.428  64.737  74.195  1.00  5.26              
ATOM    572  C   ASN A  38     100.239  66.629  77.720  1.00  5.26              
ATOM    573  O   ASN A  38     101.035  65.713  77.531  1.00  5.26              
ATOM    574  N   CYS A  39      99.810  66.998  78.936  1.00  5.35              
ATOM    575  H   CYS A  39      99.259  67.844  78.975  1.00  5.35              
ATOM    576  CA  CYS A  39      99.880  66.241  80.191  1.00  5.35              
ATOM    577  HA  CYS A  39     100.450  66.851  80.893  1.00  5.35              
ATOM    578  CB  CYS A  39      98.466  66.081  80.777  1.00  5.35              
ATOM    579  HB1 CYS A  39      98.367  65.119  81.282  1.00  5.35              
ATOM    580  HB2 CYS A  39      97.715  66.126  79.985  1.00  5.35              
ATOM    581  SG  CYS A  39      98.191  67.394  81.998  1.00  5.35              
ATOM    582  HG  CYS A  39      96.891  67.149  82.200  1.00  5.35              
ATOM    583  C   CYS A  39     100.656  64.893  80.124  1.00  5.35              
ATOM    584  O   CYS A  39     100.053  63.820  80.130  1.00  5.35              
ATOM    585  N   ARG A  40     102.004  64.953  80.098  1.00  5.55              
ATOM    586  H   ARG A  40     102.407  65.876  79.995  1.00  5.55              
ATOM    587  CA  ARG A  40     102.938  63.867  80.475  1.00  5.55              
ATOM    588  HA  ARG A  40     103.901  64.345  80.647  1.00  5.55              
ATOM    589  CB  ARG A  40     102.459  63.273  81.826  1.00  5.55              
ATOM    590  HB1 ARG A  40     101.711  62.503  81.625  1.00  5.55              
ATOM    591  HB2 ARG A  40     101.977  64.061  82.408  1.00  5.55              
ATOM    592  CG  ARG A  40     103.548  62.672  82.723  1.00  5.55              
ATOM    593  HG1 ARG A  40     104.257  63.448  82.994  1.00  5.55              
ATOM    594  HG2 ARG A  40     104.078  61.874  82.209  1.00  5.55              
ATOM    595  CD  ARG A  40     102.917  62.113  84.004  1.00  5.55              
ATOM    596  HD1 ARG A  40     102.188  61.341  83.748  1.00  5.55              
ATOM    597  HD2 ARG A  40     102.385  62.920  84.512  1.00  5.55              
ATOM    598  NE  ARG A  40     103.941  61.570  84.915  1.00  5.55              
ATOM    599  HE  ARG A  40     104.239  62.180  85.658  1.00  5.55              
ATOM    600  CZ  ARG A  40     104.554  60.405  84.806  1.00  5.55              
ATOM    601  NH1 ARG A  40     105.466  60.065  85.672  1.00  5.55              
ATOM    602 1HH1 ARG A  40     105.717  60.692  86.415  1.00  5.55              
ATOM    603 2HH1 ARG A  40     105.957  59.197  85.573  1.00  5.55              
ATOM    604  NH2 ARG A  40     104.286  59.552  83.855  1.00  5.55              
ATOM    605 1HH2 ARG A  40     103.600  59.796  83.157  1.00  5.55              
ATOM    606 2HH2 ARG A  40     104.764  58.672  83.803  1.00  5.55              
ATOM    607  C   ARG A  40     103.250  62.752  79.439  1.00  5.55              
ATOM    608  O   ARG A  40     103.918  61.778  79.788  1.00  5.55              
ATOM    609  N   ALA A  41     102.780  62.820  78.193  1.00  5.60              
ATOM    610  H   ALA A  41     102.208  63.620  77.962  1.00  5.60              
ATOM    611  CA  ALA A  41     102.838  61.713  77.206  1.00  5.60              
ATOM    612  HA  ALA A  41     102.535  60.800  77.722  1.00  5.60              
ATOM    613  CB  ALA A  41     101.757  62.019  76.156  1.00  5.60              
ATOM    614  HB1 ALA A  41     101.655  61.175  75.473  1.00  5.60              
ATOM    615  HB2 ALA A  41     100.797  62.188  76.645  1.00  5.60              
ATOM    616  HB3 ALA A  41     102.037  62.906  75.586  1.00  5.60              
ATOM    617  C   ALA A  41     104.230  61.388  76.551  1.00  5.60              
ATOM    618  O   ALA A  41     104.265  61.140  75.349  1.00  5.60              
ATOM    619  N   LYS A  42     105.361  61.415  77.293  1.00  5.61              
ATOM    620  H   LYS A  42     105.201  61.571  78.282  1.00  5.61              
ATOM    621  CA  LYS A  42     106.793  61.443  76.837  1.00  5.61              
ATOM    622  HA  LYS A  42     107.073  62.470  77.068  1.00  5.61              
ATOM    623  CB  LYS A  42     107.764  60.612  77.714  1.00  5.61              
ATOM    624  HB1 LYS A  42     107.862  59.609  77.296  1.00  5.61              
ATOM    625  HB2 LYS A  42     107.322  60.503  78.705  1.00  5.61              
ATOM    626  CG  LYS A  42     109.182  61.235  77.912  1.00  5.61              
ATOM    627  HG1 LYS A  42     109.768  60.533  78.507  1.00  5.61              
ATOM    628  HG2 LYS A  42     109.067  62.143  78.506  1.00  5.61              
ATOM    629  CD  LYS A  42     110.008  61.598  76.653  1.00  5.61              
ATOM    630  HD1 LYS A  42     109.462  62.368  76.118  1.00  5.61              
ATOM    631  HD2 LYS A  42     110.098  60.717  76.015  1.00  5.61              
ATOM    632  CE  LYS A  42     111.421  62.150  76.955  1.00  5.61              
ATOM    633  HE1 LYS A  42     112.019  61.359  77.417  1.00  5.61              
ATOM    634  HE2 LYS A  42     111.327  62.954  77.688  1.00  5.61              
ATOM    635  NZ  LYS A  42     112.127  62.670  75.743  1.00  5.61              
ATOM    636  HZ1 LYS A  42     113.016  63.144  75.950  1.00  5.61              
ATOM    637  HZ2 LYS A  42     112.325  61.949  75.068  1.00  5.61              
ATOM    638  HZ3 LYS A  42     111.594  63.396  75.260  1.00  5.61              
ATOM    639  C   LYS A  42     107.114  61.364  75.329  1.00  5.61              
ATOM    640  O   LYS A  42     107.745  60.418  74.858  1.00  5.61              
ATOM    641  N   ASN A  43     106.777  62.428  74.605  1.00  5.66              
ATOM    642  H   ASN A  43     106.227  63.141  75.066  1.00  5.66              
ATOM    643  CA  ASN A  43     107.208  62.662  73.231  1.00  5.66              
ATOM    644  HA  ASN A  43     107.146  61.708  72.700  1.00  5.66              
ATOM    645  CB  ASN A  43     106.206  63.639  72.576  1.00  5.66              
ATOM    646  HB1 ASN A  43     106.419  64.658  72.899  1.00  5.66              
ATOM    647  HB2 ASN A  43     105.201  63.385  72.916  1.00  5.66              
ATOM    648  CG  ASN A  43     106.178  63.605  71.051  1.00  5.66              
ATOM    649  OD1 ASN A  43     107.016  63.024  70.379  1.00  5.66              
ATOM    650  ND2 ASN A  43     105.198  64.229  70.444  1.00  5.66              
ATOM    651 1HD2 ASN A  43     104.565  64.796  70.975  1.00  5.66              
ATOM    652 2HD2 ASN A  43     105.256  64.265  69.441  1.00  5.66              
ATOM    653  C   ASN A  43     108.670  63.154  73.137  1.00  5.66              
ATOM    654  O   ASN A  43     109.251  63.660  74.097  1.00  5.66              
ATOM    655  N   LEU A  44     109.244  63.025  71.941  1.00  5.65              
ATOM    656  H   LEU A  44     108.671  62.611  71.215  1.00  5.65              
ATOM    657  CA  LEU A  44     110.573  63.487  71.537  1.00  5.65              
ATOM    658  HA  LEU A  44     111.104  63.902  72.397  1.00  5.65              
ATOM    659  CB  LEU A  44     111.351  62.274  70.986  1.00  5.65              
ATOM    660  HB1 LEU A  44     112.224  62.625  70.434  1.00  5.65              
ATOM    661  HB2 LEU A  44     110.709  61.752  70.275  1.00  5.65              
ATOM    662  CG  LEU A  44     111.828  61.286  72.066  1.00  5.65              
ATOM    663  HG  LEU A  44     111.059  61.163  72.828  1.00  5.65              
ATOM    664  CD1 LEU A  44     112.118  59.918  71.450  1.00  5.65              
ATOM    665 1HD1 LEU A  44     112.469  59.230  72.218  1.00  5.65              
ATOM    666 2HD1 LEU A  44     111.206  59.513  71.010  1.00  5.65              
ATOM    667 3HD1 LEU A  44     112.879  60.009  70.674  1.00  5.65              
ATOM    668  CD2 LEU A  44     113.117  61.774  72.731  1.00  5.65              
ATOM    669 1HD2 LEU A  44     113.422  61.091  73.522  1.00  5.65              
ATOM    670 2HD2 LEU A  44     113.918  61.822  71.992  1.00  5.65              
ATOM    671 3HD2 LEU A  44     112.985  62.780  73.133  1.00  5.65              
ATOM    672  C   LEU A  44     110.532  64.605  70.478  1.00  5.65              
ATOM    673  O   LEU A  44     111.541  65.254  70.218  1.00  5.65              
ATOM    674  N   HIS A  45     109.361  64.855  69.894  1.00  5.70              
ATOM    675  H   HIS A  45     108.567  64.300  70.187  1.00  5.70              
ATOM    676  CA  HIS A  45     109.064  65.970  68.992  1.00  5.70              
ATOM    677  HA  HIS A  45     109.948  66.594  68.841  1.00  5.70              
ATOM    678  CB  HIS A  45     108.605  65.417  67.625  1.00  5.70              
ATOM    679  HB1 HIS A  45     107.961  66.156  67.148  1.00  5.70              
ATOM    680  HB2 HIS A  45     108.003  64.519  67.772  1.00  5.70              
ATOM    681  CG  HIS A  45     109.704  65.120  66.632  1.00  5.70              
ATOM    682  ND1 HIS A  45     109.609  65.362  65.259  1.00  5.70              
ATOM    683  CE1 HIS A  45     110.800  65.037  64.740  1.00  5.70              
ATOM    684  HE1 HIS A  45     111.059  65.139  63.694  1.00  5.70              
ATOM    685  NE2 HIS A  45     111.626  64.593  65.702  1.00  5.70              
ATOM    686  HE2 HIS A  45     112.589  64.324  65.569  1.00  5.70              
ATOM    687  CD2 HIS A  45     110.950  64.629  66.901  1.00  5.70              
ATOM    688  HD2 HIS A  45     111.340  64.360  67.872  1.00  5.70              
ATOM    689  C   HIS A  45     107.978  66.847  69.621  1.00  5.70              
ATOM    690  O   HIS A  45     107.277  66.428  70.545  1.00  5.70              
ATOM    691  N   GLY A  46     107.789  68.064  69.106  1.00  5.54              
ATOM    692  H   GLY A  46     108.381  68.365  68.344  1.00  5.54              
ATOM    693  CA  GLY A  46     106.515  68.755  69.310  1.00  5.54              
ATOM    694  HA1 GLY A  46     106.570  69.760  68.891  1.00  5.54              
ATOM    695  HA2 GLY A  46     106.304  68.834  70.376  1.00  5.54              
ATOM    696  C   GLY A  46     105.367  68.005  68.628  1.00  5.54              
ATOM    697  O   GLY A  46     105.599  67.149  67.779  1.00  5.54              
ATOM    698  N   VAL A  47     104.121  68.309  68.987  1.00  5.68              
ATOM    699  H   VAL A  47     103.968  69.064  69.638  1.00  5.68              
ATOM    700  CA  VAL A  47     102.950  67.609  68.436  1.00  5.68              
ATOM    701  HA  VAL A  47     103.235  66.600  68.148  1.00  5.68              
ATOM    702  CB  VAL A  47     101.846  67.462  69.505  1.00  5.68              
ATOM    703  HB  VAL A  47     101.582  68.445  69.897  1.00  5.68              
ATOM    704  CG1 VAL A  47     100.580  66.802  68.932  1.00  5.68              
ATOM    705 1HG1 VAL A  47      99.868  66.612  69.736  1.00  5.68              
ATOM    706 2HG1 VAL A  47     100.092  67.474  68.226  1.00  5.68              
ATOM    707 3HG1 VAL A  47     100.825  65.860  68.443  1.00  5.68              
ATOM    708  CG2 VAL A  47     102.325  66.588  70.677  1.00  5.68              
ATOM    709 1HG2 VAL A  47     101.546  66.536  71.439  1.00  5.68              
ATOM    710 2HG2 VAL A  47     102.546  65.581  70.323  1.00  5.68              
ATOM    711 3HG2 VAL A  47     103.215  67.019  71.133  1.00  5.68              
ATOM    712  C   VAL A  47     102.410  68.352  67.207  1.00  5.68              
ATOM    713  O   VAL A  47     101.833  69.424  67.381  1.00  5.68              
ATOM    714  N   PRO A  48     102.558  67.825  65.972  1.00  5.99              
ATOM    715  CD  PRO A  48     103.252  66.609  65.571  1.00  5.99              
ATOM    716  HD1 PRO A  48     102.543  65.781  65.535  1.00  5.99              
ATOM    717  HD2 PRO A  48     104.083  66.349  66.216  1.00  5.99              
ATOM    718  CG  PRO A  48     103.767  66.906  64.168  1.00  5.99              
ATOM    719  HG1 PRO A  48     103.927  65.993  63.593  1.00  5.99              
ATOM    720  HG2 PRO A  48     104.689  67.487  64.234  1.00  5.99              
ATOM    721  CB  PRO A  48     102.655  67.767  63.575  1.00  5.99              
ATOM    722  HB1 PRO A  48     101.928  67.120  63.081  1.00  5.99              
ATOM    723  HB2 PRO A  48     103.055  68.489  62.861  1.00  5.99              
ATOM    724  CA  PRO A  48     102.013  68.475  64.780  1.00  5.99              
ATOM    725  HA  PRO A  48     102.301  69.527  64.778  1.00  5.99              
ATOM    726  C   PRO A  48     100.476  68.375  64.678  1.00  5.99              
ATOM    727  O   PRO A  48      99.826  69.145  63.978  1.00  5.99              
ATOM    728  N   ILE A  49      99.867  67.387  65.339  1.00  5.71              
ATOM    729  H   ILE A  49     100.428  66.823  65.955  1.00  5.71              
ATOM    730  CA  ILE A  49      98.459  67.014  65.158  1.00  5.71              
ATOM    731  HA  ILE A  49      98.172  67.228  64.128  1.00  5.71              
ATOM    732  CB  ILE A  49      98.259  65.495  65.394  1.00  5.71              
ATOM    733  HB  ILE A  49      98.455  65.272  66.444  1.00  5.71              
ATOM    734  CG2 ILE A  49      96.806  65.095  65.070  1.00  5.71              
ATOM    735 1HG2 ILE A  49      96.625  64.061  65.362  1.00  5.71              
ATOM    736 2HG2 ILE A  49      96.102  65.712  65.628  1.00  5.71              
ATOM    737 3HG2 ILE A  49      96.611  65.209  64.004  1.00  5.71              
ATOM    738  CG1 ILE A  49      99.245  64.653  64.540  1.00  5.71              
ATOM    739 1HG1 ILE A  49     100.267  64.944  64.783  1.00  5.71              
ATOM    740 2HG1 ILE A  49      99.076  64.865  63.483  1.00  5.71              
ATOM    741  CD1 ILE A  49      99.152  63.140  64.766  1.00  5.71              
ATOM    742  HD1 ILE A  49      99.968  62.647  64.237  1.00  5.71              
ATOM    743  HD2 ILE A  49      99.235  62.914  65.830  1.00  5.71              
ATOM    744  HD3 ILE A  49      98.211  62.751  64.381  1.00  5.71              
ATOM    745  C   ILE A  49      97.573  67.891  66.069  1.00  5.71              
ATOM    746  O   ILE A  49      97.258  67.458  67.178  1.00  5.71              
ATOM    747  N   VAL A  50      97.271  69.138  65.664  1.00  5.92              
ATOM    748  H   VAL A  50      97.621  69.427  64.760  1.00  5.92              
ATOM    749  CA  VAL A  50      97.088  70.200  66.682  1.00  5.92              
ATOM    750  HA  VAL A  50      96.869  69.699  67.616  1.00  5.92              
ATOM    751  CB  VAL A  50      98.457  70.864  66.912  1.00  5.92              
ATOM    752  HB  VAL A  50      99.205  70.071  66.877  1.00  5.92              
ATOM    753  CG1 VAL A  50      98.804  71.852  65.792  1.00  5.92              
ATOM    754 1HG1 VAL A  50      99.874  72.052  65.807  1.00  5.92              
ATOM    755 2HG1 VAL A  50      98.556  71.429  64.819  1.00  5.92              
ATOM    756 3HG1 VAL A  50      98.254  72.782  65.924  1.00  5.92              
ATOM    757  CG2 VAL A  50      98.577  71.476  68.309  1.00  5.92              
ATOM    758 1HG2 VAL A  50      99.618  71.653  68.551  1.00  5.92              
ATOM    759 2HG2 VAL A  50      98.027  72.416  68.370  1.00  5.92              
ATOM    760 3HG2 VAL A  50      98.185  70.789  69.057  1.00  5.92              
ATOM    761  C   VAL A  50      95.935  71.240  66.640  1.00  5.92              
ATOM    762  O   VAL A  50      95.658  71.740  67.720  1.00  5.92              
ATOM    763  N   PRO A  51      95.119  71.398  65.581  1.00  5.88              
ATOM    764  CD  PRO A  51      93.709  71.066  65.782  1.00  5.88              
ATOM    765  HD1 PRO A  51      93.454  70.955  66.837  1.00  5.88              
ATOM    766  HD2 PRO A  51      93.481  70.141  65.256  1.00  5.88              
ATOM    767  CG  PRO A  51      92.890  72.201  65.184  1.00  5.88              
ATOM    768  HG1 PRO A  51      92.846  73.025  65.894  1.00  5.88              
ATOM    769  HG2 PRO A  51      91.890  71.882  64.894  1.00  5.88              
ATOM    770  CB  PRO A  51      93.746  72.582  63.985  1.00  5.88              
ATOM    771  HB1 PRO A  51      93.507  73.573  63.603  1.00  5.88              
ATOM    772  HB2 PRO A  51      93.609  71.841  63.198  1.00  5.88              
ATOM    773  CA  PRO A  51      95.165  72.479  64.551  1.00  5.88              
ATOM    774  HA  PRO A  51      95.801  72.103  63.747  1.00  5.88              
ATOM    775  C   PRO A  51      95.766  73.861  64.889  1.00  5.88              
ATOM    776  O   PRO A  51      96.036  74.214  66.033  1.00  5.88              
ATOM    777  N   ASP A  52      96.013  74.638  63.825  1.00  5.70              
ATOM    778  H   ASP A  52      95.659  74.354  62.915  1.00  5.70              
ATOM    779  CA  ASP A  52      96.718  75.929  63.844  1.00  5.70              
ATOM    780  HA  ASP A  52      97.637  75.765  64.404  1.00  5.70              
ATOM    781  CB  ASP A  52      97.160  76.337  62.425  1.00  5.70              
ATOM    782  HB1 ASP A  52      97.858  75.583  62.056  1.00  5.70              
ATOM    783  HB2 ASP A  52      97.706  77.281  62.480  1.00  5.70              
ATOM    784  CG  ASP A  52      96.020  76.456  61.410  1.00  5.70              
ATOM    785  OD1 ASP A  52      95.397  75.399  61.149  1.00  5.70              
ATOM    786  OD2 ASP A  52      95.855  77.558  60.840  1.00  5.70              
ATOM    787  C   ASP A  52      96.010  77.071  64.591  1.00  5.70              
ATOM    788  O   ASP A  52      96.661  78.065  64.935  1.00  5.70              
ATOM    789  N   ASP A  53      94.727  76.883  64.905  1.00  5.78              
ATOM    790  H   ASP A  53      94.274  76.048  64.557  1.00  5.78              
ATOM    791  CA  ASP A  53      93.940  77.718  65.809  1.00  5.78              
ATOM    792  HA  ASP A  53      94.080  78.761  65.527  1.00  5.78              
ATOM    793  CB  ASP A  53      92.448  77.381  65.664  1.00  5.78              
ATOM    794  HB1 ASP A  53      92.111  77.708  64.679  1.00  5.78              
ATOM    795  HB2 ASP A  53      91.869  77.928  66.411  1.00  5.78              
ATOM    796  CG  ASP A  53      92.197  75.881  65.814  1.00  5.78              
ATOM    797  OD1 ASP A  53      92.242  75.356  66.947  1.00  5.78              
ATOM    798  OD2 ASP A  53      92.061  75.246  64.746  1.00  5.78              
ATOM    799  C   ASP A  53      94.317  77.610  67.284  1.00  5.78              
ATOM    800  O   ASP A  53      94.088  78.590  67.996  1.00  5.78              
ATOM    801  N   VAL A  54      94.858  76.470  67.749  1.00  5.63              
ATOM    802  H   VAL A  54      95.020  75.708  67.100  1.00  5.63              
ATOM    803  CA  VAL A  54      94.837  76.179  69.190  1.00  5.63              
ATOM    804  HA  VAL A  54      93.787  76.227  69.481  1.00  5.63              
ATOM    805  CB  VAL A  54      95.327  74.765  69.535  1.00  5.63              
ATOM    806  HB  VAL A  54      96.170  74.489  68.899  1.00  5.63              
ATOM    807  CG1 VAL A  54      95.753  74.620  71.002  1.00  5.63              
ATOM    808 1HG1 VAL A  54      96.014  73.585  71.171  1.00  5.63              
ATOM    809 2HG1 VAL A  54      96.631  75.230  71.209  1.00  5.63              
ATOM    810 3HG1 VAL A  54      94.936  74.902  71.663  1.00  5.63              
ATOM    811  CG2 VAL A  54      94.162  73.789  69.331  1.00  5.63              
ATOM    812 1HG2 VAL A  54      94.442  72.785  69.643  1.00  5.63              
ATOM    813 2HG2 VAL A  54      93.289  74.104  69.904  1.00  5.63              
ATOM    814 3HG2 VAL A  54      93.893  73.764  68.274  1.00  5.63              
ATOM    815  C   VAL A  54      95.548  77.276  69.989  1.00  5.63              
ATOM    816  O   VAL A  54      96.765  77.486  69.915  1.00  5.63              
ATOM    817  N   LEU A  55      94.747  77.990  70.780  1.00  5.73              
ATOM    818  H   LEU A  55      93.773  77.726  70.842  1.00  5.73              
ATOM    819  CA  LEU A  55      95.171  79.144  71.540  1.00  5.73              
ATOM    820  HA  LEU A  55      95.858  79.724  70.923  1.00  5.73              
ATOM    821  CB  LEU A  55      93.978  80.036  71.925  1.00  5.73              
ATOM    822  HB1 LEU A  55      94.362  80.877  72.503  1.00  5.73              
ATOM    823  HB2 LEU A  55      93.334  79.461  72.584  1.00  5.73              
ATOM    824  CG  LEU A  55      93.125  80.606  70.782  1.00  5.73              
ATOM    825  HG  LEU A  55      92.623  79.797  70.252  1.00  5.73              
ATOM    826  CD1 LEU A  55      92.076  81.561  71.361  1.00  5.73              
ATOM    827 1HD1 LEU A  55      91.433  81.917  70.557  1.00  5.73              
ATOM    828 2HD1 LEU A  55      91.454  81.019  72.076  1.00  5.73              
ATOM    829 3HD1 LEU A  55      92.552  82.405  71.855  1.00  5.73              
ATOM    830  CD2 LEU A  55      93.964  81.420  69.804  1.00  5.73              
ATOM    831 1HD2 LEU A  55      94.499  82.216  70.319  1.00  5.73              
ATOM    832 2HD2 LEU A  55      94.678  80.758  69.317  1.00  5.73              
ATOM    833 3HD2 LEU A  55      93.322  81.840  69.032  1.00  5.73              
ATOM    834  C   LEU A  55      95.912  78.805  72.833  1.00  5.73              
ATOM    835  O   LEU A  55      96.649  79.673  73.321  1.00  5.73              
ATOM    836  N   TYR A  56      95.692  77.616  73.413  1.00  5.26              
ATOM    837  H   TYR A  56      94.971  77.022  73.008  1.00  5.26              
ATOM    838  CA  TYR A  56      96.292  77.306  74.724  1.00  5.26              
ATOM    839  HA  TYR A  56      96.314  78.271  75.232  1.00  5.26              
ATOM    840  CB  TYR A  56      95.357  76.483  75.630  1.00  5.26              
ATOM    841  HB1 TYR A  56      95.923  75.829  76.291  1.00  5.26              
ATOM    842  HB2 TYR A  56      94.698  75.868  75.025  1.00  5.26              
ATOM    843  CG  TYR A  56      94.545  77.448  76.480  1.00  5.26              
ATOM    844  CD1 TYR A  56      93.559  78.251  75.872  1.00  5.26              
ATOM    845  HD1 TYR A  56      93.225  78.049  74.857  1.00  5.26              
ATOM    846  CE1 TYR A  56      93.019  79.355  76.557  1.00  5.26              
ATOM    847  HE1 TYR A  56      92.273  79.967  76.071  1.00  5.26              
ATOM    848  CZ  TYR A  56      93.460  79.655  77.861  1.00  5.26              
ATOM    849  OH  TYR A  56      93.001  80.763  78.503  1.00  5.26              
ATOM    850  HH  TYR A  56      93.352  80.816  79.393  1.00  5.26              
ATOM    851  CE2 TYR A  56      94.395  78.812  78.501  1.00  5.26              
ATOM    852  HE2 TYR A  56      94.718  79.027  79.507  1.00  5.26              
ATOM    853  CD2 TYR A  56      94.939  77.713  77.807  1.00  5.26              
ATOM    854  HD2 TYR A  56      95.698  77.102  78.276  1.00  5.26              
ATOM    855  C   TYR A  56      97.821  77.028  74.697  1.00  5.26              
ATOM    856  O   TYR A  56      98.594  77.942  74.365  1.00  5.26              
ATOM    857  N   LEU A  57      98.225  75.829  75.158  1.00  5.24              
ATOM    858  H   LEU A  57      97.525  75.395  75.738  1.00  5.24              
ATOM    859  CA  LEU A  57      99.134  74.818  74.547  1.00  5.24              
ATOM    860  HA  LEU A  57      98.498  73.953  74.347  1.00  5.24              
ATOM    861  CB  LEU A  57      99.701  75.236  73.182  1.00  5.24              
ATOM    862  HB1 LEU A  57     100.451  76.013  73.330  1.00  5.24              
ATOM    863  HB2 LEU A  57      98.884  75.651  72.590  1.00  5.24              
ATOM    864  CG  LEU A  57     100.302  74.032  72.422  1.00  5.24              
ATOM    865  HG  LEU A  57     100.062  73.108  72.949  1.00  5.24              
ATOM    866  CD1 LEU A  57      99.744  73.903  71.004  1.00  5.24              
ATOM    867 1HD1 LEU A  57     100.154  73.011  70.531  1.00  5.24              
ATOM    868 2HD1 LEU A  57      98.658  73.814  71.037  1.00  5.24              
ATOM    869 3HD1 LEU A  57     100.008  74.770  70.400  1.00  5.24              
ATOM    870  CD2 LEU A  57     101.824  74.132  72.314  1.00  5.24              
ATOM    871 1HD2 LEU A  57     102.219  73.237  71.834  1.00  5.24              
ATOM    872 2HD2 LEU A  57     102.095  75.006  71.720  1.00  5.24              
ATOM    873 3HD2 LEU A  57     102.252  74.228  73.310  1.00  5.24              
ATOM    874  C   LEU A  57     100.200  74.334  75.561  1.00  5.24              
ATOM    875  O   LEU A  57     101.169  75.051  75.866  1.00  5.24              
ATOM    876  N   ASP A  58     100.005  73.133  76.146  1.00  5.22              
ATOM    877  H   ASP A  58      99.280  72.509  75.809  1.00  5.22              
ATOM    878  CA  ASP A  58     100.680  72.796  77.407  1.00  5.22              
ATOM    879  HA  ASP A  58     101.402  73.582  77.621  1.00  5.22              
ATOM    880  CB  ASP A  58      99.739  72.827  78.628  1.00  5.22              
ATOM    881  HB1 ASP A  58      99.074  71.962  78.606  1.00  5.22              
ATOM    882  HB2 ASP A  58      99.125  73.728  78.571  1.00  5.22              
ATOM    883  CG  ASP A  58     100.516  72.852  79.966  1.00  5.22              
ATOM    884  OD1 ASP A  58     101.693  72.417  80.046  1.00  5.22              
ATOM    885  OD2 ASP A  58     100.005  73.380  80.977  1.00  5.22              
ATOM    886  C   ASP A  58     101.509  71.497  77.371  1.00  5.22              
ATOM    887  O   ASP A  58     101.041  70.379  77.611  1.00  5.22              
ATOM    888  N   VAL A  59     102.806  71.688  77.112  1.00  5.59              
ATOM    889  H   VAL A  59     103.098  72.641  76.975  1.00  5.59              
ATOM    890  CA  VAL A  59     103.732  70.623  76.721  1.00  5.59              
ATOM    891  HA  VAL A  59     103.132  69.719  76.605  1.00  5.59              
ATOM    892  CB  VAL A  59     104.344  70.868  75.322  1.00  5.59              
ATOM    893  HB  VAL A  59     105.155  71.582  75.421  1.00  5.59              
ATOM    894  CG1 VAL A  59     104.903  69.569  74.718  1.00  5.59              
ATOM    895 1HG1 VAL A  59     105.484  69.797  73.825  1.00  5.59              
ATOM    896 2HG1 VAL A  59     105.524  69.034  75.431  1.00  5.59              
ATOM    897 3HG1 VAL A  59     104.079  68.912  74.439  1.00  5.59              
ATOM    898  CG2 VAL A  59     103.343  71.438  74.304  1.00  5.59              
ATOM    899 1HG2 VAL A  59     103.807  71.513  73.320  1.00  5.59              
ATOM    900 2HG2 VAL A  59     102.466  70.792  74.237  1.00  5.59              
ATOM    901 3HG2 VAL A  59     103.027  72.436  74.605  1.00  5.59              
ATOM    902  C   VAL A  59     104.758  70.271  77.796  1.00  5.59              
ATOM    903  O   VAL A  59     105.975  70.336  77.580  1.00  5.59              
ATOM    904  N   SER A  60     104.239  69.864  78.953  1.00  5.53              
ATOM    905  H   SER A  60     103.229  69.808  79.012  1.00  5.53              
ATOM    906  CA  SER A  60     105.009  69.597  80.174  1.00  5.53              
ATOM    907  HA  SER A  60     106.027  69.960  80.022  1.00  5.53              
ATOM    908  CB  SER A  60     104.445  70.442  81.321  1.00  5.53              
ATOM    909  HB1 SER A  60     104.677  71.478  81.093  1.00  5.53              
ATOM    910  HB2 SER A  60     104.937  70.156  82.251  1.00  5.53              
ATOM    911  OG  SER A  60     103.041  70.370  81.492  1.00  5.53              
ATOM    912  HG  SER A  60     102.616  70.894  80.785  1.00  5.53              
ATOM    913  C   SER A  60     105.145  68.114  80.531  1.00  5.53              
ATOM    914  O   SER A  60     104.371  67.282  80.052  1.00  5.53              
ATOM    915  N   PHE A  61     106.168  67.777  81.330  1.00  5.54              
ATOM    916  H   PHE A  61     106.735  68.528  81.709  1.00  5.54              
ATOM    917  CA  PHE A  61     106.644  66.400  81.565  1.00  5.54              
ATOM    918  HA  PHE A  61     107.628  66.495  82.027  1.00  5.54              
ATOM    919  CB  PHE A  61     105.771  65.689  82.603  1.00  5.54              
ATOM    920  HB1 PHE A  61     106.124  64.661  82.692  1.00  5.54              
ATOM    921  HB2 PHE A  61     104.739  65.668  82.255  1.00  5.54              
ATOM    922  CG  PHE A  61     105.826  66.322  83.979  1.00  5.54              
ATOM    923  CD1 PHE A  61     104.814  67.205  84.400  1.00  5.54              
ATOM    924  HD1 PHE A  61     103.992  67.438  83.737  1.00  5.54              
ATOM    925  CE1 PHE A  61     104.874  67.791  85.677  1.00  5.54              
ATOM    926  HE1 PHE A  61     104.095  68.470  85.996  1.00  5.54              
ATOM    927  CZ  PHE A  61     105.948  67.498  86.536  1.00  5.54              
ATOM    928  HZ  PHE A  61     105.998  67.949  87.518  1.00  5.54              
ATOM    929  CE2 PHE A  61     106.964  66.621  86.115  1.00  5.54              
ATOM    930  HE2 PHE A  61     107.801  66.405  86.764  1.00  5.54              
ATOM    931  CD2 PHE A  61     106.906  66.039  84.837  1.00  5.54              
ATOM    932  HD2 PHE A  61     107.700  65.380  84.515  1.00  5.54              
ATOM    933  C   PHE A  61     106.921  65.601  80.281  1.00  5.54              
ATOM    934  O   PHE A  61     106.288  64.582  80.005  1.00  5.54              
ATOM    935  N   ASN A  62     107.833  66.134  79.463  1.00  5.58              
ATOM    936  H   ASN A  62     108.478  66.810  79.868  1.00  5.58              
ATOM    937  CA  ASN A  62     108.120  65.740  78.084  1.00  5.58              
ATOM    938  HA  ASN A  62     108.164  64.654  77.991  1.00  5.58              
ATOM    939  CB  ASN A  62     106.998  66.314  77.178  1.00  5.58              
ATOM    940  HB1 ASN A  62     107.391  66.427  76.168  1.00  5.58              
ATOM    941  HB2 ASN A  62     106.697  67.298  77.534  1.00  5.58              
ATOM    942  CG  ASN A  62     105.770  65.440  77.022  1.00  5.58              
ATOM    943  OD1 ASN A  62     105.792  64.457  76.310  1.00  5.58              
ATOM    944  ND2 ASN A  62     104.653  65.797  77.604  1.00  5.58              
ATOM    945 1HD2 ASN A  62     104.643  66.489  78.340  1.00  5.58              
ATOM    946 2HD2 ASN A  62     103.835  65.252  77.396  1.00  5.58              
ATOM    947  C   ASN A  62     109.441  66.352  77.624  1.00  5.58              
ATOM    948  O   ASN A  62     109.537  67.578  77.536  1.00  5.58              
ATOM    949  N   GLU A  63     110.423  65.547  77.235  1.00  5.52              
ATOM    950  H   GLU A  63     110.278  64.555  77.252  1.00  5.52              
ATOM    951  CA  GLU A  63     111.782  66.056  77.034  1.00  5.52              
ATOM    952  HA  GLU A  63     111.820  67.083  77.397  1.00  5.52              
ATOM    953  CB  GLU A  63     112.757  65.331  77.988  1.00  5.52              
ATOM    954  HB1 GLU A  63     113.672  65.918  78.059  1.00  5.52              
ATOM    955  HB2 GLU A  63     113.011  64.365  77.565  1.00  5.52              
ATOM    956  CG  GLU A  63     112.220  65.058  79.423  1.00  5.52              
ATOM    957  HG1 GLU A  63     113.004  64.535  79.974  1.00  5.52              
ATOM    958  HG2 GLU A  63     111.379  64.363  79.364  1.00  5.52              
ATOM    959  CD  GLU A  63     111.799  66.303  80.234  1.00  5.52              
ATOM    960  OE1 GLU A  63     112.693  67.017  80.725  1.00  5.52              
ATOM    961  OE2 GLU A  63     110.582  66.580  80.371  1.00  5.52              
ATOM    962  C   GLU A  63     112.109  66.145  75.531  1.00  5.52              
ATOM    963  O   GLU A  63     111.865  65.206  74.780  1.00  5.52              
ATOM    964  N   ILE A  64     112.511  67.337  75.082  1.00  5.62              
ATOM    965  H   ILE A  64     112.727  68.036  75.775  1.00  5.62              
ATOM    966  CA  ILE A  64     112.780  67.722  73.683  1.00  5.62              
ATOM    967  HA  ILE A  64     113.082  66.842  73.109  1.00  5.62              
ATOM    968  CB  ILE A  64     111.566  68.402  73.000  1.00  5.62              
ATOM    969  HB  ILE A  64     111.383  69.356  73.498  1.00  5.62              
ATOM    970  CG2 ILE A  64     111.923  68.688  71.528  1.00  5.62              
ATOM    971 1HG2 ILE A  64     111.150  69.286  71.049  1.00  5.62              
ATOM    972 2HG2 ILE A  64     112.861  69.238  71.452  1.00  5.62              
ATOM    973 3HG2 ILE A  64     112.036  67.749  70.985  1.00  5.62              
ATOM    974  CG1 ILE A  64     110.261  67.578  73.107  1.00  5.62              
ATOM    975 1HG1 ILE A  64     110.075  67.321  74.148  1.00  5.62              
ATOM    976 2HG1 ILE A  64     110.366  66.650  72.544  1.00  5.62              
ATOM    977  CD1 ILE A  64     109.021  68.335  72.618  1.00  5.62              
ATOM    978  HD1 ILE A  64     108.133  67.735  72.813  1.00  5.62              
ATOM    979  HD2 ILE A  64     108.931  69.286  73.140  1.00  5.62              
ATOM    980  HD3 ILE A  64     109.090  68.525  71.550  1.00  5.62              
ATOM    981  C   ILE A  64     113.959  68.679  73.813  1.00  5.62              
ATOM    982  O   ILE A  64     113.785  69.861  74.104  1.00  5.62              
ATOM    983  N   GLU A  65     115.153  68.112  73.833  1.00  5.67              
ATOM    984  H   GLU A  65     115.200  67.128  73.568  1.00  5.67              
ATOM    985  CA  GLU A  65     116.217  68.589  74.710  1.00  5.67              
ATOM    986  HA  GLU A  65     115.772  69.024  75.606  1.00  5.67              
ATOM    987  CB  GLU A  65     117.037  67.356  75.167  1.00  5.67              
ATOM    988  HB1 GLU A  65     117.821  67.724  75.830  1.00  5.67              
ATOM    989  HB2 GLU A  65     117.530  66.898  74.308  1.00  5.67              
ATOM    990  CG  GLU A  65     116.230  66.271  75.952  1.00  5.67              
ATOM    991  HG1 GLU A  65     115.568  66.781  76.656  1.00  5.67              
ATOM    992  HG2 GLU A  65     116.948  65.699  76.543  1.00  5.67              
ATOM    993  CD  GLU A  65     115.394  65.256  75.121  1.00  5.67              
ATOM    994  OE1 GLU A  65     114.682  64.400  75.716  1.00  5.67              
ATOM    995  OE2 GLU A  65     115.420  65.362  73.875  1.00  5.67              
ATOM    996  C   GLU A  65     117.013  69.696  74.033  1.00  5.67              
ATOM    997  O   GLU A  65     117.008  70.806  74.546  1.00  5.67              
ATOM    998  N   SER A  66     117.571  69.494  72.837  1.00  5.74              
ATOM    999  H   SER A  66     117.465  68.582  72.416  1.00  5.74              
ATOM   1000  CA  SER A  66     117.938  70.631  71.976  1.00  5.74              
ATOM   1001  HA  SER A  66     118.510  71.352  72.559  1.00  5.74              
ATOM   1002  CB  SER A  66     118.802  70.154  70.804  1.00  5.74              
ATOM   1003  HB1 SER A  66     118.174  69.713  70.029  1.00  5.74              
ATOM   1004  HB2 SER A  66     119.495  69.391  71.163  1.00  5.74              
ATOM   1005  OG  SER A  66     119.566  71.218  70.270  1.00  5.74              
ATOM   1006  HG  SER A  66     118.972  71.883  69.892  1.00  5.74              
ATOM   1007  C   SER A  66     116.653  71.302  71.471  1.00  5.74              
ATOM   1008  O   SER A  66     115.763  70.626  70.958  1.00  5.74              
ATOM   1009  N   ILE A  67     116.552  72.627  71.534  1.00  5.57              
ATOM   1010  H   ILE A  67     117.245  73.123  72.077  1.00  5.57              
ATOM   1011  CA  ILE A  67     115.802  73.362  70.502  1.00  5.57              
ATOM   1012  HA  ILE A  67     114.848  72.877  70.290  1.00  5.57              
ATOM   1013  CB  ILE A  67     115.553  74.838  70.932  1.00  5.57              
ATOM   1014  HB  ILE A  67     116.497  75.236  71.292  1.00  5.57              
ATOM   1015  CG2 ILE A  67     115.057  75.776  69.819  1.00  5.57              
ATOM   1016 1HG2 ILE A  67     114.947  76.780  70.205  1.00  5.57              
ATOM   1017 2HG2 ILE A  67     115.784  75.864  69.023  1.00  5.57              
ATOM   1018 3HG2 ILE A  67     114.103  75.430  69.416  1.00  5.57              
ATOM   1019  CG1 ILE A  67     114.506  74.892  72.053  1.00  5.57              
ATOM   1020 1HG1 ILE A  67     114.882  74.307  72.886  1.00  5.57              
ATOM   1021 2HG1 ILE A  67     113.609  74.433  71.651  1.00  5.57              
ATOM   1022  CD1 ILE A  67     114.075  76.263  72.593  1.00  5.57              
ATOM   1023  HD1 ILE A  67     114.932  76.920  72.692  1.00  5.57              
ATOM   1024  HD2 ILE A  67     113.355  76.718  71.915  1.00  5.57              
ATOM   1025  HD3 ILE A  67     113.593  76.135  73.562  1.00  5.57              
ATOM   1026  C   ILE A  67     116.658  73.352  69.219  1.00  5.57              
ATOM   1027  O   ILE A  67     117.890  73.348  69.290  1.00  5.57              
ATOM   1028  N   THR A  68     116.027  73.505  68.055  1.00  5.76              
ATOM   1029  H   THR A  68     115.012  73.459  68.061  1.00  5.76              
ATOM   1030  CA  THR A  68     116.622  74.273  66.942  1.00  5.76              
ATOM   1031  HA  THR A  68     117.446  74.872  67.326  1.00  5.76              
ATOM   1032  CB  THR A  68     117.197  73.381  65.822  1.00  5.76              
ATOM   1033  HB  THR A  68     117.790  74.021  65.168  1.00  5.76              
ATOM   1034  CG2 THR A  68     118.112  72.256  66.305  1.00  5.76              
ATOM   1035 1HG2 THR A  68     118.522  71.727  65.444  1.00  5.76              
ATOM   1036 2HG2 THR A  68     118.932  72.674  66.886  1.00  5.76              
ATOM   1037 3HG2 THR A  68     117.556  71.550  66.922  1.00  5.76              
ATOM   1038  OG1 THR A  68     116.191  72.800  65.033  1.00  5.76              
ATOM   1039  HG1 THR A  68     115.590  72.327  65.620  1.00  5.76              
ATOM   1040  C   THR A  68     115.583  75.249  66.374  1.00  5.76              
ATOM   1041  O   THR A  68     114.405  75.159  66.718  1.00  5.76              
ATOM   1042  N   GLN A  69     116.004  76.229  65.570  1.00  5.81              
ATOM   1043  H   GLN A  69     116.975  76.272  65.305  1.00  5.81              
ATOM   1044  CA  GLN A  69     115.092  77.275  65.094  1.00  5.81              
ATOM   1045  HA  GLN A  69     114.679  77.746  65.989  1.00  5.81              
ATOM   1046  CB  GLN A  69     115.806  78.395  64.317  1.00  5.81              
ATOM   1047  HB1 GLN A  69     116.539  78.873  64.964  1.00  5.81              
ATOM   1048  HB2 GLN A  69     115.037  79.125  64.075  1.00  5.81              
ATOM   1049  CG  GLN A  69     116.488  78.043  62.992  1.00  5.81              
ATOM   1050  HG1 GLN A  69     116.629  78.962  62.422  1.00  5.81              
ATOM   1051  HG2 GLN A  69     115.866  77.374  62.400  1.00  5.81              
ATOM   1052  CD  GLN A  69     117.850  77.425  63.224  1.00  5.81              
ATOM   1053  OE1 GLN A  69     118.849  78.116  63.380  1.00  5.81              
ATOM   1054  NE2 GLN A  69     117.921  76.114  63.274  1.00  5.81              
ATOM   1055 1HE2 GLN A  69     117.090  75.554  63.117  1.00  5.81              
ATOM   1056 2HE2 GLN A  69     118.833  75.700  63.354  1.00  5.81              
ATOM   1057  C   GLN A  69     113.892  76.780  64.287  1.00  5.81              
ATOM   1058  O   GLN A  69     114.022  75.862  63.480  1.00  5.81              
ATOM   1059  N   ARG A  70     112.775  77.516  64.396  1.00  5.79              
ATOM   1060  H   ARG A  70     112.808  78.331  65.005  1.00  5.79              
ATOM   1061  CA  ARG A  70     111.534  77.289  63.613  1.00  5.79              
ATOM   1062  HA  ARG A  70     110.918  78.162  63.844  1.00  5.79              
ATOM   1063  CB  ARG A  70     111.798  77.428  62.091  1.00  5.79              
ATOM   1064  HB1 ARG A  70     110.851  77.563  61.576  1.00  5.79              
ATOM   1065  HB2 ARG A  70     112.276  76.529  61.702  1.00  5.79              
ATOM   1066  CG  ARG A  70     112.706  78.663  61.839  1.00  5.79              
ATOM   1067  HG1 ARG A  70     113.719  78.412  62.143  1.00  5.79              
ATOM   1068  HG2 ARG A  70     112.370  79.488  62.467  1.00  5.79              
ATOM   1069  CD  ARG A  70     112.808  79.181  60.405  1.00  5.79              
ATOM   1070  HD1 ARG A  70     111.829  79.538  60.083  1.00  5.79              
ATOM   1071  HD2 ARG A  70     113.115  78.353  59.764  1.00  5.79              
ATOM   1072  NE  ARG A  70     113.793  80.290  60.334  1.00  5.79              
ATOM   1073  HE  ARG A  70     113.901  80.894  61.152  1.00  5.79              
ATOM   1074  CZ  ARG A  70     114.613  80.581  59.340  1.00  5.79              
ATOM   1075  NH1 ARG A  70     115.479  81.539  59.471  1.00  5.79              
ATOM   1076 1HH1 ARG A  70     115.525  82.004  60.383  1.00  5.79              
ATOM   1077 2HH1 ARG A  70     116.103  81.814  58.742  1.00  5.79              
ATOM   1078  NH2 ARG A  70     114.597  79.933  58.209  1.00  5.79              
ATOM   1079 1HH2 ARG A  70     113.930  79.192  58.100  1.00  5.79              
ATOM   1080 2HH2 ARG A  70     115.240  80.177  57.482  1.00  5.79              
ATOM   1081  C   ARG A  70     110.635  76.154  64.148  1.00  5.79              
ATOM   1082  O   ARG A  70     109.699  75.718  63.481  1.00  5.79              
ATOM   1083  N   ASP A  71     110.875  75.832  65.427  1.00  5.74              
ATOM   1084  H   ASP A  71     111.686  76.289  65.809  1.00  5.74              
ATOM   1085  CA  ASP A  71     110.302  74.815  66.335  1.00  5.74              
ATOM   1086  HA  ASP A  71     110.657  73.845  65.979  1.00  5.74              
ATOM   1087  CB  ASP A  71     110.939  75.030  67.756  1.00  5.74              
ATOM   1088  HB1 ASP A  71     110.387  75.810  68.274  1.00  5.74              
ATOM   1089  HB2 ASP A  71     111.939  75.439  67.612  1.00  5.74              
ATOM   1090  CG  ASP A  71     111.123  73.813  68.716  1.00  5.74              
ATOM   1091  OD1 ASP A  71     111.781  72.832  68.311  1.00  5.74              
ATOM   1092  OD2 ASP A  71     110.799  73.910  69.937  1.00  5.74              
ATOM   1093  C   ASP A  71     108.770  74.697  66.409  1.00  5.74              
ATOM   1094  O   ASP A  71     108.231  73.713  66.906  1.00  5.74              
ATOM   1095  N   LEU A  72     108.046  75.713  65.938  1.00  5.71              
ATOM   1096  H   LEU A  72     108.558  76.460  65.498  1.00  5.71              
ATOM   1097  CA  LEU A  72     106.622  75.928  66.224  1.00  5.71              
ATOM   1098  HA  LEU A  72     106.149  74.972  66.437  1.00  5.71              
ATOM   1099  CB  LEU A  72     106.543  76.891  67.450  1.00  5.71              
ATOM   1100  HB1 LEU A  72     105.498  77.074  67.696  1.00  5.71              
ATOM   1101  HB2 LEU A  72     106.952  77.849  67.122  1.00  5.71              
ATOM   1102  CG  LEU A  72     107.272  76.526  68.760  1.00  5.71              
ATOM   1103  HG  LEU A  72     108.332  76.420  68.561  1.00  5.71              
ATOM   1104  CD1 LEU A  72     107.094  77.665  69.761  1.00  5.71              
ATOM   1105 1HD1 LEU A  72     106.045  77.773  70.035  1.00  5.71              
ATOM   1106 2HD1 LEU A  72     107.694  77.467  70.649  1.00  5.71              
ATOM   1107 3HD1 LEU A  72     107.446  78.590  69.303  1.00  5.71              
ATOM   1108  CD2 LEU A  72     106.768  75.263  69.461  1.00  5.71              
ATOM   1109 1HD2 LEU A  72     107.425  75.040  70.301  1.00  5.71              
ATOM   1110 2HD2 LEU A  72     105.750  75.403  69.824  1.00  5.71              
ATOM   1111 3HD2 LEU A  72     106.806  74.416  68.781  1.00  5.71              
ATOM   1112  C   LEU A  72     105.867  76.595  65.064  1.00  5.71              
ATOM   1113  O   LEU A  72     104.817  77.216  65.264  1.00  5.71              
ATOM   1114  N   THR A  73     106.410  76.516  63.851  1.00  5.71              
ATOM   1115  H   THR A  73     107.223  75.920  63.748  1.00  5.71              
ATOM   1116  CA  THR A  73     105.882  77.137  62.619  1.00  5.71              
ATOM   1117  HA  THR A  73     105.719  78.195  62.823  1.00  5.71              
ATOM   1118  CB  THR A  73     106.929  77.027  61.489  1.00  5.71              
ATOM   1119  HB  THR A  73     106.454  77.205  60.524  1.00  5.71              
ATOM   1120  CG2 THR A  73     108.019  78.079  61.654  1.00  5.71              
ATOM   1121 1HG2 THR A  73     108.727  77.986  60.831  1.00  5.71              
ATOM   1122 2HG2 THR A  73     107.565  79.070  61.616  1.00  5.71              
ATOM   1123 3HG2 THR A  73     108.527  77.960  62.610  1.00  5.71              
ATOM   1124  OG1 THR A  73     107.561  75.764  61.454  1.00  5.71              
ATOM   1125  HG1 THR A  73     108.324  75.775  62.051  1.00  5.71              
ATOM   1126  C   THR A  73     104.513  76.592  62.152  1.00  5.71              
ATOM   1127  O   THR A  73     104.124  76.775  61.001  1.00  5.71              
ATOM   1128  N   CYS A  74     103.762  75.945  63.052  1.00  5.70              
ATOM   1129  H   CYS A  74     104.134  75.876  63.986  1.00  5.70              
ATOM   1130  CA  CYS A  74     102.495  75.261  62.794  1.00  5.70              
ATOM   1131  HA  CYS A  74     102.186  75.461  61.767  1.00  5.70              
ATOM   1132  CB  CYS A  74     102.709  73.742  62.940  1.00  5.70              
ATOM   1133  HB1 CYS A  74     101.798  73.229  62.624  1.00  5.70              
ATOM   1134  HB2 CYS A  74     102.885  73.496  63.989  1.00  5.70              
ATOM   1135  SG  CYS A  74     104.104  73.141  61.942  1.00  5.70              
ATOM   1136  HG  CYS A  74     103.732  73.712  60.789  1.00  5.70              
ATOM   1137  C   CYS A  74     101.312  75.693  63.683  1.00  5.70              
ATOM   1138  O   CYS A  74     100.206  75.208  63.484  1.00  5.70              
ATOM   1139  N   TYR A  75     101.530  76.584  64.653  1.00  5.68              
ATOM   1140  H   TYR A  75     102.470  76.922  64.786  1.00  5.68              
ATOM   1141  CA  TYR A  75     100.478  77.099  65.538  1.00  5.68              
ATOM   1142  HA  TYR A  75      99.540  77.109  64.978  1.00  5.68              
ATOM   1143  CB  TYR A  75     100.217  76.201  66.770  1.00  5.68              
ATOM   1144  HB1 TYR A  75      99.351  75.588  66.516  1.00  5.68              
ATOM   1145  HB2 TYR A  75      99.900  76.818  67.613  1.00  5.68              
ATOM   1146  CG  TYR A  75     101.321  75.266  67.244  1.00  5.68              
ATOM   1147  CD1 TYR A  75     102.650  75.695  67.407  1.00  5.68              
ATOM   1148  HD1 TYR A  75     102.914  76.727  67.223  1.00  5.68              
ATOM   1149  CE1 TYR A  75     103.638  74.769  67.792  1.00  5.68              
ATOM   1150  HE1 TYR A  75     104.650  75.080  67.901  1.00  5.68              
ATOM   1151  CZ  TYR A  75     103.317  73.421  68.040  1.00  5.68              
ATOM   1152  OH  TYR A  75     104.295  72.537  68.382  1.00  5.68              
ATOM   1153  HH  TYR A  75     105.166  72.928  68.285  1.00  5.68              
ATOM   1154  CE2 TYR A  75     101.981  73.006  67.930  1.00  5.68              
ATOM   1155  HE2 TYR A  75     101.737  71.973  68.125  1.00  5.68              
ATOM   1156  CD2 TYR A  75     100.993  73.931  67.538  1.00  5.68              
ATOM   1157  HD2 TYR A  75      99.963  73.625  67.454  1.00  5.68              
ATOM   1158  C   TYR A  75     100.740  78.554  65.927  1.00  5.68              
ATOM   1159  O   TYR A  75     101.463  78.855  66.880  1.00  5.68              
ATOM   1160  N   ALA A  76     100.224  79.479  65.118  1.00  5.71              
ATOM   1161  H   ALA A  76      99.585  79.181  64.390  1.00  5.71              
ATOM   1162  CA  ALA A  76     100.531  80.902  65.240  1.00  5.71              
ATOM   1163  HA  ALA A  76     101.592  81.016  65.467  1.00  5.71              
ATOM   1164  CB  ALA A  76     100.266  81.558  63.879  1.00  5.71              
ATOM   1165  HB1 ALA A  76     100.535  82.615  63.925  1.00  5.71              
ATOM   1166  HB2 ALA A  76     100.862  81.073  63.106  1.00  5.71              
ATOM   1167  HB3 ALA A  76      99.207  81.476  63.622  1.00  5.71              
ATOM   1168  C   ALA A  76      99.751  81.630  66.343  1.00  5.71              
ATOM   1169  O   ALA A  76     100.311  82.483  67.031  1.00  5.71              
ATOM   1170  N   GLU A  77      98.477  81.285  66.530  1.00  5.69              
ATOM   1171  H   GLU A  77      98.071  80.562  65.944  1.00  5.69              
ATOM   1172  CA  GLU A  77      97.546  82.058  67.361  1.00  5.69              
ATOM   1173  HA  GLU A  77      97.674  83.106  67.113  1.00  5.69              
ATOM   1174  CB  GLU A  77      96.104  81.664  66.988  1.00  5.69              
ATOM   1175  HB1 GLU A  77      95.416  82.207  67.633  1.00  5.69              
ATOM   1176  HB2 GLU A  77      95.969  80.594  67.148  1.00  5.69              
ATOM   1177  CG  GLU A  77      95.735  82.013  65.538  1.00  5.69              
ATOM   1178  HG1 GLU A  77      94.706  81.697  65.349  1.00  5.69              
ATOM   1179  HG2 GLU A  77      96.385  81.473  64.847  1.00  5.69              
ATOM   1180  CD  GLU A  77      95.856  83.520  65.307  1.00  5.69              
ATOM   1181  OE1 GLU A  77      94.953  84.290  65.712  1.00  5.69              
ATOM   1182  OE2 GLU A  77      96.910  83.994  64.817  1.00  5.69              
ATOM   1183  C   GLU A  77      97.771  81.992  68.871  1.00  5.69              
ATOM   1184  O   GLU A  77      97.091  82.698  69.615  1.00  5.69              
ATOM   1185  N   LEU A  78      98.754  81.194  69.295  1.00  5.66              
ATOM   1186  H   LEU A  78      99.272  80.719  68.573  1.00  5.66              
ATOM   1187  CA  LEU A  78      99.132  80.940  70.682  1.00  5.66              
ATOM   1188  HA  LEU A  78      98.426  80.206  71.072  1.00  5.66              
ATOM   1189  CB  LEU A  78     100.553  80.348  70.719  1.00  5.66              
ATOM   1190  HB1 LEU A  78     100.933  80.411  71.738  1.00  5.66              
ATOM   1191  HB2 LEU A  78     101.202  80.955  70.084  1.00  5.66              
ATOM   1192  CG  LEU A  78     100.628  78.879  70.282  1.00  5.66              
ATOM   1193  HG  LEU A  78     100.131  78.749  69.322  1.00  5.66              
ATOM   1194  CD1 LEU A  78     102.087  78.438  70.144  1.00  5.66              
ATOM   1195 1HD1 LEU A  78     102.122  77.393  69.837  1.00  5.66              
ATOM   1196 2HD1 LEU A  78     102.578  79.030  69.377  1.00  5.66              
ATOM   1197 3HD1 LEU A  78     102.604  78.553  71.093  1.00  5.66              
ATOM   1198  CD2 LEU A  78      99.980  77.968  71.319  1.00  5.66              
ATOM   1199 1HD2 LEU A  78     100.103  76.939  70.997  1.00  5.66              
ATOM   1200 2HD2 LEU A  78     100.428  78.114  72.301  1.00  5.66              
ATOM   1201 3HD2 LEU A  78      98.909  78.162  71.379  1.00  5.66              
ATOM   1202  C   LEU A  78      99.044  82.160  71.581  1.00  5.66              
ATOM   1203  O   LEU A  78      99.517  83.243  71.245  1.00  5.66              
ATOM   1204  N   ARG A  79      98.515  81.913  72.777  1.00  5.65              
ATOM   1205  H   ARG A  79      98.064  81.008  72.898  1.00  5.65              
ATOM   1206  CA  ARG A  79      98.468  82.858  73.890  1.00  5.65              
ATOM   1207  HA  ARG A  79      99.009  83.768  73.633  1.00  5.65              
ATOM   1208  CB  ARG A  79      97.017  83.238  74.172  1.00  5.65              
ATOM   1209  HB1 ARG A  79      97.043  83.869  75.060  1.00  5.65              
ATOM   1210  HB2 ARG A  79      96.445  82.336  74.397  1.00  5.65              
ATOM   1211  CG  ARG A  79      96.329  84.005  73.025  1.00  5.65              
ATOM   1212  HG1 ARG A  79      96.335  83.397  72.120  1.00  5.65              
ATOM   1213  HG2 ARG A  79      96.883  84.923  72.827  1.00  5.65              
ATOM   1214  CD  ARG A  79      94.869  84.355  73.358  1.00  5.65              
ATOM   1215  HD1 ARG A  79      94.281  83.435  73.389  1.00  5.65              
ATOM   1216  HD2 ARG A  79      94.470  84.979  72.557  1.00  5.65              
ATOM   1217  NE  ARG A  79      94.773  85.085  74.638  1.00  5.65              
ATOM   1218  HE  ARG A  79      95.167  86.025  74.656  1.00  5.65              
ATOM   1219  CZ  ARG A  79      94.657  84.541  75.834  1.00  5.65              
ATOM   1220  NH1 ARG A  79      95.050  85.230  76.861  1.00  5.65              
ATOM   1221 1HH1 ARG A  79      95.489  86.127  76.648  1.00  5.65              
ATOM   1222 2HH1 ARG A  79      95.158  84.811  77.762  1.00  5.65              
ATOM   1223  NH2 ARG A  79      94.242  83.315  76.010  1.00  5.65              
ATOM   1224 1HH2 ARG A  79      93.981  82.781  75.201  1.00  5.65              
ATOM   1225 2HH2 ARG A  79      94.287  82.871  76.910  1.00  5.65              
ATOM   1226  C   ARG A  79      99.096  82.267  75.136  1.00  5.65              
ATOM   1227  O   ARG A  79      99.819  83.010  75.801  1.00  5.65              
ATOM   1228  N   THR A  80      98.891  80.964  75.413  1.00  5.20              
ATOM   1229  H   THR A  80      98.334  80.405  74.777  1.00  5.20              
ATOM   1230  CA  THR A  80      99.120  80.438  76.770  1.00  5.20              
ATOM   1231  HA  THR A  80      99.677  81.178  77.345  1.00  5.20              
ATOM   1232  CB  THR A  80      97.781  80.273  77.510  1.00  5.20              
ATOM   1233  HB  THR A  80      97.124  79.613  76.943  1.00  5.20              
ATOM   1234  CG2 THR A  80      97.893  79.765  78.944  1.00  5.20              
ATOM   1235 1HG2 THR A  80      96.965  79.957  79.481  1.00  5.20              
ATOM   1236 2HG2 THR A  80      98.056  78.689  78.923  1.00  5.20              
ATOM   1237 3HG2 THR A  80      98.708  80.275  79.459  1.00  5.20              
ATOM   1238  OG1 THR A  80      97.171  81.544  77.625  1.00  5.20              
ATOM   1239  HG1 THR A  80      97.713  82.066  78.236  1.00  5.20              
ATOM   1240  C   THR A  80     100.042  79.220  76.699  1.00  5.20              
ATOM   1241  O   THR A  80      99.646  78.062  76.915  1.00  5.20              
ATOM   1242  N   LEU A  81     101.301  79.526  76.329  1.00  5.18              
ATOM   1243  H   LEU A  81     101.586  80.501  76.303  1.00  5.18              
ATOM   1244  CA  LEU A  81     102.276  78.516  75.919  1.00  5.18              
ATOM   1245  HA  LEU A  81     101.737  77.642  75.547  1.00  5.18              
ATOM   1246  CB  LEU A  81     103.188  79.045  74.799  1.00  5.18              
ATOM   1247  HB1 LEU A  81     103.711  79.924  75.174  1.00  5.18              
ATOM   1248  HB2 LEU A  81     102.563  79.331  73.954  1.00  5.18              
ATOM   1249  CG  LEU A  81     104.264  78.051  74.316  1.00  5.18              
ATOM   1250  HG  LEU A  81     104.936  77.801  75.137  1.00  5.18              
ATOM   1251  CD1 LEU A  81     103.669  76.753  73.775  1.00  5.18              
ATOM   1252 1HD1 LEU A  81     104.433  76.156  73.279  1.00  5.18              
ATOM   1253 2HD1 LEU A  81     103.242  76.168  74.588  1.00  5.18              
ATOM   1254 3HD1 LEU A  81     102.883  76.980  73.056  1.00  5.18              
ATOM   1255  CD2 LEU A  81     105.096  78.697  73.207  1.00  5.18              
ATOM   1256 1HD2 LEU A  81     105.795  77.990  72.769  1.00  5.18              
ATOM   1257 2HD2 LEU A  81     104.439  79.063  72.419  1.00  5.18              
ATOM   1258 3HD2 LEU A  81     105.657  79.538  73.612  1.00  5.18              
ATOM   1259  C   LEU A  81     103.122  78.111  77.127  1.00  5.18              
ATOM   1260  O   LEU A  81     103.989  78.849  77.632  1.00  5.18              
ATOM   1261  N   LYS A  82     102.887  76.897  77.626  1.00  5.25              
ATOM   1262  H   LYS A  82     102.159  76.318  77.206  1.00  5.25              
ATOM   1263  CA  LYS A  82     103.430  76.599  78.958  1.00  5.25              
ATOM   1264  HA  LYS A  82     103.554  77.547  79.470  1.00  5.25              
ATOM   1265  CB  LYS A  82     102.422  75.834  79.824  1.00  5.25              
ATOM   1266  HB1 LYS A  82     102.810  75.780  80.839  1.00  5.25              
ATOM   1267  HB2 LYS A  82     102.331  74.823  79.435  1.00  5.25              
ATOM   1268  CG  LYS A  82     101.023  76.475  79.893  1.00  5.25              
ATOM   1269  HG1 LYS A  82     100.437  75.943  80.641  1.00  5.25              
ATOM   1270  HG2 LYS A  82     100.535  76.305  78.932  1.00  5.25              
ATOM   1271  CD  LYS A  82     100.936  77.984  80.200  1.00  5.25              
ATOM   1272  HD1 LYS A  82      99.907  78.251  79.990  1.00  5.25              
ATOM   1273  HD2 LYS A  82     101.544  78.568  79.509  1.00  5.25              
ATOM   1274  CE  LYS A  82     101.175  78.432  81.651  1.00  5.25              
ATOM   1275  HE1 LYS A  82     100.828  77.653  82.335  1.00  5.25              
ATOM   1276  HE2 LYS A  82     100.542  79.311  81.814  1.00  5.25              
ATOM   1277  NZ  LYS A  82     102.577  78.815  81.951  1.00  5.25              
ATOM   1278  HZ1 LYS A  82     102.626  79.319  82.827  1.00  5.25              
ATOM   1279  HZ2 LYS A  82     103.187  78.013  82.114  1.00  5.25              
ATOM   1280  HZ3 LYS A  82     102.982  79.409  81.240  1.00  5.25              
ATOM   1281  C   LYS A  82     104.841  76.020  78.973  1.00  5.25              
ATOM   1282  O   LYS A  82     105.281  75.646  80.044  1.00  5.25              
ATOM   1283  N   LEU A  83     105.538  75.970  77.838  1.00  5.62              
ATOM   1284  H   LEU A  83     105.112  76.415  77.043  1.00  5.62              
ATOM   1285  CA  LEU A  83     106.825  75.282  77.635  1.00  5.62              
ATOM   1286  HA  LEU A  83     106.609  74.216  77.669  1.00  5.62              
ATOM   1287  CB  LEU A  83     107.371  75.655  76.238  1.00  5.62              
ATOM   1288  HB1 LEU A  83     108.451  75.504  76.215  1.00  5.62              
ATOM   1289  HB2 LEU A  83     107.204  76.722  76.079  1.00  5.62              
ATOM   1290  CG  LEU A  83     106.768  74.866  75.067  1.00  5.62              
ATOM   1291  HG  LEU A  83     105.681  74.930  75.098  1.00  5.62              
ATOM   1292  CD1 LEU A  83     107.284  75.450  73.755  1.00  5.62              
ATOM   1293 1HD1 LEU A  83     106.789  74.964  72.912  1.00  5.62              
ATOM   1294 2HD1 LEU A  83     107.070  76.514  73.720  1.00  5.62              
ATOM   1295 3HD1 LEU A  83     108.362  75.315  73.666  1.00  5.62              
ATOM   1296  CD2 LEU A  83     107.207  73.400  75.079  1.00  5.62              
ATOM   1297 1HD2 LEU A  83     106.747  72.886  74.233  1.00  5.62              
ATOM   1298 2HD2 LEU A  83     108.289  73.341  74.977  1.00  5.62              
ATOM   1299 3HD2 LEU A  83     106.890  72.913  75.999  1.00  5.62              
ATOM   1300  C   LEU A  83     107.932  75.509  78.665  1.00  5.62              
ATOM   1301  O   LEU A  83     108.041  76.553  79.289  1.00  5.62              
ATOM   1302  N   GLN A  84     108.817  74.508  78.718  1.00  5.58              
ATOM   1303  H   GLN A  84     108.620  73.739  78.102  1.00  5.58              
ATOM   1304  CA  GLN A  84     109.549  74.116  79.918  1.00  5.58              
ATOM   1305  HA  GLN A  84     110.250  73.353  79.601  1.00  5.58              
ATOM   1306  CB  GLN A  84     110.439  75.187  80.493  1.00  5.58              
ATOM   1307  HB1 GLN A  84     110.990  74.754  81.315  1.00  5.58              
ATOM   1308  HB2 GLN A  84     109.833  75.997  80.868  1.00  5.58              
ATOM   1309  CG  GLN A  84     111.398  75.626  79.370  1.00  5.58              
ATOM   1310  HG1 GLN A  84     110.839  76.117  78.575  1.00  5.58              
ATOM   1311  HG2 GLN A  84     111.892  74.751  78.946  1.00  5.58              
ATOM   1312  CD  GLN A  84     112.471  76.584  79.824  1.00  5.58              
ATOM   1313  OE1 GLN A  84     112.527  77.014  80.959  1.00  5.58              
ATOM   1314  NE2 GLN A  84     113.368  76.951  78.937  1.00  5.58              
ATOM   1315 1HE2 GLN A  84     114.122  77.506  79.300  1.00  5.58              
ATOM   1316 2HE2 GLN A  84     113.448  76.461  78.070  1.00  5.58              
ATOM   1317  C   GLN A  84     108.560  73.355  80.813  1.00  5.58              
ATOM   1318  O   GLN A  84     107.830  72.530  80.253  1.00  5.58              
ATOM   1319  N   LYS A  85     108.535  73.555  82.133  1.00  5.57              
ATOM   1320  H   LYS A  85     109.180  74.233  82.533  1.00  5.57              
ATOM   1321  CA  LYS A  85     107.903  72.626  83.082  1.00  5.57              
ATOM   1322  HA  LYS A  85     108.147  73.007  84.073  1.00  5.57              
ATOM   1323  CB  LYS A  85     106.366  72.637  83.025  1.00  5.57              
ATOM   1324  HB1 LYS A  85     106.009  71.699  83.448  1.00  5.57              
ATOM   1325  HB2 LYS A  85     106.045  72.713  81.991  1.00  5.57              
ATOM   1326  CG  LYS A  85     105.722  73.778  83.827  1.00  5.57              
ATOM   1327  HG1 LYS A  85     105.902  74.723  83.319  1.00  5.57              
ATOM   1328  HG2 LYS A  85     106.177  73.815  84.818  1.00  5.57              
ATOM   1329  CD  LYS A  85     104.212  73.561  84.012  1.00  5.57              
ATOM   1330  HD1 LYS A  85     103.843  74.284  84.742  1.00  5.57              
ATOM   1331  HD2 LYS A  85     104.050  72.558  84.410  1.00  5.57              
ATOM   1332  CE  LYS A  85     103.434  73.745  82.705  1.00  5.57              
ATOM   1333  HE1 LYS A  85     104.028  73.361  81.871  1.00  5.57              
ATOM   1334  HE2 LYS A  85     103.299  74.817  82.541  1.00  5.57              
ATOM   1335  NZ  LYS A  85     102.123  73.048  82.731  1.00  5.57              
ATOM   1336  HZ1 LYS A  85     101.631  73.160  81.840  1.00  5.57              
ATOM   1337  HZ2 LYS A  85     102.232  72.046  82.802  1.00  5.57              
ATOM   1338  HZ3 LYS A  85     101.493  73.384  83.442  1.00  5.57              
ATOM   1339  C   LYS A  85     108.542  71.240  83.078  1.00  5.57              
ATOM   1340  O   LYS A  85     108.009  70.307  82.469  1.00  5.57              
ATOM   1341  N   ASN A  86     109.669  71.124  83.802  1.00  5.54              
ATOM   1342  H   ASN A  86     110.036  71.978  84.209  1.00  5.54              
ATOM   1343  CA  ASN A  86     110.693  70.105  83.556  1.00  5.54              
ATOM   1344  HA  ASN A  86     111.548  70.278  84.203  1.00  5.54              
ATOM   1345  CB  ASN A  86     110.233  68.664  83.886  1.00  5.54              
ATOM   1346  HB1 ASN A  86     111.016  67.968  83.579  1.00  5.54              
ATOM   1347  HB2 ASN A  86     109.328  68.400  83.344  1.00  5.54              
ATOM   1348  CG  ASN A  86     110.005  68.442  85.370  1.00  5.54              
ATOM   1349  OD1 ASN A  86     110.688  67.678  86.026  1.00  5.54              
ATOM   1350  ND2 ASN A  86     109.036  69.094  85.966  1.00  5.54              
ATOM   1351 1HD2 ASN A  86     108.426  69.680  85.429  1.00  5.54              
ATOM   1352 2HD2 ASN A  86     108.923  68.911  86.945  1.00  5.54              
ATOM   1353  C   ASN A  86     111.186  70.363  82.134  1.00  5.54              
ATOM   1354  O   ASN A  86     111.628  71.484  81.869  1.00  5.54              
ATOM   1355  N   LYS A  87     111.049  69.430  81.187  1.00  5.23              
ATOM   1356  H   LYS A  87     110.742  68.487  81.425  1.00  5.23              
ATOM   1357  CA  LYS A  87     111.493  69.647  79.805  1.00  5.23              
ATOM   1358  HA  LYS A  87     111.482  68.676  79.316  1.00  5.23              
ATOM   1359  CB  LYS A  87     110.448  70.499  79.061  1.00  5.23              
ATOM   1360  HB1 LYS A  87     110.432  71.481  79.511  1.00  5.23              
ATOM   1361  HB2 LYS A  87     109.471  70.040  79.224  1.00  5.23              
ATOM   1362  CG  LYS A  87     110.665  70.645  77.543  1.00  5.23              
ATOM   1363  HG1 LYS A  87     110.821  69.662  77.104  1.00  5.23              
ATOM   1364  HG2 LYS A  87     111.559  71.226  77.338  1.00  5.23              
ATOM   1365  CD  LYS A  87     109.502  71.375  76.852  1.00  5.23              
ATOM   1366  HD1 LYS A  87     109.863  72.347  76.513  1.00  5.23              
ATOM   1367  HD2 LYS A  87     108.677  71.541  77.548  1.00  5.23              
ATOM   1368  CE  LYS A  87     109.006  70.578  75.643  1.00  5.23              
ATOM   1369  HE1 LYS A  87     109.871  70.226  75.073  1.00  5.23              
ATOM   1370  HE2 LYS A  87     108.412  71.224  74.994  1.00  5.23              
ATOM   1371  NZ  LYS A  87     108.185  69.437  76.089  1.00  5.23              
ATOM   1372  HZ1 LYS A  87     108.712  68.879  76.758  1.00  5.23              
ATOM   1373  HZ2 LYS A  87     107.358  69.757  76.586  1.00  5.23              
ATOM   1374  HZ3 LYS A  87     107.926  68.836  75.320  1.00  5.23              
ATOM   1375  C   LYS A  87     112.953  70.104  79.713  1.00  5.23              
ATOM   1376  O   LYS A  87     113.279  71.007  78.952  1.00  5.23              
ATOM   1377  N   LEU A  88     113.805  69.534  80.559  1.00  5.59              
ATOM   1378  H   LEU A  88     113.456  68.678  80.987  1.00  5.59              
ATOM   1379  CA  LEU A  88     115.206  69.881  80.786  1.00  5.59              
ATOM   1380  HA  LEU A  88     115.238  70.836  81.308  1.00  5.59              
ATOM   1381  CB  LEU A  88     115.832  68.800  81.689  1.00  5.59              
ATOM   1382  HB1 LEU A  88     116.867  69.068  81.895  1.00  5.59              
ATOM   1383  HB2 LEU A  88     115.838  67.858  81.138  1.00  5.59              
ATOM   1384  CG  LEU A  88     115.098  68.563  83.028  1.00  5.59              
ATOM   1385  HG  LEU A  88     114.088  68.203  82.841  1.00  5.59              
ATOM   1386  CD1 LEU A  88     115.840  67.494  83.829  1.00  5.59              
ATOM   1387 1HD1 LEU A  88     115.303  67.288  84.756  1.00  5.59              
ATOM   1388 2HD1 LEU A  88     115.887  66.576  83.245  1.00  5.59              
ATOM   1389 3HD1 LEU A  88     116.851  67.827  84.063  1.00  5.59              
ATOM   1390  CD2 LEU A  88     115.009  69.829  83.885  1.00  5.59              
ATOM   1391 1HD2 LEU A  88     114.548  69.586  84.844  1.00  5.59              
ATOM   1392 2HD2 LEU A  88     116.004  70.234  84.064  1.00  5.59              
ATOM   1393 3HD2 LEU A  88     114.374  70.563  83.394  1.00  5.59              
ATOM   1394  C   LEU A  88     115.953  70.050  79.457  1.00  5.59              
ATOM   1395  O   LEU A  88     116.020  69.123  78.651  1.00  5.59              
ATOM   1396  N   ARG A  89     116.441  71.266  79.192  1.00  6.94              
ATOM   1397  H   ARG A  89     116.444  71.975  79.918  1.00  6.94              
ATOM   1398  CA  ARG A  89     116.687  71.745  77.831  1.00  6.94              
ATOM   1399  HA  ARG A  89     116.641  70.890  77.152  1.00  6.94              
ATOM   1400  CB  ARG A  89     115.555  72.736  77.388  1.00  6.94              
ATOM   1401  HB1 ARG A  89     115.984  73.606  76.892  1.00  6.94              
ATOM   1402  HB2 ARG A  89     115.103  73.145  78.291  1.00  6.94              
ATOM   1403  CG  ARG A  89     114.398  72.196  76.491  1.00  6.94              
ATOM   1404  HG1 ARG A  89     113.474  72.532  76.960  1.00  6.94              
ATOM   1405  HG2 ARG A  89     114.394  71.105  76.497  1.00  6.94              
ATOM   1406  CD  ARG A  89     114.342  72.705  75.027  1.00  6.94              
ATOM   1407  HD1 ARG A  89     114.939  72.057  74.387  1.00  6.94              
ATOM   1408  HD2 ARG A  89     114.802  73.691  75.008  1.00  6.94              
ATOM   1409  NE  ARG A  89     112.955  72.863  74.491  1.00  6.94              
ATOM   1410  HE  ARG A  89     112.306  73.279  75.128  1.00  6.94              
ATOM   1411  CZ  ARG A  89     112.530  72.717  73.232  1.00  6.94              
ATOM   1412  NH1 ARG A  89     111.484  73.385  72.815  1.00  6.94              
ATOM   1413 1HH1 ARG A  89     111.266  73.400  71.803  1.00  6.94              
ATOM   1414 2HH1 ARG A  89     111.131  74.132  73.371  1.00  6.94              
ATOM   1415  NH2 ARG A  89     113.118  71.973  72.342  1.00  6.94              
ATOM   1416 1HH2 ARG A  89     113.824  71.313  72.660  1.00  6.94              
ATOM   1417 2HH2 ARG A  89     112.786  71.938  71.387  1.00  6.94              
ATOM   1418  C   ARG A  89     118.076  72.343  77.582  1.00  6.94              
ATOM   1419  O   ARG A  89     118.894  72.579  78.466  1.00  6.94              
ATOM   1420  N   THR A  90     118.285  72.661  76.315  1.00  5.61              
ATOM   1421  H   THR A  90     117.624  72.263  75.652  1.00  5.61              
ATOM   1422  CA  THR A  90     119.008  73.816  75.809  1.00  5.61              
ATOM   1423  HA  THR A  90     119.191  74.509  76.629  1.00  5.61              
ATOM   1424  CB  THR A  90     120.368  73.444  75.186  1.00  5.61              
ATOM   1425  HB  THR A  90     120.808  74.341  74.749  1.00  5.61              
ATOM   1426  CG2 THR A  90     121.360  72.880  76.201  1.00  5.61              
ATOM   1427 1HG2 THR A  90     122.303  72.660  75.700  1.00  5.61              
ATOM   1428 2HG2 THR A  90     121.536  73.612  76.988  1.00  5.61              
ATOM   1429 3HG2 THR A  90     120.970  71.965  76.647  1.00  5.61              
ATOM   1430  OG1 THR A  90     120.222  72.483  74.173  1.00  5.61              
ATOM   1431  HG1 THR A  90     119.996  71.648  74.592  1.00  5.61              
ATOM   1432  C   THR A  90     118.146  74.529  74.786  1.00  5.61              
ATOM   1433  O   THR A  90     117.162  73.981  74.286  1.00  5.61              
ATOM   1434  N   ILE A  91     118.490  75.774  74.491  1.00  5.82              
ATOM   1435  H   ILE A  91     119.358  76.152  74.843  1.00  5.82              
ATOM   1436  CA  ILE A  91     117.732  76.613  73.565  1.00  5.82              
ATOM   1437  HA  ILE A  91     116.913  76.037  73.155  1.00  5.82              
ATOM   1438  CB  ILE A  91     117.107  77.827  74.292  1.00  5.82              
ATOM   1439  HB  ILE A  91     116.439  78.329  73.595  1.00  5.82              
ATOM   1440  CG2 ILE A  91     116.230  77.327  75.457  1.00  5.82              
ATOM   1441 1HG2 ILE A  91     115.803  78.174  75.981  1.00  5.82              
ATOM   1442 2HG2 ILE A  91     115.426  76.700  75.076  1.00  5.82              
ATOM   1443 3HG2 ILE A  91     116.802  76.749  76.176  1.00  5.82              
ATOM   1444  CG1 ILE A  91     118.123  78.881  74.782  1.00  5.82              
ATOM   1445 1HG1 ILE A  91     118.990  78.376  75.191  1.00  5.82              
ATOM   1446 2HG1 ILE A  91     117.661  79.475  75.571  1.00  5.82              
ATOM   1447  CD1 ILE A  91     118.613  79.861  73.709  1.00  5.82              
ATOM   1448  HD1 ILE A  91     118.909  80.790  74.190  1.00  5.82              
ATOM   1449  HD2 ILE A  91     119.472  79.449  73.181  1.00  5.82              
ATOM   1450  HD3 ILE A  91     117.819  80.078  72.999  1.00  5.82              
ATOM   1451  C   ILE A  91     118.645  76.989  72.411  1.00  5.82              
ATOM   1452  O   ILE A  91     119.852  76.748  72.420  1.00  5.82              
ATOM   1453  N   HIS A  92     118.044  77.588  71.404  1.00  6.09              
ATOM   1454  H   HIS A  92     117.072  77.847  71.493  1.00  6.09              
ATOM   1455  CA  HIS A  92     118.712  77.961  70.176  1.00  6.09              
ATOM   1456  HA  HIS A  92     119.783  78.083  70.349  1.00  6.09              
ATOM   1457  CB  HIS A  92     118.494  76.846  69.137  1.00  6.09              
ATOM   1458  HB1 HIS A  92     117.605  77.070  68.547  1.00  6.09              
ATOM   1459  HB2 HIS A  92     118.324  75.903  69.657  1.00  6.09              
ATOM   1460  CG  HIS A  92     119.650  76.631  68.198  1.00  6.09              
ATOM   1461  ND1 HIS A  92     120.208  77.590  67.347  1.00  6.09              
ATOM   1462  CE1 HIS A  92     121.201  76.963  66.697  1.00  6.09              
ATOM   1463  HE1 HIS A  92     121.845  77.428  65.960  1.00  6.09              
ATOM   1464  NE2 HIS A  92     121.288  75.681  67.089  1.00  6.09              
ATOM   1465  HE2 HIS A  92     121.977  75.012  66.773  1.00  6.09              
ATOM   1466  CD2 HIS A  92     120.314  75.452  68.033  1.00  6.09              
ATOM   1467  HD2 HIS A  92     120.107  74.525  68.556  1.00  6.09              
ATOM   1468  C   HIS A  92     118.136  79.298  69.704  1.00  6.09              
ATOM   1469  O   HIS A  92     117.243  79.872  70.333  1.00  6.09              
ATOM   1470  N   LYS A  93     118.623  79.784  68.570  1.00  6.02              
ATOM   1471  H   LYS A  93     119.304  79.209  68.084  1.00  6.02              
ATOM   1472  CA  LYS A  93     118.066  80.941  67.866  1.00  6.02              
ATOM   1473  HA  LYS A  93     118.190  81.841  68.471  1.00  6.02              
ATOM   1474  CB  LYS A  93     118.813  81.075  66.533  1.00  6.02              
ATOM   1475  HB1 LYS A  93     118.327  81.849  65.939  1.00  6.02              
ATOM   1476  HB2 LYS A  93     118.708  80.121  66.012  1.00  6.02              
ATOM   1477  CG  LYS A  93     120.306  81.424  66.624  1.00  6.02              
ATOM   1478  HG1 LYS A  93     120.770  80.865  67.438  1.00  6.02              
ATOM   1479  HG2 LYS A  93     120.406  82.487  66.843  1.00  6.02              
ATOM   1480  CD  LYS A  93     121.072  81.090  65.327  1.00  6.02              
ATOM   1481  HD1 LYS A  93     121.143  80.006  65.223  1.00  6.02              
ATOM   1482  HD2 LYS A  93     122.088  81.473  65.441  1.00  6.02              
ATOM   1483  CE  LYS A  93     120.481  81.685  64.036  1.00  6.02              
ATOM   1484  HE1 LYS A  93     121.262  81.698  63.270  1.00  6.02              
ATOM   1485  HE2 LYS A  93     120.184  82.721  64.225  1.00  6.02              
ATOM   1486  NZ  LYS A  93     119.321  80.910  63.528  1.00  6.02              
ATOM   1487  HZ1 LYS A  93     118.891  81.365  62.722  1.00  6.02              
ATOM   1488  HZ2 LYS A  93     119.542  79.943  63.305  1.00  6.02              
ATOM   1489  HZ3 LYS A  93     118.560  80.909  64.191  1.00  6.02              
ATOM   1490  C   LYS A  93     116.580  80.788  67.527  1.00  6.02              
ATOM   1491  O   LYS A  93     116.147  79.663  67.308  1.00  6.02              
ATOM   1492  N   GLU A  94     115.868  81.901  67.293  1.00  5.81              
ATOM   1493  H   GLU A  94     116.285  82.791  67.552  1.00  5.81              
ATOM   1494  CA  GLU A  94     114.607  81.942  66.508  1.00  5.81              
ATOM   1495  HA  GLU A  94     114.091  82.878  66.727  1.00  5.81              
ATOM   1496  CB  GLU A  94     114.934  81.913  65.001  1.00  5.81              
ATOM   1497  HB1 GLU A  94     113.998  81.845  64.445  1.00  5.81              
ATOM   1498  HB2 GLU A  94     115.501  81.006  64.836  1.00  5.81              
ATOM   1499  CG  GLU A  94     115.735  83.021  64.328  1.00  5.81              
ATOM   1500  HG1 GLU A  94     116.662  83.196  64.879  1.00  5.81              
ATOM   1501  HG2 GLU A  94     115.151  83.942  64.302  1.00  5.81              
ATOM   1502  CD  GLU A  94     116.045  82.527  62.903  1.00  5.81              
ATOM   1503  OE1 GLU A  94     115.101  82.299  62.111  1.00  5.81              
ATOM   1504  OE2 GLU A  94     117.228  82.243  62.609  1.00  5.81              
ATOM   1505  C   GLU A  94     113.602  80.784  66.788  1.00  5.81              
ATOM   1506  O   GLU A  94     112.986  80.194  65.887  1.00  5.81              
ATOM   1507  N   ALA A  95     113.471  80.376  68.044  1.00  5.78              
ATOM   1508  H   ALA A  95     114.067  80.779  68.752  1.00  5.78              
ATOM   1509  CA  ALA A  95     112.599  79.253  68.398  1.00  5.78              
ATOM   1510  HA  ALA A  95     112.727  78.440  67.682  1.00  5.78              
ATOM   1511  CB  ALA A  95     113.033  78.771  69.782  1.00  5.78              
ATOM   1512  HB1 ALA A  95     112.587  77.794  69.971  1.00  5.78              
ATOM   1513  HB2 ALA A  95     114.119  78.705  69.823  1.00  5.78              
ATOM   1514  HB3 ALA A  95     112.686  79.477  70.537  1.00  5.78              
ATOM   1515  C   ALA A  95     111.114  79.637  68.457  1.00  5.78              
ATOM   1516  O   ALA A  95     110.234  78.779  68.463  1.00  5.78              
ATOM   1517  N   PHE A  96     110.868  80.945  68.514  1.00  5.78              
ATOM   1518  H   PHE A  96     111.671  81.556  68.546  1.00  5.78              
ATOM   1519  CA  PHE A  96     109.560  81.552  68.715  1.00  5.78              
ATOM   1520  HA  PHE A  96     108.801  80.768  68.724  1.00  5.78              
ATOM   1521  CB  PHE A  96     109.529  82.264  70.071  1.00  5.78              
ATOM   1522  HB1 PHE A  96     108.524  82.655  70.207  1.00  5.78              
ATOM   1523  HB2 PHE A  96     110.212  83.116  70.039  1.00  5.78              
ATOM   1524  CG  PHE A  96     109.850  81.400  71.279  1.00  5.78              
ATOM   1525  CD1 PHE A  96     110.891  81.769  72.147  1.00  5.78              
ATOM   1526  HD1 PHE A  96     111.484  82.645  71.933  1.00  5.78              
ATOM   1527  CE1 PHE A  96     111.143  81.018  73.308  1.00  5.78              
ATOM   1528  HE1 PHE A  96     111.912  81.340  73.995  1.00  5.78              
ATOM   1529  CZ  PHE A  96     110.392  79.861  73.578  1.00  5.78              
ATOM   1530  HZ  PHE A  96     110.588  79.280  74.467  1.00  5.78              
ATOM   1531  CE2 PHE A  96     109.368  79.473  72.699  1.00  5.78              
ATOM   1532  HE2 PHE A  96     108.784  78.587  72.903  1.00  5.78              
ATOM   1533  CD2 PHE A  96     109.085  80.253  71.564  1.00  5.78              
ATOM   1534  HD2 PHE A  96     108.273  79.971  70.912  1.00  5.78              
ATOM   1535  C   PHE A  96     109.169  82.497  67.570  1.00  5.78              
ATOM   1536  O   PHE A  96     108.213  83.261  67.692  1.00  5.78              
ATOM   1537  N   HIS A  97     109.880  82.469  66.438  1.00  5.81              
ATOM   1538  H   HIS A  97     110.578  81.747  66.314  1.00  5.81              
ATOM   1539  CA  HIS A  97     109.789  83.533  65.433  1.00  5.81              
ATOM   1540  HA  HIS A  97     109.933  84.471  65.963  1.00  5.81              
ATOM   1541  CB  HIS A  97     110.959  83.402  64.439  1.00  5.81              
ATOM   1542  HB1 HIS A  97     111.827  82.961  64.931  1.00  5.81              
ATOM   1543  HB2 HIS A  97     111.246  84.405  64.122  1.00  5.81              
ATOM   1544  CG  HIS A  97     110.630  82.606  63.200  1.00  5.81              
ATOM   1545  ND1 HIS A  97     110.430  81.227  63.140  1.00  5.81              
ATOM   1546  CE1 HIS A  97     110.005  80.979  61.893  1.00  5.81              
ATOM   1547  HE1 HIS A  97     109.751  79.999  61.519  1.00  5.81              
ATOM   1548  NE2 HIS A  97     109.933  82.112  61.178  1.00  5.81              
ATOM   1549  HE2 HIS A  97     109.582  82.193  60.234  1.00  5.81              
ATOM   1550  CD2 HIS A  97     110.322  83.150  61.989  1.00  5.81              
ATOM   1551  HD2 HIS A  97     110.313  84.206  61.756  1.00  5.81              
ATOM   1552  C   HIS A  97     108.446  83.653  64.699  1.00  5.81              
ATOM   1553  O   HIS A  97     108.266  84.592  63.931  1.00  5.81              
ATOM   1554  N   SER A  98     107.497  82.750  64.936  1.00  5.76              
ATOM   1555  H   SER A  98     107.743  81.980  65.539  1.00  5.76              
ATOM   1556  CA  SER A  98     106.140  82.765  64.364  1.00  5.76              
ATOM   1557  HA  SER A  98     106.137  83.421  63.494  1.00  5.76              
ATOM   1558  CB  SER A  98     105.725  81.370  63.856  1.00  5.76              
ATOM   1559  HB1 SER A  98     105.680  81.402  62.767  1.00  5.76              
ATOM   1560  HB2 SER A  98     104.727  81.123  64.222  1.00  5.76              
ATOM   1561  OG  SER A  98     106.623  80.336  64.231  1.00  5.76              
ATOM   1562  HG  SER A  98     106.636  80.280  65.203  1.00  5.76              
ATOM   1563  C   SER A  98     105.072  83.333  65.316  1.00  5.76              
ATOM   1564  O   SER A  98     103.992  83.732  64.884  1.00  5.76              
ATOM   1565  N   GLN A  99     105.368  83.422  66.612  1.00  5.73              
ATOM   1566  H   GLN A  99     106.315  83.183  66.890  1.00  5.73              
ATOM   1567  CA  GLN A  99     104.385  83.502  67.694  1.00  5.73              
ATOM   1568  HA  GLN A  99     103.432  83.101  67.341  1.00  5.73              
ATOM   1569  CB  GLN A  99     104.890  82.585  68.829  1.00  5.73              
ATOM   1570  HB1 GLN A  99     104.485  82.913  69.776  1.00  5.73              
ATOM   1571  HB2 GLN A  99     105.976  82.642  68.917  1.00  5.73              
ATOM   1572  CG  GLN A  99     104.450  81.124  68.647  1.00  5.73              
ATOM   1573  HG1 GLN A  99     103.361  81.102  68.616  1.00  5.73              
ATOM   1574  HG2 GLN A  99     104.764  80.552  69.520  1.00  5.73              
ATOM   1575  CD  GLN A  99     104.998  80.422  67.405  1.00  5.73              
ATOM   1576  OE1 GLN A  99     106.138  80.595  66.991  1.00  5.73              
ATOM   1577  NE2 GLN A  99     104.194  79.608  66.757  1.00  5.73              
ATOM   1578 1HE2 GLN A  99     103.229  79.486  67.050  1.00  5.73              
ATOM   1579 2HE2 GLN A  99     104.578  78.987  66.054  1.00  5.73              
ATOM   1580  C   GLN A  99     104.083  84.949  68.122  1.00  5.73              
ATOM   1581  O   GLN A  99     104.114  85.291  69.298  1.00  5.73              
ATOM   1582  N   SER A 100     103.765  85.835  67.171  1.00  5.76              
ATOM   1583  H   SER A 100     103.724  85.500  66.214  1.00  5.76              
ATOM   1584  CA  SER A 100     103.501  87.257  67.470  1.00  5.76              
ATOM   1585  HA  SER A 100     104.404  87.673  67.918  1.00  5.76              
ATOM   1586  CB  SER A 100     103.212  88.041  66.187  1.00  5.76              
ATOM   1587  HB1 SER A 100     102.871  89.043  66.452  1.00  5.76              
ATOM   1588  HB2 SER A 100     102.423  87.542  65.623  1.00  5.76              
ATOM   1589  OG  SER A 100     104.375  88.160  65.386  1.00  5.76              
ATOM   1590  HG  SER A 100     105.066  87.609  65.789  1.00  5.76              
ATOM   1591  C   SER A 100     102.383  87.524  68.485  1.00  5.76              
ATOM   1592  O   SER A 100     102.454  88.512  69.227  1.00  5.76              
ATOM   1593  N   LYS A 101     101.374  86.638  68.481  1.00  5.72              
ATOM   1594  H   LYS A 101     101.466  85.850  67.856  1.00  5.72              
ATOM   1595  CA  LYS A 101     100.203  86.604  69.373  1.00  5.72              
ATOM   1596  HA  LYS A 101      99.740  87.588  69.437  1.00  5.72              
ATOM   1597  CB  LYS A 101      99.192  85.583  68.806  1.00  5.72              
ATOM   1598  HB1 LYS A 101      98.403  85.396  69.539  1.00  5.72              
ATOM   1599  HB2 LYS A 101      99.706  84.633  68.648  1.00  5.72              
ATOM   1600  CG  LYS A 101      98.552  86.027  67.478  1.00  5.72              
ATOM   1601  HG1 LYS A 101      98.247  85.144  66.923  1.00  5.72              
ATOM   1602  HG2 LYS A 101      99.282  86.562  66.870  1.00  5.72              
ATOM   1603  CD  LYS A 101      97.317  86.911  67.704  1.00  5.72              
ATOM   1604  HD1 LYS A 101      97.572  87.709  68.402  1.00  5.72              
ATOM   1605  HD2 LYS A 101      96.521  86.310  68.150  1.00  5.72              
ATOM   1606  CE  LYS A 101      96.818  87.550  66.402  1.00  5.72              
ATOM   1607  HE1 LYS A 101      97.645  88.101  65.946  1.00  5.72              
ATOM   1608  HE2 LYS A 101      96.027  88.261  66.654  1.00  5.72              
ATOM   1609  NZ  LYS A 101      96.282  86.554  65.446  1.00  5.72              
ATOM   1610  HZ1 LYS A 101      95.530  85.986  65.845  1.00  5.72              
ATOM   1611  HZ2 LYS A 101      95.940  86.944  64.585  1.00  5.72              
ATOM   1612  HZ3 LYS A 101      96.925  85.793  65.214  1.00  5.72              
ATOM   1613  C   LYS A 101     100.558  86.206  70.811  1.00  5.72              
ATOM   1614  O   LYS A 101      99.830  86.603  71.718  1.00  5.72              
ATOM   1615  N   LEU A 102     101.660  85.463  70.996  1.00  5.68              
ATOM   1616  H   LEU A 102     102.254  85.275  70.204  1.00  5.68              
ATOM   1617  CA  LEU A 102     102.013  84.791  72.248  1.00  5.68              
ATOM   1618  HA  LEU A 102     101.218  84.086  72.443  1.00  5.68              
ATOM   1619  CB  LEU A 102     103.299  83.975  72.115  1.00  5.68              
ATOM   1620  HB1 LEU A 102     104.120  84.634  71.835  1.00  5.68              
ATOM   1621  HB2 LEU A 102     103.125  83.244  71.330  1.00  5.68              
ATOM   1622  CG  LEU A 102     103.675  83.217  73.400  1.00  5.68              
ATOM   1623  HG  LEU A 102     103.904  83.920  74.201  1.00  5.68              
ATOM   1624  CD1 LEU A 102     102.559  82.280  73.844  1.00  5.68              
ATOM   1625 1HD1 LEU A 102     102.845  81.821  74.780  1.00  5.68              
ATOM   1626 2HD1 LEU A 102     101.646  82.822  74.042  1.00  5.68              
ATOM   1627 3HD1 LEU A 102     102.377  81.522  73.086  1.00  5.68              
ATOM   1628  CD2 LEU A 102     104.893  82.335  73.148  1.00  5.68              
ATOM   1629 1HD2 LEU A 102     105.166  81.822  74.068  1.00  5.68              
ATOM   1630 2HD2 LEU A 102     104.683  81.612  72.360  1.00  5.68              
ATOM   1631 3HD2 LEU A 102     105.730  82.954  72.849  1.00  5.68              
ATOM   1632  C   LEU A 102     102.015  85.734  73.454  1.00  5.68              
ATOM   1633  O   LEU A 102     102.762  86.713  73.483  1.00  5.68              
ATOM   1634  N   GLU A 103     101.167  85.434  74.447  1.00  5.69              
ATOM   1635  H   GLU A 103     100.624  84.586  74.428  1.00  5.69              
ATOM   1636  CA  GLU A 103     100.967  86.365  75.553  1.00  5.69              
ATOM   1637  HA  GLU A 103     101.325  87.351  75.259  1.00  5.69              
ATOM   1638  CB  GLU A 103      99.478  86.544  75.902  1.00  5.69              
ATOM   1639  HB1 GLU A 103      99.417  87.200  76.772  1.00  5.69              
ATOM   1640  HB2 GLU A 103      99.028  85.586  76.165  1.00  5.69              
ATOM   1641  CG  GLU A 103      98.685  87.190  74.756  1.00  5.69              
ATOM   1642  HG1 GLU A 103      98.402  86.419  74.038  1.00  5.69              
ATOM   1643  HG2 GLU A 103      99.323  87.916  74.243  1.00  5.69              
ATOM   1644  CD  GLU A 103      97.435  87.919  75.264  1.00  5.69              
ATOM   1645  OE1 GLU A 103      96.374  87.265  75.410  1.00  5.69              
ATOM   1646  OE2 GLU A 103      97.539  89.146  75.495  1.00  5.69              
ATOM   1647  C   GLU A 103     101.782  86.012  76.789  1.00  5.69              
ATOM   1648  O   GLU A 103     102.316  86.912  77.444  1.00  5.69              
ATOM   1649  N   GLU A 104     101.939  84.720  77.068  1.00  5.23              
ATOM   1650  H   GLU A 104     101.424  84.033  76.526  1.00  5.23              
ATOM   1651  CA  GLU A 104     102.686  84.240  78.223  1.00  5.23              
ATOM   1652  HA  GLU A 104     103.365  85.008  78.588  1.00  5.23              
ATOM   1653  CB  GLU A 104     101.726  83.826  79.352  1.00  5.23              
ATOM   1654  HB1 GLU A 104     102.323  83.653  80.249  1.00  5.23              
ATOM   1655  HB2 GLU A 104     101.270  82.873  79.077  1.00  5.23              
ATOM   1656  CG  GLU A 104     100.579  84.772  79.710  1.00  5.23              
ATOM   1657  HG1 GLU A 104      99.941  84.942  78.839  1.00  5.23              
ATOM   1658  HG2 GLU A 104     100.974  85.732  80.049  1.00  5.23              
ATOM   1659  CD  GLU A 104      99.769  84.086  80.809  1.00  5.23              
ATOM   1660  OE1 GLU A 104      98.944  83.207  80.454  1.00  5.23              
ATOM   1661  OE2 GLU A 104     100.060  84.353  81.997  1.00  5.23              
ATOM   1662  C   GLU A 104     103.452  82.977  77.882  1.00  5.23              
ATOM   1663  O   GLU A 104     102.936  82.040  77.234  1.00  5.23              
ATOM   1664  N   LEU A 105     104.647  82.925  78.465  1.00  5.20              
ATOM   1665  H   LEU A 105     104.943  83.691  79.063  1.00  5.20              
ATOM   1666  CA  LEU A 105     105.502  81.740  78.374  1.00  5.20              
ATOM   1667  HA  LEU A 105     104.959  80.931  77.900  1.00  5.20              
ATOM   1668  CB  LEU A 105     106.676  82.137  77.471  1.00  5.20              
ATOM   1669  HB1 LEU A 105     107.153  83.016  77.898  1.00  5.20              
ATOM   1670  HB2 LEU A 105     106.267  82.427  76.502  1.00  5.20              
ATOM   1671  CG  LEU A 105     107.746  81.066  77.242  1.00  5.20              
ATOM   1672  HG  LEU A 105     108.240  80.849  78.186  1.00  5.20              
ATOM   1673  CD1 LEU A 105     107.171  79.771  76.665  1.00  5.20              
ATOM   1674 1HD1 LEU A 105     107.981  79.106  76.372  1.00  5.20              
ATOM   1675 2HD1 LEU A 105     106.577  79.267  77.423  1.00  5.20              
ATOM   1676 3HD1 LEU A 105     106.547  79.993  75.801  1.00  5.20              
ATOM   1677  CD2 LEU A 105     108.768  81.619  76.251  1.00  5.20              
ATOM   1678 1HD2 LEU A 105     109.573  80.906  76.096  1.00  5.20              
ATOM   1679 2HD2 LEU A 105     108.290  81.819  75.291  1.00  5.20              
ATOM   1680 3HD2 LEU A 105     109.192  82.546  76.637  1.00  5.20              
ATOM   1681  C   LEU A 105     105.867  81.326  79.797  1.00  5.20              
ATOM   1682  O   LEU A 105     106.106  82.186  80.660  1.00  5.20              
ATOM   1683  N   ASP A 106     105.851  80.010  80.047  1.00  5.27              
ATOM   1684  H   ASP A 106     105.625  79.355  79.310  1.00  5.27              
ATOM   1685  CA  ASP A 106     106.367  79.545  81.346  1.00  5.27              
ATOM   1686  HA  ASP A 106     105.861  80.100  82.131  1.00  5.27              
ATOM   1687  CB  ASP A 106     105.891  78.100  81.431  1.00  5.27              
ATOM   1688  HB1 ASP A 106     106.582  77.473  80.891  1.00  5.27              
ATOM   1689  HB2 ASP A 106     104.920  78.028  80.951  1.00  5.27              
ATOM   1690  CG  ASP A 106     105.722  77.564  82.828  1.00  5.27              
ATOM   1691  OD1 ASP A 106     106.744  77.136  83.391  1.00  5.27              
ATOM   1692  OD2 ASP A 106     104.558  77.562  83.292  1.00  5.27              
ATOM   1693  C   ASP A 106     107.885  79.779  81.515  1.00  5.27              
ATOM   1694  O   ASP A 106     108.356  80.905  81.388  1.00  5.27              
ATOM   1695  N   LEU A 107     108.612  78.705  81.813  1.00  5.63              
ATOM   1696  H   LEU A 107     108.056  77.911  82.110  1.00  5.63              
ATOM   1697  CA  LEU A 107     110.058  78.436  81.779  1.00  5.63              
ATOM   1698  HA  LEU A 107     110.220  77.669  81.044  1.00  5.63              
ATOM   1699  CB  LEU A 107     110.948  79.650  81.363  1.00  5.63              
ATOM   1700  HB1 LEU A 107     111.982  79.364  81.547  1.00  5.63              
ATOM   1701  HB2 LEU A 107     110.751  80.471  82.046  1.00  5.63              
ATOM   1702  CG  LEU A 107     110.876  80.215  79.917  1.00  5.63              
ATOM   1703  HG  LEU A 107     110.173  81.040  79.881  1.00  5.63              
ATOM   1704  CD1 LEU A 107     112.224  80.818  79.507  1.00  5.63              
ATOM   1705 1HD1 LEU A 107     112.494  81.607  80.207  1.00  5.63              
ATOM   1706 2HD1 LEU A 107     112.993  80.048  79.528  1.00  5.63              
ATOM   1707 3HD1 LEU A 107     112.148  81.250  78.509  1.00  5.63              
ATOM   1708  CD2 LEU A 107     110.451  79.232  78.825  1.00  5.63              
ATOM   1709 1HD2 LEU A 107     110.389  79.751  77.874  1.00  5.63              
ATOM   1710 2HD2 LEU A 107     111.176  78.442  78.732  1.00  5.63              
ATOM   1711 3HD2 LEU A 107     109.471  78.820  79.064  1.00  5.63              
ATOM   1712  C   LEU A 107     110.426  77.872  83.173  1.00  5.63              
ATOM   1713  O   LEU A 107     111.378  78.303  83.840  1.00  5.63              
ATOM   1714  N   SER A 108     109.562  76.976  83.674  1.00  5.63              
ATOM   1715  H   SER A 108     108.681  76.846  83.189  1.00  5.63              
ATOM   1716  CA  SER A 108     109.675  76.409  85.016  1.00  5.63              
ATOM   1717  HA  SER A 108     110.197  77.136  85.637  1.00  5.63              
ATOM   1718  CB  SER A 108     108.324  76.176  85.699  1.00  5.63              
ATOM   1719  HB1 SER A 108     108.492  75.691  86.661  1.00  5.63              
ATOM   1720  HB2 SER A 108     107.704  75.524  85.085  1.00  5.63              
ATOM   1721  OG  SER A 108     107.664  77.398  85.938  1.00  5.63              
ATOM   1722  HG  SER A 108     107.194  77.609  85.111  1.00  5.63              
ATOM   1723  C   SER A 108     110.457  75.117  85.089  1.00  5.63              
ATOM   1724  O   SER A 108     110.294  74.242  84.241  1.00  5.63              
ATOM   1725  N   PHE A 109     111.225  75.005  86.174  1.00  5.67              
ATOM   1726  H   PHE A 109     111.218  75.802  86.801  1.00  5.67              
ATOM   1727  CA  PHE A 109     112.162  73.944  86.518  1.00  5.67              
ATOM   1728  HA  PHE A 109     112.965  74.402  87.095  1.00  5.67              
ATOM   1729  CB  PHE A 109     111.491  72.911  87.434  1.00  5.67              
ATOM   1730  HB1 PHE A 109     110.695  72.405  86.885  1.00  5.67              
ATOM   1731  HB2 PHE A 109     111.030  73.433  88.274  1.00  5.67              
ATOM   1732  CG  PHE A 109     112.461  71.885  87.994  1.00  5.67              
ATOM   1733  CD1 PHE A 109     113.424  72.270  88.948  1.00  5.67              
ATOM   1734  HD1 PHE A 109     113.467  73.295  89.290  1.00  5.67              
ATOM   1735  CE1 PHE A 109     114.328  71.323  89.463  1.00  5.67              
ATOM   1736  HE1 PHE A 109     115.060  71.621  90.202  1.00  5.67              
ATOM   1737  CZ  PHE A 109     114.273  69.987  89.025  1.00  5.67              
ATOM   1738  HZ  PHE A 109     114.961  69.255  89.427  1.00  5.67              
ATOM   1739  CE2 PHE A 109     113.319  69.601  88.069  1.00  5.67              
ATOM   1740  HE2 PHE A 109     113.272  68.575  87.728  1.00  5.67              
ATOM   1741  CD2 PHE A 109     112.416  70.548  87.554  1.00  5.67              
ATOM   1742  HD2 PHE A 109     111.689  70.245  86.816  1.00  5.67              
ATOM   1743  C   PHE A 109     112.802  73.334  85.275  1.00  5.67              
ATOM   1744  O   PHE A 109     112.348  72.324  84.735  1.00  5.67              
ATOM   1745  N   ASN A 110     113.816  74.037  84.778  1.00  5.72              
ATOM   1746  H   ASN A 110     114.185  74.811  85.318  1.00  5.72              
ATOM   1747  CA  ASN A 110     114.350  73.827  83.456  1.00  5.72              
ATOM   1748  HA  ASN A 110     114.184  72.785  83.183  1.00  5.72              
ATOM   1749  CB  ASN A 110     113.604  74.689  82.470  1.00  5.72              
ATOM   1750  HB1 ASN A 110     113.826  75.735  82.655  1.00  5.72              
ATOM   1751  HB2 ASN A 110     112.545  74.519  82.613  1.00  5.72              
ATOM   1752  CG  ASN A 110     114.028  74.282  81.076  1.00  5.72              
ATOM   1753  OD1 ASN A 110     114.806  74.928  80.397  1.00  5.72              
ATOM   1754  ND2 ASN A 110     113.529  73.157  80.641  1.00  5.72              
ATOM   1755 1HD2 ASN A 110     112.863  72.662  81.227  1.00  5.72              
ATOM   1756 2HD2 ASN A 110     113.872  72.736  79.791  1.00  5.72              
ATOM   1757  C   ASN A 110     115.856  74.096  83.360  1.00  5.72              
ATOM   1758  O   ASN A 110     116.334  75.224  83.395  1.00  5.72              
ATOM   1759  N   ASN A 111     116.629  73.047  83.146  1.00  5.62              
ATOM   1760  H   ASN A 111     116.222  72.128  83.186  1.00  5.62              
ATOM   1761  CA  ASN A 111     118.002  73.188  82.682  1.00  5.62              
ATOM   1762  HA  ASN A 111     118.608  73.634  83.457  1.00  5.62              
ATOM   1763  CB  ASN A 111     118.496  71.740  82.466  1.00  5.62              
ATOM   1764  HB1 ASN A 111     117.767  71.221  81.847  1.00  5.62              
ATOM   1765  HB2 ASN A 111     118.553  71.230  83.428  1.00  5.62              
ATOM   1766  CG  ASN A 111     119.846  71.591  81.781  1.00  5.62              
ATOM   1767  OD1 ASN A 111     120.726  72.437  81.858  1.00  5.62              
ATOM   1768  ND2 ASN A 111     120.053  70.477  81.113  1.00  5.62              
ATOM   1769 1HD2 ASN A 111     119.318  69.804  80.994  1.00  5.62              
ATOM   1770 2HD2 ASN A 111     120.941  70.386  80.655  1.00  5.62              
ATOM   1771  C   ASN A 111     118.115  74.004  81.378  1.00  5.62              
ATOM   1772  O   ASN A 111     117.336  73.786  80.460  1.00  5.62              
ATOM   1773  N   LEU A 112     119.095  74.904  81.303  1.00  5.76              
ATOM   1774  H   LEU A 112     119.706  74.978  82.100  1.00  5.76              
ATOM   1775  CA  LEU A 112     119.399  75.754  80.152  1.00  5.76              
ATOM   1776  HA  LEU A 112     119.393  75.131  79.256  1.00  5.76              
ATOM   1777  CB  LEU A 112     118.293  76.809  79.994  1.00  5.76              
ATOM   1778  HB1 LEU A 112     118.048  77.159  80.988  1.00  5.76              
ATOM   1779  HB2 LEU A 112     117.410  76.309  79.591  1.00  5.76              
ATOM   1780  CG  LEU A 112     118.612  78.035  79.125  1.00  5.76              
ATOM   1781  HG  LEU A 112     119.258  78.702  79.689  1.00  5.76              
ATOM   1782  CD1 LEU A 112     119.302  77.679  77.808  1.00  5.76              
ATOM   1783 1HD1 LEU A 112     119.489  78.602  77.264  1.00  5.76              
ATOM   1784 2HD1 LEU A 112     120.265  77.212  77.979  1.00  5.76              
ATOM   1785 3HD1 LEU A 112     118.677  77.009  77.229  1.00  5.76              
ATOM   1786  CD2 LEU A 112     117.329  78.801  78.788  1.00  5.76              
ATOM   1787 1HD2 LEU A 112     117.564  79.653  78.152  1.00  5.76              
ATOM   1788 2HD2 LEU A 112     116.621  78.152  78.276  1.00  5.76              
ATOM   1789 3HD2 LEU A 112     116.878  79.174  79.705  1.00  5.76              
ATOM   1790  C   LEU A 112     120.812  76.311  80.344  1.00  5.76              
ATOM   1791  O   LEU A 112     121.031  77.319  81.014  1.00  5.76              
ATOM   1792  N   LYS A 113     121.797  75.594  79.793  1.00  5.73              
ATOM   1793  H   LYS A 113     121.548  74.704  79.380  1.00  5.73              
ATOM   1794  CA  LYS A 113     123.215  75.957  79.919  1.00  5.73              
ATOM   1795  HA  LYS A 113     123.367  76.295  80.945  1.00  5.73              
ATOM   1796  CB  LYS A 113     124.083  74.700  79.677  1.00  5.73              
ATOM   1797  HB1 LYS A 113     124.417  74.683  78.638  1.00  5.73              
ATOM   1798  HB2 LYS A 113     123.469  73.809  79.825  1.00  5.73              
ATOM   1799  CG  LYS A 113     125.307  74.537  80.601  1.00  5.73              
ATOM   1800  HG1 LYS A 113     125.827  73.632  80.285  1.00  5.73              
ATOM   1801  HG2 LYS A 113     124.966  74.371  81.625  1.00  5.73              
ATOM   1802  CD  LYS A 113     126.319  75.692  80.579  1.00  5.73              
ATOM   1803  HD1 LYS A 113     126.320  76.149  79.590  1.00  5.73              
ATOM   1804  HD2 LYS A 113     127.319  75.291  80.758  1.00  5.73              
ATOM   1805  CE  LYS A 113     126.020  76.735  81.666  1.00  5.73              
ATOM   1806  HE1 LYS A 113     126.469  76.409  82.609  1.00  5.73              
ATOM   1807  HE2 LYS A 113     124.940  76.794  81.822  1.00  5.73              
ATOM   1808  NZ  LYS A 113     126.520  78.076  81.288  1.00  5.73              
ATOM   1809  HZ1 LYS A 113     125.952  78.436  80.522  1.00  5.73              
ATOM   1810  HZ2 LYS A 113     126.443  78.700  82.089  1.00  5.73              
ATOM   1811  HZ3 LYS A 113     127.483  78.038  80.992  1.00  5.73              
ATOM   1812  C   LYS A 113     123.628  77.120  79.009  1.00  5.73              
ATOM   1813  O   LYS A 113     124.382  77.993  79.438  1.00  5.73              
ATOM   1814  N   ASN A 114     123.126  77.145  77.773  1.00  5.72              
ATOM   1815  H   ASN A 114     122.489  76.413  77.508  1.00  5.72              
ATOM   1816  CA  ASN A 114     123.603  78.025  76.706  1.00  5.72              
ATOM   1817  HA  ASN A 114     124.360  78.712  77.094  1.00  5.72              
ATOM   1818  CB  ASN A 114     124.270  77.182  75.597  1.00  5.72              
ATOM   1819  HB1 ASN A 114     124.624  77.849  74.811  1.00  5.72              
ATOM   1820  HB2 ASN A 114     123.523  76.522  75.156  1.00  5.72              
ATOM   1821  CG  ASN A 114     125.450  76.339  76.055  1.00  5.72              
ATOM   1822  OD1 ASN A 114     126.061  76.574  77.084  1.00  5.72              
ATOM   1823  ND2 ASN A 114     125.784  75.299  75.326  1.00  5.72              
ATOM   1824 1HD2 ASN A 114     125.296  75.086  74.474  1.00  5.72              
ATOM   1825 2HD2 ASN A 114     126.572  74.767  75.650  1.00  5.72              
ATOM   1826  C   ASN A 114     122.442  78.867  76.155  1.00  5.72              
ATOM   1827  O   ASN A 114     121.613  78.391  75.378  1.00  5.72              
ATOM   1828  N   ILE A 115     122.377  80.115  76.613  1.00  5.70              
ATOM   1829  H   ILE A 115     123.102  80.423  77.241  1.00  5.70              
ATOM   1830  CA  ILE A 115     121.460  81.139  76.110  1.00  5.70              
ATOM   1831  HA  ILE A 115     120.488  80.685  75.918  1.00  5.70              
ATOM   1832  CB  ILE A 115     121.287  82.251  77.188  1.00  5.70              
ATOM   1833  HB  ILE A 115     122.278  82.567  77.523  1.00  5.70              
ATOM   1834  CG2 ILE A 115     120.567  83.511  76.665  1.00  5.70              
ATOM   1835 1HG2 ILE A 115     120.425  84.231  77.472  1.00  5.70              
ATOM   1836 2HG2 ILE A 115     121.175  84.014  75.913  1.00  5.70              
ATOM   1837 3HG2 ILE A 115     119.593  83.254  76.248  1.00  5.70              
ATOM   1838  CG1 ILE A 115     120.481  81.780  78.428  1.00  5.70              
ATOM   1839 1HG1 ILE A 115     119.510  81.400  78.108  1.00  5.70              
ATOM   1840 2HG1 ILE A 115     120.301  82.642  79.072  1.00  5.70              
ATOM   1841  CD1 ILE A 115     121.160  80.721  79.306  1.00  5.70              
ATOM   1842  HD1 ILE A 115     121.109  79.742  78.837  1.00  5.70              
ATOM   1843  HD2 ILE A 115     122.202  80.984  79.458  1.00  5.70              
ATOM   1844  HD3 ILE A 115     120.656  80.671  80.272  1.00  5.70              
ATOM   1845  C   ILE A 115     122.012  81.666  74.781  1.00  5.70              
ATOM   1846  O   ILE A 115     123.213  81.597  74.528  1.00  5.70              
ATOM   1847  N   SER A 116     121.151  82.251  73.947  1.00  5.80              
ATOM   1848  H   SER A 116     120.187  82.343  74.230  1.00  5.80              
ATOM   1849  CA  SER A 116     121.574  82.987  72.758  1.00  5.80              
ATOM   1850  HA  SER A 116     122.641  83.200  72.845  1.00  5.80              
ATOM   1851  CB  SER A 116     121.404  82.143  71.486  1.00  5.80              
ATOM   1852  HB1 SER A 116     121.874  81.168  71.634  1.00  5.80              
ATOM   1853  HB2 SER A 116     121.914  82.646  70.663  1.00  5.80              
ATOM   1854  OG  SER A 116     120.050  81.963  71.128  1.00  5.80              
ATOM   1855  HG  SER A 116     119.611  81.434  71.802  1.00  5.80              
ATOM   1856  C   SER A 116     120.863  84.338  72.666  1.00  5.80              
ATOM   1857  O   SER A 116     119.668  84.456  72.940  1.00  5.80              
ATOM   1858  N   CYS A 117     121.617  85.371  72.292  1.00  5.87              
ATOM   1859  H   CYS A 117     122.602  85.213  72.144  1.00  5.87              
ATOM   1860  CA  CYS A 117     121.188  86.771  72.327  1.00  5.87              
ATOM   1861  HA  CYS A 117     120.710  86.957  73.291  1.00  5.87              
ATOM   1862  CB  CYS A 117     122.431  87.669  72.241  1.00  5.87              
ATOM   1863  HB1 CYS A 117     122.134  88.712  72.382  1.00  5.87              
ATOM   1864  HB2 CYS A 117     122.890  87.573  71.256  1.00  5.87              
ATOM   1865  SG  CYS A 117     123.633  87.207  73.526  1.00  5.87              
ATOM   1866  HG  CYS A 117     122.952  87.677  74.583  1.00  5.87              
ATOM   1867  C   CYS A 117     120.146  87.162  71.256  1.00  5.87              
ATOM   1868  O   CYS A 117     119.829  88.337  71.092  1.00  5.87              
ATOM   1869  N   GLN A 118     119.601  86.187  70.526  1.00  5.86              
ATOM   1870  H   GLN A 118     119.909  85.246  70.722  1.00  5.86              
ATOM   1871  CA  GLN A 118     118.415  86.335  69.680  1.00  5.86              
ATOM   1872  HA  GLN A 118     117.787  87.121  70.094  1.00  5.86              
ATOM   1873  CB  GLN A 118     118.795  86.696  68.220  1.00  5.86              
ATOM   1874  HB1 GLN A 118     117.997  86.381  67.547  1.00  5.86              
ATOM   1875  HB2 GLN A 118     119.697  86.153  67.933  1.00  5.86              
ATOM   1876  CG  GLN A 118     118.996  88.200  67.962  1.00  5.86              
ATOM   1877  HG1 GLN A 118     119.242  88.348  66.911  1.00  5.86              
ATOM   1878  HG2 GLN A 118     119.828  88.577  68.555  1.00  5.86              
ATOM   1879  CD  GLN A 118     117.727  88.991  68.273  1.00  5.86              
ATOM   1880  OE1 GLN A 118     116.805  89.076  67.475  1.00  5.86              
ATOM   1881  NE2 GLN A 118     117.609  89.506  69.471  1.00  5.86              
ATOM   1882 1HE2 GLN A 118     118.348  89.381  70.149  1.00  5.86              
ATOM   1883 2HE2 GLN A 118     116.687  89.809  69.786  1.00  5.86              
ATOM   1884  C   GLN A 118     117.532  85.066  69.784  1.00  5.86              
ATOM   1885  O   GLN A 118     117.146  84.443  68.790  1.00  5.86              
ATOM   1886  N   TRP A 119     117.260  84.629  71.020  1.00  5.80              
ATOM   1887  H   TRP A 119     117.719  85.065  71.808  1.00  5.80              
ATOM   1888  CA  TRP A 119     116.301  83.550  71.273  1.00  5.80              
ATOM   1889  HA  TRP A 119     116.469  82.770  70.528  1.00  5.80              
ATOM   1890  CB  TRP A 119     116.545  82.909  72.655  1.00  5.80              
ATOM   1891  HB1 TRP A 119     116.419  83.675  73.422  1.00  5.80              
ATOM   1892  HB2 TRP A 119     117.579  82.570  72.698  1.00  5.80              
ATOM   1893  CG  TRP A 119     115.656  81.741  73.010  1.00  5.80              
ATOM   1894  CD1 TRP A 119     115.036  80.924  72.126  1.00  5.80              
ATOM   1895  HD1 TRP A 119     115.116  81.007  71.049  1.00  5.80              
ATOM   1896  NE1 TRP A 119     114.255  80.004  72.789  1.00  5.80              
ATOM   1897  HE1 TRP A 119     113.643  79.352  72.316  1.00  5.80              
ATOM   1898  CE2 TRP A 119     114.321  80.180  74.151  1.00  5.80              
ATOM   1899  CZ2 TRP A 119     113.669  79.551  75.220  1.00  5.80              
ATOM   1900  HZ2 TRP A 119     112.948  78.770  75.034  1.00  5.80              
ATOM   1901  CH2 TRP A 119     113.987  79.937  76.532  1.00  5.80              
ATOM   1902  HH2 TRP A 119     113.506  79.450  77.366  1.00  5.80              
ATOM   1903  CZ3 TRP A 119     114.957  80.932  76.752  1.00  5.80              
ATOM   1904  HZ3 TRP A 119     115.207  81.220  77.764  1.00  5.80              
ATOM   1905  CE3 TRP A 119     115.575  81.587  75.665  1.00  5.80              
ATOM   1906  HE3 TRP A 119     116.275  82.388  75.850  1.00  5.80              
ATOM   1907  CD2 TRP A 119     115.257  81.245  74.331  1.00  5.80              
ATOM   1908  C   TRP A 119     114.829  83.981  71.135  1.00  5.80              
ATOM   1909  O   TRP A 119     114.053  83.324  70.442  1.00  5.80              
ATOM   1910  N   PHE A 120     114.440  85.078  71.792  1.00  5.79              
ATOM   1911  H   PHE A 120     115.138  85.595  72.303  1.00  5.79              
ATOM   1912  CA  PHE A 120     113.043  85.497  72.001  1.00  5.79              
ATOM   1913  HA  PHE A 120     112.425  84.610  72.112  1.00  5.79              
ATOM   1914  CB  PHE A 120     112.981  86.301  73.312  1.00  5.79              
ATOM   1915  HB1 PHE A 120     112.003  86.770  73.411  1.00  5.79              
ATOM   1916  HB2 PHE A 120     113.708  87.114  73.263  1.00  5.79              
ATOM   1917  CG  PHE A 120     113.215  85.475  74.567  1.00  5.79              
ATOM   1918  CD1 PHE A 120     114.233  85.831  75.470  1.00  5.79              
ATOM   1919  HD1 PHE A 120     114.860  86.685  75.263  1.00  5.79              
ATOM   1920  CE1 PHE A 120     114.418  85.099  76.656  1.00  5.79              
ATOM   1921  HE1 PHE A 120     115.189  85.392  77.353  1.00  5.79              
ATOM   1922  CZ  PHE A 120     113.586  84.004  76.944  1.00  5.79              
ATOM   1923  HZ  PHE A 120     113.717  83.446  77.860  1.00  5.79              
ATOM   1924  CE2 PHE A 120     112.578  83.633  76.037  1.00  5.79              
ATOM   1925  HE2 PHE A 120     111.937  82.790  76.256  1.00  5.79              
ATOM   1926  CD2 PHE A 120     112.390  84.368  74.856  1.00  5.79              
ATOM   1927  HD2 PHE A 120     111.596  84.087  74.181  1.00  5.79              
ATOM   1928  C   PHE A 120     112.417  86.283  70.828  1.00  5.79              
ATOM   1929  O   PHE A 120     111.321  86.840  70.936  1.00  5.79              
ATOM   1930  N   SER A 121     113.108  86.346  69.698  1.00  5.89              
ATOM   1931  H   SER A 121     113.992  85.860  69.643  1.00  5.89              
ATOM   1932  CA  SER A 121     112.746  87.174  68.555  1.00  5.89              
ATOM   1933  HA  SER A 121     112.826  88.217  68.860  1.00  5.89              
ATOM   1934  CB  SER A 121     113.768  86.923  67.433  1.00  5.89              
ATOM   1935  HB1 SER A 121     113.692  87.707  66.680  1.00  5.89              
ATOM   1936  HB2 SER A 121     113.542  85.965  66.963  1.00  5.89              
ATOM   1937  OG  SER A 121     115.097  86.861  67.929  1.00  5.89              
ATOM   1938  HG  SER A 121     115.517  87.733  67.824  1.00  5.89              
ATOM   1939  C   SER A 121     111.336  86.900  68.014  1.00  5.89              
ATOM   1940  O   SER A 121     110.937  85.754  67.804  1.00  5.89              
ATOM   1941  N   ASN A 122     110.616  87.985  67.716  1.00  5.91              
ATOM   1942  H   ASN A 122     111.063  88.868  67.907  1.00  5.91              
ATOM   1943  CA  ASN A 122     109.231  88.055  67.232  1.00  5.91              
ATOM   1944  HA  ASN A 122     109.144  89.091  66.902  1.00  5.91              
ATOM   1945  CB  ASN A 122     108.965  87.194  65.979  1.00  5.91              
ATOM   1946  HB1 ASN A 122     108.697  86.190  66.304  1.00  5.91              
ATOM   1947  HB2 ASN A 122     109.855  87.143  65.351  1.00  5.91              
ATOM   1948  CG  ASN A 122     107.822  87.757  65.143  1.00  5.91              
ATOM   1949  OD1 ASN A 122     107.619  88.954  65.035  1.00  5.91              
ATOM   1950  ND2 ASN A 122     107.000  86.947  64.528  1.00  5.91              
ATOM   1951 1HD2 ASN A 122     107.276  85.975  64.448  1.00  5.91              
ATOM   1952 2HD2 ASN A 122     106.380  87.351  63.852  1.00  5.91              
ATOM   1953  C   ASN A 122     108.123  87.928  68.301  1.00  5.91              
ATOM   1954  O   ASN A 122     106.942  88.003  67.953  1.00  5.91              
ATOM   1955  N   LEU A 123     108.462  87.837  69.593  1.00  5.88              
ATOM   1956  H   LEU A 123     109.444  87.740  69.831  1.00  5.88              
ATOM   1957  CA  LEU A 123     107.511  87.772  70.714  1.00  5.88              
ATOM   1958  HA  LEU A 123     106.707  87.096  70.422  1.00  5.88              
ATOM   1959  CB  LEU A 123     108.218  87.153  71.940  1.00  5.88              
ATOM   1960  HB1 LEU A 123     107.574  87.265  72.809  1.00  5.88              
ATOM   1961  HB2 LEU A 123     109.134  87.709  72.147  1.00  5.88              
ATOM   1962  CG  LEU A 123     108.533  85.650  71.821  1.00  5.88              
ATOM   1963  HG  LEU A 123     109.226  85.466  71.003  1.00  5.88              
ATOM   1964  CD1 LEU A 123     109.152  85.153  73.127  1.00  5.88              
ATOM   1965 1HD1 LEU A 123     109.429  84.104  73.027  1.00  5.88              
ATOM   1966 2HD1 LEU A 123     110.040  85.739  73.350  1.00  5.88              
ATOM   1967 3HD1 LEU A 123     108.441  85.263  73.946  1.00  5.88              
ATOM   1968  CD2 LEU A 123     107.271  84.827  71.570  1.00  5.88              
ATOM   1969 1HD2 LEU A 123     107.482  83.776  71.740  1.00  5.88              
ATOM   1970 2HD2 LEU A 123     106.483  85.145  72.251  1.00  5.88              
ATOM   1971 3HD2 LEU A 123     106.940  84.946  70.539  1.00  5.88              
ATOM   1972  C   LEU A 123     106.775  89.086  71.072  1.00  5.88              
ATOM   1973  O   LEU A 123     106.581  89.455  72.229  1.00  5.88              
ATOM   1974  N   ARG A 124     106.313  89.806  70.051  1.00  5.82              
ATOM   1975  H   ARG A 124     106.443  89.386  69.139  1.00  5.82              
ATOM   1976  CA  ARG A 124     105.731  91.157  70.125  1.00  5.82              
ATOM   1977  HA  ARG A 124     106.482  91.809  70.574  1.00  5.82              
ATOM   1978  CB  ARG A 124     105.509  91.605  68.676  1.00  5.82              
ATOM   1979  HB1 ARG A 124     104.818  90.903  68.205  1.00  5.82              
ATOM   1980  HB2 ARG A 124     106.480  91.531  68.186  1.00  5.82              
ATOM   1981  CG  ARG A 124     104.985  93.034  68.450  1.00  5.82              
ATOM   1982  HG1 ARG A 124     105.535  93.719  69.098  1.00  5.82              
ATOM   1983  HG2 ARG A 124     103.928  93.083  68.715  1.00  5.82              
ATOM   1984  CD  ARG A 124     105.164  93.506  66.992  1.00  5.82              
ATOM   1985  HD1 ARG A 124     106.227  93.513  66.745  1.00  5.82              
ATOM   1986  HD2 ARG A 124     104.814  94.538  66.928  1.00  5.82              
ATOM   1987  NE  ARG A 124     104.415  92.693  66.003  1.00  5.82              
ATOM   1988  HE  ARG A 124     103.515  93.046  65.727  1.00  5.82              
ATOM   1989  CZ  ARG A 124     104.808  91.564  65.435  1.00  5.82              
ATOM   1990  NH1 ARG A 124     104.046  90.930  64.594  1.00  5.82              
ATOM   1991 1HH1 ARG A 124     103.173  91.311  64.282  1.00  5.82              
ATOM   1992 2HH1 ARG A 124     104.287  89.966  64.388  1.00  5.82              
ATOM   1993  NH2 ARG A 124     105.962  91.035  65.694  1.00  5.82              
ATOM   1994 1HH2 ARG A 124     106.574  91.483  66.345  1.00  5.82              
ATOM   1995 2HH2 ARG A 124     106.254  90.160  65.273  1.00  5.82              
ATOM   1996  C   ARG A 124     104.488  91.336  71.004  1.00  5.82              
ATOM   1997  O   ARG A 124     104.174  92.482  71.306  1.00  5.82              
ATOM   1998  N   SER A 125     103.817  90.275  71.464  1.00  5.76              
ATOM   1999  H   SER A 125     104.085  89.349  71.168  1.00  5.76              
ATOM   2000  CA  SER A 125     102.753  90.412  72.482  1.00  5.76              
ATOM   2001  HA  SER A 125     102.522  91.464  72.646  1.00  5.76              
ATOM   2002  CB  SER A 125     101.480  89.741  71.954  1.00  5.76              
ATOM   2003  HB1 SER A 125     100.673  89.826  72.676  1.00  5.76              
ATOM   2004  HB2 SER A 125     101.670  88.683  71.771  1.00  5.76              
ATOM   2005  OG  SER A 125     101.079  90.375  70.762  1.00  5.76              
ATOM   2006  HG  SER A 125     101.584  89.929  70.067  1.00  5.76              
ATOM   2007  C   SER A 125     103.069  89.831  73.865  1.00  5.76              
ATOM   2008  O   SER A 125     102.136  89.707  74.662  1.00  5.76              
ATOM   2009  N   LEU A 126     104.326  89.488  74.169  1.00  5.73              
ATOM   2010  H   LEU A 126     105.054  89.603  73.475  1.00  5.73              
ATOM   2011  CA  LEU A 126     104.714  88.923  75.463  1.00  5.73              
ATOM   2012  HA  LEU A 126     104.049  88.077  75.650  1.00  5.73              
ATOM   2013  CB  LEU A 126     106.153  88.386  75.390  1.00  5.73              
ATOM   2014  HB1 LEU A 126     106.835  89.227  75.253  1.00  5.73              
ATOM   2015  HB2 LEU A 126     106.242  87.734  74.524  1.00  5.73              
ATOM   2016  CG  LEU A 126     106.563  87.591  76.646  1.00  5.73              
ATOM   2017  HG  LEU A 126     106.289  88.140  77.546  1.00  5.73              
ATOM   2018  CD1 LEU A 126     105.911  86.208  76.693  1.00  5.73              
ATOM   2019 1HD1 LEU A 126     106.256  85.672  77.576  1.00  5.73              
ATOM   2020 2HD1 LEU A 126     104.829  86.304  76.756  1.00  5.73              
ATOM   2021 3HD1 LEU A 126     106.170  85.637  75.803  1.00  5.73              
ATOM   2022  CD2 LEU A 126     108.074  87.395  76.667  1.00  5.73              
ATOM   2023 1HD2 LEU A 126     108.355  86.851  77.561  1.00  5.73              
ATOM   2024 2HD2 LEU A 126     108.392  86.840  75.785  1.00  5.73              
ATOM   2025 3HD2 LEU A 126     108.574  88.364  76.662  1.00  5.73              
ATOM   2026  C   LEU A 126     104.554  89.912  76.615  1.00  5.73              
ATOM   2027  O   LEU A 126     105.189  90.969  76.624  1.00  5.73              
ATOM   2028  N   LYS A 127     103.761  89.525  77.621  1.00  5.72              
ATOM   2029  H   LYS A 127     103.258  88.648  77.512  1.00  5.72              
ATOM   2030  CA  LYS A 127     103.511  90.336  78.820  1.00  5.72              
ATOM   2031  HA  LYS A 127     104.129  91.223  78.784  1.00  5.72              
ATOM   2032  CB  LYS A 127     102.036  90.773  78.900  1.00  5.72              
ATOM   2033  HB1 LYS A 127     101.897  91.363  79.808  1.00  5.72              
ATOM   2034  HB2 LYS A 127     101.412  89.882  79.000  1.00  5.72              
ATOM   2035  CG  LYS A 127     101.563  91.629  77.719  1.00  5.72              
ATOM   2036  HG1 LYS A 127     102.383  91.775  77.019  1.00  5.72              
ATOM   2037  HG2 LYS A 127     101.242  92.607  78.081  1.00  5.72              
ATOM   2038  CD  LYS A 127     100.401  90.953  76.989  1.00  5.72              
ATOM   2039  HD1 LYS A 127      99.522  90.898  77.634  1.00  5.72              
ATOM   2040  HD2 LYS A 127     100.702  89.934  76.734  1.00  5.72              
ATOM   2041  CE  LYS A 127     100.066  91.736  75.718  1.00  5.72              
ATOM   2042  HE1 LYS A 127     100.991  92.155  75.311  1.00  5.72              
ATOM   2043  HE2 LYS A 127      99.389  92.559  75.966  1.00  5.72              
ATOM   2044  NZ  LYS A 127      99.466  90.833  74.719  1.00  5.72              
ATOM   2045  HZ1 LYS A 127      99.195  91.307  73.874  1.00  5.72              
ATOM   2046  HZ2 LYS A 127     100.130  90.092  74.508  1.00  5.72              
ATOM   2047  HZ3 LYS A 127      98.638  90.366  75.102  1.00  5.72              
ATOM   2048  C   LYS A 127     103.851  89.643  80.115  1.00  5.72              
ATOM   2049  O   LYS A 127     104.049  90.362  81.078  1.00  5.72              
ATOM   2050  N   HIS A 128     103.961  88.326  80.178  1.00  5.24              
ATOM   2051  H   HIS A 128     103.773  87.771  79.354  1.00  5.24              
ATOM   2052  CA  HIS A 128     104.423  87.630  81.381  1.00  5.24              
ATOM   2053  HA  HIS A 128     104.939  88.314  82.043  1.00  5.24              
ATOM   2054  CB  HIS A 128     103.226  87.031  82.141  1.00  5.24              
ATOM   2055  HB1 HIS A 128     102.661  86.387  81.468  1.00  5.24              
ATOM   2056  HB2 HIS A 128     102.572  87.835  82.478  1.00  5.24              
ATOM   2057  CG  HIS A 128     103.645  86.214  83.340  1.00  5.24              
ATOM   2058  ND1 HIS A 128     104.660  86.571  84.229  1.00  5.24              
ATOM   2059  CE1 HIS A 128     104.768  85.560  85.101  1.00  5.24              
ATOM   2060  HE1 HIS A 128     105.478  85.518  85.916  1.00  5.24              
ATOM   2061  NE2 HIS A 128     103.879  84.598  84.811  1.00  5.24              
ATOM   2062  HE2 HIS A 128     103.795  83.728  85.328  1.00  5.24              
ATOM   2063  CD2 HIS A 128     103.159  84.991  83.700  1.00  5.24              
ATOM   2064  HD2 HIS A 128     102.364  84.449  83.201  1.00  5.24              
ATOM   2065  C   HIS A 128     105.385  86.528  80.968  1.00  5.24              
ATOM   2066  O   HIS A 128     105.149  85.827  79.984  1.00  5.24              
ATOM   2067  N   LEU A 129     106.456  86.380  81.734  1.00  5.24              
ATOM   2068  H   LEU A 129     106.543  86.980  82.549  1.00  5.24              
ATOM   2069  CA  LEU A 129     107.499  85.401  81.477  1.00  5.24              
ATOM   2070  HA  LEU A 129     107.097  84.605  80.848  1.00  5.24              
ATOM   2071  CB  LEU A 129     108.619  86.138  80.717  1.00  5.24              
ATOM   2072  HB1 LEU A 129     109.047  86.884  81.386  1.00  5.24              
ATOM   2073  HB2 LEU A 129     108.167  86.670  79.878  1.00  5.24              
ATOM   2074  CG  LEU A 129     109.756  85.267  80.164  1.00  5.24              
ATOM   2075  HG  LEU A 129     110.250  84.763  80.993  1.00  5.24              
ATOM   2076  CD1 LEU A 129     109.284  84.212  79.164  1.00  5.24              
ATOM   2077 1HD1 LEU A 129     110.143  83.665  78.776  1.00  5.24              
ATOM   2078 2HD1 LEU A 129     108.631  83.498  79.665  1.00  5.24              
ATOM   2079 3HD1 LEU A 129     108.752  84.686  78.341  1.00  5.24              
ATOM   2080  CD2 LEU A 129     110.779  86.160  79.453  1.00  5.24              
ATOM   2081 1HD2 LEU A 129     111.608  85.546  79.104  1.00  5.24              
ATOM   2082 2HD2 LEU A 129     110.333  86.659  78.594  1.00  5.24              
ATOM   2083 3HD2 LEU A 129     111.155  86.915  80.141  1.00  5.24              
ATOM   2084  C   LEU A 129     107.936  84.798  82.807  1.00  5.24              
ATOM   2085  O   LEU A 129     108.302  85.531  83.736  1.00  5.24              
ATOM   2086  N   ASN A 130     107.870  83.468  82.907  1.00  5.23              
ATOM   2087  H   ASN A 130     107.605  82.910  82.098  1.00  5.23              
ATOM   2088  CA  ASN A 130     107.877  82.800  84.213  1.00  5.23              
ATOM   2089  HA  ASN A 130     107.941  83.547  85.003  1.00  5.23              
ATOM   2090  CB  ASN A 130     106.517  82.101  84.361  1.00  5.23              
ATOM   2091  HB1 ASN A 130     106.517  81.174  83.799  1.00  5.23              
ATOM   2092  HB2 ASN A 130     105.730  82.738  83.963  1.00  5.23              
ATOM   2093  CG  ASN A 130     106.185  81.795  85.801  1.00  5.23              
ATOM   2094  OD1 ASN A 130     105.379  82.477  86.415  1.00  5.23              
ATOM   2095  ND2 ASN A 130     106.807  80.793  86.370  1.00  5.23              
ATOM   2096 1HD2 ASN A 130     107.503  80.272  85.853  1.00  5.23              
ATOM   2097 2HD2 ASN A 130     106.662  80.674  87.358  1.00  5.23              
ATOM   2098  C   ASN A 130     109.081  81.853  84.394  1.00  5.23              
ATOM   2099  O   ASN A 130     108.971  80.626  84.253  1.00  5.23              
ATOM   2100  N   ILE A 131     110.236  82.446  84.725  1.00  5.71              
ATOM   2101  H   ILE A 131     110.249  83.445  84.907  1.00  5.71              
ATOM   2102  CA  ILE A 131     111.535  81.756  84.689  1.00  5.71              
ATOM   2103  HA  ILE A 131     111.497  80.898  84.019  1.00  5.71              
ATOM   2104  CB  ILE A 131     112.591  82.772  84.167  1.00  5.71              
ATOM   2105  HB  ILE A 131     112.693  83.575  84.898  1.00  5.71              
ATOM   2106  CG2 ILE A 131     113.971  82.121  84.029  1.00  5.71              
ATOM   2107 1HG2 ILE A 131     114.232  81.600  84.949  1.00  5.71              
ATOM   2108 2HG2 ILE A 131     113.959  81.430  83.188  1.00  5.71              
ATOM   2109 3HG2 ILE A 131     114.732  82.884  83.861  1.00  5.71              
ATOM   2110  CG1 ILE A 131     112.144  83.417  82.829  1.00  5.71              
ATOM   2111 1HG1 ILE A 131     111.277  84.050  83.020  1.00  5.71              
ATOM   2112 2HG1 ILE A 131     111.837  82.633  82.139  1.00  5.71              
ATOM   2113  CD1 ILE A 131     113.188  84.299  82.133  1.00  5.71              
ATOM   2114  HD1 ILE A 131     113.571  85.036  82.835  1.00  5.71              
ATOM   2115  HD2 ILE A 131     114.008  83.691  81.754  1.00  5.71              
ATOM   2116  HD3 ILE A 131     112.726  84.816  81.293  1.00  5.71              
ATOM   2117  C   ILE A 131     111.845  81.272  86.122  1.00  5.71              
ATOM   2118  O   ILE A 131     112.323  82.016  86.999  1.00  5.71              
ATOM   2119  N   LEU A 132     111.494  80.011  86.386  1.00  5.65              
ATOM   2120  H   LEU A 132     111.120  79.461  85.618  1.00  5.65              
ATOM   2121  CA  LEU A 132     111.297  79.525  87.759  1.00  5.65              
ATOM   2122  HA  LEU A 132     111.659  80.284  88.451  1.00  5.65              
ATOM   2123  CB  LEU A 132     109.789  79.376  88.034  1.00  5.65              
ATOM   2124  HB1 LEU A 132     109.383  78.649  87.335  1.00  5.65              
ATOM   2125  HB2 LEU A 132     109.309  80.335  87.835  1.00  5.65              
ATOM   2126  CG  LEU A 132     109.426  78.933  89.466  1.00  5.65              
ATOM   2127  HG  LEU A 132     109.821  77.937  89.658  1.00  5.65              
ATOM   2128  CD1 LEU A 132     109.973  79.890  90.531  1.00  5.65              
ATOM   2129 1HD1 LEU A 132     109.588  79.606  91.510  1.00  5.65              
ATOM   2130 2HD1 LEU A 132     111.059  79.839  90.572  1.00  5.65              
ATOM   2131 3HD1 LEU A 132     109.652  80.909  90.310  1.00  5.65              
ATOM   2132  CD2 LEU A 132     107.906  78.879  89.629  1.00  5.65              
ATOM   2133 1HD2 LEU A 132     107.653  78.475  90.608  1.00  5.65              
ATOM   2134 2HD2 LEU A 132     107.484  79.880  89.531  1.00  5.65              
ATOM   2135 3HD2 LEU A 132     107.481  78.234  88.859  1.00  5.65              
ATOM   2136  C   LEU A 132     112.122  78.275  88.054  1.00  5.65              
ATOM   2137  O   LEU A 132     111.628  77.158  87.923  1.00  5.65              
ATOM   2138  N   GLY A 133     113.407  78.441  88.387  1.00  5.70              
ATOM   2139  H   GLY A 133     113.785  79.360  88.569  1.00  5.70              
ATOM   2140  CA  GLY A 133     114.348  77.324  88.311  1.00  5.70              
ATOM   2141  HA1 GLY A 133     113.893  76.425  88.728  1.00  5.70              
ATOM   2142  HA2 GLY A 133     115.243  77.526  88.892  1.00  5.70              
ATOM   2143  C   GLY A 133     114.786  77.027  86.890  1.00  5.70              
ATOM   2144  O   GLY A 133     115.195  75.901  86.617  1.00  5.70              
ATOM   2145  N   ASN A 134     114.673  77.992  85.965  1.00  5.73              
ATOM   2146  H   ASN A 134     114.324  78.889  86.257  1.00  5.73              
ATOM   2147  CA  ASN A 134     115.542  77.950  84.798  1.00  5.73              
ATOM   2148  HA  ASN A 134     115.412  76.969  84.369  1.00  5.73              
ATOM   2149  CB  ASN A 134     115.134  78.965  83.734  1.00  5.73              
ATOM   2150  HB1 ASN A 134     115.509  79.946  84.013  1.00  5.73              
ATOM   2151  HB2 ASN A 134     114.050  78.983  83.612  1.00  5.73              
ATOM   2152  CG  ASN A 134     115.788  78.549  82.441  1.00  5.73              
ATOM   2153  OD1 ASN A 134     116.952  78.817  82.218  1.00  5.73              
ATOM   2154  ND2 ASN A 134     115.111  77.784  81.620  1.00  5.73              
ATOM   2155 1HD2 ASN A 134     114.138  77.567  81.812  1.00  5.73              
ATOM   2156 2HD2 ASN A 134     115.635  77.210  80.981  1.00  5.73              
ATOM   2157  C   ASN A 134     116.989  78.121  85.291  1.00  5.73              
ATOM   2158  O   ASN A 134     117.257  78.960  86.146  1.00  5.73              
ATOM   2159  N   GLN A 135     117.890  77.277  84.806  1.00  5.65              
ATOM   2160  H   GLN A 135     117.535  76.678  84.067  1.00  5.65              
ATOM   2161  CA  GLN A 135     119.039  76.734  85.537  1.00  5.65              
ATOM   2162  HA  GLN A 135     118.630  76.164  86.370  1.00  5.65              
ATOM   2163  CB  GLN A 135     119.770  75.793  84.563  1.00  5.65              
ATOM   2164  HB1 GLN A 135     120.399  76.388  83.899  1.00  5.65              
ATOM   2165  HB2 GLN A 135     119.017  75.329  83.943  1.00  5.65              
ATOM   2166  CG  GLN A 135     120.625  74.670  85.177  1.00  5.65              
ATOM   2167  HG1 GLN A 135     121.463  75.092  85.728  1.00  5.65              
ATOM   2168  HG2 GLN A 135     121.038  74.072  84.365  1.00  5.65              
ATOM   2169  CD  GLN A 135     119.830  73.741  86.089  1.00  5.65              
ATOM   2170  OE1 GLN A 135     119.325  72.707  85.693  1.00  5.65              
ATOM   2171  NE2 GLN A 135     119.704  74.063  87.355  1.00  5.65              
ATOM   2172 1HE2 GLN A 135     120.133  74.895  87.717  1.00  5.65              
ATOM   2173 2HE2 GLN A 135     119.173  73.420  87.915  1.00  5.65              
ATOM   2174  C   GLN A 135     120.053  77.739  86.113  1.00  5.65              
ATOM   2175  O   GLN A 135     120.957  77.311  86.824  1.00  5.65              
ATOM   2176  N   TYR A 136     119.955  79.024  85.761  1.00  5.70              
ATOM   2177  H   TYR A 136     119.039  79.275  85.403  1.00  5.70              
ATOM   2178  CA  TYR A 136     120.993  80.047  85.563  1.00  5.70              
ATOM   2179  HA  TYR A 136     121.244  79.926  84.512  1.00  5.70              
ATOM   2180  CB  TYR A 136     120.394  81.462  85.607  1.00  5.70              
ATOM   2181  HB1 TYR A 136     121.207  82.188  85.577  1.00  5.70              
ATOM   2182  HB2 TYR A 136     119.886  81.586  86.563  1.00  5.70              
ATOM   2183  CG  TYR A 136     119.437  81.841  84.474  1.00  5.70              
ATOM   2184  CD1 TYR A 136     118.792  83.088  84.547  1.00  5.70              
ATOM   2185  HD1 TYR A 136     118.989  83.737  85.380  1.00  5.70              
ATOM   2186  CE1 TYR A 136     117.891  83.499  83.545  1.00  5.70              
ATOM   2187  HE1 TYR A 136     117.372  84.440  83.605  1.00  5.70              
ATOM   2188  CZ  TYR A 136     117.654  82.679  82.431  1.00  5.70              
ATOM   2189  OH  TYR A 136     116.774  83.057  81.473  1.00  5.70              
ATOM   2190  HH  TYR A 136     116.669  82.362  80.824  1.00  5.70              
ATOM   2191  CE2 TYR A 136     118.328  81.451  82.323  1.00  5.70              
ATOM   2192  HE2 TYR A 136     118.153  80.820  81.464  1.00  5.70              
ATOM   2193  CD2 TYR A 136     119.200  81.023  83.341  1.00  5.70              
ATOM   2194  HD2 TYR A 136     119.658  80.054  83.225  1.00  5.70              
ATOM   2195  C   TYR A 136     122.412  79.877  86.132  1.00  5.70              
ATOM   2196  O   TYR A 136     122.983  80.788  86.719  1.00  5.70              
ATOM   2197  N   THR A 137     123.083  78.778  85.782  1.00  5.87              
ATOM   2198  H   THR A 137     122.543  78.012  85.399  1.00  5.87              
ATOM   2199  CA  THR A 137     124.553  78.594  85.803  1.00  5.87              
ATOM   2200  HA  THR A 137     124.925  78.960  86.761  1.00  5.87              
ATOM   2201  CB  THR A 137     124.912  77.099  85.713  1.00  5.87              
ATOM   2202  HB  THR A 137     125.990  76.986  85.594  1.00  5.87              
ATOM   2203  CG2 THR A 137     124.496  76.325  86.962  1.00  5.87              
ATOM   2204 1HG2 THR A 137     124.836  75.292  86.887  1.00  5.87              
ATOM   2205 2HG2 THR A 137     124.951  76.779  87.843  1.00  5.87              
ATOM   2206 3HG2 THR A 137     123.413  76.340  87.083  1.00  5.87              
ATOM   2207  OG1 THR A 137     124.254  76.505  84.618  1.00  5.87              
ATOM   2208  HG1 THR A 137     124.204  75.562  84.803  1.00  5.87              
ATOM   2209  C   THR A 137     125.287  79.401  84.713  1.00  5.87              
ATOM   2210  O   THR A 137     126.175  78.933  83.999  1.00  5.87              
ATOM   2211  N   THR A 138     124.857  80.645  84.544  1.00  6.19              
ATOM   2212  H   THR A 138     124.130  80.943  85.183  1.00  6.19              
ATOM   2213  CA  THR A 138     125.493  81.721  83.764  1.00  6.19              
ATOM   2214  HA  THR A 138     126.571  81.670  83.921  1.00  6.19              
ATOM   2215  CB  THR A 138     125.222  81.554  82.263  1.00  6.19              
ATOM   2216  HB  THR A 138     125.477  80.534  81.980  1.00  6.19              
ATOM   2217  CG2 THR A 138     123.780  81.805  81.825  1.00  6.19              
ATOM   2218 1HG2 THR A 138     123.747  81.772  80.740  1.00  6.19              
ATOM   2219 2HG2 THR A 138     123.126  81.032  82.231  1.00  6.19              
ATOM   2220 3HG2 THR A 138     123.434  82.786  82.147  1.00  6.19              
ATOM   2221  OG1 THR A 138     126.077  82.402  81.544  1.00  6.19              
ATOM   2222  HG1 THR A 138     125.938  83.302  81.874  1.00  6.19              
ATOM   2223  C   THR A 138     125.031  83.082  84.280  1.00  6.19              
ATOM   2224  O   THR A 138     125.149  84.102  83.602  1.00  6.19              
ATOM   2225  N   LEU A 139     124.465  83.037  85.489  1.00  6.58              
ATOM   2226  H   LEU A 139     124.338  82.113  85.882  1.00  6.58              
ATOM   2227  CA  LEU A 139     124.179  84.123  86.402  1.00  6.58              
ATOM   2228  HA  LEU A 139     123.172  84.490  86.197  1.00  6.58              
ATOM   2229  CB  LEU A 139     124.228  83.550  87.839  1.00  6.58              
ATOM   2230  HB1 LEU A 139     123.480  82.772  87.949  1.00  6.58              
ATOM   2231  HB2 LEU A 139     123.931  84.332  88.533  1.00  6.58              
ATOM   2232  CG  LEU A 139     125.625  83.019  88.269  1.00  6.58              
ATOM   2233  HG  LEU A 139     126.259  82.869  87.395  1.00  6.58              
ATOM   2234  CD1 LEU A 139     126.331  83.991  89.216  1.00  6.58              
ATOM   2235 1HD1 LEU A 139     127.302  83.585  89.500  1.00  6.58              
ATOM   2236 2HD1 LEU A 139     126.490  84.945  88.718  1.00  6.58              
ATOM   2237 3HD1 LEU A 139     125.728  84.137  90.113  1.00  6.58              
ATOM   2238  CD2 LEU A 139     125.548  81.676  88.987  1.00  6.58              
ATOM   2239 1HD2 LEU A 139     125.003  81.789  89.924  1.00  6.58              
ATOM   2240 2HD2 LEU A 139     125.043  80.943  88.361  1.00  6.58              
ATOM   2241 3HD2 LEU A 139     126.554  81.319  89.208  1.00  6.58              
ATOM   2242  C   LEU A 139     125.145  85.297  86.356  1.00  6.58              
ATOM   2243  O   LEU A 139     126.316  85.175  86.007  1.00  6.58              
ATOM   2244  N   GLY A 140     124.629  86.426  86.808  1.00  7.47              
ATOM   2245  H   GLY A 140     123.657  86.443  87.078  1.00  7.47              
ATOM   2246  CA  GLY A 140     125.236  87.700  86.534  1.00  7.47              
ATOM   2247  HA1 GLY A 140     126.167  87.606  85.974  1.00  7.47              
ATOM   2248  HA2 GLY A 140     125.416  88.238  87.462  1.00  7.47              
ATOM   2249  C   GLY A 140     124.204  88.493  85.693  1.00  7.47              
ATOM   2250  O   GLY A 140     123.040  88.529  86.084  1.00  7.47              
ATOM   2251  N   SER A 141     124.568  88.957  84.485  1.00  8.79              
ATOM   2252  H   SER A 141     125.570  88.995  84.355  1.00  8.79              
ATOM   2253  CA  SER A 141     123.886  88.505  83.225  1.00  8.79              
ATOM   2254  HA  SER A 141     124.359  89.014  82.385  1.00  8.79              
ATOM   2255  CB  SER A 141     124.231  87.004  83.138  1.00  8.79              
ATOM   2256  HB1 SER A 141     123.899  86.557  82.214  1.00  8.79              
ATOM   2257  HB2 SER A 141     123.725  86.474  83.946  1.00  8.79              
ATOM   2258  OG  SER A 141     125.630  86.826  83.274  1.00  8.79              
ATOM   2259  HG  SER A 141     125.780  85.882  83.445  1.00  8.79              
ATOM   2260  C   SER A 141     122.390  88.694  83.109  1.00  8.79              
ATOM   2261  O   SER A 141     121.810  88.154  82.192  1.00  8.79              
ATOM   2262  N   ILE A 142     121.750  89.556  83.882  1.00  7.72              
ATOM   2263  H   ILE A 142     122.162  89.787  84.778  1.00  7.72              
ATOM   2264  CA  ILE A 142     120.665  90.378  83.329  1.00  7.72              
ATOM   2265  HA  ILE A 142     119.856  89.738  82.973  1.00  7.72              
ATOM   2266  CB  ILE A 142     120.122  91.315  84.438  1.00  7.72              
ATOM   2267  HB  ILE A 142     120.941  91.951  84.778  1.00  7.72              
ATOM   2268  CG2 ILE A 142     119.012  92.234  83.895  1.00  7.72              
ATOM   2269 1HG2 ILE A 142     118.152  91.640  83.581  1.00  7.72              
ATOM   2270 2HG2 ILE A 142     118.691  92.939  84.662  1.00  7.72              
ATOM   2271 3HG2 ILE A 142     119.364  92.817  83.044  1.00  7.72              
ATOM   2272  CG1 ILE A 142     119.622  90.501  85.657  1.00  7.72              
ATOM   2273 1HG1 ILE A 142     120.434  89.875  86.025  1.00  7.72              
ATOM   2274 2HG1 ILE A 142     118.801  89.850  85.353  1.00  7.72              
ATOM   2275  CD1 ILE A 142     119.167  91.361  86.841  1.00  7.72              
ATOM   2276  HD1 ILE A 142     118.223  91.852  86.607  1.00  7.72              
ATOM   2277  HD2 ILE A 142     119.024  90.728  87.715  1.00  7.72              
ATOM   2278  HD3 ILE A 142     119.929  92.108  87.073  1.00  7.72              
ATOM   2279  C   ILE A 142     121.198  91.184  82.148  1.00  7.72              
ATOM   2280  O   ILE A 142     120.609  91.197  81.072  1.00  7.72              
ATOM   2281  N   ALA A 143     122.427  91.679  82.321  1.00  7.77              
ATOM   2282  H   ALA A 143     122.803  91.633  83.255  1.00  7.77              
ATOM   2283  CA  ALA A 143     123.372  92.032  81.273  1.00  7.77              
ATOM   2284  HA  ALA A 143     122.961  92.890  80.740  1.00  7.77              
ATOM   2285  CB  ALA A 143     124.671  92.477  81.961  1.00  7.77              
ATOM   2286  HB1 ALA A 143     125.370  92.855  81.213  1.00  7.77              
ATOM   2287  HB2 ALA A 143     124.467  93.268  82.685  1.00  7.77              
ATOM   2288  HB3 ALA A 143     125.132  91.630  82.472  1.00  7.77              
ATOM   2289  C   ALA A 143     123.633  90.948  80.192  1.00  7.77              
ATOM   2290  O   ALA A 143     124.444  91.182  79.303  1.00  7.77              
ATOM   2291  N   LEU A 144     122.969  89.787  80.263  1.00  9.32              
ATOM   2292  H   LEU A 144     122.275  89.693  80.988  1.00  9.32              
ATOM   2293  CA  LEU A 144     122.996  88.697  79.294  1.00  9.32              
ATOM   2294  HA  LEU A 144     123.532  89.061  78.417  1.00  9.32              
ATOM   2295  CB  LEU A 144     123.739  87.458  79.815  1.00  9.32              
ATOM   2296  HB1 LEU A 144     123.035  86.921  80.444  1.00  9.32              
ATOM   2297  HB2 LEU A 144     124.606  87.770  80.398  1.00  9.32              
ATOM   2298  CG  LEU A 144     124.211  86.457  78.744  1.00  9.32              
ATOM   2299  HG  LEU A 144     123.392  86.204  78.074  1.00  9.32              
ATOM   2300  CD1 LEU A 144     125.375  87.010  77.922  1.00  9.32              
ATOM   2301 1HD1 LEU A 144     125.716  86.254  77.215  1.00  9.32              
ATOM   2302 2HD1 LEU A 144     125.055  87.884  77.358  1.00  9.32              
ATOM   2303 3HD1 LEU A 144     126.200  87.288  78.578  1.00  9.32              
ATOM   2304  CD2 LEU A 144     124.664  85.163  79.425  1.00  9.32              
ATOM   2305 1HD2 LEU A 144     125.506  85.368  80.088  1.00  9.32              
ATOM   2306 2HD2 LEU A 144     123.845  84.742  80.007  1.00  9.32              
ATOM   2307 3HD2 LEU A 144     124.970  84.438  78.670  1.00  9.32              
ATOM   2308  C   LEU A 144     121.596  88.306  78.792  1.00  9.32              
ATOM   2309  O   LEU A 144     121.443  87.765  77.697  1.00  9.32              
ATOM   2310  N   PHE A 145     120.562  88.561  79.588  1.00  7.37              
ATOM   2311  H   PHE A 145     120.740  89.052  80.452  1.00  7.37              
ATOM   2312  CA  PHE A 145     119.238  88.006  79.381  1.00  7.37              
ATOM   2313  HA  PHE A 145     119.334  87.103  78.780  1.00  7.37              
ATOM   2314  CB  PHE A 145     118.594  87.568  80.711  1.00  7.37              
ATOM   2315  HB1 PHE A 145     118.437  88.455  81.326  1.00  7.37              
ATOM   2316  HB2 PHE A 145     117.620  87.135  80.487  1.00  7.37              
ATOM   2317  CG  PHE A 145     119.382  86.534  81.514  1.00  7.37              
ATOM   2318  CD1 PHE A 145     119.495  86.670  82.913  1.00  7.37              
ATOM   2319  HD1 PHE A 145     118.999  87.482  83.423  1.00  7.37              
ATOM   2320  CE1 PHE A 145     120.340  85.814  83.642  1.00  7.37              
ATOM   2321  HE1 PHE A 145     120.466  85.961  84.703  1.00  7.37              
ATOM   2322  CZ  PHE A 145     121.038  84.784  82.991  1.00  7.37              
ATOM   2323  HZ  PHE A 145     121.684  84.128  83.558  1.00  7.37              
ATOM   2324  CE2 PHE A 145     120.876  84.600  81.609  1.00  7.37              
ATOM   2325  HE2 PHE A 145     121.401  83.803  81.104  1.00  7.37              
ATOM   2326  CD2 PHE A 145     120.053  85.471  80.873  1.00  7.37              
ATOM   2327  HD2 PHE A 145     119.964  85.330  79.807  1.00  7.37              
ATOM   2328  C   PHE A 145     118.411  88.995  78.577  1.00  7.37              
ATOM   2329  O   PHE A 145     117.942  90.031  79.053  1.00  7.37              
ATOM   2330  N   GLN A 146     118.346  88.638  77.300  1.00  6.37              
ATOM   2331  H   GLN A 146     118.858  87.805  77.058  1.00  6.37              
ATOM   2332  CA  GLN A 146     117.817  89.379  76.180  1.00  6.37              
ATOM   2333  HA  GLN A 146     118.370  90.317  76.112  1.00  6.37              
ATOM   2334  CB  GLN A 146     118.129  88.541  74.924  1.00  6.37              
ATOM   2335  HB1 GLN A 146     117.553  87.615  74.951  1.00  6.37              
ATOM   2336  HB2 GLN A 146     119.188  88.274  74.924  1.00  6.37              
ATOM   2337  CG  GLN A 146     117.823  89.274  73.618  1.00  6.37              
ATOM   2338  HG1 GLN A 146     116.759  89.488  73.583  1.00  6.37              
ATOM   2339  HG2 GLN A 146     118.033  88.618  72.778  1.00  6.37              
ATOM   2340  CD  GLN A 146     118.621  90.566  73.459  1.00  6.37              
ATOM   2341  OE1 GLN A 146     119.787  90.669  73.809  1.00  6.37              
ATOM   2342  NE2 GLN A 146     117.998  91.613  72.981  1.00  6.37              
ATOM   2343 1HE2 GLN A 146     117.020  91.505  72.704  1.00  6.37              
ATOM   2344 2HE2 GLN A 146     118.537  92.438  72.811  1.00  6.37              
ATOM   2345  C   GLN A 146     116.335  89.728  76.331  1.00  6.37              
ATOM   2346  O   GLN A 146     115.465  89.032  75.813  1.00  6.37              
ATOM   2347  N   PHE A 147     116.048  90.821  77.037  1.00  5.99              
ATOM   2348  H   PHE A 147     116.780  91.213  77.617  1.00  5.99              
ATOM   2349  CA  PHE A 147     114.677  91.303  77.207  1.00  5.99              
ATOM   2350  HA  PHE A 147     114.001  90.565  76.788  1.00  5.99              
ATOM   2351  CB  PHE A 147     114.329  91.374  78.700  1.00  5.99              
ATOM   2352  HB1 PHE A 147     113.296  91.706  78.803  1.00  5.99              
ATOM   2353  HB2 PHE A 147     114.967  92.123  79.172  1.00  5.99              
ATOM   2354  CG  PHE A 147     114.471  90.045  79.431  1.00  5.99              
ATOM   2355  CD1 PHE A 147     115.232  89.975  80.612  1.00  5.99              
ATOM   2356  HD1 PHE A 147     115.705  90.862  81.006  1.00  5.99              
ATOM   2357  CE1 PHE A 147     115.408  88.747  81.271  1.00  5.99              
ATOM   2358  HE1 PHE A 147     116.002  88.713  82.170  1.00  5.99              
ATOM   2359  CZ  PHE A 147     114.831  87.576  80.751  1.00  5.99              
ATOM   2360  HZ  PHE A 147     114.977  86.625  81.246  1.00  5.99              
ATOM   2361  CE2 PHE A 147     114.067  87.638  79.575  1.00  5.99              
ATOM   2362  HE2 PHE A 147     113.634  86.736  79.164  1.00  5.99              
ATOM   2363  CD2 PHE A 147     113.879  88.868  78.921  1.00  5.99              
ATOM   2364  HD2 PHE A 147     113.299  88.894  78.010  1.00  5.99              
ATOM   2365  C   PHE A 147     114.360  92.590  76.425  1.00  5.99              
ATOM   2366  O   PHE A 147     113.202  93.009  76.374  1.00  5.99              
ATOM   2367  N   VAL A 148     115.356  93.160  75.740  1.00  6.07              
ATOM   2368  H   VAL A 148     116.248  92.689  75.737  1.00  6.07              
ATOM   2369  CA  VAL A 148     115.262  94.444  75.024  1.00  6.07              
ATOM   2370  HA  VAL A 148     115.141  95.236  75.763  1.00  6.07              
ATOM   2371  CB  VAL A 148     116.551  94.734  74.218  1.00  6.07              
ATOM   2372  HB  VAL A 148     116.613  94.039  73.382  1.00  6.07              
ATOM   2373  CG1 VAL A 148     116.578  96.161  73.653  1.00  6.07              
ATOM   2374 1HG1 VAL A 148     117.494  96.317  73.084  1.00  6.07              
ATOM   2375 2HG1 VAL A 148     115.733  96.323  72.984  1.00  6.07              
ATOM   2376 3HG1 VAL A 148     116.538  96.883  74.467  1.00  6.07              
ATOM   2377  CG2 VAL A 148     117.811  94.555  75.071  1.00  6.07              
ATOM   2378 1HG2 VAL A 148     118.691  94.886  74.518  1.00  6.07              
ATOM   2379 2HG2 VAL A 148     117.710  95.148  75.979  1.00  6.07              
ATOM   2380 3HG2 VAL A 148     117.952  93.505  75.321  1.00  6.07              
ATOM   2381  C   VAL A 148     114.070  94.517  74.078  1.00  6.07              
ATOM   2382  O   VAL A 148     113.320  95.490  74.104  1.00  6.07              
ATOM   2383  N   GLU A 149     113.853  93.487  73.266  1.00  6.07              
ATOM   2384  H   GLU A 149     114.485  92.688  73.289  1.00  6.07              
ATOM   2385  CA  GLU A 149     112.807  93.496  72.249  1.00  6.07              
ATOM   2386  HA  GLU A 149     112.716  94.515  71.872  1.00  6.07              
ATOM   2387  CB  GLU A 149     113.222  92.617  71.042  1.00  6.07              
ATOM   2388  HB1 GLU A 149     114.191  92.954  70.672  1.00  6.07              
ATOM   2389  HB2 GLU A 149     112.510  92.811  70.239  1.00  6.07              
ATOM   2390  CG  GLU A 149     113.265  91.088  71.263  1.00  6.07              
ATOM   2391  HG1 GLU A 149     112.941  90.607  70.337  1.00  6.07              
ATOM   2392  HG2 GLU A 149     112.560  90.795  72.043  1.00  6.07              
ATOM   2393  CD  GLU A 149     114.667  90.580  71.620  1.00  6.07              
ATOM   2394  OE1 GLU A 149     115.249  91.129  72.584  1.00  6.07              
ATOM   2395  OE2 GLU A 149     115.175  89.674  70.917  1.00  6.07              
ATOM   2396  C   GLU A 149     111.422  93.120  72.771  1.00  6.07              
ATOM   2397  O   GLU A 149     110.550  92.774  71.971  1.00  6.07              
ATOM   2398  N   ASN A 150     111.179  93.239  74.084  1.00  6.08              
ATOM   2399  H   ASN A 150     111.923  93.557  74.697  1.00  6.08              
ATOM   2400  CA  ASN A 150     109.886  92.908  74.681  1.00  6.08              
ATOM   2401  HA  ASN A 150     109.230  92.523  73.897  1.00  6.08              
ATOM   2402  CB  ASN A 150     110.041  91.738  75.671  1.00  6.08              
ATOM   2403  HB1 ASN A 150     109.042  91.393  75.921  1.00  6.08              
ATOM   2404  HB2 ASN A 150     110.541  92.086  76.573  1.00  6.08              
ATOM   2405  CG  ASN A 150     110.780  90.525  75.137  1.00  6.08              
ATOM   2406  OD1 ASN A 150     110.204  89.522  74.765  1.00  6.08              
ATOM   2407  ND2 ASN A 150     112.088  90.560  75.131  1.00  6.08              
ATOM   2408 1HD2 ASN A 150     112.548  91.418  75.392  1.00  6.08              
ATOM   2409 2HD2 ASN A 150     112.572  89.773  74.734  1.00  6.08              
ATOM   2410  C   ASN A 150     109.151  94.142  75.248  1.00  6.08              
ATOM   2411  O   ASN A 150     108.939  94.224  76.458  1.00  6.08              
ATOM   2412  N   PRO A 151     108.744  95.128  74.413  1.00  6.19              
ATOM   2413  CD  PRO A 151     109.048  95.271  72.992  1.00  6.19              
ATOM   2414  HD1 PRO A 151     108.496  94.528  72.414  1.00  6.19              
ATOM   2415  HD2 PRO A 151     110.114  95.194  72.809  1.00  6.19              
ATOM   2416  CG  PRO A 151     108.637  96.681  72.580  1.00  6.19              
ATOM   2417  HG1 PRO A 151     108.262  96.709  71.556  1.00  6.19              
ATOM   2418  HG2 PRO A 151     109.486  97.356  72.697  1.00  6.19              
ATOM   2419  CB  PRO A 151     107.560  97.039  73.589  1.00  6.19              
ATOM   2420  HB1 PRO A 151     106.601  96.653  73.237  1.00  6.19              
ATOM   2421  HB2 PRO A 151     107.498  98.116  73.750  1.00  6.19              
ATOM   2422  CA  PRO A 151     107.992  96.301  74.860  1.00  6.19              
ATOM   2423  HA  PRO A 151     108.674  96.940  75.421  1.00  6.19              
ATOM   2424  C   PRO A 151     106.754  96.058  75.725  1.00  6.19              
ATOM   2425  O   PRO A 151     106.359  96.941  76.482  1.00  6.19              
ATOM   2426  N   ALA A 152     106.126  94.891  75.588  1.00  5.98              
ATOM   2427  H   ALA A 152     106.494  94.222  74.932  1.00  5.98              
ATOM   2428  CA  ALA A 152     104.912  94.533  76.309  1.00  5.98              
ATOM   2429  HA  ALA A 152     104.386  95.449  76.580  1.00  5.98              
ATOM   2430  CB  ALA A 152     104.006  93.764  75.334  1.00  5.98              
ATOM   2431  HB1 ALA A 152     103.050  93.559  75.812  1.00  5.98              
ATOM   2432  HB2 ALA A 152     103.828  94.368  74.444  1.00  5.98              
ATOM   2433  HB3 ALA A 152     104.475  92.826  75.038  1.00  5.98              
ATOM   2434  C   ALA A 152     105.176  93.788  77.635  1.00  5.98              
ATOM   2435  O   ALA A 152     104.212  93.505  78.346  1.00  5.98              
ATOM   2436  N   LEU A 153     106.447  93.493  77.967  1.00  5.65              
ATOM   2437  H   LEU A 153     107.184  93.849  77.368  1.00  5.65              
ATOM   2438  CA  LEU A 153     106.879  92.602  79.052  1.00  5.65              
ATOM   2439  HA  LEU A 153     106.299  91.686  78.946  1.00  5.65              
ATOM   2440  CB  LEU A 153     108.355  92.218  78.857  1.00  5.65              
ATOM   2441  HB1 LEU A 153     108.965  93.121  78.908  1.00  5.65              
ATOM   2442  HB2 LEU A 153     108.432  91.806  77.862  1.00  5.65              
ATOM   2443  CG  LEU A 153     108.938  91.174  79.830  1.00  5.65              
ATOM   2444  HG  LEU A 153     108.990  91.592  80.833  1.00  5.65              
ATOM   2445  CD1 LEU A 153     108.124  89.879  79.886  1.00  5.65              
ATOM   2446 1HD1 LEU A 153     108.612  89.165  80.547  1.00  5.65              
ATOM   2447 2HD1 LEU A 153     107.133  90.077  80.291  1.00  5.65              
ATOM   2448 3HD1 LEU A 153     108.033  89.445  78.890  1.00  5.65              
ATOM   2449  CD2 LEU A 153     110.360  90.825  79.387  1.00  5.65              
ATOM   2450 1HD2 LEU A 153     110.817  90.142  80.100  1.00  5.65              
ATOM   2451 2HD2 LEU A 153     110.344  90.352  78.404  1.00  5.65              
ATOM   2452 3HD2 LEU A 153     110.959  91.734  79.343  1.00  5.65              
ATOM   2453  C   LEU A 153     106.584  93.153  80.463  1.00  5.65              
ATOM   2454  O   LEU A 153     107.465  93.625  81.184  1.00  5.65              
ATOM   2455  N   ARG A 154     105.312  93.080  80.855  1.00  5.73              
ATOM   2456  H   ARG A 154     104.649  92.746  80.169  1.00  5.73              
ATOM   2457  CA  ARG A 154     104.796  93.552  82.137  1.00  5.73              
ATOM   2458  HA  ARG A 154     105.091  94.581  82.251  1.00  5.73              
ATOM   2459  CB  ARG A 154     103.246  93.446  82.145  1.00  5.73              
ATOM   2460  HB1 ARG A 154     102.962  92.403  82.023  1.00  5.73              
ATOM   2461  HB2 ARG A 154     102.840  94.010  81.303  1.00  5.73              
ATOM   2462  CG  ARG A 154     102.601  93.964  83.447  1.00  5.73              
ATOM   2463  HG1 ARG A 154     102.634  95.053  83.441  1.00  5.73              
ATOM   2464  HG2 ARG A 154     103.177  93.603  84.291  1.00  5.73              
ATOM   2465  CD  ARG A 154     101.161  93.504  83.721  1.00  5.73              
ATOM   2466  HD1 ARG A 154     101.091  92.430  83.545  1.00  5.73              
ATOM   2467  HD2 ARG A 154     100.487  94.010  83.027  1.00  5.73              
ATOM   2468  NE  ARG A 154     100.779  93.826  85.119  1.00  5.73              
ATOM   2469  HE  ARG A 154     100.799  94.810  85.387  1.00  5.73              
ATOM   2470  CZ  ARG A 154     100.682  93.016  86.163  1.00  5.73              
ATOM   2471  NH1 ARG A 154     100.561  93.521  87.356  1.00  5.73              
ATOM   2472 1HH1 ARG A 154     100.664  94.539  87.421  1.00  5.73              
ATOM   2473 2HH1 ARG A 154     100.687  92.960  88.179  1.00  5.73              
ATOM   2474  NH2 ARG A 154     100.791  91.719  86.078  1.00  5.73              
ATOM   2475 1HH2 ARG A 154     101.163  91.328  85.225  1.00  5.73              
ATOM   2476 2HH2 ARG A 154     100.852  91.176  86.918  1.00  5.73              
ATOM   2477  C   ARG A 154     105.380  92.833  83.356  1.00  5.73              
ATOM   2478  O   ARG A 154     105.656  93.459  84.388  1.00  5.73              
ATOM   2479  N   THR A 155     105.477  91.511  83.294  1.00  5.27              
ATOM   2480  H   THR A 155     105.180  91.042  82.445  1.00  5.27              
ATOM   2481  CA  THR A 155     105.575  90.719  84.511  1.00  5.27              
ATOM   2482  HA  THR A 155     105.800  91.340  85.377  1.00  5.27              
ATOM   2483  CB  THR A 155     104.275  89.951  84.798  1.00  5.27              
ATOM   2484  HB  THR A 155     104.078  89.225  84.010  1.00  5.27              
ATOM   2485  CG2 THR A 155     104.301  89.260  86.160  1.00  5.27              
ATOM   2486 1HG2 THR A 155     103.354  88.743  86.321  1.00  5.27              
ATOM   2487 2HG2 THR A 155     105.100  88.519  86.183  1.00  5.27              
ATOM   2488 3HG2 THR A 155     104.461  89.984  86.959  1.00  5.27              
ATOM   2489  OG1 THR A 155     103.212  90.869  84.852  1.00  5.27              
ATOM   2490  HG1 THR A 155     103.499  91.535  85.485  1.00  5.27              
ATOM   2491  C   THR A 155     106.727  89.769  84.305  1.00  5.27              
ATOM   2492  O   THR A 155     106.627  88.824  83.522  1.00  5.27              
ATOM   2493  N   LEU A 156     107.859  90.062  84.938  1.00  5.27              
ATOM   2494  H   LEU A 156     107.910  90.882  85.541  1.00  5.27              
ATOM   2495  CA  LEU A 156     109.060  89.287  84.645  1.00  5.27              
ATOM   2496  HA  LEU A 156     108.843  88.503  83.919  1.00  5.27              
ATOM   2497  CB  LEU A 156     110.130  90.181  83.996  1.00  5.27              
ATOM   2498  HB1 LEU A 156     110.350  91.005  84.666  1.00  5.27              
ATOM   2499  HB2 LEU A 156     109.722  90.604  83.077  1.00  5.27              
ATOM   2500  CG  LEU A 156     111.444  89.444  83.669  1.00  5.27              
ATOM   2501  HG  LEU A 156     111.866  89.029  84.581  1.00  5.27              
ATOM   2502  CD1 LEU A 156     111.242  88.313  82.657  1.00  5.27              
ATOM   2503 1HD1 LEU A 156     112.202  87.953  82.290  1.00  5.27              
ATOM   2504 2HD1 LEU A 156     110.725  87.480  83.132  1.00  5.27              
ATOM   2505 3HD1 LEU A 156     110.655  88.671  81.815  1.00  5.27              
ATOM   2506  CD2 LEU A 156     112.456  90.439  83.105  1.00  5.27              
ATOM   2507 1HD2 LEU A 156     112.640  91.223  83.838  1.00  5.27              
ATOM   2508 2HD2 LEU A 156     113.395  89.927  82.903  1.00  5.27              
ATOM   2509 3HD2 LEU A 156     112.078  90.881  82.183  1.00  5.27              
ATOM   2510  C   LEU A 156     109.524  88.557  85.923  1.00  5.27              
ATOM   2511  O   LEU A 156     110.209  89.113  86.790  1.00  5.27              
ATOM   2512  N   GLN A 157     109.115  87.294  86.069  1.00  5.24              
ATOM   2513  H   GLN A 157     108.588  86.852  85.322  1.00  5.24              
ATOM   2514  CA  GLN A 157     109.492  86.501  87.239  1.00  5.24              
ATOM   2515  HA  GLN A 157     109.606  87.167  88.090  1.00  5.24              
ATOM   2516  CB  GLN A 157     108.365  85.517  87.612  1.00  5.24              
ATOM   2517  HB1 GLN A 157     108.147  84.864  86.768  1.00  5.24              
ATOM   2518  HB2 GLN A 157     107.468  86.090  87.852  1.00  5.24              
ATOM   2519  CG  GLN A 157     108.756  84.655  88.830  1.00  5.24              
ATOM   2520  HG1 GLN A 157     109.149  85.297  89.618  1.00  5.24              
ATOM   2521  HG2 GLN A 157     109.535  83.948  88.541  1.00  5.24              
ATOM   2522  CD  GLN A 157     107.604  83.848  89.403  1.00  5.24              
ATOM   2523  OE1 GLN A 157     107.489  82.654  89.175  1.00  5.24              
ATOM   2524  NE2 GLN A 157     106.757  84.452  90.209  1.00  5.24              
ATOM   2525 1HE2 GLN A 157     106.877  85.434  90.436  1.00  5.24              
ATOM   2526 2HE2 GLN A 157     106.011  83.887  90.569  1.00  5.24              
ATOM   2527  C   GLN A 157     110.822  85.751  87.068  1.00  5.24              
ATOM   2528  O   GLN A 157     111.055  85.199  86.008  1.00  5.24              
ATOM   2529  N   PHE A 158     111.633  85.683  88.131  1.00  5.76              
ATOM   2530  H   PHE A 158     111.291  86.108  88.983  1.00  5.76              
ATOM   2531  CA  PHE A 158     113.040  85.260  88.220  1.00  5.76              
ATOM   2532  HA  PHE A 158     113.263  84.538  87.431  1.00  5.76              
ATOM   2533  CB  PHE A 158     113.926  86.515  88.043  1.00  5.76              
ATOM   2534  HB1 PHE A 158     114.702  86.536  88.809  1.00  5.76              
ATOM   2535  HB2 PHE A 158     113.330  87.415  88.200  1.00  5.76              
ATOM   2536  CG  PHE A 158     114.623  86.627  86.707  1.00  5.76              
ATOM   2537  CD1 PHE A 158     116.000  86.362  86.626  1.00  5.76              
ATOM   2538  HD1 PHE A 158     116.542  86.106  87.521  1.00  5.76              
ATOM   2539  CE1 PHE A 158     116.664  86.425  85.392  1.00  5.76              
ATOM   2540  HE1 PHE A 158     117.713  86.184  85.326  1.00  5.76              
ATOM   2541  CZ  PHE A 158     115.955  86.790  84.237  1.00  5.76              
ATOM   2542  HZ  PHE A 158     116.463  86.815  83.285  1.00  5.76              
ATOM   2543  CE2 PHE A 158     114.588  87.105  84.323  1.00  5.76              
ATOM   2544  HE2 PHE A 158     114.046  87.400  83.439  1.00  5.76              
ATOM   2545  CD2 PHE A 158     113.917  87.010  85.554  1.00  5.76              
ATOM   2546  HD2 PHE A 158     112.860  87.224  85.615  1.00  5.76              
ATOM   2547  C   PHE A 158     113.302  84.575  89.615  1.00  5.76              
ATOM   2548  O   PHE A 158     113.737  85.206  90.600  1.00  5.76              
ATOM   2549  N   GLY A 159     112.914  83.293  89.763  1.00  5.61              
ATOM   2550  H   GLY A 159     112.567  82.811  88.939  1.00  5.61              
ATOM   2551  CA  GLY A 159     112.399  82.873  91.095  1.00  5.61              
ATOM   2552  HA1 GLY A 159     111.379  82.527  90.930  1.00  5.61              
ATOM   2553  HA2 GLY A 159     112.299  83.742  91.743  1.00  5.61              
ATOM   2554  C   GLY A 159     113.057  81.788  91.954  1.00  5.61              
ATOM   2555  O   GLY A 159     112.597  81.512  93.062  1.00  5.61              
ATOM   2556  N   ASN A 160     114.068  81.130  91.416  1.00  5.63              
ATOM   2557  H   ASN A 160     114.382  81.469  90.518  1.00  5.63              
ATOM   2558  CA  ASN A 160     114.859  80.047  92.004  1.00  5.63              
ATOM   2559  HA  ASN A 160     115.222  80.312  92.999  1.00  5.63              
ATOM   2560  CB  ASN A 160     113.988  78.769  92.039  1.00  5.63              
ATOM   2561  HB1 ASN A 160     113.496  78.636  91.079  1.00  5.63              
ATOM   2562  HB2 ASN A 160     113.210  78.900  92.790  1.00  5.63              
ATOM   2563  CG  ASN A 160     114.745  77.485  92.323  1.00  5.63              
ATOM   2564  OD1 ASN A 160     115.603  77.046  91.581  1.00  5.63              
ATOM   2565  ND2 ASN A 160     114.433  76.799  93.395  1.00  5.63              
ATOM   2566 1HD2 ASN A 160     113.751  77.146  94.043  1.00  5.63              
ATOM   2567 2HD2 ASN A 160     114.975  75.968  93.553  1.00  5.63              
ATOM   2568  C   ASN A 160     116.021  79.985  91.005  1.00  5.63              
ATOM   2569  O   ASN A 160     115.829  79.511  89.886  1.00  5.63              
ATOM   2570  N   LEU A 161     117.042  80.811  91.225  1.00  5.67              
ATOM   2571  H   LEU A 161     117.145  81.215  92.155  1.00  5.67              
ATOM   2572  CA  LEU A 161     117.668  81.515  90.099  1.00  5.67              
ATOM   2573  HA  LEU A 161     117.952  80.811  89.315  1.00  5.67              
ATOM   2574  CB  LEU A 161     116.628  82.543  89.564  1.00  5.67              
ATOM   2575  HB1 LEU A 161     116.488  83.334  90.304  1.00  5.67              
ATOM   2576  HB2 LEU A 161     115.657  82.062  89.468  1.00  5.67              
ATOM   2577  CG  LEU A 161     116.884  83.201  88.203  1.00  5.67              
ATOM   2578  HG  LEU A 161     116.098  83.941  88.070  1.00  5.67              
ATOM   2579  CD1 LEU A 161     116.733  82.185  87.075  1.00  5.67              
ATOM   2580 1HD1 LEU A 161     116.685  82.700  86.118  1.00  5.67              
ATOM   2581 2HD1 LEU A 161     117.563  81.481  87.076  1.00  5.67              
ATOM   2582 3HD1 LEU A 161     115.805  81.626  87.195  1.00  5.67              
ATOM   2583  CD2 LEU A 161     118.229  83.925  88.112  1.00  5.67              
ATOM   2584 1HD2 LEU A 161     119.048  83.210  88.075  1.00  5.67              
ATOM   2585 2HD2 LEU A 161     118.241  84.540  87.218  1.00  5.67              
ATOM   2586 3HD2 LEU A 161     118.339  84.577  88.979  1.00  5.67              
ATOM   2587  C   LEU A 161     118.905  82.243  90.644  1.00  5.67              
ATOM   2588  O   LEU A 161     118.799  83.298  91.264  1.00  5.67              
ATOM   2589  N   TRP A 162     120.083  81.662  90.441  1.00  5.57              
ATOM   2590  H   TRP A 162     120.069  80.776  89.955  1.00  5.57              
ATOM   2591  CA  TRP A 162     121.334  81.971  91.155  1.00  5.57              
ATOM   2592  HA  TRP A 162     121.113  81.937  92.222  1.00  5.57              
ATOM   2593  CB  TRP A 162     122.324  80.834  90.841  1.00  5.57              
ATOM   2594  HB1 TRP A 162     123.103  80.819  91.605  1.00  5.57              
ATOM   2595  HB2 TRP A 162     122.797  81.050  89.883  1.00  5.57              
ATOM   2596  CG  TRP A 162     121.724  79.465  90.736  1.00  5.57              
ATOM   2597  CD1 TRP A 162     121.463  78.835  89.570  1.00  5.57              
ATOM   2598  HD1 TRP A 162     121.692  79.229  88.590  1.00  5.57              
ATOM   2599  NE1 TRP A 162     120.837  77.636  89.817  1.00  5.57              
ATOM   2600  HE1 TRP A 162     120.520  77.025  89.076  1.00  5.57              
ATOM   2601  CE2 TRP A 162     120.657  77.426  91.168  1.00  5.57              
ATOM   2602  CZ2 TRP A 162     120.067  76.390  91.906  1.00  5.57              
ATOM   2603  HZ2 TRP A 162     119.629  75.540  91.407  1.00  5.57              
ATOM   2604  CH2 TRP A 162     120.038  76.483  93.308  1.00  5.57              
ATOM   2605  HH2 TRP A 162     119.584  75.697  93.895  1.00  5.57              
ATOM   2606  CZ3 TRP A 162     120.595  77.605  93.949  1.00  5.57              
ATOM   2607  HZ3 TRP A 162     120.563  77.676  95.028  1.00  5.57              
ATOM   2608  CE3 TRP A 162     121.180  78.643  93.198  1.00  5.57              
ATOM   2609  HE3 TRP A 162     121.594  79.502  93.704  1.00  5.57              
ATOM   2610  CD2 TRP A 162     121.228  78.580  91.788  1.00  5.57              
ATOM   2611  C   TRP A 162     121.995  83.341  90.878  1.00  5.57              
ATOM   2612  O   TRP A 162     123.217  83.462  90.975  1.00  5.57              
ATOM   2613  N   ILE A 163     121.237  84.369  90.480  1.00  5.72              
ATOM   2614  H   ILE A 163     120.231  84.243  90.503  1.00  5.72              
ATOM   2615  CA  ILE A 163     121.779  85.716  90.284  1.00  5.72              
ATOM   2616  HA  ILE A 163     122.542  85.626  89.516  1.00  5.72              
ATOM   2617  CB  ILE A 163     120.733  86.710  89.728  1.00  5.72              
ATOM   2618  HB  ILE A 163     119.770  86.528  90.210  1.00  5.72              
ATOM   2619  CG2 ILE A 163     121.133  88.181  89.961  1.00  5.72              
ATOM   2620 1HG2 ILE A 163     120.367  88.861  89.595  1.00  5.72              
ATOM   2621 2HG2 ILE A 163     121.236  88.393  91.024  1.00  5.72              
ATOM   2622 3HG2 ILE A 163     122.064  88.415  89.444  1.00  5.72              
ATOM   2623  CG1 ILE A 163     120.620  86.467  88.205  1.00  5.72              
ATOM   2624 1HG1 ILE A 163     120.465  85.407  88.019  1.00  5.72              
ATOM   2625 2HG1 ILE A 163     121.558  86.746  87.723  1.00  5.72              
ATOM   2626  CD1 ILE A 163     119.487  87.247  87.536  1.00  5.72              
ATOM   2627  HD1 ILE A 163     119.426  86.963  86.489  1.00  5.72              
ATOM   2628  HD2 ILE A 163     118.544  87.031  88.034  1.00  5.72              
ATOM   2629  HD3 ILE A 163     119.679  88.316  87.582  1.00  5.72              
ATOM   2630  C   ILE A 163     122.523  86.209  91.520  1.00  5.72              
ATOM   2631  O   ILE A 163     122.008  86.125  92.630  1.00  5.72              
ATOM   2632  N   LYS A 164     123.727  86.748  91.294  1.00  5.76              
ATOM   2633  H   LYS A 164     124.076  86.734  90.350  1.00  5.76              
ATOM   2634  CA  LYS A 164     124.616  87.274  92.333  1.00  5.76              
ATOM   2635  HA  LYS A 164     124.220  86.989  93.309  1.00  5.76              
ATOM   2636  CB  LYS A 164     126.012  86.630  92.204  1.00  5.76              
ATOM   2637  HB1 LYS A 164     125.914  85.548  92.105  1.00  5.76              
ATOM   2638  HB2 LYS A 164     126.569  86.836  93.120  1.00  5.76              
ATOM   2639  CG  LYS A 164     126.792  87.203  91.009  1.00  5.76              
ATOM   2640  HG1 LYS A 164     126.809  88.282  91.111  1.00  5.76              
ATOM   2641  HG2 LYS A 164     126.284  86.947  90.079  1.00  5.76              
ATOM   2642  CD  LYS A 164     128.254  86.751  90.940  1.00  5.76              
ATOM   2643  HD1 LYS A 164     128.289  85.672  90.786  1.00  5.76              
ATOM   2644  HD2 LYS A 164     128.752  86.984  91.882  1.00  5.76              
ATOM   2645  CE  LYS A 164     128.989  87.453  89.785  1.00  5.76              
ATOM   2646  HE1 LYS A 164     128.477  87.211  88.848  1.00  5.76              
ATOM   2647  HE2 LYS A 164     130.006  87.056  89.733  1.00  5.76              
ATOM   2648  NZ  LYS A 164     129.029  88.929  89.947  1.00  5.76              
ATOM   2649  HZ1 LYS A 164     128.097  89.337  89.804  1.00  5.76              
ATOM   2650  HZ2 LYS A 164     129.272  89.228  90.880  1.00  5.76              
ATOM   2651  HZ3 LYS A 164     129.615  89.381  89.265  1.00  5.76              
ATOM   2652  C   LYS A 164     124.717  88.802  92.373  1.00  5.76              
ATOM   2653  O   LYS A 164     125.412  89.347  93.219  1.00  5.76              
ATOM   2654  N   ASP A 165     124.081  89.477  91.420  1.00  5.44              
ATOM   2655  H   ASP A 165     123.491  88.959  90.795  1.00  5.44              
ATOM   2656  CA  ASP A 165     124.180  90.917  91.194  1.00  5.44              
ATOM   2657  HA  ASP A 165     124.699  91.395  92.028  1.00  5.44              
ATOM   2658  CB  ASP A 165     124.957  91.226  89.893  1.00  5.44              
ATOM   2659  HB1 ASP A 165     125.062  92.308  89.811  1.00  5.44              
ATOM   2660  HB2 ASP A 165     124.365  90.891  89.039  1.00  5.44              
ATOM   2661  CG  ASP A 165     126.350  90.596  89.782  1.00  5.44              
ATOM   2662  OD1 ASP A 165     126.527  89.664  88.965  1.00  5.44              
ATOM   2663  OD2 ASP A 165     127.298  91.016  90.478  1.00  5.44              
ATOM   2664  C   ASP A 165     122.749  91.468  91.091  1.00  5.44              
ATOM   2665  O   ASP A 165     122.012  91.139  90.164  1.00  5.44              
ATOM   2666  N   VAL A 166     122.337  92.331  92.027  1.00  5.70              
ATOM   2667  H   VAL A 166     122.930  92.511  92.825  1.00  5.70              
ATOM   2668  CA  VAL A 166     121.132  93.173  91.847  1.00  5.70              
ATOM   2669  HA  VAL A 166     120.301  92.520  91.576  1.00  5.70              
ATOM   2670  CB  VAL A 166     120.731  93.901  93.155  1.00  5.70              
ATOM   2671  HB  VAL A 166     120.323  93.150  93.833  1.00  5.70              
ATOM   2672  CG1 VAL A 166     121.922  94.554  93.868  1.00  5.70              
ATOM   2673 1HG1 VAL A 166     122.583  93.791  94.284  1.00  5.70              
ATOM   2674 2HG1 VAL A 166     122.484  95.180  93.181  1.00  5.70              
ATOM   2675 3HG1 VAL A 166     121.562  95.167  94.691  1.00  5.70              
ATOM   2676  CG2 VAL A 166     119.642  94.965  92.941  1.00  5.70              
ATOM   2677 1HG2 VAL A 166     119.297  95.353  93.893  1.00  5.70              
ATOM   2678 2HG2 VAL A 166     120.031  95.807  92.370  1.00  5.70              
ATOM   2679 3HG2 VAL A 166     118.796  94.530  92.409  1.00  5.70              
ATOM   2680  C   VAL A 166     121.304  94.161  90.674  1.00  5.70              
ATOM   2681  O   VAL A 166     120.324  94.611  90.085  1.00  5.70              
ATOM   2682  N   LYS A 167     122.560  94.463  90.319  1.00  5.90              
ATOM   2683  H   LYS A 167     123.270  94.020  90.879  1.00  5.90              
ATOM   2684  CA  LYS A 167     123.037  95.366  89.261  1.00  5.90              
ATOM   2685  HA  LYS A 167     122.895  96.377  89.614  1.00  5.90              
ATOM   2686  CB  LYS A 167     124.554  95.122  89.085  1.00  5.90              
ATOM   2687  HB1 LYS A 167     124.697  94.269  88.419  1.00  5.90              
ATOM   2688  HB2 LYS A 167     124.981  94.828  90.047  1.00  5.90              
ATOM   2689  CG  LYS A 167     125.366  96.312  88.533  1.00  5.90              
ATOM   2690  HG1 LYS A 167     124.701  97.043  88.069  1.00  5.90              
ATOM   2691  HG2 LYS A 167     126.050  95.938  87.770  1.00  5.90              
ATOM   2692  CD  LYS A 167     126.198  96.983  89.641  1.00  5.90              
ATOM   2693  HD1 LYS A 167     126.809  96.229  90.141  1.00  5.90              
ATOM   2694  HD2 LYS A 167     125.519  97.413  90.371  1.00  5.90              
ATOM   2695  CE  LYS A 167     127.118  98.089  89.115  1.00  5.90              
ATOM   2696  HE1 LYS A 167     126.522  98.790  88.522  1.00  5.90              
ATOM   2697  HE2 LYS A 167     127.874  97.640  88.464  1.00  5.90              
ATOM   2698  NZ  LYS A 167     127.766  98.803  90.245  1.00  5.90              
ATOM   2699  HZ1 LYS A 167     128.369  99.558  89.953  1.00  5.90              
ATOM   2700  HZ2 LYS A 167     127.064  99.202  90.871  1.00  5.90              
ATOM   2701  HZ3 LYS A 167     128.276  98.163  90.835  1.00  5.90              
ATOM   2702  C   LYS A 167     122.270  95.251  87.939  1.00  5.90              
ATOM   2703  O   LYS A 167     122.495  94.348  87.132  1.00  5.90              
ATOM   2704  N   GLN A 168     121.345  96.180  87.734  1.00  5.89              
ATOM   2705  H   GLN A 168     121.187  96.855  88.473  1.00  5.89              
ATOM   2706  CA  GLN A 168     120.488  96.250  86.552  1.00  5.89              
ATOM   2707  HA  GLN A 168     120.147  95.243  86.307  1.00  5.89              
ATOM   2708  CB  GLN A 168     119.285  97.144  86.897  1.00  5.89              
ATOM   2709  HB1 GLN A 168     118.688  97.318  86.003  1.00  5.89              
ATOM   2710  HB2 GLN A 168     119.644  98.105  87.262  1.00  5.89              
ATOM   2711  CG  GLN A 168     118.392  96.500  87.965  1.00  5.89              
ATOM   2712  HG1 GLN A 168     117.524  97.127  88.147  1.00  5.89              
ATOM   2713  HG2 GLN A 168     118.936  96.437  88.906  1.00  5.89              
ATOM   2714  CD  GLN A 168     117.946  95.110  87.527  1.00  5.89              
ATOM   2715  OE1 GLN A 168     117.483  94.899  86.417  1.00  5.89              
ATOM   2716  NE2 GLN A 168     118.166  94.098  88.329  1.00  5.89              
ATOM   2717 1HE2 GLN A 168     118.717  94.241  89.175  1.00  5.89              
ATOM   2718 2HE2 GLN A 168     118.001  93.184  87.952  1.00  5.89              
ATOM   2719  C   GLN A 168     121.209  96.777  85.316  1.00  5.89              
ATOM   2720  O   GLN A 168     122.258  97.414  85.390  1.00  5.89              
ATOM   2721  N   ASN A 169     120.574  96.564  84.162  1.00  7.59              
ATOM   2722  H   ASN A 169     119.703  96.052  84.184  1.00  7.59              
ATOM   2723  CA  ASN A 169     120.984  97.178  82.905  1.00  7.59              
ATOM   2724  HA  ASN A 169     121.491  98.124  83.112  1.00  7.59              
ATOM   2725  CB  ASN A 169     122.005  96.236  82.221  1.00  7.59              
ATOM   2726  HB1 ASN A 169     121.573  95.249  82.067  1.00  7.59              
ATOM   2727  HB2 ASN A 169     122.858  96.120  82.890  1.00  7.59              
ATOM   2728  CG  ASN A 169     122.533  96.736  80.884  1.00  7.59              
ATOM   2729  OD1 ASN A 169     121.965  97.582  80.220  1.00  7.59              
ATOM   2730  ND2 ASN A 169     123.637  96.201  80.422  1.00  7.59              
ATOM   2731 1HD2 ASN A 169     124.145  95.519  80.954  1.00  7.59              
ATOM   2732 2HD2 ASN A 169     123.926  96.509  79.509  1.00  7.59              
ATOM   2733  C   ASN A 169     119.763  97.541  82.052  1.00  7.59              
ATOM   2734  O   ASN A 169     119.272  98.669  82.096  1.00  7.59              
ATOM   2735  N   LEU A 170     119.212  96.542  81.361  1.00  6.89              
ATOM   2736  H   LEU A 170     119.670  95.646  81.412  1.00  6.89              
ATOM   2737  CA  LEU A 170     118.212  96.692  80.303  1.00  6.89              
ATOM   2738  HA  LEU A 170     118.545  97.468  79.612  1.00  6.89              
ATOM   2739  CB  LEU A 170     118.121  95.345  79.545  1.00  6.89              
ATOM   2740  HB1 LEU A 170     117.455  95.479  78.690  1.00  6.89              
ATOM   2741  HB2 LEU A 170     117.653  94.616  80.209  1.00  6.89              
ATOM   2742  CG  LEU A 170     119.439  94.733  79.028  1.00  6.89              
ATOM   2743  HG  LEU A 170     120.118  94.572  79.866  1.00  6.89              
ATOM   2744  CD1 LEU A 170     119.148  93.370  78.401  1.00  6.89              
ATOM   2745 1HD1 LEU A 170     118.390  93.460  77.627  1.00  6.89              
ATOM   2746 2HD1 LEU A 170     120.059  92.953  77.970  1.00  6.89              
ATOM   2747 3HD1 LEU A 170     118.796  92.680  79.170  1.00  6.89              
ATOM   2748  CD2 LEU A 170     120.144  95.620  78.002  1.00  6.89              
ATOM   2749 1HD2 LEU A 170     121.066  95.139  77.675  1.00  6.89              
ATOM   2750 2HD2 LEU A 170     119.503  95.791  77.142  1.00  6.89              
ATOM   2751 3HD2 LEU A 170     120.395  96.581  78.446  1.00  6.89              
ATOM   2752  C   LEU A 170     116.801  97.074  80.769  1.00  6.89              
ATOM   2753  O   LEU A 170     115.886  97.157  79.953  1.00  6.89              
ATOM   2754  N   LEU A 171     116.613  97.361  82.062  1.00  6.94              
ATOM   2755  H   LEU A 171     117.426  97.395  82.657  1.00  6.94              
ATOM   2756  CA  LEU A 171     115.348  97.897  82.559  1.00  6.94              
ATOM   2757  HA  LEU A 171     114.588  97.126  82.462  1.00  6.94              
ATOM   2758  CB  LEU A 171     115.438  98.316  84.039  1.00  6.94              
ATOM   2759  HB1 LEU A 171     114.504  98.826  84.281  1.00  6.94              
ATOM   2760  HB2 LEU A 171     116.244  99.042  84.153  1.00  6.94              
ATOM   2761  CG  LEU A 171     115.631  97.200  85.076  1.00  6.94              
ATOM   2762  HG  LEU A 171     116.654  96.841  85.002  1.00  6.94              
ATOM   2763  CD1 LEU A 171     115.383  97.784  86.470  1.00  6.94              
ATOM   2764 1HD1 LEU A 171     115.487  96.997  87.215  1.00  6.94              
ATOM   2765 2HD1 LEU A 171     116.108  98.572  86.672  1.00  6.94              
ATOM   2766 3HD1 LEU A 171     114.374  98.187  86.532  1.00  6.94              
ATOM   2767  CD2 LEU A 171     114.674  96.025  84.900  1.00  6.94              
ATOM   2768 1HD2 LEU A 171     114.821  95.305  85.705  1.00  6.94              
ATOM   2769 2HD2 LEU A 171     113.648  96.377  84.904  1.00  6.94              
ATOM   2770 3HD2 LEU A 171     114.888  95.514  83.963  1.00  6.94              
ATOM   2771  C   LEU A 171     114.847  99.113  81.760  1.00  6.94              
ATOM   2772  O   LEU A 171     113.648  99.383  81.682  1.00  6.94              
ATOM   2773  N   ARG A 172     115.777  99.878  81.188  1.00  6.78              
ATOM   2774  H   ARG A 172     116.731  99.546  81.249  1.00  6.78              
ATOM   2775  CA  ARG A 172     115.552 101.219  80.657  1.00  6.78              
ATOM   2776  HA  ARG A 172     115.146 101.828  81.467  1.00  6.78              
ATOM   2777  CB  ARG A 172     116.931 101.768  80.250  1.00  6.78              
ATOM   2778  HB1 ARG A 172     117.224 101.351  79.284  1.00  6.78              
ATOM   2779  HB2 ARG A 172     117.672 101.465  80.994  1.00  6.78              
ATOM   2780  CG  ARG A 172     116.936 103.294  80.183  1.00  6.78              
ATOM   2781  HG1 ARG A 172     116.643 103.682  81.159  1.00  6.78              
ATOM   2782  HG2 ARG A 172     116.227 103.641  79.431  1.00  6.78              
ATOM   2783  CD  ARG A 172     118.326 103.828  79.837  1.00  6.78              
ATOM   2784  HD1 ARG A 172     118.602 103.486  78.837  1.00  6.78              
ATOM   2785  HD2 ARG A 172     119.050 103.446  80.561  1.00  6.78              
ATOM   2786  NE  ARG A 172     118.312 105.296  79.880  1.00  6.78              
ATOM   2787  HE  ARG A 172     117.434 105.721  80.164  1.00  6.78              
ATOM   2788  CZ  ARG A 172     119.305 106.114  79.600  1.00  6.78              
ATOM   2789  NH1 ARG A 172     119.096 107.396  79.666  1.00  6.78              
ATOM   2790 1HH1 ARG A 172     118.162 107.722  79.856  1.00  6.78              
ATOM   2791 2HH1 ARG A 172     119.840 108.043  79.487  1.00  6.78              
ATOM   2792  NH2 ARG A 172     120.490 105.688  79.255  1.00  6.78              
ATOM   2793 1HH2 ARG A 172     120.652 104.696  79.237  1.00  6.78              
ATOM   2794 2HH2 ARG A 172     121.217 106.332  79.008  1.00  6.78              
ATOM   2795  C   ARG A 172     114.547 101.341  79.517  1.00  6.78              
ATOM   2796  O   ARG A 172     113.928 102.396  79.386  1.00  6.78              
ATOM   2797  N   ASN A 173     114.374 100.296  78.708  1.00  5.93              
ATOM   2798  H   ASN A 173     114.898  99.448  78.887  1.00  5.93              
ATOM   2799  CA  ASN A 173     113.383 100.312  77.635  1.00  5.93              
ATOM   2800  HA  ASN A 173     113.101 101.348  77.443  1.00  5.93              
ATOM   2801  CB  ASN A 173     113.986  99.806  76.319  1.00  5.93              
ATOM   2802  HB1 ASN A 173     114.990 100.208  76.187  1.00  5.93              
ATOM   2803  HB2 ASN A 173     113.371 100.159  75.491  1.00  5.93              
ATOM   2804  CG  ASN A 173     114.048  98.298  76.238  1.00  5.93              
ATOM   2805  OD1 ASN A 173     115.083  97.706  76.473  1.00  5.93              
ATOM   2806  ND2 ASN A 173     112.954  97.667  75.886  1.00  5.93              
ATOM   2807 1HD2 ASN A 173     112.110  98.179  75.711  1.00  5.93              
ATOM   2808 2HD2 ASN A 173     113.045  96.692  75.626  1.00  5.93              
ATOM   2809  C   ASN A 173     112.072  99.612  78.014  1.00  5.93              
ATOM   2810  O   ASN A 173     111.122  99.679  77.226  1.00  5.93              
ATOM   2811  N   ILE A 174     111.987  98.958  79.181  1.00  5.83              
ATOM   2812  H   ILE A 174     112.742  99.009  79.858  1.00  5.83              
ATOM   2813  CA  ILE A 174     110.807  98.169  79.540  1.00  5.83              
ATOM   2814  HA  ILE A 174     110.328  97.920  78.593  1.00  5.83              
ATOM   2815  CB  ILE A 174     111.099  96.753  80.097  1.00  5.83              
ATOM   2816  HB  ILE A 174     110.143  96.307  80.381  1.00  5.83              
ATOM   2817  CG2 ILE A 174     111.692  95.895  78.958  1.00  5.83              
ATOM   2818 1HG2 ILE A 174     111.775  94.853  79.267  1.00  5.83              
ATOM   2819 2HG2 ILE A 174     111.042  95.913  78.082  1.00  5.83              
ATOM   2820 3HG2 ILE A 174     112.683  96.260  78.681  1.00  5.83              
ATOM   2821  CG1 ILE A 174     112.030  96.720  81.317  1.00  5.83              
ATOM   2822 1HG1 ILE A 174     111.658  97.413  82.073  1.00  5.83              
ATOM   2823 2HG1 ILE A 174     113.017  97.040  80.995  1.00  5.83              
ATOM   2824  CD1 ILE A 174     112.168  95.327  81.951  1.00  5.83              
ATOM   2825  HD1 ILE A 174     112.739  95.403  82.872  1.00  5.83              
ATOM   2826  HD2 ILE A 174     111.185  94.912  82.175  1.00  5.83              
ATOM   2827  HD3 ILE A 174     112.701  94.652  81.282  1.00  5.83              
ATOM   2828  C   ILE A 174     109.709  98.991  80.210  1.00  5.83              
ATOM   2829  O   ILE A 174     109.366  98.831  81.372  1.00  5.83              
ATOM   2830  N   ARG A 175     109.116  99.879  79.402  1.00  5.83              
ATOM   2831  H   ARG A 175     109.486  99.896  78.458  1.00  5.83              
ATOM   2832  CA  ARG A 175     108.047 100.849  79.719  1.00  5.83              
ATOM   2833  HA  ARG A 175     108.351 101.434  80.589  1.00  5.83              
ATOM   2834  CB  ARG A 175     107.872 101.787  78.505  1.00  5.83              
ATOM   2835  HB1 ARG A 175     107.077 102.500  78.731  1.00  5.83              
ATOM   2836  HB2 ARG A 175     107.538 101.180  77.660  1.00  5.83              
ATOM   2837  CG  ARG A 175     109.083 102.623  78.060  1.00  5.83              
ATOM   2838  HG1 ARG A 175     109.923 101.980  77.800  1.00  5.83              
ATOM   2839  HG2 ARG A 175     109.373 103.305  78.859  1.00  5.83              
ATOM   2840  CD  ARG A 175     108.629 103.415  76.822  1.00  5.83              
ATOM   2841  HD1 ARG A 175     107.739 103.989  77.089  1.00  5.83              
ATOM   2842  HD2 ARG A 175     108.360 102.701  76.040  1.00  5.83              
ATOM   2843  NE  ARG A 175     109.652 104.339  76.298  1.00  5.83              
ATOM   2844  HE  ARG A 175     110.539 104.367  76.774  1.00  5.83              
ATOM   2845  CZ  ARG A 175     109.501 105.119  75.238  1.00  5.83              
ATOM   2846  NH1 ARG A 175     110.458 105.916  74.850  1.00  5.83              
ATOM   2847 1HH1 ARG A 175     111.323 105.945  75.362  1.00  5.83              
ATOM   2848 2HH1 ARG A 175     110.334 106.507  74.047  1.00  5.83              
ATOM   2849  NH2 ARG A 175     108.396 105.121  74.538  1.00  5.83              
ATOM   2850 1HH2 ARG A 175     107.628 104.548  74.842  1.00  5.83              
ATOM   2851 2HH2 ARG A 175     108.288 105.722  73.744  1.00  5.83              
ATOM   2852  C   ARG A 175     106.658 100.280  80.055  1.00  5.83              
ATOM   2853  O   ARG A 175     105.671 101.012  80.049  1.00  5.83              
ATOM   2854  N   GLN A 176     106.557  98.981  80.266  1.00  5.79              
ATOM   2855  H   GLN A 176     107.417  98.459  80.300  1.00  5.79              
ATOM   2856  CA  GLN A 176     105.350  98.288  80.723  1.00  5.79              
ATOM   2857  HA  GLN A 176     104.645  99.003  81.148  1.00  5.79              
ATOM   2858  CB  GLN A 176     104.678  97.539  79.556  1.00  5.79              
ATOM   2859  HB1 GLN A 176     103.907  96.873  79.948  1.00  5.79              
ATOM   2860  HB2 GLN A 176     105.426  96.919  79.059  1.00  5.79              
ATOM   2861  CG  GLN A 176     104.019  98.463  78.519  1.00  5.79              
ATOM   2862  HG1 GLN A 176     103.724  97.857  77.662  1.00  5.79              
ATOM   2863  HG2 GLN A 176     104.733  99.206  78.167  1.00  5.79              
ATOM   2864  CD  GLN A 176     102.769  99.158  79.057  1.00  5.79              
ATOM   2865  OE1 GLN A 176     101.654  98.703  78.874  1.00  5.79              
ATOM   2866  NE2 GLN A 176     102.890 100.274  79.740  1.00  5.79              
ATOM   2867 1HE2 GLN A 176     103.805 100.659  79.938  1.00  5.79              
ATOM   2868 2HE2 GLN A 176     102.038 100.720  80.028  1.00  5.79              
ATOM   2869  C   GLN A 176     105.694  97.338  81.862  1.00  5.79              
ATOM   2870  O   GLN A 176     104.782  96.757  82.442  1.00  5.79              
ATOM   2871  N   LEU A 177     106.989  97.235  82.211  1.00  5.76              
ATOM   2872  H   LEU A 177     107.670  97.802  81.724  1.00  5.76              
ATOM   2873  CA  LEU A 177     107.442  96.623  83.445  1.00  5.76              
ATOM   2874  HA  LEU A 177     107.294  95.544  83.369  1.00  5.76              
ATOM   2875  CB  LEU A 177     108.932  96.907  83.718  1.00  5.76              
ATOM   2876  HB1 LEU A 177     109.093  97.981  83.644  1.00  5.76              
ATOM   2877  HB2 LEU A 177     109.529  96.404  82.960  1.00  5.76              
ATOM   2878  CG  LEU A 177     109.406  96.488  85.126  1.00  5.76              
ATOM   2879  HG  LEU A 177     108.849  97.036  85.885  1.00  5.76              
ATOM   2880  CD1 LEU A 177     109.234  94.995  85.388  1.00  5.76              
ATOM   2881 1HD1 LEU A 177     109.524  94.775  86.412  1.00  5.76              
ATOM   2882 2HD1 LEU A 177     108.192  94.699  85.272  1.00  5.76              
ATOM   2883 3HD1 LEU A 177     109.837  94.412  84.692  1.00  5.76              
ATOM   2884  CD2 LEU A 177     110.880  96.841  85.315  1.00  5.76              
ATOM   2885 1HD2 LEU A 177     111.465  96.285  84.589  1.00  5.76              
ATOM   2886 2HD2 LEU A 177     111.021  97.909  85.156  1.00  5.76              
ATOM   2887 3HD2 LEU A 177     111.197  96.579  86.323  1.00  5.76              
ATOM   2888  C   LEU A 177     106.605  97.170  84.607  1.00  5.76              
ATOM   2889  O   LEU A 177     106.636  98.363  84.913  1.00  5.76              
ATOM   2890  N   ASP A 178     105.919  96.254  85.266  1.00  5.74              
ATOM   2891  H   ASP A 178     105.927  95.316  84.888  1.00  5.74              
ATOM   2892  CA  ASP A 178     104.991  96.523  86.346  1.00  5.74              
ATOM   2893  HA  ASP A 178     105.066  97.569  86.645  1.00  5.74              
ATOM   2894  CB  ASP A 178     103.565  96.284  85.824  1.00  5.74              
ATOM   2895  HB1 ASP A 178     103.445  95.210  85.711  1.00  5.74              
ATOM   2896  HB2 ASP A 178     103.468  96.751  84.844  1.00  5.74              
ATOM   2897  CG  ASP A 178     102.409  96.803  86.688  1.00  5.74              
ATOM   2898  OD1 ASP A 178     102.504  97.921  87.230  1.00  5.74              
ATOM   2899  OD2 ASP A 178     101.378  96.082  86.721  1.00  5.74              
ATOM   2900  C   ASP A 178     105.301  95.676  87.575  1.00  5.74              
ATOM   2901  O   ASP A 178     105.205  96.143  88.708  1.00  5.74              
ATOM   2902  N   GLU A 179     105.792  94.453  87.367  1.00  5.28              
ATOM   2903  H   GLU A 179     105.905  94.118  86.416  1.00  5.28              
ATOM   2904  CA  GLU A 179     106.190  93.578  88.480  1.00  5.28              
ATOM   2905  HA  GLU A 179     106.484  94.183  89.330  1.00  5.28              
ATOM   2906  CB  GLU A 179     104.966  92.724  88.857  1.00  5.28              
ATOM   2907  HB1 GLU A 179     104.590  92.210  87.971  1.00  5.28              
ATOM   2908  HB2 GLU A 179     104.186  93.405  89.202  1.00  5.28              
ATOM   2909  CG  GLU A 179     105.232  91.685  89.951  1.00  5.28              
ATOM   2910  HG1 GLU A 179     106.056  92.021  90.583  1.00  5.28              
ATOM   2911  HG2 GLU A 179     105.523  90.741  89.484  1.00  5.28              
ATOM   2912  CD  GLU A 179     103.996  91.485  90.829  1.00  5.28              
ATOM   2913  OE1 GLU A 179     103.023  90.877  90.336  1.00  5.28              
ATOM   2914  OE2 GLU A 179     104.037  91.972  91.982  1.00  5.28              
ATOM   2915  C   GLU A 179     107.405  92.749  88.085  1.00  5.28              
ATOM   2916  O   GLU A 179     107.554  92.416  86.914  1.00  5.28              
ATOM   2917  N   LEU A 180     108.258  92.383  89.042  1.00  5.26              
ATOM   2918  H   LEU A 180     108.087  92.684  89.996  1.00  5.26              
ATOM   2919  CA  LEU A 180     109.217  91.292  88.841  1.00  5.26              
ATOM   2920  HA  LEU A 180     109.155  90.928  87.821  1.00  5.26              
ATOM   2921  CB  LEU A 180     110.657  91.791  89.107  1.00  5.26              
ATOM   2922  HB1 LEU A 180     111.334  90.946  88.984  1.00  5.26              
ATOM   2923  HB2 LEU A 180     110.718  92.120  90.145  1.00  5.26              
ATOM   2924  CG  LEU A 180     111.179  92.926  88.207  1.00  5.26              
ATOM   2925  HG  LEU A 180     110.567  93.817  88.351  1.00  5.26              
ATOM   2926  CD1 LEU A 180     112.622  93.263  88.591  1.00  5.26              
ATOM   2927 1HD1 LEU A 180     113.266  92.399  88.428  1.00  5.26              
ATOM   2928 2HD1 LEU A 180     112.983  94.097  87.989  1.00  5.26              
ATOM   2929 3HD1 LEU A 180     112.668  93.538  89.641  1.00  5.26              
ATOM   2930  CD2 LEU A 180     111.191  92.551  86.729  1.00  5.26              
ATOM   2931 1HD2 LEU A 180     111.656  93.340  86.138  1.00  5.26              
ATOM   2932 2HD2 LEU A 180     111.736  91.619  86.584  1.00  5.26              
ATOM   2933 3HD2 LEU A 180     110.165  92.424  86.389  1.00  5.26              
ATOM   2934  C   LEU A 180     108.866  90.120  89.771  1.00  5.26              
ATOM   2935  O   LEU A 180     107.939  90.224  90.576  1.00  5.26              
ATOM   2936  N   THR A 181     109.667  89.047  89.829  1.00  5.25              
ATOM   2937  H   THR A 181     110.356  88.885  89.103  1.00  5.25              
ATOM   2938  CA  THR A 181     109.862  88.538  91.224  1.00  5.25              
ATOM   2939  HA  THR A 181     109.774  89.374  91.916  1.00  5.25              
ATOM   2940  CB  THR A 181     108.823  87.463  91.639  1.00  5.25              
ATOM   2941  HB  THR A 181     109.287  86.476  91.625  1.00  5.25              
ATOM   2942  CG2 THR A 181     108.307  87.724  93.053  1.00  5.25              
ATOM   2943 1HG2 THR A 181     107.654  86.904  93.354  1.00  5.25              
ATOM   2944 2HG2 THR A 181     109.141  87.788  93.750  1.00  5.25              
ATOM   2945 3HG2 THR A 181     107.739  88.654  93.073  1.00  5.25              
ATOM   2946  OG1 THR A 181     107.680  87.408  90.812  1.00  5.25              
ATOM   2947  HG1 THR A 181     107.384  88.328  90.709  1.00  5.25              
ATOM   2948  C   THR A 181     111.253  87.967  91.403  1.00  5.25              
ATOM   2949  O   THR A 181     111.583  87.016  90.716  1.00  5.25              
ATOM   2950  N   PHE A 182     112.063  88.514  92.309  1.00  5.76              
ATOM   2951  H   PHE A 182     111.702  89.200  92.959  1.00  5.76              
ATOM   2952  CA  PHE A 182     113.460  88.120  92.502  1.00  5.76              
ATOM   2953  HA  PHE A 182     113.738  87.425  91.708  1.00  5.76              
ATOM   2954  CB  PHE A 182     114.408  89.308  92.342  1.00  5.76              
ATOM   2955  HB1 PHE A 182     115.202  89.223  93.084  1.00  5.76              
ATOM   2956  HB2 PHE A 182     113.852  90.215  92.547  1.00  5.76              
ATOM   2957  CG  PHE A 182     115.053  89.427  90.972  1.00  5.76              
ATOM   2958  CD1 PHE A 182     114.273  89.735  89.842  1.00  5.76              
ATOM   2959  HD1 PHE A 182     113.209  89.877  89.944  1.00  5.76              
ATOM   2960  CE1 PHE A 182     114.873  89.837  88.573  1.00  5.76              
ATOM   2961  HE1 PHE A 182     114.271  90.055  87.700  1.00  5.76              
ATOM   2962  CZ  PHE A 182     116.256  89.631  88.433  1.00  5.76              
ATOM   2963  HZ  PHE A 182     116.710  89.699  87.455  1.00  5.76              
ATOM   2964  CE2 PHE A 182     117.041  89.329  89.559  1.00  5.76              
ATOM   2965  HE2 PHE A 182     118.104  89.176  89.451  1.00  5.76              
ATOM   2966  CD2 PHE A 182     116.440  89.222  90.826  1.00  5.76              
ATOM   2967  HD2 PHE A 182     117.048  88.978  91.686  1.00  5.76              
ATOM   2968  C   PHE A 182     113.647  87.357  93.799  1.00  5.76              
ATOM   2969  O   PHE A 182     113.795  87.934  94.877  1.00  5.76              
ATOM   2970  N   VAL A 183     113.583  86.032  93.677  1.00  5.60              
ATOM   2971  H   VAL A 183     113.519  85.621  92.751  1.00  5.60              
ATOM   2972  CA  VAL A 183     113.413  85.156  94.852  1.00  5.60              
ATOM   2973  HA  VAL A 183     113.590  85.706  95.773  1.00  5.60              
ATOM   2974  CB  VAL A 183     111.975  84.572  94.858  1.00  5.60              
ATOM   2975  HB  VAL A 183     111.888  83.856  94.043  1.00  5.60              
ATOM   2976  CG1 VAL A 183     111.641  83.839  96.164  1.00  5.60              
ATOM   2977 1HG1 VAL A 183     110.640  83.411  96.102  1.00  5.60              
ATOM   2978 2HG1 VAL A 183     112.340  83.020  96.328  1.00  5.60              
ATOM   2979 3HG1 VAL A 183     111.684  84.527  97.005  1.00  5.60              
ATOM   2980  CG2 VAL A 183     110.881  85.630  94.636  1.00  5.60              
ATOM   2981 1HG2 VAL A 183     110.953  86.023  93.623  1.00  5.60              
ATOM   2982 2HG2 VAL A 183     109.894  85.179  94.746  1.00  5.60              
ATOM   2983 3HG2 VAL A 183     110.997  86.444  95.350  1.00  5.60              
ATOM   2984  C   VAL A 183     114.425  84.020  94.732  1.00  5.60              
ATOM   2985  O   VAL A 183     114.719  83.582  93.624  1.00  5.60              
ATOM   2986  N   GLY A 184     114.961  83.533  95.851  1.00  5.64              
ATOM   2987  H   GLY A 184     114.679  83.943  96.737  1.00  5.64              
ATOM   2988  CA  GLY A 184     115.896  82.398  95.843  1.00  5.64              
ATOM   2989  HA1 GLY A 184     115.343  81.488  95.611  1.00  5.64              
ATOM   2990  HA2 GLY A 184     116.327  82.295  96.839  1.00  5.64              
ATOM   2991  C   GLY A 184     117.062  82.513  94.840  1.00  5.64              
ATOM   2992  O   GLY A 184     117.449  81.523  94.215  1.00  5.64              
ATOM   2993  N   GLY A 185     117.584  83.729  94.677  1.00  5.69              
ATOM   2994  H   GLY A 185     117.148  84.463  95.210  1.00  5.69              
ATOM   2995  CA  GLY A 185     118.914  84.030  94.140  1.00  5.69              
ATOM   2996  HA1 GLY A 185     118.840  84.790  93.363  1.00  5.69              
ATOM   2997  HA2 GLY A 185     119.386  83.135  93.738  1.00  5.69              
ATOM   2998  C   GLY A 185     119.764  84.571  95.316  1.00  5.69              
ATOM   2999  O   GLY A 185     119.445  84.285  96.467  1.00  5.69              
ATOM   3000  N   VAL A 186     120.858  85.307  95.081  1.00  5.59              
ATOM   3001  H   VAL A 186     121.042  85.588  94.122  1.00  5.59              
ATOM   3002  CA  VAL A 186     122.038  85.288  95.981  1.00  5.59              
ATOM   3003  HA  VAL A 186     121.729  85.009  96.973  1.00  5.59              
ATOM   3004  CB  VAL A 186     123.029  84.198  95.451  1.00  5.59              
ATOM   3005  HB  VAL A 186     123.531  84.590  94.566  1.00  5.59              
ATOM   3006  CG1 VAL A 186     124.108  83.786  96.464  1.00  5.59              
ATOM   3007 1HG1 VAL A 186     123.667  83.192  97.261  1.00  5.59              
ATOM   3008 2HG1 VAL A 186     124.868  83.187  95.962  1.00  5.59              
ATOM   3009 3HG1 VAL A 186     124.594  84.661  96.891  1.00  5.59              
ATOM   3010  CG2 VAL A 186     122.381  82.870  95.017  1.00  5.59              
ATOM   3011 1HG2 VAL A 186     123.149  82.142  94.752  1.00  5.59              
ATOM   3012 2HG2 VAL A 186     121.766  82.469  95.824  1.00  5.59              
ATOM   3013 3HG2 VAL A 186     121.769  83.030  94.133  1.00  5.59              
ATOM   3014  C   VAL A 186     122.769  86.660  96.079  1.00  5.59              
ATOM   3015  O   VAL A 186     123.951  86.778  95.758  1.00  5.59              
ATOM   3016  N   LEU A 187     122.068  87.745  96.427  1.00  5.74              
ATOM   3017  H   LEU A 187     121.112  87.607  96.719  1.00  5.74              
ATOM   3018  CA  LEU A 187     122.491  89.122  96.105  1.00  5.74              
ATOM   3019  HA  LEU A 187     122.915  89.093  95.099  1.00  5.74              
ATOM   3020  CB  LEU A 187     121.242  90.037  96.047  1.00  5.74              
ATOM   3021  HB1 LEU A 187     121.595  91.038  95.794  1.00  5.74              
ATOM   3022  HB2 LEU A 187     120.812  90.110  97.045  1.00  5.74              
ATOM   3023  CG  LEU A 187     120.105  89.715  95.051  1.00  5.74              
ATOM   3024  HG  LEU A 187     119.529  90.630  94.922  1.00  5.74              
ATOM   3025  CD1 LEU A 187     120.610  89.301  93.669  1.00  5.74              
ATOM   3026 1HD1 LEU A 187     121.296  90.058  93.295  1.00  5.74              
ATOM   3027 2HD1 LEU A 187     121.127  88.345  93.723  1.00  5.74              
ATOM   3028 3HD1 LEU A 187     119.771  89.220  92.979  1.00  5.74              
ATOM   3029  CD2 LEU A 187     119.127  88.644  95.548  1.00  5.74              
ATOM   3030 1HD2 LEU A 187     119.591  87.663  95.554  1.00  5.74              
ATOM   3031 2HD2 LEU A 187     118.797  88.895  96.557  1.00  5.74              
ATOM   3032 3HD2 LEU A 187     118.252  88.619  94.898  1.00  5.74              
ATOM   3033  C   LEU A 187     123.571  89.815  96.949  1.00  5.74              
ATOM   3034  O   LEU A 187     124.282  90.649  96.391  1.00  5.74              
ATOM   3035  N   ARG A 188     123.708  89.501  98.243  1.00  5.68              
ATOM   3036  H   ARG A 188     122.911  89.031  98.658  1.00  5.68              
ATOM   3037  CA  ARG A 188     124.763  89.973  99.172  1.00  5.68              
ATOM   3038  HA  ARG A 188     124.587  89.494 100.132  1.00  5.68              
ATOM   3039  CB  ARG A 188     126.152  89.529  98.668  1.00  5.68              
ATOM   3040  HB1 ARG A 188     126.915  90.178  99.098  1.00  5.68              
ATOM   3041  HB2 ARG A 188     126.227  89.661  97.589  1.00  5.68              
ATOM   3042  CG  ARG A 188     126.475  88.064  98.999  1.00  5.68              
ATOM   3043  HG1 ARG A 188     127.371  87.782  98.449  1.00  5.68              
ATOM   3044  HG2 ARG A 188     125.665  87.424  98.645  1.00  5.68              
ATOM   3045  CD  ARG A 188     126.706  87.807 100.500  1.00  5.68              
ATOM   3046  HD1 ARG A 188     127.111  86.803 100.633  1.00  5.68              
ATOM   3047  HD2 ARG A 188     125.742  87.839 101.014  1.00  5.68              
ATOM   3048  NE  ARG A 188     127.603  88.795 101.137  1.00  5.68              
ATOM   3049  HE  ARG A 188     127.183  89.440 101.806  1.00  5.68              
ATOM   3050  CZ  ARG A 188     128.857  89.105 100.869  1.00  5.68              
ATOM   3051  NH1 ARG A 188     129.463  90.015 101.563  1.00  5.68              
ATOM   3052 1HH1 ARG A 188     130.384  90.334 101.378  1.00  5.68              
ATOM   3053 2HH1 ARG A 188     128.905  90.486 102.291  1.00  5.68              
ATOM   3054  NH2 ARG A 188     129.525  88.544  99.898  1.00  5.68              
ATOM   3055 1HH2 ARG A 188     129.016  87.920  99.301  1.00  5.68              
ATOM   3056 2HH2 ARG A 188     130.441  88.877  99.674  1.00  5.68              
ATOM   3057  C   ARG A 188     124.761  91.454  99.523  1.00  5.68              
ATOM   3058  O   ARG A 188     124.651  91.753 100.701  1.00  5.68              
ATOM   3059  N   SER A 189     124.948  92.352  98.555  1.00  5.58              
ATOM   3060  H   SER A 189     124.978  92.004  97.604  1.00  5.58              
ATOM   3061  CA  SER A 189     125.354  93.741  98.832  1.00  5.58              
ATOM   3062  HA  SER A 189     124.942  94.032  99.801  1.00  5.58              
ATOM   3063  CB  SER A 189     126.882  93.859  98.969  1.00  5.58              
ATOM   3064  HB1 SER A 189     127.124  94.869  99.304  1.00  5.58              
ATOM   3065  HB2 SER A 189     127.341  93.700  97.992  1.00  5.58              
ATOM   3066  OG  SER A 189     127.439  92.924  99.883  1.00  5.58              
ATOM   3067  HG  SER A 189     126.924  92.916 100.711  1.00  5.58              
ATOM   3068  C   SER A 189     124.818  94.735  97.803  1.00  5.58              
ATOM   3069  O   SER A 189     125.438  95.001  96.772  1.00  5.58              
ATOM   3070  N   TYR A 190     123.639  95.280  98.101  1.00  5.54              
ATOM   3071  H   TYR A 190     123.194  94.998  98.962  1.00  5.54              
ATOM   3072  CA  TYR A 190     122.995  96.344  97.331  1.00  5.54              
ATOM   3073  HA  TYR A 190     122.903  96.016  96.298  1.00  5.54              
ATOM   3074  CB  TYR A 190     121.585  96.569  97.900  1.00  5.54              
ATOM   3075  HB1 TYR A 190     121.166  97.470  97.448  1.00  5.54              
ATOM   3076  HB2 TYR A 190     121.646  96.744  98.974  1.00  5.54              
ATOM   3077  CG  TYR A 190     120.647  95.399  97.640  1.00  5.54              
ATOM   3078  CD1 TYR A 190     120.777  94.186  98.353  1.00  5.54              
ATOM   3079  HD1 TYR A 190     121.500  94.087  99.152  1.00  5.54              
ATOM   3080  CE1 TYR A 190     119.958  93.085  98.037  1.00  5.54              
ATOM   3081  HE1 TYR A 190     120.060  92.162  98.590  1.00  5.54              
ATOM   3082  CZ  TYR A 190     118.980  93.198  97.026  1.00  5.54              
ATOM   3083  OH  TYR A 190     118.150  92.161  96.751  1.00  5.54              
ATOM   3084  HH  TYR A 190     118.275  91.485  97.432  1.00  5.54              
ATOM   3085  CE2 TYR A 190     118.833  94.418  96.339  1.00  5.54              
ATOM   3086  HE2 TYR A 190     118.052  94.516  95.605  1.00  5.54              
ATOM   3087  CD2 TYR A 190     119.656  95.517  96.647  1.00  5.54              
ATOM   3088  HD2 TYR A 190     119.513  96.463  96.136  1.00  5.54              
ATOM   3089  C   TYR A 190     123.861  97.621  97.342  1.00  5.54              
ATOM   3090  O   TYR A 190     124.406  98.025  98.374  1.00  5.54              
ATOM   3091  N   GLU A 191     123.985  98.243  96.169  1.00  5.89              
ATOM   3092  H   GLU A 191     123.484  97.850  95.385  1.00  5.89              
ATOM   3093  CA  GLU A 191     124.965  99.280  95.827  1.00  5.89              
ATOM   3094  HA  GLU A 191     125.220  99.853  96.717  1.00  5.89              
ATOM   3095  CB  GLU A 191     126.229  98.563  95.329  1.00  5.89              
ATOM   3096  HB1 GLU A 191     125.959  97.772  94.627  1.00  5.89              
ATOM   3097  HB2 GLU A 191     126.664  98.064  96.196  1.00  5.89              
ATOM   3098  CG  GLU A 191     127.324  99.449  94.720  1.00  5.89              
ATOM   3099  HG1 GLU A 191     128.275  98.917  94.797  1.00  5.89              
ATOM   3100  HG2 GLU A 191     127.405 100.369  95.302  1.00  5.89              
ATOM   3101  CD  GLU A 191     127.090  99.777  93.241  1.00  5.89              
ATOM   3102  OE1 GLU A 191     127.675 100.752  92.733  1.00  5.89              
ATOM   3103  OE2 GLU A 191     126.324  99.072  92.549  1.00  5.89              
ATOM   3104  C   GLU A 191     124.330 100.290  94.821  1.00  5.89              
ATOM   3105  O   GLU A 191     123.444  99.904  94.072  1.00  5.89              
ATOM   3106  N   ASN A 192     124.695 101.581  94.809  1.00  5.94              
ATOM   3107  H   ASN A 192     125.431 101.894  95.432  1.00  5.94              
ATOM   3108  CA  ASN A 192     123.863 102.527  94.003  1.00  5.94              
ATOM   3109  HA  ASN A 192     122.820 102.471  94.415  1.00  5.94              
ATOM   3110  CB  ASN A 192     124.308 104.039  94.118  1.00  5.94              
ATOM   3111  HB1 ASN A 192     125.244 104.150  93.569  1.00  5.94              
ATOM   3112  HB2 ASN A 192     124.490 104.380  95.119  1.00  5.94              
ATOM   3113  CG  ASN A 192     123.247 104.931  93.478  1.00  5.94              
ATOM   3114  OD1 ASN A 192     123.541 105.726  92.614  1.00  5.94              
ATOM   3115  ND2 ASN A 192     121.996 104.841  93.879  1.00  5.94              
ATOM   3116 1HD2 ASN A 192     121.694 104.232  94.630  1.00  5.94              
ATOM   3117 2HD2 ASN A 192     121.329 105.505  93.514  1.00  5.94              
ATOM   3118  C   ASN A 192     123.943 102.322  92.578  1.00  5.94              
ATOM   3119  O   ASN A 192     122.968 102.445  91.821  1.00  5.94              
ATOM   3120  N   GLY A 193     125.154 102.012  92.127  1.00  6.03              
ATOM   3121  H   GLY A 193     125.959 101.870  92.775  1.00  6.03              
ATOM   3122  CA  GLY A 193     125.404 101.684  90.765  1.00  6.03              
ATOM   3123  HA1 GLY A 193     126.475 101.526  90.644  1.00  6.03              
ATOM   3124  HA2 GLY A 193     125.099 102.534  90.151  1.00  6.03              
ATOM   3125  C   GLY A 193     124.652 100.441  90.280  1.00  6.03              
ATOM   3126  O   GLY A 193     124.758 100.082  89.106  1.00  6.03              
ATOM   3127  N   SER A 194     123.900  99.776  91.159  1.00  5.96              
ATOM   3128  H   SER A 194     123.965 100.050  92.134  1.00  5.96              
ATOM   3129  CA  SER A 194     122.971  98.708  90.846  1.00  5.96              
ATOM   3130  HA  SER A 194     123.387  98.159  90.008  1.00  5.96              
ATOM   3131  CB  SER A 194     122.814  97.736  92.018  1.00  5.96              
ATOM   3132  HB1 SER A 194     122.173  96.912  91.706  1.00  5.96              
ATOM   3133  HB2 SER A 194     122.322  98.227  92.855  1.00  5.96              
ATOM   3134  OG  SER A 194     124.070  97.217  92.412  1.00  5.96              
ATOM   3135  HG  SER A 194     124.689  97.955  92.562  1.00  5.96              
ATOM   3136  C   SER A 194     121.577  99.159  90.415  1.00  5.96              
ATOM   3137  O   SER A 194     120.912  98.451  89.650  1.00  5.96              
ATOM   3138  N   PHE A 195     121.156 100.338  90.871  1.00  6.01              
ATOM   3139  H   PHE A 195     121.798 100.872  91.446  1.00  6.01              
ATOM   3140  CA  PHE A 195     119.803 100.869  90.755  1.00  6.01              
ATOM   3141  HA  PHE A 195     119.252 100.200  90.097  1.00  6.01              
ATOM   3142  CB  PHE A 195     119.084 100.850  92.127  1.00  6.01              
ATOM   3143  HB1 PHE A 195     118.427 101.718  92.204  1.00  6.01              
ATOM   3144  HB2 PHE A 195     119.826 100.965  92.920  1.00  6.01              
ATOM   3145  CG  PHE A 195     118.214  99.629  92.411  1.00  6.01              
ATOM   3146  CD1 PHE A 195     118.294  98.979  93.658  1.00  6.01              
ATOM   3147  HD1 PHE A 195     118.976  99.341  94.416  1.00  6.01              
ATOM   3148  CE1 PHE A 195     117.458  97.885  93.949  1.00  6.01              
ATOM   3149  HE1 PHE A 195     117.521  97.406  94.919  1.00  6.01              
ATOM   3150  CZ  PHE A 195     116.524  97.436  93.001  1.00  6.01              
ATOM   3151  HZ  PHE A 195     115.882  96.598  93.231  1.00  6.01              
ATOM   3152  CE2 PHE A 195     116.424  98.089  91.761  1.00  6.01              
ATOM   3153  HE2 PHE A 195     115.706  97.748  91.029  1.00  6.01              
ATOM   3154  CD2 PHE A 195     117.257  99.186  91.471  1.00  6.01              
ATOM   3155  HD2 PHE A 195     117.153  99.693  90.524  1.00  6.01              
ATOM   3156  C   PHE A 195     119.692 102.229  90.055  1.00  6.01              
ATOM   3157  O   PHE A 195     118.579 102.733  89.879  1.00  6.01              
ATOM   3158  N   GLN A 196     120.792 102.774  89.528  1.00  5.95              
ATOM   3159  H   GLN A 196     121.684 102.351  89.744  1.00  5.95              
ATOM   3160  CA  GLN A 196     120.766 103.925  88.618  1.00  5.95              
ATOM   3161  HA  GLN A 196     120.030 104.615  89.035  1.00  5.95              
ATOM   3162  CB  GLN A 196     122.118 104.673  88.670  1.00  5.95              
ATOM   3163  HB1 GLN A 196     122.854 104.171  88.040  1.00  5.95              
ATOM   3164  HB2 GLN A 196     122.480 104.661  89.700  1.00  5.95              
ATOM   3165  CG  GLN A 196     121.964 106.149  88.246  1.00  5.95              
ATOM   3166  HG1 GLN A 196     121.086 106.572  88.733  1.00  5.95              
ATOM   3167  HG2 GLN A 196     121.812 106.203  87.168  1.00  5.95              
ATOM   3168  CD  GLN A 196     123.162 107.019  88.627  1.00  5.95              
ATOM   3169  OE1 GLN A 196     123.139 107.771  89.595  1.00  5.95              
ATOM   3170  NE2 GLN A 196     124.245 106.972  87.881  1.00  5.95              
ATOM   3171 1HE2 GLN A 196     124.283 106.352  87.092  1.00  5.95              
ATOM   3172 2HE2 GLN A 196     125.020 107.552  88.156  1.00  5.95              
ATOM   3173  C   GLN A 196     120.246 103.573  87.202  1.00  5.95              
ATOM   3174  O   GLN A 196     120.821 103.903  86.167  1.00  5.95              
ATOM   3175  N   THR A 197     119.097 102.899  87.187  1.00  5.91              
ATOM   3176  H   THR A 197     118.743 102.653  88.103  1.00  5.91              
ATOM   3177  CA  THR A 197     118.257 102.465  86.062  1.00  5.91              
ATOM   3178  HA  THR A 197     118.580 102.962  85.148  1.00  5.91              
ATOM   3179  CB  THR A 197     118.364 100.942  85.874  1.00  5.91              
ATOM   3180  HB  THR A 197     117.656 100.628  85.108  1.00  5.91              
ATOM   3181  CG2 THR A 197     119.758 100.500  85.432  1.00  5.91              
ATOM   3182 1HG2 THR A 197     119.743  99.445  85.164  1.00  5.91              
ATOM   3183 2HG2 THR A 197     120.057 101.069  84.551  1.00  5.91              
ATOM   3184 3HG2 THR A 197     120.488 100.668  86.224  1.00  5.91              
ATOM   3185  OG1 THR A 197     118.053 100.287  87.089  1.00  5.91              
ATOM   3186  HG1 THR A 197     118.857  99.846  87.384  1.00  5.91              
ATOM   3187  C   THR A 197     116.781 102.824  86.304  1.00  5.91              
ATOM   3188  O   THR A 197     115.868 102.365  85.608  1.00  5.91              
ATOM   3189  N   ILE A 198     116.536 103.633  87.338  1.00  6.07              
ATOM   3190  H   ILE A 198     117.327 103.919  87.900  1.00  6.07              
ATOM   3191  CA  ILE A 198     115.287 104.356  87.548  1.00  6.07              
ATOM   3192  HA  ILE A 198     114.469 103.643  87.594  1.00  6.07              
ATOM   3193  CB  ILE A 198     115.341 105.094  88.905  1.00  6.07              
ATOM   3194  HB  ILE A 198     116.294 105.622  88.977  1.00  6.07              
ATOM   3195  CG2 ILE A 198     114.206 106.124  89.050  1.00  6.07              
ATOM   3196 1HG2 ILE A 198     114.247 106.591  90.034  1.00  6.07              
ATOM   3197 2HG2 ILE A 198     114.323 106.920  88.314  1.00  6.07              
ATOM   3198 3HG2 ILE A 198     113.232 105.650  88.924  1.00  6.07              
ATOM   3199  CG1 ILE A 198     115.251 104.043  90.040  1.00  6.07              
ATOM   3200 1HG1 ILE A 198     115.858 103.171  89.794  1.00  6.07              
ATOM   3201 2HG1 ILE A 198     114.219 103.708  90.146  1.00  6.07              
ATOM   3202  CD1 ILE A 198     115.747 104.554  91.394  1.00  6.07              
ATOM   3203  HD1 ILE A 198     115.686 103.751  92.129  1.00  6.07              
ATOM   3204  HD2 ILE A 198     116.788 104.866  91.300  1.00  6.07              
ATOM   3205  HD3 ILE A 198     115.140 105.390  91.739  1.00  6.07              
ATOM   3206  C   ILE A 198     115.022 105.273  86.338  1.00  6.07              
ATOM   3207  O   ILE A 198     115.944 105.897  85.813  1.00  6.07              
ATOM   3208  N   GLN A 199     113.766 105.360  85.889  1.00  6.12              
ATOM   3209  H   GLN A 199     113.036 104.894  86.408  1.00  6.12              
ATOM   3210  CA  GLN A 199     113.308 106.270  84.828  1.00  6.12              
ATOM   3211  HA  GLN A 199     114.033 107.075  84.741  1.00  6.12              
ATOM   3212  CB  GLN A 199     113.212 105.541  83.464  1.00  6.12              
ATOM   3213  HB1 GLN A 199     112.740 106.202  82.737  1.00  6.12              
ATOM   3214  HB2 GLN A 199     112.550 104.682  83.589  1.00  6.12              
ATOM   3215  CG  GLN A 199     114.538 105.036  82.842  1.00  6.12              
ATOM   3216  HG1 GLN A 199     114.285 104.395  81.996  1.00  6.12              
ATOM   3217  HG2 GLN A 199     115.066 104.419  83.568  1.00  6.12              
ATOM   3218  CD  GLN A 199     115.493 106.125  82.328  1.00  6.12              
ATOM   3219  OE1 GLN A 199     115.814 106.237  81.150  1.00  6.12              
ATOM   3220  NE2 GLN A 199     116.062 106.934  83.187  1.00  6.12              
ATOM   3221 1HE2 GLN A 199     115.976 106.750  84.181  1.00  6.12              
ATOM   3222 2HE2 GLN A 199     116.709 107.618  82.848  1.00  6.12              
ATOM   3223  C   GLN A 199     111.978 106.936  85.251  1.00  6.12              
ATOM   3224  O   GLN A 199     111.276 106.364  86.085  1.00  6.12              
ATOM   3225  N   PRO A 200     111.657 108.151  84.755  1.00  5.97              
ATOM   3226  CD  PRO A 200     112.291 108.810  83.613  1.00  5.97              
ATOM   3227  HD1 PRO A 200     111.837 108.443  82.691  1.00  5.97              
ATOM   3228  HD2 PRO A 200     113.369 108.657  83.579  1.00  5.97              
ATOM   3229  CG  PRO A 200     112.001 110.303  83.755  1.00  5.97              
ATOM   3230  HG1 PRO A 200     111.909 110.793  82.785  1.00  5.97              
ATOM   3231  HG2 PRO A 200     112.785 110.774  84.350  1.00  5.97              
ATOM   3232  CB  PRO A 200     110.689 110.324  84.529  1.00  5.97              
ATOM   3233  HB1 PRO A 200     109.859 110.163  83.839  1.00  5.97              
ATOM   3234  HB2 PRO A 200     110.557 111.260  85.075  1.00  5.97              
ATOM   3235  CA  PRO A 200     110.835 109.131  85.479  1.00  5.97              
ATOM   3236  HA  PRO A 200     111.420 109.464  86.338  1.00  5.97              
ATOM   3237  C   PRO A 200     109.465 108.719  86.021  1.00  5.97              
ATOM   3238  O   PRO A 200     109.132 109.080  87.146  1.00  5.97              
ATOM   3239  N   ILE A 201     108.671 107.979  85.245  1.00  5.93              
ATOM   3240  H   ILE A 201     109.020 107.675  84.350  1.00  5.93              
ATOM   3241  CA  ILE A 201     107.318 107.549  85.617  1.00  5.93              
ATOM   3242  HA  ILE A 201     107.195 107.644  86.698  1.00  5.93              
ATOM   3243  CB  ILE A 201     106.220 108.418  84.946  1.00  5.93              
ATOM   3244  HB  ILE A 201     106.287 108.292  83.864  1.00  5.93              
ATOM   3245  CG2 ILE A 201     104.829 107.937  85.408  1.00  5.93              
ATOM   3246 1HG2 ILE A 201     104.045 108.490  84.893  1.00  5.93              
ATOM   3247 2HG2 ILE A 201     104.686 106.883  85.167  1.00  5.93              
ATOM   3248 3HG2 ILE A 201     104.720 108.079  86.484  1.00  5.93              
ATOM   3249  CG1 ILE A 201     106.410 109.921  85.270  1.00  5.93              
ATOM   3250 1HG1 ILE A 201     107.390 110.241  84.918  1.00  5.93              
ATOM   3251 2HG1 ILE A 201     106.376 110.066  86.351  1.00  5.93              
ATOM   3252  CD1 ILE A 201     105.385 110.856  84.614  1.00  5.93              
ATOM   3253  HD1 ILE A 201     105.688 111.890  84.776  1.00  5.93              
ATOM   3254  HD2 ILE A 201     105.338 110.664  83.542  1.00  5.93              
ATOM   3255  HD3 ILE A 201     104.399 110.715  85.057  1.00  5.93              
ATOM   3256  C   ILE A 201     107.201 106.071  85.255  1.00  5.93              
ATOM   3257  O   ILE A 201     107.142 105.717  84.079  1.00  5.93              
ATOM   3258  N   ARG A 202     107.188 105.218  86.280  1.00  5.82              
ATOM   3259  H   ARG A 202     107.275 105.594  87.216  1.00  5.82              
ATOM   3260  CA  ARG A 202     106.887 103.789  86.178  1.00  5.82              
ATOM   3261  HA  ARG A 202     106.111 103.650  85.423  1.00  5.82              
ATOM   3262  CB  ARG A 202     108.132 102.995  85.724  1.00  5.82              
ATOM   3263  HB1 ARG A 202     108.476 103.381  84.763  1.00  5.82              
ATOM   3264  HB2 ARG A 202     107.832 101.957  85.570  1.00  5.82              
ATOM   3265  CG  ARG A 202     109.300 103.038  86.725  1.00  5.82              
ATOM   3266  HG1 ARG A 202     108.930 102.815  87.724  1.00  5.82              
ATOM   3267  HG2 ARG A 202     109.737 104.037  86.739  1.00  5.82              
ATOM   3268  CD  ARG A 202     110.386 102.010  86.381  1.00  5.82              
ATOM   3269  HD1 ARG A 202     110.949 102.366  85.517  1.00  5.82              
ATOM   3270  HD2 ARG A 202     109.907 101.061  86.123  1.00  5.82              
ATOM   3271  NE  ARG A 202     111.257 101.793  87.553  1.00  5.82              
ATOM   3272  HE  ARG A 202     110.777 101.842  88.437  1.00  5.82              
ATOM   3273  CZ  ARG A 202     112.551 101.539  87.591  1.00  5.82              
ATOM   3274  NH1 ARG A 202     113.168 101.413  88.733  1.00  5.82              
ATOM   3275 1HH1 ARG A 202     112.648 101.452  89.593  1.00  5.82              
ATOM   3276 2HH1 ARG A 202     114.156 101.225  88.746  1.00  5.82              
ATOM   3277  NH2 ARG A 202     113.254 101.422  86.501  1.00  5.82              
ATOM   3278 1HH2 ARG A 202     112.782 101.463  85.618  1.00  5.82              
ATOM   3279 2HH2 ARG A 202     114.263 101.357  86.513  1.00  5.82              
ATOM   3280  C   ARG A 202     106.334 103.263  87.503  1.00  5.82              
ATOM   3281  O   ARG A 202     106.638 103.816  88.561  1.00  5.82              
ATOM   3282  N   ALA A 203     105.608 102.154  87.451  1.00  5.41              
ATOM   3283  H   ALA A 203     105.409 101.756  86.546  1.00  5.41              
ATOM   3284  CA  ALA A 203     105.526 101.237  88.585  1.00  5.41              
ATOM   3285  HA  ALA A 203     105.391 101.791  89.514  1.00  5.41              
ATOM   3286  CB  ALA A 203     104.303 100.339  88.359  1.00  5.41              
ATOM   3287  HB1 ALA A 203     104.178  99.641  89.188  1.00  5.41              
ATOM   3288  HB2 ALA A 203     103.399 100.944  88.276  1.00  5.41              
ATOM   3289  HB3 ALA A 203     104.426  99.763  87.440  1.00  5.41              
ATOM   3290  C   ALA A 203     106.825 100.401  88.684  1.00  5.41              
ATOM   3291  O   ALA A 203     107.708 100.500  87.831  1.00  5.41              
ATOM   3292  N   VAL A 204     106.950  99.584  89.734  1.00  5.39              
ATOM   3293  H   VAL A 204     106.207  99.597  90.418  1.00  5.39              
ATOM   3294  CA  VAL A 204     107.924  98.479  89.847  1.00  5.39              
ATOM   3295  HA  VAL A 204     107.795  97.827  88.981  1.00  5.39              
ATOM   3296  CB  VAL A 204     109.424  98.905  89.928  1.00  5.39              
ATOM   3297  HB  VAL A 204     109.932  98.221  90.609  1.00  5.39              
ATOM   3298  CG1 VAL A 204     110.181  98.689  88.613  1.00  5.39              
ATOM   3299 1HG1 VAL A 204     111.245  98.871  88.759  1.00  5.39              
ATOM   3300 2HG1 VAL A 204     110.048  97.656  88.292  1.00  5.39              
ATOM   3301 3HG1 VAL A 204     109.808  99.337  87.827  1.00  5.39              
ATOM   3302  CG2 VAL A 204     109.693 100.309  90.492  1.00  5.39              
ATOM   3303 1HG2 VAL A 204     110.762 100.450  90.635  1.00  5.39              
ATOM   3304 2HG2 VAL A 204     109.305 101.074  89.823  1.00  5.39              
ATOM   3305 3HG2 VAL A 204     109.202 100.406  91.463  1.00  5.39              
ATOM   3306  C   VAL A 204     107.653  97.641  91.092  1.00  5.39              
ATOM   3307  O   VAL A 204     108.019  98.070  92.189  1.00  5.39              
ATOM   3308  N   SER A 205     107.092  96.429  90.969  1.00  5.28              
ATOM   3309  H   SER A 205     106.686  96.132  90.082  1.00  5.28              
ATOM   3310  CA  SER A 205     106.974  95.589  92.174  1.00  5.28              
ATOM   3311  HA  SER A 205     106.806  96.217  93.050  1.00  5.28              
ATOM   3312  CB  SER A 205     105.772  94.644  92.115  1.00  5.28              
ATOM   3313  HB1 SER A 205     105.812  94.059  91.208  1.00  5.28              
ATOM   3314  HB2 SER A 205     104.850  95.228  92.108  1.00  5.28              
ATOM   3315  OG  SER A 205     105.766  93.761  93.222  1.00  5.28              
ATOM   3316  HG  SER A 205     105.081  93.093  93.010  1.00  5.28              
ATOM   3317  C   SER A 205     108.299  94.846  92.373  1.00  5.28              
ATOM   3318  O   SER A 205     108.567  93.822  91.728  1.00  5.28              
ATOM   3319  N   VAL A 206     109.170  95.404  93.227  1.00  5.73              
ATOM   3320  H   VAL A 206     108.908  96.287  93.655  1.00  5.73              
ATOM   3321  CA  VAL A 206     110.543  94.921  93.438  1.00  5.73              
ATOM   3322  HA  VAL A 206     110.706  94.190  92.646  1.00  5.73              
ATOM   3323  CB  VAL A 206     111.666  95.954  93.139  1.00  5.73              
ATOM   3324  HB  VAL A 206     112.578  95.648  93.644  1.00  5.73              
ATOM   3325  CG1 VAL A 206     111.962  95.925  91.632  1.00  5.73              
ATOM   3326 1HG1 VAL A 206     112.311  94.935  91.348  1.00  5.73              
ATOM   3327 2HG1 VAL A 206     111.062  96.164  91.065  1.00  5.73              
ATOM   3328 3HG1 VAL A 206     112.747  96.640  91.386  1.00  5.73              
ATOM   3329  CG2 VAL A 206     111.424  97.411  93.532  1.00  5.73              
ATOM   3330 1HG2 VAL A 206     110.404  97.723  93.316  1.00  5.73              
ATOM   3331 2HG2 VAL A 206     111.645  97.518  94.590  1.00  5.73              
ATOM   3332 3HG2 VAL A 206     112.106  98.071  92.998  1.00  5.73              
ATOM   3333  C   VAL A 206     110.707  94.034  94.657  1.00  5.73              
ATOM   3334  O   VAL A 206     111.443  94.302  95.602  1.00  5.73              
ATOM   3335  N   SER A 207     110.007  92.906  94.532  1.00  5.66              
ATOM   3336  H   SER A 207     109.402  92.870  93.719  1.00  5.66              
ATOM   3337  CA  SER A 207     110.057  91.681  95.334  1.00  5.66              
ATOM   3338  HA  SER A 207     109.868  91.951  96.368  1.00  5.66              
ATOM   3339  CB  SER A 207     108.921  90.771  94.830  1.00  5.66              
ATOM   3340  HB1 SER A 207     108.919  89.841  95.398  1.00  5.66              
ATOM   3341  HB2 SER A 207     109.083  90.535  93.778  1.00  5.66              
ATOM   3342  OG  SER A 207     107.659  91.404  94.980  1.00  5.66              
ATOM   3343  HG  SER A 207     107.362  91.768  94.132  1.00  5.66              
ATOM   3344  C   SER A 207     111.413  90.973  95.300  1.00  5.66              
ATOM   3345  O   SER A 207     111.485  89.816  94.896  1.00  5.66              
ATOM   3346  N   LEU A 208     112.475  91.697  95.648  1.00  5.72              
ATOM   3347  H   LEU A 208     112.297  92.647  95.955  1.00  5.72              
ATOM   3348  CA  LEU A 208     113.830  91.204  95.898  1.00  5.72              
ATOM   3349  HA  LEU A 208     114.017  90.302  95.317  1.00  5.72              
ATOM   3350  CB  LEU A 208     114.819  92.301  95.441  1.00  5.72              
ATOM   3351  HB1 LEU A 208     115.776  92.109  95.912  1.00  5.72              
ATOM   3352  HB2 LEU A 208     114.463  93.274  95.779  1.00  5.72              
ATOM   3353  CG  LEU A 208     115.119  92.380  93.932  1.00  5.72              
ATOM   3354  HG  LEU A 208     115.459  91.408  93.595  1.00  5.72              
ATOM   3355  CD1 LEU A 208     113.939  92.841  93.071  1.00  5.72              
ATOM   3356 1HD1 LEU A 208     114.231  92.842  92.020  1.00  5.72              
ATOM   3357 2HD1 LEU A 208     113.087  92.176  93.184  1.00  5.72              
ATOM   3358 3HD1 LEU A 208     113.654  93.841  93.371  1.00  5.72              
ATOM   3359  CD2 LEU A 208     116.265  93.362  93.693  1.00  5.72              
ATOM   3360 1HD2 LEU A 208     116.031  94.331  94.133  1.00  5.72              
ATOM   3361 2HD2 LEU A 208     117.176  92.968  94.146  1.00  5.72              
ATOM   3362 3HD2 LEU A 208     116.437  93.485  92.624  1.00  5.72              
ATOM   3363  C   LEU A 208     113.947  90.821  97.386  1.00  5.72              
ATOM   3364  O   LEU A 208     112.912  90.617  98.014  1.00  5.72              
ATOM   3365  N   SER A 209     115.170  90.682  97.917  1.00  5.72              
ATOM   3366  H   SER A 209     115.919  91.112  97.389  1.00  5.72              
ATOM   3367  CA  SER A 209     115.678  89.642  98.844  1.00  5.72              
ATOM   3368  HA  SER A 209     116.191  89.041  98.092  1.00  5.72              
ATOM   3369  CB  SER A 209     116.888  90.028  99.688  1.00  5.72              
ATOM   3370  HB1 SER A 209     117.198  89.167 100.276  1.00  5.72              
ATOM   3371  HB2 SER A 209     116.665  90.833 100.378  1.00  5.72              
ATOM   3372  OG  SER A 209     117.966  90.345  98.828  1.00  5.72              
ATOM   3373  HG  SER A 209     118.763  90.105  99.345  1.00  5.72              
ATOM   3374  C   SER A 209     114.876  88.460  99.399  1.00  5.72              
ATOM   3375  O   SER A 209     115.420  87.657 100.147  1.00  5.72              
ATOM   3376  N   ARG A 210     113.656  88.209  98.949  1.00  5.65              
ATOM   3377  H   ARG A 210     113.254  88.900  98.331  1.00  5.65              
ATOM   3378  CA  ARG A 210     112.838  87.052  99.309  1.00  5.65              
ATOM   3379  HA  ARG A 210     112.569  87.156 100.357  1.00  5.65              
ATOM   3380  CB  ARG A 210     111.531  87.109  98.504  1.00  5.65              
ATOM   3381  HB1 ARG A 210     110.980  86.175  98.622  1.00  5.65              
ATOM   3382  HB2 ARG A 210     111.770  87.253  97.449  1.00  5.65              
ATOM   3383  CG  ARG A 210     110.661  88.270  99.022  1.00  5.65              
ATOM   3384  HG1 ARG A 210     111.284  89.142  99.208  1.00  5.65              
ATOM   3385  HG2 ARG A 210     110.215  87.977  99.972  1.00  5.65              
ATOM   3386  CD  ARG A 210     109.552  88.681  98.050  1.00  5.65              
ATOM   3387  HD1 ARG A 210     108.715  87.993  98.168  1.00  5.65              
ATOM   3388  HD2 ARG A 210     109.934  88.593  97.031  1.00  5.65              
ATOM   3389  NE  ARG A 210     109.139  90.087  98.267  1.00  5.65              
ATOM   3390  HE  ARG A 210     109.871  90.746  98.516  1.00  5.65              
ATOM   3391  CZ  ARG A 210     107.957  90.626  98.027  1.00  5.65              
ATOM   3392  NH1 ARG A 210     106.900  89.894  97.833  1.00  5.65              
ATOM   3393 1HH1 ARG A 210     106.978  88.900  97.888  1.00  5.65              
ATOM   3394 2HH1 ARG A 210     106.039  90.330  97.567  1.00  5.65              
ATOM   3395  NH2 ARG A 210     107.816  91.909  97.911  1.00  5.65              
ATOM   3396 1HH2 ARG A 210     108.618  92.514  98.055  1.00  5.65              
ATOM   3397 2HH2 ARG A 210     107.011  92.270  97.433  1.00  5.65              
ATOM   3398  C   ARG A 210     113.587  85.714  99.196  1.00  5.65              
ATOM   3399  O   ARG A 210     113.914  85.210  98.124  1.00  5.65              
ATOM   3400  N   LEU A 211     113.836  85.156 100.380  1.00  5.64              
ATOM   3401  H   LEU A 211     113.600  85.736 101.169  1.00  5.64              
ATOM   3402  CA  LEU A 211     114.531  83.905 100.700  1.00  5.64              
ATOM   3403  HA  LEU A 211     114.347  83.743 101.761  1.00  5.64              
ATOM   3404  CB  LEU A 211     113.902  82.688  99.983  1.00  5.64              
ATOM   3405  HB1 LEU A 211     114.388  81.787 100.360  1.00  5.64              
ATOM   3406  HB2 LEU A 211     114.115  82.745  98.915  1.00  5.64              
ATOM   3407  CG  LEU A 211     112.383  82.521 100.181  1.00  5.64              
ATOM   3408  HG  LEU A 211     111.861  83.323  99.661  1.00  5.64              
ATOM   3409  CD1 LEU A 211     111.933  81.189  99.583  1.00  5.64              
ATOM   3410 1HD1 LEU A 211     110.848  81.110  99.647  1.00  5.64              
ATOM   3411 2HD1 LEU A 211     112.223  81.141  98.533  1.00  5.64              
ATOM   3412 3HD1 LEU A 211     112.389  80.358 100.121  1.00  5.64              
ATOM   3413  CD2 LEU A 211     111.957  82.538 101.652  1.00  5.64              
ATOM   3414 1HD2 LEU A 211     110.895  82.303 101.729  1.00  5.64              
ATOM   3415 2HD2 LEU A 211     112.531  81.801 102.212  1.00  5.64              
ATOM   3416 3HD2 LEU A 211     112.119  83.527 102.075  1.00  5.64              
ATOM   3417  C   LEU A 211     116.067  83.913 100.646  1.00  5.64              
ATOM   3418  O   LEU A 211     116.647  82.864 100.918  1.00  5.64              
ATOM   3419  N   PHE A 212     116.737  85.042 100.393  1.00  5.95              
ATOM   3420  H   PHE A 212     116.234  85.900 100.202  1.00  5.95              
ATOM   3421  CA  PHE A 212     118.198  85.092 100.439  1.00  5.95              
ATOM   3422  HA  PHE A 212     118.472  84.085 100.141  1.00  5.95              
ATOM   3423  CB  PHE A 212     118.809  85.937  99.298  1.00  5.95              
ATOM   3424  HB1 PHE A 212     118.675  86.994  99.529  1.00  5.95              
ATOM   3425  HB2 PHE A 212     118.275  85.726  98.371  1.00  5.95              
ATOM   3426  CG  PHE A 212     120.291  85.623  99.085  1.00  5.95              
ATOM   3427  CD1 PHE A 212     121.231  86.661  99.190  1.00  5.95              
ATOM   3428  HD1 PHE A 212     120.891  87.682  99.198  1.00  5.95              
ATOM   3429  CE1 PHE A 212     122.596  86.376  99.364  1.00  5.95              
ATOM   3430  HE1 PHE A 212     123.299  87.180  99.511  1.00  5.95              
ATOM   3431  CZ  PHE A 212     123.039  85.047  99.420  1.00  5.95              
ATOM   3432  HZ  PHE A 212     124.085  84.833  99.584  1.00  5.95              
ATOM   3433  CE2 PHE A 212     122.117  83.999  99.271  1.00  5.95              
ATOM   3434  HE2 PHE A 212     122.453  82.971  99.309  1.00  5.95              
ATOM   3435  CD2 PHE A 212     120.753  84.284  99.092  1.00  5.95              
ATOM   3436  HD2 PHE A 212     120.059  83.461  98.994  1.00  5.95              
ATOM   3437  C   PHE A 212     118.872  85.156 101.832  1.00  5.95              
ATOM   3438  O   PHE A 212     118.278  84.912 102.879  1.00  5.95              
ATOM   3439  N   GLN A 213     120.182  85.358 101.835  1.00  6.71              
ATOM   3440  H   GLN A 213     120.616  85.529 100.939  1.00  6.71              
ATOM   3441  CA  GLN A 213     121.047  85.514 102.976  1.00  6.71              
ATOM   3442  HA  GLN A 213     120.441  85.953 103.770  1.00  6.71              
ATOM   3443  CB  GLN A 213     121.541  84.182 103.556  1.00  6.71              
ATOM   3444  HB1 GLN A 213     120.690  83.701 104.041  1.00  6.71              
ATOM   3445  HB2 GLN A 213     122.282  84.393 104.329  1.00  6.71              
ATOM   3446  CG  GLN A 213     122.126  83.187 102.555  1.00  6.71              
ATOM   3447  HG1 GLN A 213     123.017  83.608 102.090  1.00  6.71              
ATOM   3448  HG2 GLN A 213     121.389  82.958 101.786  1.00  6.71              
ATOM   3449  CD  GLN A 213     122.475  81.895 103.274  1.00  6.71              
ATOM   3450  OE1 GLN A 213     121.681  80.977 103.388  1.00  6.71              
ATOM   3451  NE2 GLN A 213     123.673  81.772 103.806  1.00  6.71              
ATOM   3452 1HE2 GLN A 213     124.328  82.532 103.756  1.00  6.71              
ATOM   3453 2HE2 GLN A 213     123.850  80.911 104.286  1.00  6.71              
ATOM   3454  C   GLN A 213     122.099  86.575 102.686  1.00  6.71              
ATOM   3455  O   GLN A 213     123.294  86.312 102.545  1.00  6.71              
ATOM   3456  N   ASP A 214     121.570  87.782 102.504  1.00  6.52              
ATOM   3457  H   ASP A 214     120.565  87.866 102.500  1.00  6.52              
ATOM   3458  CA  ASP A 214     122.307  89.027 102.361  1.00  6.52              
ATOM   3459  HA  ASP A 214     122.964  88.894 101.504  1.00  6.52              
ATOM   3460  CB  ASP A 214     121.346  90.155 101.973  1.00  6.52              
ATOM   3461  HB1 ASP A 214     121.896  91.088 101.850  1.00  6.52              
ATOM   3462  HB2 ASP A 214     120.589  90.279 102.749  1.00  6.52              
ATOM   3463  CG  ASP A 214     120.657  89.805 100.662  1.00  6.52              
ATOM   3464  OD1 ASP A 214     121.204  90.098  99.575  1.00  6.52              
ATOM   3465  OD2 ASP A 214     119.582  89.172 100.727  1.00  6.52              
ATOM   3466  C   ASP A 214     123.253  89.325 103.536  1.00  6.52              
ATOM   3467  O   ASP A 214     123.166  88.730 104.615  1.00  6.52              
ATOM   3468  N   ASP A 215     124.146  90.292 103.321  1.00  6.62              
ATOM   3469  H   ASP A 215     124.144  90.763 102.418  1.00  6.62              
ATOM   3470  CA  ASP A 215     124.757  91.068 104.398  1.00  6.62              
ATOM   3471  HA  ASP A 215     124.169  90.918 105.293  1.00  6.62              
ATOM   3472  CB  ASP A 215     126.138  90.471 104.746  1.00  6.62              
ATOM   3473  HB1 ASP A 215     126.035  89.386 104.815  1.00  6.62              
ATOM   3474  HB2 ASP A 215     126.427  90.799 105.743  1.00  6.62              
ATOM   3475  CG  ASP A 215     127.279  90.766 103.775  1.00  6.62              
ATOM   3476  OD1 ASP A 215     128.450  90.548 104.147  1.00  6.62              
ATOM   3477  OD2 ASP A 215     127.049  91.109 102.600  1.00  6.62              
ATOM   3478  C   ASP A 215     124.621  92.578 104.073  1.00  6.62              
ATOM   3479  O   ASP A 215     123.753  92.933 103.266  1.00  6.62              
ATOM   3480  N   PRO A 216     125.240  93.518 104.802  1.00  6.65              
ATOM   3481  CD  PRO A 216     126.441  93.421 105.619  1.00  6.65              
ATOM   3482  HD1 PRO A 216     127.253  92.928 105.089  1.00  6.65              
ATOM   3483  HD2 PRO A 216     126.211  92.907 106.553  1.00  6.65              
ATOM   3484  CG  PRO A 216     126.856  94.856 105.911  1.00  6.65              
ATOM   3485  HG1 PRO A 216     127.435  95.255 105.077  1.00  6.65              
ATOM   3486  HG2 PRO A 216     127.407  94.939 106.848  1.00  6.65              
ATOM   3487  CB  PRO A 216     125.501  95.542 105.981  1.00  6.65              
ATOM   3488  HB1 PRO A 216     125.588  96.621 105.847  1.00  6.65              
ATOM   3489  HB2 PRO A 216     125.074  95.318 106.956  1.00  6.65              
ATOM   3490  CA  PRO A 216     124.673  94.862 104.873  1.00  6.65              
ATOM   3491  HA  PRO A 216     123.629  94.808 105.137  1.00  6.65              
ATOM   3492  C   PRO A 216     124.808  95.643 103.563  1.00  6.65              
ATOM   3493  O   PRO A 216     125.608  95.316 102.679  1.00  6.65              
ATOM   3494  N   ALA A 217     124.063  96.738 103.466  1.00  6.70              
ATOM   3495  H   ALA A 217     123.550  97.034 104.297  1.00  6.70              
ATOM   3496  CA  ALA A 217     123.993  97.557 102.261  1.00  6.70              
ATOM   3497  HA  ALA A 217     124.696  97.183 101.516  1.00  6.70              
ATOM   3498  CB  ALA A 217     122.587  97.440 101.670  1.00  6.70              
ATOM   3499  HB1 ALA A 217     122.375  96.398 101.426  1.00  6.70              
ATOM   3500  HB2 ALA A 217     121.862  97.790 102.398  1.00  6.70              
ATOM   3501  HB3 ALA A 217     122.510  98.049 100.769  1.00  6.70              
ATOM   3502  C   ALA A 217     124.364  99.009 102.560  1.00  6.70              
ATOM   3503  O   ALA A 217     124.262  99.508 103.677  1.00  6.70              
ATOM   3504  N   LEU A 218     124.849  99.701 101.527  1.00  6.86              
ATOM   3505  H   LEU A 218     124.828  99.279 100.608  1.00  6.86              
ATOM   3506  CA  LEU A 218     125.427 101.030 101.709  1.00  6.86              
ATOM   3507  HA  LEU A 218     125.746 101.079 102.750  1.00  6.86              
ATOM   3508  CB  LEU A 218     126.723 101.119 100.879  1.00  6.86              
ATOM   3509  HB1 LEU A 218     126.473 101.123  99.822  1.00  6.86              
ATOM   3510  HB2 LEU A 218     127.286 100.199 101.052  1.00  6.86              
ATOM   3511  CG  LEU A 218     127.672 102.290 101.217  1.00  6.86              
ATOM   3512  HG  LEU A 218     127.168 103.239 101.048  1.00  6.86              
ATOM   3513  CD1 LEU A 218     128.154 102.261 102.668  1.00  6.86              
ATOM   3514 1HD1 LEU A 218     128.609 101.295 102.895  1.00  6.86              
ATOM   3515 2HD1 LEU A 218     128.891 103.047 102.831  1.00  6.86              
ATOM   3516 3HD1 LEU A 218     127.329 102.429 103.358  1.00  6.86              
ATOM   3517  CD2 LEU A 218     128.900 102.231 100.308  1.00  6.86              
ATOM   3518 1HD2 LEU A 218     129.558 103.075 100.515  1.00  6.86              
ATOM   3519 2HD2 LEU A 218     129.448 101.304 100.480  1.00  6.86              
ATOM   3520 3HD2 LEU A 218     128.598 102.272  99.262  1.00  6.86              
ATOM   3521  C   LEU A 218     124.366 102.139 101.582  1.00  6.86              
ATOM   3522  O   LEU A 218     123.249 101.919 101.123  1.00  6.86              
ATOM   3523  N   VAL A 219     124.699 103.346 102.041  1.00  7.09              
ATOM   3524  H   VAL A 219     125.627 103.454 102.418  1.00  7.09              
ATOM   3525  CA  VAL A 219     123.714 104.370 102.437  1.00  7.09              
ATOM   3526  HA  VAL A 219     122.717 103.937 102.359  1.00  7.09              
ATOM   3527  CB  VAL A 219     123.881 104.717 103.937  1.00  7.09              
ATOM   3528  HB  VAL A 219     123.188 105.517 104.195  1.00  7.09              
ATOM   3529  CG1 VAL A 219     123.519 103.511 104.814  1.00  7.09              
ATOM   3530 1HG1 VAL A 219     123.580 103.787 105.868  1.00  7.09              
ATOM   3531 2HG1 VAL A 219     122.491 103.202 104.614  1.00  7.09              
ATOM   3532 3HG1 VAL A 219     124.183 102.666 104.631  1.00  7.09              
ATOM   3533  CG2 VAL A 219     125.300 105.180 104.293  1.00  7.09              
ATOM   3534 1HG2 VAL A 219     126.012 104.362 104.195  1.00  7.09              
ATOM   3535 2HG2 VAL A 219     125.597 106.005 103.649  1.00  7.09              
ATOM   3536 3HG2 VAL A 219     125.311 105.527 105.327  1.00  7.09              
ATOM   3537  C   VAL A 219     123.700 105.589 101.490  1.00  7.09              
ATOM   3538  O   VAL A 219     124.205 105.545 100.368  1.00  7.09              
ATOM   3539  N   SER A 220     123.074 106.690 101.896  1.00  9.38              
ATOM   3540  H   SER A 220     122.606 106.614 102.789  1.00  9.38              
ATOM   3541  CA  SER A 220     123.159 108.061 101.350  1.00  9.38              
ATOM   3542  HA  SER A 220     122.346 108.604 101.833  1.00  9.38              
ATOM   3543  CB  SER A 220     124.447 108.741 101.835  1.00  9.38              
ATOM   3544  HB1 SER A 220     124.390 109.812 101.631  1.00  9.38              
ATOM   3545  HB2 SER A 220     125.298 108.328 101.292  1.00  9.38              
ATOM   3546  OG  SER A 220     124.661 108.537 103.220  1.00  9.38              
ATOM   3547  HG  SER A 220     123.953 108.948 103.727  1.00  9.38              
ATOM   3548  C   SER A 220     122.968 108.349  99.853  1.00  9.38              
ATOM   3549  O   SER A 220     122.044 109.078  99.520  1.00  9.38              
ATOM   3550  N   LYS A 221     123.800 107.819  98.942  1.00 12.99              
ATOM   3551  H   LYS A 221     124.496 107.176  99.302  1.00 12.99              
ATOM   3552  CA  LYS A 221     123.592 107.904  97.476  1.00 12.99              
ATOM   3553  HA  LYS A 221     122.774 108.584  97.302  1.00 12.99              
ATOM   3554  CB  LYS A 221     124.807 108.521  96.743  1.00 12.99              
ATOM   3555  HB1 LYS A 221     125.532 107.736  96.517  1.00 12.99              
ATOM   3556  HB2 LYS A 221     125.296 109.232  97.412  1.00 12.99              
ATOM   3557  CG  LYS A 221     124.462 109.289  95.439  1.00 12.99              
ATOM   3558  HG1 LYS A 221     125.397 109.580  94.958  1.00 12.99              
ATOM   3559  HG2 LYS A 221     123.919 110.198  95.699  1.00 12.99              
ATOM   3560  CD  LYS A 221     123.617 108.488  94.436  1.00 12.99              
ATOM   3561  HD1 LYS A 221     122.624 108.369  94.849  1.00 12.99              
ATOM   3562  HD2 LYS A 221     124.079 107.510  94.312  1.00 12.99              
ATOM   3563  CE  LYS A 221     123.419 109.115  93.053  1.00 12.99              
ATOM   3564  HE1 LYS A 221     124.387 109.176  92.549  1.00 12.99              
ATOM   3565  HE2 LYS A 221     123.014 110.125  93.166  1.00 12.99              
ATOM   3566  NZ  LYS A 221     122.489 108.281  92.251  1.00 12.99              
ATOM   3567  HZ1 LYS A 221     121.543 108.245  92.638  1.00 12.99              
ATOM   3568  HZ2 LYS A 221     122.466 108.548  91.273  1.00 12.99              
ATOM   3569  HZ3 LYS A 221     122.808 107.316  92.237  1.00 12.99              
ATOM   3570  C   LYS A 221     123.169 106.570  96.909  1.00 12.99              
ATOM   3571  O   LYS A 221     122.145 106.480  96.226  1.00 12.99              
ATOM   3572  N   ILE A 222     123.893 105.552  97.358  1.00 14.78              
ATOM   3573  H   ILE A 222     124.646 105.758  97.998  1.00 14.78              
ATOM   3574  CA  ILE A 222     123.452 104.175  97.342  1.00 14.78              
ATOM   3575  HA  ILE A 222     123.538 103.759  96.377  1.00 14.78              
ATOM   3576  CB  ILE A 222     124.312 103.265  98.246  1.00 14.78              
ATOM   3577  HB  ILE A 222     124.028 103.536  99.252  1.00 14.78              
ATOM   3578  CG2 ILE A 222     123.888 101.802  98.096  1.00 14.78              
ATOM   3579 1HG2 ILE A 222     122.944 101.638  98.616  1.00 14.78              
ATOM   3580 2HG2 ILE A 222     123.704 101.545  97.066  1.00 14.78              
ATOM   3581 3HG2 ILE A 222     124.623 101.136  98.544  1.00 14.78              
ATOM   3582  CG1 ILE A 222     125.834 103.521  98.151  1.00 14.78              
ATOM   3583 1HG1 ILE A 222     126.280 103.098  99.035  1.00 14.78              
ATOM   3584 2HG1 ILE A 222     126.057 104.585  98.222  1.00 14.78              
ATOM   3585  CD1 ILE A 222     126.594 102.953  96.955  1.00 14.78              
ATOM   3586  HD1 ILE A 222     126.271 103.431  96.035  1.00 14.78              
ATOM   3587  HD2 ILE A 222     127.659 103.151  97.077  1.00 14.78              
ATOM   3588  HD3 ILE A 222     126.451 101.877  96.899  1.00 14.78              
ATOM   3589  C   ILE A 222     122.003 104.056  97.632  1.00 14.78              
ATOM   3590  O   ILE A 222     121.218 103.623  96.802  1.00 14.78              
ATOM   3591  N   LEU A 223     121.687 104.670  98.767  1.00 11.28              
ATOM   3592  H   LEU A 223     122.425 104.963  99.390  1.00 11.28              
ATOM   3593  CA  LEU A 223     120.326 104.775  99.215  1.00 11.28              
ATOM   3594  HA  LEU A 223     119.726 104.031  98.686  1.00 11.28              
ATOM   3595  CB  LEU A 223     120.346 104.401 100.712  1.00 11.28              
ATOM   3596  HB1 LEU A 223     120.623 105.290 101.279  1.00 11.28              
ATOM   3597  HB2 LEU A 223     121.112 103.645 100.885  1.00 11.28              
ATOM   3598  CG  LEU A 223     119.044 103.826 101.303  1.00 11.28              
ATOM   3599  HG  LEU A 223     118.197 104.456 101.047  1.00 11.28              
ATOM   3600  CD1 LEU A 223     118.779 102.389 100.843  1.00 11.28              
ATOM   3601 1HD1 LEU A 223     118.602 102.357  99.769  1.00 11.28              
ATOM   3602 2HD1 LEU A 223     119.626 101.750 101.093  1.00 11.28              
ATOM   3603 3HD1 LEU A 223     117.894 102.000 101.349  1.00 11.28              
ATOM   3604  CD2 LEU A 223     119.167 103.795 102.822  1.00 11.28              
ATOM   3605 1HD2 LEU A 223     119.338 104.798 103.213  1.00 11.28              
ATOM   3606 2HD2 LEU A 223     118.238 103.416 103.240  1.00 11.28              
ATOM   3607 3HD2 LEU A 223     119.989 103.145 103.125  1.00 11.28              
ATOM   3608  C   LEU A 223     119.664 106.145  98.953  1.00 11.28              
ATOM   3609  O   LEU A 223     118.583 106.415  99.472  1.00 11.28              
ATOM   3610  N   ARG A 224     120.282 107.026  98.145  1.00 11.68              
ATOM   3611  H   ARG A 224     121.134 106.726  97.708  1.00 11.68              
ATOM   3612  CA  ARG A 224     119.608 108.219  97.600  1.00 11.68              
ATOM   3613  HA  ARG A 224     119.291 108.798  98.469  1.00 11.68              
ATOM   3614  CB  ARG A 224     120.456 109.154  96.712  1.00 11.68              
ATOM   3615  HB1 ARG A 224     120.666 108.676  95.758  1.00 11.68              
ATOM   3616  HB2 ARG A 224     121.388 109.362  97.212  1.00 11.68              
ATOM   3617  CG  ARG A 224     119.814 110.534  96.472  1.00 11.68              
ATOM   3618  HG1 ARG A 224     120.603 111.276  96.337  1.00 11.68              
ATOM   3619  HG2 ARG A 224     119.241 110.814  97.357  1.00 11.68              
ATOM   3620  CD  ARG A 224     118.917 110.565  95.230  1.00 11.68              
ATOM   3621  HD1 ARG A 224     118.459 109.590  95.118  1.00 11.68              
ATOM   3622  HD2 ARG A 224     119.518 110.758  94.340  1.00 11.68              
ATOM   3623  NE  ARG A 224     117.842 111.562  95.357  1.00 11.68              
ATOM   3624  HE  ARG A 224     117.974 112.292  96.030  1.00 11.68              
ATOM   3625  CZ  ARG A 224     116.656 111.467  94.784  1.00 11.68              
ATOM   3626  NH1 ARG A 224     115.704 112.295  95.113  1.00 11.68              
ATOM   3627 1HH1 ARG A 224     115.850 112.971  95.838  1.00 11.68              
ATOM   3628 2HH1 ARG A 224     114.809 112.207  94.672  1.00 11.68              
ATOM   3629  NH2 ARG A 224     116.374 110.577  93.879  1.00 11.68              
ATOM   3630 1HH2 ARG A 224     117.094 109.902  93.606  1.00 11.68              
ATOM   3631 2HH2 ARG A 224     115.450 110.433  93.535  1.00 11.68              
ATOM   3632  C   ARG A 224     118.343 107.864  96.901  1.00 11.68              
ATOM   3633  O   ARG A 224     117.295 108.485  97.075  1.00 11.68              
ATOM   3634  N   ASP A 225     118.515 106.860  96.075  1.00 12.22              
ATOM   3635  H   ASP A 225     119.438 106.465  95.976  1.00 12.22              
ATOM   3636  CA  ASP A 225     117.440 106.331  95.269  1.00 12.22              
ATOM   3637  HA  ASP A 225     116.544 106.950  95.327  1.00 12.22              
ATOM   3638  CB  ASP A 225     117.971 106.312  93.806  1.00 12.22              
ATOM   3639  HB1 ASP A 225     117.118 106.195  93.142  1.00 12.22              
ATOM   3640  HB2 ASP A 225     118.630 105.454  93.665  1.00 12.22              
ATOM   3641  CG  ASP A 225     118.769 107.556  93.367  1.00 12.22              
ATOM   3642  OD1 ASP A 225     118.125 108.573  93.027  1.00 12.22              
ATOM   3643  OD2 ASP A 225     120.030 107.527  93.372  1.00 12.22              
ATOM   3644  C   ASP A 225     117.133 104.934  95.800  1.00 12.22              
ATOM   3645  O   ASP A 225     117.272 103.938  95.089  1.00 12.22              
ATOM   3646  N   VAL A 226     116.789 104.884  97.093  1.00 10.35              
ATOM   3647  H   VAL A 226     116.788 105.751  97.607  1.00 10.35              
ATOM   3648  CA  VAL A 226     116.171 103.716  97.729  1.00 10.35              
ATOM   3649  HA  VAL A 226     116.953 102.971  97.885  1.00 10.35              
ATOM   3650  CB  VAL A 226     115.611 104.105  99.112  1.00 10.35              
ATOM   3651  HB  VAL A 226     116.433 104.531  99.682  1.00 10.35              
ATOM   3652  CG1 VAL A 226     114.512 105.178  99.074  1.00 10.35              
ATOM   3653 1HG1 VAL A 226     113.704 104.869  98.413  1.00 10.35              
ATOM   3654 2HG1 VAL A 226     114.118 105.343 100.076  1.00 10.35              
ATOM   3655 3HG1 VAL A 226     114.927 106.115  98.704  1.00 10.35              
ATOM   3656  CG2 VAL A 226     115.131 102.888  99.905  1.00 10.35              
ATOM   3657 1HG2 VAL A 226     114.822 103.193 100.905  1.00 10.35              
ATOM   3658 2HG2 VAL A 226     114.312 102.405  99.383  1.00 10.35              
ATOM   3659 3HG2 VAL A 226     115.951 102.178  99.998  1.00 10.35              
ATOM   3660  C   VAL A 226     115.152 103.129  96.787  1.00 10.35              
ATOM   3661  O   VAL A 226     114.372 103.846  96.140  1.00 10.35              
ATOM   3662  N   SER A 227     115.204 101.810  96.686  1.00 14.13              
ATOM   3663  H   SER A 227     115.891 101.300  97.237  1.00 14.13              
ATOM   3664  CA  SER A 227     114.214 101.070  95.957  1.00 14.13              
ATOM   3665  HA  SER A 227     114.177 101.555  94.981  1.00 14.13              
ATOM   3666  CB  SER A 227     114.705  99.664  95.633  1.00 14.13              
ATOM   3667  HB1 SER A 227     114.619  99.017  96.494  1.00 14.13              
ATOM   3668  HB2 SER A 227     115.758  99.734  95.358  1.00 14.13              
ATOM   3669  OG  SER A 227     114.013  99.110  94.532  1.00 14.13              
ATOM   3670  HG  SER A 227     114.699  98.724  93.970  1.00 14.13              
ATOM   3671  C   SER A 227     112.819 101.280  96.512  1.00 14.13              
ATOM   3672  O   SER A 227     112.639 102.113  97.382  1.00 14.13              
ATOM   3673  N   HIS A 228     111.763 100.642  96.025  1.00 14.57              
ATOM   3674  H   HIS A 228     111.877  99.980  95.269  1.00 14.57              
ATOM   3675  CA  HIS A 228     110.429 101.079  96.459  1.00 14.57              
ATOM   3676  HA  HIS A 228     110.436 102.154  96.524  1.00 14.57              
ATOM   3677  CB  HIS A 228     109.377 100.779  95.371  1.00 14.57              
ATOM   3678  HB1 HIS A 228     108.423 100.552  95.843  1.00 14.57              
ATOM   3679  HB2 HIS A 228     109.677  99.919  94.778  1.00 14.57              
ATOM   3680  CG  HIS A 228     109.141 101.921  94.404  1.00 14.57              
ATOM   3681  ND1 HIS A 228     107.909 102.238  93.834  1.00 14.57              
ATOM   3682  CE1 HIS A 228     108.114 103.311  93.058  1.00 14.57              
ATOM   3683  HE1 HIS A 228     107.341 103.808  92.483  1.00 14.57              
ATOM   3684  NE2 HIS A 228     109.403 103.687  93.118  1.00 14.57              
ATOM   3685  HE2 HIS A 228     109.797 104.499  92.663  1.00 14.57              
ATOM   3686  CD2 HIS A 228     110.068 102.820  93.957  1.00 14.57              
ATOM   3687  HD2 HIS A 228     111.111 102.861  94.245  1.00 14.57              
ATOM   3688  C   HIS A 228     110.028 100.590  97.889  1.00 14.57              
ATOM   3689  O   HIS A 228     109.541  99.480  98.049  1.00 14.57              
ATOM   3690  N   PRO A 229     110.322 101.348  98.961  1.00 16.35              
ATOM   3691  CD  PRO A 229     110.124 102.797  99.062  1.00 16.35              
ATOM   3692  HD1 PRO A 229     109.171 102.984  99.554  1.00 16.35              
ATOM   3693  HD2 PRO A 229     110.124 103.297  98.095  1.00 16.35              
ATOM   3694  CG  PRO A 229     111.264 103.352  99.924  1.00 16.35              
ATOM   3695  HG1 PRO A 229     110.947 104.207 100.516  1.00 16.35              
ATOM   3696  HG2 PRO A 229     112.094 103.641  99.288  1.00 16.35              
ATOM   3697  CB  PRO A 229     111.679 102.171 100.805  1.00 16.35              
ATOM   3698  HB1 PRO A 229     111.064 102.246 101.660  1.00 16.35              
ATOM   3699  HB2 PRO A 229     112.722 102.224 101.101  1.00 16.35              
ATOM   3700  CA  PRO A 229     111.379 100.974  99.909  1.00 16.35              
ATOM   3701  HA  PRO A 229     112.162 101.300  99.357  1.00 16.35              
ATOM   3702  C   PRO A 229     111.983  99.600  99.994  1.00 16.35              
ATOM   3703  O   PRO A 229     111.870  98.914 101.017  1.00 16.35              
ATOM   3704  N   GLU A 230     112.667  99.314  98.868  1.00 15.37              
ATOM   3705  H   GLU A 230     112.734 100.070  98.210  1.00 15.37              
ATOM   3706  CA  GLU A 230     113.448  98.139  98.573  1.00 15.37              
ATOM   3707  HA  GLU A 230     113.777  98.135  97.541  1.00 15.37              
ATOM   3708  CB  GLU A 230     114.679  98.188  99.530  1.00 15.37              
ATOM   3709  HB1 GLU A 230     114.517  97.497 100.353  1.00 15.37              
ATOM   3710  HB2 GLU A 230     114.745  99.173  99.996  1.00 15.37              
ATOM   3711  CG  GLU A 230     116.051  97.890  98.913  1.00 15.37              
ATOM   3712  HG1 GLU A 230     115.938  97.042  98.252  1.00 15.37              
ATOM   3713  HG2 GLU A 230     116.738  97.632  99.720  1.00 15.37              
ATOM   3714  CD  GLU A 230     116.687  99.017  98.106  1.00 15.37              
ATOM   3715  OE1 GLU A 230     117.274  98.701  97.049  1.00 15.37              
ATOM   3716  OE2 GLU A 230     116.533 100.201  98.469  1.00 15.37              
ATOM   3717  C   GLU A 230     112.427  97.022  98.770  1.00 15.37              
ATOM   3718  O   GLU A 230     112.195  96.647  99.906  1.00 15.37              
ATOM   3719  N   THR A 231     111.571  96.750  97.781  1.00 18.81              
ATOM   3720  H   THR A 231     111.816  97.043  96.848  1.00 18.81              
ATOM   3721  CA  THR A 231     110.119  96.647  98.038  1.00 18.81              
ATOM   3722  HA  THR A 231     109.842  97.441  98.714  1.00 18.81              
ATOM   3723  CB  THR A 231     109.263  96.690  96.762  1.00 18.81              
ATOM   3724  HB  THR A 231     109.387  95.774  96.189  1.00 18.81              
ATOM   3725  CG2 THR A 231     107.764  96.933  96.982  1.00 18.81              
ATOM   3726 1HG2 THR A 231     107.273  97.133  96.029  1.00 18.81              
ATOM   3727 2HG2 THR A 231     107.295  96.052  97.416  1.00 18.81              
ATOM   3728 3HG2 THR A 231     107.609  97.779  97.650  1.00 18.81              
ATOM   3729  OG1 THR A 231     109.674  97.733  95.948  1.00 18.81              
ATOM   3730  HG1 THR A 231     109.478  98.528  96.460  1.00 18.81              
ATOM   3731  C   THR A 231     109.631  95.422  98.787  1.00 18.81              
ATOM   3732  O   THR A 231     109.118  94.446  98.240  1.00 18.81              
ATOM   3733  N   SER A 232     109.772  95.537 100.098  1.00 22.50              
ATOM   3734  H   SER A 232     110.243  96.391 100.407  1.00 22.50              
ATOM   3735  CA  SER A 232     110.050  94.319 100.883  1.00 22.50              
ATOM   3736  HA  SER A 232     110.661  94.602 101.725  1.00 22.50              
ATOM   3737  CB  SER A 232     108.733  93.753 101.435  1.00 22.50              
ATOM   3738  HB1 SER A 232     108.172  94.561 101.902  1.00 22.50              
ATOM   3739  HB2 SER A 232     108.917  93.011 102.205  1.00 22.50              
ATOM   3740  OG  SER A 232     107.896  93.203 100.449  1.00 22.50              
ATOM   3741  HG  SER A 232     108.054  93.715  99.641  1.00 22.50              
ATOM   3742  C   SER A 232     111.003  93.432 100.100  1.00 22.50              
ATOM   3743  O   SER A 232     110.620  92.417  99.472  1.00 22.50              
ATOM   3744  N   LEU A 233     112.231  93.925 100.124  1.00 21.79              
ATOM   3745  H   LEU A 233     112.277  94.857 100.521  1.00 21.79              
ATOM   3746  CA  LEU A 233     113.541  93.371  99.806  1.00 21.79              
ATOM   3747  HA  LEU A 233     113.604  93.172  98.720  1.00 21.79              
ATOM   3748  CB  LEU A 233     114.598  94.424 100.246  1.00 21.79              
ATOM   3749  HB1 LEU A 233     114.751  94.348 101.322  1.00 21.79              
ATOM   3750  HB2 LEU A 233     114.170  95.400 100.093  1.00 21.79              
ATOM   3751  CG  LEU A 233     115.955  94.510  99.544  1.00 21.79              
ATOM   3752  HG  LEU A 233     116.378  95.458  99.850  1.00 21.79              
ATOM   3753  CD1 LEU A 233     117.011  93.487  99.920  1.00 21.79              
ATOM   3754 1HD1 LEU A 233     117.998  93.895  99.708  1.00 21.79              
ATOM   3755 2HD1 LEU A 233     116.957  93.267 100.987  1.00 21.79              
ATOM   3756 3HD1 LEU A 233     116.861  92.591  99.341  1.00 21.79              
ATOM   3757  CD2 LEU A 233     115.763  94.521  98.029  1.00 21.79              
ATOM   3758 1HD2 LEU A 233     116.636  94.980  97.576  1.00 21.79              
ATOM   3759 2HD2 LEU A 233     115.661  93.506  97.674  1.00 21.79              
ATOM   3760 3HD2 LEU A 233     114.880  95.098  97.755  1.00 21.79              
ATOM   3761  C   LEU A 233     113.716  92.061 100.646  1.00 21.79              
ATOM   3762  O   LEU A 233     114.712  91.839 101.310  1.00 21.79              
ATOM   3763  N   THR A 234     112.637  91.287 100.849  1.00 23.75              
ATOM   3764  H   THR A 234     111.893  91.342 100.163  1.00 23.75              
ATOM   3765  CA  THR A 234     112.217  90.978 102.218  1.00 23.75              
ATOM   3766  HA  THR A 234     112.653  91.739 102.850  1.00 23.75              
ATOM   3767  CB  THR A 234     110.711  91.075 102.525  1.00 23.75              
ATOM   3768  HB  THR A 234     110.422  92.060 102.209  1.00 23.75              
ATOM   3769  CG2 THR A 234     109.746  90.086 101.900  1.00 23.75              
ATOM   3770 1HG2 THR A 234     109.782  90.182 100.822  1.00 23.75              
ATOM   3771 2HG2 THR A 234     109.966  89.061 102.190  1.00 23.75              
ATOM   3772 3HG2 THR A 234     108.739  90.314 102.235  1.00 23.75              
ATOM   3773  OG1 THR A 234     110.519  91.018 103.920  1.00 23.75              
ATOM   3774  HG1 THR A 234     110.867  91.883 104.219  1.00 23.75              
ATOM   3775  C   THR A 234     112.734  89.687 102.668  1.00 23.75              
ATOM   3776  O   THR A 234     112.369  88.636 102.125  1.00 23.75              
ATOM   3777  N   ILE A 235     113.590  89.789 103.677  1.00 23.15              
ATOM   3778  H   ILE A 235     113.900  90.721 103.924  1.00 23.15              
ATOM   3779  CA  ILE A 235     114.360  88.659 104.050  1.00 23.15              
ATOM   3780  HA  ILE A 235     113.844  87.834 103.598  1.00 23.15              
ATOM   3781  CB  ILE A 235     115.688  88.541 103.258  1.00 23.15              
ATOM   3782  HB  ILE A 235     115.325  88.624 102.246  1.00 23.15              
ATOM   3783  CG2 ILE A 235     116.723  89.666 103.328  1.00 23.15              
ATOM   3784 1HG2 ILE A 235     117.237  89.742 102.374  1.00 23.15              
ATOM   3785 2HG2 ILE A 235     116.268  90.635 103.529  1.00 23.15              
ATOM   3786 3HG2 ILE A 235     117.504  89.438 104.035  1.00 23.15              
ATOM   3787  CG1 ILE A 235     116.365  87.162 103.360  1.00 23.15              
ATOM   3788 1HG1 ILE A 235     116.984  87.112 104.255  1.00 23.15              
ATOM   3789 2HG1 ILE A 235     117.026  87.082 102.500  1.00 23.15              
ATOM   3790  CD1 ILE A 235     115.402  85.957 103.351  1.00 23.15              
ATOM   3791  HD1 ILE A 235     114.867  85.868 104.291  1.00 23.15              
ATOM   3792  HD2 ILE A 235     115.926  85.021 103.204  1.00 23.15              
ATOM   3793  HD3 ILE A 235     114.682  86.087 102.552  1.00 23.15              
ATOM   3794  C   ILE A 235     114.223  88.112 105.426  1.00 23.15              
ATOM   3795  O   ILE A 235     113.198  87.506 105.720  1.00 23.15              
ATOM   3796  N   ARG A 236     115.287  88.166 106.186  1.00 22.24              
ATOM   3797  H   ARG A 236     116.090  88.688 105.843  1.00 22.24              
ATOM   3798  CA  ARG A 236     115.458  87.321 107.337  1.00 22.24              
ATOM   3799  HA  ARG A 236     114.536  86.741 107.375  1.00 22.24              
ATOM   3800  CB  ARG A 236     116.453  86.158 107.080  1.00 22.24              
ATOM   3801  HB1 ARG A 236     117.476  86.504 106.963  1.00 22.24              
ATOM   3802  HB2 ARG A 236     116.184  85.715 106.122  1.00 22.24              
ATOM   3803  CG  ARG A 236     116.348  85.046 108.145  1.00 22.24              
ATOM   3804  HG1 ARG A 236     115.318  85.003 108.502  1.00 22.24              
ATOM   3805  HG2 ARG A 236     116.992  85.290 108.990  1.00 22.24              
ATOM   3806  CD  ARG A 236     116.707  83.651 107.617  1.00 22.24              
ATOM   3807  HD1 ARG A 236     117.786  83.588 107.457  1.00 22.24              
ATOM   3808  HD2 ARG A 236     116.197  83.501 106.663  1.00 22.24              
ATOM   3809  NE  ARG A 236     116.271  82.610 108.576  1.00 22.24              
ATOM   3810  HE  ARG A 236     116.174  82.909 109.534  1.00 22.24              
ATOM   3811  CZ  ARG A 236     115.908  81.366 108.307  1.00 22.24              
ATOM   3812  NH1 ARG A 236     115.445  80.597 109.252  1.00 22.24              
ATOM   3813 1HH1 ARG A 236     115.381  80.939 110.194  1.00 22.24              
ATOM   3814 2HH1 ARG A 236     115.145  79.660 109.050  1.00 22.24              
ATOM   3815  NH2 ARG A 236     116.012  80.853 107.113  1.00 22.24              
ATOM   3816 1HH2 ARG A 236     116.409  81.407 106.372  1.00 22.24              
ATOM   3817 2HH2 ARG A 236     115.769  79.895 106.948  1.00 22.24              
ATOM   3818  C   ARG A 236     115.264  87.950 108.732  1.00 22.24              
ATOM   3819  O   ARG A 236     115.692  87.433 109.758  1.00 22.24              
ATOM   3820  N   ASP A 237     114.579  89.086 108.709  1.00 20.30              
ATOM   3821  H   ASP A 237     114.118  89.306 107.845  1.00 20.30              
ATOM   3822  CA  ASP A 237     114.468  90.127 109.738  1.00 20.30              
ATOM   3823  HA  ASP A 237     114.156  91.053 109.267  1.00 20.30              
ATOM   3824  CB  ASP A 237     113.394  89.663 110.716  1.00 20.30              
ATOM   3825  HB1 ASP A 237     113.040  90.499 111.316  1.00 20.30              
ATOM   3826  HB2 ASP A 237     113.792  88.918 111.402  1.00 20.30              
ATOM   3827  CG  ASP A 237     112.190  89.042 109.967  1.00 20.30              
ATOM   3828  OD1 ASP A 237     111.538  89.748 109.171  1.00 20.30              
ATOM   3829  OD2 ASP A 237     111.983  87.806 110.035  1.00 20.30              
ATOM   3830  C   ASP A 237     115.927  90.420 110.383  1.00 20.30              
ATOM   3831  O   ASP A 237     115.911  90.941 111.486  1.00 20.30              
ATOM   3832  N   VAL A 238     117.178  90.184 109.887  1.00 16.25              
ATOM   3833  H   VAL A 238     117.816  90.412 110.623  1.00 16.25              
ATOM   3834  CA  VAL A 238     117.954  89.750 108.617  1.00 16.25              
ATOM   3835  HA  VAL A 238     118.804  90.404 108.556  1.00 16.25              
ATOM   3836  CB  VAL A 238     118.590  88.349 108.782  1.00 16.25              
ATOM   3837  HB  VAL A 238     117.850  87.588 108.723  1.00 16.25              
ATOM   3838  CG1 VAL A 238     119.702  87.996 107.784  1.00 16.25              
ATOM   3839 1HG1 VAL A 238     119.370  88.139 106.757  1.00 16.25              
ATOM   3840 2HG1 VAL A 238     120.576  88.615 107.968  1.00 16.25              
ATOM   3841 3HG1 VAL A 238     119.991  86.952 107.897  1.00 16.25              
ATOM   3842  CG2 VAL A 238     119.249  88.184 110.165  1.00 16.25              
ATOM   3843 1HG2 VAL A 238     119.992  88.965 110.326  1.00 16.25              
ATOM   3844 2HG2 VAL A 238     119.730  87.209 110.242  1.00 16.25              
ATOM   3845 3HG2 VAL A 238     118.492  88.238 110.947  1.00 16.25              
ATOM   3846  C   VAL A 238     117.169  90.144 107.359  1.00 16.25              
ATOM   3847  O   VAL A 238     117.627  89.765 106.278  1.00 16.25              
ATOM   3848  N   SER A 239     116.115  90.982 107.461  1.00 11.40              
ATOM   3849  H   SER A 239     115.903  91.315 108.383  1.00 11.40              
ATOM   3850  CA  SER A 239     115.271  91.544 106.387  1.00 11.40              
ATOM   3851  HA  SER A 239     115.519  90.941 105.512  1.00 11.40              
ATOM   3852  CB  SER A 239     113.748  91.359 106.548  1.00 11.40              
ATOM   3853  HB1 SER A 239     113.508  90.370 106.923  1.00 11.40              
ATOM   3854  HB2 SER A 239     113.283  91.460 105.569  1.00 11.40              
ATOM   3855  OG  SER A 239     113.162  92.340 107.363  1.00 11.40              
ATOM   3856  HG  SER A 239     112.937  93.116 106.809  1.00 11.40              
ATOM   3857  C   SER A 239     115.442  93.002 105.867  1.00 11.40              
ATOM   3858  O   SER A 239     115.352  93.092 104.654  1.00 11.40              
ATOM   3859  N   LEU A 240     115.644  94.186 106.512  1.00 11.37              
ATOM   3860  H   LEU A 240     115.671  94.871 105.764  1.00 11.37              
ATOM   3861  CA  LEU A 240     115.836  94.842 107.849  1.00 11.37              
ATOM   3862  HA  LEU A 240     115.045  95.591 107.911  1.00 11.37              
ATOM   3863  CB  LEU A 240     115.576  93.893 109.052  1.00 11.37              
ATOM   3864  HB1 LEU A 240     116.474  93.437 109.413  1.00 11.37              
ATOM   3865  HB2 LEU A 240     115.064  93.047 108.659  1.00 11.37              
ATOM   3866  CG  LEU A 240     114.695  94.311 110.266  1.00 11.37              
ATOM   3867  HG  LEU A 240     114.859  93.557 111.035  1.00 11.37              
ATOM   3868  CD1 LEU A 240     114.906  95.666 110.941  1.00 11.37              
ATOM   3869 1HD1 LEU A 240     114.672  95.579 111.994  1.00 11.37              
ATOM   3870 2HD1 LEU A 240     115.932  95.994 110.874  1.00 11.37              
ATOM   3871 3HD1 LEU A 240     114.260  96.414 110.502  1.00 11.37              
ATOM   3872  CD2 LEU A 240     113.202  94.253 109.927  1.00 11.37              
ATOM   3873 1HD2 LEU A 240     112.903  93.217 109.771  1.00 11.37              
ATOM   3874 2HD2 LEU A 240     112.606  94.642 110.753  1.00 11.37              
ATOM   3875 3HD2 LEU A 240     112.986  94.827 109.027  1.00 11.37              
ATOM   3876  C   LEU A 240     117.115  95.710 107.508  1.00 11.37              
ATOM   3877  O   LEU A 240     116.960  96.894 107.369  1.00 11.37              
ATOM   3878  N   GLU A 241     118.210  95.153 106.955  1.00 11.18              
ATOM   3879  H   GLU A 241     118.223  94.158 107.101  1.00 11.18              
ATOM   3880  CA  GLU A 241     118.892  95.482 105.641  1.00 11.18              
ATOM   3881  HA  GLU A 241     118.285  96.241 105.144  1.00 11.18              
ATOM   3882  CB  GLU A 241     120.387  95.895 105.516  1.00 11.18              
ATOM   3883  HB1 GLU A 241     120.513  96.959 105.510  1.00 11.18              
ATOM   3884  HB2 GLU A 241     120.742  95.671 104.509  1.00 11.18              
ATOM   3885  CG  GLU A 241     121.347  95.243 106.469  1.00 11.18              
ATOM   3886  HG1 GLU A 241     121.775  94.390 105.969  1.00 11.18              
ATOM   3887  HG2 GLU A 241     120.811  94.907 107.334  1.00 11.18              
ATOM   3888  CD  GLU A 241     122.479  96.132 106.948  1.00 11.18              
ATOM   3889  OE1 GLU A 241     122.929  95.794 108.062  1.00 11.18              
ATOM   3890  OE2 GLU A 241     122.943  96.978 106.154  1.00 11.18              
ATOM   3891  C   GLU A 241     118.896  94.260 104.600  1.00 11.18              
ATOM   3892  O   GLU A 241     118.327  94.492 103.545  1.00 11.18              
ATOM   3893  N   THR A 242     119.550  93.045 104.648  1.00  8.84              
ATOM   3894  H   THR A 242     119.537  92.636 103.732  1.00  8.84              
ATOM   3895  CA  THR A 242     120.007  92.038 105.704  1.00  8.84              
ATOM   3896  HA  THR A 242     119.633  91.048 105.418  1.00  8.84              
ATOM   3897  CB  THR A 242     121.506  91.883 105.876  1.00  8.84              
ATOM   3898  HB  THR A 242     122.007  92.789 106.188  1.00  8.84              
ATOM   3899  CG2 THR A 242     121.891  90.738 106.817  1.00  8.84              
ATOM   3900 1HG2 THR A 242     121.403  90.845 107.781  1.00  8.84              
ATOM   3901 2HG2 THR A 242     121.610  89.792 106.357  1.00  8.84              
ATOM   3902 3HG2 THR A 242     122.966  90.748 106.978  1.00  8.84              
ATOM   3903  OG1 THR A 242     121.842  91.543 104.588  1.00  8.84              
ATOM   3904  HG1 THR A 242     122.291  92.284 104.154  1.00  8.84              
ATOM   3905  C   THR A 242     119.299  92.459 106.950  1.00  8.84              
ATOM   3906  O   THR A 242     118.076  92.546 106.815  1.00  8.84              
ATOM   3907  N   GLN A 243     119.801  92.864 108.090  1.00 11.29              
ATOM   3908  H   GLN A 243     120.799  92.928 108.185  1.00 11.29              
ATOM   3909  CA  GLN A 243     118.949  93.175 109.255  1.00 11.29              
ATOM   3910  HA  GLN A 243     117.954  92.749 109.135  1.00 11.29              
ATOM   3911  CB  GLN A 243     119.664  92.407 110.416  1.00 11.29              
ATOM   3912  HB1 GLN A 243     120.705  92.731 110.437  1.00 11.29              
ATOM   3913  HB2 GLN A 243     119.677  91.347 110.168  1.00 11.29              
ATOM   3914  CG  GLN A 243     119.102  92.588 111.837  1.00 11.29              
ATOM   3915  HG1 GLN A 243     118.035  92.375 111.843  1.00 11.29              
ATOM   3916  HG2 GLN A 243     119.255  93.617 112.157  1.00 11.29              
ATOM   3917  CD  GLN A 243     119.763  91.701 112.889  1.00 11.29              
ATOM   3918  OE1 GLN A 243     120.080  90.546 112.640  1.00 11.29              
ATOM   3919  NE2 GLN A 243     120.000  92.191 114.090  1.00 11.29              
ATOM   3920 1HE2 GLN A 243     119.787  93.159 114.357  1.00 11.29              
ATOM   3921 2HE2 GLN A 243     120.454  91.600 114.755  1.00 11.29              
ATOM   3922  C   GLN A 243     118.849  94.562 109.778  1.00 11.29              
ATOM   3923  O   GLN A 243     117.900  94.900 110.463  1.00 11.29              
ATOM   3924  N   GLU A 244     119.832  95.358 109.535  1.00 12.82              
ATOM   3925  H   GLU A 244     120.667  95.051 109.038  1.00 12.82              
ATOM   3926  CA  GLU A 244     119.779  96.688 109.990  1.00 12.82              
ATOM   3927  HA  GLU A 244     118.757  97.052 110.074  1.00 12.82              
ATOM   3928  CB  GLU A 244     120.427  96.780 111.419  1.00 12.82              
ATOM   3929  HB1 GLU A 244     121.226  96.035 111.430  1.00 12.82              
ATOM   3930  HB2 GLU A 244     119.662  96.410 112.103  1.00 12.82              
ATOM   3931  CG  GLU A 244     121.018  98.080 112.025  1.00 12.82              
ATOM   3932  HG1 GLU A 244     121.965  98.307 111.539  1.00 12.82              
ATOM   3933  HG2 GLU A 244     121.285  97.839 113.055  1.00 12.82              
ATOM   3934  CD  GLU A 244     120.138  99.333 112.047  1.00 12.82              
ATOM   3935  OE1 GLU A 244     119.077  99.371 111.386  1.00 12.82              
ATOM   3936  OE2 GLU A 244     120.439 100.333 112.752  1.00 12.82              
ATOM   3937  C   GLU A 244     120.454  97.521 108.912  1.00 12.82              
ATOM   3938  O   GLU A 244     121.457  98.213 109.130  1.00 12.82              
ATOM   3939  N   LEU A 245     119.808  97.545 107.728  1.00 16.09              
ATOM   3940  H   LEU A 245     119.025  96.909 107.672  1.00 16.09              
ATOM   3941  CA  LEU A 245     119.734  98.794 106.998  1.00 16.09              
ATOM   3942  HA  LEU A 245     120.723  99.186 106.855  1.00 16.09              
ATOM   3943  CB  LEU A 245     118.873  98.858 105.681  1.00 16.09              
ATOM   3944  HB1 LEU A 245     118.022  99.486 105.883  1.00 16.09              
ATOM   3945  HB2 LEU A 245     118.397  97.915 105.510  1.00 16.09              
ATOM   3946  CG  LEU A 245     119.531  99.404 104.395  1.00 16.09              
ATOM   3947  HG  LEU A 245     119.036 100.337 104.133  1.00 16.09              
ATOM   3948  CD1 LEU A 245     121.031  99.732 104.435  1.00 16.09              
ATOM   3949 1HD1 LEU A 245     121.359 100.107 103.467  1.00 16.09              
ATOM   3950 2HD1 LEU A 245     121.222 100.500 105.184  1.00 16.09              
ATOM   3951 3HD1 LEU A 245     121.612  98.845 104.690  1.00 16.09              
ATOM   3952  CD2 LEU A 245     119.289  98.460 103.206  1.00 16.09              
ATOM   3953 1HD2 LEU A 245     119.825  97.527 103.349  1.00 16.09              
ATOM   3954 2HD2 LEU A 245     118.228  98.242 103.122  1.00 16.09              
ATOM   3955 3HD2 LEU A 245     119.619  98.939 102.284  1.00 16.09              
ATOM   3956  C   LEU A 245     119.052  99.620 108.162  1.00 16.09              
ATOM   3957  O   LEU A 245     119.624 100.623 108.550  1.00 16.09              
ATOM   3958  N   LEU A 246     118.017  99.139 108.923  1.00 15.87              
ATOM   3959  H   LEU A 246     118.217  99.198 109.916  1.00 15.87              
ATOM   3960  CA  LEU A 246     116.574  99.440 108.710  1.00 15.87              
ATOM   3961  HA  LEU A 246     116.308  99.044 107.734  1.00 15.87              
ATOM   3962  CB  LEU A 246     115.546  98.874 109.664  1.00 15.87              
ATOM   3963  HB1 LEU A 246     115.773  97.826 109.773  1.00 15.87              
ATOM   3964  HB2 LEU A 246     115.673  99.371 110.616  1.00 15.87              
ATOM   3965  CG  LEU A 246     114.162  99.109 109.054  1.00 15.87              
ATOM   3966  HG  LEU A 246     114.089 100.071 108.534  1.00 15.87              
ATOM   3967  CD1 LEU A 246     113.072  99.176 110.120  1.00 15.87              
ATOM   3968 1HD1 LEU A 246     112.101  99.380 109.666  1.00 15.87              
ATOM   3969 2HD1 LEU A 246     113.364 100.015 110.749  1.00 15.87              
ATOM   3970 3HD1 LEU A 246     113.028  98.245 110.682  1.00 15.87              
ATOM   3971  CD2 LEU A 246     113.712  98.053 108.023  1.00 15.87              
ATOM   3972 1HD2 LEU A 246     114.490  97.948 107.269  1.00 15.87              
ATOM   3973 2HD2 LEU A 246     112.784  98.385 107.553  1.00 15.87              
ATOM   3974 3HD2 LEU A 246     113.536  97.107 108.530  1.00 15.87              
ATOM   3975  C   LEU A 246     116.583 100.946 108.545  1.00 15.87              
ATOM   3976  O   LEU A 246     116.424 101.760 109.448  1.00 15.87              
ATOM   3977  N   GLU A 247     116.922 101.245 107.304  1.00 13.33              
ATOM   3978  H   GLU A 247     117.013 100.469 106.665  1.00 13.33              
ATOM   3979  CA  GLU A 247     117.466 102.476 106.815  1.00 13.33              
ATOM   3980  HA  GLU A 247     117.310 103.289 107.526  1.00 13.33              
ATOM   3981  CB  GLU A 247     118.964 102.454 106.382  1.00 13.33              
ATOM   3982  HB1 GLU A 247     119.056 102.868 105.382  1.00 13.33              
ATOM   3983  HB2 GLU A 247     119.299 101.435 106.271  1.00 13.33              
ATOM   3984  CG  GLU A 247     119.993 103.222 107.224  1.00 13.33              
ATOM   3985  HG1 GLU A 247     120.995 102.888 106.946  1.00 13.33              
ATOM   3986  HG2 GLU A 247     119.843 103.009 108.276  1.00 13.33              
ATOM   3987  CD  GLU A 247     119.914 104.735 107.044  1.00 13.33              
ATOM   3988  OE1 GLU A 247     120.401 105.258 106.016  1.00 13.33              
ATOM   3989  OE2 GLU A 247     119.330 105.358 107.961  1.00 13.33              
ATOM   3990  C   GLU A 247     116.707 102.715 105.534  1.00 13.33              
ATOM   3991  O   GLU A 247     116.654 101.840 104.671  1.00 13.33              
ATOM   3992  N   PRO A 248     116.085 103.880 105.426  1.00 15.87              
ATOM   3993  CD  PRO A 248     116.834 105.127 105.533  1.00 15.87              
ATOM   3994  HD1 PRO A 248     117.868 104.973 105.224  1.00 15.87              
ATOM   3995  HD2 PRO A 248     116.806 105.518 106.550  1.00 15.87              
ATOM   3996  CG  PRO A 248     116.166 106.104 104.561  1.00 15.87              
ATOM   3997  HG1 PRO A 248     116.902 106.613 103.937  1.00 15.87              
ATOM   3998  HG2 PRO A 248     115.573 106.828 105.122  1.00 15.87              
ATOM   3999  CB  PRO A 248     115.241 105.215 103.723  1.00 15.87              
ATOM   4000  HB1 PRO A 248     115.793 104.761 102.898  1.00 15.87              
ATOM   4001  HB2 PRO A 248     114.382 105.776 103.355  1.00 15.87              
ATOM   4002  CA  PRO A 248     114.844 104.150 104.744  1.00 15.87              
ATOM   4003  HA  PRO A 248     114.224 104.661 105.481  1.00 15.87              
ATOM   4004  C   PRO A 248     113.873 103.097 104.165  1.00 15.87              
ATOM   4005  O   PRO A 248     112.936 103.487 103.457  1.00 15.87              
ATOM   4006  N   LEU A 249     114.013 101.820 104.485  1.00 14.39              
ATOM   4007  H   LEU A 249     114.873 101.564 104.950  1.00 14.39              
ATOM   4008  CA  LEU A 249     113.163 100.723 104.071  1.00 14.39              
ATOM   4009  HA  LEU A 249     113.276 100.648 102.990  1.00 14.39              
ATOM   4010  CB  LEU A 249     113.710  99.408 104.681  1.00 14.39              
ATOM   4011  HB1 LEU A 249     112.873  98.849 105.102  1.00 14.39              
ATOM   4012  HB2 LEU A 249     114.389  99.640 105.504  1.00 14.39              
ATOM   4013  CG  LEU A 249     114.434  98.488 103.674  1.00 14.39              
ATOM   4014  HG  LEU A 249     113.707  98.133 102.946  1.00 14.39              
ATOM   4015  CD1 LEU A 249     115.583  99.160 102.923  1.00 14.39              
ATOM   4016 1HD1 LEU A 249     116.050  98.445 102.246  1.00 14.39              
ATOM   4017 2HD1 LEU A 249     115.229  99.999 102.327  1.00 14.39              
ATOM   4018 3HD1 LEU A 249     116.328  99.524 103.629  1.00 14.39              
ATOM   4019  CD2 LEU A 249     115.020  97.277 104.403  1.00 14.39              
ATOM   4020 1HD2 LEU A 249     115.814  97.597 105.078  1.00 14.39              
ATOM   4021 2HD2 LEU A 249     114.241  96.774 104.977  1.00 14.39              
ATOM   4022 3HD2 LEU A 249     115.428  96.566 103.681  1.00 14.39              
ATOM   4023  C   LEU A 249     111.676 100.930 104.309  1.00 14.39              
ATOM   4024  O   LEU A 249     111.222 101.306 105.380  1.00 14.39              
ATOM   4025  N   LYS A 250     110.895 100.635 103.283  1.00 16.07              
ATOM   4026  H   LYS A 250     111.325 100.234 102.455  1.00 16.07              
ATOM   4027  CA  LYS A 250     109.442 100.747 103.302  1.00 16.07              
ATOM   4028  HA  LYS A 250     109.137 100.780 104.351  1.00 16.07              
ATOM   4029  CB  LYS A 250     108.780 101.985 102.674  1.00 16.07              
ATOM   4030  HB1 LYS A 250     107.703 101.901 102.816  1.00 16.07              
ATOM   4031  HB2 LYS A 250     108.943 102.003 101.603  1.00 16.07              
ATOM   4032  CG  LYS A 250     109.216 103.297 103.339  1.00 16.07              
ATOM   4033  HG1 LYS A 250     110.291 103.427 103.243  1.00 16.07              
ATOM   4034  HG2 LYS A 250     108.986 103.252 104.406  1.00 16.07              
ATOM   4035  CD  LYS A 250     108.480 104.502 102.725  1.00 16.07              
ATOM   4036  HD1 LYS A 250     107.767 104.869 103.461  1.00 16.07              
ATOM   4037  HD2 LYS A 250     107.906 104.186 101.856  1.00 16.07              
ATOM   4038  CE  LYS A 250     109.412 105.639 102.291  1.00 16.07              
ATOM   4039  HE1 LYS A 250     108.793 106.489 101.988  1.00 16.07              
ATOM   4040  HE2 LYS A 250     110.003 105.314 101.436  1.00 16.07              
ATOM   4041  NZ  LYS A 250     110.312 106.068 103.385  1.00 16.07              
ATOM   4042  HZ1 LYS A 250     110.876 106.865 103.142  1.00 16.07              
ATOM   4043  HZ2 LYS A 250     109.737 106.329 104.187  1.00 16.07              
ATOM   4044  HZ3 LYS A 250     110.906 105.309 103.702  1.00 16.07              
ATOM   4045  C   LYS A 250     108.786  99.438 102.865  1.00 16.07              
ATOM   4046  O   LYS A 250     107.744  99.373 102.220  1.00 16.07              
ATOM   4047  N   GLU A 251     109.460  98.395 103.271  1.00 17.07              
ATOM   4048  H   GLU A 251     110.348  98.587 103.707  1.00 17.07              
ATOM   4049  CA  GLU A 251     108.855  97.162 103.654  1.00 17.07              
ATOM   4050  HA  GLU A 251     108.000  96.910 103.022  1.00 17.07              
ATOM   4051  CB  GLU A 251     109.933  96.086 103.510  1.00 17.07              
ATOM   4052  HB1 GLU A 251     110.343  96.238 102.519  1.00 17.07              
ATOM   4053  HB2 GLU A 251     109.394  95.147 103.560  1.00 17.07              
ATOM   4054  CG  GLU A 251     111.136  96.030 104.464  1.00 17.07              
ATOM   4055  HG1 GLU A 251     110.865  96.415 105.446  1.00 17.07              
ATOM   4056  HG2 GLU A 251     111.926  96.672 104.076  1.00 17.07              
ATOM   4057  CD  GLU A 251     111.681  94.591 104.642  1.00 17.07              
ATOM   4058  OE1 GLU A 251     112.421  94.372 105.621  1.00 17.07              
ATOM   4059  OE2 GLU A 251     111.295  93.672 103.882  1.00 17.07              
ATOM   4060  C   GLU A 251     108.377  97.179 105.141  1.00 17.07              
ATOM   4061  O   GLU A 251     108.038  98.229 105.669  1.00 17.07              
ATOM   4062  N   VAL A 252     108.208  95.983 105.739  1.00 16.26              
ATOM   4063  H   VAL A 252     108.732  95.238 105.305  1.00 16.26              
ATOM   4064  CA  VAL A 252     106.923  95.637 106.363  1.00 16.26              
ATOM   4065  HA  VAL A 252     106.599  96.444 107.027  1.00 16.26              
ATOM   4066  CB  VAL A 252     105.950  95.510 105.146  1.00 16.26              
ATOM   4067  HB  VAL A 252     106.466  95.022 104.321  1.00 16.26              
ATOM   4068  CG1 VAL A 252     104.696  94.690 105.370  1.00 16.26              
ATOM   4069 1HG1 VAL A 252     104.249  95.043 106.294  1.00 16.26              
ATOM   4070 2HG1 VAL A 252     103.998  94.812 104.550  1.00 16.26              
ATOM   4071 3HG1 VAL A 252     104.941  93.632 105.432  1.00 16.26              
ATOM   4072  CG2 VAL A 252     105.435  96.864 104.579  1.00 16.26              
ATOM   4073 1HG2 VAL A 252     106.189  97.451 104.076  1.00 16.26              
ATOM   4074 2HG2 VAL A 252     104.682  96.717 103.805  1.00 16.26              
ATOM   4075 3HG2 VAL A 252     105.030  97.471 105.387  1.00 16.26              
ATOM   4076  C   VAL A 252     106.905  94.391 107.201  1.00 16.26              
ATOM   4077  O   VAL A 252     105.893  93.956 107.731  1.00 16.26              
ATOM   4078  N   ARG A 253     108.084  93.837 107.371  1.00 20.38              
ATOM   4079  H   ARG A 253     108.885  94.298 106.967  1.00 20.38              
ATOM   4080  CA  ARG A 253     108.277  92.968 108.505  1.00 20.38              
ATOM   4081  HA  ARG A 253     107.465  92.241 108.574  1.00 20.38              
ATOM   4082  CB  ARG A 253     109.629  92.251 108.311  1.00 20.38              
ATOM   4083  HB1 ARG A 253     109.756  91.533 109.110  1.00 20.38              
ATOM   4084  HB2 ARG A 253     110.439  92.968 108.374  1.00 20.38              
ATOM   4085  CG  ARG A 253     109.773  91.519 106.952  1.00 20.38              
ATOM   4086  HG1 ARG A 253     110.816  91.219 106.850  1.00 20.38              
ATOM   4087  HG2 ARG A 253     109.581  92.238 106.157  1.00 20.38              
ATOM   4088  CD  ARG A 253     108.852  90.318 106.813  1.00 20.38              
ATOM   4089  HD1 ARG A 253     108.632  90.150 105.760  1.00 20.38              
ATOM   4090  HD2 ARG A 253     107.903  90.478 107.323  1.00 20.38              
ATOM   4091  NE  ARG A 253     109.497  89.118 107.371  1.00 20.38              
ATOM   4092  HE  ARG A 253     109.643  89.104 108.376  1.00 20.38              
ATOM   4093  CZ  ARG A 253     110.332  88.324 106.734  1.00 20.38              
ATOM   4094  NH1 ARG A 253     110.582  88.466 105.461  1.00 20.38              
ATOM   4095 1HH1 ARG A 253     110.323  89.330 105.001  1.00 20.38              
ATOM   4096 2HH1 ARG A 253     111.350  87.925 105.103  1.00 20.38              
ATOM   4097  NH2 ARG A 253     110.974  87.397 107.372  1.00 20.38              
ATOM   4098 1HH2 ARG A 253     111.040  87.494 108.394  1.00 20.38              
ATOM   4099 2HH2 ARG A 253     111.737  86.965 106.889  1.00 20.38              
ATOM   4100  C   ARG A 253     108.266  93.849 109.784  1.00 20.38              
ATOM   4101  O   ARG A 253     109.288  93.946 110.447  1.00 20.38              
ATOM   4102  N   GLU A 254     107.125  94.444 110.157  1.00 21.54              
ATOM   4103  H   GLU A 254     106.331  94.370 109.537  1.00 21.54              
ATOM   4104  CA  GLU A 254     106.786  94.697 111.570  1.00 21.54              
ATOM   4105  HA  GLU A 254     107.671  95.130 112.045  1.00 21.54              
ATOM   4106  CB  GLU A 254     105.651  95.752 111.737  1.00 21.54              
ATOM   4107  HB1 GLU A 254     105.177  95.588 112.707  1.00 21.54              
ATOM   4108  HB2 GLU A 254     104.911  95.592 110.956  1.00 21.54              
ATOM   4109  CG  GLU A 254     106.206  97.173 111.659  1.00 21.54              
ATOM   4110  HG1 GLU A 254     105.383  97.885 111.736  1.00 21.54              
ATOM   4111  HG2 GLU A 254     106.690  97.336 110.693  1.00 21.54              
ATOM   4112  CD  GLU A 254     107.216  97.466 112.796  1.00 21.54              
ATOM   4113  OE1 GLU A 254     106.786  97.586 113.959  1.00 21.54              
ATOM   4114  OE2 GLU A 254     108.434  97.498 112.537  1.00 21.54              
ATOM   4115  C   GLU A 254     106.590  93.318 112.226  1.00 21.54              
ATOM   4116  O   GLU A 254     105.468  92.928 112.630  1.00 21.54              
ATOM   4117  N   GLY A 255     107.634  92.509 112.185  1.00 19.16              
ATOM   4118  H   GLY A 255     108.535  92.981 112.067  1.00 19.16              
ATOM   4119  CA  GLY A 255     107.670  91.164 111.556  1.00 19.16              
ATOM   4120  HA1 GLY A 255     108.622  90.718 111.757  1.00 19.16              
ATOM   4121  HA2 GLY A 255     107.558  91.284 110.493  1.00 19.16              
ATOM   4122  C   GLY A 255     106.547  90.202 112.084  1.00 19.16              
ATOM   4123  O   GLY A 255     105.627  90.026 111.286  1.00 19.16              
ATOM   4124  N   GLY A 256     106.437  89.520 113.268  1.00 18.60              
ATOM   4125  H   GLY A 256     105.696  88.843 113.182  1.00 18.60              
ATOM   4126  CA  GLY A 256     107.111  89.458 114.595  1.00 18.60              
ATOM   4127  HA1 GLY A 256     107.694  88.556 114.657  1.00 18.60              
ATOM   4128  HA2 GLY A 256     106.341  89.519 115.346  1.00 18.60              
ATOM   4129  C   GLY A 256     108.043  90.675 114.714  1.00 18.60              
ATOM   4130  O   GLY A 256     109.193  90.559 114.318  1.00 18.60              
ATOM   4131  N   THR A 257     107.576  91.821 115.239  1.00 16.71              
ATOM   4132  H   THR A 257     106.591  92.025 115.295  1.00 16.71              
ATOM   4133  CA  THR A 257     108.514  92.944 115.529  1.00 16.71              
ATOM   4134  HA  THR A 257     109.082  93.027 114.619  1.00 16.71              
ATOM   4135  CB  THR A 257     107.979  94.379 115.700  1.00 16.71              
ATOM   4136  HB  THR A 257     107.959  94.666 116.739  1.00 16.71              
ATOM   4137  CG2 THR A 257     108.884  95.375 114.986  1.00 16.71              
ATOM   4138 1HG2 THR A 257     108.900  95.198 113.912  1.00 16.71              
ATOM   4139 2HG2 THR A 257     108.556  96.390 115.180  1.00 16.71              
ATOM   4140 3HG2 THR A 257     109.902  95.304 115.357  1.00 16.71              
ATOM   4141  OG1 THR A 257     106.684  94.511 115.172  1.00 16.71              
ATOM   4142  HG1 THR A 257     106.550  95.454 114.985  1.00 16.71              
ATOM   4143  C   THR A 257     109.656  92.533 116.553  1.00 16.71              
ATOM   4144  O   THR A 257     110.413  93.430 116.902  1.00 16.71              
ATOM   4145  N   ARG A 258     109.940  91.330 117.153  1.00 18.93              
ATOM   4146  H   ARG A 258     110.852  91.468 117.579  1.00 18.93              
ATOM   4147  CA  ARG A 258     109.487  89.877 117.346  1.00 18.93              
ATOM   4148  HA  ARG A 258     109.363  89.478 116.366  1.00 18.93              
ATOM   4149  CB  ARG A 258     110.619  89.056 117.939  1.00 18.93              
ATOM   4150  HB1 ARG A 258     110.663  89.197 119.013  1.00 18.93              
ATOM   4151  HB2 ARG A 258     111.566  89.376 117.512  1.00 18.93              
ATOM   4152  CG  ARG A 258     110.498  87.536 117.649  1.00 18.93              
ATOM   4153  HG1 ARG A 258     109.508  87.208 117.967  1.00 18.93              
ATOM   4154  HG2 ARG A 258     111.232  87.012 118.260  1.00 18.93              
ATOM   4155  CD  ARG A 258     110.745  87.177 116.176  1.00 18.93              
ATOM   4156  HD1 ARG A 258     111.739  86.737 116.072  1.00 18.93              
ATOM   4157  HD2 ARG A 258     110.728  88.075 115.557  1.00 18.93              
ATOM   4158  NE  ARG A 258     109.744  86.225 115.661  1.00 18.93              
ATOM   4159  HE  ARG A 258     109.122  85.775 116.308  1.00 18.93              
ATOM   4160  CZ  ARG A 258     109.440  86.008 114.394  1.00 18.93              
ATOM   4161  NH1 ARG A 258     110.107  86.541 113.409  1.00 18.93              
ATOM   4162 1HH1 ARG A 258     110.868  87.170 113.550  1.00 18.93              
ATOM   4163 2HH1 ARG A 258     109.747  86.359 112.472  1.00 18.93              
ATOM   4164  NH2 ARG A 258     108.427  85.265 114.096  1.00 18.93              
ATOM   4165 1HH2 ARG A 258     107.783  84.851 114.765  1.00 18.93              
ATOM   4166 2HH2 ARG A 258     108.051  85.392 113.155  1.00 18.93              
ATOM   4167  C   ARG A 258     108.164  89.590 118.015  1.00 18.93              
ATOM   4168  O   ARG A 258     107.337  88.886 117.468  1.00 18.93              
ATOM   4169  N   SER A 259     107.946  90.112 119.204  1.00 17.24              
ATOM   4170  H   SER A 259     108.669  90.693 119.608  1.00 17.24              
ATOM   4171  CA  SER A 259     106.667  90.001 119.877  1.00 17.24              
ATOM   4172  HA  SER A 259     106.100  89.159 119.474  1.00 17.24              
ATOM   4173  CB  SER A 259     106.815  89.710 121.378  1.00 17.24              
ATOM   4174  HB1 SER A 259     105.833  89.763 121.851  1.00 17.24              
ATOM   4175  HB2 SER A 259     107.467  90.447 121.843  1.00 17.24              
ATOM   4176  OG  SER A 259     107.332  88.405 121.571  1.00 17.24              
ATOM   4177  HG  SER A 259     108.265  88.413 121.342  1.00 17.24              
ATOM   4178  C   SER A 259     105.791  91.231 119.633  1.00 17.24              
ATOM   4179  O   SER A 259     105.536  92.007 120.553  1.00 17.24              
ATOM   4180  N   LEU A 260     105.555  91.500 118.342  1.00 14.56              
ATOM   4181  H   LEU A 260     105.655  90.739 117.687  1.00 14.56              
ATOM   4182  CA  LEU A 260     105.602  92.859 117.780  1.00 14.56              
ATOM   4183  HA  LEU A 260     106.064  92.775 116.798  1.00 14.56              
ATOM   4184  CB  LEU A 260     104.197  93.422 117.457  1.00 14.56              
ATOM   4185  HB1 LEU A 260     104.326  94.493 117.319  1.00 14.56              
ATOM   4186  HB2 LEU A 260     103.531  93.271 118.308  1.00 14.56              
ATOM   4187  CG  LEU A 260     103.613  92.834 116.152  1.00 14.56              
ATOM   4188  HG  LEU A 260     104.424  92.581 115.469  1.00 14.56              
ATOM   4189  CD1 LEU A 260     102.781  91.569 116.389  1.00 14.56              
ATOM   4190 1HD1 LEU A 260     101.875  91.815 116.933  1.00 14.56              
ATOM   4191 2HD1 LEU A 260     102.496  91.141 115.429  1.00 14.56              
ATOM   4192 3HD1 LEU A 260     103.354  90.832 116.946  1.00 14.56              
ATOM   4193  CD2 LEU A 260     102.719  93.849 115.438  1.00 14.56              
ATOM   4194 1HD2 LEU A 260     101.878  94.135 116.064  1.00 14.56              
ATOM   4195 2HD2 LEU A 260     103.300  94.742 115.199  1.00 14.56              
ATOM   4196 3HD2 LEU A 260     102.358  93.435 114.497  1.00 14.56              
ATOM   4197  C   LEU A 260     106.549  93.741 118.552  1.00 14.56              
ATOM   4198  O   LEU A 260     106.174  94.767 119.105  1.00 14.56              
ATOM   4199  N   THR A 261     107.779  93.208 118.708  1.00 16.81              
ATOM   4200  H   THR A 261     108.025  92.352 118.246  1.00 16.81              
ATOM   4201  CA  THR A 261     108.597  93.688 119.790  1.00 16.81              
ATOM   4202  HA  THR A 261     107.879  93.581 120.607  1.00 16.81              
ATOM   4203  CB  THR A 261     109.823  92.933 120.313  1.00 16.81              
ATOM   4204  HB  THR A 261     110.678  93.531 120.044  1.00 16.81              
ATOM   4205  CG2 THR A 261     109.722  92.742 121.835  1.00 16.81              
ATOM   4206 1HG2 THR A 261     109.692  93.708 122.330  1.00 16.81              
ATOM   4207 2HG2 THR A 261     108.816  92.192 122.085  1.00 16.81              
ATOM   4208 3HG2 THR A 261     110.583  92.186 122.210  1.00 16.81              
ATOM   4209  OG1 THR A 261     110.108  91.648 119.880  1.00 16.81              
ATOM   4210  HG1 THR A 261     110.984  91.724 119.461  1.00 16.81              
ATOM   4211  C   THR A 261     108.874  95.149 119.747  1.00 16.81              
ATOM   4212  O   THR A 261     109.558  95.620 118.852  1.00 16.81              
ATOM   4213  N   PHE A 262     108.441  95.769 120.840  1.00 17.54              
ATOM   4214  H   PHE A 262     107.647  95.329 121.287  1.00 17.54              
ATOM   4215  CA  PHE A 262     109.087  96.796 121.634  1.00 17.54              
ATOM   4216  HA  PHE A 262     108.491  97.693 121.484  1.00 17.54              
ATOM   4217  CB  PHE A 262     108.951  96.458 123.133  1.00 17.54              
ATOM   4218  HB1 PHE A 262     109.215  97.346 123.709  1.00 17.54              
ATOM   4219  HB2 PHE A 262     109.675  95.686 123.392  1.00 17.54              
ATOM   4220  CG  PHE A 262     107.567  96.005 123.580  1.00 17.54              
ATOM   4221  CD1 PHE A 262     107.406  94.781 124.259  1.00 17.54              
ATOM   4222  HD1 PHE A 262     108.263  94.161 124.477  1.00 17.54              
ATOM   4223  CE1 PHE A 262     106.127  94.361 124.666  1.00 17.54              
ATOM   4224  HE1 PHE A 262     106.004  93.424 125.192  1.00 17.54              
ATOM   4225  CZ  PHE A 262     105.003  95.159 124.395  1.00 17.54              
ATOM   4226  HZ  PHE A 262     104.020  94.836 124.711  1.00 17.54              
ATOM   4227  CE2 PHE A 262     105.157  96.379 123.716  1.00 17.54              
ATOM   4228  HE2 PHE A 262     104.288  96.988 123.499  1.00 17.54              
ATOM   4229  CD2 PHE A 262     106.436  96.802 123.314  1.00 17.54              
ATOM   4230  HD2 PHE A 262     106.541  97.739 122.791  1.00 17.54              
ATOM   4231  C   PHE A 262     110.500  97.202 121.246  1.00 17.54              
ATOM   4232  O   PHE A 262     111.457  97.004 121.989  1.00 17.54              
ATOM   4233  N   GLN A 263     110.597  97.707 120.027  1.00 20.54              
ATOM   4234  H   GLN A 263     109.734  97.727 119.496  1.00 20.54              
ATOM   4235  CA  GLN A 263     111.802  97.936 119.252  1.00 20.54              
ATOM   4236  HA  GLN A 263     111.464  98.080 118.226  1.00 20.54              
ATOM   4237  CB  GLN A 263     112.440  99.265 119.710  1.00 20.54              
ATOM   4238  HB1 GLN A 263     112.927  99.672 118.830  1.00 20.54              
ATOM   4239  HB2 GLN A 263     113.176  99.050 120.486  1.00 20.54              
ATOM   4240  CG  GLN A 263     111.482 100.342 120.253  1.00 20.54              
ATOM   4241  HG1 GLN A 263     111.107 100.040 121.231  1.00 20.54              
ATOM   4242  HG2 GLN A 263     110.643 100.432 119.569  1.00 20.54              
ATOM   4243  CD  GLN A 263     112.096 101.729 120.400  1.00 20.54              
ATOM   4244  OE1 GLN A 263     111.629 102.681 119.783  1.00 20.54              
ATOM   4245  NE2 GLN A 263     113.103 101.918 121.221  1.00 20.54              
ATOM   4246 1HE2 GLN A 263     113.652 101.151 121.606  1.00 20.54              
ATOM   4247 2HE2 GLN A 263     113.593 102.805 121.192  1.00 20.54              
ATOM   4248  C   GLN A 263     112.841  96.807 119.153  1.00 20.54              
ATOM   4249  O   GLN A 263     113.959  97.009 118.651  1.00 20.54              
ATOM   4250  N   ASN A 264     112.428  95.632 119.629  1.00 22.55              
ATOM   4251  H   ASN A 264     111.437  95.581 119.805  1.00 22.55              
ATOM   4252  CA  ASN A 264     113.215  94.463 119.966  1.00 22.55              
ATOM   4253  HA  ASN A 264     114.233  94.800 120.082  1.00 22.55              
ATOM   4254  CB  ASN A 264     112.778  93.879 121.327  1.00 22.55              
ATOM   4255  HB1 ASN A 264     112.769  92.790 121.290  1.00 22.55              
ATOM   4256  HB2 ASN A 264     111.793  94.256 121.568  1.00 22.55              
ATOM   4257  CG  ASN A 264     113.625  94.262 122.523  1.00 22.55              
ATOM   4258  OD1 ASN A 264     114.618  93.633 122.833  1.00 22.55              
ATOM   4259  ND2 ASN A 264     113.244  95.261 123.277  1.00 22.55              
ATOM   4260 1HD2 ASN A 264     112.557  95.924 122.935  1.00 22.55              
ATOM   4261 2HD2 ASN A 264     113.824  95.489 124.061  1.00 22.55              
ATOM   4262  C   ASN A 264     113.244  93.528 118.743  1.00 22.55              
ATOM   4263  O   ASN A 264     112.560  92.506 118.742  1.00 22.55              
ATOM   4264  N   ILE A 265     114.038  93.958 117.735  1.00 19.07              
ATOM   4265  H   ILE A 265     114.552  94.811 117.932  1.00 19.07              
ATOM   4266  CA  ILE A 265     114.280  93.367 116.412  1.00 19.07              
ATOM   4267  HA  ILE A 265     113.532  93.799 115.757  1.00 19.07              
ATOM   4268  CB  ILE A 265     115.696  93.643 115.799  1.00 19.07              
ATOM   4269  HB  ILE A 265     115.985  94.640 116.111  1.00 19.07              
ATOM   4270  CG2 ILE A 265     116.879  92.705 116.161  1.00 19.07              
ATOM   4271 1HG2 ILE A 265     116.791  91.734 115.672  1.00 19.07              
ATOM   4272 2HG2 ILE A 265     117.808  93.126 115.812  1.00 19.07              
ATOM   4273 3HG2 ILE A 265     116.999  92.591 117.229  1.00 19.07              
ATOM   4274  CG1 ILE A 265     115.570  93.613 114.258  1.00 19.07              
ATOM   4275 1HG1 ILE A 265     114.656  94.113 113.941  1.00 19.07              
ATOM   4276 2HG1 ILE A 265     115.501  92.579 113.917  1.00 19.07              
ATOM   4277  CD1 ILE A 265     116.740  94.295 113.541  1.00 19.07              
ATOM   4278  HD1 ILE A 265     117.686  93.848 113.818  1.00 19.07              
ATOM   4279  HD2 ILE A 265     116.609  94.164 112.475  1.00 19.07              
ATOM   4280  HD3 ILE A 265     116.777  95.360 113.767  1.00 19.07              
ATOM   4281  C   ILE A 265     113.941  91.853 116.426  1.00 19.07              
ATOM   4282  O   ILE A 265     112.881  91.408 115.998  1.00 19.07              
ATOM   4283  N   ILE A 266     114.789  91.116 117.136  1.00 17.60              
ATOM   4284  H   ILE A 266     115.680  91.568 117.268  1.00 17.60              
ATOM   4285  CA  ILE A 266     114.447  90.155 118.180  1.00 17.60              
ATOM   4286  HA  ILE A 266     113.365  90.153 118.291  1.00 17.60              
ATOM   4287  CB  ILE A 266     114.907  88.724 117.805  1.00 17.60              
ATOM   4288  HB  ILE A 266     114.481  88.036 118.538  1.00 17.60              
ATOM   4289  CG2 ILE A 266     114.340  88.315 116.431  1.00 17.60              
ATOM   4290 1HG2 ILE A 266     113.290  88.587 116.366  1.00 17.60              
ATOM   4291 2HG2 ILE A 266     114.872  88.839 115.635  1.00 17.60              
ATOM   4292 3HG2 ILE A 266     114.447  87.242 116.279  1.00 17.60              
ATOM   4293  CG1 ILE A 266     116.442  88.507 117.770  1.00 17.60              
ATOM   4294 1HG1 ILE A 266     116.932  89.394 117.368  1.00 17.60              
ATOM   4295 2HG1 ILE A 266     116.671  87.679 117.096  1.00 17.60              
ATOM   4296  CD1 ILE A 266     117.069  88.144 119.124  1.00 17.60              
ATOM   4297  HD1 ILE A 266     118.124  87.913 118.977  1.00 17.60              
ATOM   4298  HD2 ILE A 266     116.994  88.963 119.834  1.00 17.60              
ATOM   4299  HD3 ILE A 266     116.573  87.265 119.535  1.00 17.60              
ATOM   4300  C   ILE A 266     115.007  90.636 119.534  1.00 17.60              
ATOM   4301  O   ILE A 266     114.662  90.115 120.591  1.00 17.60              
ATOM   4302  N   THR A 267     115.835  91.676 119.455  1.00 17.87              
ATOM   4303  H   THR A 267     116.014  92.028 118.525  1.00 17.87              
ATOM   4304  CA  THR A 267     116.483  92.450 120.503  1.00 17.87              
ATOM   4305  HA  THR A 267     115.918  92.360 121.423  1.00 17.87              
ATOM   4306  CB  THR A 267     117.903  91.906 120.778  1.00 17.87              
ATOM   4307  HB  THR A 267     117.797  90.971 121.328  1.00 17.87              
ATOM   4308  CG2 THR A 267     118.758  91.627 119.541  1.00 17.87              
ATOM   4309 1HG2 THR A 267     119.753  91.300 119.841  1.00 17.87              
ATOM   4310 2HG2 THR A 267     118.311  90.840 118.940  1.00 17.87              
ATOM   4311 3HG2 THR A 267     118.847  92.525 118.932  1.00 17.87              
ATOM   4312  OG1 THR A 267     118.664  92.795 121.563  1.00 17.87              
ATOM   4313  HG1 THR A 267     119.243  93.269 120.952  1.00 17.87              
ATOM   4314  C   THR A 267     116.531  93.921 120.105  1.00 17.87              
ATOM   4315  O   THR A 267     116.374  94.179 118.925  1.00 17.87              
ATOM   4316  N   THR A 268     116.590  94.868 121.040  1.00 20.71              
ATOM   4317  H   THR A 268     116.721  94.555 121.991  1.00 20.71              
ATOM   4318  CA  THR A 268     116.231  96.298 120.882  1.00 20.71              
ATOM   4319  HA  THR A 268     115.266  96.374 120.399  1.00 20.71              
ATOM   4320  CB  THR A 268     116.022  96.933 122.290  1.00 20.71              
ATOM   4321  HB  THR A 268     115.517  96.150 122.834  1.00 20.71              
ATOM   4322  CG2 THR A 268     117.241  97.285 123.144  1.00 20.71              
ATOM   4323 1HG2 THR A 268     116.921  97.359 124.184  1.00 20.71              
ATOM   4324 2HG2 THR A 268     117.998  96.506 123.058  1.00 20.71              
ATOM   4325 3HG2 THR A 268     117.657  98.242 122.832  1.00 20.71              
ATOM   4326  OG1 THR A 268     115.127  98.013 122.237  1.00 20.71              
ATOM   4327  HG1 THR A 268     115.609  98.835 122.008  1.00 20.71              
ATOM   4328  C   THR A 268     117.166  97.105 120.005  1.00 20.71              
ATOM   4329  O   THR A 268     117.708  98.129 120.403  1.00 20.71              
ATOM   4330  N   ASP A 269     117.366  96.607 118.800  1.00 17.46              
ATOM   4331  H   ASP A 269     117.066  95.664 118.605  1.00 17.46              
ATOM   4332  CA  ASP A 269     118.144  97.293 117.829  1.00 17.46              
ATOM   4333  HA  ASP A 269     119.130  97.437 118.275  1.00 17.46              
ATOM   4334  CB  ASP A 269     118.390  96.484 116.537  1.00 17.46              
ATOM   4335  HB1 ASP A 269     118.985  97.114 115.881  1.00 17.46              
ATOM   4336  HB2 ASP A 269     117.439  96.284 116.048  1.00 17.46              
ATOM   4337  CG  ASP A 269     119.206  95.193 116.659  1.00 17.46              
ATOM   4338  OD1 ASP A 269     119.396  94.687 117.788  1.00 17.46              
ATOM   4339  OD2 ASP A 269     119.614  94.668 115.591  1.00 17.46              
ATOM   4340  C   ASP A 269     117.603  98.688 117.605  1.00 17.46              
ATOM   4341  O   ASP A 269     118.429  99.587 117.498  1.00 17.46              
ATOM   4342  N   GLU A 270     116.260  98.848 117.608  1.00 16.67              
ATOM   4343  H   GLU A 270     115.735  98.033 117.900  1.00 16.67              
ATOM   4344  CA  GLU A 270     115.520 100.115 117.472  1.00 16.67              
ATOM   4345  HA  GLU A 270     114.528  99.862 117.114  1.00 16.67              
ATOM   4346  CB  GLU A 270     115.322 100.709 118.877  1.00 16.67              
ATOM   4347  HB1 GLU A 270     115.002  99.886 119.511  1.00 16.67              
ATOM   4348  HB2 GLU A 270     114.518 101.443 118.819  1.00 16.67              
ATOM   4349  CG  GLU A 270     116.510 101.366 119.591  1.00 16.67              
ATOM   4350  HG1 GLU A 270     116.823 102.261 119.048  1.00 16.67              
ATOM   4351  HG2 GLU A 270     117.351 100.677 119.645  1.00 16.67              
ATOM   4352  CD  GLU A 270     116.051 101.721 121.006  1.00 16.67              
ATOM   4353  OE1 GLU A 270     115.922 102.929 121.311  1.00 16.67              
ATOM   4354  OE2 GLU A 270     115.660 100.780 121.746  1.00 16.67              
ATOM   4355  C   GLU A 270     116.109 101.140 116.470  1.00 16.67              
ATOM   4356  O   GLU A 270     115.684 102.284 116.536  1.00 16.67              
ATOM   4357  N   ALA A 271     117.122 100.827 115.622  1.00 17.23              
ATOM   4358  H   ALA A 271     117.914 100.471 116.145  1.00 17.23              
ATOM   4359  CA  ALA A 271     117.172 100.334 114.224  1.00 17.23              
ATOM   4360  HA  ALA A 271     117.677 101.025 113.558  1.00 17.23              
ATOM   4361  CB  ALA A 271     118.024  99.066 114.303  1.00 17.23              
ATOM   4362  HB1 ALA A 271     119.039  99.302 114.624  1.00 17.23              
ATOM   4363  HB2 ALA A 271     117.564  98.393 115.010  1.00 17.23              
ATOM   4364  HB3 ALA A 271     118.023  98.536 113.355  1.00 17.23              
ATOM   4365  C   ALA A 271     115.838  99.924 113.620  1.00 17.23              
ATOM   4366  O   ALA A 271     115.335 100.565 112.704  1.00 17.23              
ATOM   4367  N   VAL A 272     115.221  98.900 114.218  1.00 19.05              
ATOM   4368  H   VAL A 272     115.727  98.401 114.935  1.00 19.05              
ATOM   4369  CA  VAL A 272     113.910  98.421 113.803  1.00 19.05              
ATOM   4370  HA  VAL A 272     113.979  98.040 112.785  1.00 19.05              
ATOM   4371  CB  VAL A 272     113.282  97.344 114.718  1.00 19.05              
ATOM   4372  HB  VAL A 272     112.638  97.785 115.477  1.00 19.05              
ATOM   4373  CG1 VAL A 272     112.391  96.372 113.941  1.00 19.05              
ATOM   4374 1HG1 VAL A 272     112.009  95.601 114.606  1.00 19.05              
ATOM   4375 2HG1 VAL A 272     111.544  96.908 113.505  1.00 19.05              
ATOM   4376 3HG1 VAL A 272     112.939  95.892 113.139  1.00 19.05              
ATOM   4377  CG2 VAL A 272     114.327  96.616 115.518  1.00 19.05              
ATOM   4378 1HG2 VAL A 272     114.842  97.294 116.186  1.00 19.05              
ATOM   4379 2HG2 VAL A 272     113.816  95.895 116.136  1.00 19.05              
ATOM   4380 3HG2 VAL A 272     115.037  96.165 114.839  1.00 19.05              
ATOM   4381  C   VAL A 272     112.921  99.606 113.830  1.00 19.05              
ATOM   4382  O   VAL A 272     112.379 100.169 112.873  1.00 19.05              
ATOM   4383  N   SER A 273     112.812 100.154 115.024  1.00 15.65              
ATOM   4384  H   SER A 273     113.212  99.692 115.825  1.00 15.65              
ATOM   4385  CA  SER A 273     112.073 101.376 115.212  1.00 15.65              
ATOM   4386  HA  SER A 273     111.201 101.370 114.560  1.00 15.65              
ATOM   4387  CB  SER A 273     111.570 101.445 116.655  1.00 15.65              
ATOM   4388  HB1 SER A 273     110.920 102.311 116.790  1.00 15.65              
ATOM   4389  HB2 SER A 273     112.415 101.531 117.340  1.00 15.65              
ATOM   4390  OG  SER A 273     110.848 100.256 116.926  1.00 15.65              
ATOM   4391  HG  SER A 273     110.225 100.109 116.205  1.00 15.65              
ATOM   4392  C   SER A 273     112.874 102.648 114.884  1.00 15.65              
ATOM   4393  O   SER A 273     112.362 103.775 114.988  1.00 15.65              
ATOM   4394  N   ARG A 274     114.105 102.471 114.388  1.00 14.23              
ATOM   4395  H   ARG A 274     114.447 101.535 114.227  1.00 14.23              
ATOM   4396  CA  ARG A 274     114.916 103.599 113.948  1.00 14.23              
ATOM   4397  HA  ARG A 274     114.921 104.303 114.786  1.00 14.23              
ATOM   4398  CB  ARG A 274     116.393 103.349 113.597  1.00 14.23              
ATOM   4399  HB1 ARG A 274     116.476 102.697 112.729  1.00 14.23              
ATOM   4400  HB2 ARG A 274     116.858 102.916 114.461  1.00 14.23              
ATOM   4401  CG  ARG A 274     117.224 104.609 113.318  1.00 14.23              
ATOM   4402  HG1 ARG A 274     116.941 105.388 114.027  1.00 14.23              
ATOM   4403  HG2 ARG A 274     117.021 104.966 112.309  1.00 14.23              
ATOM   4404  CD  ARG A 274     118.732 104.328 113.496  1.00 14.23              
ATOM   4405  HD1 ARG A 274     118.913 104.048 114.536  1.00 14.23              
ATOM   4406  HD2 ARG A 274     119.290 105.245 113.299  1.00 14.23              
ATOM   4407  NE  ARG A 274     119.244 103.248 112.626  1.00 14.23              
ATOM   4408  HE  ARG A 274     119.480 102.347 113.041  1.00 14.23              
ATOM   4409  CZ  ARG A 274     119.437 103.289 111.323  1.00 14.23              
ATOM   4410  NH1 ARG A 274     119.838 102.215 110.738  1.00 14.23              
ATOM   4411 1HH1 ARG A 274     119.916 101.356 111.283  1.00 14.23              
ATOM   4412 2HH1 ARG A 274     119.839 102.088 109.735  1.00 14.23              
ATOM   4413  NH2 ARG A 274     119.234 104.381 110.633  1.00 14.23              
ATOM   4414 1HH2 ARG A 274     118.915 105.203 111.093  1.00 14.23              
ATOM   4415 2HH2 ARG A 274     119.363 104.399 109.623  1.00 14.23              
ATOM   4416  C   ARG A 274     114.236 104.332 112.831  1.00 14.23              
ATOM   4417  O   ARG A 274     114.091 105.553 112.771  1.00 14.23              
ATOM   4418  N   LEU A 275     113.666 103.485 112.017  1.00 15.16              
ATOM   4419  H   LEU A 275     113.904 102.506 112.135  1.00 15.16              
ATOM   4420  CA  LEU A 275     112.735 103.815 111.009  1.00 15.16              
ATOM   4421  HA  LEU A 275     112.913 104.831 110.664  1.00 15.16              
ATOM   4422  CB  LEU A 275     113.053 102.787 109.894  1.00 15.16              
ATOM   4423  HB1 LEU A 275     112.250 102.051 109.839  1.00 15.16              
ATOM   4424  HB2 LEU A 275     113.966 102.221 110.089  1.00 15.16              
ATOM   4425  CG  LEU A 275     113.212 103.489 108.558  1.00 15.16              
ATOM   4426  HG  LEU A 275     112.557 104.326 108.561  1.00 15.16              
ATOM   4427  CD1 LEU A 275     114.610 104.025 108.333  1.00 15.16              
ATOM   4428 1HD1 LEU A 275     115.088 104.272 109.278  1.00 15.16              
ATOM   4429 2HD1 LEU A 275     115.192 103.254 107.861  1.00 15.16              
ATOM   4430 3HD1 LEU A 275     114.578 104.900 107.691  1.00 15.16              
ATOM   4431  CD2 LEU A 275     112.768 102.624 107.407  1.00 15.16              
ATOM   4432 1HD2 LEU A 275     113.482 101.821 107.227  1.00 15.16              
ATOM   4433 2HD2 LEU A 275     112.650 103.247 106.526  1.00 15.16              
ATOM   4434 3HD2 LEU A 275     111.796 102.190 107.641  1.00 15.16              
ATOM   4435  C   LEU A 275     111.273 103.675 111.414  1.00 15.16              
ATOM   4436  O   LEU A 275     110.432 103.696 110.547  1.00 15.16              
ATOM   4437  N   LEU A 276     110.936 103.596 112.688  1.00 14.98              
ATOM   4438  H   LEU A 276     111.683 103.470 113.352  1.00 14.98              
ATOM   4439  CA  LEU A 276     109.728 104.281 113.192  1.00 14.98              
ATOM   4440  HA  LEU A 276     109.031 104.455 112.372  1.00 14.98              
ATOM   4441  CB  LEU A 276     109.059 103.337 114.214  1.00 14.98              
ATOM   4442  HB1 LEU A 276     108.256 103.853 114.719  1.00 14.98              
ATOM   4443  HB2 LEU A 276     109.786 103.086 114.981  1.00 14.98              
ATOM   4444  CG  LEU A 276     108.470 102.041 113.617  1.00 14.98              
ATOM   4445  HG  LEU A 276     109.255 101.470 113.123  1.00 14.98              
ATOM   4446  CD1 LEU A 276     107.895 101.202 114.760  1.00 14.98              
ATOM   4447 1HD1 LEU A 276     108.658 101.020 115.512  1.00 14.98              
ATOM   4448 2HD1 LEU A 276     107.048 101.708 115.222  1.00 14.98              
ATOM   4449 3HD1 LEU A 276     107.562 100.238 114.366  1.00 14.98              
ATOM   4450  CD2 LEU A 276     107.334 102.318 112.627  1.00 14.98              
ATOM   4451 1HD2 LEU A 276     106.551 102.909 113.100  1.00 14.98              
ATOM   4452 2HD2 LEU A 276     107.717 102.846 111.756  1.00 14.98              
ATOM   4453 3HD2 LEU A 276     106.919 101.368 112.284  1.00 14.98              
ATOM   4454  C   LEU A 276     110.040 105.690 113.759  1.00 14.98              
ATOM   4455  O   LEU A 276     109.293 106.203 114.582  1.00 14.98              
ATOM   4456  N   GLU A 277     111.095 106.357 113.284  1.00 13.72              
ATOM   4457  H   GLU A 277     111.867 105.818 112.923  1.00 13.72              
ATOM   4458  CA  GLU A 277     110.991 107.809 112.906  1.00 13.72              
ATOM   4459  HA  GLU A 277     109.964 108.160 113.019  1.00 13.72              
ATOM   4460  CB  GLU A 277     111.934 108.684 113.778  1.00 13.72              
ATOM   4461  HB1 GLU A 277     112.524 109.324 113.118  1.00 13.72              
ATOM   4462  HB2 GLU A 277     112.667 108.059 114.290  1.00 13.72              
ATOM   4463  CG  GLU A 277     111.253 109.654 114.758  1.00 13.72              
ATOM   4464  HG1 GLU A 277     110.371 110.085 114.278  1.00 13.72              
ATOM   4465  HG2 GLU A 277     111.949 110.472 114.959  1.00 13.72              
ATOM   4466  CD  GLU A 277     110.876 109.018 116.096  1.00 13.72              
ATOM   4467  OE1 GLU A 277     111.510 108.019 116.498  1.00 13.72              
ATOM   4468  OE2 GLU A 277     109.895 109.467 116.733  1.00 13.72              
ATOM   4469  C   GLU A 277     111.408 108.050 111.465  1.00 13.72              
ATOM   4470  O   GLU A 277     110.671 108.670 110.701  1.00 13.72              
ATOM   4471  N   VAL A 278     112.565 107.504 111.073  1.00 14.01              
ATOM   4472  H   VAL A 278     113.129 107.014 111.764  1.00 14.01              
ATOM   4473  CA  VAL A 278     113.109 107.628 109.709  1.00 14.01              
ATOM   4474  HA  VAL A 278     112.966 108.666 109.410  1.00 14.01              
ATOM   4475  CB  VAL A 278     114.642 107.385 109.721  1.00 14.01              
ATOM   4476  HB  VAL A 278     114.839 106.335 109.912  1.00 14.01              
ATOM   4477  CG1 VAL A 278     115.361 107.822 108.435  1.00 14.01              
ATOM   4478 1HG1 VAL A 278     116.437 107.667 108.532  1.00 14.01              
ATOM   4479 2HG1 VAL A 278     115.034 107.228 107.587  1.00 14.01              
ATOM   4480 3HG1 VAL A 278     115.162 108.874 108.228  1.00 14.01              
ATOM   4481  CG2 VAL A 278     115.324 108.201 110.840  1.00 14.01              
ATOM   4482 1HG2 VAL A 278     115.082 109.258 110.734  1.00 14.01              
ATOM   4483 2HG2 VAL A 278     115.005 107.856 111.822  1.00 14.01              
ATOM   4484 3HG2 VAL A 278     116.405 108.072 110.790  1.00 14.01              
ATOM   4485  C   VAL A 278     112.291 106.810 108.704  1.00 14.01              
ATOM   4486  O   VAL A 278     112.686 106.665 107.550  1.00 14.01              
ATOM   4487  N   LEU A 279     111.125 106.282 109.126  1.00 12.00              
ATOM   4488  H   LEU A 279     110.841 106.433 110.079  1.00 12.00              
ATOM   4489  CA  LEU A 279     110.222 105.493 108.306  1.00 12.00              
ATOM   4490  HA  LEU A 279     110.609 104.497 108.113  1.00 12.00              
ATOM   4491  CB  LEU A 279     108.797 105.397 108.935  1.00 12.00              
ATOM   4492  HB1 LEU A 279     108.306 106.367 108.854  1.00 12.00              
ATOM   4493  HB2 LEU A 279     108.819 105.210 110.003  1.00 12.00              
ATOM   4494  CG  LEU A 279     107.900 104.343 108.237  1.00 12.00              
ATOM   4495  HG  LEU A 279     107.816 104.574 107.177  1.00 12.00              
ATOM   4496  CD1 LEU A 279     108.367 102.891 108.367  1.00 12.00              
ATOM   4497 1HD1 LEU A 279     108.462 102.622 109.418  1.00 12.00              
ATOM   4498 2HD1 LEU A 279     107.646 102.222 107.904  1.00 12.00              
ATOM   4499 3HD1 LEU A 279     109.327 102.752 107.872  1.00 12.00              
ATOM   4500  CD2 LEU A 279     106.489 104.421 108.804  1.00 12.00              
ATOM   4501 1HD2 LEU A 279     105.823 103.762 108.246  1.00 12.00              
ATOM   4502 2HD2 LEU A 279     106.511 104.105 109.847  1.00 12.00              
ATOM   4503 3HD2 LEU A 279     106.114 105.440 108.755  1.00 12.00              
ATOM   4504  C   LEU A 279     109.954 106.180 106.955  1.00 12.00              
ATOM   4505  O   LEU A 279     109.789 105.529 105.937  1.00 12.00              
ATOM   4506  N   ASP A 280     109.793 107.511 107.001  1.00 10.36              
ATOM   4507  H   ASP A 280     110.158 107.936 107.842  1.00 10.36              
ATOM   4508  CA  ASP A 280     108.634 108.216 106.449  1.00 10.36              
ATOM   4509  HA  ASP A 280     108.020 108.526 107.293  1.00 10.36              
ATOM   4510  CB  ASP A 280     109.044 109.518 105.745  1.00 10.36              
ATOM   4511  HB1 ASP A 280     109.628 109.297 104.852  1.00 10.36              
ATOM   4512  HB2 ASP A 280     109.651 110.122 106.419  1.00 10.36              
ATOM   4513  CG  ASP A 280     107.776 110.301 105.373  1.00 10.36              
ATOM   4514  OD1 ASP A 280     107.008 110.627 106.300  1.00 10.36              
ATOM   4515  OD2 ASP A 280     107.461 110.465 104.177  1.00 10.36              
ATOM   4516  C   ASP A 280     107.690 107.387 105.552  1.00 10.36              
ATOM   4517  O   ASP A 280     107.913 107.250 104.351  1.00 10.36              
ATOM   4518  N   GLY A 281     106.578 106.899 106.114  1.00  8.81              
ATOM   4519  H   GLY A 281     106.551 106.954 107.115  1.00  8.81              
ATOM   4520  CA  GLY A 281     105.318 107.008 105.381  1.00  8.81              
ATOM   4521  HA1 GLY A 281     105.473 107.668 104.530  1.00  8.81              
ATOM   4522  HA2 GLY A 281     104.616 107.506 106.047  1.00  8.81              
ATOM   4523  C   GLY A 281     104.625 105.770 104.853  1.00  8.81              
ATOM   4524  O   GLY A 281     103.678 105.959 104.097  1.00  8.81              
ATOM   4525  N   SER A 282     105.091 104.563 105.196  1.00  8.31              
ATOM   4526  H   SER A 282     105.909 104.503 105.780  1.00  8.31              
ATOM   4527  CA  SER A 282     104.593 103.291 104.657  1.00  8.31              
ATOM   4528  HA  SER A 282     105.030 103.168 103.670  1.00  8.31              
ATOM   4529  CB  SER A 282     105.136 102.120 105.482  1.00  8.31              
ATOM   4530  HB1 SER A 282     104.780 101.181 105.055  1.00  8.31              
ATOM   4531  HB2 SER A 282     104.795 102.200 106.515  1.00  8.31              
ATOM   4532  OG  SER A 282     106.549 102.157 105.433  1.00  8.31              
ATOM   4533  HG  SER A 282     106.887 101.357 105.860  1.00  8.31              
ATOM   4534  C   SER A 282     103.064 103.206 104.548  1.00  8.31              
ATOM   4535  O   SER A 282     102.404 103.079 105.576  1.00  8.31              
ATOM   4536  N   PRO A 283     102.500 103.264 103.323  1.00  8.17              
ATOM   4537  CD  PRO A 283     103.195 103.514 102.060  1.00  8.17              
ATOM   4538  HD1 PRO A 283     103.765 102.637 101.751  1.00  8.17              
ATOM   4539  HD2 PRO A 283     103.857 104.373 102.160  1.00  8.17              
ATOM   4540  CG  PRO A 283     102.116 103.834 101.026  1.00  8.17              
ATOM   4541  HG1 PRO A 283     101.854 102.931 100.470  1.00  8.17              
ATOM   4542  HG2 PRO A 283     102.431 104.626 100.347  1.00  8.17              
ATOM   4543  CB  PRO A 283     100.938 104.270 101.897  1.00  8.17              
ATOM   4544  HB1 PRO A 283      99.989 104.181 101.369  1.00  8.17              
ATOM   4545  HB2 PRO A 283     101.089 105.297 102.234  1.00  8.17              
ATOM   4546  CA  PRO A 283     101.056 103.317 103.090  1.00  8.17              
ATOM   4547  HA  PRO A 283     100.544 103.744 103.951  1.00  8.17              
ATOM   4548  C   PRO A 283     100.423 101.955 102.745  1.00  8.17              
ATOM   4549  O   PRO A 283      99.292 101.888 102.265  1.00  8.17              
ATOM   4550  N   VAL A 284     101.202 100.887 102.920  1.00  8.35              
ATOM   4551  H   VAL A 284     102.130 101.072 103.264  1.00  8.35              
ATOM   4552  CA  VAL A 284     100.780  99.493 103.022  1.00  8.35              
ATOM   4553  HA  VAL A 284      99.803  99.441 103.497  1.00  8.35              
ATOM   4554  CB  VAL A 284     100.726  98.754 101.662  1.00  8.35              
ATOM   4555  HB  VAL A 284     101.726  98.725 101.228  1.00  8.35              
ATOM   4556  CG1 VAL A 284     100.237  97.309 101.849  1.00  8.35              
ATOM   4557 1HG1 VAL A 284     100.930  96.750 102.476  1.00  8.35              
ATOM   4558 2HG1 VAL A 284      99.255  97.307 102.324  1.00  8.35              
ATOM   4559 3HG1 VAL A 284     100.172  96.803 100.886  1.00  8.35              
ATOM   4560  CG2 VAL A 284      99.792  99.396 100.632  1.00  8.35              
ATOM   4561 1HG2 VAL A 284     100.175 100.376 100.352  1.00  8.35              
ATOM   4562 2HG2 VAL A 284      99.739  98.785  99.732  1.00  8.35              
ATOM   4563 3HG2 VAL A 284      98.795  99.508 101.059  1.00  8.35              
ATOM   4564  C   VAL A 284     101.831  98.815 103.902  1.00  8.35              
ATOM   4565  O   VAL A 284     103.028  98.873 103.607  1.00  8.35              
ATOM   4566  N   SER A 285     101.380  98.128 104.941  1.00  9.11              
ATOM   4567  H   SER A 285     100.395  98.211 105.168  1.00  9.11              
ATOM   4568  CA  SER A 285     102.117  97.070 105.631  1.00  9.11              
ATOM   4569  HA  SER A 285     103.011  96.850 105.078  1.00  9.11              
ATOM   4570  CB  SER A 285     102.528  97.584 107.023  1.00  9.11              
ATOM   4571  HB1 SER A 285     101.766  98.260 107.405  1.00  9.11              
ATOM   4572  HB2 SER A 285     103.451  98.155 106.930  1.00  9.11              
ATOM   4573  OG  SER A 285     102.714  96.549 107.960  1.00  9.11              
ATOM   4574  HG  SER A 285     101.824  96.415 108.348  1.00  9.11              
ATOM   4575  C   SER A 285     101.279  95.780 105.593  1.00  9.11              
ATOM   4576  O   SER A 285     100.189  95.786 105.024  1.00  9.11              
ATOM   4577  N   TYR A 286     101.839  94.630 106.008  1.00  9.14              
ATOM   4578  H   TYR A 286     102.696  94.692 106.538  1.00  9.14              
ATOM   4579  CA  TYR A 286     101.384  93.342 105.482  1.00  9.14              
ATOM   4580  HA  TYR A 286     100.303  93.487 105.485  1.00  9.14              
ATOM   4581  CB  TYR A 286     101.652  93.161 103.962  1.00  9.14              
ATOM   4582  HB1 TYR A 286     101.449  94.108 103.463  1.00  9.14              
ATOM   4583  HB2 TYR A 286     100.891  92.479 103.580  1.00  9.14              
ATOM   4584  CG  TYR A 286     102.984  92.630 103.451  1.00  9.14              
ATOM   4585  CD1 TYR A 286     103.471  91.364 103.840  1.00  9.14              
ATOM   4586  HD1 TYR A 286     102.928  90.768 104.558  1.00  9.14              
ATOM   4587  CE1 TYR A 286     104.640  90.847 103.249  1.00  9.14              
ATOM   4588  HE1 TYR A 286     105.013  89.876 103.532  1.00  9.14              
ATOM   4589  CZ  TYR A 286     105.318  91.584 102.255  1.00  9.14              
ATOM   4590  OH  TYR A 286     106.405  91.061 101.636  1.00  9.14              
ATOM   4591  HH  TYR A 286     106.840  91.729 101.087  1.00  9.14              
ATOM   4592  CE2 TYR A 286     104.835  92.850 101.867  1.00  9.14              
ATOM   4593  HE2 TYR A 286     105.341  93.412 101.097  1.00  9.14              
ATOM   4594  CD2 TYR A 286     103.668  93.362 102.457  1.00  9.14              
ATOM   4595  HD2 TYR A 286     103.291  94.324 102.135  1.00  9.14              
ATOM   4596  C   TYR A 286     101.391  92.029 106.252  1.00  9.14              
ATOM   4597  O   TYR A 286     100.700  91.136 105.776  1.00  9.14              
ATOM   4598  N   ILE A 287     102.091  91.916 107.381  1.00  9.02              
ATOM   4599  H   ILE A 287     102.385  92.791 107.786  1.00  9.02              
ATOM   4600  CA  ILE A 287     102.557  90.692 108.102  1.00  9.02              
ATOM   4601  HA  ILE A 287     103.626  90.564 107.932  1.00  9.02              
ATOM   4602  CB  ILE A 287     102.326  90.945 109.621  1.00  9.02              
ATOM   4603  HB  ILE A 287     101.278  91.213 109.775  1.00  9.02              
ATOM   4604  CG2 ILE A 287     102.579  89.668 110.439  1.00  9.02              
ATOM   4605 1HG2 ILE A 287     103.541  89.259 110.160  1.00  9.02              
ATOM   4606 2HG2 ILE A 287     102.595  89.892 111.502  1.00  9.02              
ATOM   4607 3HG2 ILE A 287     101.804  88.922 110.270  1.00  9.02              
ATOM   4608  CG1 ILE A 287     103.199  92.078 110.220  1.00  9.02              
ATOM   4609 1HG1 ILE A 287     104.244  91.925 109.946  1.00  9.02              
ATOM   4610 2HG1 ILE A 287     103.137  92.026 111.308  1.00  9.02              
ATOM   4611  CD1 ILE A 287     102.787  93.508 109.845  1.00  9.02              
ATOM   4612  HD1 ILE A 287     101.700  93.606 109.862  1.00  9.02              
ATOM   4613  HD2 ILE A 287     103.204  94.199 110.574  1.00  9.02              
ATOM   4614  HD3 ILE A 287     103.172  93.774 108.861  1.00  9.02              
ATOM   4615  C   ILE A 287     101.814  89.386 107.675  1.00  9.02              
ATOM   4616  O   ILE A 287     100.614  89.189 107.907  1.00  9.02              
ATOM   4617  N   GLY A 288     102.532  88.441 107.056  1.00  8.08              
ATOM   4618  H   GLY A 288     103.520  88.597 106.936  1.00  8.08              
ATOM   4619  CA  GLY A 288     101.867  87.398 106.260  1.00  8.08              
ATOM   4620  HA1 GLY A 288     102.422  87.270 105.331  1.00  8.08              
ATOM   4621  HA2 GLY A 288     100.874  87.744 105.970  1.00  8.08              
ATOM   4622  C   GLY A 288     101.706  86.027 106.907  1.00  8.08              
ATOM   4623  O   GLY A 288     100.670  85.721 107.491  1.00  8.08              
ATOM   4624  N   LEU A 289     102.741  85.200 106.776  1.00  8.61              
ATOM   4625  H   LEU A 289     103.555  85.540 106.290  1.00  8.61              
ATOM   4626  CA  LEU A 289     102.891  83.931 107.501  1.00  8.61              
ATOM   4627  HA  LEU A 289     101.949  83.658 107.984  1.00  8.61              
ATOM   4628  CB  LEU A 289     103.284  82.812 106.509  1.00  8.61              
ATOM   4629  HB1 LEU A 289     103.794  82.023 107.062  1.00  8.61              
ATOM   4630  HB2 LEU A 289     103.991  83.199 105.773  1.00  8.61              
ATOM   4631  CG  LEU A 289     102.098  82.140 105.796  1.00  8.61              
ATOM   4632  HG  LEU A 289     101.414  81.740 106.544  1.00  8.61              
ATOM   4633  CD1 LEU A 289     101.326  83.073 104.864  1.00  8.61              
ATOM   4634 1HD1 LEU A 289     100.564  82.511 104.325  1.00  8.61              
ATOM   4635 2HD1 LEU A 289     100.812  83.833 105.449  1.00  8.61              
ATOM   4636 3HD1 LEU A 289     102.000  83.545 104.150  1.00  8.61              
ATOM   4637  CD2 LEU A 289     102.617  80.976 104.952  1.00  8.61              
ATOM   4638 1HD2 LEU A 289     101.779  80.459 104.485  1.00  8.61              
ATOM   4639 2HD2 LEU A 289     103.294  81.341 104.180  1.00  8.61              
ATOM   4640 3HD2 LEU A 289     103.147  80.267 105.589  1.00  8.61              
ATOM   4641  C   LEU A 289     103.905  84.096 108.630  1.00  8.61              
ATOM   4642  O   LEU A 289     104.450  83.132 109.156  1.00  8.61              
ATOM   4643  N   GLU A 290     104.192  85.350 108.961  1.00  9.49              
ATOM   4644  H   GLU A 290     103.632  86.075 108.549  1.00  9.49              
ATOM   4645  CA  GLU A 290     104.860  85.688 110.192  1.00  9.49              
ATOM   4646  HA  GLU A 290     105.753  85.063 110.263  1.00  9.49              
ATOM   4647  CB  GLU A 290     105.255  87.167 110.150  1.00  9.49              
ATOM   4648  HB1 GLU A 290     104.843  87.667 111.023  1.00  9.49              
ATOM   4649  HB2 GLU A 290     104.865  87.649 109.250  1.00  9.49              
ATOM   4650  CG  GLU A 290     106.780  87.283 110.144  1.00  9.49              
ATOM   4651  HG1 GLU A 290     107.088  88.326 110.078  1.00  9.49              
ATOM   4652  HG2 GLU A 290     107.169  86.772 109.259  1.00  9.49              
ATOM   4653  CD  GLU A 290     107.344  86.642 111.410  1.00  9.49              
ATOM   4654  OE1 GLU A 290     106.694  86.722 112.475  1.00  9.49              
ATOM   4655  OE2 GLU A 290     108.394  85.973 111.319  1.00  9.49              
ATOM   4656  C   GLU A 290     103.942  85.303 111.357  1.00  9.49              
ATOM   4657  O   GLU A 290     102.798  85.747 111.412  1.00  9.49              
ATOM   4658  N   ASP A 291     104.406  84.396 112.220  1.00  9.11              
ATOM   4659  H   ASP A 291     105.385  84.153 112.186  1.00  9.11              
ATOM   4660  CA  ASP A 291     103.540  83.619 113.121  1.00  9.11              
ATOM   4661  HA  ASP A 291     102.881  82.995 112.517  1.00  9.11              
ATOM   4662  CB  ASP A 291     104.417  82.702 114.022  1.00  9.11              
ATOM   4663  HB1 ASP A 291     105.185  82.227 113.408  1.00  9.11              
ATOM   4664  HB2 ASP A 291     103.776  81.902 114.398  1.00  9.11              
ATOM   4665  CG  ASP A 291     105.087  83.383 115.249  1.00  9.11              
ATOM   4666  OD1 ASP A 291     104.450  83.444 116.330  1.00  9.11              
ATOM   4667  OD2 ASP A 291     106.247  83.841 115.140  1.00  9.11              
ATOM   4668  C   ASP A 291     102.667  84.500 114.033  1.00  9.11              
ATOM   4669  O   ASP A 291     101.533  84.158 114.381  1.00  9.11              
ATOM   4670  N   ILE A 292     103.258  85.626 114.424  1.00  8.27              
ATOM   4671  H   ILE A 292     104.164  85.779 114.000  1.00  8.27              
ATOM   4672  CA  ILE A 292     102.840  86.592 115.434  1.00  8.27              
ATOM   4673  HA  ILE A 292     103.766  86.851 115.947  1.00  8.27              
ATOM   4674  CB  ILE A 292     102.339  87.917 114.809  1.00  8.27              
ATOM   4675  HB  ILE A 292     102.071  88.580 115.634  1.00  8.27              
ATOM   4676  CG2 ILE A 292     103.483  88.600 114.045  1.00  8.27              
ATOM   4677 1HG2 ILE A 292     103.186  89.592 113.709  1.00  8.27              
ATOM   4678 2HG2 ILE A 292     104.332  88.706 114.713  1.00  8.27              
ATOM   4679 3HG2 ILE A 292     103.769  88.003 113.177  1.00  8.27              
ATOM   4680  CG1 ILE A 292     101.102  87.750 113.910  1.00  8.27              
ATOM   4681 1HG1 ILE A 292     100.421  87.041 114.375  1.00  8.27              
ATOM   4682 2HG1 ILE A 292     101.404  87.345 112.945  1.00  8.27              
ATOM   4683  CD1 ILE A 292     100.330  89.056 113.692  1.00  8.27              
ATOM   4684  HD1 ILE A 292     100.009  89.460 114.653  1.00  8.27              
ATOM   4685  HD2 ILE A 292     100.950  89.791 113.182  1.00  8.27              
ATOM   4686  HD3 ILE A 292      99.451  88.853 113.082  1.00  8.27              
ATOM   4687  C   ILE A 292     101.933  86.113 116.590  1.00  8.27              
ATOM   4688  O   ILE A 292     100.811  86.591 116.786  1.00  8.27              
ATOM   4689  N   ARG A 293     102.469  85.226 117.438  1.00  7.72              
ATOM   4690  H   ARG A 293     103.319  84.762 117.109  1.00  7.72              
ATOM   4691  CA  ARG A 293     101.830  84.708 118.668  1.00  7.72              
ATOM   4692  HA  ARG A 293     101.034  84.041 118.339  1.00  7.72              
ATOM   4693  CB  ARG A 293     102.878  83.865 119.420  1.00  7.72              
ATOM   4694  HB1 ARG A 293     103.677  84.516 119.777  1.00  7.72              
ATOM   4695  HB2 ARG A 293     103.309  83.148 118.718  1.00  7.72              
ATOM   4696  CG  ARG A 293     102.284  83.080 120.600  1.00  7.72              
ATOM   4697  HG1 ARG A 293     101.439  82.496 120.230  1.00  7.72              
ATOM   4698  HG2 ARG A 293     101.916  83.764 121.364  1.00  7.72              
ATOM   4699  CD  ARG A 293     103.294  82.111 121.232  1.00  7.72              
ATOM   4700  HD1 ARG A 293     103.738  81.498 120.443  1.00  7.72              
ATOM   4701  HD2 ARG A 293     102.736  81.455 121.902  1.00  7.72              
ATOM   4702  NE  ARG A 293     104.365  82.792 122.000  1.00  7.72              
ATOM   4703  HE  ARG A 293     104.490  83.778 121.835  1.00  7.72              
ATOM   4704  CZ  ARG A 293     105.184  82.208 122.863  1.00  7.72              
ATOM   4705  NH1 ARG A 293     106.078  82.892 123.525  1.00  7.72              
ATOM   4706 1HH1 ARG A 293     106.155  83.885 123.379  1.00  7.72              
ATOM   4707 2HH1 ARG A 293     106.687  82.430 124.177  1.00  7.72              
ATOM   4708  NH2 ARG A 293     105.119  80.927 123.102  1.00  7.72              
ATOM   4709 1HH2 ARG A 293     104.452  80.379 122.589  1.00  7.72              
ATOM   4710 2HH2 ARG A 293     105.745  80.487 123.750  1.00  7.72              
ATOM   4711  C   ARG A 293     101.147  85.734 119.591  1.00  7.72              
ATOM   4712  O   ARG A 293     100.091  85.497 120.184  1.00  7.72              
ATOM   4713  N   LEU A 294     101.790  86.881 119.763  1.00  8.03              
ATOM   4714  H   LEU A 294     102.573  87.056 119.150  1.00  8.03              
ATOM   4715  CA  LEU A 294     101.426  87.956 120.687  1.00  8.03              
ATOM   4716  HA  LEU A 294     100.412  87.828 121.064  1.00  8.03              
ATOM   4717  CB  LEU A 294     102.428  88.002 121.865  1.00  8.03              
ATOM   4718  HB1 LEU A 294     102.141  88.817 122.529  1.00  8.03              
ATOM   4719  HB2 LEU A 294     103.412  88.249 121.462  1.00  8.03              
ATOM   4720  CG  LEU A 294     102.574  86.722 122.710  1.00  8.03              
ATOM   4721  HG  LEU A 294     102.858  85.890 122.066  1.00  8.03              
ATOM   4722  CD1 LEU A 294     103.681  86.905 123.751  1.00  8.03              
ATOM   4723 1HD1 LEU A 294     103.796  85.997 124.341  1.00  8.03              
ATOM   4724 2HD1 LEU A 294     104.624  87.131 123.252  1.00  8.03              
ATOM   4725 3HD1 LEU A 294     103.431  87.734 124.417  1.00  8.03              
ATOM   4726  CD2 LEU A 294     101.288  86.357 123.452  1.00  8.03              
ATOM   4727 1HD2 LEU A 294     101.436  85.442 124.024  1.00  8.03              
ATOM   4728 2HD2 LEU A 294     101.017  87.162 124.133  1.00  8.03              
ATOM   4729 3HD2 LEU A 294     100.479  86.194 122.741  1.00  8.03              
ATOM   4730  C   LEU A 294     101.501  89.249 119.863  1.00  8.03              
ATOM   4731  O   LEU A 294     102.557  89.509 119.280  1.00  8.03              
ATOM   4732  N   ILE A 295     100.439  90.072 119.843  1.00  8.96              
ATOM   4733  H   ILE A 295      99.588  89.835 120.334  1.00  8.96              
ATOM   4734  CA  ILE A 295     100.705  91.510 119.726  1.00  8.96              
ATOM   4735  HA  ILE A 295     101.514  91.677 119.017  1.00  8.96              
ATOM   4736  CB  ILE A 295      99.456  92.308 119.246  1.00  8.96              
ATOM   4737  HB  ILE A 295      98.830  92.512 120.116  1.00  8.96              
ATOM   4738  CG2 ILE A 295      99.859  93.660 118.616  1.00  8.96              
ATOM   4739 1HG2 ILE A 295     100.234  93.507 117.605  1.00  8.96              
ATOM   4740 2HG2 ILE A 295      98.995  94.324 118.573  1.00  8.96              
ATOM   4741 3HG2 ILE A 295     100.630  94.166 119.187  1.00  8.96              
ATOM   4742  CG1 ILE A 295      98.603  91.544 118.197  1.00  8.96              
ATOM   4743 1HG1 ILE A 295      98.317  90.575 118.596  1.00  8.96              
ATOM   4744 2HG1 ILE A 295      99.201  91.365 117.301  1.00  8.96              
ATOM   4745  CD1 ILE A 295      97.301  92.250 117.796  1.00  8.96              
ATOM   4746  HD1 ILE A 295      96.715  91.588 117.158  1.00  8.96              
ATOM   4747  HD2 ILE A 295      96.719  92.491 118.686  1.00  8.96              
ATOM   4748  HD3 ILE A 295      97.513  93.163 117.239  1.00  8.96              
ATOM   4749  C   ILE A 295     101.205  91.946 121.119  1.00  8.96              
ATOM   4750  O   ILE A 295     101.145  91.188 122.090  1.00  8.96              
ATOM   4751  N   GLY A 296     101.676  93.170 121.248  1.00  8.55              
ATOM   4752  H   GLY A 296     101.693  93.758 120.428  1.00  8.55              
ATOM   4753  CA  GLY A 296     101.722  93.864 122.527  1.00  8.55              
ATOM   4754  HA1 GLY A 296     102.758  94.066 122.795  1.00  8.55              
ATOM   4755  HA2 GLY A 296     101.254  93.289 123.324  1.00  8.55              
ATOM   4756  C   GLY A 296     100.978  95.185 122.366  1.00  8.55              
ATOM   4757  O   GLY A 296     100.378  95.471 121.322  1.00  8.55              
ATOM   4758  N   GLN A 297     101.032  96.028 123.380  1.00  9.27              
ATOM   4759  H   GLN A 297     101.312  95.673 124.289  1.00  9.27              
ATOM   4760  CA  GLN A 297     100.527  97.383 123.253  1.00  9.27              
ATOM   4761  HA  GLN A 297      99.464  97.314 123.028  1.00  9.27              
ATOM   4762  CB  GLN A 297     100.727  98.108 124.599  1.00  9.27              
ATOM   4763  HB1 GLN A 297     101.645  98.697 124.581  1.00  9.27              
ATOM   4764  HB2 GLN A 297     100.835  97.377 125.397  1.00  9.27              
ATOM   4765  CG  GLN A 297      99.534  99.020 124.909  1.00  9.27              
ATOM   4766  HG1 GLN A 297      98.607  98.475 124.728  1.00  9.27              
ATOM   4767  HG2 GLN A 297      99.582  99.882 124.246  1.00  9.27              
ATOM   4768  CD  GLN A 297      99.504  99.500 126.355  1.00  9.27              
ATOM   4769  OE1 GLN A 297      99.563 100.683 126.645  1.00  9.27              
ATOM   4770  NE2 GLN A 297      99.370  98.616 127.316  1.00  9.27              
ATOM   4771 1HE2 GLN A 297      99.352  97.617 127.089  1.00  9.27              
ATOM   4772 2HE2 GLN A 297      99.382  98.944 128.262  1.00  9.27              
ATOM   4773  C   GLN A 297     101.225  98.153 122.113  1.00  9.27              
ATOM   4774  O   GLN A 297     102.445  98.093 121.952  1.00  9.27              
ATOM   4775  N   GLY A 298     100.457  98.942 121.358  1.00  9.25              
ATOM   4776  H   GLY A 298      99.460  98.918 121.497  1.00  9.25              
ATOM   4777  CA  GLY A 298     100.978 100.098 120.630  1.00  9.25              
ATOM   4778  HA1 GLY A 298     101.841 100.484 121.175  1.00  9.25              
ATOM   4779  HA2 GLY A 298     100.225 100.885 120.641  1.00  9.25              
ATOM   4780  C   GLY A 298     101.426  99.931 119.178  1.00  9.25              
ATOM   4781  O   GLY A 298     101.738 100.934 118.541  1.00  9.25              
ATOM   4782  N   TRP A 299     101.542  98.724 118.629  1.00 10.82              
ATOM   4783  H   TRP A 299     101.238  97.930 119.175  1.00 10.82              
ATOM   4784  CA  TRP A 299     102.642  98.492 117.680  1.00 10.82              
ATOM   4785  HA  TRP A 299     103.401  99.231 117.944  1.00 10.82              
ATOM   4786  CB  TRP A 299     103.318  97.151 117.991  1.00 10.82              
ATOM   4787  HB1 TRP A 299     102.928  96.365 117.344  1.00 10.82              
ATOM   4788  HB2 TRP A 299     103.140  96.865 119.029  1.00 10.82              
ATOM   4789  CG  TRP A 299     104.785  97.318 117.813  1.00 10.82              
ATOM   4790  CD1 TRP A 299     105.437  97.134 116.651  1.00 10.82              
ATOM   4791  HD1 TRP A 299     104.978  96.767 115.737  1.00 10.82              
ATOM   4792  NE1 TRP A 299     106.695  97.684 116.734  1.00 10.82              
ATOM   4793  HE1 TRP A 299     107.229  97.828 115.872  1.00 10.82              
ATOM   4794  CE2 TRP A 299     106.916  98.270 117.963  1.00 10.82              
ATOM   4795  CZ2 TRP A 299     107.955  99.048 118.494  1.00 10.82              
ATOM   4796  HZ2 TRP A 299     108.833  99.237 117.901  1.00 10.82              
ATOM   4797  CH2 TRP A 299     107.808  99.620 119.770  1.00 10.82              
ATOM   4798  HH2 TRP A 299     108.572 100.266 120.174  1.00 10.82              
ATOM   4799  CZ3 TRP A 299     106.644  99.375 120.517  1.00 10.82              
ATOM   4800  HZ3 TRP A 299     106.519  99.837 121.488  1.00 10.82              
ATOM   4801  CE3 TRP A 299     105.620  98.566 119.990  1.00 10.82              
ATOM   4802  HE3 TRP A 299     104.714  98.404 120.558  1.00 10.82              
ATOM   4803  CD2 TRP A 299     105.719  98.012 118.694  1.00 10.82              
ATOM   4804  C   TRP A 299     102.422  98.785 116.186  1.00 10.82              
ATOM   4805  O   TRP A 299     102.663  97.948 115.325  1.00 10.82              
ATOM   4806  N   TRP A 300     102.032 100.030 115.903  1.00 10.33              
ATOM   4807  H   TRP A 300     101.840 100.628 116.696  1.00 10.33              
ATOM   4808  CA  TRP A 300     101.967 100.647 114.569  1.00 10.33              
ATOM   4809  HA  TRP A 300     102.686 100.145 113.919  1.00 10.33              
ATOM   4810  CB  TRP A 300     100.555 100.432 113.985  1.00 10.33              
ATOM   4811  HB1 TRP A 300     100.590 100.610 112.910  1.00 10.33              
ATOM   4812  HB2 TRP A 300      99.883 101.175 114.415  1.00 10.33              
ATOM   4813  CG  TRP A 300      99.957  99.070 114.233  1.00 10.33              
ATOM   4814  CD1 TRP A 300      99.284  98.721 115.355  1.00 10.33              
ATOM   4815  HD1 TRP A 300      99.084  99.395 116.176  1.00 10.33              
ATOM   4816  NE1 TRP A 300      98.946  97.383 115.308  1.00 10.33              
ATOM   4817  HE1 TRP A 300      98.452  96.910 116.062  1.00 10.33              
ATOM   4818  CE2 TRP A 300      99.367  96.799 114.132  1.00 10.33              
ATOM   4819  CZ2 TRP A 300      99.230  95.503 113.613  1.00 10.33              
ATOM   4820  HZ2 TRP A 300      98.751  94.735 114.196  1.00 10.33              
ATOM   4821  CH2 TRP A 300      99.731  95.226 112.330  1.00 10.33              
ATOM   4822  HH2 TRP A 300      99.641  94.239 111.901  1.00 10.33              
ATOM   4823  CZ3 TRP A 300     100.357  96.242 111.590  1.00 10.33              
ATOM   4824  HZ3 TRP A 300     100.728  96.030 110.595  1.00 10.33              
ATOM   4825  CE3 TRP A 300     100.502  97.537 112.126  1.00 10.33              
ATOM   4826  HE3 TRP A 300     100.983  98.303 111.536  1.00 10.33              
ATOM   4827  CD2 TRP A 300     100.008  97.856 113.411  1.00 10.33              
ATOM   4828  C   TRP A 300     102.357 102.141 114.655  1.00 10.33              
ATOM   4829  O   TRP A 300     102.391 102.869 113.663  1.00 10.33              
ATOM   4830  N   GLU A 301     102.647 102.631 115.870  1.00  9.86              
ATOM   4831  H   GLU A 301     102.626 101.962 116.632  1.00  9.86              
ATOM   4832  CA  GLU A 301     102.488 104.043 116.242  1.00  9.86              
ATOM   4833  HA  GLU A 301     101.433 104.230 116.109  1.00  9.86              
ATOM   4834  CB  GLU A 301     102.814 104.257 117.742  1.00  9.86              
ATOM   4835  HB1 GLU A 301     103.109 105.292 117.915  1.00  9.86              
ATOM   4836  HB2 GLU A 301     103.682 103.644 117.991  1.00  9.86              
ATOM   4837  CG  GLU A 301     101.672 103.910 118.721  1.00  9.86              
ATOM   4838  HG1 GLU A 301     102.103 103.413 119.593  1.00  9.86              
ATOM   4839  HG2 GLU A 301     100.993 103.214 118.227  1.00  9.86              
ATOM   4840  CD  GLU A 301     100.838 105.099 119.218  1.00  9.86              
ATOM   4841  OE1 GLU A 301     101.371 106.125 119.694  1.00  9.86              
ATOM   4842  OE2 GLU A 301      99.595 105.049 119.109  1.00  9.86              
ATOM   4843  C   GLU A 301     103.203 105.128 115.433  1.00  9.86              
ATOM   4844  O   GLU A 301     102.737 106.269 115.412  1.00  9.86              
ATOM   4845  N   LYS A 302     104.295 104.809 114.735  1.00 11.43              
ATOM   4846  H   LYS A 302     104.573 103.838 114.715  1.00 11.43              
ATOM   4847  CA  LYS A 302     105.034 105.794 113.924  1.00 11.43              
ATOM   4848  HA  LYS A 302     104.450 106.715 113.937  1.00 11.43              
ATOM   4849  CB  LYS A 302     106.339 106.217 114.591  1.00 11.43              
ATOM   4850  HB1 LYS A 302     106.936 106.788 113.879  1.00 11.43              
ATOM   4851  HB2 LYS A 302     106.871 105.333 114.907  1.00 11.43              
ATOM   4852  CG  LYS A 302     106.047 107.106 115.820  1.00 11.43              
ATOM   4853  HG1 LYS A 302     105.445 106.559 116.547  1.00 11.43              
ATOM   4854  HG2 LYS A 302     105.477 107.977 115.493  1.00 11.43              
ATOM   4855  CD  LYS A 302     107.315 107.610 116.512  1.00 11.43              
ATOM   4856  HD1 LYS A 302     107.053 108.409 117.207  1.00 11.43              
ATOM   4857  HD2 LYS A 302     107.975 108.034 115.754  1.00 11.43              
ATOM   4858  CE  LYS A 302     108.029 106.495 117.287  1.00 11.43              
ATOM   4859  HE1 LYS A 302     108.065 105.597 116.666  1.00 11.43              
ATOM   4860  HE2 LYS A 302     107.460 106.276 118.192  1.00 11.43              
ATOM   4861  NZ  LYS A 302     109.408 106.901 117.628  1.00 11.43              
ATOM   4862  HZ1 LYS A 302     109.852 106.371 118.359  1.00 11.43              
ATOM   4863  HZ2 LYS A 302     110.022 106.852 116.812  1.00 11.43              
ATOM   4864  HZ3 LYS A 302     109.482 107.905 117.807  1.00 11.43              
ATOM   4865  C   LYS A 302     104.990 105.520 112.426  1.00 11.43              
ATOM   4866  O   LYS A 302     105.856 105.919 111.655  1.00 11.43              
ATOM   4867  N   ALA A 303     103.847 104.953 112.037  1.00  9.75              
ATOM   4868  H   ALA A 303     103.257 104.567 112.764  1.00  9.75              
ATOM   4869  CA  ALA A 303     103.398 104.733 110.675  1.00  9.75              
ATOM   4870  HA  ALA A 303     104.052 105.280 109.997  1.00  9.75              
ATOM   4871  CB  ALA A 303     103.560 103.234 110.374  1.00  9.75              
ATOM   4872  HB1 ALA A 303     103.357 103.041 109.319  1.00  9.75              
ATOM   4873  HB2 ALA A 303     104.574 102.905 110.600  1.00  9.75              
ATOM   4874  HB3 ALA A 303     102.856 102.654 110.974  1.00  9.75              
ATOM   4875  C   ALA A 303     101.970 105.229 110.406  1.00  9.75              
ATOM   4876  O   ALA A 303     101.259 104.669 109.581  1.00  9.75              
ATOM   4877  N   SER A 304     101.540 106.306 111.066  1.00  9.84              
ATOM   4878  H   SER A 304     102.188 106.759 111.694  1.00  9.84              
ATOM   4879  CA  SER A 304     100.183 106.882 111.007  1.00  9.84              
ATOM   4880  HA  SER A 304      99.503 106.111 111.367  1.00  9.84              
ATOM   4881  CB  SER A 304     100.091 108.048 111.995  1.00  9.84              
ATOM   4882  HB1 SER A 304     100.150 107.646 113.006  1.00  9.84              
ATOM   4883  HB2 SER A 304      99.137 108.566 111.882  1.00  9.84              
ATOM   4884  OG  SER A 304     101.170 108.946 111.794  1.00  9.84              
ATOM   4885  HG  SER A 304     101.153 109.606 112.496  1.00  9.84              
ATOM   4886  C   SER A 304      99.632 107.283 109.631  1.00  9.84              
ATOM   4887  O   SER A 304      98.461 107.644 109.518  1.00  9.84              
ATOM   4888  N   ARG A 305     100.446 107.153 108.578  1.00 11.95              
ATOM   4889  H   ARG A 305     101.369 106.799 108.782  1.00 11.95              
ATOM   4890  CA  ARG A 305     100.053 107.218 107.162  1.00 11.95              
ATOM   4891  HA  ARG A 305      99.173 107.857 107.085  1.00 11.95              
ATOM   4892  CB  ARG A 305     101.217 107.863 106.376  1.00 11.95              
ATOM   4893  HB1 ARG A 305     101.943 107.091 106.111  1.00 11.95              
ATOM   4894  HB2 ARG A 305     101.718 108.586 107.022  1.00 11.95              
ATOM   4895  CG  ARG A 305     100.766 108.606 105.103  1.00 11.95              
ATOM   4896  HG1 ARG A 305     100.060 109.392 105.372  1.00 11.95              
ATOM   4897  HG2 ARG A 305     100.265 107.914 104.430  1.00 11.95              
ATOM   4898  CD  ARG A 305     101.946 109.223 104.337  1.00 11.95              
ATOM   4899  HD1 ARG A 305     101.572 109.653 103.407  1.00 11.95              
ATOM   4900  HD2 ARG A 305     102.641 108.419 104.084  1.00 11.95              
ATOM   4901  NE  ARG A 305     102.636 110.276 105.112  1.00 11.95              
ATOM   4902  HE  ARG A 305     102.112 110.730 105.839  1.00 11.95              
ATOM   4903  CZ  ARG A 305     103.906 110.628 104.996  1.00 11.95              
ATOM   4904  NH1 ARG A 305     104.440 111.474 105.822  1.00 11.95              
ATOM   4905 1HH1 ARG A 305     103.924 111.898 106.562  1.00 11.95              
ATOM   4906 2HH1 ARG A 305     105.463 111.480 105.862  1.00 11.95              
ATOM   4907  NH2 ARG A 305     104.678 110.128 104.077  1.00 11.95              
ATOM   4908 1HH2 ARG A 305     104.326 109.475 103.409  1.00 11.95              
ATOM   4909 2HH2 ARG A 305     105.669 110.387 104.068  1.00 11.95              
ATOM   4910  C   ARG A 305      99.638 105.860 106.570  1.00 11.95              
ATOM   4911  O   ARG A 305      99.516 105.759 105.359  1.00 11.95              
ATOM   4912  N   THR A 306      99.463 104.841 107.416  1.00 11.40              
ATOM   4913  H   THR A 306      99.697 105.005 108.383  1.00 11.40              
ATOM   4914  CA  THR A 306      99.232 103.434 107.045  1.00 11.40              
ATOM   4915  HA  THR A 306     100.176 103.082 106.631  1.00 11.40              
ATOM   4916  CB  THR A 306      99.009 102.504 108.263  1.00 11.40              
ATOM   4917  HB  THR A 306      99.985 102.247 108.677  1.00 11.40              
ATOM   4918  CG2 THR A 306      98.188 103.146 109.386  1.00 11.40              
ATOM   4919 1HG2 THR A 306      97.175 103.345 109.037  1.00 11.40              
ATOM   4920 2HG2 THR A 306      98.170 102.458 110.228  1.00 11.40              
ATOM   4921 3HG2 THR A 306      98.649 104.067 109.735  1.00 11.40              
ATOM   4922  OG1 THR A 306      98.338 101.311 107.924  1.00 11.40              
ATOM   4923  HG1 THR A 306      98.953 100.548 107.939  1.00 11.40              
ATOM   4924  C   THR A 306      98.251 103.238 105.906  1.00 11.40              
ATOM   4925  O   THR A 306      98.638 102.595 104.946  1.00 11.40              
ATOM   4926  N   HIS A 307      97.079 103.888 105.915  1.00 11.84              
ATOM   4927  H   HIS A 307      96.834 104.374 106.764  1.00 11.84              
ATOM   4928  CA  HIS A 307      96.025 103.770 104.892  1.00 11.84              
ATOM   4929  HA  HIS A 307      95.185 104.373 105.231  1.00 11.84              
ATOM   4930  CB  HIS A 307      96.446 104.344 103.527  1.00 11.84
[truncated: 625,005 more chars]
