# Supplementary material for: Variation in selection constraints on teleost TLRs with emphasis on their repertoire in the Walking catfish, Clarias batrachus
Source: Sci Rep. 2020 Dec 7;10:21394. doi: 10.1038/s41598-020-78347-6 (PMC7721727; doi:10.1038/s41598-020-78347-6)
Supplement: Supplementary file 26 — Supplementary Information 26. [file 41598_2020_78347_MOESM26_ESM.zip › T2/struct/S503516_results/model5.pdb]

HEADER protein
METHOD
METHOD    The models are generated by I-TASSER which combines the
METHOD    methods of threading, ab initio modeling and structural
METHOD    refinement. The procedure is fully automated.
METHOD
METHOD    Please cite following articles when you use the I-TASSER server:
METHOD 1. Ambrish Roy, Alper Kucukural, Yang Zhang. I-TASSER: a unified
METHOD    platform for automated protein structure and function prediction.
METHOD    Nature Protocols, vol 5, 725-738 (2010). 
METHOD 2. Yang Zhang. I-TASSER server for protein 3D structure prediction. 
METHOD    BMC Bioinformatics, 9:40 (2008).
METHOD
MODEL  5
REMARK PARENT 3j0a_A 3j0a 5d3i_A 
ATOM      1  N   MET A   1      86.016  77.566  83.265  1.00 54.09              
ATOM      2  CA  MET A   1      86.709  78.834  83.483  1.00 54.09              
ATOM      3  HA  MET A   1      86.091  79.599  83.944  1.00 54.09              
ATOM      4  CB  MET A   1      87.829  78.480  84.498  1.00 54.09              
ATOM      5  HB1 MET A   1      87.373  78.183  85.441  1.00 54.09              
ATOM      6  HB2 MET A   1      88.455  79.341  84.703  1.00 54.09              
ATOM      7  CG  MET A   1      88.764  77.322  84.070  1.00 54.09              
ATOM      8  HG1 MET A   1      89.354  77.644  83.213  1.00 54.09              
ATOM      9  HG2 MET A   1      88.149  76.480  83.764  1.00 54.09              
ATOM     10  SD  MET A   1      89.868  76.742  85.377  1.00 54.09              
ATOM     11  CE  MET A   1      90.383  75.166  84.642  1.00 54.09              
ATOM     12  HE1 MET A   1      89.511  74.533  84.478  1.00 54.09              
ATOM     13  HE2 MET A   1      90.881  75.348  83.690  1.00 54.09              
ATOM     14  HE3 MET A   1      91.067  74.657  85.321  1.00 54.09              
ATOM     15  C   MET A   1      87.335  79.367  82.166  1.00 54.09              
ATOM     16  O   MET A   1      88.481  79.782  82.057  1.00 54.09              
ATOM     17  N   LYS A   2      86.487  79.371  81.143  1.00 53.85              
ATOM     18  H   LYS A   2      85.728  78.743  81.353  1.00 53.85              
ATOM     19  CA  LYS A   2      86.051  80.512  80.296  1.00 53.85              
ATOM     20  HA  LYS A   2      84.984  80.469  80.137  1.00 53.85              
ATOM     21  CB  LYS A   2      86.802  80.444  78.944  1.00 53.85              
ATOM     22  HB1 LYS A   2      86.378  81.184  78.264  1.00 53.85              
ATOM     23  HB2 LYS A   2      87.842  80.719  79.130  1.00 53.85              
ATOM     24  CG  LYS A   2      86.806  79.085  78.230  1.00 53.85              
ATOM     25  HG1 LYS A   2      85.796  78.820  77.921  1.00 53.85              
ATOM     26  HG2 LYS A   2      87.178  78.319  78.908  1.00 53.85              
ATOM     27  CD  LYS A   2      87.714  79.117  76.984  1.00 53.85              
ATOM     28  HD1 LYS A   2      87.162  79.592  76.171  1.00 53.85              
ATOM     29  HD2 LYS A   2      88.605  79.712  77.187  1.00 53.85              
ATOM     30  CE  LYS A   2      88.139  77.708  76.556  1.00 53.85              
ATOM     31  HE1 LYS A   2      87.249  77.077  76.466  1.00 53.85              
ATOM     32  HE2 LYS A   2      88.613  77.755  75.573  1.00 53.85              
ATOM     33  NZ  LYS A   2      89.076  77.091  77.528  1.00 53.85              
ATOM     34  HZ1 LYS A   2      88.693  77.116  78.455  1.00 53.85              
ATOM     35  HZ2 LYS A   2      89.992  77.498  77.496  1.00 53.85              
ATOM     36  HZ3 LYS A   2      89.156  76.097  77.329  1.00 53.85              
ATOM     37  C   LYS A   2      86.339  81.849  80.953  1.00 53.85              
ATOM     38  O   LYS A   2      86.718  82.820  80.327  1.00 53.85              
ATOM     39  N   VAL A   3      86.100  81.838  82.255  1.00 52.34              
ATOM     40  H   VAL A   3      85.728  80.969  82.594  1.00 52.34              
ATOM     41  CA  VAL A   3      86.062  82.949  83.150  1.00 52.34              
ATOM     42  HA  VAL A   3      85.477  82.588  84.052  1.00 52.34              
ATOM     43  CB  VAL A   3      87.445  83.255  83.777  1.00 52.34              
ATOM     44  HB  VAL A   3      87.309  84.022  84.527  1.00 52.34              
ATOM     45  CG1 VAL A   3      88.054  82.091  84.549  1.00 52.34              
ATOM     46 1HG1 VAL A   3      88.836  82.446  85.212  1.00 52.34              
ATOM     47 2HG1 VAL A   3      87.281  81.624  85.153  1.00 52.34              
ATOM     48 3HG1 VAL A   3      88.503  81.391  83.861  1.00 52.34              
ATOM     49  CG2 VAL A   3      88.492  83.789  82.772  1.00 52.34              
ATOM     50 1HG2 VAL A   3      88.754  82.985  82.087  1.00 52.34              
ATOM     51 2HG2 VAL A   3      88.079  84.632  82.224  1.00 52.34              
ATOM     52 3HG2 VAL A   3      89.378  84.110  83.314  1.00 52.34              
ATOM     53  C   VAL A   3      85.323  84.196  82.620  1.00 52.34              
ATOM     54  O   VAL A   3      84.599  83.980  81.691  1.00 52.34              
ATOM     55  N   PRO A   4      85.109  85.397  83.215  1.00 51.82              
ATOM     56  CD  PRO A   4      86.064  86.302  83.855  1.00 51.82              
ATOM     57  HD1 PRO A   4      86.211  87.165  83.210  1.00 51.82              
ATOM     58  HD2 PRO A   4      87.019  85.839  84.053  1.00 51.82              
ATOM     59  CG  PRO A   4      85.400  86.752  85.147  1.00 51.82              
ATOM     60  HG1 PRO A   4      86.047  86.602  86.010  1.00 51.82              
ATOM     61  HG2 PRO A   4      85.095  87.796  85.085  1.00 51.82              
ATOM     62  CB  PRO A   4      84.166  85.851  85.241  1.00 51.82              
ATOM     63  HB1 PRO A   4      83.393  86.306  85.845  1.00 51.82              
ATOM     64  HB2 PRO A   4      84.518  84.916  85.650  1.00 51.82              
ATOM     65  CA  PRO A   4      83.756  85.682  83.761  1.00 51.82              
ATOM     66  HA  PRO A   4      83.239  84.844  83.473  1.00 51.82              
ATOM     67  C   PRO A   4      82.993  86.913  83.308  1.00 51.82              
ATOM     68  O   PRO A   4      83.321  87.591  82.371  1.00 51.82              
ATOM     69  N   LEU A   5      81.812  87.029  83.927  1.00 50.72              
ATOM     70  H   LEU A   5      81.649  86.563  84.816  1.00 50.72              
ATOM     71  CA  LEU A   5      80.548  87.432  83.262  1.00 50.72              
ATOM     72  HA  LEU A   5      80.819  88.270  82.677  1.00 50.72              
ATOM     73  CB  LEU A   5      79.499  87.951  84.281  1.00 50.72              
ATOM     74  HB1 LEU A   5      79.352  87.224  85.048  1.00 50.72              
ATOM     75  HB2 LEU A   5      78.529  88.004  83.760  1.00 50.72              
ATOM     76  CG  LEU A   5      79.715  89.342  84.925  1.00 50.72              
ATOM     77  HG  LEU A   5      78.903  89.487  85.637  1.00 50.72              
ATOM     78  CD1 LEU A   5      81.030  89.470  85.711  1.00 50.72              
ATOM     79 1HD1 LEU A   5      81.118  88.664  86.429  1.00 50.72              
ATOM     80 2HD1 LEU A   5      81.015  90.412  86.255  1.00 50.72              
ATOM     81 3HD1 LEU A   5      81.874  89.471  85.022  1.00 50.72              
ATOM     82  CD2 LEU A   5      79.650  90.477  83.907  1.00 50.72              
ATOM     83 1HD2 LEU A   5      79.660  91.435  84.424  1.00 50.72              
ATOM     84 2HD2 LEU A   5      78.722  90.418  83.341  1.00 50.72              
ATOM     85 3HD2 LEU A   5      80.484  90.437  83.217  1.00 50.72              
ATOM     86  C   LEU A   5      80.013  86.484  82.230  1.00 50.72              
ATOM     87  O   LEU A   5      78.894  86.592  81.761  1.00 50.72              
ATOM     88  N   GLY A   6      80.889  85.561  81.891  1.00 49.79              
ATOM     89  H   GLY A   6      81.821  85.650  82.237  1.00 49.79              
ATOM     90  CA  GLY A   6      80.839  84.899  80.633  1.00 49.79              
ATOM     91  HA1 GLY A   6      80.913  83.746  80.711  1.00 49.79              
ATOM     92  HA2 GLY A   6      79.899  85.021  80.165  1.00 49.79              
ATOM     93  C   GLY A   6      81.845  85.406  79.680  1.00 49.79              
ATOM     94  O   GLY A   6      81.556  85.671  78.530  1.00 49.79              
ATOM     95  N   LEU A   7      83.060  85.545  80.211  1.00 47.78              
ATOM     96  H   LEU A   7      83.217  85.372  81.184  1.00 47.78              
ATOM     97  CA  LEU A   7      84.239  85.499  79.380  1.00 47.78              
ATOM     98  HA  LEU A   7      83.957  86.172  78.575  1.00 47.78              
ATOM     99  CB  LEU A   7      85.447  86.244  80.014  1.00 47.78              
ATOM    100  HB1 LEU A   7      86.149  85.501  80.413  1.00 47.78              
ATOM    101  HB2 LEU A   7      85.169  86.936  80.804  1.00 47.78              
ATOM    102  CG  LEU A   7      86.282  87.086  78.997  1.00 47.78              
ATOM    103  HG  LEU A   7      86.424  86.496  78.092  1.00 47.78              
ATOM    104  CD1 LEU A   7      85.575  88.395  78.639  1.00 47.78              
ATOM    105 1HD1 LEU A   7      85.432  89.001  79.528  1.00 47.78              
ATOM    106 2HD1 LEU A   7      84.602  88.194  78.198  1.00 47.78              
ATOM    107 3HD1 LEU A   7      86.175  88.940  77.916  1.00 47.78              
ATOM    108  CD2 LEU A   7      87.639  87.428  79.585  1.00 47.78              
ATOM    109 1HD2 LEU A   7      88.200  86.522  79.800  1.00 47.78              
ATOM    110 2HD2 LEU A   7      88.220  88.011  78.875  1.00 47.78              
ATOM    111 3HD2 LEU A   7      87.538  87.996  80.506  1.00 47.78              
ATOM    112  C   LEU A   7      84.598  84.141  78.725  1.00 47.78              
ATOM    113  O   LEU A   7      85.571  84.136  77.936  1.00 47.78              
ATOM    114  N   CYS A   8      84.060  82.878  78.844  1.00 47.55              
ATOM    115  H   CYS A   8      84.753  82.198  78.575  1.00 47.55              
ATOM    116  CA  CYS A   8      82.645  82.321  78.715  1.00 47.55              
ATOM    117  HA  CYS A   8      82.085  82.859  79.437  1.00 47.55              
ATOM    118  CB  CYS A   8      82.195  82.747  77.314  1.00 47.55              
ATOM    119  HB1 CYS A   8      82.192  83.829  77.191  1.00 47.55              
ATOM    120  HB2 CYS A   8      81.181  82.424  77.110  1.00 47.55              
ATOM    121  SG  CYS A   8      83.262  82.092  75.992  1.00 47.55              
ATOM    122  HG  CYS A   8      84.383  82.713  76.378  1.00 47.55              
ATOM    123  C   CYS A   8      82.429  80.886  78.840  1.00 47.55              
ATOM    124  O   CYS A   8      83.309  80.055  78.485  1.00 47.55              
ATOM    125  N   ILE A   9      81.221  80.586  79.297  1.00 48.25              
ATOM    126  H   ILE A   9      80.615  81.347  79.465  1.00 48.25              
ATOM    127  CA  ILE A   9      80.695  79.263  79.208  1.00 48.25              
ATOM    128  HA  ILE A   9      81.121  78.940  78.255  1.00 48.25              
ATOM    129  CB  ILE A   9      79.205  79.161  78.698  1.00 48.25              
ATOM    130  HB  ILE A   9      78.546  79.488  79.491  1.00 48.25              
ATOM    131  CG2 ILE A   9      78.986  80.055  77.452  1.00 48.25              
ATOM    132 1HG2 ILE A   9      77.931  80.130  77.219  1.00 48.25              
ATOM    133 2HG2 ILE A   9      79.501  79.621  76.606  1.00 48.25              
ATOM    134 3HG2 ILE A   9      79.358  81.049  77.613  1.00 48.25              
ATOM    135  CG1 ILE A   9      78.812  77.727  78.253  1.00 48.25              
ATOM    136 1HG1 ILE A   9      78.899  77.099  79.119  1.00 48.25              
ATOM    137 2HG1 ILE A   9      79.547  77.379  77.532  1.00 48.25              
ATOM    138  CD1 ILE A   9      77.406  77.553  77.681  1.00 48.25              
ATOM    139  HD1 ILE A   9      77.162  76.494  77.621  1.00 48.25              
ATOM    140  HD2 ILE A   9      76.668  78.042  78.313  1.00 48.25              
ATOM    141  HD3 ILE A   9      77.334  77.961  76.674  1.00 48.25              
ATOM    142  C   ILE A   9      81.376  78.239  80.069  1.00 48.25              
ATOM    143  O   ILE A   9      81.064  77.005  80.147  1.00 48.25              
ATOM    144  N   CYS A  10      82.372  78.713  80.725  1.00 47.63              
ATOM    145  H   CYS A  10      82.515  79.686  80.655  1.00 47.63              
ATOM    146  CA  CYS A  10      83.306  78.034  81.445  1.00 47.63              
ATOM    147  HA  CYS A  10      82.898  77.069  81.822  1.00 47.63              
ATOM    148  CB  CYS A  10      84.409  77.573  80.455  1.00 47.63              
ATOM    149  HB1 CYS A  10      85.226  77.039  80.944  1.00 47.63              
ATOM    150  HB2 CYS A  10      84.745  78.446  79.931  1.00 47.63              
ATOM    151  SG  CYS A  10      83.947  76.567  78.999  1.00 47.63              
ATOM    152  HG  CYS A  10      85.165  76.086  78.698  1.00 47.63              
ATOM    153  C   CYS A  10      83.646  78.759  82.687  1.00 47.63              
ATOM    154  O   CYS A  10      84.295  79.771  82.576  1.00 47.63              
ATOM    155  N   PHE A  11      83.190  78.288  83.837  1.00 46.29              
ATOM    156  H   PHE A  11      82.715  77.413  83.814  1.00 46.29              
ATOM    157  CA  PHE A  11      83.274  78.954  85.110  1.00 46.29              
ATOM    158  HA  PHE A  11      82.415  78.746  85.775  1.00 46.29              
ATOM    159  CB  PHE A  11      84.356  78.373  86.012  1.00 46.29              
ATOM    160  HB1 PHE A  11      84.467  77.323  85.766  1.00 46.29              
ATOM    161  HB2 PHE A  11      85.329  78.819  85.825  1.00 46.29              
ATOM    162  CG  PHE A  11      84.077  78.506  87.505  1.00 46.29              
ATOM    163  CD1 PHE A  11      83.347  77.504  88.169  1.00 46.29              
ATOM    164  HD1 PHE A  11      83.029  76.617  87.642  1.00 46.29              
ATOM    165  CE1 PHE A  11      83.016  77.645  89.529  1.00 46.29              
ATOM    166  HE1 PHE A  11      82.446  76.872  90.026  1.00 46.29              
ATOM    167  CZ  PHE A  11      83.427  78.784  90.239  1.00 46.29              
ATOM    168  HZ  PHE A  11      83.176  78.892  91.285  1.00 46.29              
ATOM    169  CE2 PHE A  11      84.183  79.774  89.589  1.00 46.29              
ATOM    170  HE2 PHE A  11      84.519  80.641  90.137  1.00 46.29              
ATOM    171  CD2 PHE A  11      84.508  79.635  88.227  1.00 46.29              
ATOM    172  HD2 PHE A  11      85.094  80.396  87.736  1.00 46.29              
ATOM    173  C   PHE A  11      83.347  80.450  84.970  1.00 46.29              
ATOM    174  O   PHE A  11      84.299  81.098  85.457  1.00 46.29              
ATOM    175  N   SER A  12      82.428  80.928  84.168  1.00 47.30              
ATOM    176  H   SER A  12      81.770  80.249  83.809  1.00 47.30              
ATOM    177  CA  SER A  12      82.504  82.219  83.650  1.00 47.30              
ATOM    178  HA  SER A  12      83.596  82.395  83.648  1.00 47.30              
ATOM    179  CB  SER A  12      82.369  82.468  82.193  1.00 47.30              
ATOM    180  HB1 SER A  12      81.470  82.115  81.850  1.00 47.30              
ATOM    181  HB2 SER A  12      82.453  83.503  82.005  1.00 47.30              
ATOM    182  OG  SER A  12      83.237  81.767  81.392  1.00 47.30              
ATOM    183  HG  SER A  12      84.058  82.275  81.367  1.00 47.30              
ATOM    184  C   SER A  12      82.157  83.242  84.692  1.00 47.30              
ATOM    185  O   SER A  12      82.793  83.278  85.781  1.00 47.30              
ATOM    186  N   LEU A  13      81.221  84.136  84.497  1.00 47.61              
ATOM    187  H   LEU A  13      80.892  84.115  83.549  1.00 47.61              
ATOM    188  CA  LEU A  13      80.245  84.493  85.485  1.00 47.61              
ATOM    189  HA  LEU A  13      79.472  85.079  85.008  1.00 47.61              
ATOM    190  CB  LEU A  13      80.819  85.425  86.613  1.00 47.61              
ATOM    191  HB1 LEU A  13      81.058  86.391  86.211  1.00 47.61              
ATOM    192  HB2 LEU A  13      81.740  85.001  87.000  1.00 47.61              
ATOM    193  CG  LEU A  13      79.936  85.657  87.869  1.00 47.61              
ATOM    194  HG  LEU A  13      79.730  84.705  88.355  1.00 47.61              
ATOM    195  CD1 LEU A  13      80.682  86.521  88.889  1.00 47.61              
ATOM    196 1HD1 LEU A  13      81.618  86.039  89.170  1.00 47.61              
ATOM    197 2HD1 LEU A  13      80.077  86.636  89.789  1.00 47.61              
ATOM    198 3HD1 LEU A  13      80.892  87.504  88.474  1.00 47.61              
ATOM    199  CD2 LEU A  13      78.602  86.348  87.581  1.00 47.61              
ATOM    200 1HD2 LEU A  13      78.769  87.367  87.258  1.00 47.61              
ATOM    201 2HD2 LEU A  13      78.013  86.370  88.492  1.00 47.61              
ATOM    202 3HD2 LEU A  13      78.047  85.798  86.831  1.00 47.61              
ATOM    203  C   LEU A  13      79.564  83.328  86.198  1.00 47.61              
ATOM    204  O   LEU A  13      78.340  83.210  86.203  1.00 47.61              
ATOM    205  N   THR A  14      80.406  82.425  86.627  1.00 46.16              
ATOM    206  H   THR A  14      81.314  82.848  86.758  1.00 46.16              
ATOM    207  CA  THR A  14      80.512  80.979  86.523  1.00 46.16              
ATOM    208  HA  THR A  14      81.576  80.806  86.495  1.00 46.16              
ATOM    209  CB  THR A  14      80.186  80.467  87.947  1.00 46.16              
ATOM    210  HB  THR A  14      79.107  80.507  88.085  1.00 46.16              
ATOM    211  CG2 THR A  14      80.889  81.195  89.089  1.00 46.16              
ATOM    212 1HG2 THR A  14      80.450  82.177  89.251  1.00 46.16              
ATOM    213 2HG2 THR A  14      80.776  80.648  90.022  1.00 46.16              
ATOM    214 3HG2 THR A  14      81.949  81.321  88.874  1.00 46.16              
ATOM    215  OG1 THR A  14      80.611  79.135  88.080  1.00 46.16              
ATOM    216  HG1 THR A  14      81.422  79.111  88.600  1.00 46.16              
ATOM    217  C   THR A  14      79.766  80.013  85.559  1.00 46.16              
ATOM    218  O   THR A  14      80.445  79.131  85.068  1.00 46.16              
ATOM    219  N   LEU A  15      78.522  79.847  85.067  1.00 45.32              
ATOM    220  H   LEU A  15      78.426  78.913  84.699  1.00 45.32              
ATOM    221  CA  LEU A  15      77.287  80.562  84.916  1.00 45.32              
ATOM    222  HA  LEU A  15      77.470  81.636  84.897  1.00 45.32              
ATOM    223  CB  LEU A  15      76.466  80.353  86.201  1.00 45.32              
ATOM    224  HB1 LEU A  15      77.019  80.806  87.022  1.00 45.32              
ATOM    225  HB2 LEU A  15      75.552  80.944  86.122  1.00 45.32              
ATOM    226  CG  LEU A  15      76.114  78.892  86.556  1.00 45.32              
ATOM    227  HG  LEU A  15      76.464  78.206  85.790  1.00 45.32              
ATOM    228  CD1 LEU A  15      76.751  78.475  87.888  1.00 45.32              
ATOM    229 1HD1 LEU A  15      76.497  77.438  88.098  1.00 45.32              
ATOM    230 2HD1 LEU A  15      77.832  78.557  87.802  1.00 45.32              
ATOM    231 3HD1 LEU A  15      76.391  79.119  88.687  1.00 45.32              
ATOM    232  CD2 LEU A  15      74.599  78.710  86.690  1.00 45.32              
ATOM    233 1HD2 LEU A  15      74.366  77.674  86.930  1.00 45.32              
ATOM    234 2HD2 LEU A  15      74.203  79.352  87.477  1.00 45.32              
ATOM    235 3HD2 LEU A  15      74.122  78.958  85.744  1.00 45.32              
ATOM    236  C   LEU A  15      76.400  80.333  83.707  1.00 45.32              
ATOM    237  O   LEU A  15      75.567  79.449  83.597  1.00 45.32              
ATOM    238  N   THR A  16      76.591  81.266  82.765  1.00 46.83              
ATOM    239  H   THR A  16      77.277  81.919  83.069  1.00 46.83              
ATOM    240  CA  THR A  16      75.721  81.549  81.660  1.00 46.83              
ATOM    241  HA  THR A  16      74.786  81.292  82.165  1.00 46.83              
ATOM    242  CB  THR A  16      75.669  80.460  80.543  1.00 46.83              
ATOM    243  HB  THR A  16      76.350  79.663  80.802  1.00 46.83              
ATOM    244  CG2 THR A  16      74.290  79.881  80.332  1.00 46.83              
ATOM    245 1HG2 THR A  16      74.297  79.136  79.550  1.00 46.83              
ATOM    246 2HG2 THR A  16      73.946  79.388  81.238  1.00 46.83              
ATOM    247 3HG2 THR A  16      73.568  80.643  80.061  1.00 46.83              
ATOM    248  OG1 THR A  16      76.080  80.970  79.300  1.00 46.83              
ATOM    249  HG1 THR A  16      75.624  80.451  78.633  1.00 46.83              
ATOM    250  C   THR A  16      75.500  83.013  81.201  1.00 46.83              
ATOM    251  O   THR A  16      74.488  83.561  81.678  1.00 46.83              
ATOM    252  N   LEU A  17      76.201  83.899  80.397  1.00 46.14              
ATOM    253  H   LEU A  17      75.609  84.712  80.410  1.00 46.14              
ATOM    254  CA  LEU A  17      77.451  83.996  79.562  1.00 46.14              
ATOM    255  HA  LEU A  17      77.883  84.974  79.789  1.00 46.14              
ATOM    256  CB  LEU A  17      76.982  84.078  78.080  1.00 46.14              
ATOM    257  HB1 LEU A  17      76.154  83.409  77.870  1.00 46.14              
ATOM    258  HB2 LEU A  17      77.797  83.810  77.389  1.00 46.14              
ATOM    259  CG  LEU A  17      76.538  85.486  77.561  1.00 46.14              
ATOM    260  HG  LEU A  17      77.401  86.145  77.694  1.00 46.14              
ATOM    261  CD1 LEU A  17      75.360  86.063  78.347  1.00 46.14              
ATOM    262 1HD1 LEU A  17      75.031  86.976  77.859  1.00 46.14              
ATOM    263 2HD1 LEU A  17      75.650  86.318  79.362  1.00 46.14              
ATOM    264 3HD1 LEU A  17      74.533  85.358  78.374  1.00 46.14              
ATOM    265  CD2 LEU A  17      76.156  85.396  76.100  1.00 46.14              
ATOM    266 1HD2 LEU A  17      75.891  86.381  75.720  1.00 46.14              
ATOM    267 2HD2 LEU A  17      76.984  85.027  75.496  1.00 46.14              
ATOM    268 3HD2 LEU A  17      75.301  84.736  75.938  1.00 46.14              
ATOM    269  C   LEU A  17      78.513  82.913  79.691  1.00 46.14              
ATOM    270  O   LEU A  17      79.529  82.943  79.058  1.00 46.14              
ATOM    271  N   THR A  18      78.360  81.975  80.633  1.00 44.20              
ATOM    272  H   THR A  18      77.424  81.716  80.901  1.00 44.20              
ATOM    273  CA  THR A  18      79.370  81.720  81.685  1.00 44.20              
ATOM    274  HA  THR A  18      80.310  81.907  81.134  1.00 44.20              
ATOM    275  CB  THR A  18      79.230  82.813  82.711  1.00 44.20              
ATOM    276  HB  THR A  18      80.053  83.474  82.546  1.00 44.20              
ATOM    277  CG2 THR A  18      78.097  83.840  82.963  1.00 44.20              
ATOM    278 1HG2 THR A  18      78.432  84.616  83.632  1.00 44.20              
ATOM    279 2HG2 THR A  18      77.201  83.457  83.426  1.00 44.20              
ATOM    280 3HG2 THR A  18      77.870  84.360  82.059  1.00 44.20              
ATOM    281  OG1 THR A  18      79.421  82.167  83.846  1.00 44.20              
ATOM    282  HG1 THR A  18      78.783  82.438  84.515  1.00 44.20              
ATOM    283  C   THR A  18      79.606  80.301  82.108  1.00 44.20              
ATOM    284  O   THR A  18      80.697  79.936  82.323  1.00 44.20              
ATOM    285  N   LEU A  19      78.578  79.487  82.040  1.00 40.75              
ATOM    286  H   LEU A  19      77.672  79.823  81.810  1.00 40.75              
ATOM    287  CA  LEU A  19      78.749  78.090  82.089  1.00 40.75              
ATOM    288  HA  LEU A  19      79.464  77.846  81.354  1.00 40.75              
ATOM    289  CB  LEU A  19      77.429  77.446  81.560  1.00 40.75              
ATOM    290  HB1 LEU A  19      76.585  77.832  82.144  1.00 40.75              
ATOM    291  HB2 LEU A  19      77.261  77.726  80.532  1.00 40.75              
ATOM    292  CG  LEU A  19      77.217  75.895  81.603  1.00 40.75              
ATOM    293  HG  LEU A  19      77.160  75.580  82.639  1.00 40.75              
ATOM    294  CD1 LEU A  19      75.876  75.551  80.949  1.00 40.75              
ATOM    295 1HD1 LEU A  19      75.704  74.482  81.038  1.00 40.75              
ATOM    296 2HD1 LEU A  19      75.076  76.088  81.453  1.00 40.75              
ATOM    297 3HD1 LEU A  19      75.881  75.825  79.897  1.00 40.75              
ATOM    298  CD2 LEU A  19      78.297  75.055  80.923  1.00 40.75              
ATOM    299 1HD2 LEU A  19      78.151  74.007  81.181  1.00 40.75              
ATOM    300 2HD2 LEU A  19      79.282  75.359  81.254  1.00 40.75              
ATOM    301 3HD2 LEU A  19      78.238  75.137  79.842  1.00 40.75              
ATOM    302  C   LEU A  19      79.134  77.381  83.339  1.00 40.75              
ATOM    303  O   LEU A  19      78.268  77.107  84.174  1.00 40.75              
ATOM    304  N   THR A  20      80.384  76.970  83.354  1.00 37.69              
ATOM    305  H   THR A  20      80.895  77.335  82.583  1.00 37.69              
ATOM    306  CA  THR A  20      81.063  76.056  84.281  1.00 37.69              
ATOM    307  HA  THR A  20      81.917  76.571  84.734  1.00 37.69              
ATOM    308  CB  THR A  20      80.251  75.467  85.478  1.00 37.69              
ATOM    309  HB  THR A  20      80.891  74.733  85.959  1.00 37.69              
ATOM    310  CG2 THR A  20      79.904  76.392  86.637  1.00 37.69              
ATOM    311 1HG2 THR A  20      79.257  77.204  86.344  1.00 37.69              
ATOM    312 2HG2 THR A  20      79.413  75.821  87.413  1.00 37.69              
ATOM    313 3HG2 THR A  20      80.815  76.803  87.050  1.00 37.69              
ATOM    314  OG1 THR A  20      79.111  74.760  85.063  1.00 37.69              
ATOM    315  HG1 THR A  20      78.440  75.422  84.862  1.00 37.69              
ATOM    316  C   THR A  20      81.608  74.832  83.544  1.00 37.69              
ATOM    317  O   THR A  20      82.020  73.829  84.149  1.00 37.69              
ATOM    318  N   LEU A  21      81.790  74.934  82.233  1.00 33.28              
ATOM    319  H   LEU A  21      81.258  75.649  81.756  1.00 33.28              
ATOM    320  CA  LEU A  21      82.924  74.376  81.497  1.00 33.28              
ATOM    321  HA  LEU A  21      82.991  75.036  80.641  1.00 33.28              
ATOM    322  CB  LEU A  21      82.600  72.996  80.955  1.00 33.28              
ATOM    323  HB1 LEU A  21      83.051  72.233  81.582  1.00 33.28              
ATOM    324  HB2 LEU A  21      81.531  72.798  80.976  1.00 33.28              
ATOM    325  CG  LEU A  21      83.069  72.799  79.489  1.00 33.28              
ATOM    326  HG  LEU A  21      84.042  73.259  79.346  1.00 33.28              
ATOM    327  CD1 LEU A  21      83.185  71.324  79.092  1.00 33.28              
ATOM    328 1HD1 LEU A  21      83.984  70.868  79.666  1.00 33.28              
ATOM    329 2HD1 LEU A  21      82.241  70.818  79.291  1.00 33.28              
ATOM    330 3HD1 LEU A  21      83.428  71.253  78.034  1.00 33.28              
ATOM    331  CD2 LEU A  21      82.064  73.451  78.530  1.00 33.28              
ATOM    332 1HD2 LEU A  21      81.101  72.950  78.606  1.00 33.28              
ATOM    333 2HD2 LEU A  21      81.926  74.503  78.773  1.00 33.28              
ATOM    334 3HD2 LEU A  21      82.437  73.381  77.511  1.00 33.28              
ATOM    335  C   LEU A  21      84.343  74.538  82.134  1.00 33.28              
ATOM    336  O   LEU A  21      85.334  74.450  81.432  1.00 33.28              
ATOM    337  N   THR A  22      84.440  74.723  83.461  1.00 29.08              
ATOM    338  H   THR A  22      83.578  74.856  83.944  1.00 29.08              
ATOM    339  CA  THR A  22      85.547  74.356  84.347  1.00 29.08              
ATOM    340  HA  THR A  22      86.331  75.108  84.254  1.00 29.08              
ATOM    341  CB  THR A  22      85.107  74.277  85.826  1.00 29.08              
ATOM    342  HB  THR A  22      85.077  73.234  86.147  1.00 29.08              
ATOM    343  CG2 THR A  22      86.074  75.015  86.750  1.00 29.08              
ATOM    344 1HG2 THR A  22      85.696  74.998  87.771  1.00 29.08              
ATOM    345 2HG2 THR A  22      87.042  74.517  86.717  1.00 29.08              
ATOM    346 3HG2 THR A  22      86.194  76.045  86.423  1.00 29.08              
ATOM    347  OG1 THR A  22      83.809  74.799  86.036  1.00 29.08              
ATOM    348  HG1 THR A  22      83.179  74.141  85.713  1.00 29.08              
ATOM    349  C   THR A  22      86.168  73.035  83.979  1.00 29.08              
ATOM    350  O   THR A  22      87.360  72.882  84.173  1.00 29.08              
ATOM    351  N   SER A  23      85.306  72.157  83.458  1.00 24.72              
ATOM    352  H   SER A  23      84.335  72.407  83.567  1.00 24.72              
ATOM    353  CA  SER A  23      85.535  71.327  82.269  1.00 24.72              
ATOM    354  HA  SER A  23      85.242  71.873  81.376  1.00 24.72              
ATOM    355  CB  SER A  23      84.622  70.096  82.452  1.00 24.72              
ATOM    356  HB1 SER A  23      83.592  70.425  82.557  1.00 24.72              
ATOM    357  HB2 SER A  23      84.893  69.604  83.379  1.00 24.72              
ATOM    358  OG  SER A  23      84.695  69.165  81.406  1.00 24.72              
ATOM    359  HG  SER A  23      85.186  68.399  81.742  1.00 24.72              
ATOM    360  C   SER A  23      87.018  70.882  82.091  1.00 24.72              
ATOM    361  O   SER A  23      87.531  70.974  81.002  1.00 24.72              
ATOM    362  N   GLU A  24      87.717  70.442  83.171  1.00 22.19              
ATOM    363  H   GLU A  24      87.620  70.954  84.042  1.00 22.19              
ATOM    364  CA  GLU A  24      88.055  69.038  83.560  1.00 22.19              
ATOM    365  HA  GLU A  24      89.128  68.879  83.578  1.00 22.19              
ATOM    366  CB  GLU A  24      87.475  68.812  84.979  1.00 22.19              
ATOM    367  HB1 GLU A  24      86.415  69.061  84.958  1.00 22.19              
ATOM    368  HB2 GLU A  24      87.956  69.548  85.620  1.00 22.19              
ATOM    369  CG  GLU A  24      87.644  67.427  85.592  1.00 22.19              
ATOM    370  HG1 GLU A  24      86.909  66.747  85.161  1.00 22.19              
ATOM    371  HG2 GLU A  24      87.438  67.486  86.662  1.00 22.19              
ATOM    372  CD  GLU A  24      89.050  66.870  85.375  1.00 22.19              
ATOM    373  OE1 GLU A  24      89.141  65.690  84.978  1.00 22.19              
ATOM    374  OE2 GLU A  24      90.019  67.646  85.512  1.00 22.19              
ATOM    375  C   GLU A  24      87.474  68.109  82.468  1.00 22.19              
ATOM    376  O   GLU A  24      86.528  67.340  82.669  1.00 22.19              
ATOM    377  N   ARG A  25      87.921  68.345  81.234  1.00 17.90              
ATOM    378  H   ARG A  25      88.481  69.182  81.152  1.00 17.90              
ATOM    379  CA  ARG A  25      87.642  67.570  80.039  1.00 17.90              
ATOM    380  HA  ARG A  25      86.957  66.783  80.357  1.00 17.90              
ATOM    381  CB  ARG A  25      86.948  68.320  78.882  1.00 17.90              
ATOM    382  HB1 ARG A  25      87.665  68.810  78.234  1.00 17.90              
ATOM    383  HB2 ARG A  25      86.263  69.075  79.260  1.00 17.90              
ATOM    384  CG  ARG A  25      86.114  67.289  78.055  1.00 17.90              
ATOM    385  HG1 ARG A  25      85.182  67.129  78.601  1.00 17.90              
ATOM    386  HG2 ARG A  25      86.661  66.344  78.059  1.00 17.90              
ATOM    387  CD  ARG A  25      85.808  67.678  76.615  1.00 17.90              
ATOM    388  HD1 ARG A  25      85.355  68.672  76.580  1.00 17.90              
ATOM    389  HD2 ARG A  25      85.101  66.960  76.198  1.00 17.90              
ATOM    390  NE  ARG A  25      87.039  67.684  75.811  1.00 17.90              
ATOM    391  HE  ARG A  25      87.819  68.191  76.207  1.00 17.90              
ATOM    392  CZ  ARG A  25      87.289  67.267  74.579  1.00 17.90              
ATOM    393  NH1 ARG A  25      88.453  67.501  74.088  1.00 17.90              
ATOM    394 1HH1 ARG A  25      89.071  68.141  74.558  1.00 17.90              
ATOM    395 2HH1 ARG A  25      88.708  67.106  73.182  1.00 17.90              
ATOM    396  NH2 ARG A  25      86.463  66.633  73.805  1.00 17.90              
ATOM    397 1HH2 ARG A  25      85.508  66.522  74.061  1.00 17.90              
ATOM    398 2HH2 ARG A  25      86.800  66.483  72.853  1.00 17.90              
ATOM    399  C   ARG A  25      88.937  66.825  79.683  1.00 17.90              
ATOM    400  O   ARG A  25      89.435  66.908  78.575  1.00 17.90              
ATOM    401  N   PRO A  26      89.594  66.210  80.718  1.00 14.30              
ATOM    402  CD  PRO A  26      89.018  65.219  81.596  1.00 14.30              
ATOM    403  HD1 PRO A  26      88.421  64.487  81.060  1.00 14.30              
ATOM    404  HD2 PRO A  26      88.439  65.681  82.389  1.00 14.30              
ATOM    405  CG  PRO A  26      90.227  64.525  82.243  1.00 14.30              
ATOM    406  HG1 PRO A  26      90.620  63.779  81.555  1.00 14.30              
ATOM    407  HG2 PRO A  26      89.972  64.069  83.195  1.00 14.30              
ATOM    408  CB  PRO A  26      91.216  65.678  82.391  1.00 14.30              
ATOM    409  HB1 PRO A  26      92.243  65.318  82.437  1.00 14.30              
ATOM    410  HB2 PRO A  26      90.980  66.259  83.279  1.00 14.30              
ATOM    411  CA  PRO A  26      90.961  66.540  81.145  1.00 14.30              
ATOM    412  HA  PRO A  26      91.018  67.593  81.421  1.00 14.30              
ATOM    413  C   PRO A  26      91.992  66.256  80.060  1.00 14.30              
ATOM    414  O   PRO A  26      93.014  66.939  79.954  1.00 14.30              
ATOM    415  N   THR A  27      91.710  65.283  79.205  1.00 10.37              
ATOM    416  H   THR A  27      90.868  64.752  79.366  1.00 10.37              
ATOM    417  CA  THR A  27      92.647  64.750  78.226  1.00 10.37              
ATOM    418  HA  THR A  27      93.516  64.404  78.787  1.00 10.37              
ATOM    419  CB  THR A  27      92.062  63.512  77.523  1.00 10.37              
ATOM    420  HB  THR A  27      91.210  63.808  76.910  1.00 10.37              
ATOM    421  CG2 THR A  27      93.059  62.740  76.658  1.00 10.37              
ATOM    422 1HG2 THR A  27      93.356  63.343  75.799  1.00 10.37              
ATOM    423 2HG2 THR A  27      93.947  62.492  77.240  1.00 10.37              
ATOM    424 3HG2 THR A  27      92.603  61.824  76.284  1.00 10.37              
ATOM    425  OG1 THR A  27      91.625  62.599  78.499  1.00 10.37              
ATOM    426  HG1 THR A  27      91.450  61.764  78.058  1.00 10.37              
ATOM    427  C   THR A  27      93.188  65.670  77.195  1.00 10.37              
ATOM    428  O   THR A  27      94.372  65.641  76.855  1.00 10.37              
ATOM    429  N   CYS A  28      92.295  66.524  76.759  1.00  7.68              
ATOM    430  H   CYS A  28      91.340  66.450  77.082  1.00  7.68              
ATOM    431  CA  CYS A  28      92.691  67.662  76.002  1.00  7.68              
ATOM    432  HA  CYS A  28      93.770  67.686  75.851  1.00  7.68              
ATOM    433  CB  CYS A  28      92.018  67.567  74.628  1.00  7.68              
ATOM    434  HB1 CYS A  28      92.153  68.500  74.082  1.00  7.68              
ATOM    435  HB2 CYS A  28      90.951  67.398  74.755  1.00  7.68              
ATOM    436  SG  CYS A  28      92.728  66.199  73.673  1.00  7.68              
ATOM    437  HG  CYS A  28      91.780  66.202  72.712  1.00  7.68              
ATOM    438  C   CYS A  28      92.327  68.956  76.703  1.00  7.68              
ATOM    439  O   CYS A  28      92.599  70.016  76.163  1.00  7.68              
ATOM    440  N   ASN A  29      91.615  68.890  77.825  1.00  7.00              
ATOM    441  H   ASN A  29      91.535  67.996  78.286  1.00  7.00              
ATOM    442  CA  ASN A  29      90.524  69.821  78.015  1.00  7.00              
ATOM    443  HA  ASN A  29      89.764  69.289  78.577  1.00  7.00              
ATOM    444  CB  ASN A  29      90.919  70.974  78.970  1.00  7.00              
ATOM    445  HB1 ASN A  29      91.109  70.553  79.956  1.00  7.00              
ATOM    446  HB2 ASN A  29      90.093  71.679  79.072  1.00  7.00              
ATOM    447  CG  ASN A  29      92.175  71.713  78.559  1.00  7.00              
ATOM    448  OD1 ASN A  29      93.280  71.364  78.943  1.00  7.00              
ATOM    449  ND2 ASN A  29      92.029  72.730  77.747  1.00  7.00              
ATOM    450 1HD2 ASN A  29      91.123  73.142  77.550  1.00  7.00              
ATOM    451 2HD2 ASN A  29      92.849  72.971  77.201  1.00  7.00              
ATOM    452  C   ASN A  29      89.809  70.152  76.694  1.00  7.00              
ATOM    453  O   ASN A  29      89.354  69.216  76.049  1.00  7.00              
ATOM    454  N   ASP A  30      89.605  71.409  76.324  1.00  6.84              
ATOM    455  H   ASP A  30      90.130  72.129  76.813  1.00  6.84              
ATOM    456  CA  ASP A  30      88.295  71.799  75.802  1.00  6.84              
ATOM    457  HA  ASP A  30      87.589  71.635  76.619  1.00  6.84              
ATOM    458  CB  ASP A  30      88.246  73.305  75.530  1.00  6.84              
ATOM    459  HB1 ASP A  30      87.277  73.557  75.093  1.00  6.84              
ATOM    460  HB2 ASP A  30      89.013  73.550  74.801  1.00  6.84              
ATOM    461  CG  ASP A  30      88.440  74.150  76.782  1.00  6.84              
ATOM    462  OD1 ASP A  30      87.489  74.826  77.217  1.00  6.84              
ATOM    463  OD2 ASP A  30      89.594  74.254  77.250  1.00  6.84              
ATOM    464  C   ASP A  30      87.672  71.075  74.623  1.00  6.84              
ATOM    465  O   ASP A  30      86.640  70.421  74.749  1.00  6.84              
ATOM    466  N   CYS A  31      88.250  71.295  73.464  1.00  6.35              
ATOM    467  H   CYS A  31      89.124  71.804  73.459  1.00  6.35              
ATOM    468  CA  CYS A  31      87.720  70.943  72.169  1.00  6.35              
ATOM    469  HA  CYS A  31      87.097  70.048  72.229  1.00  6.35              
ATOM    470  CB  CYS A  31      86.909  72.117  71.595  1.00  6.35              
ATOM    471  HB1 CYS A  31      86.745  71.969  70.525  1.00  6.35              
ATOM    472  HB2 CYS A  31      87.461  73.052  71.722  1.00  6.35              
ATOM    473  SG  CYS A  31      85.296  72.213  72.429  1.00  6.35              
ATOM    474  HG  CYS A  31      85.717  71.826  73.643  1.00  6.35              
ATOM    475  C   CYS A  31      88.950  70.655  71.346  1.00  6.35              
ATOM    476  O   CYS A  31      89.958  71.360  71.440  1.00  6.35              
ATOM    477  N   ASP A  32      88.886  69.565  70.605  1.00  6.44              
ATOM    478  H   ASP A  32      88.031  69.026  70.574  1.00  6.44              
ATOM    479  CA  ASP A  32      90.081  68.947  70.054  1.00  6.44              
ATOM    480  HA  ASP A  32      90.865  68.991  70.812  1.00  6.44              
ATOM    481  CB  ASP A  32      89.769  67.459  69.816  1.00  6.44              
ATOM    482  HB1 ASP A  32      90.670  66.946  69.476  1.00  6.44              
ATOM    483  HB2 ASP A  32      89.000  67.363  69.048  1.00  6.44              
ATOM    484  CG  ASP A  32      89.283  66.818  71.125  1.00  6.44              
ATOM    485  OD1 ASP A  32      90.115  66.556  72.019  1.00  6.44              
ATOM    486  OD2 ASP A  32      88.054  66.753  71.372  1.00  6.44              
ATOM    487  C   ASP A  32      90.654  69.687  68.832  1.00  6.44              
ATOM    488  O   ASP A  32      91.650  69.257  68.255  1.00  6.44              
ATOM    489  N   GLU A  33      90.057  70.836  68.500  1.00  6.31              
ATOM    490  H   GLU A  33      89.239  71.099  69.020  1.00  6.31              
ATOM    491  CA  GLU A  33      90.534  71.805  67.517  1.00  6.31              
ATOM    492  HA  GLU A  33      91.456  71.426  67.080  1.00  6.31              
ATOM    493  CB  GLU A  33      89.515  71.909  66.356  1.00  6.31              
ATOM    494  HB1 GLU A  33      89.833  72.691  65.666  1.00  6.31              
ATOM    495  HB2 GLU A  33      88.538  72.180  66.760  1.00  6.31              
ATOM    496  CG  GLU A  33      89.404  70.586  65.566  1.00  6.31              
ATOM    497  HG1 GLU A  33      89.110  69.783  66.245  1.00  6.31              
ATOM    498  HG2 GLU A  33      90.393  70.335  65.173  1.00  6.31              
ATOM    499  CD  GLU A  33      88.385  70.633  64.413  1.00  6.31              
ATOM    500  OE1 GLU A  33      87.172  70.737  64.714  1.00  6.31              
ATOM    501  OE2 GLU A  33      88.802  70.467  63.241  1.00  6.31              
ATOM    502  C   GLU A  33      90.927  73.168  68.108  1.00  6.31              
ATOM    503  O   GLU A  33      91.390  74.049  67.393  1.00  6.31              
ATOM    504  N   ASP A  34      90.858  73.280  69.433  1.00  5.93              
ATOM    505  H   ASP A  34      90.512  72.482  69.943  1.00  5.93              
ATOM    506  CA  ASP A  34      91.472  74.341  70.216  1.00  5.93              
ATOM    507  HA  ASP A  34      92.070  74.996  69.579  1.00  5.93              
ATOM    508  CB  ASP A  34      90.396  75.181  70.942  1.00  5.93              
ATOM    509  HB1 ASP A  34      90.982  75.873  71.540  1.00  5.93              
ATOM    510  HB2 ASP A  34      89.831  74.520  71.602  1.00  5.93              
ATOM    511  CG  ASP A  34      89.346  76.035  70.230  1.00  5.93              
ATOM    512  OD1 ASP A  34      88.394  75.455  69.664  1.00  5.93              
ATOM    513  OD2 ASP A  34      89.322  77.247  70.571  1.00  5.93              
ATOM    514  C   ASP A  34      92.409  73.673  71.257  1.00  5.93              
ATOM    515  O   ASP A  34      93.450  73.101  70.932  1.00  5.93              
ATOM    516  N   HIS A  35      92.005  73.712  72.535  1.00  6.63              
ATOM    517  H   HIS A  35      91.040  73.978  72.641  1.00  6.63              
ATOM    518  CA  HIS A  35      92.839  74.016  73.700  1.00  6.63              
ATOM    519  HA  HIS A  35      93.571  74.757  73.381  1.00  6.63              
ATOM    520  CB  HIS A  35      91.950  74.654  74.804  1.00  6.63              
ATOM    521  HB1 HIS A  35      92.554  74.861  75.686  1.00  6.63              
ATOM    522  HB2 HIS A  35      91.188  73.936  75.097  1.00  6.63              
ATOM    523  CG  HIS A  35      91.292  75.962  74.427  1.00  6.63              
ATOM    524  ND1 HIS A  35      91.953  77.186  74.350  1.00  6.63              
ATOM    525  CE1 HIS A  35      91.129  78.006  73.679  1.00  6.63              
ATOM    526  HE1 HIS A  35      91.412  78.983  73.313  1.00  6.63              
ATOM    527  NE2 HIS A  35      89.974  77.387  73.384  1.00  6.63              
ATOM    528  HE2 HIS A  35      89.396  77.643  72.575  1.00  6.63              
ATOM    529  CD2 HIS A  35      90.043  76.109  73.894  1.00  6.63              
ATOM    530  HD2 HIS A  35      89.341  75.318  73.685  1.00  6.63              
ATOM    531  C   HIS A  35      93.647  72.819  74.261  1.00  6.63              
ATOM    532  O   HIS A  35      93.739  72.678  75.478  1.00  6.63              
ATOM    533  N   VAL A  36      94.191  71.922  73.430  1.00  4.86              
ATOM    534  H   VAL A  36      94.071  72.101  72.439  1.00  4.86              
ATOM    535  CA  VAL A  36      94.748  70.611  73.844  1.00  4.86              
ATOM    536  HA  VAL A  36      93.955  70.126  74.388  1.00  4.86              
ATOM    537  CB  VAL A  36      95.000  69.669  72.640  1.00  4.86              
ATOM    538  HB  VAL A  36      95.162  68.670  73.049  1.00  4.86              
ATOM    539  CG1 VAL A  36      93.790  69.567  71.703  1.00  4.86              
ATOM    540 1HG1 VAL A  36      92.879  69.395  72.271  1.00  4.86              
ATOM    541 2HG1 VAL A  36      93.668  70.486  71.130  1.00  4.86              
ATOM    542 3HG1 VAL A  36      93.926  68.741  71.005  1.00  4.86              
ATOM    543  CG2 VAL A  36      96.231  70.009  71.798  1.00  4.86              
ATOM    544 1HG2 VAL A  36      96.431  69.197  71.099  1.00  4.86              
ATOM    545 2HG2 VAL A  36      96.044  70.914  71.228  1.00  4.86              
ATOM    546 3HG2 VAL A  36      97.107  70.148  72.429  1.00  4.86              
ATOM    547  C   VAL A  36      95.960  70.617  74.800  1.00  4.86              
ATOM    548  O   VAL A  36      96.659  71.617  74.979  1.00  4.86              
ATOM    549  N   CYS A  37      96.211  69.443  75.403  1.00  4.80              
ATOM    550  H   CYS A  37      95.635  68.666  75.122  1.00  4.80              
ATOM    551  CA  CYS A  37      97.045  69.236  76.596  1.00  4.80              
ATOM    552  HA  CYS A  37      97.221  70.214  77.047  1.00  4.80              
ATOM    553  CB  CYS A  37      96.167  68.451  77.590  1.00  4.80              
ATOM    554  HB1 CYS A  37      96.007  67.433  77.235  1.00  4.80              
ATOM    555  HB2 CYS A  37      95.196  68.949  77.664  1.00  4.80              
ATOM    556  SG  CYS A  37      96.892  68.423  79.249  1.00  4.80              
ATOM    557  HG  CYS A  37      95.782  67.998  79.876  1.00  4.80              
ATOM    558  C   CYS A  37      98.460  68.675  76.289  1.00  4.80              
ATOM    559  O   CYS A  37      99.198  69.343  75.551  1.00  4.80              
ATOM    560  N   ASN A  38      98.793  67.516  76.898  1.00  4.86              
ATOM    561  H   ASN A  38      98.173  67.314  77.665  1.00  4.86              
ATOM    562  CA  ASN A  38      99.856  66.492  76.701  1.00  4.86              
ATOM    563  HA  ASN A  38      99.352  65.604  76.316  1.00  4.86              
ATOM    564  CB  ASN A  38     100.916  66.855  75.638  1.00  4.86              
ATOM    565  HB1 ASN A  38     101.792  66.222  75.769  1.00  4.86              
ATOM    566  HB2 ASN A  38     101.243  67.885  75.747  1.00  4.86              
ATOM    567  CG  ASN A  38     100.419  66.586  74.235  1.00  4.86              
ATOM    568  OD1 ASN A  38     100.452  65.472  73.745  1.00  4.86              
ATOM    569  ND2 ASN A  38      99.946  67.584  73.538  1.00  4.86              
ATOM    570 1HD2 ASN A  38      99.849  68.488  73.989  1.00  4.86              
ATOM    571 2HD2 ASN A  38      99.570  67.374  72.634  1.00  4.86              
ATOM    572  C   ASN A  38     100.452  66.021  78.040  1.00  4.86              
ATOM    573  O   ASN A  38     101.667  66.002  78.246  1.00  4.86              
ATOM    574  N   CYS A  39      99.588  65.627  78.979  1.00  4.86              
ATOM    575  H   CYS A  39      98.602  65.691  78.790  1.00  4.86              
ATOM    576  CA  CYS A  39      99.999  65.122  80.288  1.00  4.86              
ATOM    577  HA  CYS A  39     100.558  65.918  80.783  1.00  4.86              
ATOM    578  CB  CYS A  39      98.756  64.826  81.140  1.00  4.86              
ATOM    579  HB1 CYS A  39      99.021  64.145  81.950  1.00  4.86              
ATOM    580  HB2 CYS A  39      97.986  64.351  80.529  1.00  4.86              
ATOM    581  SG  CYS A  39      98.144  66.373  81.863  1.00  4.86              
ATOM    582  HG  CYS A  39      96.977  65.903  82.318  1.00  4.86              
ATOM    583  C   CYS A  39     100.947  63.883  80.255  1.00  4.86              
ATOM    584  O   CYS A  39     100.489  62.762  80.045  1.00  4.86              
ATOM    585  N   ARG A  40     102.240  64.061  80.589  1.00  5.18              
ATOM    586  H   ARG A  40     102.586  65.015  80.551  1.00  5.18              
ATOM    587  CA  ARG A  40     103.178  63.055  81.165  1.00  5.18              
ATOM    588  HA  ARG A  40     104.136  63.576  81.236  1.00  5.18              
ATOM    589  CB  ARG A  40     102.720  62.769  82.619  1.00  5.18              
ATOM    590  HB1 ARG A  40     101.769  62.234  82.587  1.00  5.18              
ATOM    591  HB2 ARG A  40     102.542  63.730  83.105  1.00  5.18              
ATOM    592  CG  ARG A  40     103.695  61.969  83.506  1.00  5.18              
ATOM    593  HG1 ARG A  40     104.709  62.351  83.395  1.00  5.18              
ATOM    594  HG2 ARG A  40     103.687  60.931  83.174  1.00  5.18              
ATOM    595  CD  ARG A  40     103.294  61.967  84.992  1.00  5.18              
ATOM    596  HD1 ARG A  40     103.793  61.119  85.466  1.00  5.18              
ATOM    597  HD2 ARG A  40     102.216  61.810  85.063  1.00  5.18              
ATOM    598  NE  ARG A  40     103.681  63.202  85.715  1.00  5.18              
ATOM    599  HE  ARG A  40     104.201  63.888  85.191  1.00  5.18              
ATOM    600  CZ  ARG A  40     103.486  63.443  87.005  1.00  5.18              
ATOM    601  NH1 ARG A  40     103.951  64.524  87.566  1.00  5.18              
ATOM    602 1HH1 ARG A  40     104.489  65.186  87.021  1.00  5.18              
ATOM    603 2HH1 ARG A  40     103.819  64.678  88.547  1.00  5.18              
ATOM    604  NH2 ARG A  40     102.827  62.610  87.763  1.00  5.18              
ATOM    605 1HH2 ARG A  40     102.458  61.778  87.339  1.00  5.18              
ATOM    606 2HH2 ARG A  40     102.676  62.791  88.738  1.00  5.18              
ATOM    607  C   ARG A  40     103.562  61.813  80.331  1.00  5.18              
ATOM    608  O   ARG A  40     104.358  60.995  80.794  1.00  5.18              
ATOM    609  N   ALA A  41     103.056  61.639  79.115  1.00  5.35              
ATOM    610  H   ALA A  41     102.362  62.296  78.799  1.00  5.35              
ATOM    611  CA  ALA A  41     103.537  60.612  78.187  1.00  5.35              
ATOM    612  HA  ALA A  41     103.559  59.651  78.705  1.00  5.35              
ATOM    613  CB  ALA A  41     102.535  60.502  77.031  1.00  5.35              
ATOM    614  HB1 ALA A  41     102.866  59.738  76.327  1.00  5.35              
ATOM    615  HB2 ALA A  41     101.552  60.229  77.417  1.00  5.35              
ATOM    616  HB3 ALA A  41     102.459  61.456  76.505  1.00  5.35              
ATOM    617  C   ALA A  41     104.954  60.929  77.695  1.00  5.35              
ATOM    618  O   ALA A  41     105.121  61.850  76.897  1.00  5.35              
ATOM    619  N   LYS A  42     105.967  60.191  78.182  1.00  5.33              
ATOM    620  H   LYS A  42     105.732  59.503  78.882  1.00  5.33              
ATOM    621  CA  LYS A  42     107.402  60.424  77.908  1.00  5.33              
ATOM    622  HA  LYS A  42     107.566  61.469  78.178  1.00  5.33              
ATOM    623  CB  LYS A  42     108.310  59.625  78.863  1.00  5.33              
ATOM    624  HB1 LYS A  42     108.224  58.556  78.660  1.00  5.33              
ATOM    625  HB2 LYS A  42     107.992  59.820  79.889  1.00  5.33              
ATOM    626  CG  LYS A  42     109.777  60.072  78.700  1.00  5.33              
ATOM    627  HG1 LYS A  42     109.818  61.161  78.633  1.00  5.33              
ATOM    628  HG2 LYS A  42     110.165  59.662  77.767  1.00  5.33              
ATOM    629  CD  LYS A  42     110.700  59.636  79.844  1.00  5.33              
ATOM    630  HD1 LYS A  42     110.562  58.575  80.055  1.00  5.33              
ATOM    631  HD2 LYS A  42     110.476  60.224  80.735  1.00  5.33              
ATOM    632  CE  LYS A  42     112.141  59.889  79.383  1.00  5.33              
ATOM    633  HE1 LYS A  42     112.207  60.895  78.954  1.00  5.33              
ATOM    634  HE2 LYS A  42     112.387  59.189  78.582  1.00  5.33              
ATOM    635  NZ  LYS A  42     113.138  59.782  80.471  1.00  5.33              
ATOM    636  HZ1 LYS A  42     114.063  59.941  80.058  1.00  5.33              
ATOM    637  HZ2 LYS A  42     113.119  60.605  81.076  1.00  5.33              
ATOM    638  HZ3 LYS A  42     113.116  58.924  80.990  1.00  5.33              
ATOM    639  C   LYS A  42     107.816  60.349  76.428  1.00  5.33              
ATOM    640  O   LYS A  42     108.384  59.368  75.953  1.00  5.33              
ATOM    641  N   ASN A  43     107.517  61.437  75.730  1.00  5.38              
ATOM    642  H   ASN A  43     106.899  62.089  76.191  1.00  5.38              
ATOM    643  CA  ASN A  43     107.941  61.779  74.383  1.00  5.38              
ATOM    644  HA  ASN A  43     107.829  60.900  73.744  1.00  5.38              
ATOM    645  CB  ASN A  43     106.995  62.900  73.904  1.00  5.38              
ATOM    646  HB1 ASN A  43     107.422  63.876  74.134  1.00  5.38              
ATOM    647  HB2 ASN A  43     106.035  62.822  74.415  1.00  5.38              
ATOM    648  CG  ASN A  43     106.672  62.820  72.429  1.00  5.38              
ATOM    649  OD1 ASN A  43     105.815  62.062  72.015  1.00  5.38              
ATOM    650  ND2 ASN A  43     107.316  63.609  71.612  1.00  5.38              
ATOM    651 1HD2 ASN A  43     108.025  64.268  71.921  1.00  5.38              
ATOM    652 2HD2 ASN A  43     106.957  63.701  70.668  1.00  5.38              
ATOM    653  C   ASN A  43     109.411  62.232  74.364  1.00  5.38              
ATOM    654  O   ASN A  43     109.959  62.608  75.405  1.00  5.38              
ATOM    655  N   LEU A  44     110.001  62.260  73.169  1.00  5.34              
ATOM    656  H   LEU A  44     109.442  62.054  72.354  1.00  5.34              
ATOM    657  CA  LEU A  44     111.409  62.608  72.917  1.00  5.34              
ATOM    658  HA  LEU A  44     111.826  63.037  73.829  1.00  5.34              
ATOM    659  CB  LEU A  44     112.152  61.286  72.617  1.00  5.34              
ATOM    660  HB1 LEU A  44     111.760  60.883  71.682  1.00  5.34              
ATOM    661  HB2 LEU A  44     111.903  60.582  73.413  1.00  5.34              
ATOM    662  CG  LEU A  44     113.689  61.338  72.510  1.00  5.34              
ATOM    663  HG  LEU A  44     113.976  61.919  71.635  1.00  5.34              
ATOM    664  CD1 LEU A  44     114.375  61.926  73.746  1.00  5.34              
ATOM    665 1HD1 LEU A  44     115.458  61.878  73.635  1.00  5.34              
ATOM    666 2HD1 LEU A  44     114.091  62.973  73.854  1.00  5.34              
ATOM    667 3HD1 LEU A  44     114.073  61.386  74.643  1.00  5.34              
ATOM    668  CD2 LEU A  44     114.220  59.910  72.327  1.00  5.34              
ATOM    669 1HD2 LEU A  44     115.302  59.935  72.204  1.00  5.34              
ATOM    670 2HD2 LEU A  44     113.969  59.302  73.196  1.00  5.34              
ATOM    671 3HD2 LEU A  44     113.775  59.470  71.435  1.00  5.34              
ATOM    672  C   LEU A  44     111.566  63.694  71.825  1.00  5.34              
ATOM    673  O   LEU A  44     112.668  64.185  71.580  1.00  5.34              
ATOM    674  N   HIS A  45     110.424  64.090  71.242  1.00  5.37              
ATOM    675  CA  HIS A  45     110.156  65.112  70.227  1.00  5.37              
ATOM    676  CB  HIS A  45     109.681  64.370  68.959  1.00  5.37              
ATOM    677  CG  HIS A  45     109.667  65.118  67.640  1.00  5.37              
ATOM    678  ND1 HIS A  45     108.574  65.813  67.111  1.00  5.37              
ATOM    679  CE1 HIS A  45     108.943  66.193  65.881  1.00  5.37              
ATOM    680  NE2 HIS A  45     110.186  65.752  65.609  1.00  5.37              
ATOM    681  CD2 HIS A  45     110.658  65.052  66.702  1.00  5.37              
ATOM    682  C   HIS A  45     109.098  66.109  70.739  1.00  5.37              
ATOM    683  O   HIS A  45     108.715  66.090  71.915  1.00  5.37              
ATOM    684  N   GLY A  46     108.545  66.935  69.853  1.00  5.15              
ATOM    685  H   GLY A  46     108.871  66.841  68.895  1.00  5.15              
ATOM    686  CA  GLY A  46     107.216  67.519  70.043  1.00  5.15              
ATOM    687  HA1 GLY A  46     107.138  68.405  69.413  1.00  5.15              
ATOM    688  HA2 GLY A  46     107.079  67.821  71.081  1.00  5.15              
ATOM    689  C   GLY A  46     106.102  66.544  69.654  1.00  5.15              
ATOM    690  O   GLY A  46     106.281  65.330  69.609  1.00  5.15              
ATOM    691  N   VAL A  47     104.919  67.090  69.370  1.00  5.37              
ATOM    692  H   VAL A  47     104.834  68.094  69.377  1.00  5.37              
ATOM    693  CA  VAL A  47     103.734  66.307  68.995  1.00  5.37              
ATOM    694  HA  VAL A  47     104.039  65.284  68.783  1.00  5.37              
ATOM    695  CB  VAL A  47     102.700  66.203  70.140  1.00  5.37              
ATOM    696  HB  VAL A  47     102.230  67.173  70.306  1.00  5.37              
ATOM    697  CG1 VAL A  47     101.618  65.167  69.797  1.00  5.37              
ATOM    698 1HG1 VAL A  47     100.879  65.130  70.599  1.00  5.37              
ATOM    699 2HG1 VAL A  47     101.106  65.437  68.875  1.00  5.37              
ATOM    700 3HG1 VAL A  47     102.066  64.180  69.684  1.00  5.37              
ATOM    701  CG2 VAL A  47     103.342  65.756  71.462  1.00  5.37              
ATOM    702 1HG2 VAL A  47     102.572  65.615  72.220  1.00  5.37              
ATOM    703 2HG2 VAL A  47     103.879  64.816  71.320  1.00  5.37              
ATOM    704 3HG2 VAL A  47     104.038  66.513  71.819  1.00  5.37              
ATOM    705  C   VAL A  47     103.137  66.886  67.712  1.00  5.37              
ATOM    706  O   VAL A  47     102.194  67.674  67.771  1.00  5.37              
ATOM    707  N   PRO A  48     103.685  66.528  66.537  1.00  5.46              
ATOM    708  CD  PRO A  48     104.847  65.667  66.336  1.00  5.46              
ATOM    709  HD1 PRO A  48     104.754  64.720  66.867  1.00  5.46              
ATOM    710  HD2 PRO A  48     105.748  66.191  66.661  1.00  5.46              
ATOM    711  CG  PRO A  48     104.919  65.412  64.833  1.00  5.46              
ATOM    712  HG1 PRO A  48     104.297  64.553  64.578  1.00  5.46              
ATOM    713  HG2 PRO A  48     105.946  65.259  64.499  1.00  5.46              
ATOM    714  CB  PRO A  48     104.309  66.682  64.242  1.00  5.46              
ATOM    715  HB1 PRO A  48     103.896  66.507  63.248  1.00  5.46              
ATOM    716  HB2 PRO A  48     105.073  67.460  64.198  1.00  5.46              
ATOM    717  CA  PRO A  48     103.239  67.086  65.264  1.00  5.46              
ATOM    718  HA  PRO A  48     103.236  68.175  65.340  1.00  5.46              
ATOM    719  C   PRO A  48     101.828  66.673  64.826  1.00  5.46              
ATOM    720  O   PRO A  48     101.318  67.191  63.838  1.00  5.46              
ATOM    721  N   ILE A  49     101.165  65.769  65.555  1.00  5.45              
ATOM    722  H   ILE A  49     101.623  65.412  66.377  1.00  5.45              
ATOM    723  CA  ILE A  49      99.756  65.399  65.345  1.00  5.45              
ATOM    724  HA  ILE A  49      99.484  65.661  64.322  1.00  5.45              
ATOM    725  CB  ILE A  49      99.539  63.867  65.495  1.00  5.45              
ATOM    726  HB  ILE A  49      99.525  63.616  66.558  1.00  5.45              
ATOM    727  CG2 ILE A  49      98.182  63.482  64.870  1.00  5.45              
ATOM    728 1HG2 ILE A  49      97.936  62.447  65.103  1.00  5.45              
ATOM    729 2HG2 ILE A  49      97.385  64.102  65.280  1.00  5.45              
ATOM    730 3HG2 ILE A  49      98.211  63.617  63.788  1.00  5.45              
ATOM    731  CG1 ILE A  49     100.672  63.043  64.827  1.00  5.45              
ATOM    732 1HG1 ILE A  49     101.621  63.283  65.307  1.00  5.45              
ATOM    733 2HG1 ILE A  49     100.746  63.318  63.774  1.00  5.45              
ATOM    734  CD1 ILE A  49     100.509  61.520  64.930  1.00  5.45              
ATOM    735  HD1 ILE A  49     101.416  61.037  64.566  1.00  5.45              
ATOM    736  HD2 ILE A  49     100.347  61.233  65.969  1.00  5.45              
ATOM    737  HD3 ILE A  49      99.671  61.182  64.319  1.00  5.45              
ATOM    738  C   ILE A  49      98.874  66.258  66.268  1.00  5.45              
ATOM    739  O   ILE A  49      98.094  65.762  67.077  1.00  5.45              
ATOM    740  N   VAL A  50      99.053  67.573  66.154  1.00  5.41              
ATOM    741  H   VAL A  50      99.698  67.889  65.438  1.00  5.41              
ATOM    742  CA  VAL A  50      98.326  68.640  66.860  1.00  5.41              
ATOM    743  HA  VAL A  50      97.394  68.246  67.259  1.00  5.41              
ATOM    744  CB  VAL A  50      99.177  69.215  68.019  1.00  5.41              
ATOM    745  HB  VAL A  50     100.177  69.419  67.649  1.00  5.41              
ATOM    746  CG1 VAL A  50      98.638  70.516  68.629  1.00  5.41              
ATOM    747 1HG1 VAL A  50      99.307  70.859  69.418  1.00  5.41              
ATOM    748 2HG1 VAL A  50      98.596  71.300  67.875  1.00  5.41              
ATOM    749 3HG1 VAL A  50      97.645  70.362  69.047  1.00  5.41              
ATOM    750  CG2 VAL A  50      99.282  68.215  69.177  1.00  5.41              
ATOM    751 1HG2 VAL A  50      99.926  68.614  69.960  1.00  5.41              
ATOM    752 2HG2 VAL A  50      98.292  68.006  69.584  1.00  5.41              
ATOM    753 3HG2 VAL A  50      99.715  67.286  68.817  1.00  5.41              
ATOM    754  C   VAL A  50      98.036  69.725  65.819  1.00  5.41              
ATOM    755  O   VAL A  50      98.931  70.013  65.023  1.00  5.41              
ATOM    756  N   PRO A  51      96.815  70.286  65.762  1.00  5.33              
ATOM    757  CD  PRO A  51      95.665  70.023  66.619  1.00  5.33              
ATOM    758  HD1 PRO A  51      95.929  70.041  67.674  1.00  5.33              
ATOM    759  HD2 PRO A  51      95.233  69.057  66.356  1.00  5.33              
ATOM    760  CG  PRO A  51      94.657  71.132  66.317  1.00  5.33              
ATOM    761  HG1 PRO A  51      94.860  71.999  66.950  1.00  5.33              
ATOM    762  HG2 PRO A  51      93.630  70.791  66.450  1.00  5.33              
ATOM    763  CB  PRO A  51      94.960  71.473  64.859  1.00  5.33              
ATOM    764  HB1 PRO A  51      94.641  72.487  64.609  1.00  5.33              
ATOM    765  HB2 PRO A  51      94.464  70.752  64.209  1.00  5.33              
ATOM    766  CA  PRO A  51      96.481  71.291  64.760  1.00  5.33              
ATOM    767  HA  PRO A  51      96.739  70.930  63.764  1.00  5.33              
ATOM    768  C   PRO A  51      97.205  72.617  64.999  1.00  5.33              
ATOM    769  O   PRO A  51      97.560  72.946  66.134  1.00  5.33              
ATOM    770  N   ASP A  52      97.375  73.403  63.934  1.00  5.25              
ATOM    771  H   ASP A  52      97.009  73.132  63.038  1.00  5.25              
ATOM    772  CA  ASP A  52      98.083  74.684  64.036  1.00  5.25              
ATOM    773  HA  ASP A  52      99.051  74.468  64.489  1.00  5.25              
ATOM    774  CB  ASP A  52      98.372  75.281  62.645  1.00  5.25              
ATOM    775  HB1 ASP A  52      97.559  75.948  62.354  1.00  5.25              
ATOM    776  HB2 ASP A  52      98.414  74.471  61.913  1.00  5.25              
ATOM    777  CG  ASP A  52      99.713  76.038  62.599  1.00  5.25              
ATOM    778  OD1 ASP A  52      99.855  77.068  63.297  1.00  5.25              
ATOM    779  OD2 ASP A  52     100.621  75.588  61.861  1.00  5.25              
ATOM    780  C   ASP A  52      97.373  75.681  64.989  1.00  5.25              
ATOM    781  O   ASP A  52      97.988  76.421  65.762  1.00  5.25              
ATOM    782  N   ASP A  53      96.043  75.596  65.008  1.00  5.15              
ATOM    783  H   ASP A  53      95.626  74.987  64.309  1.00  5.15              
ATOM    784  CA  ASP A  53      95.083  76.455  65.706  1.00  5.15              
ATOM    785  HA  ASP A  53      95.386  77.488  65.541  1.00  5.15              
ATOM    786  CB  ASP A  53      93.720  76.252  64.999  1.00  5.15              
ATOM    787  HB1 ASP A  53      93.032  77.034  65.326  1.00  5.15              
ATOM    788  HB2 ASP A  53      93.306  75.292  65.313  1.00  5.15              
ATOM    789  CG  ASP A  53      93.812  76.261  63.455  1.00  5.15              
ATOM    790  OD1 ASP A  53      93.504  77.311  62.840  1.00  5.15              
ATOM    791  OD2 ASP A  53      94.224  75.209  62.898  1.00  5.15              
ATOM    792  C   ASP A  53      94.998  76.243  67.240  1.00  5.15              
ATOM    793  O   ASP A  53      94.048  76.676  67.888  1.00  5.15              
ATOM    794  N   VAL A  54      95.977  75.555  67.842  1.00  5.07              
ATOM    795  H   VAL A  54      96.761  75.301  67.249  1.00  5.07              
ATOM    796  CA  VAL A  54      95.880  74.950  69.191  1.00  5.07              
ATOM    797  HA  VAL A  54      95.031  74.265  69.155  1.00  5.07              
ATOM    798  CB  VAL A  54      97.125  74.081  69.471  1.00  5.07              
ATOM    799  HB  VAL A  54      97.102  73.256  68.760  1.00  5.07              
ATOM    800  CG1 VAL A  54      98.469  74.802  69.300  1.00  5.07              
ATOM    801 1HG1 VAL A  54      99.278  74.085  69.427  1.00  5.07              
ATOM    802 2HG1 VAL A  54      98.539  75.214  68.293  1.00  5.07              
ATOM    803 3HG1 VAL A  54      98.563  75.612  70.023  1.00  5.07              
ATOM    804  CG2 VAL A  54      97.148  73.461  70.873  1.00  5.07              
ATOM    805 1HG2 VAL A  54      97.857  72.636  70.893  1.00  5.07              
ATOM    806 2HG2 VAL A  54      97.414  74.204  71.623  1.00  5.07              
ATOM    807 3HG2 VAL A  54      96.155  73.080  71.106  1.00  5.07              
ATOM    808  C   VAL A  54      95.563  75.888  70.372  1.00  5.07              
ATOM    809  O   VAL A  54      94.904  75.451  71.314  1.00  5.07              
ATOM    810  N   LEU A  55      96.004  77.152  70.386  1.00  5.02              
ATOM    811  H   LEU A  55      96.449  77.492  69.542  1.00  5.02              
ATOM    812  CA  LEU A  55      95.797  78.142  71.468  1.00  5.02              
ATOM    813  HA  LEU A  55      96.336  79.039  71.187  1.00  5.02              
ATOM    814  CB  LEU A  55      94.307  78.547  71.517  1.00  5.02              
ATOM    815  HB1 LEU A  55      94.134  79.169  72.395  1.00  5.02              
ATOM    816  HB2 LEU A  55      93.702  77.649  71.638  1.00  5.02              
ATOM    817  CG  LEU A  55      93.830  79.311  70.264  1.00  5.02              
ATOM    818  HG  LEU A  55      94.253  78.876  69.362  1.00  5.02              
ATOM    819  CD1 LEU A  55      92.305  79.249  70.172  1.00  5.02              
ATOM    820 1HD1 LEU A  55      91.972  79.756  69.267  1.00  5.02              
ATOM    821 2HD1 LEU A  55      91.991  78.206  70.090  1.00  5.02              
ATOM    822 3HD1 LEU A  55      91.840  79.698  71.045  1.00  5.02              
ATOM    823  CD2 LEU A  55      94.226  80.793  70.342  1.00  5.02              
ATOM    824 1HD2 LEU A  55      93.898  81.292  69.429  1.00  5.02              
ATOM    825 2HD2 LEU A  55      93.767  81.260  71.210  1.00  5.02              
ATOM    826 3HD2 LEU A  55      95.309  80.873  70.397  1.00  5.02              
ATOM    827  C   LEU A  55      96.360  77.839  72.879  1.00  5.02              
ATOM    828  O   LEU A  55      96.996  78.719  73.490  1.00  5.02              
ATOM    829  N   TYR A  56      96.140  76.631  73.403  1.00  4.59              
ATOM    830  H   TYR A  56      95.587  75.982  72.853  1.00  4.59              
ATOM    831  CA  TYR A  56      96.641  76.224  74.708  1.00  4.59              
ATOM    832  HA  TYR A  56      96.528  77.110  75.325  1.00  4.59              
ATOM    833  CB  TYR A  56      95.755  75.156  75.361  1.00  4.59              
ATOM    834  HB1 TYR A  56      95.946  74.198  74.878  1.00  4.59              
ATOM    835  HB2 TYR A  56      94.724  75.435  75.164  1.00  4.59              
ATOM    836  CG  TYR A  56      95.870  75.022  76.877  1.00  4.59              
ATOM    837  CD1 TYR A  56      95.903  76.165  77.706  1.00  4.59              
ATOM    838  HD1 TYR A  56      95.856  77.155  77.276  1.00  4.59              
ATOM    839  CE1 TYR A  56      95.925  76.032  79.107  1.00  4.59              
ATOM    840  HE1 TYR A  56      95.921  76.907  79.739  1.00  4.59              
ATOM    841  CZ  TYR A  56      95.840  74.751  79.689  1.00  4.59              
ATOM    842  OH  TYR A  56      95.825  74.618  81.042  1.00  4.59              
ATOM    843  HH  TYR A  56      95.495  73.744  81.286  1.00  4.59              
ATOM    844  CE2 TYR A  56      95.797  73.606  78.871  1.00  4.59              
ATOM    845  HE2 TYR A  56      95.693  72.619  79.302  1.00  4.59              
ATOM    846  CD2 TYR A  56      95.832  73.746  77.473  1.00  4.59              
ATOM    847  HD2 TYR A  56      95.757  72.858  76.859  1.00  4.59              
ATOM    848  C   TYR A  56      98.169  75.981  74.709  1.00  4.59              
ATOM    849  O   TYR A  56      98.925  76.871  74.289  1.00  4.59              
ATOM    850  N   LEU A  57      98.570  74.814  75.243  1.00  4.64              
ATOM    851  H   LEU A  57      97.863  74.403  75.834  1.00  4.64              
ATOM    852  CA  LEU A  57      99.519  73.785  74.752  1.00  4.64              
ATOM    853  HA  LEU A  57      98.913  72.920  74.483  1.00  4.64              
ATOM    854  CB  LEU A  57     100.301  74.203  73.498  1.00  4.64              
ATOM    855  HB1 LEU A  57     100.921  75.048  73.783  1.00  4.64              
ATOM    856  HB2 LEU A  57      99.597  74.515  72.727  1.00  4.64              
ATOM    857  CG  LEU A  57     101.223  73.105  72.924  1.00  4.64              
ATOM    858  HG  LEU A  57     102.049  72.941  73.616  1.00  4.64              
ATOM    859  CD1 LEU A  57     100.522  71.763  72.697  1.00  4.64              
ATOM    860 1HD1 LEU A  57     101.194  71.076  72.182  1.00  4.64              
ATOM    861 2HD1 LEU A  57     100.244  71.307  73.646  1.00  4.64              
ATOM    862 3HD1 LEU A  57      99.629  71.902  72.091  1.00  4.64              
ATOM    863  CD2 LEU A  57     101.806  73.545  71.578  1.00  4.64              
ATOM    864 1HD2 LEU A  57     102.475  72.779  71.187  1.00  4.64              
ATOM    865 2HD2 LEU A  57     101.004  73.711  70.861  1.00  4.64              
ATOM    866 3HD2 LEU A  57     102.369  74.467  71.706  1.00  4.64              
ATOM    867  C   LEU A  57     100.453  73.363  75.918  1.00  4.64              
ATOM    868  O   LEU A  57     101.304  74.134  76.407  1.00  4.64              
ATOM    869  N   ASP A  58     100.285  72.111  76.381  1.00  4.61              
ATOM    870  H   ASP A  58      99.647  71.473  75.915  1.00  4.61              
ATOM    871  CA  ASP A  58     100.877  71.681  77.650  1.00  4.61              
ATOM    872  HA  ASP A  58     101.661  72.389  77.913  1.00  4.61              
ATOM    873  CB  ASP A  58      99.872  71.754  78.823  1.00  4.61              
ATOM    874  HB1 ASP A  58      99.169  70.921  78.766  1.00  4.61              
ATOM    875  HB2 ASP A  58      99.298  72.678  78.733  1.00  4.61              
ATOM    876  CG  ASP A  58     100.573  71.752  80.199  1.00  4.61              
ATOM    877  OD1 ASP A  58     101.668  71.173  80.363  1.00  4.61              
ATOM    878  OD2 ASP A  58     100.115  72.452  81.139  1.00  4.61              
ATOM    879  C   ASP A  58     101.596  70.320  77.588  1.00  4.61              
ATOM    880  O   ASP A  58     101.075  69.265  77.963  1.00  4.61              
ATOM    881  N   VAL A  59     102.859  70.397  77.152  1.00  5.03              
ATOM    882  H   VAL A  59     103.167  71.289  76.799  1.00  5.03              
ATOM    883  CA  VAL A  59     103.899  69.401  77.440  1.00  5.03              
ATOM    884  HA  VAL A  59     103.442  68.409  77.406  1.00  5.03              
ATOM    885  CB  VAL A  59     105.020  69.449  76.384  1.00  5.03              
ATOM    886  HB  VAL A  59     105.404  70.468  76.307  1.00  5.03              
ATOM    887  CG1 VAL A  59     106.189  68.512  76.731  1.00  5.03              
ATOM    888 1HG1 VAL A  59     106.909  68.495  75.912  1.00  5.03              
ATOM    889 2HG1 VAL A  59     106.706  68.865  77.625  1.00  5.03              
ATOM    890 3HG1 VAL A  59     105.813  67.503  76.901  1.00  5.03              
ATOM    891  CG2 VAL A  59     104.480  69.021  75.012  1.00  5.03              
ATOM    892 1HG2 VAL A  59     105.275  69.062  74.268  1.00  5.03              
ATOM    893 2HG2 VAL A  59     104.090  68.003  75.064  1.00  5.03              
ATOM    894 3HG2 VAL A  59     103.681  69.691  74.695  1.00  5.03              
ATOM    895  C   VAL A  59     104.478  69.605  78.841  1.00  5.03              
ATOM    896  O   VAL A  59     105.005  70.673  79.154  1.00  5.03              
ATOM    897  N   SER A  60     104.470  68.543  79.650  1.00  5.03              
ATOM    898  H   SER A  60     103.984  67.701  79.359  1.00  5.03              
ATOM    899  CA  SER A  60     105.232  68.498  80.895  1.00  5.03              
ATOM    900  HA  SER A  60     106.210  68.946  80.710  1.00  5.03              
ATOM    901  CB  SER A  60     104.534  69.354  81.965  1.00  5.03              
ATOM    902  HB1 SER A  60     104.682  70.395  81.690  1.00  5.03              
ATOM    903  HB2 SER A  60     105.009  69.178  82.930  1.00  5.03              
ATOM    904  OG  SER A  60     103.134  69.162  82.092  1.00  5.03              
ATOM    905  HG  SER A  60     102.725  69.403  81.237  1.00  5.03              
ATOM    906  C   SER A  60     105.481  67.081  81.397  1.00  5.03              
ATOM    907  O   SER A  60     104.722  66.164  81.083  1.00  5.03              
ATOM    908  N   PHE A  61     106.553  66.914  82.189  1.00  5.03              
ATOM    909  H   PHE A  61     107.108  67.727  82.433  1.00  5.03              
ATOM    910  CA  PHE A  61     107.061  65.581  82.592  1.00  5.03              
ATOM    911  HA  PHE A  61     107.970  65.781  83.160  1.00  5.03              
ATOM    912  CB  PHE A  61     106.107  64.896  83.588  1.00  5.03              
ATOM    913  HB1 PHE A  61     106.534  63.935  83.875  1.00  5.03              
ATOM    914  HB2 PHE A  61     105.153  64.696  83.104  1.00  5.03              
ATOM    915  CG  PHE A  61     105.876  65.706  84.850  1.00  5.03              
ATOM    916  CD1 PHE A  61     104.803  66.616  84.928  1.00  5.03              
ATOM    917  HD1 PHE A  61     104.131  66.733  84.087  1.00  5.03              
ATOM    918  CE1 PHE A  61     104.633  67.408  86.079  1.00  5.03              
ATOM    919  HE1 PHE A  61     103.825  68.128  86.122  1.00  5.03              
ATOM    920  CZ  PHE A  61     105.532  67.292  87.154  1.00  5.03              
ATOM    921  HZ  PHE A  61     105.418  67.921  88.028  1.00  5.03              
ATOM    922  CE2 PHE A  61     106.596  66.376  87.082  1.00  5.03              
ATOM    923  HE2 PHE A  61     107.305  66.296  87.899  1.00  5.03              
ATOM    924  CD2 PHE A  61     106.769  65.587  85.932  1.00  5.03              
ATOM    925  HD2 PHE A  61     107.612  64.909  85.866  1.00  5.03              
ATOM    926  C   PHE A  61     107.576  64.689  81.440  1.00  5.03              
ATOM    927  O   PHE A  61     107.712  63.477  81.603  1.00  5.03              
ATOM    928  N   ASN A  62     107.953  65.322  80.326  1.00  5.11              
ATOM    929  H   ASN A  62     107.842  66.319  80.316  1.00  5.11              
ATOM    930  CA  ASN A  62     108.676  64.730  79.195  1.00  5.11              
ATOM    931  HA  ASN A  62     108.741  63.647  79.322  1.00  5.11              
ATOM    932  CB  ASN A  62     107.917  65.041  77.886  1.00  5.11              
ATOM    933  HB1 ASN A  62     108.444  64.573  77.054  1.00  5.11              
ATOM    934  HB2 ASN A  62     107.924  66.116  77.719  1.00  5.11              
ATOM    935  CG  ASN A  62     106.476  64.572  77.817  1.00  5.11              
ATOM    936  OD1 ASN A  62     105.880  64.066  78.751  1.00  5.11              
ATOM    937  ND2 ASN A  62     105.859  64.729  76.673  1.00  5.11              
ATOM    938 1HD2 ASN A  62     106.345  65.038  75.855  1.00  5.11              
ATOM    939 2HD2 ASN A  62     104.950  64.294  76.636  1.00  5.11              
ATOM    940  C   ASN A  62     110.100  65.290  79.106  1.00  5.11              
ATOM    941  O   ASN A  62     110.466  66.159  79.889  1.00  5.11              
ATOM    942  N   GLU A  63     110.888  64.841  78.131  1.00  5.03              
ATOM    943  H   GLU A  63     110.531  64.171  77.460  1.00  5.03              
ATOM    944  CA  GLU A  63     112.344  64.992  78.147  1.00  5.03              
ATOM    945  HA  GLU A  63     112.647  65.816  78.796  1.00  5.03              
ATOM    946  CB  GLU A  63     112.869  63.678  78.747  1.00  5.03              
ATOM    947  HB1 GLU A  63     112.582  62.849  78.096  1.00  5.03              
ATOM    948  HB2 GLU A  63     112.360  63.526  79.701  1.00  5.03              
ATOM    949  CG  GLU A  63     114.373  63.592  79.008  1.00  5.03              
ATOM    950  HG1 GLU A  63     114.670  64.427  79.641  1.00  5.03              
ATOM    951  HG2 GLU A  63     114.924  63.645  78.066  1.00  5.03              
ATOM    952  CD  GLU A  63     114.632  62.261  79.722  1.00  5.03              
ATOM    953  OE1 GLU A  63     114.934  61.244  79.055  1.00  5.03              
ATOM    954  OE2 GLU A  63     114.291  62.140  80.922  1.00  5.03              
ATOM    955  C   GLU A  63     112.883  65.234  76.735  1.00  5.03              
ATOM    956  O   GLU A  63     112.948  64.328  75.915  1.00  5.03              
ATOM    957  N   ILE A  64     113.221  66.483  76.419  1.00  5.12              
ATOM    958  H   ILE A  64     113.215  67.174  77.161  1.00  5.12              
ATOM    959  CA  ILE A  64     113.569  66.911  75.050  1.00  5.12              
ATOM    960  HA  ILE A  64     113.881  66.050  74.454  1.00  5.12              
ATOM    961  CB  ILE A  64     112.356  67.578  74.346  1.00  5.12              
ATOM    962  HB  ILE A  64     112.191  68.530  74.840  1.00  5.12              
ATOM    963  CG2 ILE A  64     112.691  67.850  72.867  1.00  5.12              
ATOM    964 1HG2 ILE A  64     111.872  68.368  72.366  1.00  5.12              
ATOM    965 2HG2 ILE A  64     113.590  68.458  72.767  1.00  5.12              
ATOM    966 3HG2 ILE A  64     112.859  66.902  72.349  1.00  5.12              
ATOM    967  CG1 ILE A  64     111.017  66.802  74.434  1.00  5.12              
ATOM    968 1HG1 ILE A  64     110.904  66.325  75.404  1.00  5.12              
ATOM    969 2HG1 ILE A  64     110.988  66.017  73.677  1.00  5.12              
ATOM    970  CD1 ILE A  64     109.798  67.724  74.281  1.00  5.12              
ATOM    971  HD1 ILE A  64     108.888  67.132  74.381  1.00  5.12              
ATOM    972  HD2 ILE A  64     109.805  68.482  75.063  1.00  5.12              
ATOM    973  HD3 ILE A  64     109.799  68.206  73.303  1.00  5.12              
ATOM    974  C   ILE A  64     114.767  67.836  75.219  1.00  5.12              
ATOM    975  O   ILE A  64     114.655  69.059  75.091  1.00  5.12              
ATOM    976  N   GLU A  65     115.855  67.238  75.711  1.00  5.09              
ATOM    977  H   GLU A  65     115.832  66.232  75.799  1.00  5.09              
ATOM    978  CA  GLU A  65     116.988  67.941  76.310  1.00  5.09              
ATOM    979  HA  GLU A  65     116.671  68.420  77.237  1.00  5.09              
ATOM    980  CB  GLU A  65     118.120  66.936  76.609  1.00  5.09              
ATOM    981  HB1 GLU A  65     119.042  67.504  76.716  1.00  5.09              
ATOM    982  HB2 GLU A  65     118.263  66.274  75.753  1.00  5.09              
ATOM    983  CG  GLU A  65     117.917  66.089  77.873  1.00  5.09              
ATOM    984  HG1 GLU A  65     117.491  65.123  77.597  1.00  5.09              
ATOM    985  HG2 GLU A  65     117.204  66.596  78.524  1.00  5.09              
ATOM    986  CD  GLU A  65     119.241  65.895  78.633  1.00  5.09              
ATOM    987  OE1 GLU A  65     120.266  65.541  77.998  1.00  5.09              
ATOM    988  OE2 GLU A  65     119.277  66.226  79.838  1.00  5.09              
ATOM    989  C   GLU A  65     117.531  69.032  75.400  1.00  5.09              
ATOM    990  O   GLU A  65     117.594  70.192  75.800  1.00  5.09              
ATOM    991  N   SER A  66     117.920  68.667  74.179  1.00  5.10              
ATOM    992  H   SER A  66     117.761  67.714  73.890  1.00  5.10              
ATOM    993  CA  SER A  66     118.331  69.653  73.188  1.00  5.10              
ATOM    994  HA  SER A  66     118.878  70.448  73.696  1.00  5.10              
ATOM    995  CB  SER A  66     119.269  69.066  72.130  1.00  5.10              
ATOM    996  HB1 SER A  66     118.702  68.520  71.373  1.00  5.10              
ATOM    997  HB2 SER A  66     119.966  68.379  72.610  1.00  5.10              
ATOM    998  OG  SER A  66     120.018  70.111  71.532  1.00  5.10              
ATOM    999  HG  SER A  66     119.414  70.750  71.118  1.00  5.10              
ATOM   1000  C   SER A  66     117.095  70.258  72.534  1.00  5.10              
ATOM   1001  O   SER A  66     116.389  69.580  71.795  1.00  5.10              
ATOM   1002  N   ILE A  67     116.871  71.554  72.726  1.00  4.96              
ATOM   1003  H   ILE A  67     117.454  72.047  73.394  1.00  4.96              
ATOM   1004  CA  ILE A  67     116.223  72.337  71.672  1.00  4.96              
ATOM   1005  HA  ILE A  67     115.293  71.851  71.364  1.00  4.96              
ATOM   1006  CB  ILE A  67     115.884  73.752  72.207  1.00  4.96              
ATOM   1007  HB  ILE A  67     116.790  74.185  72.632  1.00  4.96              
ATOM   1008  CG2 ILE A  67     115.395  74.711  71.108  1.00  4.96              
ATOM   1009 1HG2 ILE A  67     115.188  75.685  71.536  1.00  4.96              
ATOM   1010 2HG2 ILE A  67     116.161  74.860  70.352  1.00  4.96              
ATOM   1011 3HG2 ILE A  67     114.489  74.323  70.639  1.00  4.96              
ATOM   1012  CG1 ILE A  67     114.824  73.630  73.331  1.00  4.96              
ATOM   1013 1HG1 ILE A  67     115.258  73.064  74.156  1.00  4.96              
ATOM   1014 2HG1 ILE A  67     113.968  73.073  72.945  1.00  4.96              
ATOM   1015  CD1 ILE A  67     114.303  74.955  73.906  1.00  4.96              
ATOM   1016  HD1 ILE A  67     113.772  74.764  74.839  1.00  4.96              
ATOM   1017  HD2 ILE A  67     115.135  75.632  74.096  1.00  4.96              
ATOM   1018  HD3 ILE A  67     113.610  75.421  73.205  1.00  4.96              
ATOM   1019  C   ILE A  67     117.162  72.361  70.454  1.00  4.96              
ATOM   1020  O   ILE A  67     118.386  72.331  70.606  1.00  4.96              
ATOM   1021  N   THR A  68     116.609  72.497  69.254  1.00  5.21              
ATOM   1022  H   THR A  68     115.596  72.459  69.191  1.00  5.21              
ATOM   1023  CA  THR A  68     117.330  73.050  68.095  1.00  5.21              
ATOM   1024  HA  THR A  68     118.231  73.552  68.434  1.00  5.21              
ATOM   1025  CB  THR A  68     117.748  71.988  67.063  1.00  5.21              
ATOM   1026  HB  THR A  68     118.217  72.495  66.219  1.00  5.21              
ATOM   1027  CG2 THR A  68     118.752  70.983  67.624  1.00  5.21              
ATOM   1028 1HG2 THR A  68     119.078  70.317  66.825  1.00  5.21              
ATOM   1029 2HG2 THR A  68     119.616  71.505  68.032  1.00  5.21              
ATOM   1030 3HG2 THR A  68     118.283  70.388  68.408  1.00  5.21              
ATOM   1031  OG1 THR A  68     116.653  71.247  66.584  1.00  5.21              
ATOM   1032  HG1 THR A  68     115.967  71.843  66.265  1.00  5.21              
ATOM   1033  C   THR A  68     116.457  74.108  67.431  1.00  5.21              
ATOM   1034  O   THR A  68     115.245  74.133  67.653  1.00  5.21              
ATOM   1035  N   GLN A  69     117.038  74.997  66.621  1.00  5.24              
ATOM   1036  H   GLN A  69     118.029  74.944  66.430  1.00  5.24              
ATOM   1037  CA  GLN A  69     116.228  76.007  65.943  1.00  5.24              
ATOM   1038  HA  GLN A  69     115.704  76.571  66.720  1.00  5.24              
ATOM   1039  CB  GLN A  69     117.086  77.029  65.174  1.00  5.24              
ATOM   1040  HB1 GLN A  69     117.714  77.569  65.880  1.00  5.24              
ATOM   1041  HB2 GLN A  69     116.409  77.761  64.732  1.00  5.24              
ATOM   1042  CG  GLN A  69     117.977  76.468  64.053  1.00  5.24              
ATOM   1043  HG1 GLN A  69     117.983  77.183  63.231  1.00  5.24              
ATOM   1044  HG2 GLN A  69     117.585  75.526  63.675  1.00  5.24              
ATOM   1045  CD  GLN A  69     119.415  76.272  64.510  1.00  5.24              
ATOM   1046  OE1 GLN A  69     119.864  75.169  64.773  1.00  5.24              
ATOM   1047  NE2 GLN A  69     120.176  77.340  64.629  1.00  5.24              
ATOM   1048 1HE2 GLN A  69     119.776  78.265  64.527  1.00  5.24              
ATOM   1049 2HE2 GLN A  69     121.125  77.202  64.910  1.00  5.24              
ATOM   1050  C   GLN A  69     115.160  75.381  65.043  1.00  5.24              
ATOM   1051  O   GLN A  69     115.401  74.347  64.421  1.00  5.24              
ATOM   1052  N   ARG A  70     114.002  76.048  64.949  1.00  5.26              
ATOM   1053  H   ARG A  70     113.931  76.890  65.507  1.00  5.26              
ATOM   1054  CA  ARG A  70     112.774  75.608  64.247  1.00  5.26              
ATOM   1055  HA  ARG A  70     112.152  76.494  64.136  1.00  5.26              
ATOM   1056  CB  ARG A  70     113.032  75.075  62.815  1.00  5.26              
ATOM   1057  HB1 ARG A  70     112.071  74.953  62.310  1.00  5.26              
ATOM   1058  HB2 ARG A  70     113.491  74.087  62.868  1.00  5.26              
ATOM   1059  CG  ARG A  70     113.906  76.006  61.960  1.00  5.26              
ATOM   1060  HG1 ARG A  70     114.853  76.190  62.465  1.00  5.26              
ATOM   1061  HG2 ARG A  70     113.392  76.960  61.829  1.00  5.26              
ATOM   1062  CD  ARG A  70     114.218  75.402  60.586  1.00  5.26              
ATOM   1063  HD1 ARG A  70     113.293  75.341  60.008  1.00  5.26              
ATOM   1064  HD2 ARG A  70     114.620  74.395  60.725  1.00  5.26              
ATOM   1065  NE  ARG A  70     115.215  76.235  59.885  1.00  5.26              
ATOM   1066  HE  ARG A  70     115.670  76.932  60.450  1.00  5.26              
ATOM   1067  CZ  ARG A  70     115.605  76.153  58.628  1.00  5.26              
ATOM   1068  NH1 ARG A  70     116.486  77.000  58.172  1.00  5.26              
ATOM   1069 1HH1 ARG A  70     116.846  77.724  58.770  1.00  5.26              
ATOM   1070 2HH1 ARG A  70     116.795  76.944  57.220  1.00  5.26              
ATOM   1071  NH2 ARG A  70     115.149  75.252  57.801  1.00  5.26              
ATOM   1072 1HH2 ARG A  70     114.485  74.577  58.138  1.00  5.26              
ATOM   1073 2HH2 ARG A  70     115.481  75.205  56.857  1.00  5.26              
ATOM   1074  C   ARG A  70     111.885  74.644  65.057  1.00  5.26              
ATOM   1075  O   ARG A  70     110.886  74.178  64.524  1.00  5.26              
ATOM   1076  N   ASP A  71     112.198  74.465  66.342  1.00  5.20              
ATOM   1077  H   ASP A  71     113.084  74.845  66.635  1.00  5.20              
ATOM   1078  CA  ASP A  71     111.493  73.704  67.390  1.00  5.20              
ATOM   1079  HA  ASP A  71     111.931  72.704  67.427  1.00  5.20              
ATOM   1080  CB  ASP A  71     111.835  74.406  68.729  1.00  5.20              
ATOM   1081  HB1 ASP A  71     111.164  75.256  68.843  1.00  5.20              
ATOM   1082  HB2 ASP A  71     112.846  74.813  68.671  1.00  5.20              
ATOM   1083  CG  ASP A  71     111.780  73.559  70.012  1.00  5.20              
ATOM   1084  OD1 ASP A  71     112.444  72.500  70.067  1.00  5.20              
ATOM   1085  OD2 ASP A  71     111.191  74.058  71.002  1.00  5.20              
ATOM   1086  C   ASP A  71     109.967  73.517  67.218  1.00  5.20              
ATOM   1087  O   ASP A  71     109.428  72.428  67.398  1.00  5.20              
ATOM   1088  N   LEU A  72     109.255  74.589  66.853  1.00  5.17              
ATOM   1089  H   LEU A  72     109.768  75.446  66.721  1.00  5.17              
ATOM   1090  CA  LEU A  72     107.790  74.651  66.901  1.00  5.17              
ATOM   1091  HA  LEU A  72     107.384  73.641  66.909  1.00  5.17              
ATOM   1092  CB  LEU A  72     107.415  75.376  68.220  1.00  5.17              
ATOM   1093  HB1 LEU A  72     106.335  75.506  68.266  1.00  5.17              
ATOM   1094  HB2 LEU A  72     107.857  76.374  68.187  1.00  5.17              
ATOM   1095  CG  LEU A  72     107.850  74.703  69.535  1.00  5.17              
ATOM   1096  HG  LEU A  72     108.924  74.547  69.540  1.00  5.17              
ATOM   1097  CD1 LEU A  72     107.501  75.627  70.702  1.00  5.17              
ATOM   1098 1HD1 LEU A  72     107.898  75.206  71.627  1.00  5.17              
ATOM   1099 2HD1 LEU A  72     107.962  76.601  70.542  1.00  5.17              
ATOM   1100 3HD1 LEU A  72     106.421  75.745  70.784  1.00  5.17              
ATOM   1101  CD2 LEU A  72     107.138  73.370  69.765  1.00  5.17              
ATOM   1102 1HD2 LEU A  72     107.447  72.653  69.006  1.00  5.17              
ATOM   1103 2HD2 LEU A  72     107.436  72.968  70.734  1.00  5.17              
ATOM   1104 3HD2 LEU A  72     106.058  73.507  69.737  1.00  5.17              
ATOM   1105  C   LEU A  72     107.160  75.375  65.694  1.00  5.17              
ATOM   1106  O   LEU A  72     106.124  76.031  65.836  1.00  5.17              
ATOM   1107  N   THR A  73     107.758  75.313  64.500  1.00  5.21              
ATOM   1108  H   THR A  73     108.600  74.749  64.412  1.00  5.21              
ATOM   1109  CA  THR A  73     107.198  75.935  63.276  1.00  5.21              
ATOM   1110  HA  THR A  73     106.854  76.931  63.542  1.00  5.21              
ATOM   1111  CB  THR A  73     108.261  76.132  62.171  1.00  5.21              
ATOM   1112  HB  THR A  73     107.796  76.666  61.342  1.00  5.21              
ATOM   1113  CG2 THR A  73     109.465  76.957  62.624  1.00  5.21              
ATOM   1114 1HG2 THR A  73     110.190  77.017  61.814  1.00  5.21              
ATOM   1115 2HG2 THR A  73     109.142  77.963  62.885  1.00  5.21              
ATOM   1116 3HG2 THR A  73     109.930  76.493  63.491  1.00  5.21              
ATOM   1117  OG1 THR A  73     108.746  74.907  61.677  1.00  5.21              
ATOM   1118  HG1 THR A  73     107.977  74.456  61.305  1.00  5.21              
ATOM   1119  C   THR A  73     105.952  75.211  62.724  1.00  5.21              
ATOM   1120  O   THR A  73     105.873  74.931  61.527  1.00  5.21              
ATOM   1121  N   CYS A  74     105.014  74.851  63.606  1.00  5.26              
ATOM   1122  H   CYS A  74     105.175  75.104  64.570  1.00  5.26              
ATOM   1123  CA  CYS A  74     103.819  74.048  63.325  1.00  5.26              
ATOM   1124  HA  CYS A  74     103.518  74.198  62.286  1.00  5.26              
ATOM   1125  CB  CYS A  74     104.141  72.553  63.548  1.00  5.26              
ATOM   1126  HB1 CYS A  74     103.287  71.964  63.207  1.00  5.26              
ATOM   1127  HB2 CYS A  74     104.259  72.368  64.615  1.00  5.26              
ATOM   1128  SG  CYS A  74     105.637  71.988  62.682  1.00  5.26              
ATOM   1129  HG  CYS A  74     105.441  72.739  61.588  1.00  5.26              
ATOM   1130  C   CYS A  74     102.588  74.409  64.182  1.00  5.26              
ATOM   1131  O   CYS A  74     101.603  73.674  64.185  1.00  5.26              
ATOM   1132  N   TYR A  75     102.698  75.460  65.002  1.00  5.15              
ATOM   1133  H   TYR A  75     103.529  76.020  64.932  1.00  5.15              
ATOM   1134  CA  TYR A  75     101.678  75.860  65.977  1.00  5.15              
ATOM   1135  HA  TYR A  75     100.694  75.697  65.531  1.00  5.15              
ATOM   1136  CB  TYR A  75     101.759  75.005  67.276  1.00  5.15              
ATOM   1137  HB1 TYR A  75     100.739  74.823  67.603  1.00  5.15              
ATOM   1138  HB2 TYR A  75     102.230  75.575  68.075  1.00  5.15              
ATOM   1139  CG  TYR A  75     102.488  73.666  67.220  1.00  5.15              
ATOM   1140  CD1 TYR A  75     103.885  73.625  67.403  1.00  5.15              
ATOM   1141  HD1 TYR A  75     104.426  74.545  67.566  1.00  5.15              
ATOM   1142  CE1 TYR A  75     104.576  72.398  67.349  1.00  5.15              
ATOM   1143  HE1 TYR A  75     105.648  72.369  67.465  1.00  5.15              
ATOM   1144  CZ  TYR A  75     103.868  71.201  67.115  1.00  5.15              
ATOM   1145  OH  TYR A  75     104.548  70.026  67.052  1.00  5.15              
ATOM   1146  HH  TYR A  75     105.494  70.184  67.082  1.00  5.15              
ATOM   1147  CE2 TYR A  75     102.471  71.239  66.929  1.00  5.15              
ATOM   1148  HE2 TYR A  75     101.944  70.323  66.712  1.00  5.15              
ATOM   1149  CD2 TYR A  75     101.781  72.468  66.985  1.00  5.15              
ATOM   1150  HD2 TYR A  75     100.713  72.498  66.798  1.00  5.15              
ATOM   1151  C   TYR A  75     101.820  77.372  66.251  1.00  5.15              
ATOM   1152  O   TYR A  75     102.487  77.800  67.203  1.00  5.15              
ATOM   1153  N   ALA A  76     101.322  78.200  65.334  1.00  5.08              
ATOM   1154  H   ALA A  76     100.800  77.789  64.557  1.00  5.08              
ATOM   1155  CA  ALA A  76     101.481  79.652  65.338  1.00  5.08              
ATOM   1156  HA  ALA A  76     102.504  79.896  65.627  1.00  5.08              
ATOM   1157  CB  ALA A  76     101.262  80.148  63.904  1.00  5.08              
ATOM   1158  HB1 ALA A  76     101.410  81.227  63.862  1.00  5.08              
ATOM   1159  HB2 ALA A  76     101.966  79.660  63.229  1.00  5.08              
ATOM   1160  HB3 ALA A  76     100.245  79.916  63.580  1.00  5.08              
ATOM   1161  C   ALA A  76     100.543  80.391  66.308  1.00  5.08              
ATOM   1162  O   ALA A  76     100.943  81.350  66.977  1.00  5.08              
ATOM   1163  N   GLU A  77      99.300  79.928  66.411  1.00  5.00              
ATOM   1164  H   GLU A  77      99.051  79.126  65.838  1.00  5.00              
ATOM   1165  CA  GLU A  77      98.229  80.551  67.191  1.00  5.00              
ATOM   1166  HA  GLU A  77      98.375  81.632  67.198  1.00  5.00              
ATOM   1167  CB  GLU A  77      96.870  80.238  66.533  1.00  5.00              
ATOM   1168  HB1 GLU A  77      96.070  80.648  67.153  1.00  5.00              
ATOM   1169  HB2 GLU A  77      96.735  79.158  66.474  1.00  5.00              
ATOM   1170  CG  GLU A  77      96.738  80.839  65.129  1.00  5.00              
ATOM   1171  HG1 GLU A  77      95.728  80.656  64.757  1.00  5.00              
ATOM   1172  HG2 GLU A  77      97.440  80.346  64.453  1.00  5.00              
ATOM   1173  CD  GLU A  77      97.004  82.346  65.150  1.00  5.00              
ATOM   1174  OE1 GLU A  77      96.342  83.087  65.924  1.00  5.00              
ATOM   1175  OE2 GLU A  77      97.900  82.832  64.420  1.00  5.00              
ATOM   1176  C   GLU A  77      98.256  80.110  68.645  1.00  5.00              
ATOM   1177  O   GLU A  77      97.294  79.609  69.209  1.00  5.00              
ATOM   1178  N   LEU A  78      99.417  80.268  69.252  1.00  5.00              
ATOM   1179  H   LEU A  78     100.147  80.722  68.716  1.00  5.00              
ATOM   1180  CA  LEU A  78      99.763  79.748  70.557  1.00  5.00              
ATOM   1181  HA  LEU A  78      99.084  78.942  70.842  1.00  5.00              
ATOM   1182  CB  LEU A  78     101.196  79.232  70.358  1.00  5.00              
ATOM   1183  HB1 LEU A  78     101.848  80.082  70.148  1.00  5.00              
ATOM   1184  HB2 LEU A  78     101.211  78.582  69.480  1.00  5.00              
ATOM   1185  CG  LEU A  78     101.781  78.448  71.526  1.00  5.00              
ATOM   1186  HG  LEU A  78     101.722  79.033  72.444  1.00  5.00              
ATOM   1187  CD1 LEU A  78     101.061  77.125  71.723  1.00  5.00              
ATOM   1188 1HD1 LEU A  78     101.542  76.600  72.538  1.00  5.00              
ATOM   1189 2HD1 LEU A  78     100.020  77.296  71.990  1.00  5.00              
ATOM   1190 3HD1 LEU A  78     101.104  76.528  70.811  1.00  5.00              
ATOM   1191  CD2 LEU A  78     103.243  78.146  71.210  1.00  5.00              
ATOM   1192 1HD2 LEU A  78     103.615  77.394  71.897  1.00  5.00              
ATOM   1193 2HD2 LEU A  78     103.334  77.761  70.193  1.00  5.00              
ATOM   1194 3HD2 LEU A  78     103.826  79.059  71.319  1.00  5.00              
ATOM   1195  C   LEU A  78      99.702  80.896  71.559  1.00  5.00              
ATOM   1196  O   LEU A  78     100.238  81.979  71.312  1.00  5.00              
ATOM   1197  N   ARG A  79      99.063  80.662  72.702  1.00  4.80              
ATOM   1198  H   ARG A  79      98.561  79.782  72.791  1.00  4.80              
ATOM   1199  CA  ARG A  79      98.946  81.641  73.791  1.00  4.80              
ATOM   1200  HA  ARG A  79      99.544  82.521  73.552  1.00  4.80              
ATOM   1201  CB  ARG A  79      97.492  82.123  73.955  1.00  4.80              
ATOM   1202  HB1 ARG A  79      97.454  82.836  74.781  1.00  4.80              
ATOM   1203  HB2 ARG A  79      96.852  81.277  74.204  1.00  4.80              
ATOM   1204  CG  ARG A  79      96.968  82.806  72.680  1.00  4.80              
ATOM   1205  HG1 ARG A  79      96.977  82.085  71.863  1.00  4.80              
ATOM   1206  HG2 ARG A  79      97.623  83.635  72.408  1.00  4.80              
ATOM   1207  CD  ARG A  79      95.529  83.318  72.826  1.00  4.80              
ATOM   1208  HD1 ARG A  79      94.911  82.524  73.249  1.00  4.80              
ATOM   1209  HD2 ARG A  79      95.163  83.546  71.824  1.00  4.80              
ATOM   1210  NE  ARG A  79      95.434  84.531  73.666  1.00  4.80              
ATOM   1211  HE  ARG A  79      96.205  84.739  74.299  1.00  4.80              
ATOM   1212  CZ  ARG A  79      94.455  85.415  73.692  1.00  4.80              
ATOM   1213  NH1 ARG A  79      94.554  86.498  74.400  1.00  4.80              
ATOM   1214 1HH1 ARG A  79      95.431  86.627  74.917  1.00  4.80              
ATOM   1215 2HH1 ARG A  79      93.856  87.208  74.409  1.00  4.80              
ATOM   1216  NH2 ARG A  79      93.365  85.243  73.000  1.00  4.80              
ATOM   1217 1HH2 ARG A  79      93.286  84.415  72.438  1.00  4.80              
ATOM   1218 2HH2 ARG A  79      92.610  85.893  73.086  1.00  4.80              
ATOM   1219  C   ARG A  79      99.508  81.102  75.089  1.00  4.80              
ATOM   1220  O   ARG A  79     100.238  81.869  75.736  1.00  4.80              
ATOM   1221  N   THR A  80      99.255  79.815  75.408  1.00  4.37              
ATOM   1222  H   THR A  80      98.664  79.245  74.810  1.00  4.37              
ATOM   1223  CA  THR A  80      99.605  79.333  76.765  1.00  4.37              
ATOM   1224  HA  THR A  80     100.169  80.110  77.282  1.00  4.37              
ATOM   1225  CB  THR A  80      98.356  79.112  77.628  1.00  4.37              
ATOM   1226  HB  THR A  80      97.782  78.281  77.220  1.00  4.37              
ATOM   1227  CG2 THR A  80      98.677  78.840  79.099  1.00  4.37              
ATOM   1228 1HG2 THR A  80      97.750  78.784  79.671  1.00  4.37              
ATOM   1229 2HG2 THR A  80      99.207  77.894  79.190  1.00  4.37              
ATOM   1230 3HG2 THR A  80      99.299  79.642  79.502  1.00  4.37              
ATOM   1231  OG1 THR A  80      97.552  80.274  77.620  1.00  4.37              
ATOM   1232  HG1 THR A  80      98.052  80.994  78.020  1.00  4.37              
ATOM   1233  C   THR A  80     100.556  78.143  76.714  1.00  4.37              
ATOM   1234  O   THR A  80     100.140  76.986  76.890  1.00  4.37              
ATOM   1235  N   LEU A  81     101.835  78.465  76.440  1.00  4.41              
ATOM   1236  H   LEU A  81     102.130  79.435  76.474  1.00  4.41              
ATOM   1237  CA  LEU A  81     102.843  77.436  76.202  1.00  4.41              
ATOM   1238  HA  LEU A  81     102.323  76.534  75.874  1.00  4.41              
ATOM   1239  CB  LEU A  81     103.840  77.814  75.092  1.00  4.41              
ATOM   1240  HB1 LEU A  81     104.377  78.709  75.401  1.00  4.41              
ATOM   1241  HB2 LEU A  81     103.293  78.025  74.176  1.00  4.41              
ATOM   1242  CG  LEU A  81     104.882  76.701  74.831  1.00  4.41              
ATOM   1243  HG  LEU A  81     105.389  76.464  75.763  1.00  4.41              
ATOM   1244  CD1 LEU A  81     104.277  75.399  74.290  1.00  4.41              
ATOM   1245 1HD1 LEU A  81     105.069  74.682  74.074  1.00  4.41              
ATOM   1246 2HD1 LEU A  81     103.603  74.955  75.022  1.00  4.41              
ATOM   1247 3HD1 LEU A  81     103.724  75.601  73.375  1.00  4.41              
ATOM   1248  CD2 LEU A  81     105.956  77.174  73.852  1.00  4.41              
ATOM   1249 1HD2 LEU A  81     106.739  76.423  73.763  1.00  4.41              
ATOM   1250 2HD2 LEU A  81     105.537  77.356  72.868  1.00  4.41              
ATOM   1251 3HD2 LEU A  81     106.408  78.098  74.210  1.00  4.41              
ATOM   1252  C   LEU A  81     103.574  77.117  77.498  1.00  4.41              
ATOM   1253  O   LEU A  81     104.368  77.904  78.036  1.00  4.41              
ATOM   1254  N   LYS A  82     103.301  75.925  78.020  1.00  4.46              
ATOM   1255  H   LYS A  82     102.574  75.350  77.596  1.00  4.46              
ATOM   1256  CA  LYS A  82     103.791  75.671  79.385  1.00  4.46              
ATOM   1257  HA  LYS A  82     103.651  76.584  79.963  1.00  4.46              
ATOM   1258  CB  LYS A  82     102.915  74.607  80.025  1.00  4.46              
ATOM   1259  HB1 LYS A  82     103.306  74.388  81.014  1.00  4.46              
ATOM   1260  HB2 LYS A  82     102.943  73.694  79.427  1.00  4.46              
ATOM   1261  CG  LYS A  82     101.471  75.137  80.121  1.00  4.46              
ATOM   1262  HG1 LYS A  82     100.818  74.393  79.677  1.00  4.46              
ATOM   1263  HG2 LYS A  82     101.327  76.048  79.540  1.00  4.46              
ATOM   1264  CD  LYS A  82     101.054  75.451  81.563  1.00  4.46              
ATOM   1265  HD1 LYS A  82     101.681  76.258  81.950  1.00  4.46              
ATOM   1266  HD2 LYS A  82     101.199  74.572  82.190  1.00  4.46              
ATOM   1267  CE  LYS A  82      99.585  75.880  81.625  1.00  4.46              
ATOM   1268  HE1 LYS A  82      99.468  76.826  81.090  1.00  4.46              
ATOM   1269  HE2 LYS A  82      99.319  76.045  82.671  1.00  4.46              
ATOM   1270  NZ  LYS A  82      98.703  74.844  81.038  1.00  4.46              
ATOM   1271  HZ1 LYS A  82      97.730  74.989  81.285  1.00  4.46              
ATOM   1272  HZ2 LYS A  82      98.777  74.833  80.028  1.00  4.46              
ATOM   1273  HZ3 LYS A  82      98.996  73.914  81.343  1.00  4.46              
ATOM   1274  C   LYS A  82     105.289  75.375  79.469  1.00  4.46              
ATOM   1275  O   LYS A  82     105.962  75.774  80.404  1.00  4.46              
ATOM   1276  N   LEU A  83     105.800  74.721  78.437  1.00  4.87              
ATOM   1277  H   LEU A  83     105.132  74.481  77.725  1.00  4.87              
ATOM   1278  CA  LEU A  83     107.173  74.275  78.218  1.00  4.87              
ATOM   1279  HA  LEU A  83     107.025  73.453  77.521  1.00  4.87              
ATOM   1280  CB  LEU A  83     107.984  75.334  77.436  1.00  4.87              
ATOM   1281  HB1 LEU A  83     108.421  76.049  78.134  1.00  4.87              
ATOM   1282  HB2 LEU A  83     107.315  75.899  76.788  1.00  4.87              
ATOM   1283  CG  LEU A  83     109.088  74.716  76.550  1.00  4.87              
ATOM   1284  HG  LEU A  83     109.688  74.026  77.144  1.00  4.87              
ATOM   1285  CD1 LEU A  83     108.516  73.956  75.347  1.00  4.87              
ATOM   1286 1HD1 LEU A  83     109.322  73.634  74.688  1.00  4.87              
ATOM   1287 2HD1 LEU A  83     107.959  73.077  75.667  1.00  4.87              
ATOM   1288 3HD1 LEU A  83     107.855  74.607  74.776  1.00  4.87              
ATOM   1289  CD2 LEU A  83     110.007  75.809  76.005  1.00  4.87              
ATOM   1290 1HD2 LEU A  83     110.817  75.362  75.430  1.00  4.87              
ATOM   1291 2HD2 LEU A  83     109.442  76.479  75.356  1.00  4.87              
ATOM   1292 3HD2 LEU A  83     110.428  76.391  76.826  1.00  4.87              
ATOM   1293  C   LEU A  83     107.923  73.587  79.352  1.00  4.87              
ATOM   1294  O   LEU A  83     107.842  72.367  79.489  1.00  4.87              
ATOM   1295  N   GLN A  84     108.779  74.305  80.080  1.00  4.80              
ATOM   1296  H   GLN A  84     108.750  75.318  80.009  1.00  4.80              
ATOM   1297  CA  GLN A  84     109.909  73.644  80.741  1.00  4.80              
ATOM   1298  HA  GLN A  84     110.087  72.730  80.190  1.00  4.80              
ATOM   1299  CB  GLN A  84     111.227  74.448  80.590  1.00  4.80              
ATOM   1300  HB1 GLN A  84     111.945  74.060  81.298  1.00  4.80              
ATOM   1301  HB2 GLN A  84     111.080  75.490  80.838  1.00  4.80              
ATOM   1302  CG  GLN A  84     111.893  74.367  79.203  1.00  4.80              
ATOM   1303  HG1 GLN A  84     111.336  74.983  78.503  1.00  4.80              
ATOM   1304  HG2 GLN A  84     111.867  73.340  78.850  1.00  4.80              
ATOM   1305  CD  GLN A  84     113.349  74.851  79.220  1.00  4.80              
ATOM   1306  OE1 GLN A  84     113.670  75.907  79.738  1.00  4.80              
ATOM   1307  NE2 GLN A  84     114.299  74.110  78.679  1.00  4.80              
ATOM   1308 1HE2 GLN A  84     114.171  73.164  78.370  1.00  4.80              
ATOM   1309 2HE2 GLN A  84     115.242  74.447  78.812  1.00  4.80              
ATOM   1310  C   GLN A  84     109.610  73.138  82.161  1.00  4.80              
ATOM   1311  O   GLN A  84     110.502  73.118  82.998  1.00  4.80              
ATOM   1312  N   LYS A  85     108.374  72.687  82.411  1.00  4.83              
ATOM   1313  H   LYS A  85     107.715  72.764  81.644  1.00  4.83              
ATOM   1314  CA  LYS A  85     107.964  71.869  83.568  1.00  4.83              
ATOM   1315  HA  LYS A  85     108.195  72.378  84.482  1.00  4.83              
ATOM   1316  CB  LYS A  85     106.442  71.691  83.571  1.00  4.83              
ATOM   1317  HB1 LYS A  85     106.188  70.751  84.061  1.00  4.83              
ATOM   1318  HB2 LYS A  85     106.097  71.669  82.540  1.00  4.83              
ATOM   1319  CG  LYS A  85     105.735  72.801  84.346  1.00  4.83              
ATOM   1320  HG1 LYS A  85     105.953  73.745  83.858  1.00  4.83              
ATOM   1321  HG2 LYS A  85     106.128  72.832  85.363  1.00  4.83              
ATOM   1322  CD  LYS A  85     104.221  72.556  84.424  1.00  4.83              
ATOM   1323  HD1 LYS A  85     103.786  73.271  85.124  1.00  4.83              
ATOM   1324  HD2 LYS A  85     104.049  71.547  84.802  1.00  4.83              
ATOM   1325  CE  LYS A  85     103.549  72.737  83.059  1.00  4.83              
ATOM   1326  HE1 LYS A  85     104.253  72.463  82.270  1.00  4.83              
ATOM   1327  HE2 LYS A  85     103.329  73.803  82.939  1.00  4.83              
ATOM   1328  NZ  LYS A  85     102.325  71.911  82.914  1.00  4.83              
ATOM   1329  HZ1 LYS A  85     102.527  70.920  82.985  1.00  4.83              
ATOM   1330  HZ2 LYS A  85     101.585  72.180  83.541  1.00  4.83              
ATOM   1331  HZ3 LYS A  85     101.928  71.990  81.973  1.00  4.83              
ATOM   1332  C   LYS A  85     108.632  70.478  83.580  1.00  4.83              
ATOM   1333  O   LYS A  85     108.124  69.508  82.979  1.00  4.83              
ATOM   1334  N   ASN A  86     109.773  70.408  84.275  1.00  4.85              
ATOM   1335  H   ASN A  86     110.076  71.270  84.728  1.00  4.85              
ATOM   1336  CA  ASN A  86     110.707  69.276  84.376  1.00  4.85              
ATOM   1337  HA  ASN A  86     111.549  69.588  84.988  1.00  4.85              
ATOM   1338  CB  ASN A  86     110.069  68.122  85.175  1.00  4.85              
ATOM   1339  HB1 ASN A  86     110.735  67.259  85.159  1.00  4.85              
ATOM   1340  HB2 ASN A  86     109.116  67.827  84.743  1.00  4.85              
ATOM   1341  CG  ASN A  86     109.893  68.522  86.630  1.00  4.85              
ATOM   1342  OD1 ASN A  86     110.831  68.594  87.400  1.00  4.85              
ATOM   1343  ND2 ASN A  86     108.695  68.835  87.065  1.00  4.85              
ATOM   1344 1HD2 ASN A  86     107.909  68.825  86.446  1.00  4.85              
ATOM   1345 2HD2 ASN A  86     108.659  69.161  88.016  1.00  4.85              
ATOM   1346  C   ASN A  86     111.385  68.861  83.040  1.00  4.85              
ATOM   1347  O   ASN A  86     112.093  67.865  82.992  1.00  4.85              
ATOM   1348  N   LYS A  87     111.225  69.631  81.950  1.00  4.76              
ATOM   1349  H   LYS A  87     110.646  70.445  82.085  1.00  4.76              
ATOM   1350  CA  LYS A  87     111.585  69.257  80.554  1.00  4.76              
ATOM   1351  HA  LYS A  87     111.086  68.320  80.324  1.00  4.76              
ATOM   1352  CB  LYS A  87     111.021  70.349  79.609  1.00  4.76              
ATOM   1353  HB1 LYS A  87     111.571  71.267  79.807  1.00  4.76              
ATOM   1354  HB2 LYS A  87     109.986  70.511  79.915  1.00  4.76              
ATOM   1355  CG  LYS A  87     110.975  70.137  78.067  1.00  4.76              
ATOM   1356  HG1 LYS A  87     110.098  70.687  77.721  1.00  4.76              
ATOM   1357  HG2 LYS A  87     110.788  69.084  77.853  1.00  4.76              
ATOM   1358  CD  LYS A  87     112.176  70.632  77.212  1.00  4.76              
ATOM   1359  HD1 LYS A  87     112.928  69.844  77.159  1.00  4.76              
ATOM   1360  HD2 LYS A  87     112.636  71.504  77.675  1.00  4.76              
ATOM   1361  CE  LYS A  87     111.730  71.008  75.776  1.00  4.76              
ATOM   1362  HE1 LYS A  87     111.118  71.913  75.822  1.00  4.76              
ATOM   1363  HE2 LYS A  87     111.092  70.207  75.393  1.00  4.76              
ATOM   1364  NZ  LYS A  87     112.857  71.215  74.819  1.00  4.76              
ATOM   1365  HZ1 LYS A  87     112.523  71.300  73.860  1.00  4.76              
ATOM   1366  HZ2 LYS A  87     113.400  72.039  75.038  1.00  4.76              
ATOM   1367  HZ3 LYS A  87     113.506  70.426  74.837  1.00  4.76              
ATOM   1368  C   LYS A  87     113.067  69.033  80.198  1.00  4.76              
ATOM   1369  O   LYS A  87     113.357  68.437  79.160  1.00  4.76              
ATOM   1370  N   LEU A  88     113.963  69.583  81.022  1.00  6.18              
ATOM   1371  H   LEU A  88     113.571  69.934  81.879  1.00  6.18              
ATOM   1372  CA  LEU A  88     115.435  69.617  80.915  1.00  6.18              
ATOM   1373  HA  LEU A  88     115.776  69.973  81.888  1.00  6.18              
ATOM   1374  CB  LEU A  88     116.010  68.180  80.786  1.00  6.18              
ATOM   1375  HB1 LEU A  88     117.097  68.230  80.830  1.00  6.18              
ATOM   1376  HB2 LEU A  88     115.751  67.792  79.802  1.00  6.18              
ATOM   1377  CG  LEU A  88     115.569  67.145  81.841  1.00  6.18              
ATOM   1378  HG  LEU A  88     114.515  66.907  81.700  1.00  6.18              
ATOM   1379  CD1 LEU A  88     116.393  65.872  81.666  1.00  6.18              
ATOM   1380 1HD1 LEU A  88     115.999  65.084  82.308  1.00  6.18              
ATOM   1381 2HD1 LEU A  88     116.343  65.534  80.633  1.00  6.18              
ATOM   1382 3HD1 LEU A  88     117.440  66.051  81.906  1.00  6.18              
ATOM   1383  CD2 LEU A  88     115.790  67.634  83.276  1.00  6.18              
ATOM   1384 1HD2 LEU A  88     115.529  66.832  83.968  1.00  6.18              
ATOM   1385 2HD2 LEU A  88     116.834  67.910  83.420  1.00  6.18              
ATOM   1386 3HD2 LEU A  88     115.139  68.478  83.491  1.00  6.18              
ATOM   1387  C   LEU A  88     116.105  70.590  79.924  1.00  6.18              
ATOM   1388  O   LEU A  88     115.436  71.204  79.088  1.00  6.18              
ATOM   1389  N   ARG A  89     117.436  70.696  80.114  1.00  6.19              
ATOM   1390  H   ARG A  89     117.752  70.252  80.963  1.00  6.19              
ATOM   1391  CA  ARG A  89     118.550  70.989  79.189  1.00  6.19              
ATOM   1392  HA  ARG A  89     119.277  71.433  79.865  1.00  6.19              
ATOM   1393  CB  ARG A  89     119.226  69.673  78.755  1.00  6.19              
ATOM   1394  HB1 ARG A  89     118.985  69.457  77.723  1.00  6.19              
ATOM   1395  HB2 ARG A  89     118.850  68.851  79.365  1.00  6.19              
ATOM   1396  CG  ARG A  89     120.755  69.722  78.925  1.00  6.19              
ATOM   1397  HG1 ARG A  89     121.009  70.019  79.944  1.00  6.19              
ATOM   1398  HG2 ARG A  89     121.189  70.435  78.227  1.00  6.19              
ATOM   1399  CD  ARG A  89     121.340  68.341  78.658  1.00  6.19              
ATOM   1400  HD1 ARG A  89     120.929  67.951  77.727  1.00  6.19              
ATOM   1401  HD2 ARG A  89     121.057  67.689  79.484  1.00  6.19              
ATOM   1402  NE  ARG A  89     122.800  68.349  78.557  1.00  6.19              
ATOM   1403  HE  ARG A  89     123.251  69.243  78.500  1.00  6.19              
ATOM   1404  CZ  ARG A  89     123.533  67.259  78.439  1.00  6.19              
ATOM   1405  NH1 ARG A  89     124.827  67.374  78.373  1.00  6.19              
ATOM   1406 1HH1 ARG A  89     125.251  68.281  78.420  1.00  6.19              
ATOM   1407 2HH1 ARG A  89     125.382  66.550  78.261  1.00  6.19              
ATOM   1408  NH2 ARG A  89     123.030  66.059  78.372  1.00  6.19              
ATOM   1409 1HH2 ARG A  89     122.007  65.933  78.368  1.00  6.19              
ATOM   1410 2HH2 ARG A  89     123.595  65.242  78.290  1.00  6.19              
ATOM   1411  C   ARG A  89     118.471  72.146  78.181  1.00  6.19              
ATOM   1412  O   ARG A  89     117.849  73.182  78.413  1.00  6.19              
ATOM   1413  N   THR A  90     119.381  72.048  77.217  1.00  5.31              
ATOM   1414  H   THR A  90     119.723  71.117  77.054  1.00  5.31              
ATOM   1415  CA  THR A  90     120.036  73.105  76.443  1.00  5.31              
ATOM   1416  HA  THR A  90     120.496  73.808  77.135  1.00  5.31              
ATOM   1417  CB  THR A  90     121.153  72.438  75.619  1.00  5.31              
ATOM   1418  HB  THR A  90     120.786  71.484  75.235  1.00  5.31              
ATOM   1419  CG2 THR A  90     121.674  73.234  74.422  1.00  5.31              
ATOM   1420 1HG2 THR A  90     120.970  73.133  73.595  1.00  5.31              
ATOM   1421 2HG2 THR A  90     121.763  74.285  74.672  1.00  5.31              
ATOM   1422 3HG2 THR A  90     122.637  72.835  74.100  1.00  5.31              
ATOM   1423  OG1 THR A  90     122.240  72.172  76.483  1.00  5.31              
ATOM   1424  HG1 THR A  90     122.607  73.021  76.769  1.00  5.31              
ATOM   1425  C   THR A  90     119.082  73.872  75.544  1.00  5.31              
ATOM   1426  O   THR A  90     118.302  73.311  74.773  1.00  5.31              
ATOM   1427  N   ILE A  91     119.248  75.192  75.587  1.00  5.68              
ATOM   1428  H   ILE A  91     119.932  75.577  76.219  1.00  5.68              
ATOM   1429  CA  ILE A  91     118.528  76.126  74.731  1.00  5.68              
ATOM   1430  HA  ILE A  91     117.747  75.566  74.216  1.00  5.68              
ATOM   1431  CB  ILE A  91     117.770  77.176  75.560  1.00  5.68              
ATOM   1432  HB  ILE A  91     117.100  77.706  74.884  1.00  5.68              
ATOM   1433  CG2 ILE A  91     116.879  76.478  76.612  1.00  5.68              
ATOM   1434 1HG2 ILE A  91     116.347  77.218  77.199  1.00  5.68              
ATOM   1435 2HG2 ILE A  91     116.152  75.836  76.119  1.00  5.68              
ATOM   1436 3HG2 ILE A  91     117.455  75.869  77.301  1.00  5.68              
ATOM   1437  CG1 ILE A  91     118.695  78.205  76.226  1.00  5.68              
ATOM   1438 1HG1 ILE A  91     119.539  77.705  76.684  1.00  5.68              
ATOM   1439 2HG1 ILE A  91     118.145  78.717  77.010  1.00  5.68              
ATOM   1440  CD1 ILE A  91     119.231  79.257  75.260  1.00  5.68              
ATOM   1441  HD1 ILE A  91     120.258  79.009  74.995  1.00  5.68              
ATOM   1442  HD2 ILE A  91     118.631  79.292  74.354  1.00  5.68              
ATOM   1443  HD3 ILE A  91     119.204  80.232  75.744  1.00  5.68              
ATOM   1444  C   ILE A  91     119.468  76.629  73.648  1.00  5.68              
ATOM   1445  O   ILE A  91     120.685  76.743  73.822  1.00  5.68              
ATOM   1446  N   HIS A  92     118.882  76.858  72.487  1.00  5.50              
ATOM   1447  H   HIS A  92     117.876  76.808  72.451  1.00  5.50              
ATOM   1448  CA  HIS A  92     119.577  77.010  71.216  1.00  5.50              
ATOM   1449  HA  HIS A  92     120.656  76.947  71.358  1.00  5.50              
ATOM   1450  CB  HIS A  92     119.136  75.836  70.318  1.00  5.50              
ATOM   1451  HB1 HIS A  92     118.194  76.085  69.829  1.00  5.50              
ATOM   1452  HB2 HIS A  92     118.951  74.964  70.948  1.00  5.50              
ATOM   1453  CG  HIS A  92     120.131  75.406  69.268  1.00  5.50              
ATOM   1454  ND1 HIS A  92     120.550  76.174  68.183  1.00  5.50              
ATOM   1455  CE1 HIS A  92     121.282  75.354  67.413  1.00  5.50              
ATOM   1456  HE1 HIS A  92     121.714  75.625  66.458  1.00  5.50              
ATOM   1457  NE2 HIS A  92     121.349  74.129  67.956  1.00  5.50              
ATOM   1458  HE2 HIS A  92     121.758  73.314  67.514  1.00  5.50              
ATOM   1459  CD2 HIS A  92     120.648  74.149  69.139  1.00  5.50              
ATOM   1460  HD2 HIS A  92     120.463  73.309  69.798  1.00  5.50              
ATOM   1461  C   HIS A  92     119.252  78.407  70.677  1.00  5.50              
ATOM   1462  O   HIS A  92     118.911  79.309  71.447  1.00  5.50              
ATOM   1463  N   LYS A  93     119.402  78.615  69.376  1.00  5.58              
ATOM   1464  H   LYS A  93     119.620  77.818  68.787  1.00  5.58              
ATOM   1465  CA  LYS A  93     119.059  79.868  68.705  1.00  5.58              
ATOM   1466  HA  LYS A  93     119.144  80.709  69.393  1.00  5.58              
ATOM   1467  CB  LYS A  93     120.040  80.081  67.534  1.00  5.58              
ATOM   1468  HB1 LYS A  93     120.005  81.129  67.252  1.00  5.58              
ATOM   1469  HB2 LYS A  93     119.704  79.485  66.685  1.00  5.58              
ATOM   1470  CG  LYS A  93     121.520  79.737  67.778  1.00  5.58              
ATOM   1471  HG1 LYS A  93     122.088  80.022  66.891  1.00  5.58              
ATOM   1472  HG2 LYS A  93     121.624  78.660  67.900  1.00  5.58              
ATOM   1473  CD  LYS A  93     122.123  80.443  68.998  1.00  5.58              
ATOM   1474  HD1 LYS A  93     121.528  80.215  69.882  1.00  5.58              
ATOM   1475  HD2 LYS A  93     122.117  81.522  68.832  1.00  5.58              
ATOM   1476  CE  LYS A  93     123.554  79.940  69.212  1.00  5.58              
ATOM   1477  HE1 LYS A  93     124.176  80.274  68.375  1.00  5.58              
ATOM   1478  HE2 LYS A  93     123.540  78.845  69.206  1.00  5.58              
ATOM   1479  NZ  LYS A  93     124.099  80.426  70.501  1.00  5.58              
ATOM   1480  HZ1 LYS A  93     125.057  80.129  70.626  1.00  5.58              
ATOM   1481  HZ2 LYS A  93     124.060  81.434  70.534  1.00  5.58              
ATOM   1482  HZ3 LYS A  93     123.535  80.065  71.272  1.00  5.58              
ATOM   1483  C   LYS A  93     117.600  79.816  68.225  1.00  5.58              
ATOM   1484  O   LYS A  93     117.091  78.722  68.003  1.00  5.58              
ATOM   1485  N   GLU A  94     116.928  80.960  68.092  1.00  5.09              
ATOM   1486  H   GLU A  94     117.435  81.822  68.274  1.00  5.09              
ATOM   1487  CA  GLU A  94     115.595  81.104  67.465  1.00  5.09              
ATOM   1488  HA  GLU A  94     115.197  82.045  67.845  1.00  5.09              
ATOM   1489  CB  GLU A  94     115.726  81.286  65.933  1.00  5.09              
ATOM   1490  HB1 GLU A  94     114.735  81.465  65.524  1.00  5.09              
ATOM   1491  HB2 GLU A  94     116.096  80.362  65.488  1.00  5.09              
ATOM   1492  CG  GLU A  94     116.580  82.474  65.470  1.00  5.09              
ATOM   1493  HG1 GLU A  94     116.279  83.368  66.024  1.00  5.09              
ATOM   1494  HG2 GLU A  94     116.373  82.656  64.413  1.00  5.09              
ATOM   1495  CD  GLU A  94     118.077  82.209  65.637  1.00  5.09              
ATOM   1496  OE1 GLU A  94     118.547  81.169  65.112  1.00  5.09              
ATOM   1497  OE2 GLU A  94     118.728  83.006  66.352  1.00  5.09              
ATOM   1498  C   GLU A  94     114.487  80.064  67.795  1.00  5.09              
ATOM   1499  O   GLU A  94     113.599  79.798  66.981  1.00  5.09              
ATOM   1500  N   ALA A  95     114.500  79.476  68.994  1.00  5.06              
ATOM   1501  H   ALA A  95     115.251  79.723  69.618  1.00  5.06              
ATOM   1502  CA  ALA A  95     113.612  78.373  69.379  1.00  5.06              
ATOM   1503  HA  ALA A  95     113.855  77.503  68.766  1.00  5.06              
ATOM   1504  CB  ALA A  95     113.899  78.033  70.843  1.00  5.06              
ATOM   1505  HB1 ALA A  95     113.348  77.131  71.116  1.00  5.06              
ATOM   1506  HB2 ALA A  95     114.967  77.866  70.983  1.00  5.06              
ATOM   1507  HB3 ALA A  95     113.564  78.855  71.475  1.00  5.06              
ATOM   1508  C   ALA A  95     112.120  78.666  69.189  1.00  5.06              
ATOM   1509  O   ALA A  95     111.332  77.768  68.902  1.00  5.06              
ATOM   1510  N   PHE A  96     111.732  79.935  69.314  1.00  5.01              
ATOM   1511  H   PHE A  96     112.440  80.619  69.537  1.00  5.01              
ATOM   1512  CA  PHE A  96     110.334  80.356  69.337  1.00  5.01              
ATOM   1513  HA  PHE A  96     109.705  79.498  69.094  1.00  5.01              
ATOM   1514  CB  PHE A  96     109.976  80.773  70.775  1.00  5.01              
ATOM   1515  HB1 PHE A  96     108.890  80.841  70.841  1.00  5.01              
ATOM   1516  HB2 PHE A  96     110.398  81.761  70.957  1.00  5.01              
ATOM   1517  CG  PHE A  96     110.454  79.822  71.875  1.00  5.01              
ATOM   1518  CD1 PHE A  96     111.154  80.317  72.992  1.00  5.01              
ATOM   1519  HD1 PHE A  96     111.352  81.369  73.092  1.00  5.01              
ATOM   1520  CE1 PHE A  96     111.627  79.444  73.985  1.00  5.01              
ATOM   1521  HE1 PHE A  96     112.140  79.845  74.848  1.00  5.01              
ATOM   1522  CZ  PHE A  96     111.463  78.057  73.838  1.00  5.01              
ATOM   1523  HZ  PHE A  96     111.864  77.384  74.581  1.00  5.01              
ATOM   1524  CE2 PHE A  96     110.778  77.549  72.722  1.00  5.01              
ATOM   1525  HE2 PHE A  96     110.659  76.479  72.588  1.00  5.01              
ATOM   1526  CD2 PHE A  96     110.247  78.432  71.767  1.00  5.01              
ATOM   1527  HD2 PHE A  96     109.726  78.029  70.912  1.00  5.01              
ATOM   1528  C   PHE A  96     110.020  81.388  68.240  1.00  5.01              
ATOM   1529  O   PHE A  96     109.167  82.255  68.407  1.00  5.01              
ATOM   1530  N   HIS A  97     110.721  81.324  67.103  1.00  5.09              
ATOM   1531  H   HIS A  97     111.444  80.614  67.037  1.00  5.09              
ATOM   1532  CA  HIS A  97     110.609  82.299  66.004  1.00  5.09              
ATOM   1533  HA  HIS A  97     110.854  83.275  66.418  1.00  5.09              
ATOM   1534  CB  HIS A  97     111.676  81.963  64.951  1.00  5.09              
ATOM   1535  HB1 HIS A  97     111.251  81.316  64.182  1.00  5.09              
ATOM   1536  HB2 HIS A  97     112.489  81.418  65.419  1.00  5.09              
ATOM   1537  CG  HIS A  97     112.290  83.179  64.316  1.00  5.09              
ATOM   1538  ND1 HIS A  97     113.046  84.134  64.998  1.00  5.09              
ATOM   1539  CE1 HIS A  97     113.461  85.005  64.065  1.00  5.09              
ATOM   1540  HE1 HIS A  97     114.095  85.862  64.259  1.00  5.09              
ATOM   1541  NE2 HIS A  97     113.000  84.651  62.854  1.00  5.09              
ATOM   1542  HE2 HIS A  97     113.198  85.136  61.990  1.00  5.09              
ATOM   1543  CD2 HIS A  97     112.259  83.499  62.992  1.00  5.09              
ATOM   1544  HD2 HIS A  97     111.763  82.938  62.212  1.00  5.09              
ATOM   1545  C   HIS A  97     109.235  82.420  65.329  1.00  5.09              
ATOM   1546  O   HIS A  97     108.902  83.462  64.767  1.00  5.09              
ATOM   1547  N   SER A  98     108.436  81.354  65.359  1.00  5.09              
ATOM   1548  H   SER A  98     108.776  80.511  65.802  1.00  5.09              
ATOM   1549  CA  SER A  98     107.098  81.291  64.736  1.00  5.09              
ATOM   1550  HA  SER A  98     107.089  81.942  63.861  1.00  5.09              
ATOM   1551  CB  SER A  98     106.787  79.868  64.241  1.00  5.09              
ATOM   1552  HB1 SER A  98     106.946  79.839  63.162  1.00  5.09              
ATOM   1553  HB2 SER A  98     105.743  79.616  64.429  1.00  5.09              
ATOM   1554  OG  SER A  98     107.631  78.894  64.834  1.00  5.09              
ATOM   1555  HG  SER A  98     107.488  78.897  65.796  1.00  5.09              
ATOM   1556  C   SER A  98     105.956  81.786  65.640  1.00  5.09              
ATOM   1557  O   SER A  98     104.823  81.943  65.191  1.00  5.09              
ATOM   1558  N   GLN A  99     106.237  82.032  66.918  1.00  4.96              
ATOM   1559  H   GLN A  99     107.206  81.967  67.208  1.00  4.96              
ATOM   1560  CA  GLN A  99     105.230  82.096  67.979  1.00  4.96              
ATOM   1561  HA  GLN A  99     104.296  81.653  67.623  1.00  4.96              
ATOM   1562  CB  GLN A  99     105.740  81.249  69.168  1.00  4.96              
ATOM   1563  HB1 GLN A  99     105.248  81.559  70.078  1.00  4.96              
ATOM   1564  HB2 GLN A  99     106.810  81.403  69.312  1.00  4.96              
ATOM   1565  CG  GLN A  99     105.434  79.756  69.029  1.00  4.96              
ATOM   1566  HG1 GLN A  99     104.353  79.629  68.968  1.00  4.96              
ATOM   1567  HG2 GLN A  99     105.791  79.234  69.917  1.00  4.96              
ATOM   1568  CD  GLN A  99     106.083  79.113  67.820  1.00  4.96              
ATOM   1569  OE1 GLN A  99     107.272  79.246  67.569  1.00  4.96              
ATOM   1570  NE2 GLN A  99     105.317  78.435  66.999  1.00  4.96              
ATOM   1571 1HE2 GLN A  99     104.323  78.330  67.190  1.00  4.96              
ATOM   1572 2HE2 GLN A  99     105.748  77.803  66.336  1.00  4.96              
ATOM   1573  C   GLN A  99     104.892  83.538  68.370  1.00  4.96              
ATOM   1574  O   GLN A  99     104.840  83.887  69.544  1.00  4.96              
ATOM   1575  N   SER A 100     104.663  84.412  67.391  1.00  4.91              
ATOM   1576  H   SER A 100     104.743  84.087  66.433  1.00  4.91              
ATOM   1577  CA  SER A 100     104.518  85.859  67.625  1.00  4.91              
ATOM   1578  HA  SER A 100     105.455  86.202  68.066  1.00  4.91              
ATOM   1579  CB  SER A 100     104.361  86.601  66.300  1.00  4.91              
ATOM   1580  HB1 SER A 100     104.434  87.676  66.472  1.00  4.91              
ATOM   1581  HB2 SER A 100     103.390  86.370  65.857  1.00  4.91              
ATOM   1582  OG  SER A 100     105.388  86.188  65.420  1.00  4.91              
ATOM   1583  HG  SER A 100     106.233  86.273  65.883  1.00  4.91              
ATOM   1584  C   SER A 100     103.433  86.273  68.620  1.00  4.91              
ATOM   1585  O   SER A 100     103.583  87.273  69.335  1.00  4.91              
ATOM   1586  N   LYS A 101     102.366  85.466  68.659  1.00  4.85              
ATOM   1587  H   LYS A 101     102.379  84.667  68.037  1.00  4.85              
ATOM   1588  CA  LYS A 101     101.215  85.604  69.557  1.00  4.85              
ATOM   1589  HA  LYS A 101     101.018  86.666  69.704  1.00  4.85              
ATOM   1590  CB  LYS A 101      99.982  84.978  68.887  1.00  4.85              
ATOM   1591  HB1 LYS A 101      99.164  84.907  69.606  1.00  4.85              
ATOM   1592  HB2 LYS A 101     100.225  83.971  68.539  1.00  4.85              
ATOM   1593  CG  LYS A 101      99.536  85.864  67.710  1.00  4.85              
ATOM   1594  HG1 LYS A 101     100.387  86.093  67.068  1.00  4.85              
ATOM   1595  HG2 LYS A 101      99.135  86.801  68.102  1.00  4.85              
ATOM   1596  CD  LYS A 101      98.475  85.179  66.854  1.00  4.85              
ATOM   1597  HD1 LYS A 101      97.611  84.918  67.468  1.00  4.85              
ATOM   1598  HD2 LYS A 101      98.900  84.262  66.441  1.00  4.85              
ATOM   1599  CE  LYS A 101      98.038  86.103  65.709  1.00  4.85              
ATOM   1600  HE1 LYS A 101      98.929  86.449  65.178  1.00  4.85              
ATOM   1601  HE2 LYS A 101      97.514  86.966  66.127  1.00  4.85              
ATOM   1602  NZ  LYS A 101      97.161  85.367  64.778  1.00  4.85              
ATOM   1603  HZ1 LYS A 101      96.775  85.899  64.019  1.00  4.85              
ATOM   1604  HZ2 LYS A 101      97.668  84.560  64.404  1.00  4.85              
ATOM   1605  HZ3 LYS A 101      96.443  84.854  65.291  1.00  4.85              
ATOM   1606  C   LYS A 101     101.457  85.058  70.961  1.00  4.85              
ATOM   1607  O   LYS A 101     100.662  85.413  71.830  1.00  4.85              
ATOM   1608  N   LEU A 102     102.537  84.294  71.189  1.00  4.80              
ATOM   1609  H   LEU A 102     103.193  84.149  70.437  1.00  4.80              
ATOM   1610  CA  LEU A 102     102.834  83.638  72.465  1.00  4.80              
ATOM   1611  HA  LEU A 102     102.085  82.859  72.584  1.00  4.80              
ATOM   1612  CB  LEU A 102     104.199  82.947  72.491  1.00  4.80              
ATOM   1613  HB1 LEU A 102     104.971  83.675  72.246  1.00  4.80              
ATOM   1614  HB2 LEU A 102     104.177  82.169  71.737  1.00  4.80              
ATOM   1615  CG  LEU A 102     104.532  82.293  73.849  1.00  4.80              
ATOM   1616  HG  LEU A 102     104.588  83.048  74.633  1.00  4.80              
ATOM   1617  CD1 LEU A 102     103.503  81.235  74.242  1.00  4.80              
ATOM   1618 1HD1 LEU A 102     103.787  80.815  75.203  1.00  4.80              
ATOM   1619 2HD1 LEU A 102     102.520  81.675  74.374  1.00  4.80              
ATOM   1620 3HD1 LEU A 102     103.459  80.451  73.489  1.00  4.80              
ATOM   1621  CD2 LEU A 102     105.885  81.593  73.755  1.00  4.80              
ATOM   1622 1HD2 LEU A 102     106.094  81.056  74.678  1.00  4.80              
ATOM   1623 2HD2 LEU A 102     105.886  80.885  72.926  1.00  4.80              
ATOM   1624 3HD2 LEU A 102     106.670  82.328  73.595  1.00  4.80              
ATOM   1625  C   LEU A 102     102.665  84.584  73.642  1.00  4.80              
ATOM   1626  O   LEU A 102     103.389  85.576  73.729  1.00  4.80              
ATOM   1627  N   GLU A 103     101.706  84.297  74.524  1.00  4.71              
ATOM   1628  H   GLU A 103     101.176  83.441  74.467  1.00  4.71              
ATOM   1629  CA  GLU A 103     101.405  85.249  75.584  1.00  4.71              
ATOM   1630  HA  GLU A 103     101.749  86.243  75.296  1.00  4.71              
ATOM   1631  CB  GLU A 103      99.901  85.370  75.840  1.00  4.71              
ATOM   1632  HB1 GLU A 103      99.753  86.068  76.666  1.00  4.71              
ATOM   1633  HB2 GLU A 103      99.472  84.405  76.114  1.00  4.71              
ATOM   1634  CG  GLU A 103      99.202  85.922  74.599  1.00  4.71              
ATOM   1635  HG1 GLU A 103      99.005  85.107  73.901  1.00  4.71              
ATOM   1636  HG2 GLU A 103      99.854  86.645  74.121  1.00  4.71              
ATOM   1637  CD  GLU A 103      97.901  86.620  74.951  1.00  4.71              
ATOM   1638  OE1 GLU A 103      97.003  85.942  75.485  1.00  4.71              
ATOM   1639  OE2 GLU A 103      97.744  87.819  74.624  1.00  4.71              
ATOM   1640  C   GLU A 103     102.128  84.933  76.869  1.00  4.71              
ATOM   1641  O   GLU A 103     102.668  85.865  77.461  1.00  4.71              
ATOM   1642  N   GLU A 104     102.214  83.664  77.265  1.00  4.25              
ATOM   1643  H   GLU A 104     101.726  82.933  76.758  1.00  4.25              
ATOM   1644  CA  GLU A 104     102.963  83.316  78.474  1.00  4.25              
ATOM   1645  HA  GLU A 104     103.719  84.076  78.665  1.00  4.25              
ATOM   1646  CB  GLU A 104     102.017  83.255  79.699  1.00  4.25              
ATOM   1647  HB1 GLU A 104     102.643  83.159  80.588  1.00  4.25              
ATOM   1648  HB2 GLU A 104     101.396  82.360  79.625  1.00  4.25              
ATOM   1649  CG  GLU A 104     101.087  84.476  79.876  1.00  4.25              
ATOM   1650  HG1 GLU A 104     100.282  84.424  79.138  1.00  4.25              
ATOM   1651  HG2 GLU A 104     101.664  85.380  79.683  1.00  4.25              
ATOM   1652  CD  GLU A 104     100.482  84.607  81.283  1.00  4.25              
ATOM   1653  OE1 GLU A 104     100.365  83.579  81.989  1.00  4.25              
ATOM   1654  OE2 GLU A 104     100.206  85.766  81.677  1.00  4.25              
ATOM   1655  C   GLU A 104     103.669  81.974  78.317  1.00  4.25              
ATOM   1656  O   GLU A 104     103.164  81.019  77.685  1.00  4.25              
ATOM   1657  N   LEU A 105     104.851  81.942  78.946  1.00  4.28              
ATOM   1658  H   LEU A 105     105.133  82.749  79.493  1.00  4.28              
ATOM   1659  CA  LEU A 105     105.793  80.826  78.798  1.00  4.28              
ATOM   1660  HA  LEU A 105     105.281  80.003  78.313  1.00  4.28              
ATOM   1661  CB  LEU A 105     106.916  81.285  77.855  1.00  4.28              
ATOM   1662  HB1 LEU A 105     107.371  82.182  78.271  1.00  4.28              
ATOM   1663  HB2 LEU A 105     106.459  81.564  76.905  1.00  4.28              
ATOM   1664  CG  LEU A 105     108.020  80.249  77.586  1.00  4.28              
ATOM   1665  HG  LEU A 105     108.575  80.068  78.505  1.00  4.28              
ATOM   1666  CD1 LEU A 105     107.482  78.921  77.059  1.00  4.28              
ATOM   1667 1HD1 LEU A 105     108.301  78.310  76.687  1.00  4.28              
ATOM   1668 2HD1 LEU A 105     106.991  78.383  77.869  1.00  4.28              
ATOM   1669 3HD1 LEU A 105     106.765  79.103  76.262  1.00  4.28              
ATOM   1670  CD2 LEU A 105     108.986  80.808  76.543  1.00  4.28              
ATOM   1671 1HD2 LEU A 105     109.838  80.138  76.442  1.00  4.28              
ATOM   1672 2HD2 LEU A 105     108.487  80.902  75.579  1.00  4.28              
ATOM   1673 3HD2 LEU A 105     109.337  81.789  76.862  1.00  4.28              
ATOM   1674  C   LEU A 105     106.270  80.343  80.162  1.00  4.28              
ATOM   1675  O   LEU A 105     106.975  81.075  80.871  1.00  4.28              
ATOM   1676  N   ASP A 106     105.857  79.126  80.537  1.00  4.27              
ATOM   1677  H   ASP A 106     105.373  78.522  79.886  1.00  4.27              
ATOM   1678  CA  ASP A 106     106.304  78.615  81.838  1.00  4.27              
ATOM   1679  HA  ASP A 106     106.495  79.442  82.506  1.00  4.27              
ATOM   1680  CB  ASP A 106     105.123  77.830  82.451  1.00  4.27              
ATOM   1681  HB1 ASP A 106     104.588  77.281  81.687  1.00  4.27              
ATOM   1682  HB2 ASP A 106     104.410  78.563  82.834  1.00  4.27              
ATOM   1683  CG  ASP A 106     105.464  76.883  83.591  1.00  4.27              
ATOM   1684  OD1 ASP A 106     106.304  77.284  84.425  1.00  4.27              
ATOM   1685  OD2 ASP A 106     104.811  75.816  83.692  1.00  4.27              
ATOM   1686  C   ASP A 106     107.662  77.922  81.637  1.00  4.27              
ATOM   1687  O   ASP A 106     108.037  77.622  80.511  1.00  4.27              
ATOM   1688  N   LEU A 107     108.505  77.808  82.658  1.00  4.81              
ATOM   1689  H   LEU A 107     108.184  78.105  83.577  1.00  4.81              
ATOM   1690  CA  LEU A 107     109.881  77.308  82.539  1.00  4.81              
ATOM   1691  HA  LEU A 107     109.889  76.471  81.856  1.00  4.81              
ATOM   1692  CB  LEU A 107     110.845  78.435  82.054  1.00  4.81              
ATOM   1693  HB1 LEU A 107     111.862  78.043  82.083  1.00  4.81              
ATOM   1694  HB2 LEU A 107     110.791  79.241  82.785  1.00  4.81              
ATOM   1695  CG  LEU A 107     110.624  79.080  80.664  1.00  4.81              
ATOM   1696  HG  LEU A 107     109.607  79.453  80.590  1.00  4.81              
ATOM   1697  CD1 LEU A 107     111.517  80.301  80.458  1.00  4.81              
ATOM   1698 1HD1 LEU A 107     111.292  80.741  79.488  1.00  4.81              
ATOM   1699 2HD1 LEU A 107     111.309  81.038  81.234  1.00  4.81              
ATOM   1700 3HD1 LEU A 107     112.563  80.004  80.484  1.00  4.81              
ATOM   1701  CD2 LEU A 107     110.925  78.130  79.501  1.00  4.81              
ATOM   1702 1HD2 LEU A 107     110.288  77.254  79.567  1.00  4.81              
ATOM   1703 2HD2 LEU A 107     110.713  78.630  78.558  1.00  4.81              
ATOM   1704 3HD2 LEU A 107     111.969  77.827  79.530  1.00  4.81              
ATOM   1705  C   LEU A 107     110.278  76.819  83.960  1.00  4.81              
ATOM   1706  O   LEU A 107     111.060  77.457  84.686  1.00  4.81              
ATOM   1707  N   SER A 108     109.640  75.721  84.391  1.00  4.74              
ATOM   1708  H   SER A 108     109.052  75.233  83.740  1.00  4.74              
ATOM   1709  CA  SER A 108     109.461  75.381  85.808  1.00  4.74              
ATOM   1710  HA  SER A 108     109.874  76.176  86.431  1.00  4.74              
ATOM   1711  CB  SER A 108     107.977  75.234  86.168  1.00  4.74              
ATOM   1712  HB1 SER A 108     107.854  74.447  86.914  1.00  4.74              
ATOM   1713  HB2 SER A 108     107.399  74.966  85.284  1.00  4.74              
ATOM   1714  OG  SER A 108     107.481  76.423  86.728  1.00  4.74              
ATOM   1715  HG  SER A 108     106.999  76.866  86.006  1.00  4.74              
ATOM   1716  C   SER A 108     110.148  74.081  86.206  1.00  4.74              
ATOM   1717  O   SER A 108     109.768  73.000  85.779  1.00  4.74              
ATOM   1718  N   PHE A 109     111.122  74.165  87.098  1.00  4.82              
ATOM   1719  H   PHE A 109     111.280  75.064  87.538  1.00  4.82              
ATOM   1720  CA  PHE A 109     112.071  73.104  87.380  1.00  4.82              
ATOM   1721  HA  PHE A 109     112.879  73.534  87.974  1.00  4.82              
ATOM   1722  CB  PHE A 109     111.455  71.990  88.244  1.00  4.82              
ATOM   1723  HB1 PHE A 109     112.156  71.155  88.277  1.00  4.82              
ATOM   1724  HB2 PHE A 109     110.540  71.616  87.785  1.00  4.82              
ATOM   1725  CG  PHE A 109     111.154  72.428  89.667  1.00  4.82              
ATOM   1726  CD1 PHE A 109     110.048  73.258  89.937  1.00  4.82              
ATOM   1727  HD1 PHE A 109     109.405  73.581  89.132  1.00  4.82              
ATOM   1728  CE1 PHE A 109     109.788  73.688  91.250  1.00  4.82              
ATOM   1729  HE1 PHE A 109     108.942  74.331  91.445  1.00  4.82              
ATOM   1730  CZ  PHE A 109     110.631  73.288  92.301  1.00  4.82              
ATOM   1731  HZ  PHE A 109     110.430  73.620  93.310  1.00  4.82              
ATOM   1732  CE2 PHE A 109     111.736  72.460  92.037  1.00  4.82              
ATOM   1733  HE2 PHE A 109     112.387  72.152  92.841  1.00  4.82              
ATOM   1734  CD2 PHE A 109     111.997  72.031  90.722  1.00  4.82              
ATOM   1735  HD2 PHE A 109     112.846  71.391  90.524  1.00  4.82              
ATOM   1736  C   PHE A 109     112.694  72.626  86.067  1.00  4.82              
ATOM   1737  O   PHE A 109     112.278  71.668  85.417  1.00  4.82              
ATOM   1738  N   ASN A 110     113.705  73.368  85.646  1.00  4.88              
ATOM   1739  H   ASN A 110     114.055  74.084  86.275  1.00  4.88              
ATOM   1740  CA  ASN A 110     114.492  73.077  84.469  1.00  4.88              
ATOM   1741  HA  ASN A 110     114.292  72.053  84.152  1.00  4.88              
ATOM   1742  CB  ASN A 110     114.089  74.028  83.330  1.00  4.88              
ATOM   1743  HB1 ASN A 110     114.441  75.032  83.542  1.00  4.88              
ATOM   1744  HB2 ASN A 110     113.003  74.060  83.260  1.00  4.88              
ATOM   1745  CG  ASN A 110     114.669  73.563  82.009  1.00  4.88              
ATOM   1746  OD1 ASN A 110     115.738  73.952  81.586  1.00  4.88              
ATOM   1747  ND2 ASN A 110     114.043  72.600  81.379  1.00  4.88              
ATOM   1748 1HD2 ASN A 110     113.141  72.313  81.712  1.00  4.88              
ATOM   1749 2HD2 ASN A 110     114.474  72.266  80.523  1.00  4.88              
ATOM   1750  C   ASN A 110     115.969  73.148  84.848  1.00  4.88              
ATOM   1751  O   ASN A 110     116.352  73.609  85.915  1.00  4.88              
ATOM   1752  N   ASN A 111     116.830  72.689  83.963  1.00  4.78              
ATOM   1753  H   ASN A 111     116.492  72.487  83.031  1.00  4.78              
ATOM   1754  CA  ASN A 111     118.255  72.591  84.196  1.00  4.78              
ATOM   1755  HA  ASN A 111     118.573  73.318  84.939  1.00  4.78              
ATOM   1756  CB  ASN A 111     118.550  71.161  84.699  1.00  4.78              
ATOM   1757  HB1 ASN A 111     118.248  70.440  83.939  1.00  4.78              
ATOM   1758  HB2 ASN A 111     117.971  70.970  85.603  1.00  4.78              
ATOM   1759  CG  ASN A 111     120.011  70.924  85.029  1.00  4.78              
ATOM   1760  OD1 ASN A 111     120.814  71.845  85.123  1.00  4.78              
ATOM   1761  ND2 ASN A 111     120.409  69.689  85.244  1.00  4.78              
ATOM   1762 1HD2 ASN A 111     119.775  68.910  85.145  1.00  4.78              
ATOM   1763 2HD2 ASN A 111     121.379  69.551  85.456  1.00  4.78              
ATOM   1764  C   ASN A 111     118.921  72.942  82.859  1.00  4.78              
ATOM   1765  O   ASN A 111     119.396  72.071  82.124  1.00  4.78              
ATOM   1766  N   LEU A 112     118.845  74.231  82.520  1.00  4.82              
ATOM   1767  H   LEU A 112     118.257  74.838  83.076  1.00  4.82              
ATOM   1768  CA  LEU A 112     119.686  74.870  81.524  1.00  4.82              
ATOM   1769  HA  LEU A 112     119.746  74.203  80.663  1.00  4.82              
ATOM   1770  CB  LEU A 112     119.031  76.191  81.084  1.00  4.82              
ATOM   1771  HB1 LEU A 112     118.856  76.798  81.971  1.00  4.82              
ATOM   1772  HB2 LEU A 112     118.064  75.961  80.631  1.00  4.82              
ATOM   1773  CG  LEU A 112     119.863  77.032  80.099  1.00  4.82              
ATOM   1774  HG  LEU A 112     120.775  77.367  80.592  1.00  4.82              
ATOM   1775  CD1 LEU A 112     120.256  76.257  78.835  1.00  4.82              
ATOM   1776 1HD1 LEU A 112     120.797  75.344  79.052  1.00  4.82              
ATOM   1777 2HD1 LEU A 112     119.349  75.976  78.309  1.00  4.82              
ATOM   1778 3HD1 LEU A 112     120.877  76.883  78.197  1.00  4.82              
ATOM   1779  CD2 LEU A 112     119.085  78.274  79.681  1.00  4.82              
ATOM   1780 1HD2 LEU A 112     119.642  78.824  78.928  1.00  4.82              
ATOM   1781 2HD2 LEU A 112     118.111  77.993  79.279  1.00  4.82              
ATOM   1782 3HD2 LEU A 112     118.936  78.922  80.542  1.00  4.82              
ATOM   1783  C   LEU A 112     121.096  75.096  82.087  1.00  4.82              
ATOM   1784  O   LEU A 112     121.275  75.328  83.283  1.00  4.82              
ATOM   1785  N   LYS A 113     122.102  75.097  81.208  1.00  4.84              
ATOM   1786  H   LYS A 113     121.887  74.831  80.256  1.00  4.84              
ATOM   1787  CA  LYS A 113     123.493  75.424  81.547  1.00  4.84              
ATOM   1788  HA  LYS A 113     123.539  75.835  82.556  1.00  4.84              
ATOM   1789  CB  LYS A 113     124.327  74.124  81.515  1.00  4.84              
ATOM   1790  HB1 LYS A 113     125.389  74.364  81.596  1.00  4.84              
ATOM   1791  HB2 LYS A 113     124.176  73.634  80.551  1.00  4.84              
ATOM   1792  CG  LYS A 113     123.959  73.133  82.640  1.00  4.84              
ATOM   1793  HG1 LYS A 113     124.336  72.146  82.371  1.00  4.84              
ATOM   1794  HG2 LYS A 113     122.875  73.048  82.722  1.00  4.84              
ATOM   1795  CD  LYS A 113     124.571  73.524  83.997  1.00  4.84              
ATOM   1796  HD1 LYS A 113     124.789  74.590  84.020  1.00  4.84              
ATOM   1797  HD2 LYS A 113     125.523  73.002  84.101  1.00  4.84              
ATOM   1798  CE  LYS A 113     123.675  73.155  85.190  1.00  4.84              
ATOM   1799  HE1 LYS A 113     124.291  73.115  86.091  1.00  4.84              
ATOM   1800  HE2 LYS A 113     123.251  72.160  85.025  1.00  4.84              
ATOM   1801  NZ  LYS A 113     122.580  74.136  85.387  1.00  4.84              
ATOM   1802  HZ1 LYS A 113     121.914  73.815  86.076  1.00  4.84              
ATOM   1803  HZ2 LYS A 113     122.931  75.057  85.640  1.00  4.84              
ATOM   1804  HZ3 LYS A 113     122.044  74.261  84.532  1.00  4.84              
ATOM   1805  C   LYS A 113     124.120  76.522  80.667  1.00  4.84              
ATOM   1806  O   LYS A 113     125.185  77.014  81.012  1.00  4.84              
ATOM   1807  N   ASN A 114     123.483  76.903  79.553  1.00  4.85              
ATOM   1808  H   ASN A 114     122.585  76.492  79.365  1.00  4.85              
ATOM   1809  CA  ASN A 114     124.160  77.545  78.418  1.00  4.85              
ATOM   1810  HA  ASN A 114     124.977  78.153  78.812  1.00  4.85              
ATOM   1811  CB  ASN A 114     124.795  76.429  77.564  1.00  4.85              
ATOM   1812  HB1 ASN A 114     125.433  75.803  78.188  1.00  4.85              
ATOM   1813  HB2 ASN A 114     125.436  76.889  76.811  1.00  4.85              
ATOM   1814  CG  ASN A 114     123.774  75.535  76.878  1.00  4.85              
ATOM   1815  OD1 ASN A 114     123.066  74.746  77.493  1.00  4.85              
ATOM   1816  ND2 ASN A 114     123.683  75.637  75.576  1.00  4.85              
ATOM   1817 1HD2 ASN A 114     124.142  76.409  75.124  1.00  4.85              
ATOM   1818 2HD2 ASN A 114     122.952  75.129  75.109  1.00  4.85              
ATOM   1819  C   ASN A 114     123.282  78.523  77.592  1.00  4.85              
ATOM   1820  O   ASN A 114     123.062  78.348  76.393  1.00  4.85              
ATOM   1821  N   ILE A 115     122.751  79.551  78.258  1.00  4.78              
ATOM   1822  H   ILE A 115     122.994  79.655  79.231  1.00  4.78              
ATOM   1823  CA  ILE A 115     121.906  80.595  77.654  1.00  4.78              
ATOM   1824  HA  ILE A 115     120.927  80.157  77.465  1.00  4.78              
ATOM   1825  CB  ILE A 115     121.718  81.763  78.666  1.00  4.78              
ATOM   1826  HB  ILE A 115     122.704  82.171  78.895  1.00  4.78              
ATOM   1827  CG2 ILE A 115     120.863  82.895  78.060  1.00  4.78              
ATOM   1828 1HG2 ILE A 115     120.732  83.701  78.781  1.00  4.78              
ATOM   1829 2HG2 ILE A 115     121.366  83.338  77.201  1.00  4.78              
ATOM   1830 3HG2 ILE A 115     119.884  82.520  77.759  1.00  4.78              
ATOM   1831  CG1 ILE A 115     121.068  81.285  79.992  1.00  4.78              
ATOM   1832 1HG1 ILE A 115     121.569  80.386  80.350  1.00  4.78              
ATOM   1833 2HG1 ILE A 115     120.023  81.036  79.810  1.00  4.78              
ATOM   1834  CD1 ILE A 115     121.133  82.307  81.135  1.00  4.78              
ATOM   1835  HD1 ILE A 115     120.777  81.839  82.053  1.00  4.78              
ATOM   1836  HD2 ILE A 115     122.161  82.639  81.281  1.00  4.78              
ATOM   1837  HD3 ILE A 115     120.499  83.167  80.921  1.00  4.78              
ATOM   1838  C   ILE A 115     122.467  81.103  76.309  1.00  4.78              
ATOM   1839  O   ILE A 115     123.662  81.344  76.158  1.00  4.78              
ATOM   1840  N   SER A 116     121.576  81.306  75.335  1.00  4.94              
ATOM   1841  H   SER A 116     120.607  81.109  75.539  1.00  4.94              
ATOM   1842  CA  SER A 116     121.887  81.843  74.010  1.00  4.94              
ATOM   1843  HA  SER A 116     122.967  81.953  73.904  1.00  4.94              
ATOM   1844  CB  SER A 116     121.396  80.921  72.888  1.00  4.94              
ATOM   1845  HB1 SER A 116     121.324  81.493  71.962  1.00  4.94              
ATOM   1846  HB2 SER A 116     120.407  80.530  73.123  1.00  4.94              
ATOM   1847  OG  SER A 116     122.319  79.863  72.686  1.00  4.94              
ATOM   1848  HG  SER A 116     122.186  79.239  73.420  1.00  4.94              
ATOM   1849  C   SER A 116     121.252  83.218  73.835  1.00  4.94              
ATOM   1850  O   SER A 116     120.049  83.384  74.010  1.00  4.94              
ATOM   1851  N   CYS A 117     122.073  84.191  73.443  1.00  4.94              
ATOM   1852  H   CYS A 117     123.060  83.986  73.408  1.00  4.94              
ATOM   1853  CA  CYS A 117     121.727  85.607  73.341  1.00  4.94              
ATOM   1854  HA  CYS A 117     121.417  85.956  74.326  1.00  4.94              
ATOM   1855  CB  CYS A 117     123.006  86.372  72.962  1.00  4.94              
ATOM   1856  HB1 CYS A 117     122.821  87.447  73.026  1.00  4.94              
ATOM   1857  HB2 CYS A 117     123.279  86.136  71.932  1.00  4.94              
ATOM   1858  SG  CYS A 117     124.387  85.929  74.061  1.00  4.94              
ATOM   1859  HG  CYS A 117     123.996  86.632  75.134  1.00  4.94              
ATOM   1860  C   CYS A 117     120.601  85.978  72.357  1.00  4.94              
ATOM   1861  O   CYS A 117     120.207  87.139  72.324  1.00  4.94              
ATOM   1862  N   GLN A 118     120.100  85.018  71.571  1.00  4.99              
ATOM   1863  H   GLN A 118     120.457  84.086  71.695  1.00  4.99              
ATOM   1864  CA  GLN A 118     118.954  85.163  70.665  1.00  4.99              
ATOM   1865  HA  GLN A 118     118.355  85.992  71.031  1.00  4.99              
ATOM   1866  CB  GLN A 118     119.417  85.489  69.226  1.00  4.99              
ATOM   1867  HB1 GLN A 118     118.633  85.238  68.512  1.00  4.99              
ATOM   1868  HB2 GLN A 118     120.287  84.875  68.984  1.00  4.99              
ATOM   1869  CG  GLN A 118     119.758  86.972  69.002  1.00  4.99              
ATOM   1870  HG1 GLN A 118     120.259  87.052  68.037  1.00  4.99              
ATOM   1871  HG2 GLN A 118     120.456  87.325  69.759  1.00  4.99              
ATOM   1872  CD  GLN A 118     118.526  87.882  68.985  1.00  4.99              
ATOM   1873  OE1 GLN A 118     117.709  87.931  69.894  1.00  4.99              
ATOM   1874  NE2 GLN A 118     118.320  88.646  67.933  1.00  4.99              
ATOM   1875 1HE2 GLN A 118     118.953  88.640  67.154  1.00  4.99              
ATOM   1876 2HE2 GLN A 118     117.498  89.225  67.958  1.00  4.99              
ATOM   1877  C   GLN A 118     118.000  83.948  70.739  1.00  4.99              
ATOM   1878  O   GLN A 118     117.459  83.465  69.743  1.00  4.99              
ATOM   1879  N   TRP A 119     117.826  83.401  71.944  1.00  4.95              
ATOM   1880  H   TRP A 119     118.269  83.831  72.748  1.00  4.95              
ATOM   1881  CA  TRP A 119     116.888  82.312  72.202  1.00  4.95              
ATOM   1882  HA  TRP A 119     117.080  81.508  71.489  1.00  4.95              
ATOM   1883  CB  TRP A 119     117.158  81.772  73.621  1.00  4.95              
ATOM   1884  HB1 TRP A 119     117.100  82.599  74.329  1.00  4.95              
ATOM   1885  HB2 TRP A 119     118.178  81.398  73.647  1.00  4.95              
ATOM   1886  CG  TRP A 119     116.246  80.690  74.129  1.00  4.95              
ATOM   1887  CD1 TRP A 119     115.510  79.864  73.355  1.00  4.95              
ATOM   1888  HD1 TRP A 119     115.499  79.884  72.273  1.00  4.95              
ATOM   1889  NE1 TRP A 119     114.699  79.079  74.143  1.00  4.95              
ATOM   1890  HE1 TRP A 119     113.987  78.465  73.770  1.00  4.95              
ATOM   1891  CE2 TRP A 119     114.889  79.337  75.481  1.00  4.95              
ATOM   1892  CZ2 TRP A 119     114.294  78.825  76.644  1.00  4.95              
ATOM   1893  HZ2 TRP A 119     113.482  78.117  76.576  1.00  4.95              
ATOM   1894  CH2 TRP A 119     114.812  79.201  77.895  1.00  4.95              
ATOM   1895  HH2 TRP A 119     114.397  78.779  78.801  1.00  4.95              
ATOM   1896  CZ3 TRP A 119     115.904  80.087  77.960  1.00  4.95              
ATOM   1897  HZ3 TRP A 119     116.316  80.350  78.926  1.00  4.95              
ATOM   1898  CE3 TRP A 119     116.440  80.655  76.783  1.00  4.95              
ATOM   1899  HE3 TRP A 119     117.246  81.370  76.848  1.00  4.95              
ATOM   1900  CD2 TRP A 119     115.939  80.303  75.509  1.00  4.95              
ATOM   1901  C   TRP A 119     115.414  82.727  72.029  1.00  4.95              
ATOM   1902  O   TRP A 119     114.652  82.088  71.303  1.00  4.95              
ATOM   1903  N   PHE A 120     115.032  83.833  72.668  1.00  4.87              
ATOM   1904  H   PHE A 120     115.749  84.280  73.229  1.00  4.87              
ATOM   1905  CA  PHE A 120     113.664  84.348  72.817  1.00  4.87              
ATOM   1906  HA  PHE A 120     112.966  83.511  72.754  1.00  4.87              
ATOM   1907  CB  PHE A 120     113.554  84.971  74.224  1.00  4.87              
ATOM   1908  HB1 PHE A 120     112.614  85.510  74.314  1.00  4.87              
ATOM   1909  HB2 PHE A 120     114.344  85.715  74.345  1.00  4.87              
ATOM   1910  CG  PHE A 120     113.606  83.984  75.378  1.00  4.87              
ATOM   1911  CD1 PHE A 120     114.743  83.909  76.202  1.00  4.87              
ATOM   1912  HD1 PHE A 120     115.611  84.510  75.985  1.00  4.87              
ATOM   1913  CE1 PHE A 120     114.739  83.080  77.337  1.00  4.87              
ATOM   1914  HE1 PHE A 120     115.605  83.037  77.979  1.00  4.87              
ATOM   1915  CZ  PHE A 120     113.605  82.312  77.647  1.00  4.87              
ATOM   1916  HZ  PHE A 120     113.601  81.674  78.520  1.00  4.87              
ATOM   1917  CE2 PHE A 120     112.489  82.347  76.802  1.00  4.87              
ATOM   1918  HE2 PHE A 120     111.632  81.733  77.027  1.00  4.87              
ATOM   1919  CD2 PHE A 120     112.485  83.186  75.676  1.00  4.87              
ATOM   1920  HD2 PHE A 120     111.604  83.227  75.060  1.00  4.87              
ATOM   1921  C   PHE A 120     113.256  85.347  71.707  1.00  4.87              
ATOM   1922  O   PHE A 120     112.683  86.408  71.961  1.00  4.87              
ATOM   1923  N   SER A 121     113.635  85.046  70.471  1.00  5.01              
ATOM   1924  H   SER A 121     114.030  84.124  70.319  1.00  5.01              
ATOM   1925  CA  SER A 121     113.835  86.018  69.389  1.00  5.01              
ATOM   1926  HA  SER A 121     114.560  86.759  69.724  1.00  5.01              
ATOM   1927  CB  SER A 121     114.460  85.259  68.209  1.00  5.01              
ATOM   1928  HB1 SER A 121     115.440  84.873  68.496  1.00  5.01              
ATOM   1929  HB2 SER A 121     114.585  85.935  67.362  1.00  5.01              
ATOM   1930  OG  SER A 121     113.622  84.174  67.842  1.00  5.01              
ATOM   1931  HG  SER A 121     113.643  84.089  66.873  1.00  5.01              
ATOM   1932  C   SER A 121     112.628  86.775  68.846  1.00  5.01              
ATOM   1933  O   SER A 121     112.740  87.984  68.653  1.00  5.01              
ATOM   1934  N   ASN A 122     111.497  86.115  68.577  1.00  5.05              
ATOM   1935  H   ASN A 122     111.498  85.121  68.756  1.00  5.05              
ATOM   1936  CA  ASN A 122     110.349  86.691  67.855  1.00  5.05              
ATOM   1937  HA  ASN A 122     110.546  87.752  67.698  1.00  5.05              
ATOM   1938  CB  ASN A 122     110.185  86.078  66.452  1.00  5.05              
ATOM   1939  HB1 ASN A 122     109.772  85.082  66.569  1.00  5.05              
ATOM   1940  HB2 ASN A 122     111.149  86.017  65.952  1.00  5.05              
ATOM   1941  CG  ASN A 122     109.236  86.883  65.566  1.00  5.05              
ATOM   1942  OD1 ASN A 122     108.913  88.033  65.815  1.00  5.05              
ATOM   1943  ND2 ASN A 122     108.722  86.296  64.512  1.00  5.05              
ATOM   1944 1HD2 ASN A 122     108.883  85.307  64.361  1.00  5.05              
ATOM   1945 2HD2 ASN A 122     108.074  86.822  63.957  1.00  5.05              
ATOM   1946  C   ASN A 122     109.063  86.652  68.699  1.00  5.05              
ATOM   1947  O   ASN A 122     107.984  86.283  68.235  1.00  5.05              
ATOM   1948  N   LEU A 123     109.195  87.015  69.974  1.00  4.94              
ATOM   1949  H   LEU A 123     110.093  87.368  70.276  1.00  4.94              
ATOM   1950  CA  LEU A 123     108.188  86.817  71.011  1.00  4.94              
ATOM   1951  HA  LEU A 123     107.434  86.124  70.638  1.00  4.94              
ATOM   1952  CB  LEU A 123     108.860  86.183  72.237  1.00  4.94              
ATOM   1953  HB1 LEU A 123     108.151  86.160  73.065  1.00  4.94              
ATOM   1954  HB2 LEU A 123     109.711  86.798  72.537  1.00  4.94              
ATOM   1955  CG  LEU A 123     109.322  84.746  71.974  1.00  4.94              
ATOM   1956  HG  LEU A 123     110.084  84.733  71.195  1.00  4.94              
ATOM   1957  CD1 LEU A 123     109.936  84.192  73.249  1.00  4.94              
ATOM   1958 1HD1 LEU A 123     110.493  83.297  73.000  1.00  4.94              
ATOM   1959 2HD1 LEU A 123     110.604  84.930  73.683  1.00  4.94              
ATOM   1960 3HD1 LEU A 123     109.153  83.940  73.962  1.00  4.94              
ATOM   1961  CD2 LEU A 123     108.153  83.846  71.564  1.00  4.94              
ATOM   1962 1HD2 LEU A 123     108.393  82.803  71.741  1.00  4.94              
ATOM   1963 2HD2 LEU A 123     107.266  84.097  72.142  1.00  4.94              
ATOM   1964 3HD2 LEU A 123     107.937  83.976  70.502  1.00  4.94              
ATOM   1965  C   LEU A 123     107.393  88.082  71.341  1.00  4.94              
ATOM   1966  O   LEU A 123     107.110  88.374  72.500  1.00  4.94              
ATOM   1967  N   ARG A 124     107.047  88.861  70.311  1.00  4.82              
ATOM   1968  H   ARG A 124     107.284  88.533  69.383  1.00  4.82              
ATOM   1969  CA  ARG A 124     106.523  90.226  70.484  1.00  4.82              
ATOM   1970  HA  ARG A 124     107.261  90.775  71.065  1.00  4.82              
ATOM   1971  CB  ARG A 124     106.390  90.937  69.128  1.00  4.82              
ATOM   1972  HB1 ARG A 124     105.942  91.919  69.295  1.00  4.82              
ATOM   1973  HB2 ARG A 124     105.713  90.368  68.488  1.00  4.82              
ATOM   1974  CG  ARG A 124     107.721  91.153  68.382  1.00  4.82              
ATOM   1975  HG1 ARG A 124     107.501  91.733  67.486  1.00  4.82              
ATOM   1976  HG2 ARG A 124     108.123  90.193  68.054  1.00  4.82              
ATOM   1977  CD  ARG A 124     108.792  91.918  69.186  1.00  4.82              
ATOM   1978  HD1 ARG A 124     108.319  92.695  69.790  1.00  4.82              
ATOM   1979  HD2 ARG A 124     109.444  92.426  68.476  1.00  4.82              
ATOM   1980  NE  ARG A 124     109.600  91.031  70.052  1.00  4.82              
ATOM   1981  HE  ARG A 124     109.463  91.091  71.048  1.00  4.82              
ATOM   1982  CZ  ARG A 124     110.593  90.258  69.669  1.00  4.82              
ATOM   1983  NH1 ARG A 124     111.110  89.392  70.483  1.00  4.82              
ATOM   1984 1HH1 ARG A 124     110.962  89.563  71.476  1.00  4.82              
ATOM   1985 2HH1 ARG A 124     111.946  88.913  70.184  1.00  4.82              
ATOM   1986  NH2 ARG A 124     111.115  90.319  68.486  1.00  4.82              
ATOM   1987 1HH2 ARG A 124     111.133  91.275  68.125  1.00  4.82              
ATOM   1988 2HH2 ARG A 124     111.883  89.709  68.260  1.00  4.82              
ATOM   1989  C   ARG A 124     105.266  90.386  71.340  1.00  4.82              
ATOM   1990  O   ARG A 124     105.052  91.462  71.891  1.00  4.82              
ATOM   1991  N   SER A 125     104.446  89.350  71.489  1.00  4.73              
ATOM   1992  H   SER A 125     104.614  88.516  70.944  1.00  4.73              
ATOM   1993  CA  SER A 125     103.316  89.374  72.428  1.00  4.73              
ATOM   1994  HA  SER A 125     102.784  90.321  72.334  1.00  4.73              
ATOM   1995  CB  SER A 125     102.394  88.249  71.957  1.00  4.73              
ATOM   1996  HB1 SER A 125     102.949  87.310  71.974  1.00  4.73              
ATOM   1997  HB2 SER A 125     102.090  88.454  70.930  1.00  4.73              
ATOM   1998  OG  SER A 125     101.230  88.103  72.730  1.00  4.73              
ATOM   1999  HG  SER A 125     100.925  87.189  72.584  1.00  4.73              
ATOM   2000  C   SER A 125     103.648  89.172  73.909  1.00  4.73              
ATOM   2001  O   SER A 125     102.830  89.560  74.742  1.00  4.73              
ATOM   2002  N   LEU A 126     104.766  88.529  74.248  1.00  4.68              
ATOM   2003  H   LEU A 126     105.471  88.383  73.534  1.00  4.68              
ATOM   2004  CA  LEU A 126     104.942  87.812  75.519  1.00  4.68              
ATOM   2005  HA  LEU A 126     104.098  87.127  75.617  1.00  4.68              
ATOM   2006  CB  LEU A 126     106.206  86.947  75.381  1.00  4.68              
ATOM   2007  HB1 LEU A 126     107.095  87.582  75.399  1.00  4.68              
ATOM   2008  HB2 LEU A 126     106.157  86.476  74.398  1.00  4.68              
ATOM   2009  CG  LEU A 126     106.336  85.816  76.418  1.00  4.68              
ATOM   2010  HG  LEU A 126     105.372  85.329  76.565  1.00  4.68              
ATOM   2011  CD1 LEU A 126     107.328  84.777  75.899  1.00  4.68              
ATOM   2012 1HD1 LEU A 126     107.433  83.973  76.625  1.00  4.68              
ATOM   2013 2HD1 LEU A 126     106.955  84.357  74.967  1.00  4.68              
ATOM   2014 3HD1 LEU A 126     108.298  85.245  75.726  1.00  4.68              
ATOM   2015  CD2 LEU A 126     106.874  86.314  77.757  1.00  4.68              
ATOM   2016 1HD2 LEU A 126     107.104  85.467  78.403  1.00  4.68              
ATOM   2017 2HD2 LEU A 126     107.772  86.909  77.606  1.00  4.68              
ATOM   2018 3HD2 LEU A 126     106.123  86.915  78.262  1.00  4.68              
ATOM   2019  C   LEU A 126     104.926  88.732  76.751  1.00  4.68              
ATOM   2020  O   LEU A 126     105.788  89.598  76.918  1.00  4.68              
ATOM   2021  N   LYS A 127     103.929  88.507  77.616  1.00  4.59              
ATOM   2022  H   LYS A 127     103.328  87.708  77.427  1.00  4.59              
ATOM   2023  CA  LYS A 127     103.702  89.263  78.847  1.00  4.59              
ATOM   2024  HA  LYS A 127     104.159  90.238  78.748  1.00  4.59              
ATOM   2025  CB  LYS A 127     102.199  89.441  79.145  1.00  4.59              
ATOM   2026  HB1 LYS A 127     102.115  89.965  80.099  1.00  4.59              
ATOM   2027  HB2 LYS A 127     101.717  88.468  79.268  1.00  4.59              
ATOM   2028  CG  LYS A 127     101.439  90.273  78.102  1.00  4.59              
ATOM   2029  HG1 LYS A 127     102.134  90.956  77.611  1.00  4.59              
ATOM   2030  HG2 LYS A 127     100.684  90.871  78.615  1.00  4.59              
ATOM   2031  CD  LYS A 127     100.729  89.403  77.057  1.00  4.59              
ATOM   2032  HD1 LYS A 127      99.907  88.856  77.523  1.00  4.59              
ATOM   2033  HD2 LYS A 127     101.433  88.681  76.644  1.00  4.59              
ATOM   2034  CE  LYS A 127     100.197  90.312  75.946  1.00  4.59              
ATOM   2035  HE1 LYS A 127     100.978  91.035  75.699  1.00  4.59              
ATOM   2036  HE2 LYS A 127      99.318  90.851  76.308  1.00  4.59              
ATOM   2037  NZ  LYS A 127      99.869  89.544  74.728  1.00  4.59              
ATOM   2038  HZ1 LYS A 127      99.537  90.136  73.986  1.00  4.59              
ATOM   2039  HZ2 LYS A 127     100.694  89.056  74.376  1.00  4.59              
ATOM   2040  HZ3 LYS A 127      99.141  88.852  74.898  1.00  4.59              
ATOM   2041  C   LYS A 127     104.359  88.613  80.048  1.00  4.59              
ATOM   2042  O   LYS A 127     105.093  89.289  80.760  1.00  4.59              
ATOM   2043  N   HIS A 128     104.102  87.337  80.304  1.00  4.13              
ATOM   2044  H   HIS A 128     103.497  86.817  79.681  1.00  4.13              
ATOM   2045  CA  HIS A 128     104.550  86.695  81.538  1.00  4.13              
ATOM   2046  HA  HIS A 128     105.042  87.415  82.175  1.00  4.13              
ATOM   2047  CB  HIS A 128     103.343  86.162  82.311  1.00  4.13              
ATOM   2048  HB1 HIS A 128     102.837  85.467  81.658  1.00  4.13              
ATOM   2049  HB2 HIS A 128     102.663  86.978  82.555  1.00  4.13              
ATOM   2050  CG  HIS A 128     103.686  85.409  83.569  1.00  4.13              
ATOM   2051  ND1 HIS A 128     104.706  85.734  84.467  1.00  4.13              
ATOM   2052  CE1 HIS A 128     104.706  84.771  85.395  1.00  4.13              
ATOM   2053  HE1 HIS A 128     105.390  84.727  86.232  1.00  4.13              
ATOM   2054  NE2 HIS A 128     103.746  83.871  85.132  1.00  4.13              
ATOM   2055  HE2 HIS A 128     103.553  83.042  85.672  1.00  4.13              
ATOM   2056  CD2 HIS A 128     103.093  84.255  83.983  1.00  4.13              
ATOM   2057  HD2 HIS A 128     102.276  83.744  83.483  1.00  4.13              
ATOM   2058  C   HIS A 128     105.533  85.571  81.250  1.00  4.13              
ATOM   2059  O   HIS A 128     105.323  84.781  80.330  1.00  4.13              
ATOM   2060  N   LEU A 129     106.580  85.468  82.059  1.00  4.17              
ATOM   2061  H   LEU A 129     106.645  86.100  82.851  1.00  4.17              
ATOM   2062  CA  LEU A 129     107.584  84.415  81.893  1.00  4.17              
ATOM   2063  HA  LEU A 129     107.227  83.630  81.223  1.00  4.17              
ATOM   2064  CB  LEU A 129     108.846  85.074  81.304  1.00  4.17              
ATOM   2065  HB1 LEU A 129     109.194  85.819  82.021  1.00  4.17              
ATOM   2066  HB2 LEU A 129     108.584  85.609  80.391  1.00  4.17              
ATOM   2067  CG  LEU A 129     109.994  84.086  81.012  1.00  4.17              
ATOM   2068  HG  LEU A 129     109.996  83.273  81.736  1.00  4.17              
ATOM   2069  CD1 LEU A 129     109.846  83.475  79.623  1.00  4.17              
ATOM   2070 1HD1 LEU A 129     110.748  82.929  79.357  1.00  4.17              
ATOM   2071 2HD1 LEU A 129     109.002  82.787  79.637  1.00  4.17              
ATOM   2072 3HD1 LEU A 129     109.670  84.254  78.882  1.00  4.17              
ATOM   2073  CD2 LEU A 129     111.342  84.795  81.153  1.00  4.17              
ATOM   2074 1HD2 LEU A 129     112.144  84.154  80.789  1.00  4.17              
ATOM   2075 2HD2 LEU A 129     111.329  85.733  80.600  1.00  4.17              
ATOM   2076 3HD2 LEU A 129     111.521  85.005  82.207  1.00  4.17              
ATOM   2077  C   LEU A 129     107.923  83.808  83.252  1.00  4.17              
ATOM   2078  O   LEU A 129     108.235  84.564  84.181  1.00  4.17              
ATOM   2079  N   ASN A 130     107.915  82.471  83.365  1.00  4.19              
ATOM   2080  H   ASN A 130     107.674  81.895  82.560  1.00  4.19              
ATOM   2081  CA  ASN A 130     107.967  81.867  84.700  1.00  4.19              
ATOM   2082  HA  ASN A 130     108.035  82.636  85.467  1.00  4.19              
ATOM   2083  CB  ASN A 130     106.645  81.112  84.939  1.00  4.19              
ATOM   2084  HB1 ASN A 130     106.554  80.307  84.223  1.00  4.19              
ATOM   2085  HB2 ASN A 130     105.803  81.788  84.804  1.00  4.19              
ATOM   2086  CG  ASN A 130     106.561  80.521  86.329  1.00  4.19              
ATOM   2087  OD1 ASN A 130     106.857  81.182  87.309  1.00  4.19              
ATOM   2088  ND2 ASN A 130     106.129  79.291  86.472  1.00  4.19              
ATOM   2089 1HD2 ASN A 130     106.039  78.695  85.651  1.00  4.19              
ATOM   2090 2HD2 ASN A 130     106.181  78.887  87.388  1.00  4.19              
ATOM   2091  C   ASN A 130     109.210  80.986  84.873  1.00  4.19              
ATOM   2092  O   ASN A 130     109.109  79.761  84.892  1.00  4.19              
ATOM   2093  N   ILE A 131     110.383  81.620  84.985  1.00  4.67              
ATOM   2094  H   ILE A 131     110.361  82.632  85.038  1.00  4.67              
ATOM   2095  CA  ILE A 131     111.634  80.980  85.414  1.00  4.67              
ATOM   2096  HA  ILE A 131     111.787  80.064  84.844  1.00  4.67              
ATOM   2097  CB  ILE A 131     112.836  81.940  85.173  1.00  4.67              
ATOM   2098  HB  ILE A 131     112.580  82.915  85.576  1.00  4.67              
ATOM   2099  CG2 ILE A 131     114.115  81.513  85.914  1.00  4.67              
ATOM   2100 1HG2 ILE A 131     114.973  82.078  85.548  1.00  4.67              
ATOM   2101 2HG2 ILE A 131     114.009  81.710  86.978  1.00  4.67              
ATOM   2102 3HG2 ILE A 131     114.293  80.451  85.780  1.00  4.67              
ATOM   2103  CG1 ILE A 131     113.130  82.174  83.673  1.00  4.67              
ATOM   2104 1HG1 ILE A 131     113.771  83.053  83.586  1.00  4.67              
ATOM   2105 2HG1 ILE A 131     112.199  82.406  83.156  1.00  4.67              
ATOM   2106  CD1 ILE A 131     113.823  81.015  82.946  1.00  4.67              
ATOM   2107  HD1 ILE A 131     113.951  81.279  81.897  1.00  4.67              
ATOM   2108  HD2 ILE A 131     114.809  80.835  83.370  1.00  4.67              
ATOM   2109  HD3 ILE A 131     113.222  80.110  83.019  1.00  4.67              
ATOM   2110  C   ILE A 131     111.492  80.609  86.895  1.00  4.67              
ATOM   2111  O   ILE A 131     111.581  81.470  87.779  1.00  4.67              
ATOM   2112  N   LEU A 132     111.287  79.319  87.169  1.00  4.65              
ATOM   2113  H   LEU A 132     111.116  78.683  86.395  1.00  4.65              
ATOM   2114  CA  LEU A 132     111.004  78.864  88.536  1.00  4.65              
ATOM   2115  HA  LEU A 132     111.298  79.642  89.238  1.00  4.65              
ATOM   2116  CB  LEU A 132     109.483  78.662  88.692  1.00  4.65              
ATOM   2117  HB1 LEU A 132     109.170  77.896  87.985  1.00  4.65              
ATOM   2118  HB2 LEU A 132     108.977  79.589  88.418  1.00  4.65              
ATOM   2119  CG  LEU A 132     109.028  78.243  90.105  1.00  4.65              
ATOM   2120  HG  LEU A 132     109.517  77.316  90.399  1.00  4.65              
ATOM   2121  CD1 LEU A 132     109.344  79.316  91.153  1.00  4.65              
ATOM   2122 1HD1 LEU A 132     108.900  79.036  92.107  1.00  4.65              
ATOM   2123 2HD1 LEU A 132     110.421  79.394  91.287  1.00  4.65              
ATOM   2124 3HD1 LEU A 132     108.937  80.277  90.834  1.00  4.65              
ATOM   2125  CD2 LEU A 132     107.519  78.006  90.129  1.00  4.65              
ATOM   2126 1HD2 LEU A 132     107.212  77.655  91.113  1.00  4.65              
ATOM   2127 2HD2 LEU A 132     106.990  78.926  89.883  1.00  4.65              
ATOM   2128 3HD2 LEU A 132     107.267  77.239  89.395  1.00  4.65              
ATOM   2129  C   LEU A 132     111.820  77.633  88.892  1.00  4.65              
ATOM   2130  O   LEU A 132     111.368  76.508  88.758  1.00  4.65              
ATOM   2131  N   GLY A 133     113.064  77.846  89.294  1.00  4.73              
ATOM   2132  H   GLY A 133     113.335  78.797  89.522  1.00  4.73              
ATOM   2133  CA  GLY A 133     114.087  76.820  89.334  1.00  4.73              
ATOM   2134  HA1 GLY A 133     113.720  75.940  89.865  1.00  4.73              
ATOM   2135  HA2 GLY A 133     114.972  77.201  89.837  1.00  4.73              
ATOM   2136  C   GLY A 133     114.478  76.424  87.922  1.00  4.73              
ATOM   2137  O   GLY A 133     114.734  75.251  87.687  1.00  4.73              
ATOM   2138  N   ASN A 134     114.505  77.366  86.963  1.00  4.77              
ATOM   2139  H   ASN A 134     114.240  78.304  87.220  1.00  4.77              
ATOM   2140  CA  ASN A 134     115.445  77.203  85.857  1.00  4.77              
ATOM   2141  HA  ASN A 134     115.344  76.171  85.516  1.00  4.77              
ATOM   2142  CB  ASN A 134     115.152  78.085  84.629  1.00  4.77              
ATOM   2143  HB1 ASN A 134     115.626  79.057  84.738  1.00  4.77              
ATOM   2144  HB2 ASN A 134     114.073  78.209  84.525  1.00  4.77              
ATOM   2145  CG  ASN A 134     115.691  77.423  83.362  1.00  4.77              
ATOM   2146  OD1 ASN A 134     116.691  76.716  83.387  1.00  4.77              
ATOM   2147  ND2 ASN A 134     114.998  77.551  82.253  1.00  4.77              
ATOM   2148 1HD2 ASN A 134     114.195  78.152  82.224  1.00  4.77              
ATOM   2149 2HD2 ASN A 134     115.236  76.967  81.465  1.00  4.77              
ATOM   2150  C   ASN A 134     116.857  77.354  86.406  1.00  4.77              
ATOM   2151  O   ASN A 134     117.205  78.433  86.889  1.00  4.77              
ATOM   2152  N   GLN A 135     117.591  76.237  86.448  1.00  4.69              
ATOM   2153  H   GLN A 135     117.141  75.392  86.112  1.00  4.69              
ATOM   2154  CA  GLN A 135     118.755  76.043  87.300  1.00  4.69              
ATOM   2155  HA  GLN A 135     118.425  76.393  88.279  1.00  4.69              
ATOM   2156  CB  GLN A 135     119.117  74.557  87.476  1.00  4.69              
ATOM   2157  HB1 GLN A 135     119.625  74.191  86.585  1.00  4.69              
ATOM   2158  HB2 GLN A 135     118.205  73.978  87.620  1.00  4.69              
ATOM   2159  CG  GLN A 135     120.021  74.323  88.703  1.00  4.69              
ATOM   2160  HG1 GLN A 135     120.969  74.841  88.556  1.00  4.69              
ATOM   2161  HG2 GLN A 135     120.232  73.258  88.790  1.00  4.69              
ATOM   2162  CD  GLN A 135     119.391  74.795  90.015  1.00  4.69              
ATOM   2163  OE1 GLN A 135     118.193  74.754  90.219  1.00  4.69              
ATOM   2164  NE2 GLN A 135     120.164  75.292  90.952  1.00  4.69              
ATOM   2165 1HE2 GLN A 135     121.164  75.342  90.873  1.00  4.69              
ATOM   2166 2HE2 GLN A 135     119.709  75.571  91.806  1.00  4.69              
ATOM   2167  C   GLN A 135     119.940  76.926  86.930  1.00  4.69              
ATOM   2168  O   GLN A 135     120.907  76.469  86.314  1.00  4.69              
ATOM   2169  N   TYR A 136     119.832  78.204  87.303  1.00  4.66              
ATOM   2170  H   TYR A 136     118.937  78.470  87.703  1.00  4.66              
ATOM   2171  CA  TYR A 136     120.651  79.291  86.800  1.00  4.66              
ATOM   2172  HA  TYR A 136     120.914  79.003  85.782  1.00  4.66              
ATOM   2173  CB  TYR A 136     119.861  80.597  86.593  1.00  4.66              
ATOM   2174  HB1 TYR A 136     120.567  81.428  86.619  1.00  4.66              
ATOM   2175  HB2 TYR A 136     119.166  80.737  87.415  1.00  4.66              
ATOM   2176  CG  TYR A 136     119.095  80.701  85.267  1.00  4.66              
ATOM   2177  CD1 TYR A 136     118.686  81.973  84.816  1.00  4.66              
ATOM   2178  HD1 TYR A 136     118.878  82.842  85.431  1.00  4.66              
ATOM   2179  CE1 TYR A 136     118.040  82.122  83.571  1.00  4.66              
ATOM   2180  HE1 TYR A 136     117.734  83.100  83.237  1.00  4.66              
ATOM   2181  CZ  TYR A 136     117.810  80.996  82.751  1.00  4.66              
ATOM   2182  OH  TYR A 136     117.245  81.135  81.524  1.00  4.66              
ATOM   2183  HH  TYR A 136     117.052  82.049  81.324  1.00  4.66              
ATOM   2184  CE2 TYR A 136     118.187  79.722  83.208  1.00  4.66              
ATOM   2185  HE2 TYR A 136     117.978  78.862  82.594  1.00  4.66              
ATOM   2186  CD2 TYR A 136     118.812  79.572  84.458  1.00  4.66              
ATOM   2187  HD2 TYR A 136     119.065  78.574  84.777  1.00  4.66              
ATOM   2188  C   TYR A 136     122.036  79.362  87.433  1.00  4.66              
ATOM   2189  O   TYR A 136     122.418  80.316  88.097  1.00  4.66              
ATOM   2190  N   THR A 137     122.821  78.332  87.117  1.00  4.80              
ATOM   2191  H   THR A 137     122.388  77.582  86.588  1.00  4.80              
ATOM   2192  CA  THR A 137     124.267  78.224  87.326  1.00  4.80              
ATOM   2193  HA  THR A 137     124.457  78.353  88.393  1.00  4.80              
ATOM   2194  CB  THR A 137     124.796  76.838  86.922  1.00  4.80              
ATOM   2195  HB  THR A 137     125.886  76.828  86.974  1.00  4.80              
ATOM   2196  CG2 THR A 137     124.263  75.751  87.855  1.00  4.80              
ATOM   2197 1HG2 THR A 137     124.542  75.987  88.882  1.00  4.80              
ATOM   2198 2HG2 THR A 137     123.178  75.688  87.791  1.00  4.80              
ATOM   2199 3HG2 THR A 137     124.706  74.792  87.589  1.00  4.80              
ATOM   2200  OG1 THR A 137     124.386  76.503  85.611  1.00  4.80              
ATOM   2201  HG1 THR A 137     124.927  77.036  85.013  1.00  4.80              
ATOM   2202  C   THR A 137     125.093  79.316  86.639  1.00  4.80              
ATOM   2203  O   THR A 137     126.298  79.373  86.837  1.00  4.80              
ATOM   2204  N   THR A 138     124.476  80.174  85.827  1.00  4.64              
ATOM   2205  H   THR A 138     123.492  80.053  85.646  1.00  4.64              
ATOM   2206  CA  THR A 138     125.090  81.397  85.293  1.00  4.64              
ATOM   2207  HA  THR A 138     126.159  81.244  85.139  1.00  4.64              
ATOM   2208  CB  THR A 138     124.447  81.761  83.944  1.00  4.64              
ATOM   2209  HB  THR A 138     124.733  82.776  83.665  1.00  4.64              
ATOM   2210  CG2 THR A 138     124.846  80.812  82.814  1.00  4.64              
ATOM   2211 1HG2 THR A 138     124.411  81.154  81.875  1.00  4.64              
ATOM   2212 2HG2 THR A 138     125.932  80.804  82.713  1.00  4.64              
ATOM   2213 3HG2 THR A 138     124.502  79.800  83.029  1.00  4.64              
ATOM   2214  OG1 THR A 138     123.038  81.675  84.050  1.00  4.64              
ATOM   2215  HG1 THR A 138     122.670  82.192  83.324  1.00  4.64              
ATOM   2216  C   THR A 138     124.938  82.617  86.207  1.00  4.64              
ATOM   2217  O   THR A 138     125.755  83.527  86.126  1.00  4.64              
ATOM   2218  N   LEU A 139     123.902  82.621  87.053  1.00  5.42              
ATOM   2219  H   LEU A 139     123.322  81.794  87.015  1.00  5.42              
ATOM   2220  CA  LEU A 139     123.619  83.472  88.215  1.00  5.42              
ATOM   2221  HA  LEU A 139     122.532  83.482  88.291  1.00  5.42              
ATOM   2222  CB  LEU A 139     124.099  82.729  89.488  1.00  5.42              
ATOM   2223  HB1 LEU A 139     123.426  81.894  89.663  1.00  5.42              
ATOM   2224  HB2 LEU A 139     123.976  83.383  90.345  1.00  5.42              
ATOM   2225  CG  LEU A 139     125.541  82.188  89.524  1.00  5.42              
ATOM   2226  HG  LEU A 139     125.716  81.532  88.673  1.00  5.42              
ATOM   2227  CD1 LEU A 139     126.588  83.301  89.522  1.00  5.42              
ATOM   2228 1HD1 LEU A 139     126.523  83.876  88.600  1.00  5.42              
ATOM   2229 2HD1 LEU A 139     126.427  83.966  90.370  1.00  5.42              
ATOM   2230 3HD1 LEU A 139     127.585  82.868  89.585  1.00  5.42              
ATOM   2231  CD2 LEU A 139     125.722  81.356  90.797  1.00  5.42              
ATOM   2232 1HD2 LEU A 139     126.742  80.973  90.844  1.00  5.42              
ATOM   2233 2HD2 LEU A 139     125.529  81.974  91.675  1.00  5.42              
ATOM   2234 3HD2 LEU A 139     125.026  80.518  90.790  1.00  5.42              
ATOM   2235  C   LEU A 139     123.958  84.973  88.266  1.00  5.42              
ATOM   2236  O   LEU A 139     123.963  85.584  89.340  1.00  5.42              
ATOM   2237  N   GLY A 140     124.233  85.582  87.126  1.00  5.86              
ATOM   2238  H   GLY A 140     124.299  84.997  86.306  1.00  5.86              
ATOM   2239  CA  GLY A 140     124.952  86.841  87.113  1.00  5.86              
ATOM   2240  HA1 GLY A 140     125.413  86.952  86.131  1.00  5.86              
ATOM   2241  HA2 GLY A 140     125.766  86.783  87.838  1.00  5.86              
ATOM   2242  C   GLY A 140     124.175  88.106  87.398  1.00  5.86              
ATOM   2243  O   GLY A 140     122.961  88.114  87.592  1.00  5.86              
ATOM   2244  N   SER A 141     124.909  89.212  87.249  1.00  7.60              
ATOM   2245  H   SER A 141     125.903  89.102  87.109  1.00  7.60              
ATOM   2246  CA  SER A 141     124.317  90.421  86.691  1.00  7.60              
ATOM   2247  HA  SER A 141     123.713  90.906  87.460  1.00  7.60              
ATOM   2248  CB  SER A 141     125.409  91.391  86.234  1.00  7.60              
ATOM   2249  HB1 SER A 141     125.972  91.741  87.101  1.00  7.60              
ATOM   2250  HB2 SER A 141     124.951  92.250  85.742  1.00  7.60              
ATOM   2251  OG  SER A 141     126.287  90.735  85.338  1.00  7.60              
ATOM   2252  HG  SER A 141     125.763  90.203  84.721  1.00  7.60              
ATOM   2253  C   SER A 141     123.432  90.038  85.523  1.00  7.60              
ATOM   2254  O   SER A 141     123.884  89.371  84.585  1.00  7.60              
ATOM   2255  N   ILE A 142     122.199  90.524  85.552  1.00  6.66              
ATOM   2256  H   ILE A 142     121.943  91.096  86.353  1.00  6.66              
ATOM   2257  CA  ILE A 142     121.161  90.245  84.557  1.00  6.66              
ATOM   2258  HA  ILE A 142     121.054  89.163  84.468  1.00  6.66              
ATOM   2259  CB  ILE A 142     119.816  90.822  85.095  1.00  6.66              
ATOM   2260  HB  ILE A 142     119.952  91.895  85.177  1.00  6.66              
ATOM   2261  CG2 ILE A 142     118.596  90.591  84.182  1.00  6.66              
ATOM   2262 1HG2 ILE A 142     117.712  91.074  84.596  1.00  6.66              
ATOM   2263 2HG2 ILE A 142     118.749  91.038  83.203  1.00  6.66              
ATOM   2264 3HG2 ILE A 142     118.403  89.523  84.082  1.00  6.66              
ATOM   2265  CG1 ILE A 142     119.504  90.256  86.513  1.00  6.66              
ATOM   2266 1HG1 ILE A 142     120.322  90.495  87.193  1.00  6.66              
ATOM   2267 2HG1 ILE A 142     119.436  89.168  86.453  1.00  6.66              
ATOM   2268  CD1 ILE A 142     118.231  90.782  87.193  1.00  6.66              
ATOM   2269  HD1 ILE A 142     118.219  90.450  88.232  1.00  6.66              
ATOM   2270  HD2 ILE A 142     118.216  91.872  87.173  1.00  6.66              
ATOM   2271  HD3 ILE A 142     117.341  90.390  86.701  1.00  6.66              
ATOM   2272  C   ILE A 142     121.583  90.773  83.151  1.00  6.66              
ATOM   2273  O   ILE A 142     120.873  90.619  82.168  1.00  6.66              
ATOM   2274  N   ALA A 143     122.788  91.340  83.017  1.00  5.87              
ATOM   2275  H   ALA A 143     123.335  91.415  83.856  1.00  5.87              
ATOM   2276  CA  ALA A 143     123.513  91.591  81.774  1.00  5.87              
ATOM   2277  HA  ALA A 143     122.905  92.276  81.182  1.00  5.87              
ATOM   2278  CB  ALA A 143     124.812  92.327  82.129  1.00  5.87              
ATOM   2279  HB1 ALA A 143     125.326  92.618  81.212  1.00  5.87              
ATOM   2280  HB2 ALA A 143     124.592  93.225  82.707  1.00  5.87              
ATOM   2281  HB3 ALA A 143     125.470  91.674  82.704  1.00  5.87              
ATOM   2282  C   ALA A 143     123.800  90.396  80.854  1.00  5.87              
ATOM   2283  O   ALA A 143     124.024  90.610  79.667  1.00  5.87              
ATOM   2284  N   LEU A 144     123.762  89.164  81.362  1.00  7.42              
ATOM   2285  H   LEU A 144     123.659  89.062  82.363  1.00  7.42              
ATOM   2286  CA  LEU A 144     123.800  87.944  80.542  1.00  7.42              
ATOM   2287  HA  LEU A 144     124.083  88.192  79.518  1.00  7.42              
ATOM   2288  CB  LEU A 144     124.849  86.974  81.126  1.00  7.42              
ATOM   2289  HB1 LEU A 144     124.852  86.066  80.522  1.00  7.42              
ATOM   2290  HB2 LEU A 144     124.538  86.696  82.135  1.00  7.42              
ATOM   2291  CG  LEU A 144     126.291  87.514  81.189  1.00  7.42              
ATOM   2292  HG  LEU A 144     126.325  88.396  81.829  1.00  7.42              
ATOM   2293  CD1 LEU A 144     127.205  86.448  81.797  1.00  7.42              
ATOM   2294 1HD1 LEU A 144     128.222  86.835  81.873  1.00  7.42              
ATOM   2295 2HD1 LEU A 144     126.856  86.190  82.797  1.00  7.42              
ATOM   2296 3HD1 LEU A 144     127.209  85.554  81.174  1.00  7.42              
ATOM   2297  CD2 LEU A 144     126.842  87.880  79.809  1.00  7.42              
ATOM   2298 1HD2 LEU A 144     127.885  88.185  79.895  1.00  7.42              
ATOM   2299 2HD2 LEU A 144     126.770  87.026  79.136  1.00  7.42              
ATOM   2300 3HD2 LEU A 144     126.280  88.715  79.392  1.00  7.42              
ATOM   2301  C   LEU A 144     122.405  87.285  80.452  1.00  7.42              
ATOM   2302  O   LEU A 144     122.268  86.155  79.981  1.00  7.42              
ATOM   2303  N   PHE A 145     121.363  87.980  80.925  1.00  6.25              
ATOM   2304  H   PHE A 145     121.541  88.920  81.251  1.00  6.25              
ATOM   2305  CA  PHE A 145     119.985  87.698  80.547  1.00  6.25              
ATOM   2306  HA  PHE A 145     119.888  86.621  80.417  1.00  6.25              
ATOM   2307  CB  PHE A 145     119.015  88.128  81.662  1.00  6.25              
ATOM   2308  HB1 PHE A 145     118.909  89.209  81.623  1.00  6.25              
ATOM   2309  HB2 PHE A 145     119.458  87.867  82.625  1.00  6.25              
ATOM   2310  CG  PHE A 145     117.627  87.504  81.622  1.00  6.25              
ATOM   2311  CD1 PHE A 145     117.478  86.102  81.641  1.00  6.25              
ATOM   2312  HD1 PHE A 145     118.351  85.466  81.665  1.00  6.25              
ATOM   2313  CE1 PHE A 145     116.196  85.522  81.644  1.00  6.25              
ATOM   2314  HE1 PHE A 145     116.085  84.448  81.665  1.00  6.25              
ATOM   2315  CZ  PHE A 145     115.055  86.342  81.650  1.00  6.25              
ATOM   2316  HZ  PHE A 145     114.066  85.902  81.667  1.00  6.25              
ATOM   2317  CE2 PHE A 145     115.195  87.740  81.633  1.00  6.25              
ATOM   2318  HE2 PHE A 145     114.310  88.364  81.648  1.00  6.25              
ATOM   2319  CD2 PHE A 145     116.477  88.323  81.614  1.00  6.25              
ATOM   2320  HD2 PHE A 145     116.572  89.400  81.623  1.00  6.25              
ATOM   2321  C   PHE A 145     119.655  88.341  79.190  1.00  6.25              
ATOM   2322  O   PHE A 145     120.476  89.040  78.603  1.00  6.25              
ATOM   2323  N   GLN A 146     118.456  88.081  78.664  1.00  5.59              
ATOM   2324  H   GLN A 146     117.820  87.514  79.205  1.00  5.59              
ATOM   2325  CA  GLN A 146     118.218  88.199  77.220  1.00  5.59              
ATOM   2326  HA  GLN A 146     119.057  88.728  76.765  1.00  5.59              
ATOM   2327  CB  GLN A 146     118.188  86.764  76.648  1.00  5.59              
ATOM   2328  HB1 GLN A 146     117.181  86.353  76.730  1.00  5.59              
ATOM   2329  HB2 GLN A 146     118.840  86.134  77.257  1.00  5.59              
ATOM   2330  CG  GLN A 146     118.703  86.647  75.205  1.00  5.59              
ATOM   2331  HG1 GLN A 146     119.411  85.822  75.177  1.00  5.59              
ATOM   2332  HG2 GLN A 146     119.238  87.550  74.911  1.00  5.59              
ATOM   2333  CD  GLN A 146     117.624  86.326  74.178  1.00  5.59              
ATOM   2334  OE1 GLN A 146     117.083  85.236  74.130  1.00  5.59              
ATOM   2335  NE2 GLN A 146     117.308  87.219  73.272  1.00  5.59              
ATOM   2336 1HE2 GLN A 146     117.810  88.094  73.246  1.00  5.59              
ATOM   2337 2HE2 GLN A 146     116.676  86.967  72.534  1.00  5.59              
ATOM   2338  C   GLN A 146     116.967  88.991  76.825  1.00  5.59              
ATOM   2339  O   GLN A 146     116.732  89.228  75.644  1.00  5.59              
ATOM   2340  N   PHE A 147     116.162  89.413  77.801  1.00  4.72              
ATOM   2341  H   PHE A 147     116.462  89.269  78.750  1.00  4.72              
ATOM   2342  CA  PHE A 147     114.887  90.098  77.590  1.00  4.72              
ATOM   2343  HA  PHE A 147     114.444  89.716  76.668  1.00  4.72              
ATOM   2344  CB  PHE A 147     113.893  89.771  78.719  1.00  4.72              
ATOM   2345  HB1 PHE A 147     113.093  90.512  78.698  1.00  4.72              
ATOM   2346  HB2 PHE A 147     114.391  89.858  79.685  1.00  4.72              
ATOM   2347  CG  PHE A 147     113.266  88.394  78.577  1.00  4.72              
ATOM   2348  CD1 PHE A 147     114.059  87.240  78.686  1.00  4.72              
ATOM   2349  HD1 PHE A 147     115.104  87.315  78.935  1.00  4.72              
ATOM   2350  CE1 PHE A 147     113.495  85.974  78.481  1.00  4.72              
ATOM   2351  HE1 PHE A 147     114.103  85.098  78.612  1.00  4.72              
ATOM   2352  CZ  PHE A 147     112.151  85.845  78.104  1.00  4.72              
ATOM   2353  HZ  PHE A 147     111.734  84.866  77.917  1.00  4.72              
ATOM   2354  CE2 PHE A 147     111.342  86.987  78.026  1.00  4.72              
ATOM   2355  HE2 PHE A 147     110.296  86.890  77.764  1.00  4.72              
ATOM   2356  CD2 PHE A 147     111.896  88.254  78.283  1.00  4.72              
ATOM   2357  HD2 PHE A 147     111.261  89.121  78.221  1.00  4.72              
ATOM   2358  C   PHE A 147     115.082  91.597  77.353  1.00  4.72              
ATOM   2359  O   PHE A 147     114.835  92.411  78.237  1.00  4.72              
ATOM   2360  N   VAL A 148     115.559  91.942  76.153  1.00  4.73              
ATOM   2361  H   VAL A 148     115.845  91.191  75.536  1.00  4.73              
ATOM   2362  CA  VAL A 148     115.576  93.330  75.655  1.00  4.73              
ATOM   2363  HA  VAL A 148     115.372  94.012  76.482  1.00  4.73              
ATOM   2364  CB  VAL A 148     116.948  93.722  75.068  1.00  4.73              
ATOM   2365  HB  VAL A 148     117.196  93.051  74.245  1.00  4.73              
ATOM   2366  CG1 VAL A 148     116.946  95.167  74.548  1.00  4.73              
ATOM   2367 1HG1 VAL A 148     117.945  95.439  74.207  1.00  4.73              
ATOM   2368 2HG1 VAL A 148     116.264  95.267  73.702  1.00  4.73              
ATOM   2369 3HG1 VAL A 148     116.638  95.851  75.341  1.00  4.73              
ATOM   2370  CG2 VAL A 148     118.049  93.624  76.131  1.00  4.73              
ATOM   2371 1HG2 VAL A 148     119.007  93.920  75.703  1.00  4.73              
ATOM   2372 2HG2 VAL A 148     117.801  94.283  76.961  1.00  4.73              
ATOM   2373 3HG2 VAL A 148     118.135  92.598  76.489  1.00  4.73              
ATOM   2374  C   VAL A 148     114.468  93.542  74.638  1.00  4.73              
ATOM   2375  O   VAL A 148     113.652  94.442  74.800  1.00  4.73              
ATOM   2376  N   GLU A 149     114.364  92.658  73.647  1.00  4.80              
ATOM   2377  H   GLU A 149     115.064  91.940  73.556  1.00  4.80              
ATOM   2378  CA  GLU A 149     113.257  92.664  72.690  1.00  4.80              
ATOM   2379  HA  GLU A 149     112.908  93.694  72.585  1.00  4.80              
ATOM   2380  CB  GLU A 149     113.764  92.215  71.299  1.00  4.80              
ATOM   2381  HB1 GLU A 149     113.313  91.276  70.982  1.00  4.80              
ATOM   2382  HB2 GLU A 149     114.841  92.043  71.349  1.00  4.80              
ATOM   2383  CG  GLU A 149     113.523  93.293  70.230  1.00  4.80              
ATOM   2384  HG1 GLU A 149     114.126  93.037  69.355  1.00  4.80              
ATOM   2385  HG2 GLU A 149     113.878  94.258  70.597  1.00  4.80              
ATOM   2386  CD  GLU A 149     112.048  93.391  69.820  1.00  4.80              
ATOM   2387  OE1 GLU A 149     111.755  92.998  68.666  1.00  4.80              
ATOM   2388  OE2 GLU A 149     111.214  93.769  70.672  1.00  4.80              
ATOM   2389  C   GLU A 149     112.055  91.904  73.249  1.00  4.80              
ATOM   2390  O   GLU A 149     111.487  91.028  72.610  1.00  4.80              
ATOM   2391  N   ASN A 150     111.674  92.232  74.489  1.00  4.87              
ATOM   2392  H   ASN A 150     112.180  92.981  74.951  1.00  4.87              
ATOM   2393  CA  ASN A 150     110.388  91.829  75.045  1.00  4.87              
ATOM   2394  HA  ASN A 150     109.750  91.549  74.205  1.00  4.87              
ATOM   2395  CB  ASN A 150     110.508  90.541  75.875  1.00  4.87              
ATOM   2396  HB1 ASN A 150     109.599  90.404  76.452  1.00  4.87              
ATOM   2397  HB2 ASN A 150     111.355  90.630  76.551  1.00  4.87              
ATOM   2398  CG  ASN A 150     110.629  89.302  74.993  1.00  4.87              
ATOM   2399  OD1 ASN A 150     109.897  89.088  74.042  1.00  4.87              
ATOM   2400  ND2 ASN A 150     111.543  88.407  75.281  1.00  4.87              
ATOM   2401 1HD2 ASN A 150     112.081  88.454  76.124  1.00  4.87              
ATOM   2402 2HD2 ASN A 150     111.602  87.632  74.642  1.00  4.87              
ATOM   2403  C   ASN A 150     109.606  93.001  75.651  1.00  4.87              
ATOM   2404  O   ASN A 150     109.377  93.041  76.858  1.00  4.87              
ATOM   2405  N   PRO A 151     109.184  93.982  74.829  1.00  4.82              
ATOM   2406  CD  PRO A 151     109.296  94.055  73.375  1.00  4.82              
ATOM   2407  HD1 PRO A 151     108.434  93.569  72.917  1.00  4.82              
ATOM   2408  HD2 PRO A 151     110.210  93.618  72.990  1.00  4.82              
ATOM   2409  CG  PRO A 151     109.290  95.541  73.042  1.00  4.82              
ATOM   2410  HG1 PRO A 151     108.927  95.728  72.030  1.00  4.82              
ATOM   2411  HG2 PRO A 151     110.293  95.947  73.175  1.00  4.82              
ATOM   2412  CB  PRO A 151     108.354  96.106  74.105  1.00  4.82              
ATOM   2413  HB1 PRO A 151     107.324  96.011  73.756  1.00  4.82              
ATOM   2414  HB2 PRO A 151     108.582  97.150  74.323  1.00  4.82              
ATOM   2415  CA  PRO A 151     108.586  95.212  75.332  1.00  4.82              
ATOM   2416  HA  PRO A 151     109.314  95.695  75.984  1.00  4.82              
ATOM   2417  C   PRO A 151     107.278  95.064  76.110  1.00  4.82              
ATOM   2418  O   PRO A 151     106.956  95.909  76.942  1.00  4.82              
ATOM   2419  N   ALA A 152     106.526  94.004  75.807  1.00  4.60              
ATOM   2420  H   ALA A 152     106.858  93.385  75.085  1.00  4.60              
ATOM   2421  CA  ALA A 152     105.271  93.645  76.459  1.00  4.60              
ATOM   2422  HA  ALA A 152     104.724  94.558  76.699  1.00  4.60              
ATOM   2423  CB  ALA A 152     104.449  92.829  75.445  1.00  4.60              
ATOM   2424  HB1 ALA A 152     104.311  93.401  74.527  1.00  4.60              
ATOM   2425  HB2 ALA A 152     104.963  91.894  75.212  1.00  4.60              
ATOM   2426  HB3 ALA A 152     103.472  92.591  75.867  1.00  4.60              
ATOM   2427  C   ALA A 152     105.454  92.863  77.776  1.00  4.60              
ATOM   2428  O   ALA A 152     104.443  92.463  78.354  1.00  4.60              
ATOM   2429  N   LEU A 153     106.701  92.624  78.219  1.00  4.58              
ATOM   2430  H   LEU A 153     107.475  93.050  77.729  1.00  4.58              
ATOM   2431  CA  LEU A 153     107.055  91.746  79.336  1.00  4.58              
ATOM   2432  HA  LEU A 153     106.513  90.814  79.174  1.00  4.58              
ATOM   2433  CB  LEU A 153     108.545  91.394  79.328  1.00  4.58              
ATOM   2434  HB1 LEU A 153     109.108  92.296  79.564  1.00  4.58              
ATOM   2435  HB2 LEU A 153     108.819  91.081  78.328  1.00  4.58              
ATOM   2436  CG  LEU A 153     108.929  90.263  80.306  1.00  4.58              
ATOM   2437  HG  LEU A 153     108.401  90.360  81.252  1.00  4.58              
ATOM   2438  CD1 LEU A 153     108.593  88.883  79.733  1.00  4.58              
ATOM   2439 1HD1 LEU A 153     108.933  88.105  80.415  1.00  4.58              
ATOM   2440 2HD1 LEU A 153     107.514  88.791  79.617  1.00  4.58              
ATOM   2441 3HD1 LEU A 153     109.058  88.757  78.758  1.00  4.58              
ATOM   2442  CD2 LEU A 153     110.423  90.386  80.603  1.00  4.58              
ATOM   2443 1HD2 LEU A 153     110.804  89.450  81.003  1.00  4.58              
ATOM   2444 2HD2 LEU A 153     110.967  90.660  79.703  1.00  4.58              
ATOM   2445 3HD2 LEU A 153     110.561  91.184  81.333  1.00  4.58              
ATOM   2446  C   LEU A 153     106.608  92.275  80.715  1.00  4.58              
ATOM   2447  O   LEU A 153     107.415  92.691  81.542  1.00  4.58              
ATOM   2448  N   ARG A 154     105.301  92.225  80.962  1.00  4.51              
ATOM   2449  H   ARG A 154     104.737  91.953  80.168  1.00  4.51              
ATOM   2450  CA  ARG A 154     104.597  92.680  82.158  1.00  4.51              
ATOM   2451  HA  ARG A 154     104.877  93.703  82.370  1.00  4.51              
ATOM   2452  CB  ARG A 154     103.081  92.641  81.848  1.00  4.51              
ATOM   2453  HB1 ARG A 154     102.709  91.631  82.031  1.00  4.51              
ATOM   2454  HB2 ARG A 154     102.910  92.869  80.794  1.00  4.51              
ATOM   2455  CG  ARG A 154     102.274  93.659  82.675  1.00  4.51              
ATOM   2456  HG1 ARG A 154     102.180  94.577  82.093  1.00  4.51              
ATOM   2457  HG2 ARG A 154     102.823  93.910  83.573  1.00  4.51              
ATOM   2458  CD  ARG A 154     100.870  93.190  83.093  1.00  4.51              
ATOM   2459  HD1 ARG A 154     100.366  92.758  82.229  1.00  4.51              
ATOM   2460  HD2 ARG A 154     100.294  94.064  83.404  1.00  4.51              
ATOM   2461  NE  ARG A 154     100.908  92.200  84.194  1.00  4.51              
ATOM   2462  HE  ARG A 154     101.185  91.257  83.962  1.00  4.51              
ATOM   2463  CZ  ARG A 154     100.709  92.415  85.486  1.00  4.51              
ATOM   2464  NH1 ARG A 154     100.845  91.440  86.327  1.00  4.51              
ATOM   2465 1HH1 ARG A 154     101.298  90.588  86.025  1.00  4.51              
ATOM   2466 2HH1 ARG A 154     100.880  91.715  87.307  1.00  4.51              
ATOM   2467  NH2 ARG A 154     100.434  93.563  86.022  1.00  4.51              
ATOM   2468 1HH2 ARG A 154     100.523  94.405  85.457  1.00  4.51              
ATOM   2469 2HH2 ARG A 154     100.586  93.633  87.027  1.00  4.51              
ATOM   2470  C   ARG A 154     104.843  91.912  83.442  1.00  4.51              
ATOM   2471  O   ARG A 154     104.562  92.458  84.508  1.00  4.51              
ATOM   2472  N   THR A 155     105.245  90.642  83.419  1.00  4.08              
ATOM   2473  H   THR A 155     105.395  90.155  82.538  1.00  4.08              
ATOM   2474  CA  THR A 155     105.338  89.917  84.695  1.00  4.08              
ATOM   2475  HA  THR A 155     105.527  90.582  85.540  1.00  4.08              
ATOM   2476  CB  THR A 155     104.023  89.152  84.941  1.00  4.08              
ATOM   2477  HB  THR A 155     103.859  88.444  84.129  1.00  4.08              
ATOM   2478  CG2 THR A 155     103.975  88.404  86.271  1.00  4.08              
ATOM   2479 1HG2 THR A 155     103.967  89.101  87.100  1.00  4.08              
ATOM   2480 2HG2 THR A 155     103.070  87.798  86.302  1.00  4.08              
ATOM   2481 3HG2 THR A 155     104.838  87.746  86.360  1.00  4.08              
ATOM   2482  OG1 THR A 155     102.958  90.087  84.946  1.00  4.08              
ATOM   2483  HG1 THR A 155     103.390  90.956  84.989  1.00  4.08              
ATOM   2484  C   THR A 155     106.520  88.999  84.572  1.00  4.08              
ATOM   2485  O   THR A 155     106.440  88.026  83.844  1.00  4.08              
ATOM   2486  N   LEU A 156     107.646  89.317  85.194  1.00  4.10              
ATOM   2487  H   LEU A 156     107.700  90.156  85.766  1.00  4.10              
ATOM   2488  CA  LEU A 156     108.838  88.493  84.990  1.00  4.10              
ATOM   2489  HA  LEU A 156     108.685  87.727  84.228  1.00  4.10              
ATOM   2490  CB  LEU A 156     109.974  89.415  84.513  1.00  4.10              
ATOM   2491  HB1 LEU A 156     110.041  90.259  85.199  1.00  4.10              
ATOM   2492  HB2 LEU A 156     109.709  89.803  83.529  1.00  4.10              
ATOM   2493  CG  LEU A 156     111.367  88.763  84.442  1.00  4.10              
ATOM   2494  HG  LEU A 156     111.681  88.477  85.444  1.00  4.10              
ATOM   2495  CD1 LEU A 156     111.412  87.520  83.549  1.00  4.10              
ATOM   2496 1HD1 LEU A 156     112.436  87.153  83.482  1.00  4.10              
ATOM   2497 2HD1 LEU A 156     110.801  86.731  83.987  1.00  4.10              
ATOM   2498 3HD1 LEU A 156     111.036  87.757  82.556  1.00  4.10              
ATOM   2499  CD2 LEU A 156     112.364  89.790  83.901  1.00  4.10              
ATOM   2500 1HD2 LEU A 156     112.045  90.151  82.926  1.00  4.10              
ATOM   2501 2HD2 LEU A 156     112.419  90.631  84.594  1.00  4.10              
ATOM   2502 3HD2 LEU A 156     113.351  89.343  83.806  1.00  4.10              
ATOM   2503  C   LEU A 156     109.164  87.802  86.324  1.00  4.10              
ATOM   2504  O   LEU A 156     109.513  88.420  87.340  1.00  4.10              
ATOM   2505  N   GLN A 157     109.024  86.483  86.338  1.00  4.10              
ATOM   2506  H   GLN A 157     108.733  85.994  85.497  1.00  4.10              
ATOM   2507  CA  GLN A 157     109.228  85.706  87.546  1.00  4.10              
ATOM   2508  HA  GLN A 157     109.279  86.373  88.406  1.00  4.10              
ATOM   2509  CB  GLN A 157     108.009  84.810  87.795  1.00  4.10              
ATOM   2510  HB1 GLN A 157     107.812  84.190  86.923  1.00  4.10              
ATOM   2511  HB2 GLN A 157     107.146  85.461  87.946  1.00  4.10              
ATOM   2512  CG  GLN A 157     108.182  83.905  89.027  1.00  4.10              
ATOM   2513  HG1 GLN A 157     108.916  84.324  89.712  1.00  4.10              
ATOM   2514  HG2 GLN A 157     108.548  82.927  88.710  1.00  4.10              
ATOM   2515  CD  GLN A 157     106.874  83.754  89.787  1.00  4.10              
ATOM   2516  OE1 GLN A 157     106.524  84.558  90.636  1.00  4.10              
ATOM   2517  NE2 GLN A 157     106.092  82.746  89.497  1.00  4.10              
ATOM   2518 1HE2 GLN A 157     106.367  82.105  88.759  1.00  4.10              
ATOM   2519 2HE2 GLN A 157     105.229  82.657  89.993  1.00  4.10              
ATOM   2520  C   GLN A 157     110.551  84.938  87.499  1.00  4.10              
ATOM   2521  O   GLN A 157     110.788  84.130  86.603  1.00  4.10              
ATOM   2522  N   PHE A 158     111.364  85.182  88.528  1.00  4.63              
ATOM   2523  H   PHE A 158     111.108  85.933  89.154  1.00  4.63              
ATOM   2524  CA  PHE A 158     112.616  84.527  88.872  1.00  4.63              
ATOM   2525  HA  PHE A 158     112.815  83.700  88.190  1.00  4.63              
ATOM   2526  CB  PHE A 158     113.768  85.551  88.809  1.00  4.63              
ATOM   2527  HB1 PHE A 158     114.666  85.100  89.225  1.00  4.63              
ATOM   2528  HB2 PHE A 158     113.530  86.376  89.480  1.00  4.63              
ATOM   2529  CG  PHE A 158     114.141  86.141  87.467  1.00  4.63              
ATOM   2530  CD1 PHE A 158     113.939  87.515  87.242  1.00  4.63              
ATOM   2531  HD1 PHE A 158     113.418  88.114  87.977  1.00  4.63              
ATOM   2532  CE1 PHE A 158     114.459  88.124  86.090  1.00  4.63              
ATOM   2533  HE1 PHE A 158     114.339  89.188  85.949  1.00  4.63              
ATOM   2534  CZ  PHE A 158     115.142  87.352  85.136  1.00  4.63              
ATOM   2535  HZ  PHE A 158     115.547  87.823  84.255  1.00  4.63              
ATOM   2536  CE2 PHE A 158     115.311  85.971  85.336  1.00  4.63              
ATOM   2537  HE2 PHE A 158     115.837  85.384  84.599  1.00  4.63              
ATOM   2538  CD2 PHE A 158     114.823  85.367  86.509  1.00  4.63              
ATOM   2539  HD2 PHE A 158     114.995  84.317  86.684  1.00  4.63              
ATOM   2540  C   PHE A 158     112.537  84.000  90.335  1.00  4.63              
ATOM   2541  O   PHE A 158     112.811  84.681  91.351  1.00  4.63              
ATOM   2542  N   GLY A 159     112.145  82.735  90.438  1.00  4.60              
ATOM   2543  H   GLY A 159     111.945  82.214  89.587  1.00  4.60              
ATOM   2544  CA  GLY A 159     112.105  82.036  91.717  1.00  4.60              
ATOM   2545  HA1 GLY A 159     111.088  81.702  91.920  1.00  4.60              
ATOM   2546  HA2 GLY A 159     112.411  82.700  92.520  1.00  4.60              
ATOM   2547  C   GLY A 159     113.028  80.837  91.764  1.00  4.60              
ATOM   2548  O   GLY A 159     113.382  80.304  90.726  1.00  4.60              
ATOM   2549  N   ASN A 160     113.422  80.412  92.961  1.00  4.61              
ATOM   2550  H   ASN A 160     113.196  81.006  93.746  1.00  4.61              
ATOM   2551  CA  ASN A 160     114.412  79.361  93.206  1.00  4.61              
ATOM   2552  HA  ASN A 160     114.834  79.606  94.184  1.00  4.61              
ATOM   2553  CB  ASN A 160     113.743  77.984  93.368  1.00  4.61              
ATOM   2554  HB1 ASN A 160     113.473  77.591  92.388  1.00  4.61              
ATOM   2555  HB2 ASN A 160     112.840  78.075  93.969  1.00  4.61              
ATOM   2556  CG  ASN A 160     114.682  77.020  94.083  1.00  4.61              
ATOM   2557  OD1 ASN A 160     115.271  77.346  95.098  1.00  4.61              
ATOM   2558  ND2 ASN A 160     114.861  75.817  93.590  1.00  4.61              
ATOM   2559 1HD2 ASN A 160     114.447  75.555  92.713  1.00  4.61              
ATOM   2560 2HD2 ASN A 160     115.526  75.236  94.067  1.00  4.61              
ATOM   2561  C   ASN A 160     115.633  79.368  92.274  1.00  4.61              
ATOM   2562  O   ASN A 160     116.012  78.325  91.742  1.00  4.61              
ATOM   2563  N   LEU A 161     116.254  80.533  92.058  1.00  4.60              
ATOM   2564  H   LEU A 161     115.955  81.365  92.548  1.00  4.60              
ATOM   2565  CA  LEU A 161     117.537  80.570  91.366  1.00  4.60              
ATOM   2566  HA  LEU A 161     118.014  79.610  91.576  1.00  4.60              
ATOM   2567  CB  LEU A 161     117.399  80.603  89.828  1.00  4.60              
ATOM   2568  HB1 LEU A 161     116.715  79.805  89.536  1.00  4.60              
ATOM   2569  HB2 LEU A 161     118.368  80.317  89.427  1.00  4.60              
ATOM   2570  CG  LEU A 161     116.963  81.879  89.085  1.00  4.60              
ATOM   2571  HG  LEU A 161     117.015  81.650  88.020  1.00  4.60              
ATOM   2572  CD1 LEU A 161     115.527  82.275  89.377  1.00  4.60              
ATOM   2573 1HD1 LEU A 161     115.241  83.070  88.698  1.00  4.60              
ATOM   2574 2HD1 LEU A 161     114.883  81.421  89.185  1.00  4.60              
ATOM   2575 3HD1 LEU A 161     115.416  82.604  90.410  1.00  4.60              
ATOM   2576  CD2 LEU A 161     117.848  83.098  89.321  1.00  4.60              
ATOM   2577 1HD2 LEU A 161     117.610  83.854  88.573  1.00  4.60              
ATOM   2578 2HD2 LEU A 161     117.667  83.522  90.308  1.00  4.60              
ATOM   2579 3HD2 LEU A 161     118.895  82.817  89.213  1.00  4.60              
ATOM   2580  C   LEU A 161     118.507  81.578  91.969  1.00  4.60              
ATOM   2581  O   LEU A 161     118.124  82.506  92.681  1.00  4.60              
ATOM   2582  N   TRP A 162     119.788  81.327  91.698  1.00  4.48              
ATOM   2583  H   TRP A 162     119.982  80.571  91.057  1.00  4.48              
ATOM   2584  CA  TRP A 162     120.881  81.681  92.602  1.00  4.48              
ATOM   2585  HA  TRP A 162     120.450  81.840  93.589  1.00  4.48              
ATOM   2586  CB  TRP A 162     121.827  80.479  92.743  1.00  4.48              
ATOM   2587  HB1 TRP A 162     122.629  80.745  93.432  1.00  4.48              
ATOM   2588  HB2 TRP A 162     122.283  80.278  91.772  1.00  4.48              
ATOM   2589  CG  TRP A 162     121.209  79.205  93.258  1.00  4.48              
ATOM   2590  CD1 TRP A 162     120.085  79.093  94.012  1.00  4.48              
ATOM   2591  HD1 TRP A 162     119.465  79.915  94.358  1.00  4.48              
ATOM   2592  NE1 TRP A 162     119.850  77.766  94.311  1.00  4.48              
ATOM   2593  HE1 TRP A 162     119.073  77.457  94.883  1.00  4.48              
ATOM   2594  CE2 TRP A 162     120.850  76.954  93.823  1.00  4.48              
ATOM   2595  CZ2 TRP A 162     121.095  75.577  93.917  1.00  4.48              
ATOM   2596  HZ2 TRP A 162     120.415  74.935  94.459  1.00  4.48              
ATOM   2597  CH2 TRP A 162     122.245  75.043  93.310  1.00  4.48              
ATOM   2598  HH2 TRP A 162     122.458  73.986  93.393  1.00  4.48              
ATOM   2599  CZ3 TRP A 162     123.122  75.888  92.606  1.00  4.48              
ATOM   2600  HZ3 TRP A 162     124.019  75.477  92.162  1.00  4.48              
ATOM   2601  CE3 TRP A 162     122.862  77.271  92.514  1.00  4.48              
ATOM   2602  HE3 TRP A 162     123.559  77.918  92.000  1.00  4.48              
ATOM   2603  CD2 TRP A 162     121.723  77.842  93.125  1.00  4.48              
ATOM   2604  C   TRP A 162     121.575  83.009  92.286  1.00  4.48              
ATOM   2605  O   TRP A 162     122.785  83.138  92.454  1.00  4.48              
ATOM   2606  N   ILE A 163     120.805  84.015  91.850  1.00  4.58              
ATOM   2607  H   ILE A 163     119.809  83.850  91.801  1.00  4.58              
ATOM   2608  CA  ILE A 163     121.308  85.384  91.639  1.00  4.58              
ATOM   2609  HA  ILE A 163     122.029  85.353  90.824  1.00  4.58              
ATOM   2610  CB  ILE A 163     120.161  86.341  91.219  1.00  4.58              
ATOM   2611  HB  ILE A 163     119.301  86.148  91.864  1.00  4.58              
ATOM   2612  CG2 ILE A 163     120.541  87.829  91.361  1.00  4.58              
ATOM   2613 1HG2 ILE A 163     119.707  88.467  91.073  1.00  4.58              
ATOM   2614 2HG2 ILE A 163     120.781  88.072  92.394  1.00  4.58              
ATOM   2615 3HG2 ILE A 163     121.394  88.064  90.721  1.00  4.58              
ATOM   2616  CG1 ILE A 163     119.769  86.065  89.750  1.00  4.58              
ATOM   2617 1HG1 ILE A 163     119.717  84.992  89.591  1.00  4.58              
ATOM   2618 2HG1 ILE A 163     120.547  86.449  89.088  1.00  4.58              
ATOM   2619  CD1 ILE A 163     118.419  86.671  89.338  1.00  4.58              
ATOM   2620  HD1 ILE A 163     118.462  87.759  89.356  1.00  4.58              
ATOM   2621  HD2 ILE A 163     118.178  86.355  88.322  1.00  4.58              
ATOM   2622  HD3 ILE A 163     117.634  86.325  90.011  1.00  4.58              
ATOM   2623  C   ILE A 163     122.053  85.887  92.871  1.00  4.58              
ATOM   2624  O   ILE A 163     121.474  85.870  93.958  1.00  4.58              
ATOM   2625  N   LYS A 164     123.295  86.369  92.707  1.00  4.61              
ATOM   2626  H   LYS A 164     123.742  86.252  91.806  1.00  4.61              
ATOM   2627  CA  LYS A 164     124.031  87.014  93.807  1.00  4.61              
ATOM   2628  HA  LYS A 164     123.593  86.645  94.737  1.00  4.61              
ATOM   2629  CB  LYS A 164     125.514  86.597  93.847  1.00  4.61              
ATOM   2630  HB1 LYS A 164     126.080  87.189  93.125  1.00  4.61              
ATOM   2631  HB2 LYS A 164     125.596  85.547  93.557  1.00  4.61              
ATOM   2632  CG  LYS A 164     126.093  86.743  95.279  1.00  4.61              
ATOM   2633  HG1 LYS A 164     126.341  85.745  95.643  1.00  4.61              
ATOM   2634  HG2 LYS A 164     125.330  87.117  95.960  1.00  4.61              
ATOM   2635  CD  LYS A 164     127.353  87.623  95.414  1.00  4.61              
ATOM   2636  HD1 LYS A 164     127.581  88.130  94.478  1.00  4.61              
ATOM   2637  HD2 LYS A 164     128.199  86.966  95.621  1.00  4.61              
ATOM   2638  CE  LYS A 164     127.255  88.653  96.559  1.00  4.61              
ATOM   2639  HE1 LYS A 164     128.259  89.036  96.759  1.00  4.61              
ATOM   2640  HE2 LYS A 164     126.893  88.147  97.457  1.00  4.61              
ATOM   2641  NZ  LYS A 164     126.365  89.795  96.234  1.00  4.61              
ATOM   2642  HZ1 LYS A 164     125.447  89.473  95.947  1.00  4.61              
ATOM   2643  HZ2 LYS A 164     126.220  90.427  97.017  1.00  4.61              
ATOM   2644  HZ3 LYS A 164     126.707  90.298  95.411  1.00  4.61              
ATOM   2645  C   LYS A 164     123.872  88.526  93.867  1.00  4.61              
ATOM   2646  O   LYS A 164     124.027  89.098  94.940  1.00  4.61              
ATOM   2647  N   ASP A 165     123.517  89.184  92.772  1.00  4.26              
ATOM   2648  H   ASP A 165     123.381  88.662  91.922  1.00  4.26              
ATOM   2649  CA  ASP A 165     123.575  90.644  92.682  1.00  4.26              
ATOM   2650  HA  ASP A 165     123.506  91.092  93.675  1.00  4.26              
ATOM   2651  CB  ASP A 165     124.939  91.025  92.081  1.00  4.26              
ATOM   2652  HB1 ASP A 165     124.837  91.972  91.560  1.00  4.26              
ATOM   2653  HB2 ASP A 165     125.254  90.282  91.345  1.00  4.26              
ATOM   2654  CG  ASP A 165     126.001  91.172  93.173  1.00  4.26              
ATOM   2655  OD1 ASP A 165     126.106  92.285  93.728  1.00  4.26              
ATOM   2656  OD2 ASP A 165     126.650  90.174  93.544  1.00  4.26              
ATOM   2657  C   ASP A 165     122.419  91.194  91.848  1.00  4.26              
ATOM   2658  O   ASP A 165     122.329  90.935  90.648  1.00  4.26              
ATOM   2659  N   VAL A 166     121.547  91.984  92.488  1.00  4.53              
ATOM   2660  H   VAL A 166     121.672  92.130  93.478  1.00  4.53              
ATOM   2661  CA  VAL A 166     120.544  92.813  91.796  1.00  4.53              
ATOM   2662  HA  VAL A 166     120.056  92.186  91.049  1.00  4.53              
ATOM   2663  CB  VAL A 166     119.432  93.383  92.705  1.00  4.53              
ATOM   2664  HB  VAL A 166     119.844  94.124  93.391  1.00  4.53              
ATOM   2665  CG1 VAL A 166     118.317  94.020  91.860  1.00  4.53              
ATOM   2666 1HG1 VAL A 166     117.465  94.279  92.489  1.00  4.53              
ATOM   2667 2HG1 VAL A 166     118.681  94.935  91.390  1.00  4.53              
ATOM   2668 3HG1 VAL A 166     117.984  93.328  91.085  1.00  4.53              
ATOM   2669  CG2 VAL A 166     118.772  92.288  93.538  1.00  4.53              
ATOM   2670 1HG2 VAL A 166     117.962  92.706  94.136  1.00  4.53              
ATOM   2671 2HG2 VAL A 166     118.368  91.518  92.881  1.00  4.53              
ATOM   2672 3HG2 VAL A 166     119.505  91.854  94.215  1.00  4.53              
ATOM   2673  C   VAL A 166     121.256  93.951  91.038  1.00  4.53              
ATOM   2674  O   VAL A 166     121.315  95.083  91.510  1.00  4.53              
ATOM   2675  N   LYS A 167     121.862  93.641  89.889  1.00  5.46              
ATOM   2676  H   LYS A 167     121.852  92.662  89.620  1.00  5.46              
ATOM   2677  CA  LYS A 167     122.418  94.627  88.951  1.00  5.46              
ATOM   2678  HA  LYS A 167     121.993  95.610  89.168  1.00  5.46              
ATOM   2679  CB  LYS A 167     123.959  94.694  89.051  1.00  5.46              
ATOM   2680  HB1 LYS A 167     124.325  95.140  88.125  1.00  5.46              
ATOM   2681  HB2 LYS A 167     124.374  93.685  89.098  1.00  5.46              
ATOM   2682  CG  LYS A 167     124.526  95.556  90.189  1.00  5.46              
ATOM   2683  HG1 LYS A 167     123.828  96.356  90.419  1.00  5.46              
ATOM   2684  HG2 LYS A 167     125.448  96.015  89.829  1.00  5.46              
ATOM   2685  CD  LYS A 167     124.865  94.776  91.463  1.00  5.46              
ATOM   2686  HD1 LYS A 167     125.549  93.970  91.201  1.00  5.46              
ATOM   2687  HD2 LYS A 167     123.959  94.366  91.909  1.00  5.46              
ATOM   2688  CE  LYS A 167     125.576  95.688  92.465  1.00  5.46              
ATOM   2689  HE1 LYS A 167     124.938  96.542  92.705  1.00  5.46              
ATOM   2690  HE2 LYS A 167     126.489  96.077  92.006  1.00  5.46              
ATOM   2691  NZ  LYS A 167     125.939  94.969  93.704  1.00  5.46              
ATOM   2692  HZ1 LYS A 167     126.572  95.553  94.253  1.00  5.46              
ATOM   2693  HZ2 LYS A 167     125.141  94.761  94.280  1.00  5.46              
ATOM   2694  HZ3 LYS A 167     126.393  94.076  93.522  1.00  5.46              
ATOM   2695  C   LYS A 167     122.048  94.260  87.517  1.00  5.46              
ATOM   2696  O   LYS A 167     122.180  93.109  87.093  1.00  5.46              
ATOM   2697  N   GLN A 168     121.608  95.259  86.757  1.00  6.73              
ATOM   2698  H   GLN A 168     121.553  96.178  87.177  1.00  6.73              
ATOM   2699  CA  GLN A 168     120.939  95.097  85.468  1.00  6.73              
ATOM   2700  HA  GLN A 168     121.474  94.361  84.867  1.00  6.73              
ATOM   2701  CB  GLN A 168     119.497  94.598  85.728  1.00  6.73              
ATOM   2702  HB1 GLN A 168     119.555  93.659  86.273  1.00  6.73              
ATOM   2703  HB2 GLN A 168     119.032  94.389  84.764  1.00  6.73              
ATOM   2704  CG  GLN A 168     118.542  95.509  86.530  1.00  6.73              
ATOM   2705  HG1 GLN A 168     117.582  95.004  86.574  1.00  6.73              
ATOM   2706  HG2 GLN A 168     118.405  96.457  86.011  1.00  6.73              
ATOM   2707  CD  GLN A 168     118.957  95.756  87.981  1.00  6.73              
ATOM   2708  OE1 GLN A 168     119.224  94.828  88.728  1.00  6.73              
ATOM   2709  NE2 GLN A 168     119.076  96.999  88.402  1.00  6.73              
ATOM   2710 1HE2 GLN A 168     118.795  97.791  87.838  1.00  6.73              
ATOM   2711 2HE2 GLN A 168     119.454  97.148  89.335  1.00  6.73              
ATOM   2712  C   GLN A 168     120.906  96.435  84.725  1.00  6.73              
ATOM   2713  O   GLN A 168     120.771  97.471  85.362  1.00  6.73              
ATOM   2714  N   ASN A 169     120.912  96.412  83.391  1.00  6.10              
ATOM   2715  H   ASN A 169     121.142  95.545  82.934  1.00  6.10              
ATOM   2716  CA  ASN A 169     120.494  97.558  82.563  1.00  6.10              
ATOM   2717  HA  ASN A 169     120.339  98.452  83.173  1.00  6.10              
ATOM   2718  CB  ASN A 169     121.576  97.850  81.496  1.00  6.10              
ATOM   2719  HB1 ASN A 169     121.140  98.460  80.704  1.00  6.10              
ATOM   2720  HB2 ASN A 169     121.912  96.916  81.047  1.00  6.10              
ATOM   2721  CG  ASN A 169     122.779  98.618  82.008  1.00  6.10              
ATOM   2722  OD1 ASN A 169     122.741  99.282  83.026  1.00  6.10              
ATOM   2723  ND2 ASN A 169     123.883  98.576  81.304  1.00  6.10              
ATOM   2724 1HD2 ASN A 169     123.944  98.056  80.445  1.00  6.10              
ATOM   2725 2HD2 ASN A 169     124.662  99.074  81.700  1.00  6.10              
ATOM   2726  C   ASN A 169     119.193  97.264  81.828  1.00  6.10              
ATOM   2727  O   ASN A 169     118.477  98.200  81.503  1.00  6.10              
ATOM   2728  N   LEU A 170     118.892  95.982  81.584  1.00  4.79              
ATOM   2729  H   LEU A 170     119.536  95.269  81.884  1.00  4.79              
ATOM   2730  CA  LEU A 170     117.785  95.554  80.734  1.00  4.79              
ATOM   2731  HA  LEU A 170     117.902  95.992  79.739  1.00  4.79              
ATOM   2732  CB  LEU A 170     117.778  94.016  80.606  1.00  4.79              
ATOM   2733  HB1 LEU A 170     116.830  93.746  80.133  1.00  4.79              
ATOM   2734  HB2 LEU A 170     117.778  93.564  81.599  1.00  4.79              
ATOM   2735  CG  LEU A 170     118.895  93.384  79.754  1.00  4.79              
ATOM   2736  HG  LEU A 170     118.966  93.913  78.808  1.00  4.79              
ATOM   2737  CD1 LEU A 170     120.274  93.411  80.419  1.00  4.79              
ATOM   2738 1HD1 LEU A 170     120.956  92.776  79.850  1.00  4.79              
ATOM   2739 2HD1 LEU A 170     120.680  94.419  80.408  1.00  4.79              
ATOM   2740 3HD1 LEU A 170     120.210  93.028  81.435  1.00  4.79              
ATOM   2741  CD2 LEU A 170     118.529  91.924  79.478  1.00  4.79              
ATOM   2742 1HD2 LEU A 170     119.282  91.474  78.829  1.00  4.79              
ATOM   2743 2HD2 LEU A 170     118.484  91.368  80.413  1.00  4.79              
ATOM   2744 3HD2 LEU A 170     117.566  91.877  78.970  1.00  4.79              
ATOM   2745  C   LEU A 170     116.421  95.998  81.243  1.00  4.79              
ATOM   2746  O   LEU A 170     115.528  96.170  80.433  1.00  4.79              
ATOM   2747  N   LEU A 171     116.266  96.218  82.558  1.00  4.40              
ATOM   2748  H   LEU A 171     117.048  96.038  83.162  1.00  4.40              
ATOM   2749  CA  LEU A 171     115.055  96.821  83.120  1.00  4.40              
ATOM   2750  HA  LEU A 171     114.215  96.142  82.971  1.00  4.40              
ATOM   2751  CB  LEU A 171     115.234  97.121  84.621  1.00  4.40              
ATOM   2752  HB1 LEU A 171     114.514  97.888  84.904  1.00  4.40              
ATOM   2753  HB2 LEU A 171     116.228  97.543  84.779  1.00  4.40              
ATOM   2754  CG  LEU A 171     115.027  95.952  85.591  1.00  4.40              
ATOM   2755  HG  LEU A 171     115.765  95.179  85.387  1.00  4.40              
ATOM   2756  CD1 LEU A 171     115.207  96.493  87.013  1.00  4.40              
ATOM   2757 1HD1 LEU A 171     115.179  95.666  87.725  1.00  4.40              
ATOM   2758 2HD1 LEU A 171     116.167  96.996  87.111  1.00  4.40              
ATOM   2759 3HD1 LEU A 171     114.410  97.196  87.257  1.00  4.40              
ATOM   2760  CD2 LEU A 171     113.638  95.334  85.515  1.00  4.40              
ATOM   2761 1HD2 LEU A 171     113.517  94.628  86.334  1.00  4.40              
ATOM   2762 2HD2 LEU A 171     112.875  96.109  85.599  1.00  4.40              
ATOM   2763 3HD2 LEU A 171     113.518  94.789  84.578  1.00  4.40              
ATOM   2764  C   LEU A 171     114.682  98.146  82.428  1.00  4.40              
ATOM   2765  O   LEU A 171     113.498  98.468  82.285  1.00  4.40              
ATOM   2766  N   ARG A 172     115.680  98.949  82.038  1.00  4.74              
ATOM   2767  H   ARG A 172     116.624  98.572  82.070  1.00  4.74              
ATOM   2768  CA  ARG A 172     115.478 100.135  81.210  1.00  4.74              
ATOM   2769  HA  ARG A 172     114.707 100.753  81.654  1.00  4.74              
ATOM   2770  CB  ARG A 172     116.782 100.963  81.057  1.00  4.74              
ATOM   2771  HB1 ARG A 172     116.539 101.838  80.451  1.00  4.74              
ATOM   2772  HB2 ARG A 172     117.496 100.372  80.481  1.00  4.74              
ATOM   2773  CG  ARG A 172     117.507 101.459  82.327  1.00  4.74              
ATOM   2774  HG1 ARG A 172     117.806 100.599  82.925  1.00  4.74              
ATOM   2775  HG2 ARG A 172     116.837 102.092  82.910  1.00  4.74              
ATOM   2776  CD  ARG A 172     118.763 102.263  81.912  1.00  4.74              
ATOM   2777  HD1 ARG A 172     118.439 103.113  81.307  1.00  4.74              
ATOM   2778  HD2 ARG A 172     119.390 101.618  81.290  1.00  4.74              
ATOM   2779  NE  ARG A 172     119.583 102.761  83.045  1.00  4.74              
ATOM   2780  HE  ARG A 172     119.355 102.439  83.973  1.00  4.74              
ATOM   2781  CZ  ARG A 172     120.661 103.534  82.969  1.00  4.74              
ATOM   2782  NH1 ARG A 172     121.320 103.832  84.050  1.00  4.74              
ATOM   2783 1HH1 ARG A 172     120.972 103.510  84.950  1.00  4.74              
ATOM   2784 2HH1 ARG A 172     122.159 104.379  84.025  1.00  4.74              
ATOM   2785  NH2 ARG A 172     121.105 104.036  81.848  1.00  4.74              
ATOM   2786 1HH2 ARG A 172     120.604 103.851  80.999  1.00  4.74              
ATOM   2787 2HH2 ARG A 172     121.912 104.633  81.852  1.00  4.74              
ATOM   2788  C   ARG A 172     115.048  99.697  79.806  1.00  4.74              
ATOM   2789  O   ARG A 172     115.727  98.900  79.174  1.00  4.74              
ATOM   2790  N   ASN A 173     113.943 100.260  79.329  1.00  4.57              
ATOM   2791  H   ASN A 173     113.489 100.921  79.950  1.00  4.57              
ATOM   2792  CA  ASN A 173     113.180  99.830  78.149  1.00  4.57              
ATOM   2793  HA  ASN A 173     112.517 100.675  77.965  1.00  4.57              
ATOM   2794  CB  ASN A 173     113.970  99.700  76.835  1.00  4.57              
ATOM   2795  HB1 ASN A 173     113.319  99.292  76.061  1.00  4.57              
ATOM   2796  HB2 ASN A 173     114.804  99.008  76.936  1.00  4.57              
ATOM   2797  CG  ASN A 173     114.431 101.058  76.352  1.00  4.57              
ATOM   2798  OD1 ASN A 173     113.643 101.981  76.163  1.00  4.57              
ATOM   2799  ND2 ASN A 173     115.718 101.240  76.183  1.00  4.57              
ATOM   2800 1HD2 ASN A 173     116.350 100.477  76.367  1.00  4.57              
ATOM   2801 2HD2 ASN A 173     116.028 102.133  75.848  1.00  4.57              
ATOM   2802  C   ASN A 173     112.135  98.734  78.405  1.00  4.57              
ATOM   2803  O   ASN A 173     111.284  98.548  77.535  1.00  4.57              
ATOM   2804  N   ILE A 174     112.040  98.163  79.618  1.00  4.59              
ATOM   2805  H   ILE A 174     112.750  98.318  80.322  1.00  4.59              
ATOM   2806  CA  ILE A 174     110.879  97.315  79.957  1.00  4.59              
ATOM   2807  HA  ILE A 174     110.495  96.970  78.997  1.00  4.59              
ATOM   2808  CB  ILE A 174     111.167  95.967  80.669  1.00  4.59              
ATOM   2809  HB  ILE A 174     111.038  96.090  81.745  1.00  4.59              
ATOM   2810  CG2 ILE A 174     110.157  94.926  80.140  1.00  4.59              
ATOM   2811 1HG2 ILE A 174     110.193  94.023  80.748  1.00  4.59              
ATOM   2812 2HG2 ILE A 174     109.138  95.313  80.187  1.00  4.59              
ATOM   2813 3HG2 ILE A 174     110.378  94.659  79.104  1.00  4.59              
ATOM   2814  CG1 ILE A 174     112.594  95.461  80.425  1.00  4.59              
ATOM   2815 1HG1 ILE A 174     113.240  96.201  80.875  1.00  4.59              
ATOM   2816 2HG1 ILE A 174     112.794  95.418  79.353  1.00  4.59              
ATOM   2817  CD1 ILE A 174     112.952  94.104  81.047  1.00  4.59              
ATOM   2818  HD1 ILE A 174     114.008  93.898  80.875  1.00  4.59              
ATOM   2819  HD2 ILE A 174     112.771  94.126  82.120  1.00  4.59              
ATOM   2820  HD3 ILE A 174     112.370  93.305  80.587  1.00  4.59              
ATOM   2821  C   ILE A 174     109.694  98.094  80.544  1.00  4.59              
ATOM   2822  O   ILE A 174     109.399  98.077  81.740  1.00  4.59              
ATOM   2823  N   ARG A 175     109.090  98.911  79.677  1.00  4.56              
ATOM   2824  H   ARG A 175     109.410  98.854  78.716  1.00  4.56              
ATOM   2825  CA  ARG A 175     108.145  99.981  80.053  1.00  4.56              
ATOM   2826  HA  ARG A 175     108.566 100.536  80.893  1.00  4.56              
ATOM   2827  CB  ARG A 175     107.971 100.956  78.870  1.00  4.56              
ATOM   2828  HB1 ARG A 175     107.317 101.772  79.184  1.00  4.56              
ATOM   2829  HB2 ARG A 175     107.487 100.430  78.044  1.00  4.56              
ATOM   2830  CG  ARG A 175     109.309 101.546  78.378  1.00  4.56              
ATOM   2831  HG1 ARG A 175     109.942 100.739  78.016  1.00  4.56              
ATOM   2832  HG2 ARG A 175     109.816 102.045  79.205  1.00  4.56              
ATOM   2833  CD  ARG A 175     109.110 102.541  77.227  1.00  4.56              
ATOM   2834  HD1 ARG A 175     108.650 103.451  77.619  1.00  4.56              
ATOM   2835  HD2 ARG A 175     108.428 102.091  76.502  1.00  4.56              
ATOM   2836  NE  ARG A 175     110.385 102.866  76.546  1.00  4.56              
ATOM   2837  HE  ARG A 175     111.234 102.475  76.926  1.00  4.56              
ATOM   2838  CZ  ARG A 175     110.511 103.495  75.389  1.00  4.56              
ATOM   2839  NH1 ARG A 175     111.673 103.583  74.809  1.00  4.56              
ATOM   2840 1HH1 ARG A 175     112.468 103.102  75.222  1.00  4.56              
ATOM   2841 2HH1 ARG A 175     111.776 104.020  73.912  1.00  4.56              
ATOM   2842  NH2 ARG A 175     109.490 104.041  74.788  1.00  4.56              
ATOM   2843 1HH2 ARG A 175     108.589 103.999  75.231  1.00  4.56              
ATOM   2844 2HH2 ARG A 175     109.605 104.529  73.918  1.00  4.56              
ATOM   2845  C   ARG A 175     106.797  99.483  80.560  1.00  4.56              
ATOM   2846  O   ARG A 175     106.270 100.073  81.493  1.00  4.56              
ATOM   2847  N   GLN A 176     106.316  98.376  79.992  1.00  4.53              
ATOM   2848  H   GLN A 176     106.836  97.983  79.223  1.00  4.53              
ATOM   2849  CA  GLN A 176     105.259  97.535  80.561  1.00  4.53              
ATOM   2850  HA  GLN A 176     104.722  98.098  81.326  1.00  4.53              
ATOM   2851  CB  GLN A 176     104.249  97.102  79.474  1.00  4.53              
ATOM   2852  HB1 GLN A 176     103.434  96.565  79.962  1.00  4.53              
ATOM   2853  HB2 GLN A 176     104.740  96.404  78.794  1.00  4.53              
ATOM   2854  CG  GLN A 176     103.643  98.224  78.610  1.00  4.53              
ATOM   2855  HG1 GLN A 176     102.863  97.786  77.987  1.00  4.53              
ATOM   2856  HG2 GLN A 176     104.418  98.609  77.948  1.00  4.53              
ATOM   2857  CD  GLN A 176     103.033  99.401  79.369  1.00  4.53              
ATOM   2858  OE1 GLN A 176     103.072 100.529  78.903  1.00  4.53              
ATOM   2859  NE2 GLN A 176     102.460  99.217  80.540  1.00  4.53              
ATOM   2860 1HE2 GLN A 176     102.492  98.329  81.018  1.00  4.53              
ATOM   2861 2HE2 GLN A 176     102.158 100.051  81.011  1.00  4.53              
ATOM   2862  C   GLN A 176     105.900  96.338  81.274  1.00  4.53              
ATOM   2863  O   GLN A 176     105.639  95.208  80.883  1.00  4.53              
ATOM   2864  N   LEU A 177     106.781  96.588  82.259  1.00  4.51              
ATOM   2865  H   LEU A 177     107.012  97.546  82.471  1.00  4.51              
ATOM   2866  CA  LEU A 177     107.146  95.596  83.275  1.00  4.51              
ATOM   2867  HA  LEU A 177     106.720  94.637  82.992  1.00  4.51              
ATOM   2868  CB  LEU A 177     108.658  95.380  83.369  1.00  4.51              
ATOM   2869  HB1 LEU A 177     109.137  96.341  83.554  1.00  4.51              
ATOM   2870  HB2 LEU A 177     108.980  94.996  82.413  1.00  4.51              
ATOM   2871  CG  LEU A 177     109.120  94.393  84.460  1.00  4.51              
ATOM   2872  HG  LEU A 177     108.891  94.801  85.444  1.00  4.51              
ATOM   2873  CD1 LEU A 177     108.556  92.978  84.367  1.00  4.51              
ATOM   2874 1HD1 LEU A 177     108.922  92.389  85.200  1.00  4.51              
ATOM   2875 2HD1 LEU A 177     107.469  92.999  84.415  1.00  4.51              
ATOM   2876 3HD1 LEU A 177     108.879  92.498  83.446  1.00  4.51              
ATOM   2877  CD2 LEU A 177     110.632  94.252  84.328  1.00  4.51              
ATOM   2878 1HD2 LEU A 177     111.011  93.617  85.124  1.00  4.51              
ATOM   2879 2HD2 LEU A 177     110.870  93.794  83.369  1.00  4.51              
ATOM   2880 3HD2 LEU A 177     111.087  95.237  84.387  1.00  4.51              
ATOM   2881  C   LEU A 177     106.546  95.979  84.621  1.00  4.51              
ATOM   2882  O   LEU A 177     107.018  96.906  85.279  1.00  4.51              
ATOM   2883  N   ASP A 178     105.505  95.250  85.008  1.00  4.48              
ATOM   2884  H   ASP A 178     105.177  94.501  84.424  1.00  4.48              
ATOM   2885  CA  ASP A 178     104.734  95.555  86.197  1.00  4.48              
ATOM   2886  HA  ASP A 178     104.871  96.606  86.454  1.00  4.48              
ATOM   2887  CB  ASP A 178     103.227  95.335  85.986  1.00  4.48              
ATOM   2888  HB1 ASP A 178     102.722  95.589  86.919  1.00  4.48              
ATOM   2889  HB2 ASP A 178     103.061  94.272  85.815  1.00  4.48              
ATOM   2890  CG  ASP A 178     102.543  96.123  84.853  1.00  4.48              
ATOM   2891  OD1 ASP A 178     103.219  96.775  84.026  1.00  4.48              
ATOM   2892  OD2 ASP A 178     101.306  95.941  84.745  1.00  4.48              
ATOM   2893  C   ASP A 178     105.227  94.723  87.386  1.00  4.48              
ATOM   2894  O   ASP A 178     105.621  95.315  88.393  1.00  4.48              
ATOM   2895  N   GLU A 179     105.276  93.378  87.288  1.00  4.05              
ATOM   2896  H   GLU A 179     105.040  92.907  86.419  1.00  4.05              
ATOM   2897  CA  GLU A 179     105.700  92.604  88.465  1.00  4.05              
ATOM   2898  HA  GLU A 179     105.708  93.230  89.350  1.00  4.05              
ATOM   2899  CB  GLU A 179     104.804  91.389  88.766  1.00  4.05              
ATOM   2900  HB1 GLU A 179     104.909  91.132  89.822  1.00  4.05              
ATOM   2901  HB2 GLU A 179     105.195  90.541  88.206  1.00  4.05              
ATOM   2902  CG  GLU A 179     103.319  91.487  88.416  1.00  4.05              
ATOM   2903  HG1 GLU A 179     102.872  90.504  88.577  1.00  4.05              
ATOM   2904  HG2 GLU A 179     103.238  91.705  87.350  1.00  4.05              
ATOM   2905  CD  GLU A 179     102.506  92.503  89.223  1.00  4.05              
ATOM   2906  OE1 GLU A 179     101.502  92.969  88.624  1.00  4.05              
ATOM   2907  OE2 GLU A 179     102.809  92.708  90.423  1.00  4.05              
ATOM   2908  C   GLU A 179     107.103  92.067  88.248  1.00  4.05              
ATOM   2909  O   GLU A 179     107.456  91.759  87.113  1.00  4.05              
ATOM   2910  N   LEU A 180     107.853  91.809  89.320  1.00  4.06              
ATOM   2911  H   LEU A 180     107.561  92.124  90.243  1.00  4.06              
ATOM   2912  CA  LEU A 180     108.883  90.779  89.255  1.00  4.06              
ATOM   2913  HA  LEU A 180     108.634  90.100  88.456  1.00  4.06              
ATOM   2914  CB  LEU A 180     110.310  91.357  89.090  1.00  4.06              
ATOM   2915  HB1 LEU A 180     110.975  90.493  89.032  1.00  4.06              
ATOM   2916  HB2 LEU A 180     110.579  91.898  89.999  1.00  4.06              
ATOM   2917  CG  LEU A 180     110.621  92.262  87.890  1.00  4.06              
ATOM   2918  HG  LEU A 180     110.138  91.868  87.000  1.00  4.06              
ATOM   2919  CD1 LEU A 180     110.206  93.720  88.137  1.00  4.06              
ATOM   2920 1HD1 LEU A 180     110.556  94.351  87.323  1.00  4.06              
ATOM   2921 2HD1 LEU A 180     109.122  93.803  88.169  1.00  4.06              
ATOM   2922 3HD1 LEU A 180     110.618  94.082  89.077  1.00  4.06              
ATOM   2923  CD2 LEU A 180     112.136  92.276  87.645  1.00  4.06              
ATOM   2924 1HD2 LEU A 180     112.342  92.785  86.709  1.00  4.06              
ATOM   2925 2HD2 LEU A 180     112.643  92.783  88.463  1.00  4.06              
ATOM   2926 3HD2 LEU A 180     112.509  91.255  87.556  1.00  4.06              
ATOM   2927  C   LEU A 180     108.896  90.045  90.588  1.00  4.06              
ATOM   2928  O   LEU A 180     108.775  90.622  91.689  1.00  4.06              
ATOM   2929  N   THR A 181     109.200  88.764  90.486  1.00  4.10              
ATOM   2930  H   THR A 181     109.361  88.359  89.570  1.00  4.10              
ATOM   2931  CA  THR A 181     109.466  88.006  91.715  1.00  4.10              
ATOM   2932  HA  THR A 181     109.238  88.578  92.607  1.00  4.10              
ATOM   2933  CB  THR A 181     108.602  86.742  91.755  1.00  4.10              
ATOM   2934  HB  THR A 181     108.894  86.087  90.938  1.00  4.10              
ATOM   2935  CG2 THR A 181     108.725  86.004  93.086  1.00  4.10              
ATOM   2936 1HG2 THR A 181     108.181  85.061  93.027  1.00  4.10              
ATOM   2937 2HG2 THR A 181     109.770  85.806  93.303  1.00  4.10              
ATOM   2938 3HG2 THR A 181     108.309  86.611  93.889  1.00  4.10              
ATOM   2939  OG1 THR A 181     107.244  87.091  91.620  1.00  4.10              
ATOM   2940  HG1 THR A 181     106.784  86.300  91.300  1.00  4.10              
ATOM   2941  C   THR A 181     110.943  87.681  91.737  1.00  4.10              
ATOM   2942  O   THR A 181     111.464  87.174  90.747  1.00  4.10              
ATOM   2943  N   PHE A 182     111.588  87.931  92.878  1.00  4.61              
ATOM   2944  H   PHE A 182     111.071  88.359  93.637  1.00  4.61              
ATOM   2945  CA  PHE A 182     112.984  87.605  93.157  1.00  4.61              
ATOM   2946  HA  PHE A 182     113.365  86.953  92.371  1.00  4.61              
ATOM   2947  CB  PHE A 182     113.852  88.873  93.171  1.00  4.61              
ATOM   2948  HB1 PHE A 182     114.799  88.641  93.661  1.00  4.61              
ATOM   2949  HB2 PHE A 182     113.345  89.619  93.775  1.00  4.61              
ATOM   2950  CG  PHE A 182     114.192  89.493  91.829  1.00  4.61              
ATOM   2951  CD1 PHE A 182     113.879  90.845  91.591  1.00  4.61              
ATOM   2952  HD1 PHE A 182     113.335  91.414  92.330  1.00  4.61              
ATOM   2953  CE1 PHE A 182     114.297  91.468  90.404  1.00  4.61              
ATOM   2954  HE1 PHE A 182     114.076  92.512  90.241  1.00  4.61              
ATOM   2955  CZ  PHE A 182     115.020  90.741  89.443  1.00  4.61              
ATOM   2956  HZ  PHE A 182     115.351  91.225  88.535  1.00  4.61              
ATOM   2957  CE2 PHE A 182     115.326  89.387  89.671  1.00  4.61              
ATOM   2958  HE2 PHE A 182     115.882  88.826  88.933  1.00  4.61              
ATOM   2959  CD2 PHE A 182     114.915  88.765  90.864  1.00  4.61              
ATOM   2960  HD2 PHE A 182     115.173  87.732  91.041  1.00  4.61              
ATOM   2961  C   PHE A 182     113.083  86.821  94.470  1.00  4.61              
ATOM   2962  O   PHE A 182     113.323  87.381  95.539  1.00  4.61              
ATOM   2963  N   VAL A 183     112.884  85.502  94.404  1.00  4.59              
ATOM   2964  H   VAL A 183     112.747  85.071  93.495  1.00  4.59              
ATOM   2965  CA  VAL A 183     112.735  84.679  95.634  1.00  4.59              
ATOM   2966  HA  VAL A 183     112.955  85.269  96.525  1.00  4.59              
ATOM   2967  CB  VAL A 183     111.272  84.168  95.746  1.00  4.59              
ATOM   2968  HB  VAL A 183     110.634  85.040  95.891  1.00  4.59              
ATOM   2969  CG1 VAL A 183     110.740  83.409  94.520  1.00  4.59              
ATOM   2970 1HG1 VAL A 183     109.667  83.248  94.623  1.00  4.59              
ATOM   2971 2HG1 VAL A 183     110.917  83.973  93.608  1.00  4.59              
ATOM   2972 3HG1 VAL A 183     111.229  82.440  94.440  1.00  4.59              
ATOM   2973  CG2 VAL A 183     111.046  83.210  96.927  1.00  4.59              
ATOM   2974 1HG2 VAL A 183     109.978  83.041  97.068  1.00  4.59              
ATOM   2975 2HG2 VAL A 183     111.528  82.248  96.748  1.00  4.59              
ATOM   2976 3HG2 VAL A 183     111.456  83.623  97.842  1.00  4.59              
ATOM   2977  C   VAL A 183     113.706  83.498  95.615  1.00  4.59              
ATOM   2978  O   VAL A 183     113.906  82.857  94.581  1.00  4.59              
ATOM   2979  N   GLY A 184     114.310  83.178  96.758  1.00  4.60              
ATOM   2980  H   GLY A 184     114.093  83.719  97.591  1.00  4.60              
ATOM   2981  CA  GLY A 184     115.227  82.046  96.917  1.00  4.60              
ATOM   2982  HA1 GLY A 184     114.757  81.145  96.524  1.00  4.60              
ATOM   2983  HA2 GLY A 184     115.403  81.895  97.984  1.00  4.60              
ATOM   2984  C   GLY A 184     116.604  82.188  96.242  1.00  4.60              
ATOM   2985  O   GLY A 184     117.503  81.387  96.492  1.00  4.60              
ATOM   2986  N   GLY A 185     116.812  83.219  95.419  1.00  4.59              
ATOM   2987  H   GLY A 185     116.019  83.779  95.158  1.00  4.59              
ATOM   2988  CA  GLY A 185     118.141  83.770  95.182  1.00  4.59              
ATOM   2989  HA1 GLY A 185     118.094  84.522  94.394  1.00  4.59              
ATOM   2990  HA2 GLY A 185     118.801  82.967  94.860  1.00  4.59              
ATOM   2991  C   GLY A 185     118.806  84.386  96.415  1.00  4.59              
ATOM   2992  O   GLY A 185     118.231  84.489  97.496  1.00  4.59              
ATOM   2993  N   VAL A 186     120.072  84.779  96.255  1.00  4.49              
ATOM   2994  H   VAL A 186     120.445  84.841  95.312  1.00  4.49              
ATOM   2995  CA  VAL A 186     121.057  84.758  97.345  1.00  4.49              
ATOM   2996  HA  VAL A 186     120.512  84.668  98.285  1.00  4.49              
ATOM   2997  CB  VAL A 186     121.986  83.518  97.258  1.00  4.49              
ATOM   2998  HB  VAL A 186     122.786  83.709  96.543  1.00  4.49              
ATOM   2999  CG1 VAL A 186     122.600  83.219  98.634  1.00  4.49              
ATOM   3000 1HG1 VAL A 186     123.327  82.412  98.543  1.00  4.49              
ATOM   3001 2HG1 VAL A 186     123.117  84.097  99.019  1.00  4.49              
ATOM   3002 3HG1 VAL A 186     121.822  82.922  99.338  1.00  4.49              
ATOM   3003  CG2 VAL A 186     121.274  82.234  96.806  1.00  4.49              
ATOM   3004 1HG2 VAL A 186     120.970  82.322  95.765  1.00  4.49              
ATOM   3005 2HG2 VAL A 186     121.953  81.384  96.878  1.00  4.49              
ATOM   3006 3HG2 VAL A 186     120.397  82.042  97.427  1.00  4.49              
ATOM   3007  C   VAL A 186     121.853  86.073  97.434  1.00  4.49              
ATOM   3008  O   VAL A 186     123.077  86.114  97.343  1.00  4.49              
ATOM   3009  N   LEU A 187     121.130  87.187  97.551  1.00  4.61              
ATOM   3010  H   LEU A 187     120.134  87.049  97.655  1.00  4.61              
ATOM   3011  CA  LEU A 187     121.554  88.501  97.045  1.00  4.61              
ATOM   3012  HA  LEU A 187     122.244  88.306  96.231  1.00  4.61              
ATOM   3013  CB  LEU A 187     120.312  89.206  96.434  1.00  4.61              
ATOM   3014  HB1 LEU A 187     120.689  90.011  95.802  1.00  4.61              
ATOM   3015  HB2 LEU A 187     119.740  89.678  97.234  1.00  4.61              
ATOM   3016  CG  LEU A 187     119.356  88.322  95.590  1.00  4.61              
ATOM   3017  HG  LEU A 187     119.913  87.503  95.144  1.00  4.61              
ATOM   3018  CD1 LEU A 187     118.192  87.755  96.412  1.00  4.61              
ATOM   3019 1HD1 LEU A 187     117.518  87.187  95.770  1.00  4.61              
ATOM   3020 2HD1 LEU A 187     118.552  87.093  97.191  1.00  4.61              
ATOM   3021 3HD1 LEU A 187     117.632  88.568  96.876  1.00  4.61              
ATOM   3022  CD2 LEU A 187     118.717  89.112  94.456  1.00  4.61              
ATOM   3023 1HD2 LEU A 187     118.094  88.452  93.852  1.00  4.61              
ATOM   3024 2HD2 LEU A 187     118.102  89.914  94.862  1.00  4.61              
ATOM   3025 3HD2 LEU A 187     119.495  89.519  93.814  1.00  4.61              
ATOM   3026  C   LEU A 187     122.302  89.412  98.024  1.00  4.61              
ATOM   3027  O   LEU A 187     122.388  90.612  97.768  1.00  4.61              
ATOM   3028  N   ARG A 188     122.824  88.835  99.117  1.00  4.57              
ATOM   3029  H   ARG A 188     122.650  87.845  99.194  1.00  4.57              
ATOM   3030  CA  ARG A 188     123.710  89.434 100.141  1.00  4.57              
ATOM   3031  HA  ARG A 188     123.101  89.724 100.996  1.00  4.57              
ATOM   3032  CB  ARG A 188     124.653  88.308 100.607  1.00  4.57              
ATOM   3033  HB1 ARG A 188     125.200  87.900  99.756  1.00  4.57              
ATOM   3034  HB2 ARG A 188     124.029  87.505 101.005  1.00  4.57              
ATOM   3035  CG  ARG A 188     125.632  88.712 101.714  1.00  4.57              
ATOM   3036  HG1 ARG A 188     125.782  87.851 102.367  1.00  4.57              
ATOM   3037  HG2 ARG A 188     125.179  89.505 102.312  1.00  4.57              
ATOM   3038  CD  ARG A 188     127.013  89.143 101.184  1.00  4.57              
ATOM   3039  HD1 ARG A 188     126.989  89.245 100.100  1.00  4.57              
ATOM   3040  HD2 ARG A 188     127.746  88.371 101.424  1.00  4.57              
ATOM   3041  NE  ARG A 188     127.420  90.429 101.765  1.00  4.57              
ATOM   3042  HE  ARG A 188     127.069  91.269 101.319  1.00  4.57              
ATOM   3043  CZ  ARG A 188     127.922  90.610 102.970  1.00  4.57              
ATOM   3044  NH1 ARG A 188     127.928  91.795 103.488  1.00  4.57              
ATOM   3045 1HH1 ARG A 188     127.466  92.507 102.942  1.00  4.57              
ATOM   3046 2HH1 ARG A 188     127.869  91.819 104.501  1.00  4.57              
ATOM   3047  NH2 ARG A 188     128.335  89.640 103.721  1.00  4.57              
ATOM   3048 1HH2 ARG A 188     127.757  88.820 103.621  1.00  4.57              
ATOM   3049 2HH2 ARG A 188     128.357  89.896 104.700  1.00  4.57              
ATOM   3050  C   ARG A 188     124.409  90.709  99.650  1.00  4.57              
ATOM   3051  O   ARG A 188     125.383  90.640  98.887  1.00  4.57              
ATOM   3052  N   SER A 189     123.850  91.842 100.076  1.00  4.45              
ATOM   3053  H   SER A 189     123.011  91.731 100.649  1.00  4.45              
ATOM   3054  CA  SER A 189     124.320  93.219  99.894  1.00  4.45              
ATOM   3055  HA  SER A 189     123.888  93.734 100.754  1.00  4.45              
ATOM   3056  CB  SER A 189     125.828  93.420 100.112  1.00  4.45              
ATOM   3057  HB1 SER A 189     126.063  94.478  99.981  1.00  4.45              
ATOM   3058  HB2 SER A 189     126.404  92.848  99.385  1.00  4.45              
ATOM   3059  OG  SER A 189     126.178  93.038 101.443  1.00  4.45              
ATOM   3060  HG  SER A 189     125.549  93.484 102.048  1.00  4.45              
ATOM   3061  C   SER A 189     123.747  94.004  98.712  1.00  4.45              
ATOM   3062  O   SER A 189     124.363  94.126  97.655  1.00  4.45              
ATOM   3063  N   TYR A 190     122.583  94.620  98.953  1.00  4.37              
ATOM   3064  H   TYR A 190     122.108  94.396  99.816  1.00  4.37              
ATOM   3065  CA  TYR A 190     122.102  95.788  98.207  1.00  4.37              
ATOM   3066  HA  TYR A 190     122.192  95.565  97.144  1.00  4.37              
ATOM   3067  CB  TYR A 190     120.613  96.038  98.520  1.00  4.37              
ATOM   3068  HB1 TYR A 190     120.257  96.825  97.854  1.00  4.37              
ATOM   3069  HB2 TYR A 190     120.540  96.427  99.534  1.00  4.37              
ATOM   3070  CG  TYR A 190     119.651  94.856  98.399  1.00  4.37              
ATOM   3071  CD1 TYR A 190     118.602  94.721  99.333  1.00  4.37              
ATOM   3072  HD1 TYR A 190     118.494  95.428 100.148  1.00  4.37              
ATOM   3073  CE1 TYR A 190     117.686  93.655  99.237  1.00  4.37              
ATOM   3074  HE1 TYR A 190     116.902  93.561  99.976  1.00  4.37              
ATOM   3075  CZ  TYR A 190     117.812  92.701  98.205  1.00  4.37              
ATOM   3076  OH  TYR A 190     116.952  91.647  98.122  1.00  4.37              
ATOM   3077  HH  TYR A 190     116.345  91.667  98.880  1.00  4.37              
ATOM   3078  CE2 TYR A 190     118.858  92.836  97.266  1.00  4.37              
ATOM   3079  HE2 TYR A 190     118.953  92.098  96.488  1.00  4.37              
ATOM   3080  CD2 TYR A 190     119.771  93.909  97.359  1.00  4.37              
ATOM   3081  HD2 TYR A 190     120.574  93.985  96.642  1.00  4.37              
ATOM   3082  C   TYR A 190     122.954  97.034  98.515  1.00  4.37              
ATOM   3083  O   TYR A 190     123.344  97.291  99.669  1.00  4.37              
ATOM   3084  N   GLU A 191     123.170  97.788  97.428  1.00  4.70              
ATOM   3085  H   GLU A 191     122.696  97.491  96.590  1.00  4.70              
ATOM   3086  CA  GLU A 191     124.060  98.935  97.211  1.00  4.70              
ATOM   3087  HA  GLU A 191     124.353  99.366  98.168  1.00  4.70              
ATOM   3088  CB  GLU A 191     125.300  98.538  96.407  1.00  4.70              
ATOM   3089  HB1 GLU A 191     125.887  99.441  96.228  1.00  4.70              
ATOM   3090  HB2 GLU A 191     124.965  98.161  95.439  1.00  4.70              
ATOM   3091  CG  GLU A 191     126.214  97.500  97.050  1.00  4.70              
ATOM   3092  HG1 GLU A 191     125.669  96.565  97.188  1.00  4.70              
ATOM   3093  HG2 GLU A 191     126.544  97.864  98.025  1.00  4.70              
ATOM   3094  CD  GLU A 191     127.412  97.260  96.127  1.00  4.70              
ATOM   3095  OE1 GLU A 191     127.169  97.023  94.918  1.00  4.70              
ATOM   3096  OE2 GLU A 191     128.555  97.298  96.620  1.00  4.70              
ATOM   3097  C   GLU A 191     123.331  99.976  96.349  1.00  4.70              
ATOM   3098  O   GLU A 191     122.629  99.605  95.416  1.00  4.70              
ATOM   3099  N   ASN A 192     123.540 101.276  96.567  1.00  4.74              
ATOM   3100  H   ASN A 192     124.057 101.541  97.388  1.00  4.74              
ATOM   3101  CA  ASN A 192     122.890 102.340  95.783  1.00  4.74              
ATOM   3102  HA  ASN A 192     121.829 102.367  96.037  1.00  4.74              
ATOM   3103  CB  ASN A 192     123.542 103.686  96.177  1.00  4.74              
ATOM   3104  HB1 ASN A 192     123.207 104.458  95.484  1.00  4.74              
ATOM   3105  HB2 ASN A 192     124.626 103.618  96.088  1.00  4.74              
ATOM   3106  CG  ASN A 192     123.176 104.151  97.574  1.00  4.74              
ATOM   3107  OD1 ASN A 192     122.135 104.755  97.780  1.00  4.74              
ATOM   3108  ND2 ASN A 192     124.023 103.916  98.553  1.00  4.74              
ATOM   3109 1HD2 ASN A 192     124.932 103.530  98.395  1.00  4.74              
ATOM   3110 2HD2 ASN A 192     123.698 104.121  99.498  1.00  4.74              
ATOM   3111  C   ASN A 192     122.982 102.164  94.257  1.00  4.74              
ATOM   3112  O   ASN A 192     121.984 102.271  93.537  1.00  4.74              
ATOM   3113  N   GLY A 193     124.202 101.874  93.785  1.00  4.81              
ATOM   3114  H   GLY A 193     124.949 101.763  94.451  1.00  4.81              
ATOM   3115  CA  GLY A 193     124.503 101.647  92.375  1.00  4.81              
ATOM   3116  HA1 GLY A 193     125.521 101.270  92.279  1.00  4.81              
ATOM   3117  HA2 GLY A 193     124.424 102.595  91.847  1.00  4.81              
ATOM   3118  C   GLY A 193     123.550 100.631  91.735  1.00  4.81              
ATOM   3119  O   GLY A 193     123.066 100.863  90.621  1.00  4.81              
ATOM   3120  N   SER A 194     123.205  99.574  92.485  1.00  4.73              
ATOM   3121  H   SER A 194     123.530  99.523  93.443  1.00  4.73              
ATOM   3122  CA  SER A 194     122.286  98.515  92.075  1.00  4.73              
ATOM   3123  HA  SER A 194     122.774  97.890  91.336  1.00  4.73              
ATOM   3124  CB  SER A 194     121.862  97.631  93.255  1.00  4.73              
ATOM   3125  HB1 SER A 194     121.106  96.926  92.919  1.00  4.73              
ATOM   3126  HB2 SER A 194     121.373  98.237  94.014  1.00  4.73              
ATOM   3127  OG  SER A 194     122.943  96.911  93.818  1.00  4.73              
ATOM   3128  HG  SER A 194     122.555  96.275  94.426  1.00  4.73              
ATOM   3129  C   SER A 194     120.984  98.998  91.468  1.00  4.73              
ATOM   3130  O   SER A 194     120.432  98.332  90.591  1.00  4.73              
ATOM   3131  N   PHE A 195     120.489 100.149  91.915  1.00  4.70              
ATOM   3132  H   PHE A 195     120.998 100.672  92.620  1.00  4.70              
ATOM   3133  CA  PHE A 195     119.143 100.582  91.586  1.00  4.70              
ATOM   3134  HA  PHE A 195     118.630  99.798  91.030  1.00  4.70              
ATOM   3135  CB  PHE A 195     118.383 100.757  92.904  1.00  4.70              
ATOM   3136  HB1 PHE A 195     117.356 101.065  92.700  1.00  4.70              
ATOM   3137  HB2 PHE A 195     118.888 101.548  93.446  1.00  4.70              
ATOM   3138  CG  PHE A 195     118.360  99.534  93.815  1.00  4.70              
ATOM   3139  CD1 PHE A 195     118.664  99.684  95.183  1.00  4.70              
ATOM   3140  HD1 PHE A 195     118.866 100.666  95.585  1.00  4.70              
ATOM   3141  CE1 PHE A 195     118.654  98.572  96.043  1.00  4.70              
ATOM   3142  HE1 PHE A 195     118.844  98.710  97.098  1.00  4.70              
ATOM   3143  CZ  PHE A 195     118.338  97.298  95.541  1.00  4.70              
ATOM   3144  HZ  PHE A 195     118.286  96.448  96.209  1.00  4.70              
ATOM   3145  CE2 PHE A 195     118.027  97.143  94.180  1.00  4.70              
ATOM   3146  HE2 PHE A 195     117.747  96.170  93.805  1.00  4.70              
ATOM   3147  CD2 PHE A 195     118.037  98.254  93.317  1.00  4.70              
ATOM   3148  HD2 PHE A 195     117.779  98.119  92.278  1.00  4.70              
ATOM   3149  C   PHE A 195     119.155 101.795  90.638  1.00  4.70              
ATOM   3150  O   PHE A 195     118.152 102.495  90.493  1.00  4.70              
ATOM   3151  N   GLN A 196     120.262 102.015  89.912  1.00  4.70              
ATOM   3152  H   GLN A 196     121.064 101.418  90.081  1.00  4.70              
ATOM   3153  CA  GLN A 196     120.367 103.020  88.837  1.00  4.70              
ATOM   3154  HA  GLN A 196     119.966 103.959  89.219  1.00  4.70              
ATOM   3155  CB  GLN A 196     121.852 103.240  88.509  1.00  4.70              
ATOM   3156  HB1 GLN A 196     121.947 103.888  87.636  1.00  4.70              
ATOM   3157  HB2 GLN A 196     122.303 102.277  88.267  1.00  4.70              
ATOM   3158  CG  GLN A 196     122.628 103.918  89.645  1.00  4.70              
ATOM   3159  HG1 GLN A 196     122.492 103.380  90.581  1.00  4.70              
ATOM   3160  HG2 GLN A 196     122.262 104.937  89.776  1.00  4.70              
ATOM   3161  CD  GLN A 196     124.108 103.961  89.299  1.00  4.70              
ATOM   3162  OE1 GLN A 196     124.671 104.994  88.991  1.00  4.70              
ATOM   3163  NE2 GLN A 196     124.783 102.835  89.289  1.00  4.70              
ATOM   3164 1HE2 GLN A 196     124.309 101.969  89.513  1.00  4.70              
ATOM   3165 2HE2 GLN A 196     125.745 102.898  89.008  1.00  4.70              
ATOM   3166  C   GLN A 196     119.565 102.707  87.552  1.00  4.70              
ATOM   3167  O   GLN A 196     120.003 102.965  86.422  1.00  4.70              
ATOM   3168  N   THR A 197     118.372 102.144  87.699  1.00  4.65              
ATOM   3169  H   THR A 197     118.075 101.950  88.650  1.00  4.65              
ATOM   3170  CA  THR A 197     117.487 101.770  86.589  1.00  4.65              
ATOM   3171  HA  THR A 197     117.753 102.362  85.716  1.00  4.65              
ATOM   3172  CB  THR A 197     117.635 100.281  86.215  1.00  4.65              
ATOM   3173  HB  THR A 197     116.857 100.010  85.501  1.00  4.65              
ATOM   3174  CG2 THR A 197     118.970  99.976  85.554  1.00  4.65              
ATOM   3175 1HG2 THR A 197     118.888  99.016  85.050  1.00  4.65              
ATOM   3176 2HG2 THR A 197     119.221 100.734  84.819  1.00  4.65              
ATOM   3177 3HG2 THR A 197     119.763  99.933  86.302  1.00  4.65              
ATOM   3178  OG1 THR A 197     117.541  99.428  87.337  1.00  4.65              
ATOM   3179  HG1 THR A 197     116.724  99.617  87.808  1.00  4.65              
ATOM   3180  C   THR A 197     116.011 102.086  86.830  1.00  4.65              
ATOM   3181  O   THR A 197     115.157 101.665  86.043  1.00  4.65              
ATOM   3182  N   ILE A 198     115.698 102.844  87.882  1.00  4.58              
ATOM   3183  H   ILE A 198     116.427 103.085  88.540  1.00  4.58              
ATOM   3184  CA  ILE A 198     114.431 103.575  87.997  1.00  4.58              
ATOM   3185  HA  ILE A 198     113.626 102.846  88.092  1.00  4.58              
ATOM   3186  CB  ILE A 198     114.432 104.455  89.275  1.00  4.58              
ATOM   3187  HB  ILE A 198     115.251 105.172  89.191  1.00  4.58              
ATOM   3188  CG2 ILE A 198     113.110 105.242  89.397  1.00  4.58              
ATOM   3189 1HG2 ILE A 198     113.111 105.852  90.299  1.00  4.58              
ATOM   3190 2HG2 ILE A 198     112.976 105.917  88.552  1.00  4.58              
ATOM   3191 3HG2 ILE A 198     112.264 104.555  89.453  1.00  4.58              
ATOM   3192  CG1 ILE A 198     114.655 103.605  90.553  1.00  4.58              
ATOM   3193 1HG1 ILE A 198     115.482 102.913  90.405  1.00  4.58              
ATOM   3194 2HG1 ILE A 198     113.764 103.007  90.756  1.00  4.58              
ATOM   3195  CD1 ILE A 198     114.996 104.428  91.802  1.00  4.58              
ATOM   3196  HD1 ILE A 198     115.240 103.750  92.620  1.00  4.58              
ATOM   3197  HD2 ILE A 198     115.858 105.066  91.606  1.00  4.58              
ATOM   3198  HD3 ILE A 198     114.146 105.037  92.108  1.00  4.58              
ATOM   3199  C   ILE A 198     114.201 104.396  86.711  1.00  4.58              
ATOM   3200  O   ILE A 198     115.135 104.978  86.155  1.00  4.58              
ATOM   3201  N   GLN A 199     112.960 104.439  86.227  1.00  4.68              
ATOM   3202  H   GLN A 199     112.218 104.042  86.786  1.00  4.68              
ATOM   3203  CA  GLN A 199     112.547 105.232  85.067  1.00  4.68              
ATOM   3204  HA  GLN A 199     113.356 105.899  84.778  1.00  4.68              
ATOM   3205  CB  GLN A 199     112.179 104.320  83.885  1.00  4.68              
ATOM   3206  HB1 GLN A 199     111.742 104.952  83.111  1.00  4.68              
ATOM   3207  HB2 GLN A 199     111.415 103.604  84.192  1.00  4.68              
ATOM   3208  CG  GLN A 199     113.368 103.559  83.283  1.00  4.68              
ATOM   3209  HG1 GLN A 199     113.551 102.649  83.853  1.00  4.68              
ATOM   3210  HG2 GLN A 199     114.262 104.182  83.333  1.00  4.68              
ATOM   3211  CD  GLN A 199     113.104 103.214  81.821  1.00  4.68              
ATOM   3212  OE1 GLN A 199     112.830 102.090  81.428  1.00  4.68              
ATOM   3213  NE2 GLN A 199     113.202 104.180  80.937  1.00  4.68              
ATOM   3214 1HE2 GLN A 199     113.420 105.118  81.226  1.00  4.68              
ATOM   3215 2HE2 GLN A 199     113.023 103.950  79.979  1.00  4.68              
ATOM   3216  C   GLN A 199     111.310 106.058  85.459  1.00  4.68              
ATOM   3217  O   GLN A 199     110.503 105.549  86.235  1.00  4.68              
ATOM   3218  N   PRO A 200     111.140 107.291  84.942  1.00  4.59              
ATOM   3219  CD  PRO A 200     111.874 107.870  83.818  1.00  4.59              
ATOM   3220  HD1 PRO A 200     111.476 107.467  82.886  1.00  4.59              
ATOM   3221  HD2 PRO A 200     112.946 107.687  83.881  1.00  4.59              
ATOM   3222  CG  PRO A 200     111.627 109.378  83.865  1.00  4.59              
ATOM   3223  HG1 PRO A 200     111.578 109.812  82.866  1.00  4.59              
ATOM   3224  HG2 PRO A 200     112.410 109.858  84.454  1.00  4.59              
ATOM   3225  CB  PRO A 200     110.296 109.491  84.597  1.00  4.59              
ATOM   3226  HB1 PRO A 200     109.477 109.325  83.895  1.00  4.59              
ATOM   3227  HB2 PRO A 200     110.188 110.457  85.092  1.00  4.59              
ATOM   3228  CA  PRO A 200     110.372 108.343  85.607  1.00  4.59              
ATOM   3229  HA  PRO A 200     110.976 108.686  86.449  1.00  4.59              
ATOM   3230  C   PRO A 200     108.986 108.036  86.175  1.00  4.59              
ATOM   3231  O   PRO A 200     108.670 108.506  87.263  1.00  4.59              
ATOM   3232  N   ILE A 201     108.165 107.268  85.460  1.00  4.57              
ATOM   3233  H   ILE A 201     108.486 106.924  84.571  1.00  4.57              
ATOM   3234  CA  ILE A 201     106.887 106.754  85.957  1.00  4.57              
ATOM   3235  HA  ILE A 201     106.936 106.677  87.044  1.00  4.57              
ATOM   3236  CB  ILE A 201     105.680 107.667  85.593  1.00  4.57              
ATOM   3237  HB  ILE A 201     105.539 107.646  84.511  1.00  4.57              
ATOM   3238  CG2 ILE A 201     104.413 107.095  86.263  1.00  4.57              
ATOM   3239 1HG2 ILE A 201     103.533 107.655  85.952  1.00  4.57              
ATOM   3240 2HG2 ILE A 201     104.254 106.059  85.963  1.00  4.57              
ATOM   3241 3HG2 ILE A 201     104.509 107.144  87.349  1.00  4.57              
ATOM   3242  CG1 ILE A 201     105.883 109.145  86.008  1.00  4.57              
ATOM   3243 1HG1 ILE A 201     106.773 109.532  85.513  1.00  4.57              
ATOM   3244 2HG1 ILE A 201     106.038 109.202  87.086  1.00  4.57              
ATOM   3245  CD1 ILE A 201     104.731 110.085  85.628  1.00  4.57              
ATOM   3246  HD1 ILE A 201     105.032 111.116  85.819  1.00  4.57              
ATOM   3247  HD2 ILE A 201     104.495 109.977  84.569  1.00  4.57              
ATOM   3248  HD3 ILE A 201     103.846 109.871  86.227  1.00  4.57              
ATOM   3249  C   ILE A 201     106.720 105.356  85.373  1.00  4.57              
ATOM   3250  O   ILE A 201     106.348 105.182  84.213  1.00  4.57              
ATOM   3251  N   ARG A 202     106.991 104.351  86.203  1.00  4.52              
ATOM   3252  H   ARG A 202     107.402 104.569  87.102  1.00  4.52              
ATOM   3253  CA  ARG A 202     106.368 103.038  86.092  1.00  4.52              
ATOM   3254  HA  ARG A 202     105.416 103.157  85.571  1.00  4.52              
ATOM   3255  CB  ARG A 202     107.202 102.046  85.271  1.00  4.52              
ATOM   3256  HB1 ARG A 202     107.331 102.433  84.258  1.00  4.52              
ATOM   3257  HB2 ARG A 202     106.641 101.112  85.195  1.00  4.52              
ATOM   3258  CG  ARG A 202     108.580 101.751  85.873  1.00  4.52              
ATOM   3259  HG1 ARG A 202     108.520 101.623  86.954  1.00  4.52              
ATOM   3260  HG2 ARG A 202     109.247 102.585  85.651  1.00  4.52              
ATOM   3261  CD  ARG A 202     109.127 100.460  85.264  1.00  4.52              
ATOM   3262  HD1 ARG A 202     108.924 100.474  84.191  1.00  4.52              
ATOM   3263  HD2 ARG A 202     108.604  99.604  85.698  1.00  4.52              
ATOM   3264  NE  ARG A 202     110.574 100.350  85.515  1.00  4.52              
ATOM   3265  HE  ARG A 202     110.894 100.641  86.421  1.00  4.52              
ATOM   3266  CZ  ARG A 202     111.469  99.922  84.650  1.00  4.52              
ATOM   3267  NH1 ARG A 202     112.746 100.028  84.882  1.00  4.52              
ATOM   3268 1HH1 ARG A 202     113.104 100.550  85.666  1.00  4.52              
ATOM   3269 2HH1 ARG A 202     113.366  99.674  84.177  1.00  4.52              
ATOM   3270  NH2 ARG A 202     111.130  99.380  83.519  1.00  4.52              
ATOM   3271 1HH2 ARG A 202     110.169  99.106  83.336  1.00  4.52              
ATOM   3272 2HH2 ARG A 202     111.831  99.041  82.877  1.00  4.52              
ATOM   3273  C   ARG A 202     106.047 102.490  87.465  1.00  4.52              
ATOM   3274  O   ARG A 202     106.676 102.872  88.448  1.00  4.52              
ATOM   3275  N   ALA A 203     105.086 101.574  87.515  1.00  4.13              
ATOM   3276  H   ALA A 203     104.647 101.297  86.652  1.00  4.13              
ATOM   3277  CA  ALA A 203     104.975 100.656  88.641  1.00  4.13              
ATOM   3278  HA  ALA A 203     104.945 101.229  89.569  1.00  4.13              
ATOM   3279  CB  ALA A 203     103.666  99.868  88.498  1.00  4.13              
ATOM   3280  HB1 ALA A 203     103.535  99.211  89.359  1.00  4.13              
ATOM   3281  HB2 ALA A 203     102.820 100.553  88.444  1.00  4.13              
ATOM   3282  HB3 ALA A 203     103.696  99.256  87.593  1.00  4.13              
ATOM   3283  C   ALA A 203     106.190  99.713  88.690  1.00  4.13              
ATOM   3284  O   ALA A 203     106.863  99.501  87.683  1.00  4.13              
ATOM   3285  N   VAL A 204     106.416  99.115  89.856  1.00  4.13              
ATOM   3286  H   VAL A 204     105.847  99.382  90.644  1.00  4.13              
ATOM   3287  CA  VAL A 204     107.314  97.977  90.060  1.00  4.13              
ATOM   3288  HA  VAL A 204     107.247  97.320  89.191  1.00  4.13              
ATOM   3289  CB  VAL A 204     108.795  98.392  90.236  1.00  4.13              
ATOM   3290  HB  VAL A 204     109.302  97.529  90.652  1.00  4.13              
ATOM   3291  CG1 VAL A 204     109.521  98.681  88.916  1.00  4.13              
ATOM   3292 1HG1 VAL A 204     110.596  98.702  89.094  1.00  4.13              
ATOM   3293 2HG1 VAL A 204     109.293  97.897  88.192  1.00  4.13              
ATOM   3294 3HG1 VAL A 204     109.208  99.644  88.516  1.00  4.13              
ATOM   3295  CG2 VAL A 204     109.046  99.588  91.169  1.00  4.13              
ATOM   3296 1HG2 VAL A 204     110.118  99.749  91.287  1.00  4.13              
ATOM   3297 2HG2 VAL A 204     108.600 100.492  90.757  1.00  4.13              
ATOM   3298 3HG2 VAL A 204     108.627  99.404  92.157  1.00  4.13              
ATOM   3299  C   VAL A 204     106.856  97.185  91.279  1.00  4.13              
ATOM   3300  O   VAL A 204     106.769  97.749  92.369  1.00  4.13              
ATOM   3301  N   SER A 205     106.565  95.889  91.129  1.00  4.07              
ATOM   3302  H   SER A 205     106.523  95.488  90.191  1.00  4.07              
ATOM   3303  CA  SER A 205     106.179  95.080  92.297  1.00  4.07              
ATOM   3304  HA  SER A 205     105.921  95.697  93.155  1.00  4.07              
ATOM   3305  CB  SER A 205     104.947  94.246  91.936  1.00  4.07              
ATOM   3306  HB1 SER A 205     105.234  93.415  91.298  1.00  4.07              
ATOM   3307  HB2 SER A 205     104.245  94.875  91.384  1.00  4.07              
ATOM   3308  OG  SER A 205     104.274  93.728  93.061  1.00  4.07              
ATOM   3309  HG  SER A 205     103.515  93.276  92.655  1.00  4.07              
ATOM   3310  C   SER A 205     107.401  94.237  92.635  1.00  4.07              
ATOM   3311  O   SER A 205     107.626  93.191  92.023  1.00  4.07              
ATOM   3312  N   VAL A 206     108.277  94.777  93.487  1.00  4.60              
ATOM   3313  H   VAL A 206     108.030  95.645  93.955  1.00  4.60              
ATOM   3314  CA  VAL A 206     109.651  94.294  93.646  1.00  4.60              
ATOM   3315  HA  VAL A 206     109.945  93.812  92.713  1.00  4.60              
ATOM   3316  CB  VAL A 206     110.661  95.443  93.908  1.00  4.60              
ATOM   3317  HB  VAL A 206     110.629  95.756  94.952  1.00  4.60              
ATOM   3318  CG1 VAL A 206     112.082  94.983  93.550  1.00  4.60              
ATOM   3319 1HG1 VAL A 206     112.804  95.733  93.877  1.00  4.60              
ATOM   3320 2HG1 VAL A 206     112.304  94.039  94.039  1.00  4.60              
ATOM   3321 3HG1 VAL A 206     112.176  94.839  92.473  1.00  4.60              
ATOM   3322  CG2 VAL A 206     110.422  96.691  93.056  1.00  4.60              
ATOM   3323 1HG2 VAL A 206     111.173  97.449  93.290  1.00  4.60              
ATOM   3324 2HG2 VAL A 206     110.501  96.422  92.006  1.00  4.60              
ATOM   3325 3HG2 VAL A 206     109.441  97.119  93.262  1.00  4.60              
ATOM   3326  C   VAL A 206     109.716  93.243  94.738  1.00  4.60              
ATOM   3327  O   VAL A 206     110.151  93.525  95.852  1.00  4.60              
ATOM   3328  N   SER A 207     109.239  92.026  94.454  1.00  4.59              
ATOM   3329  H   SER A 207     108.858  91.843  93.526  1.00  4.59              
ATOM   3330  CA  SER A 207     109.168  91.022  95.530  1.00  4.59              
ATOM   3331  HA  SER A 207     109.074  91.564  96.473  1.00  4.59              
ATOM   3332  CB  SER A 207     107.863  90.249  95.481  1.00  4.59              
ATOM   3333  HB1 SER A 207     107.053  90.944  95.258  1.00  4.59              
ATOM   3334  HB2 SER A 207     107.693  89.843  96.475  1.00  4.59              
ATOM   3335  OG  SER A 207     107.835  89.213  94.530  1.00  4.59              
ATOM   3336  HG  SER A 207     108.010  89.616  93.663  1.00  4.59              
ATOM   3337  C   SER A 207     110.471  90.239  95.707  1.00  4.59              
ATOM   3338  O   SER A 207     110.554  89.029  95.474  1.00  4.59              
ATOM   3339  N   LEU A 208     111.509  91.013  96.030  1.00  4.65              
ATOM   3340  H   LEU A 208     111.288  91.984  96.228  1.00  4.65              
ATOM   3341  CA  LEU A 208     112.839  90.561  96.413  1.00  4.65              
ATOM   3342  HA  LEU A 208     113.047  89.645  95.878  1.00  4.65              
ATOM   3343  CB  LEU A 208     113.898  91.589  95.955  1.00  4.65              
ATOM   3344  HB1 LEU A 208     113.890  91.581  94.865  1.00  4.65              
ATOM   3345  HB2 LEU A 208     114.887  91.244  96.256  1.00  4.65              
ATOM   3346  CG  LEU A 208     113.731  93.056  96.397  1.00  4.65              
ATOM   3347  HG  LEU A 208     112.766  93.419  96.060  1.00  4.65              
ATOM   3348  CD1 LEU A 208     113.816  93.299  97.895  1.00  4.65              
ATOM   3349 1HD1 LEU A 208     113.501  94.306  98.132  1.00  4.65              
ATOM   3350 2HD1 LEU A 208     113.139  92.654  98.445  1.00  4.65              
ATOM   3351 3HD1 LEU A 208     114.835  93.172  98.243  1.00  4.65              
ATOM   3352  CD2 LEU A 208     114.834  93.861  95.703  1.00  4.65              
ATOM   3353 1HD2 LEU A 208     114.759  93.745  94.623  1.00  4.65              
ATOM   3354 2HD2 LEU A 208     114.737  94.916  95.943  1.00  4.65              
ATOM   3355 3HD2 LEU A 208     115.816  93.519  96.033  1.00  4.65              
ATOM   3356  C   LEU A 208     112.913  90.193  97.894  1.00  4.65              
ATOM   3357  O   LEU A 208     111.923  90.237  98.620  1.00  4.65              
ATOM   3358  N   SER A 209     114.104  89.788  98.331  1.00  4.71              
ATOM   3359  H   SER A 209     114.880  89.845  97.690  1.00  4.71              
ATOM   3360  CA  SER A 209     114.410  89.391  99.707  1.00  4.71              
ATOM   3361  HA  SER A 209     115.457  89.093  99.735  1.00  4.71              
ATOM   3362  CB  SER A 209     114.251  90.594 100.664  1.00  4.71              
ATOM   3363  HB1 SER A 209     114.537  90.297 101.671  1.00  4.71              
ATOM   3364  HB2 SER A 209     113.202  90.884 100.696  1.00  4.71              
ATOM   3365  OG  SER A 209     115.020  91.724 100.290  1.00  4.71              
ATOM   3366  HG  SER A 209     114.559  92.515 100.648  1.00  4.71              
ATOM   3367  C   SER A 209     113.615  88.215 100.275  1.00  4.71              
ATOM   3368  O   SER A 209     113.784  87.859 101.438  1.00  4.71              
ATOM   3369  N   ARG A 210     112.742  87.579  99.489  1.00  4.68              
ATOM   3370  H   ARG A 210     112.601  87.940  98.555  1.00  4.68              
ATOM   3371  CA  ARG A 210     111.974  86.419  99.942  1.00  4.68              
ATOM   3372  HA  ARG A 210     111.535  86.657 100.912  1.00  4.68              
ATOM   3373  CB  ARG A 210     110.833  86.100  98.963  1.00  4.68              
ATOM   3374  HB1 ARG A 210     110.333  85.203  99.336  1.00  4.68              
ATOM   3375  HB2 ARG A 210     111.271  85.876  97.993  1.00  4.68              
ATOM   3376  CG  ARG A 210     109.772  87.192  98.739  1.00  4.68              
ATOM   3377  HG1 ARG A 210     110.172  87.947  98.060  1.00  4.68              
ATOM   3378  HG2 ARG A 210     109.510  87.659  99.687  1.00  4.68              
ATOM   3379  CD  ARG A 210     108.519  86.528  98.137  1.00  4.68              
ATOM   3380  HD1 ARG A 210     107.917  86.132  98.956  1.00  4.68              
ATOM   3381  HD2 ARG A 210     108.836  85.680  97.526  1.00  4.68              
ATOM   3382  NE  ARG A 210     107.719  87.412  97.260  1.00  4.68              
ATOM   3383  HE  ARG A 210     108.231  87.895  96.529  1.00  4.68              
ATOM   3384  CZ  ARG A 210     106.397  87.479  97.193  1.00  4.68              
ATOM   3385  NH1 ARG A 210     105.801  87.960  96.135  1.00  4.68              
ATOM   3386 1HH1 ARG A 210     106.375  88.272  95.350  1.00  4.68              
ATOM   3387 2HH1 ARG A 210     104.803  87.969  96.032  1.00  4.68              
ATOM   3388  NH2 ARG A 210     105.625  87.081  98.164  1.00  4.68              
ATOM   3389 1HH2 ARG A 210     106.062  86.830  99.038  1.00  4.68              
ATOM   3390 2HH2 ARG A 210     104.634  87.179  98.094  1.00  4.68              
ATOM   3391  C   ARG A 210     112.882  85.210 100.138  1.00  4.68              
ATOM   3392  O   ARG A 210     113.352  84.644  99.150  1.00  4.68              
ATOM   3393  N   LEU A 211     113.042  84.790 101.395  1.00  4.66              
ATOM   3394  H   LEU A 211     112.798  85.436 102.137  1.00  4.66              
ATOM   3395  CA  LEU A 211     113.798  83.599 101.796  1.00  4.66              
ATOM   3396  HA  LEU A 211     113.862  83.620 102.884  1.00  4.66              
ATOM   3397  CB  LEU A 211     113.059  82.300 101.388  1.00  4.66              
ATOM   3398  HB1 LEU A 211     113.718  81.449 101.568  1.00  4.66              
ATOM   3399  HB2 LEU A 211     112.864  82.334 100.315  1.00  4.66              
ATOM   3400  CG  LEU A 211     111.741  82.039 102.140  1.00  4.66              
ATOM   3401  HG  LEU A 211     111.130  82.942 102.135  1.00  4.66              
ATOM   3402  CD1 LEU A 211     110.960  80.926 101.434  1.00  4.66              
ATOM   3403 1HD1 LEU A 211     110.024  80.747 101.963  1.00  4.66              
ATOM   3404 2HD1 LEU A 211     110.735  81.224 100.410  1.00  4.66              
ATOM   3405 3HD1 LEU A 211     111.548  80.008 101.422  1.00  4.66              
ATOM   3406  CD2 LEU A 211     111.990  81.603 103.588  1.00  4.66              
ATOM   3407 1HD2 LEU A 211     111.037  81.478 104.104  1.00  4.66              
ATOM   3408 2HD2 LEU A 211     112.545  80.665 103.614  1.00  4.66              
ATOM   3409 3HD2 LEU A 211     112.558  82.366 104.116  1.00  4.66              
ATOM   3410  C   LEU A 211     115.254  83.663 101.322  1.00  4.66              
ATOM   3411  O   LEU A 211     115.767  82.732 100.704  1.00  4.66              
ATOM   3412  N   PHE A 212     115.918  84.777 101.638  1.00  5.00              
ATOM   3413  H   PHE A 212     115.448  85.473 102.206  1.00  5.00              
ATOM   3414  CA  PHE A 212     117.363  84.914 101.464  1.00  5.00              
ATOM   3415  HA  PHE A 212     117.731  83.975 101.049  1.00  5.00              
ATOM   3416  CB  PHE A 212     117.716  85.977 100.405  1.00  5.00              
ATOM   3417  HB1 PHE A 212     117.045  85.846  99.554  1.00  5.00              
ATOM   3418  HB2 PHE A 212     118.718  85.741 100.045  1.00  5.00              
ATOM   3419  CG  PHE A 212     117.712  87.454 100.774  1.00  5.00              
ATOM   3420  CD1 PHE A 212     118.453  88.350  99.975  1.00  5.00              
ATOM   3421  HD1 PHE A 212     119.048  87.978  99.162  1.00  5.00              
ATOM   3422  CE1 PHE A 212     118.426  89.733 100.221  1.00  5.00              
ATOM   3423  HE1 PHE A 212     119.002  90.412  99.607  1.00  5.00              
ATOM   3424  CZ  PHE A 212     117.661  90.234 101.286  1.00  5.00              
ATOM   3425  HZ  PHE A 212     117.645  91.296 101.496  1.00  5.00              
ATOM   3426  CE2 PHE A 212     116.963  89.343 102.117  1.00  5.00              
ATOM   3427  HE2 PHE A 212     116.420  89.717 102.967  1.00  5.00              
ATOM   3428  CD2 PHE A 212     116.974  87.962 101.860  1.00  5.00              
ATOM   3429  HD2 PHE A 212     116.410  87.312 102.513  1.00  5.00              
ATOM   3430  C   PHE A 212     118.095  85.053 102.804  1.00  5.00              
ATOM   3431  O   PHE A 212     117.469  85.227 103.843  1.00  5.00              
ATOM   3432  N   GLN A 213     119.422  84.907 102.793  1.00  5.80              
ATOM   3433  H   GLN A 213     119.882  84.707 101.922  1.00  5.80              
ATOM   3434  CA  GLN A 213     120.239  85.059 104.003  1.00  5.80              
ATOM   3435  HA  GLN A 213     119.737  84.568 104.839  1.00  5.80              
ATOM   3436  CB  GLN A 213     121.579  84.334 103.747  1.00  5.80              
ATOM   3437  HB1 GLN A 213     121.949  84.612 102.759  1.00  5.80              
ATOM   3438  HB2 GLN A 213     121.378  83.261 103.731  1.00  5.80              
ATOM   3439  CG  GLN A 213     122.721  84.589 104.744  1.00  5.80              
ATOM   3440  HG1 GLN A 213     123.131  85.581 104.561  1.00  5.80              
ATOM   3441  HG2 GLN A 213     123.521  83.873 104.555  1.00  5.80              
ATOM   3442  CD  GLN A 213     122.310  84.471 106.207  1.00  5.80              
ATOM   3443  OE1 GLN A 213     121.961  83.415 106.712  1.00  5.80              
ATOM   3444  NE2 GLN A 213     122.324  85.560 106.938  1.00  5.80              
ATOM   3445 1HE2 GLN A 213     122.469  86.455 106.465  1.00  5.80              
ATOM   3446 2HE2 GLN A 213     121.863  85.502 107.818  1.00  5.80              
ATOM   3447  C   GLN A 213     120.405  86.550 104.398  1.00  5.80              
ATOM   3448  O   GLN A 213     120.198  86.914 105.558  1.00  5.80              
ATOM   3449  N   ASP A 214     120.793  87.369 103.410  1.00  5.53              
ATOM   3450  H   ASP A 214     120.806  86.961 102.496  1.00  5.53              
ATOM   3451  CA  ASP A 214     121.415  88.710 103.510  1.00  5.53              
ATOM   3452  HA  ASP A 214     122.017  88.804 102.609  1.00  5.53              
ATOM   3453  CB  ASP A 214     120.375  89.838 103.404  1.00  5.53              
ATOM   3454  HB1 ASP A 214     119.821  89.916 104.335  1.00  5.53              
ATOM   3455  HB2 ASP A 214     119.687  89.566 102.616  1.00  5.53              
ATOM   3456  CG  ASP A 214     121.019  91.191 103.045  1.00  5.53              
ATOM   3457  OD1 ASP A 214     121.610  91.280 101.942  1.00  5.53              
ATOM   3458  OD2 ASP A 214     121.096  92.067 103.934  1.00  5.53              
ATOM   3459  C   ASP A 214     122.438  88.910 104.663  1.00  5.53              
ATOM   3460  O   ASP A 214     122.762  87.963 105.380  1.00  5.53              
ATOM   3461  N   ASP A 215     122.975  90.123 104.869  1.00  5.60              
ATOM   3462  H   ASP A 215     122.659  90.889 104.280  1.00  5.60              
ATOM   3463  CA  ASP A 215     123.421  90.506 106.205  1.00  5.60              
ATOM   3464  HA  ASP A 215     122.672  90.077 106.873  1.00  5.60              
ATOM   3465  CB  ASP A 215     124.746  89.838 106.662  1.00  5.60              
ATOM   3466  HB1 ASP A 215     124.536  88.806 106.946  1.00  5.60              
ATOM   3467  HB2 ASP A 215     125.073  90.325 107.582  1.00  5.60              
ATOM   3468  CG  ASP A 215     125.916  89.813 105.673  1.00  5.60              
ATOM   3469  OD1 ASP A 215     126.906  90.561 105.885  1.00  5.60              
ATOM   3470  OD2 ASP A 215     125.935  88.961 104.756  1.00  5.60              
ATOM   3471  C   ASP A 215     123.365  92.008 106.569  1.00  5.60              
ATOM   3472  O   ASP A 215     122.795  92.312 107.630  1.00  5.60              
ATOM   3473  N   PRO A 216     123.964  92.928 105.784  1.00  5.51              
ATOM   3474  CD  PRO A 216     125.382  93.156 106.058  1.00  5.51              
ATOM   3475  HD1 PRO A 216     125.969  92.968 105.160  1.00  5.51              
ATOM   3476  HD2 PRO A 216     125.728  92.513 106.868  1.00  5.51              
ATOM   3477  CG  PRO A 216     125.549  94.615 106.500  1.00  5.51              
ATOM   3478  HG1 PRO A 216     126.076  95.174 105.725  1.00  5.51              
ATOM   3479  HG2 PRO A 216     126.082  94.685 107.449  1.00  5.51              
ATOM   3480  CB  PRO A 216     124.118  95.130 106.635  1.00  5.51              
ATOM   3481  HB1 PRO A 216     124.048  96.197 106.419  1.00  5.51              
ATOM   3482  HB2 PRO A 216     123.738  94.918 107.636  1.00  5.51              
ATOM   3483  CA  PRO A 216     123.386  94.267 105.607  1.00  5.51              
ATOM   3484  HA  PRO A 216     122.316  94.249 105.821  1.00  5.51              
ATOM   3485  C   PRO A 216     123.604  94.846 104.180  1.00  5.51              
ATOM   3486  O   PRO A 216     124.457  94.415 103.386  1.00  5.51              
ATOM   3487  N   ALA A 217     122.899  95.952 103.925  1.00  5.41              
ATOM   3488  H   ALA A 217     122.209  96.218 104.603  1.00  5.41              
ATOM   3489  CA  ALA A 217     122.957  96.835 102.791  1.00  5.41              
ATOM   3490  HA  ALA A 217     123.651  96.425 102.055  1.00  5.41              
ATOM   3491  CB  ALA A 217     121.554  96.818 102.187  1.00  5.41              
ATOM   3492  HB1 ALA A 217     121.490  97.488 101.335  1.00  5.41              
ATOM   3493  HB2 ALA A 217     121.309  95.807 101.859  1.00  5.41              
ATOM   3494  HB3 ALA A 217     120.830  97.127 102.939  1.00  5.41              
ATOM   3495  C   ALA A 217     123.443  98.248 103.139  1.00  5.41              
ATOM   3496  O   ALA A 217     123.679  98.574 104.304  1.00  5.41              
ATOM   3497  N   LEU A 218     123.585  99.096 102.115  1.00  5.41              
ATOM   3498  H   LEU A 218     123.354  98.752 101.189  1.00  5.41              
ATOM   3499  CA  LEU A 218     124.144 100.442 102.242  1.00  5.41              
ATOM   3500  HA  LEU A 218     124.729 100.493 103.161  1.00  5.41              
ATOM   3501  CB  LEU A 218     125.090 100.725 101.060  1.00  5.41              
ATOM   3502  HB1 LEU A 218     125.505 101.726 101.196  1.00  5.41              
ATOM   3503  HB2 LEU A 218     124.503 100.733 100.141  1.00  5.41              
ATOM   3504  CG  LEU A 218     126.258  99.734 100.887  1.00  5.41              
ATOM   3505  HG  LEU A 218     125.865  98.750 100.634  1.00  5.41              
ATOM   3506  CD1 LEU A 218     127.137 100.216  99.732  1.00  5.41              
ATOM   3507 1HD1 LEU A 218     127.941  99.497  99.559  1.00  5.41              
ATOM   3508 2HD1 LEU A 218     126.548 100.288  98.820  1.00  5.41              
ATOM   3509 3HD1 LEU A 218     127.574 101.186  99.966  1.00  5.41              
ATOM   3510  CD2 LEU A 218     127.131  99.616 102.137  1.00  5.41              
ATOM   3511 1HD2 LEU A 218     127.974  98.956 101.929  1.00  5.41              
ATOM   3512 2HD2 LEU A 218     127.506 100.596 102.432  1.00  5.41              
ATOM   3513 3HD2 LEU A 218     126.560  99.178 102.956  1.00  5.41              
ATOM   3514  C   LEU A 218     123.075 101.530 102.310  1.00  5.41              
ATOM   3515  O   LEU A 218     122.228 101.657 101.428  1.00  5.41              
ATOM   3516  N   VAL A 219     123.165 102.360 103.351  1.00  5.66              
ATOM   3517  H   VAL A 219     123.837 102.156 104.073  1.00  5.66              
ATOM   3518  CA  VAL A 219     122.358 103.578 103.497  1.00  5.66              
ATOM   3519  HA  VAL A 219     121.325 103.265 103.373  1.00  5.66              
ATOM   3520  CB  VAL A 219     122.474 104.151 104.928  1.00  5.66              
ATOM   3521  HB  VAL A 219     121.836 105.033 105.003  1.00  5.66              
ATOM   3522  CG1 VAL A 219     121.965 103.141 105.964  1.00  5.66              
ATOM   3523 1HG1 VAL A 219     121.934 103.607 106.949  1.00  5.66              
ATOM   3524 2HG1 VAL A 219     120.953 102.827 105.705  1.00  5.66              
ATOM   3525 3HG1 VAL A 219     122.608 102.261 106.008  1.00  5.66              
ATOM   3526  CG2 VAL A 219     123.904 104.567 105.293  1.00  5.66              
ATOM   3527 1HG2 VAL A 219     123.908 105.001 106.294  1.00  5.66              
ATOM   3528 2HG2 VAL A 219     124.570 103.704 105.287  1.00  5.66              
ATOM   3529 3HG2 VAL A 219     124.272 105.312 104.589  1.00  5.66              
ATOM   3530  C   VAL A 219     122.653 104.625 102.387  1.00  5.66              
ATOM   3531  O   VAL A 219     123.427 104.393 101.451  1.00  5.66              
ATOM   3532  N   SER A 220     122.042 105.809 102.513  1.00  6.66              
ATOM   3533  H   SER A 220     121.466 105.923 103.334  1.00  6.66              
ATOM   3534  CA  SER A 220     121.872 106.835 101.474  1.00  6.66              
ATOM   3535  HA  SER A 220     121.439 107.699 101.978  1.00  6.66              
ATOM   3536  CB  SER A 220     123.228 107.313 100.924  1.00  6.66              
ATOM   3537  HB1 SER A 220     123.621 106.586 100.212  1.00  6.66              
ATOM   3538  HB2 SER A 220     123.932 107.420 101.751  1.00  6.66              
ATOM   3539  OG  SER A 220     123.080 108.572 100.285  1.00  6.66              
ATOM   3540  HG  SER A 220     123.958 108.944 100.133  1.00  6.66              
ATOM   3541  C   SER A 220     120.870 106.469 100.335  1.00  6.66              
ATOM   3542  O   SER A 220     120.252 105.407 100.251  1.00  6.66              
ATOM   3543  N   LYS A 221     120.605 107.454  99.478  1.00  7.32              
ATOM   3544  H   LYS A 221     121.252 108.234  99.534  1.00  7.32              
ATOM   3545  CA  LYS A 221     119.339 107.678  98.763  1.00  7.32              
ATOM   3546  HA  LYS A 221     118.637 108.125  99.469  1.00  7.32              
ATOM   3547  CB  LYS A 221     119.634 108.715  97.656  1.00  7.32              
ATOM   3548  HB1 LYS A 221     120.382 108.280  96.990  1.00  7.32              
ATOM   3549  HB2 LYS A 221     120.071 109.609  98.107  1.00  7.32              
ATOM   3550  CG  LYS A 221     118.411 109.141  96.818  1.00  7.32              
ATOM   3551  HG1 LYS A 221     117.768 109.797  97.408  1.00  7.32              
ATOM   3552  HG2 LYS A 221     117.832 108.266  96.534  1.00  7.32              
ATOM   3553  CD  LYS A 221     118.828 109.846  95.519  1.00  7.32              
ATOM   3554  HD1 LYS A 221     119.671 109.310  95.078  1.00  7.32              
ATOM   3555  HD2 LYS A 221     119.134 110.872  95.733  1.00  7.32              
ATOM   3556  CE  LYS A 221     117.653 109.827  94.532  1.00  7.32              
ATOM   3557  HE1 LYS A 221     116.906 110.559  94.854  1.00  7.32              
ATOM   3558  HE2 LYS A 221     117.184 108.837  94.572  1.00  7.32              
ATOM   3559  NZ  LYS A 221     118.095 110.104  93.142  1.00  7.32              
ATOM   3560  HZ1 LYS A 221     117.307 110.064  92.507  1.00  7.32              
ATOM   3561  HZ2 LYS A 221     118.504 111.026  93.074  1.00  7.32              
ATOM   3562  HZ3 LYS A 221     118.779 109.420  92.840  1.00  7.32              
ATOM   3563  C   LYS A 221     118.598 106.477  98.163  1.00  7.32              
ATOM   3564  O   LYS A 221     117.367 106.442  98.231  1.00  7.32              
ATOM   3565  N   ILE A 222     119.279 105.560  97.480  1.00  7.50              
ATOM   3566  H   ILE A 222     120.291 105.513  97.539  1.00  7.50              
ATOM   3567  CA  ILE A 222     118.524 104.551  96.731  1.00  7.50              
ATOM   3568  HA  ILE A 222     117.616 105.051  96.395  1.00  7.50              
ATOM   3569  CB  ILE A 222     119.204 104.088  95.417  1.00  7.50              
ATOM   3570  HB  ILE A 222     119.716 103.144  95.605  1.00  7.50              
ATOM   3571  CG2 ILE A 222     118.101 103.856  94.364  1.00  7.50              
ATOM   3572 1HG2 ILE A 222     118.541 103.677  93.383  1.00  7.50              
ATOM   3573 2HG2 ILE A 222     117.487 102.998  94.645  1.00  7.50              
ATOM   3574 3HG2 ILE A 222     117.440 104.718  94.279  1.00  7.50              
ATOM   3575  CG1 ILE A 222     120.237 105.069  94.805  1.00  7.50              
ATOM   3576 1HG1 ILE A 222     120.732 104.572  93.970  1.00  7.50              
ATOM   3577 2HG1 ILE A 222     121.008 105.284  95.540  1.00  7.50              
ATOM   3578  CD1 ILE A 222     119.681 106.403  94.287  1.00  7.50              
ATOM   3579  HD1 ILE A 222     120.511 107.063  94.032  1.00  7.50              
ATOM   3580  HD2 ILE A 222     119.080 106.240  93.392  1.00  7.50              
ATOM   3581  HD3 ILE A 222     119.067 106.875  95.050  1.00  7.50              
ATOM   3582  C   ILE A 222     117.977 103.439  97.624  1.00  7.50              
ATOM   3583  O   ILE A 222     117.092 102.720  97.193  1.00  7.50              
ATOM   3584  N   LEU A 223     118.352 103.422  98.912  1.00  8.70              
ATOM   3585  H   LEU A 223     119.115 104.022  99.204  1.00  8.70              
ATOM   3586  CA  LEU A 223     117.535 102.822  99.974  1.00  8.70              
ATOM   3587  HA  LEU A 223     117.525 101.738  99.844  1.00  8.70              
ATOM   3588  CB  LEU A 223     118.150 103.186 101.348  1.00  8.70              
ATOM   3589  HB1 LEU A 223     119.209 102.930 101.295  1.00  8.70              
ATOM   3590  HB2 LEU A 223     117.695 102.518 102.057  1.00  8.70              
ATOM   3591  CG  LEU A 223     117.993 104.644 101.902  1.00  8.70              
ATOM   3592  HG  LEU A 223     118.074 105.347 101.079  1.00  8.70              
ATOM   3593  CD1 LEU A 223     116.740 105.049 102.656  1.00  8.70              
ATOM   3594 1HD1 LEU A 223     115.859 104.869 102.060  1.00  8.70              
ATOM   3595 2HD1 LEU A 223     116.670 104.511 103.600  1.00  8.70              
ATOM   3596 3HD1 LEU A 223     116.761 106.116 102.879  1.00  8.70              
ATOM   3597  CD2 LEU A 223     119.061 104.941 102.946  1.00  8.70              
ATOM   3598 1HD2 LEU A 223     119.139 106.016 103.105  1.00  8.70              
ATOM   3599 2HD2 LEU A 223     118.857 104.450 103.897  1.00  8.70              
ATOM   3600 3HD2 LEU A 223     119.976 104.546 102.556  1.00  8.70              
ATOM   3601  C   LEU A 223     116.104 103.299 100.003  1.00  8.70              
ATOM   3602  O   LEU A 223     115.240 102.596 100.501  1.00  8.70              
ATOM   3603  N   ARG A 224     115.894 104.541  99.573  1.00 10.52              
ATOM   3604  H   ARG A 224     116.684 105.047  99.204  1.00 10.52              
ATOM   3605  CA  ARG A 224     114.568 105.178  99.506  1.00 10.52              
ATOM   3606  HA  ARG A 224     113.947 104.777 100.305  1.00 10.52              
ATOM   3607  CB  ARG A 224     114.738 106.703  99.693  1.00 10.52              
ATOM   3608  HB1 ARG A 224     114.562 107.238  98.758  1.00 10.52              
ATOM   3609  HB2 ARG A 224     115.746 106.927 100.042  1.00 10.52              
ATOM   3610  CG  ARG A 224     113.789 107.194 100.776  1.00 10.52              
ATOM   3611  HG1 ARG A 224     113.997 106.592 101.658  1.00 10.52              
ATOM   3612  HG2 ARG A 224     112.757 107.033 100.459  1.00 10.52              
ATOM   3613  CD  ARG A 224     113.995 108.661 101.164  1.00 10.52              
ATOM   3614  HD1 ARG A 224     113.639 109.310 100.364  1.00 10.52              
ATOM   3615  HD2 ARG A 224     115.060 108.842 101.316  1.00 10.52              
ATOM   3616  NE  ARG A 224     113.292 108.939 102.426  1.00 10.52              
ATOM   3617  HE  ARG A 224     113.625 108.427 103.241  1.00 10.52              
ATOM   3618  CZ  ARG A 224     112.008 109.195 102.561  1.00 10.52              
ATOM   3619  NH1 ARG A 224     111.467 109.058 103.725  1.00 10.52              
ATOM   3620 1HH1 ARG A 224     111.973 108.375 104.284  1.00 10.52              
ATOM   3621 2HH1 ARG A 224     110.472 108.890 103.666  1.00 10.52              
ATOM   3622  NH2 ARG A 224     111.222 109.495 101.570  1.00 10.52              
ATOM   3623 1HH2 ARG A 224     111.578 109.331 100.655  1.00 10.52              
ATOM   3624 2HH2 ARG A 224     110.245 109.271 101.756  1.00 10.52              
ATOM   3625  C   ARG A 224     113.801 104.800  98.242  1.00 10.52              
ATOM   3626  O   ARG A 224     112.852 105.481  97.861  1.00 10.52              
ATOM   3627  N   ASP A 225     114.212 103.698  97.628  1.00  9.14              
ATOM   3628  H   ASP A 225     115.054 103.245  97.960  1.00  9.14              
ATOM   3629  CA  ASP A 225     113.279 102.811  96.906  1.00  9.14              
ATOM   3630  HA  ASP A 225     112.257 102.960  97.259  1.00  9.14              
ATOM   3631  CB  ASP A 225     113.362 103.223  95.409  1.00  9.14              
ATOM   3632  HB1 ASP A 225     114.411 103.192  95.104  1.00  9.14              
ATOM   3633  HB2 ASP A 225     113.026 104.257  95.311  1.00  9.14              
ATOM   3634  CG  ASP A 225     112.546 102.364  94.429  1.00  9.14              
ATOM   3635  OD1 ASP A 225     111.380 102.046  94.766  1.00  9.14              
ATOM   3636  OD2 ASP A 225     113.109 101.977  93.381  1.00  9.14              
ATOM   3637  C   ASP A 225     113.644 101.335  97.102  1.00  9.14              
ATOM   3638  O   ASP A 225     114.681 101.013  97.679  1.00  9.14              
ATOM   3639  N   VAL A 226     112.739 100.483  96.607  1.00  8.70              
ATOM   3640  H   VAL A 226     111.980 100.944  96.110  1.00  8.70              
ATOM   3641  CA  VAL A 226     112.614  99.024  96.650  1.00  8.70              
ATOM   3642  HA  VAL A 226     112.463  98.664  95.634  1.00  8.70              
ATOM   3643  CB  VAL A 226     113.826  98.265  97.241  1.00  8.70              
ATOM   3644  HB  VAL A 226     114.156  98.718  98.174  1.00  8.70              
ATOM   3645  CG1 VAL A 226     113.509  96.807  97.563  1.00  8.70              
ATOM   3646 1HG1 VAL A 226     114.429  96.300  97.856  1.00  8.70              
ATOM   3647 2HG1 VAL A 226     112.822  96.742  98.407  1.00  8.70              
ATOM   3648 3HG1 VAL A 226     113.062  96.318  96.699  1.00  8.70              
ATOM   3649  CG2 VAL A 226     114.975  98.224  96.224  1.00  8.70              
ATOM   3650 1HG2 VAL A 226     115.842  97.746  96.677  1.00  8.70              
ATOM   3651 2HG2 VAL A 226     114.680  97.679  95.328  1.00  8.70              
ATOM   3652 3HG2 VAL A 226     115.264  99.237  95.939  1.00  8.70              
ATOM   3653  C   VAL A 226     111.341  98.772  97.443  1.00  8.70              
ATOM   3654  O   VAL A 226     111.303  98.797  98.676  1.00  8.70              
ATOM   3655  N   SER A 227     110.254  98.570  96.708  1.00  8.42              
ATOM   3656  H   SER A 227     110.327  98.572  95.700  1.00  8.42              
ATOM   3657  CA  SER A 227     108.942  98.407  97.305  1.00  8.42              
ATOM   3658  HA  SER A 227     109.033  98.327  98.389  1.00  8.42              
ATOM   3659  CB  SER A 227     108.061  99.630  97.020  1.00  8.42              
ATOM   3660  HB1 SER A 227     107.720  99.607  95.984  1.00  8.42              
ATOM   3661  HB2 SER A 227     108.642 100.541  97.176  1.00  8.42              
ATOM   3662  OG  SER A 227     106.945  99.642  97.900  1.00  8.42              
ATOM   3663  HG  SER A 227     107.155 100.239  98.627  1.00  8.42              
ATOM   3664  C   SER A 227     108.304  97.122  96.788  1.00  8.42              
ATOM   3665  O   SER A 227     108.101  96.962  95.581  1.00  8.42              
ATOM   3666  N   HIS A 228     108.064  96.204  97.733  1.00  8.22              
ATOM   3667  H   HIS A 228     108.535  96.375  98.608  1.00  8.22              
ATOM   3668  CA  HIS A 228     107.206  95.006  97.732  1.00  8.22              
ATOM   3669  HA  HIS A 228     106.499  95.189  98.541  1.00  8.22              
ATOM   3670  CB  HIS A 228     106.289  94.903  96.484  1.00  8.22              
ATOM   3671  HB1 HIS A 228     105.750  93.972  96.432  1.00  8.22              
ATOM   3672  HB2 HIS A 228     106.868  94.932  95.573  1.00  8.22              
ATOM   3673  CG  HIS A 228     105.223  95.977  96.490  1.00  8.22              
ATOM   3674  ND1 HIS A 228     104.232  96.119  97.473  1.00  8.22              
ATOM   3675  CE1 HIS A 228     103.547  97.224  97.137  1.00  8.22              
ATOM   3676  HE1 HIS A 228     102.713  97.622  97.697  1.00  8.22              
ATOM   3677  NE2 HIS A 228     104.049  97.773  96.019  1.00  8.22              
ATOM   3678  HE2 HIS A 228     103.723  98.617  95.571  1.00  8.22              
ATOM   3679  CD2 HIS A 228     105.101  96.998  95.594  1.00  8.22              
ATOM   3680  HD2 HIS A 228     105.743  97.187  94.743  1.00  8.22              
ATOM   3681  C   HIS A 228     107.956  93.745  98.266  1.00  8.22              
ATOM   3682  O   HIS A 228     109.101  93.882  98.687  1.00  8.22              
ATOM   3683  N   PRO A 229     107.305  92.585  98.531  1.00  8.74              
ATOM   3684  CD  PRO A 229     106.035  92.120  97.993  1.00  8.74              
ATOM   3685  HD1 PRO A 229     105.261  92.866  98.182  1.00  8.74              
ATOM   3686  HD2 PRO A 229     106.108  91.902  96.930  1.00  8.74              
ATOM   3687  CG  PRO A 229     105.682  90.857  98.763  1.00  8.74              
ATOM   3688  HG1 PRO A 229     106.271  90.017  98.397  1.00  8.74              
ATOM   3689  HG2 PRO A 229     104.613  90.643  98.730  1.00  8.74              
ATOM   3690  CB  PRO A 229     106.146  91.251 100.154  1.00  8.74              
ATOM   3691  HB1 PRO A 229     106.290  90.378 100.793  1.00  8.74              
ATOM   3692  HB2 PRO A 229     105.420  91.931 100.601  1.00  8.74              
ATOM   3693  CA  PRO A 229     107.450  92.010  99.874  1.00  8.74              
ATOM   3694  HA  PRO A 229     107.479  92.850 100.572  1.00  8.74              
ATOM   3695  C   PRO A 229     108.628  91.122 100.236  1.00  8.74              
ATOM   3696  O   PRO A 229     109.035  90.245  99.480  1.00  8.74              
ATOM   3697  N   GLU A 230     109.001  91.251 101.518  1.00  8.94              
ATOM   3698  H   GLU A 230     108.526  91.947 102.072  1.00  8.94              
ATOM   3699  CA  GLU A 230     110.275  90.789 102.065  1.00  8.94              
ATOM   3700  HA  GLU A 230     110.844  90.393 101.220  1.00  8.94              
ATOM   3701  CB  GLU A 230     111.123  91.941 102.568  1.00  8.94              
ATOM   3702  HB1 GLU A 230     112.099  91.533 102.825  1.00  8.94              
ATOM   3703  HB2 GLU A 230     110.655  92.374 103.447  1.00  8.94              
ATOM   3704  CG  GLU A 230     111.329  93.021 101.502  1.00  8.94              
ATOM   3705  HG1 GLU A 230     110.404  93.585 101.361  1.00  8.94              
ATOM   3706  HG2 GLU A 230     111.608  92.557 100.553  1.00  8.94              
ATOM   3707  CD  GLU A 230     112.433  93.953 101.975  1.00  8.94              
ATOM   3708  OE1 GLU A 230     112.223  94.538 103.067  1.00  8.94              
ATOM   3709  OE2 GLU A 230     113.491  94.009 101.308  1.00  8.94              
ATOM   3710  C   GLU A 230     110.173  89.585 103.002  1.00  8.94              
ATOM   3711  O   GLU A 230     110.709  89.582 104.101  1.00  8.94              
ATOM   3712  N   THR A 231     109.449  88.569 102.520  1.00  9.88              
ATOM   3713  H   THR A 231     109.109  88.691 101.577  1.00  9.88              
ATOM   3714  CA  THR A 231     108.802  87.504 103.303  1.00  9.88              
ATOM   3715  HA  THR A 231     107.927  87.959 103.764  1.00  9.88              
ATOM   3716  CB  THR A 231     108.279  86.400 102.362  1.00  9.88              
ATOM   3717  HB  THR A 231     109.103  86.030 101.750  1.00  9.88              
ATOM   3718  CG2 THR A 231     107.621  85.213 103.068  1.00  9.88              
ATOM   3719 1HG2 THR A 231     107.157  84.554 102.335  1.00  9.88              
ATOM   3720 2HG2 THR A 231     108.374  84.640 103.611  1.00  9.88              
ATOM   3721 3HG2 THR A 231     106.868  85.561 103.778  1.00  9.88              
ATOM   3722  OG1 THR A 231     107.276  86.937 101.513  1.00  9.88              
ATOM   3723  HG1 THR A 231     106.578  87.219 102.115  1.00  9.88              
ATOM   3724  C   THR A 231     109.561  86.910 104.497  1.00  9.88              
ATOM   3725  O   THR A 231     108.952  86.668 105.537  1.00  9.88              
ATOM   3726  N   SER A 232     110.860  86.660 104.369  1.00  9.74              
ATOM   3727  H   SER A 232     111.327  86.970 103.532  1.00  9.74              
ATOM   3728  CA  SER A 232     111.732  86.359 105.507  1.00  9.74              
ATOM   3729  HA  SER A 232     111.458  87.002 106.340  1.00  9.74              
ATOM   3730  CB  SER A 232     111.686  84.880 105.942  1.00  9.74              
ATOM   3731  HB1 SER A 232     112.184  84.783 106.907  1.00  9.74              
ATOM   3732  HB2 SER A 232     112.239  84.281 105.221  1.00  9.74              
ATOM   3733  OG  SER A 232     110.380  84.342 106.041  1.00  9.74              
ATOM   3734  HG  SER A 232     109.777  85.061 106.288  1.00  9.74              
ATOM   3735  C   SER A 232     113.155  86.660 105.079  1.00  9.74              
ATOM   3736  O   SER A 232     113.532  86.261 103.973  1.00  9.74              
ATOM   3737  N   LEU A 233     113.897  87.409 105.892  1.00  8.72              
ATOM   3738  H   LEU A 233     113.510  87.594 106.821  1.00  8.72              
ATOM   3739  CA  LEU A 233     114.822  88.406 105.329  1.00  8.72              
ATOM   3740  HA  LEU A 233     114.891  88.279 104.247  1.00  8.72              
ATOM   3741  CB  LEU A 233     114.151  89.775 105.622  1.00  8.72              
ATOM   3742  HB1 LEU A 233     114.175  89.967 106.697  1.00  8.72              
ATOM   3743  HB2 LEU A 233     113.100  89.674 105.351  1.00  8.72              
ATOM   3744  CG  LEU A 233     114.669  91.022 104.880  1.00  8.72              
ATOM   3745  HG  LEU A 233     114.694  90.817 103.813  1.00  8.72              
ATOM   3746  CD1 LEU A 233     113.708  92.189 105.106  1.00  8.72              
ATOM   3747 1HD1 LEU A 233     113.981  93.025 104.460  1.00  8.72              
ATOM   3748 2HD1 LEU A 233     112.695  91.882 104.874  1.00  8.72              
ATOM   3749 3HD1 LEU A 233     113.738  92.516 106.140  1.00  8.72              
ATOM   3750  CD2 LEU A 233     116.042  91.510 105.343  1.00  8.72              
ATOM   3751 1HD2 LEU A 233     116.275  92.452 104.845  1.00  8.72              
ATOM   3752 2HD2 LEU A 233     116.043  91.680 106.417  1.00  8.72              
ATOM   3753 3HD2 LEU A 233     116.810  90.797 105.058  1.00  8.72              
ATOM   3754  C   LEU A 233     116.231  88.305 105.893  1.00  8.72              
ATOM   3755  O   LEU A 233     117.191  88.271 105.135  1.00  8.72              
ATOM   3756  N   THR A 234     116.350  88.258 107.219  1.00  9.63              
ATOM   3757  H   THR A 234     115.508  88.268 107.783  1.00  9.63              
ATOM   3758  CA  THR A 234     117.634  88.166 107.916  1.00  9.63              
ATOM   3759  HA  THR A 234     118.332  87.611 107.286  1.00  9.63              
ATOM   3760  CB  THR A 234     118.267  89.540 108.226  1.00  9.63              
ATOM   3761  HB  THR A 234     118.866  89.454 109.133  1.00  9.63              
ATOM   3762  CG2 THR A 234     119.183  90.035 107.112  1.00  9.63              
ATOM   3763 1HG2 THR A 234     119.601  91.008 107.371  1.00  9.63              
ATOM   3764 2HG2 THR A 234     119.997  89.328 106.951  1.00  9.63              
ATOM   3765 3HG2 THR A 234     118.623  90.139 106.189  1.00  9.63              
ATOM   3766  OG1 THR A 234     117.298  90.540 108.419  1.00  9.63              
ATOM   3767  HG1 THR A 234     116.814  90.611 107.591  1.00  9.63              
ATOM   3768  C   THR A 234     117.463  87.403 109.212  1.00  9.63              
ATOM   3769  O   THR A 234     116.633  87.730 110.055  1.00  9.63              
ATOM   3770  N   ILE A 235     118.286  86.370 109.379  1.00  9.28              
ATOM   3771  H   ILE A 235     118.902  86.147 108.609  1.00  9.28              
ATOM   3772  CA  ILE A 235     118.209  85.436 110.504  1.00  9.28              
ATOM   3773  HA  ILE A 235     117.152  85.263 110.715  1.00  9.28              
ATOM   3774  CB  ILE A 235     118.821  84.056 110.125  1.00  9.28              
ATOM   3775  HB  ILE A 235     119.906  84.156 110.064  1.00  9.28              
ATOM   3776  CG2 ILE A 235     118.480  83.028 111.222  1.00  9.28              
ATOM   3777 1HG2 ILE A 235     119.021  82.098 111.049  1.00  9.28              
ATOM   3778 2HG2 ILE A 235     118.773  83.396 112.204  1.00  9.28              
ATOM   3779 3HG2 ILE A 235     117.408  82.825 111.223  1.00  9.28              
ATOM   3780  CG1 ILE A 235     118.316  83.554 108.747  1.00  9.28              
ATOM   3781 1HG1 ILE A 235     118.602  84.269 107.974  1.00  9.28              
ATOM   3782 2HG1 ILE A 235     117.227  83.491 108.760  1.00  9.28              
ATOM   3783  CD1 ILE A 235     118.884  82.197 108.311  1.00  9.28              
ATOM   3784  HD1 ILE A 235     118.596  82.003 107.278  1.00  9.28              
ATOM   3785  HD2 ILE A 235     119.972  82.210 108.377  1.00  9.28              
ATOM   3786  HD3 ILE A 235     118.486  81.397 108.935  1.00  9.28              
ATOM   3787  C   ILE A 235     118.823  86.059 111.760  1.00  9.28              
ATOM   3788  O   ILE A 235     119.965  85.726 112.098  1.00  9.28              
ATOM   3789  N   ARG A 236     118.076  87.016 112.353  1.00  8.62              
ATOM   3790  H   ARG A 236     117.206  87.211 111.860  1.00  8.62              
ATOM   3791  CA  ARG A 236     118.386  87.931 113.478  1.00  8.62              
ATOM   3792  HA  ARG A 236     117.931  87.537 114.391  1.00  8.62              
ATOM   3793  CB  ARG A 236     119.906  87.980 113.706  1.00  8.62              
ATOM   3794  HB1 ARG A 236     120.332  88.163 112.721  1.00  8.62              
ATOM   3795  HB2 ARG A 236     120.217  87.005 114.082  1.00  8.62              
ATOM   3796  CG  ARG A 236     120.525  88.997 114.661  1.00  8.62              
ATOM   3797  HG1 ARG A 236     120.174  88.795 115.670  1.00  8.62              
ATOM   3798  HG2 ARG A 236     120.235  89.996 114.357  1.00  8.62              
ATOM   3799  CD  ARG A 236     122.062  88.885 114.650  1.00  8.62              
ATOM   3800  HD1 ARG A 236     122.347  87.904 115.035  1.00  8.62              
ATOM   3801  HD2 ARG A 236     122.465  89.628 115.340  1.00  8.62              
ATOM   3802  NE  ARG A 236     122.651  89.102 113.304  1.00  8.62              
ATOM   3803  HE  ARG A 236     122.824  90.056 113.029  1.00  8.62              
ATOM   3804  CZ  ARG A 236     122.924  88.184 112.390  1.00  8.62              
ATOM   3805  NH1 ARG A 236     123.357  88.538 111.218  1.00  8.62              
ATOM   3806 1HH1 ARG A 236     123.275  89.511 110.936  1.00  8.62              
ATOM   3807 2HH1 ARG A 236     123.582  87.853 110.522  1.00  8.62              
ATOM   3808  NH2 ARG A 236     122.734  86.909 112.584  1.00  8.62              
ATOM   3809 1HH2 ARG A 236     122.251  86.621 113.416  1.00  8.62              
ATOM   3810 2HH2 ARG A 236     122.731  86.280 111.802  1.00  8.62              
ATOM   3811  C   ARG A 236     117.804  89.342 113.238  1.00  8.62              
ATOM   3812  O   ARG A 236     118.345  90.134 112.458  1.00  8.62              
ATOM   3813  N   ASP A 237     116.764  89.650 114.001  1.00  7.75              
ATOM   3814  H   ASP A 237     116.403  88.873 114.543  1.00  7.75              
ATOM   3815  CA  ASP A 237     116.489  90.952 114.628  1.00  7.75              
ATOM   3816  HA  ASP A 237     115.541  91.328 114.241  1.00  7.75              
ATOM   3817  CB  ASP A 237     116.297  90.662 116.137  1.00  7.75              
ATOM   3818  HB1 ASP A 237     115.289  90.271 116.287  1.00  7.75              
ATOM   3819  HB2 ASP A 237     116.380  91.587 116.708  1.00  7.75              
ATOM   3820  CG  ASP A 237     117.307  89.625 116.659  1.00  7.75              
ATOM   3821  OD1 ASP A 237     118.469  90.013 116.907  1.00  7.75              
ATOM   3822  OD2 ASP A 237     116.973  88.422 116.624  1.00  7.75              
ATOM   3823  C   ASP A 237     117.522  92.088 114.405  1.00  7.75              
ATOM   3824  O   ASP A 237     117.260  93.005 113.628  1.00  7.75              
ATOM   3825  N   VAL A 238     118.713  92.030 115.016  1.00  7.28              
ATOM   3826  H   VAL A 238     118.847  91.305 115.718  1.00  7.28              
ATOM   3827  CA  VAL A 238     119.773  93.046 114.876  1.00  7.28              
ATOM   3828  HA  VAL A 238     119.408  93.976 115.317  1.00  7.28              
ATOM   3829  CB  VAL A 238     121.063  92.643 115.634  1.00  7.28              
ATOM   3830  HB  VAL A 238     121.366  91.651 115.312  1.00  7.28              
ATOM   3831  CG1 VAL A 238     122.251  93.580 115.366  1.00  7.28              
ATOM   3832 1HG1 VAL A 238     123.106  93.286 115.974  1.00  7.28              
ATOM   3833 2HG1 VAL A 238     122.548  93.541 114.319  1.00  7.28              
ATOM   3834 3HG1 VAL A 238     121.971  94.606 115.617  1.00  7.28              
ATOM   3835  CG2 VAL A 238     120.860  92.609 117.154  1.00  7.28              
ATOM   3836 1HG2 VAL A 238     121.760  92.241 117.645  1.00  7.28              
ATOM   3837 2HG2 VAL A 238     120.638  93.611 117.521  1.00  7.28              
ATOM   3838 3HG2 VAL A 238     120.038  91.942 117.412  1.00  7.28              
ATOM   3839  C   VAL A 238     120.091  93.364 113.409  1.00  7.28              
ATOM   3840  O   VAL A 238     120.081  94.518 112.978  1.00  7.28              
ATOM   3841  N   SER A 239     120.342  92.323 112.609  1.00  8.31              
ATOM   3842  H   SER A 239     120.090  91.409 112.954  1.00  8.31              
ATOM   3843  CA  SER A 239     120.569  92.496 111.173  1.00  8.31              
ATOM   3844  HA  SER A 239     121.437  93.143 111.037  1.00  8.31              
ATOM   3845  CB  SER A 239     120.837  91.167 110.452  1.00  8.31              
ATOM   3846  HB1 SER A 239     120.328  91.169 109.490  1.00  8.31              
ATOM   3847  HB2 SER A 239     120.458  90.331 111.041  1.00  8.31              
ATOM   3848  OG  SER A 239     122.225  91.002 110.210  1.00  8.31              
ATOM   3849  HG  SER A 239     122.416  91.509 109.393  1.00  8.31              
ATOM   3850  C   SER A 239     119.406  93.207 110.504  1.00  8.31              
ATOM   3851  O   SER A 239     119.628  94.209 109.809  1.00  8.31              
ATOM   3852  N   LEU A 240     118.182  92.745 110.800  1.00  8.41              
ATOM   3853  H   LEU A 240     118.069  91.991 111.469  1.00  8.41              
ATOM   3854  CA  LEU A 240     116.984  93.394 110.276  1.00  8.41              
ATOM   3855  HA  LEU A 240     117.027  93.262 109.194  1.00  8.41              
ATOM   3856  CB  LEU A 240     115.702  92.695 110.768  1.00  8.41              
ATOM   3857  HB1 LEU A 240     115.635  92.785 111.848  1.00  8.41              
ATOM   3858  HB2 LEU A 240     115.757  91.635 110.517  1.00  8.41              
ATOM   3859  CG  LEU A 240     114.409  93.290 110.176  1.00  8.41              
ATOM   3860  HG  LEU A 240     114.337  94.339 110.456  1.00  8.41              
ATOM   3861  CD1 LEU A 240     114.347  93.163 108.651  1.00  8.41              
ATOM   3862 1HD1 LEU A 240     113.389  93.554 108.310  1.00  8.41              
ATOM   3863 2HD1 LEU A 240     115.128  93.762 108.184  1.00  8.41              
ATOM   3864 3HD1 LEU A 240     114.449  92.118 108.365  1.00  8.41              
ATOM   3865  CD2 LEU A 240     113.197  92.556 110.750  1.00  8.41              
ATOM   3866 1HD2 LEU A 240     112.284  93.020 110.374  1.00  8.41              
ATOM   3867 2HD2 LEU A 240     113.215  91.503 110.462  1.00  8.41              
ATOM   3868 3HD2 LEU A 240     113.203  92.643 111.836  1.00  8.41              
ATOM   3869  C   LEU A 240     116.975  94.903 110.514  1.00  8.41              
ATOM   3870  O   LEU A 240     116.703  95.635 109.563  1.00  8.41              
ATOM   3871  N   GLU A 241     117.371  95.377 111.707  1.00  7.76              
ATOM   3872  H   GLU A 241     117.622  94.720 112.440  1.00  7.76              
ATOM   3873  CA  GLU A 241     117.352  96.828 112.001  1.00  7.76              
ATOM   3874  HA  GLU A 241     116.318  97.173 111.969  1.00  7.76              
ATOM   3875  CB  GLU A 241     117.884  97.107 113.439  1.00  7.76              
ATOM   3876  HB1 GLU A 241     118.499  96.274 113.767  1.00  7.76              
ATOM   3877  HB2 GLU A 241     117.024  97.155 114.107  1.00  7.76              
ATOM   3878  CG  GLU A 241     118.718  98.404 113.596  1.00  7.76              
ATOM   3879  HG1 GLU A 241     118.139  99.236 113.190  1.00  7.76              
ATOM   3880  HG2 GLU A 241     119.634  98.311 113.008  1.00  7.76              
ATOM   3881  CD  GLU A 241     119.130  98.763 115.035  1.00  7.76              
ATOM   3882  OE1 GLU A 241     119.391  99.973 115.270  1.00  7.76              
ATOM   3883  OE2 GLU A 241     119.157  97.871 115.910  1.00  7.76              
ATOM   3884  C   GLU A 241     118.104  97.666 110.957  1.00  7.76              
ATOM   3885  O   GLU A 241     117.637  98.732 110.537  1.00  7.76              
ATOM   3886  N   THR A 242     119.256  97.173 110.492  1.00  7.99              
ATOM   3887  H   THR A 242     119.560  96.260 110.804  1.00  7.99              
ATOM   3888  CA  THR A 242     120.053  97.923 109.512  1.00  7.99              
ATOM   3889  HA  THR A 242     120.276  98.908 109.920  1.00  7.99              
ATOM   3890  CB  THR A 242     121.373  97.198 109.190  1.00  7.99              
ATOM   3891  HB  THR A 242     121.167  96.354 108.530  1.00  7.99              
ATOM   3892  CG2 THR A 242     122.387  98.117 108.513  1.00  7.99              
ATOM   3893 1HG2 THR A 242     123.332  97.587 108.394  1.00  7.99              
ATOM   3894 2HG2 THR A 242     122.025  98.419 107.530  1.00  7.99              
ATOM   3895 3HG2 THR A 242     122.549  99.003 109.126  1.00  7.99              
ATOM   3896  OG1 THR A 242     121.997  96.685 110.346  1.00  7.99              
ATOM   3897  HG1 THR A 242     121.345  96.130 110.790  1.00  7.99              
ATOM   3898  C   THR A 242     119.290  98.107 108.206  1.00  7.99              
ATOM   3899  O   THR A 242     119.286  99.181 107.605  1.00  7.99              
ATOM   3900  N   GLN A 243     118.600  97.048 107.801  1.00  8.29              
ATOM   3901  H   GLN A 243     118.545  96.252 108.428  1.00  8.29              
ATOM   3902  CA  GLN A 243     117.709  97.029 106.657  1.00  8.29              
ATOM   3903  HA  GLN A 243     118.218  97.541 105.840  1.00  8.29              
ATOM   3904  CB  GLN A 243     117.469  95.550 106.273  1.00  8.29              
ATOM   3905  HB1 GLN A 243     116.434  95.392 105.965  1.00  8.29              
ATOM   3906  HB2 GLN A 243     117.637  94.904 107.137  1.00  8.29              
ATOM   3907  CG  GLN A 243     118.397  95.101 105.134  1.00  8.29              
ATOM   3908  HG1 GLN A 243     118.285  94.025 105.002  1.00  8.29              
ATOM   3909  HG2 GLN A 243     119.432  95.302 105.410  1.00  8.29              
ATOM   3910  CD  GLN A 243     118.105  95.771 103.791  1.00  8.29              
ATOM   3911  OE1 GLN A 243     118.793  95.566 102.810  1.00  8.29              
ATOM   3912  NE2 GLN A 243     117.106  96.614 103.664  1.00  8.29              
ATOM   3913 1HE2 GLN A 243     116.486  96.845 104.434  1.00  8.29              
ATOM   3914 2HE2 GLN A 243     116.883  96.897 102.729  1.00  8.29              
ATOM   3915  C   GLN A 243     116.384  97.753 106.818  1.00  8.29              
ATOM   3916  O   GLN A 243     115.712  97.942 105.811  1.00  8.29              
ATOM   3917  N   GLU A 244     116.040  98.181 108.026  1.00  7.80              
ATOM   3918  H   GLU A 244     116.574  97.876 108.828  1.00  7.80              
ATOM   3919  CA  GLU A 244     115.004  99.194 108.242  1.00  7.80              
ATOM   3920  HA  GLU A 244     114.273  99.144 107.434  1.00  7.80              
ATOM   3921  CB  GLU A 244     114.263  98.977 109.573  1.00  7.80              
ATOM   3922  HB1 GLU A 244     113.326  99.535 109.544  1.00  7.80              
ATOM   3923  HB2 GLU A 244     114.868  99.403 110.375  1.00  7.80              
ATOM   3924  CG  GLU A 244     113.954  97.532 109.978  1.00  7.80              
ATOM   3925  HG1 GLU A 244     113.476  97.587 110.941  1.00  7.80              
ATOM   3926  HG2 GLU A 244     114.877  96.996 110.144  1.00  7.80              
ATOM   3927  CD  GLU A 244     113.038  96.736 109.047  1.00  7.80              
ATOM   3928  OE1 GLU A 244     112.972  97.014 107.831  1.00  7.80              
ATOM   3929  OE2 GLU A 244     112.329  95.825 109.530  1.00  7.80              
ATOM   3930  C   GLU A 244     115.568 100.604 108.246  1.00  7.80              
ATOM   3931  O   GLU A 244     114.789 101.530 108.120  1.00  7.80              
ATOM   3932  N   LEU A 245     116.883 100.807 108.385  1.00  7.84              
ATOM   3933  H   LEU A 245     117.473 100.010 108.584  1.00  7.84              
ATOM   3934  CA  LEU A 245     117.496 102.133 108.197  1.00  7.84              
ATOM   3935  HA  LEU A 245     116.746 102.893 108.393  1.00  7.84              
ATOM   3936  CB  LEU A 245     118.607 102.299 109.257  1.00  7.84              
ATOM   3937  HB1 LEU A 245     119.209 103.175 109.013  1.00  7.84              
ATOM   3938  HB2 LEU A 245     119.261 101.427 109.208  1.00  7.84              
ATOM   3939  CG  LEU A 245     118.077 102.457 110.702  1.00  7.84              
ATOM   3940  HG  LEU A 245     117.343 101.681 110.918  1.00  7.84              
ATOM   3941  CD1 LEU A 245     119.224 102.318 111.705  1.00  7.84              
ATOM   3942 1HD1 LEU A 245     118.833 102.367 112.720  1.00  7.84              
ATOM   3943 2HD1 LEU A 245     119.693 101.341 111.580  1.00  7.84              
ATOM   3944 3HD1 LEU A 245     119.967 103.100 111.551  1.00  7.84              
ATOM   3945  CD2 LEU A 245     117.436 103.831 110.933  1.00  7.84              
ATOM   3946 1HD2 LEU A 245     116.568 103.943 110.291  1.00  7.84              
ATOM   3947 2HD2 LEU A 245     117.101 103.901 111.967  1.00  7.84              
ATOM   3948 3HD2 LEU A 245     118.156 104.622 110.724  1.00  7.84              
ATOM   3949  C   LEU A 245     118.007 102.396 106.771  1.00  7.84              
ATOM   3950  O   LEU A 245     118.330 103.538 106.446  1.00  7.84              
ATOM   3951  N   LEU A 246     118.042 101.381 105.905  1.00  8.22              
ATOM   3952  H   LEU A 246     117.846 100.472 106.303  1.00  8.22              
ATOM   3953  CA  LEU A 246     117.612 101.570 104.505  1.00  8.22              
ATOM   3954  HA  LEU A 246     118.023 102.496 104.122  1.00  8.22              
ATOM   3955  CB  LEU A 246     118.057 100.374 103.650  1.00  8.22              
ATOM   3956  HB1 LEU A 246     117.468 100.381 102.734  1.00  8.22              
ATOM   3957  HB2 LEU A 246     117.829  99.438 104.164  1.00  8.22              
ATOM   3958  CG  LEU A 246     119.540 100.426 103.266  1.00  8.22              
ATOM   3959  HG  LEU A 246     119.841 101.459 103.101  1.00  8.22              
ATOM   3960  CD1 LEU A 246     120.440  99.824 104.347  1.00  8.22              
ATOM   3961 1HD1 LEU A 246     121.475  99.895 104.031  1.00  8.22              
ATOM   3962 2HD1 LEU A 246     120.338 100.380 105.277  1.00  8.22              
ATOM   3963 3HD1 LEU A 246     120.173  98.783 104.527  1.00  8.22              
ATOM   3964  CD2 LEU A 246     119.720  99.666 101.952  1.00  8.22              
ATOM   3965 1HD2 LEU A 246     120.770  99.636 101.678  1.00  8.22              
ATOM   3966 2HD2 LEU A 246     119.335  98.651 102.054  1.00  8.22              
ATOM   3967 3HD2 LEU A 246     119.174 100.172 101.157  1.00  8.22              
ATOM   3968  C   LEU A 246     116.092 101.672 104.495  1.00  8.22              
ATOM   3969  O   LEU A 246     115.472 101.191 105.427  1.00  8.22              
ATOM   3970  N   GLU A 247     115.471 102.215 103.450  1.00  8.24              
ATOM   3971  H   GLU A 247     115.972 102.508 102.627  1.00  8.24              
ATOM   3972  CA  GLU A 247     114.030 102.476 103.471  1.00  8.24              
ATOM   3973  HA  GLU A 247     113.680 102.251 104.478  1.00  8.24              
ATOM   3974  CB  GLU A 247     113.741 103.972 103.334  1.00  8.24              
ATOM   3975  HB1 GLU A 247     113.733 104.235 102.282  1.00  8.24              
ATOM   3976  HB2 GLU A 247     114.540 104.509 103.827  1.00  8.24              
ATOM   3977  CG  GLU A 247     112.474 104.509 103.992  1.00  8.24              
ATOM   3978  HG1 GLU A 247     112.485 104.329 105.066  1.00  8.24              
ATOM   3979  HG2 GLU A 247     111.592 104.022 103.572  1.00  8.24              
ATOM   3980  CD  GLU A 247     112.436 106.009 103.710  1.00  8.24              
ATOM   3981  OE1 GLU A 247     113.159 106.824 104.344  1.00  8.24              
ATOM   3982  OE2 GLU A 247     111.719 106.389 102.767  1.00  8.24              
ATOM   3983  C   GLU A 247     113.136 101.563 102.639  1.00  8.24              
ATOM   3984  O   GLU A 247     112.240 102.050 101.943  1.00  8.24              
ATOM   3985  N   PRO A 248     113.291 100.233 102.743  1.00 13.36              
ATOM   3986  CD  PRO A 248     114.396  99.414 103.216  1.00 13.36              
ATOM   3987  HD1 PRO A 248     114.372  99.384 104.303  1.00 13.36              
ATOM   3988  HD2 PRO A 248     115.351  99.768 102.839  1.00 13.36              
ATOM   3989  CG  PRO A 248     114.155  98.010 102.676  1.00 13.36              
ATOM   3990  HG1 PRO A 248     114.583  97.242 103.315  1.00 13.36              
ATOM   3991  HG2 PRO A 248     114.528  97.934 101.653  1.00 13.36              
ATOM   3992  CB  PRO A 248     112.643  97.935 102.683  1.00 13.36              
ATOM   3993  HB1 PRO A 248     112.306  97.657 103.682  1.00 13.36              
ATOM   3994  HB2 PRO A 248     112.270  97.228 101.940  1.00 13.36              
ATOM   3995  CA  PRO A 248     112.220  99.371 102.365  1.00 13.36              
ATOM   3996  HA  PRO A 248     112.127  99.453 101.280  1.00 13.36              
ATOM   3997  C   PRO A 248     110.849  99.631 102.986  1.00 13.36              
ATOM   3998  O   PRO A 248     110.685  99.856 104.186  1.00 13.36              
ATOM   3999  N   LEU A 249     109.823  99.499 102.139  1.00 13.41              
ATOM   4000  H   LEU A 249     110.081  99.261 101.188  1.00 13.41              
ATOM   4001  CA  LEU A 249     108.610 100.302 102.311  1.00 13.41              
ATOM   4002  HA  LEU A 249     108.678 100.797 103.282  1.00 13.41              
ATOM   4003  CB  LEU A 249     108.660 101.416 101.235  1.00 13.41              
ATOM   4004  HB1 LEU A 249     108.568 100.957 100.251  1.00 13.41              
ATOM   4005  HB2 LEU A 249     109.650 101.872 101.284  1.00 13.41              
ATOM   4006  CG  LEU A 249     107.633 102.567 101.338  1.00 13.41              
ATOM   4007  HG  LEU A 249     106.643 102.203 101.070  1.00 13.41              
ATOM   4008  CD1 LEU A 249     107.576 103.184 102.733  1.00 13.41              
ATOM   4009 1HD1 LEU A 249     106.940 104.068 102.721  1.00 13.41              
ATOM   4010 2HD1 LEU A 249     107.164 102.475 103.449  1.00 13.41              
ATOM   4011 3HD1 LEU A 249     108.579 103.476 103.046  1.00 13.41              
ATOM   4012  CD2 LEU A 249     107.995 103.663 100.336  1.00 13.41              
ATOM   4013 1HD2 LEU A 249     107.250 104.458 100.372  1.00 13.41              
ATOM   4014 2HD2 LEU A 249     108.962 104.097 100.600  1.00 13.41              
ATOM   4015 3HD2 LEU A 249     108.048 103.258  99.327  1.00 13.41              
ATOM   4016  C   LEU A 249     107.274  99.535 102.344  1.00 13.41              
ATOM   4017  O   LEU A 249     106.180 100.099 102.298  1.00 13.41              
ATOM   4018  N   LYS A 250     107.348  98.214 102.447  1.00 16.41              
ATOM   4019  H   LYS A 250     108.275  97.805 102.471  1.00 16.41              
ATOM   4020  CA  LYS A 250     106.207  97.365 102.784  1.00 16.41              
ATOM   4021  HA  LYS A 250     105.522  97.910 103.435  1.00 16.41              
ATOM   4022  CB  LYS A 250     105.440  96.947 101.512  1.00 16.41              
ATOM   4023  HB1 LYS A 250     106.107  96.393 100.849  1.00 16.41              
ATOM   4024  HB2 LYS A 250     105.100  97.842 100.988  1.00 16.41              
ATOM   4025  CG  LYS A 250     104.217  96.078 101.861  1.00 16.41              
ATOM   4026  HG1 LYS A 250     103.534  96.665 102.474  1.00 16.41              
ATOM   4027  HG2 LYS A 250     104.530  95.206 102.434  1.00 16.41              
ATOM   4028  CD  LYS A 250     103.496  95.583 100.602  1.00 16.41              
ATOM   4029  HD1 LYS A 250     104.217  95.048  99.981  1.00 16.41              
ATOM   4030  HD2 LYS A 250     103.110  96.434 100.038  1.00 16.41              
ATOM   4031  CE  LYS A 250     102.354  94.619 100.948  1.00 16.41              
ATOM   4032  HE1 LYS A 250     102.749  93.851 101.621  1.00 16.41              
ATOM   4033  HE2 LYS A 250     102.019  94.129 100.028  1.00 16.41              
ATOM   4034  NZ  LYS A 250     101.217  95.322 101.588  1.00 16.41              
ATOM   4035  HZ1 LYS A 250     100.549  94.674 101.987  1.00 16.41              
ATOM   4036  HZ2 LYS A 250     101.553  95.924 102.337  1.00 16.41              
ATOM   4037  HZ3 LYS A 250     100.741  95.930 100.934  1.00 16.41              
ATOM   4038  C   LYS A 250     106.744  96.173 103.543  1.00 16.41              
ATOM   4039  O   LYS A 250     107.108  95.148 102.964  1.00 16.41              
ATOM   4040  N   GLU A 251     106.792  96.352 104.850  1.00 15.94              
ATOM   4041  H   GLU A 251     106.528  97.248 105.227  1.00 15.94              
ATOM   4042  CA  GLU A 251     106.981  95.252 105.771  1.00 15.94              
ATOM   4043  HA  GLU A 251     108.019  94.929 105.720  1.00 15.94              
ATOM   4044  CB  GLU A 251     106.670  95.726 107.213  1.00 15.94              
ATOM   4045  HB1 GLU A 251     105.639  96.081 107.227  1.00 15.94              
ATOM   4046  HB2 GLU A 251     107.311  96.577 107.452  1.00 15.94              
ATOM   4047  CG  GLU A 251     106.852  94.649 108.314  1.00 15.94              
ATOM   4048  HG1 GLU A 251     107.842  94.775 108.758  1.00 15.94              
ATOM   4049  HG2 GLU A 251     106.845  93.652 107.872  1.00 15.94              
ATOM   4050  CD  GLU A 251     105.775  94.699 109.421  1.00 15.94              
ATOM   4051  OE1 GLU A 251     105.330  93.612 109.862  1.00 15.94              
ATOM   4052  OE2 GLU A 251     105.412  95.825 109.837  1.00 15.94              
ATOM   4053  C   GLU A 251     106.043  94.098 105.440  1.00 15.94              
ATOM   4054  O   GLU A 251     104.827  94.265 105.354  1.00 15.94              
ATOM   4055  N   VAL A 252     106.659  92.930 105.310  1.00 14.95              
ATOM   4056  H   VAL A 252     107.662  92.959 105.218  1.00 14.95              
ATOM   4057  CA  VAL A 252     106.072  91.623 105.578  1.00 14.95              
ATOM   4058  HA  VAL A 252     105.308  91.722 106.352  1.00 14.95              
ATOM   4059  CB  VAL A 252     105.416  91.007 104.302  1.00 14.95              
ATOM   4060  HB  VAL A 252     106.197  90.673 103.618  1.00 14.95              
ATOM   4061  CG1 VAL A 252     104.558  89.789 104.669  1.00 14.95              
ATOM   4062 1HG1 VAL A 252     104.149  89.330 103.770  1.00 14.95              
ATOM   4063 2HG1 VAL A 252     105.157  89.044 105.196  1.00 14.95              
ATOM   4064 3HG1 VAL A 252     103.737  90.100 105.315  1.00 14.95              
ATOM   4065  CG2 VAL A 252     104.544  91.943 103.452  1.00 14.95              
ATOM   4066 1HG2 VAL A 252     104.165  91.399 102.591  1.00 14.95              
ATOM   4067 2HG2 VAL A 252     103.711  92.315 104.043  1.00 14.95              
ATOM   4068 3HG2 VAL A 252     105.137  92.784 103.097  1.00 14.95              
ATOM   4069  C   VAL A 252     107.190  90.725 106.077  1.00 14.95              
ATOM   4070  O   VAL A 252     107.819  90.041 105.274  1.00 14.95              
ATOM   4071  N   ARG A 253     107.541  90.860 107.357  1.00 15.21              
ATOM   4072  H   ARG A 253     106.980  91.460 107.951  1.00 15.21              
ATOM   4073  CA  ARG A 253     108.743  90.239 107.932  1.00 15.21              
ATOM   4074  HA  ARG A 253     109.089  89.422 107.290  1.00 15.21              
ATOM   4075  CB  ARG A 253     109.918  91.240 108.090  1.00 15.21              
ATOM   4076  HB1 ARG A 253     110.702  90.726 108.652  1.00 15.21              
ATOM   4077  HB2 ARG A 253     109.595  92.085 108.702  1.00 15.21              
ATOM   4078  CG  ARG A 253     110.613  91.788 106.843  1.00 15.21              
ATOM   4079  HG1 ARG A 253     110.871  90.967 106.178  1.00 15.21              
ATOM   4080  HG2 ARG A 253     111.539  92.254 107.177  1.00 15.21              
ATOM   4081  CD  ARG A 253     109.772  92.832 106.102  1.00 15.21              
ATOM   4082  HD1 ARG A 253     109.039  93.247 106.793  1.00 15.21              
ATOM   4083  HD2 ARG A 253     109.246  92.328 105.293  1.00 15.21              
ATOM   4084  NE  ARG A 253     110.587  93.927 105.547  1.00 15.21              
ATOM   4085  HE  ARG A 253     111.024  93.800 104.638  1.00 15.21              
ATOM   4086  CZ  ARG A 253     111.051  94.977 106.194  1.00 15.21              
ATOM   4087  NH1 ARG A 253     111.939  95.714 105.621  1.00 15.21              
ATOM   4088 1HH1 ARG A 253     112.258  95.475 104.684  1.00 15.21              
ATOM   4089 2HH1 ARG A 253     112.421  96.405 106.193  1.00 15.21              
ATOM   4090  NH2 ARG A 253     110.673  95.304 107.390  1.00 15.21              
ATOM   4091 1HH2 ARG A 253     110.111  94.698 107.947  1.00 15.21              
ATOM   4092 2HH2 ARG A 253     111.286  95.959 107.886  1.00 15.21              
ATOM   4093  C   ARG A 253     108.477  89.638 109.299  1.00 15.21              
ATOM   4094  O   ARG A 253     108.750  90.274 110.314  1.00 15.21              
ATOM   4095  N   GLU A 254     107.992  88.404 109.332  1.00 13.88              
ATOM   4096  H   GLU A 254     107.701  87.967 108.462  1.00 13.88              
ATOM   4097  CA  GLU A 254     108.309  87.497 110.444  1.00 13.88              
ATOM   4098  HA  GLU A 254     107.809  86.553 110.220  1.00 13.88              
ATOM   4099  CB  GLU A 254     109.838  87.213 110.433  1.00 13.88              
ATOM   4100  HB1 GLU A 254     110.075  86.483 111.208  1.00 13.88              
ATOM   4101  HB2 GLU A 254     110.369  88.134 110.676  1.00 13.88              
ATOM   4102  CG  GLU A 254     110.367  86.671 109.087  1.00 13.88              
ATOM   4103  HG1 GLU A 254     109.914  87.207 108.252  1.00 13.88              
ATOM   4104  HG2 GLU A 254     110.071  85.624 108.989  1.00 13.88              
ATOM   4105  CD  GLU A 254     111.891  86.803 108.945  1.00 13.88              
ATOM   4106  OE1 GLU A 254     112.602  85.832 109.270  1.00 13.88              
ATOM   4107  OE2 GLU A 254     112.355  87.845 108.417  1.00 13.88              
ATOM   4108  C   GLU A 254     107.789  87.921 111.828  1.00 13.88              
ATOM   4109  O   GLU A 254     108.229  87.406 112.860  1.00 13.88              
ATOM   4110  N   GLY A 255     106.823  88.843 111.833  1.00 10.19              
ATOM   4111  H   GLY A 255     106.577  89.217 110.927  1.00 10.19              
ATOM   4112  CA  GLY A 255     106.266  89.520 112.998  1.00 10.19              
ATOM   4113  HA1 GLY A 255     105.645  90.351 112.662  1.00 10.19              
ATOM   4114  HA2 GLY A 255     107.083  89.928 113.593  1.00 10.19              
ATOM   4115  C   GLY A 255     105.417  88.617 113.899  1.00 10.19              
ATOM   4116  O   GLY A 255     104.209  88.808 114.017  1.00 10.19              
ATOM   4117  N   GLY A 256     106.036  87.603 114.510  1.00 11.05              
ATOM   4118  H   GLY A 256     107.016  87.476 114.281  1.00 11.05              
ATOM   4119  CA  GLY A 256     105.394  86.574 115.334  1.00 11.05              
ATOM   4120  HA1 GLY A 256     106.159  85.876 115.672  1.00 11.05              
ATOM   4121  HA2 GLY A 256     104.686  86.025 114.712  1.00 11.05              
ATOM   4122  C   GLY A 256     104.635  87.057 116.569  1.00 11.05              
ATOM   4123  O   GLY A 256     103.830  86.331 117.157  1.00 11.05              
ATOM   4124  N   THR A 257     104.828  88.314 116.940  1.00  8.96              
ATOM   4125  H   THR A 257     105.455  88.879 116.380  1.00  8.96              
ATOM   4126  CA  THR A 257     103.863  89.035 117.761  1.00  8.96              
ATOM   4127  HA  THR A 257     102.927  88.481 117.798  1.00  8.96              
ATOM   4128  CB  THR A 257     104.337  89.245 119.204  1.00  8.96              
ATOM   4129  HB  THR A 257     103.490  89.609 119.787  1.00  8.96              
ATOM   4130  CG2 THR A 257     104.868  87.984 119.884  1.00  8.96              
ATOM   4131 1HG2 THR A 257     105.082  88.200 120.930  1.00  8.96              
ATOM   4132 2HG2 THR A 257     104.121  87.194 119.825  1.00  8.96              
ATOM   4133 3HG2 THR A 257     105.784  87.648 119.396  1.00  8.96              
ATOM   4134  OG1 THR A 257     105.349  90.211 119.267  1.00  8.96              
ATOM   4135  HG1 THR A 257     106.061  89.950 118.667  1.00  8.96              
ATOM   4136  C   THR A 257     103.573  90.359 117.102  1.00  8.96              
ATOM   4137  O   THR A 257     104.329  90.804 116.236  1.00  8.96              
ATOM   4138  N   ARG A 258     102.520  91.034 117.552  1.00  9.53              
ATOM   4139  H   ARG A 258     101.916  90.618 118.255  1.00  9.53              
ATOM   4140  CA  ARG A 258     102.564  92.494 117.451  1.00  9.53              
ATOM   4141  HA  ARG A 258     103.577  92.818 117.187  1.00  9.53              
ATOM   4142  CB  ARG A 258     101.604  93.025 116.385  1.00  9.53              
ATOM   4143  HB1 ARG A 258     101.528  94.109 116.482  1.00  9.53              
ATOM   4144  HB2 ARG A 258     100.616  92.591 116.528  1.00  9.53              
ATOM   4145  CG  ARG A 258     102.150  92.696 114.988  1.00  9.53              
ATOM   4146  HG1 ARG A 258     102.228  91.620 114.840  1.00  9.53              
ATOM   4147  HG2 ARG A 258     103.149  93.124 114.891  1.00  9.53              
ATOM   4148  CD  ARG A 258     101.277  93.284 113.889  1.00  9.53              
ATOM   4149  HD1 ARG A 258     101.809  93.165 112.948  1.00  9.53              
ATOM   4150  HD2 ARG A 258     101.150  94.337 114.090  1.00  9.53              
ATOM   4151  NE  ARG A 258      99.946  92.662 113.815  1.00  9.53              
ATOM   4152  HE  ARG A 258      99.749  91.944 114.486  1.00  9.53              
ATOM   4153  CZ  ARG A 258      99.018  92.954 112.930  1.00  9.53              
ATOM   4154  NH1 ARG A 258      97.881  92.328 112.961  1.00  9.53              
ATOM   4155 1HH1 ARG A 258      97.774  91.526 113.555  1.00  9.53              
ATOM   4156 2HH1 ARG A 258      97.226  92.511 112.214  1.00  9.53              
ATOM   4157  NH2 ARG A 258      99.207  93.841 112.010  1.00  9.53              
ATOM   4158 1HH2 ARG A 258     100.043  94.410 112.024  1.00  9.53              
ATOM   4159 2HH2 ARG A 258      98.475  94.125 111.377  1.00  9.53              
ATOM   4160  C   ARG A 258     102.316  93.051 118.820  1.00  9.53              
ATOM   4161  O   ARG A 258     101.592  92.458 119.603  1.00  9.53              
ATOM   4162  N   SER A 259     102.903  94.196 119.086  1.00  9.25              
ATOM   4163  H   SER A 259     103.541  94.556 118.386  1.00  9.25              
ATOM   4164  CA  SER A 259     102.484  95.161 120.088  1.00  9.25              
ATOM   4165  HA  SER A 259     101.395  95.201 120.131  1.00  9.25              
ATOM   4166  CB  SER A 259     103.010  94.784 121.485  1.00  9.25              
ATOM   4167  HB1 SER A 259     104.082  94.973 121.546  1.00  9.25              
ATOM   4168  HB2 SER A 259     102.818  93.727 121.675  1.00  9.25              
ATOM   4169  OG  SER A 259     102.325  95.555 122.458  1.00  9.25              
ATOM   4170  HG  SER A 259     102.615  95.303 123.344  1.00  9.25              
ATOM   4171  C   SER A 259     102.982  96.520 119.613  1.00  9.25              
ATOM   4172  O   SER A 259     103.356  96.652 118.443  1.00  9.25              
ATOM   4173  N   LEU A 260     103.020  97.505 120.500  1.00  9.94              
ATOM   4174  H   LEU A 260     102.613  97.326 121.412  1.00  9.94              
ATOM   4175  CA  LEU A 260     103.744  98.752 120.304  1.00  9.94              
ATOM   4176  HA  LEU A 260     103.260  99.260 119.468  1.00  9.94              
ATOM   4177  CB  LEU A 260     103.542  99.636 121.546  1.00  9.94              
ATOM   4178  HB1 LEU A 260     104.008  99.142 122.400  1.00  9.94              
ATOM   4179  HB2 LEU A 260     102.471  99.716 121.746  1.00  9.94              
ATOM   4180  CG  LEU A 260     104.121 101.057 121.414  1.00  9.94              
ATOM   4181  HG  LEU A 260     105.187 101.005 121.199  1.00  9.94              
ATOM   4182  CD1 LEU A 260     103.438 101.892 120.328  1.00  9.94              
ATOM   4183 1HD1 LEU A 260     103.848 102.901 120.320  1.00  9.94              
ATOM   4184 2HD1 LEU A 260     103.602 101.449 119.347  1.00  9.94              
ATOM   4185 3HD1 LEU A 260     102.365 101.937 120.518  1.00  9.94              
ATOM   4186  CD2 LEU A 260     103.932 101.786 122.742  1.00  9.94              
ATOM   4187 1HD2 LEU A 260     104.366 102.783 122.679  1.00  9.94              
ATOM   4188 2HD2 LEU A 260     102.871 101.870 122.978  1.00  9.94              
ATOM   4189 3HD2 LEU A 260     104.439 101.238 123.536  1.00  9.94              
ATOM   4190  C   LEU A 260     105.209  98.536 119.924  1.00  9.94              
ATOM   4191  O   LEU A 260     106.074  98.424 120.790  1.00  9.94              
ATOM   4192  N   THR A 261     105.463  98.444 118.617  1.00  8.56              
ATOM   4193  H   THR A 261     104.668  98.504 117.995  1.00  8.56              
ATOM   4194  CA  THR A 261     106.787  98.257 118.007  1.00  8.56              
ATOM   4195  HA  THR A 261     106.629  97.875 116.998  1.00  8.56              
ATOM   4196  CB  THR A 261     107.488  99.617 117.844  1.00  8.56              
ATOM   4197  HB  THR A 261     108.446  99.473 117.344  1.00  8.56              
ATOM   4198  CG2 THR A 261     106.619 100.587 117.034  1.00  8.56              
ATOM   4199 1HG2 THR A 261     107.110 101.555 117.005  1.00  8.56              
ATOM   4200 2HG2 THR A 261     106.481 100.205 116.023  1.00  8.56              
ATOM   4201 3HG2 THR A 261     105.646 100.731 117.501  1.00  8.56              
ATOM   4202  OG1 THR A 261     107.701 100.257 119.075  1.00  8.56              
ATOM   4203  HG1 THR A 261     108.047  99.577 119.672  1.00  8.56              
ATOM   4204  C   THR A 261     107.636  97.200 118.699  1.00  8.56              
ATOM   4205  O   THR A 261     108.764  97.448 119.117  1.00  8.56              
ATOM   4206  N   PHE A 262     107.033  96.018 118.838  1.00 11.05              
ATOM   4207  H   PHE A 262     106.102  95.913 118.466  1.00 11.05              
ATOM   4208  CA  PHE A 262     107.660  94.815 119.356  1.00 11.05              
ATOM   4209  HA  PHE A 262     108.699  95.036 119.597  1.00 11.05              
ATOM   4210  CB  PHE A 262     106.977  94.353 120.650  1.00 11.05              
ATOM   4211  HB1 PHE A 262     105.911  94.244 120.455  1.00 11.05              
ATOM   4212  HB2 PHE A 262     107.111  95.120 121.415  1.00 11.05              
ATOM   4213  CG  PHE A 262     107.522  93.035 121.176  1.00 11.05              
ATOM   4214  CD1 PHE A 262     108.910  92.841 121.303  1.00 11.05              
ATOM   4215  HD1 PHE A 262     109.594  93.650 121.093  1.00 11.05              
ATOM   4216  CE1 PHE A 262     109.423  91.579 121.646  1.00 11.05              
ATOM   4217  HE1 PHE A 262     110.490  91.423 121.674  1.00 11.05              
ATOM   4218  CZ  PHE A 262     108.550  90.512 121.911  1.00 11.05              
ATOM   4219  HZ  PHE A 262     108.949  89.536 122.150  1.00 11.05              
ATOM   4220  CE2 PHE A 262     107.161  90.713 121.832  1.00 11.05              
ATOM   4221  HE2 PHE A 262     106.486  89.889 122.007  1.00 11.05              
ATOM   4222  CD2 PHE A 262     106.648  91.969 121.458  1.00 11.05              
ATOM   4223  HD2 PHE A 262     105.582  92.096 121.337  1.00 11.05              
ATOM   4224  C   PHE A 262     107.648  93.748 118.271  1.00 11.05              
ATOM   4225  O   PHE A 262     106.573  93.383 117.790  1.00 11.05              
ATOM   4226  N   GLN A 263     108.843  93.279 117.894  1.00 11.66              
ATOM   4227  H   GLN A 263     109.662  93.559 118.420  1.00 11.66              
ATOM   4228  CA  GLN A 263     109.030  92.236 116.899  1.00 11.66              
ATOM   4229  HA  GLN A 263     108.065  92.085 116.414  1.00 11.66              
ATOM   4230  CB  GLN A 263     109.986  92.590 115.745  1.00 11.66              
ATOM   4231  HB1 GLN A 263     110.059  91.699 115.119  1.00 11.66              
ATOM   4232  HB2 GLN A 263     110.987  92.779 116.115  1.00 11.66              
ATOM   4233  CG  GLN A 263     109.512  93.727 114.817  1.00 11.66              
ATOM   4234  HG1 GLN A 263     108.442  93.629 114.633  1.00 11.66              
ATOM   4235  HG2 GLN A 263     110.026  93.613 113.863  1.00 11.66              
ATOM   4236  CD  GLN A 263     109.812  95.138 115.313  1.00 11.66              
ATOM   4237  OE1 GLN A 263     109.005  96.054 115.228  1.00 11.66              
ATOM   4238  NE2 GLN A 263     110.990  95.390 115.830  1.00 11.66              
ATOM   4239 1HE2 GLN A 263     111.657  94.652 116.043  1.00 11.66              
ATOM   4240 2HE2 GLN A 263     111.160  96.351 116.098  1.00 11.66              
ATOM   4241  C   GLN A 263     109.345  90.872 117.505  1.00 11.66              
ATOM   4242  O   GLN A 263     108.511  89.971 117.403  1.00 11.66              
ATOM   4243  N   ASN A 264     110.526  90.716 118.107  1.00 11.32              
ATOM   4244  H   ASN A 264     111.085  91.554 118.256  1.00 11.32              
ATOM   4245  CA  ASN A 264     111.025  89.455 118.672  1.00 11.32              
ATOM   4246  HA  ASN A 264     110.190  88.912 119.119  1.00 11.32              
ATOM   4247  CB  ASN A 264     111.618  88.591 117.524  1.00 11.32              
ATOM   4248  HB1 ASN A 264     112.287  87.845 117.953  1.00 11.32              
ATOM   4249  HB2 ASN A 264     112.212  89.220 116.861  1.00 11.32              
ATOM   4250  CG  ASN A 264     110.574  87.817 116.713  1.00 11.32              
ATOM   4251  OD1 ASN A 264     109.724  87.126 117.254  1.00 11.32              
ATOM   4252  ND2 ASN A 264     110.607  87.869 115.396  1.00 11.32              
ATOM   4253 1HD2 ASN A 264     111.288  88.420 114.911  1.00 11.32              
ATOM   4254 2HD2 ASN A 264     109.856  87.409 114.905  1.00 11.32              
ATOM   4255  C   ASN A 264     112.048  89.665 119.790  1.00 11.32              
ATOM   4256  O   ASN A 264     112.215  88.776 120.622  1.00 11.32              
ATOM   4257  N   ILE A 265     112.682  90.837 119.863  1.00 10.75              
ATOM   4258  H   ILE A 265     112.391  91.585 119.234  1.00 10.75              
ATOM   4259  CA  ILE A 265     113.628  91.200 120.921  1.00 10.75              
ATOM   4260  HA  ILE A 265     113.404  90.607 121.808  1.00 10.75              
ATOM   4261  CB  ILE A 265     115.105  90.912 120.537  1.00 10.75              
ATOM   4262  HB  ILE A 265     115.365  91.504 119.660  1.00 10.75              
ATOM   4263  CG2 ILE A 265     116.036  91.328 121.698  1.00 10.75              
ATOM   4264 1HG2 ILE A 265     117.076  91.243 121.384  1.00 10.75              
ATOM   4265 2HG2 ILE A 265     115.880  92.369 121.973  1.00 10.75              
ATOM   4266 3HG2 ILE A 265     115.864  90.689 122.564  1.00 10.75              
ATOM   4267  CG1 ILE A 265     115.320  89.421 120.179  1.00 10.75              
ATOM   4268 1HG1 ILE A 265     114.803  89.213 119.241  1.00 10.75              
ATOM   4269 2HG1 ILE A 265     114.881  88.795 120.956  1.00 10.75              
ATOM   4270  CD1 ILE A 265     116.782  88.993 120.002  1.00 10.75              
ATOM   4271  HD1 ILE A 265     116.817  88.013 119.524  1.00 10.75              
ATOM   4272  HD2 ILE A 265     117.309  89.715 119.381  1.00 10.75              
ATOM   4273  HD3 ILE A 265     117.275  88.923 120.971  1.00 10.75              
ATOM   4274  C   ILE A 265     113.408  92.671 121.275  1.00 10.75              
ATOM   4275  O   ILE A 265     113.886  93.570 120.583  1.00 10.75              
ATOM   4276  N   ILE A 266     112.700  92.913 122.388  1.00  9.56              
ATOM   4277  H   ILE A 266     112.329  92.117 122.882  1.00  9.56              
ATOM   4278  CA  ILE A 266     112.233  94.248 122.802  1.00  9.56              
ATOM   4279  HA  ILE A 266     111.400  94.518 122.153  1.00  9.56              
ATOM   4280  CB  ILE A 266     111.715  94.237 124.264  1.00  9.56              
ATOM   4281  HB  ILE A 266     112.554  93.995 124.920  1.00  9.56              
ATOM   4282  CG2 ILE A 266     111.179  95.627 124.661  1.00  9.56              
ATOM   4283 1HG2 ILE A 266     111.954  96.387 124.557  1.00  9.56              
ATOM   4284 2HG2 ILE A 266     110.337  95.900 124.022  1.00  9.56              
ATOM   4285 3HG2 ILE A 266     110.860  95.638 125.702  1.00  9.56              
ATOM   4286  CG1 ILE A 266     110.612  93.171 124.476  1.00  9.56              
ATOM   4287 1HG1 ILE A 266     110.970  92.200 124.135  1.00  9.56              
ATOM   4288 2HG1 ILE A 266     109.737  93.437 123.883  1.00  9.56              
ATOM   4289  CD1 ILE A 266     110.171  92.985 125.934  1.00  9.56              
ATOM   4290  HD1 ILE A 266     109.505  92.124 125.999  1.00  9.56              
ATOM   4291  HD2 ILE A 266     111.042  92.808 126.567  1.00  9.56              
ATOM   4292  HD3 ILE A 266     109.631  93.863 126.287  1.00  9.56              
ATOM   4293  C   ILE A 266     113.311  95.333 122.588  1.00  9.56              
ATOM   4294  O   ILE A 266     113.045  96.397 122.038  1.00  9.56              
ATOM   4295  N   THR A 267     114.553  95.009 122.944  1.00  8.29              
ATOM   4296  H   THR A 267     114.700  94.114 123.385  1.00  8.29              
ATOM   4297  CA  THR A 267     115.717  95.889 122.872  1.00  8.29              
ATOM   4298  HA  THR A 267     115.480  96.791 123.434  1.00  8.29              
ATOM   4299  CB  THR A 267     116.915  95.193 123.556  1.00  8.29              
ATOM   4300  HB  THR A 267     117.394  94.523 122.840  1.00  8.29              
ATOM   4301  CG2 THR A 267     117.958  96.177 124.085  1.00  8.29              
ATOM   4302 1HG2 THR A 267     118.774  95.634 124.560  1.00  8.29              
ATOM   4303 2HG2 THR A 267     118.372  96.762 123.263  1.00  8.29              
ATOM   4304 3HG2 THR A 267     117.499  96.853 124.807  1.00  8.29              
ATOM   4305  OG1 THR A 267     116.509  94.413 124.666  1.00  8.29              
ATOM   4306  HG1 THR A 267     117.303  94.150 125.140  1.00  8.29              
ATOM   4307  C   THR A 267     116.203  96.349 121.502  1.00  8.29              
ATOM   4308  O   THR A 267     116.693  97.469 121.397  1.00  8.29              
ATOM   4309  N   THR A 268     116.108  95.517 120.467  1.00  9.65              
ATOM   4310  H   THR A 268     115.646  94.622 120.582  1.00  9.65              
ATOM   4311  CA  THR A 268     116.289  95.973 119.084  1.00  9.65              
ATOM   4312  HA  THR A 268     117.105  96.694 119.012  1.00  9.65              
ATOM   4313  CB  THR A 268     116.576  94.805 118.125  1.00  9.65              
ATOM   4314  HB  THR A 268     116.488  95.142 117.091  1.00  9.65              
ATOM   4315  CG2 THR A 268     117.975  94.241 118.332  1.00  9.65              
ATOM   4316 1HG2 THR A 268     118.124  93.414 117.638  1.00  9.65              
ATOM   4317 2HG2 THR A 268     118.712  95.018 118.124  1.00  9.65              
ATOM   4318 3HG2 THR A 268     118.094  93.880 119.353  1.00  9.65              
ATOM   4319  OG1 THR A 268     115.695  93.726 118.344  1.00  9.65              
ATOM   4320  HG1 THR A 268     114.803  93.941 118.028  1.00  9.65              
ATOM   4321  C   THR A 268     115.033  96.645 118.577  1.00  9.65              
ATOM   4322  O   THR A 268     115.109  97.449 117.654  1.00  9.65              
ATOM   4323  N   ASP A 269     113.866  96.283 119.117  1.00  9.11              
ATOM   4324  H   ASP A 269     113.855  95.635 119.894  1.00  9.11              
ATOM   4325  CA  ASP A 269     112.653  96.430 118.323  1.00  9.11              
ATOM   4326  HA  ASP A 269     112.905  96.050 117.334  1.00  9.11              
ATOM   4327  CB  ASP A 269     111.559  95.527 118.893  1.00  9.11              
ATOM   4328  HB1 ASP A 269     110.610  95.778 118.425  1.00  9.11              
ATOM   4329  HB2 ASP A 269     111.459  95.690 119.966  1.00  9.11              
ATOM   4330  CG  ASP A 269     111.856  94.051 118.601  1.00  9.11              
ATOM   4331  OD1 ASP A 269     112.620  93.734 117.660  1.00  9.11              
ATOM   4332  OD2 ASP A 269     111.237  93.197 119.268  1.00  9.11              
ATOM   4333  C   ASP A 269     112.221  97.873 118.037  1.00  9.11              
ATOM   4334  O   ASP A 269     111.772  98.165 116.922  1.00  9.11              
ATOM   4335  N   GLU A 270     112.518  98.783 118.964  1.00  6.51              
ATOM   4336  H   GLU A 270     112.910  98.429 119.827  1.00  6.51              
ATOM   4337  CA  GLU A 270     112.449 100.237 118.780  1.00  6.51              
ATOM   4338  HA  GLU A 270     111.396 100.519 118.758  1.00  6.51              
ATOM   4339  CB  GLU A 270     113.074 100.883 120.031  1.00  6.51              
ATOM   4340  HB1 GLU A 270     114.090 100.510 120.165  1.00  6.51              
ATOM   4341  HB2 GLU A 270     112.497 100.537 120.890  1.00  6.51              
ATOM   4342  CG  GLU A 270     113.064 102.419 120.073  1.00  6.51              
ATOM   4343  HG1 GLU A 270     113.086 102.732 121.119  1.00  6.51              
ATOM   4344  HG2 GLU A 270     112.129 102.783 119.640  1.00  6.51              
ATOM   4345  CD  GLU A 270     114.271 103.045 119.365  1.00  6.51              
ATOM   4346  OE1 GLU A 270     114.087 103.985 118.570  1.00  6.51              
ATOM   4347  OE2 GLU A 270     115.417 102.591 119.575  1.00  6.51              
ATOM   4348  C   GLU A 270     113.046 100.712 117.440  1.00  6.51              
ATOM   4349  O   GLU A 270     112.365 101.367 116.625  1.00  6.51              
ATOM   4350  N   ALA A 271     114.268 100.254 117.156  1.00  6.32              
ATOM   4351  H   ALA A 271     114.685  99.578 117.786  1.00  6.32              
ATOM   4352  CA  ALA A 271     115.008 100.561 115.946  1.00  6.32              
ATOM   4353  HA  ALA A 271     115.298 101.599 115.974  1.00  6.32              
ATOM   4354  CB  ALA A 271     116.268  99.713 115.888  1.00  6.32              
ATOM   4355  HB1 ALA A 271     116.863 100.079 115.056  1.00  6.32              
ATOM   4356  HB2 ALA A 271     116.836  99.780 116.815  1.00  6.32              
ATOM   4357  HB3 ALA A 271     116.022  98.669 115.699  1.00  6.32              
ATOM   4358  C   ALA A 271     114.209 100.348 114.666  1.00  6.32              
ATOM   4359  O   ALA A 271     114.237 101.208 113.790  1.00  6.32              
ATOM   4360  N   VAL A 272     113.448  99.253 114.573  1.00  7.05              
ATOM   4361  H   VAL A 272     113.389  98.626 115.367  1.00  7.05              
ATOM   4362  CA  VAL A 272     112.710  98.943 113.340  1.00  7.05              
ATOM   4363  HA  VAL A 272     113.417  98.924 112.515  1.00  7.05              
ATOM   4364  CB  VAL A 272     112.016  97.566 113.462  1.00  7.05              
ATOM   4365  HB  VAL A 272     111.459  97.572 114.396  1.00  7.05              
ATOM   4366  CG1 VAL A 272     110.981  97.272 112.362  1.00  7.05              
ATOM   4367 1HG1 VAL A 272     111.385  97.460 111.371  1.00  7.05              
ATOM   4368 2HG1 VAL A 272     110.664  96.231 112.418  1.00  7.05              
ATOM   4369 3HG1 VAL A 272     110.099  97.896 112.503  1.00  7.05              
ATOM   4370  CG2 VAL A 272     113.047  96.426 113.551  1.00  7.05              
ATOM   4371 1HG2 VAL A 272     112.535  95.467 113.613  1.00  7.05              
ATOM   4372 2HG2 VAL A 272     113.693  96.404 112.678  1.00  7.05              
ATOM   4373 3HG2 VAL A 272     113.663  96.546 114.442  1.00  7.05              
ATOM   4374  C   VAL A 272     111.687 100.047 113.025  1.00  7.05              
ATOM   4375  O   VAL A 272     111.584 100.613 111.920  1.00  7.05              
ATOM   4376  N   SER A 273     110.953 100.422 114.072  1.00  7.77              
ATOM   4377  H   SER A 273     111.150 100.014 114.978  1.00  7.77              
ATOM   4378  CA  SER A 273     109.940 101.452 113.933  1.00  7.77              
ATOM   4379  HA  SER A 273     109.319 101.215 113.068  1.00  7.77              
ATOM   4380  CB  SER A 273     109.050 101.474 115.163  1.00  7.77              
ATOM   4381  HB1 SER A 273     108.752 100.448 115.378  1.00  7.77              
ATOM   4382  HB2 SER A 273     108.158 102.046 114.917  1.00  7.77              
ATOM   4383  OG  SER A 273     109.663 102.043 116.311  1.00  7.77              
ATOM   4384  HG  SER A 273     110.574 101.703 116.397  1.00  7.77              
ATOM   4385  C   SER A 273     110.557 102.822 113.693  1.00  7.77              
ATOM   4386  O   SER A 273     109.846 103.666 113.157  1.00  7.77              
ATOM   4387  N   ARG A 274     111.843 103.044 114.048  1.00  6.10              
ATOM   4388  H   ARG A 274     112.379 102.301 114.484  1.00  6.10              
ATOM   4389  CA  ARG A 274     112.497 104.339 113.793  1.00  6.10              
ATOM   4390  HA  ARG A 274     111.989 105.101 114.394  1.00  6.10              
ATOM   4391  CB  ARG A 274     114.001 104.380 114.133  1.00  6.10              
ATOM   4392  HB1 ARG A 274     114.382 105.354 113.816  1.00  6.10              
ATOM   4393  HB2 ARG A 274     114.519 103.634 113.533  1.00  6.10              
ATOM   4394  CG  ARG A 274     114.391 104.217 115.603  1.00  6.10              
ATOM   4395  HG1 ARG A 274     114.017 103.264 115.963  1.00  6.10              
ATOM   4396  HG2 ARG A 274     113.937 105.015 116.192  1.00  6.10              
ATOM   4397  CD  ARG A 274     115.929 104.289 115.728  1.00  6.10              
ATOM   4398  HD1 ARG A 274     116.226 105.338 115.761  1.00  6.10              
ATOM   4399  HD2 ARG A 274     116.367 103.840 114.837  1.00  6.10              
ATOM   4400  NE  ARG A 274     116.441 103.598 116.931  1.00  6.10              
ATOM   4401  HE  ARG A 274     115.845 103.662 117.763  1.00  6.10              
ATOM   4402  CZ  ARG A 274     117.433 102.717 116.989  1.00  6.10              
ATOM   4403  NH1 ARG A 274     117.662 102.041 118.073  1.00  6.10              
ATOM   4404 1HH1 ARG A 274     116.976 102.142 118.824  1.00  6.10              
ATOM   4405 2HH1 ARG A 274     118.320 101.284 118.066  1.00  6.10              
ATOM   4406  NH2 ARG A 274     118.178 102.446 115.951  1.00  6.10              
ATOM   4407 1HH2 ARG A 274     118.026 102.945 115.102  1.00  6.10              
ATOM   4408 2HH2 ARG A 274     118.735 101.584 115.925  1.00  6.10              
ATOM   4409  C   ARG A 274     112.398 104.819 112.344  1.00  6.10              
ATOM   4410  O   ARG A 274     112.092 105.990 112.146  1.00  6.10              
ATOM   4411  N   LEU A 275     112.702 103.992 111.331  1.00  7.67              
ATOM   4412  H   LEU A 275     112.947 103.029 111.510  1.00  7.67              
ATOM   4413  CA  LEU A 275     112.688 104.521 109.963  1.00  7.67              
ATOM   4414  HA  LEU A 275     113.003 105.559 110.056  1.00  7.67              
ATOM   4415  CB  LEU A 275     113.683 103.925 108.982  1.00  7.67              
ATOM   4416  HB1 LEU A 275     113.145 103.146 108.443  1.00  7.67              
ATOM   4417  HB2 LEU A 275     114.529 103.508 109.523  1.00  7.67              
ATOM   4418  CG  LEU A 275     114.179 104.982 107.962  1.00  7.67              
ATOM   4419  HG  LEU A 275     113.325 105.572 107.637  1.00  7.67              
ATOM   4420  CD1 LEU A 275     115.228 105.939 108.548  1.00  7.67              
ATOM   4421 1HD1 LEU A 275     115.333 106.796 107.882  1.00  7.67              
ATOM   4422 2HD1 LEU A 275     114.925 106.290 109.531  1.00  7.67              
ATOM   4423 3HD1 LEU A 275     116.191 105.440 108.633  1.00  7.67              
ATOM   4424  CD2 LEU A 275     114.803 104.385 106.707  1.00  7.67              
ATOM   4425 1HD2 LEU A 275     114.891 105.163 105.949  1.00  7.67              
ATOM   4426 2HD2 LEU A 275     114.169 103.582 106.335  1.00  7.67              
ATOM   4427 3HD2 LEU A 275     115.781 103.973 106.905  1.00  7.67              
ATOM   4428  C   LEU A 275     111.287 104.647 109.371  1.00  7.67              
ATOM   4429  O   LEU A 275     110.976 105.706 108.795  1.00  7.67              
ATOM   4430  N   LEU A 276     110.407 103.667 109.656  1.00  7.26              
ATOM   4431  H   LEU A 276     110.703 102.838 110.151  1.00  7.26              
ATOM   4432  CA  LEU A 276     108.984 103.879 109.323  1.00  7.26              
ATOM   4433  HA  LEU A 276     108.912 103.952 108.235  1.00  7.26              
ATOM   4434  CB  LEU A 276     108.163 102.656 109.778  1.00  7.26              
ATOM   4435  HB1 LEU A 276     108.025 102.676 110.859  1.00  7.26              
ATOM   4436  HB2 LEU A 276     108.754 101.771 109.537  1.00  7.26              
ATOM   4437  CG  LEU A 276     106.801 102.518 109.060  1.00  7.26              
ATOM   4438  HG  LEU A 276     106.895 102.879 108.036  1.00  7.26              
ATOM   4439  CD1 LEU A 276     106.387 101.044 109.005  1.00  7.26              
ATOM   4440 1HD1 LEU A 276     105.437 100.944 108.477  1.00  7.26              
ATOM   4441 2HD1 LEU A 276     107.142 100.472 108.464  1.00  7.26              
ATOM   4442 3HD1 LEU A 276     106.288 100.649 110.016  1.00  7.26              
ATOM   4443  CD2 LEU A 276     105.669 103.275 109.761  1.00  7.26              
ATOM   4444 1HD2 LEU A 276     104.729 103.103 109.238  1.00  7.26              
ATOM   4445 2HD2 LEU A 276     105.576 102.946 110.796  1.00  7.26              
ATOM   4446 3HD2 LEU A 276     105.874 104.345 109.739  1.00  7.26              
ATOM   4447  C   LEU A 276     108.504 105.251 109.881  1.00  7.26              
ATOM   4448  O   LEU A 276     107.810 106.009 109.210  1.00  7.26              
ATOM   4449  N   GLU A 277     109.018 105.623 111.060  1.00  6.26              
ATOM   4450  H   GLU A 277     109.595 104.942 111.534  1.00  6.26              
ATOM   4451  CA  GLU A 277     108.776 106.871 111.793  1.00  6.26              
ATOM   4452  HA  GLU A 277     107.721 107.116 111.664  1.00  6.26              
ATOM   4453  CB  GLU A 277     108.988 106.578 113.287  1.00  6.26              
ATOM   4454  HB1 GLU A 277     110.013 106.254 113.439  1.00  6.26              
ATOM   4455  HB2 GLU A 277     108.333 105.746 113.532  1.00  6.26              
ATOM   4456  CG  GLU A 277     108.706 107.696 114.301  1.00  6.26              
ATOM   4457  HG1 GLU A 277     107.708 108.100 114.115  1.00  6.26              
ATOM   4458  HG2 GLU A 277     109.441 108.495 114.187  1.00  6.26              
ATOM   4459  CD  GLU A 277     108.788 107.138 115.728  1.00  6.26              
ATOM   4460  OE1 GLU A 277     109.751 106.401 116.044  1.00  6.26              
ATOM   4461  OE2 GLU A 277     107.821 107.291 116.506  1.00  6.26              
ATOM   4462  C   GLU A 277     109.525 108.142 111.366  1.00  6.26              
ATOM   4463  O   GLU A 277     109.058 109.240 111.664  1.00  6.26              
ATOM   4464  N   VAL A 278     110.599 108.050 110.583  1.00  7.55              
ATOM   4465  H   VAL A 278     110.961 107.126 110.380  1.00  7.55              
ATOM   4466  CA  VAL A 278     111.119 109.206 109.821  1.00  7.55              
ATOM   4467  HA  VAL A 278     111.277 110.028 110.519  1.00  7.55              
ATOM   4468  CB  VAL A 278     112.486 108.854 109.186  1.00  7.55              
ATOM   4469  HB  VAL A 278     112.424 107.881 108.702  1.00  7.55              
ATOM   4470  CG1 VAL A 278     113.006 109.855 108.145  1.00  7.55              
ATOM   4471 1HG1 VAL A 278     113.999 109.561 107.806  1.00  7.55              
ATOM   4472 2HG1 VAL A 278     112.349 109.861 107.275  1.00  7.55              
ATOM   4473 3HG1 VAL A 278     113.043 110.856 108.573  1.00  7.55              
ATOM   4474  CG2 VAL A 278     113.553 108.791 110.290  1.00  7.55              
ATOM   4475 1HG2 VAL A 278     114.528 108.566 109.862  1.00  7.55              
ATOM   4476 2HG2 VAL A 278     113.607 109.746 110.812  1.00  7.55              
ATOM   4477 3HG2 VAL A 278     113.295 108.013 111.007  1.00  7.55              
ATOM   4478  C   VAL A 278     110.109 109.718 108.808  1.00  7.55              
ATOM   4479  O   VAL A 278     110.201 110.883 108.429  1.00  7.55              
ATOM   4480  N   LEU A 279     109.145 108.858 108.463  1.00  8.60              
ATOM   4481  H   LEU A 279     109.289 107.911 108.797  1.00  8.60              
ATOM   4482  CA  LEU A 279     107.738 109.143 108.077  1.00  8.60              
ATOM   4483  HA  LEU A 279     107.147 108.960 108.972  1.00  8.60              
ATOM   4484  CB  LEU A 279     107.401 110.580 107.562  1.00  8.60              
ATOM   4485  HB1 LEU A 279     106.792 110.496 106.662  1.00  8.60              
ATOM   4486  HB2 LEU A 279     108.279 111.103 107.200  1.00  8.60              
ATOM   4487  CG  LEU A 279     106.605 111.486 108.522  1.00  8.60              
ATOM   4488  HG  LEU A 279     106.517 112.461 108.042  1.00  8.60              
ATOM   4489  CD1 LEU A 279     105.180 110.969 108.749  1.00  8.60              
ATOM   4490 1HD1 LEU A 279     104.620 111.688 109.345  1.00  8.60              
ATOM   4491 2HD1 LEU A 279     104.686 110.827 107.789  1.00  8.60              
ATOM   4492 3HD1 LEU A 279     105.206 110.014 109.274  1.00  8.60              
ATOM   4493  CD2 LEU A 279     107.269 111.705 109.878  1.00  8.60              
ATOM   4494 1HD2 LEU A 279     106.694 112.415 110.471  1.00  8.60              
ATOM   4495 2HD2 LEU A 279     107.337 110.763 110.423  1.00  8.60              
ATOM   4496 3HD2 LEU A 279     108.276 112.096 109.735  1.00  8.60              
ATOM   4497  C   LEU A 279     107.245 108.107 107.080  1.00  8.60              
ATOM   4498  O   LEU A 279     106.051 108.148 106.768  1.00  8.60              
ATOM   4499  N   ASP A 280     108.156 107.329 106.474  1.00  5.48              
ATOM   4500  H   ASP A 280     109.089 107.245 106.850  1.00  5.48              
ATOM   4501  CA  ASP A 280     107.911 107.004 105.071  1.00  5.48              
ATOM   4502  HA  ASP A 280     107.705 107.995 104.672  1.00  5.48              
ATOM   4503  CB  ASP A 280     109.076 106.502 104.224  1.00  5.48              
ATOM   4504  HB1 ASP A 280     109.141 105.416 104.247  1.00  5.48              
ATOM   4505  HB2 ASP A 280     110.000 106.942 104.591  1.00  5.48              
ATOM   4506  CG  ASP A 280     108.732 107.034 102.823  1.00  5.48              
ATOM   4507  OD1 ASP A 280     107.867 106.436 102.145  1.00  5.48              
ATOM   4508  OD2 ASP A 280     109.013 108.236 102.586  1.00  5.48              
ATOM   4509  C   ASP A 280     106.609 106.184 104.885  1.00  5.48              
ATOM   4510  O   ASP A 280     106.324 105.179 105.535  1.00  5.48              
ATOM   4511  N   GLY A 281     105.696 106.734 104.077  1.00  4.53              
ATOM   4512  H   GLY A 281     106.031 107.384 103.389  1.00  4.53              
ATOM   4513  CA  GLY A 281     104.291 106.904 104.488  1.00  4.53              
ATOM   4514  HA1 GLY A 281     103.911 107.814 104.051  1.00  4.53              
ATOM   4515  HA2 GLY A 281     104.246 107.006 105.571  1.00  4.53              
ATOM   4516  C   GLY A 281     103.353 105.745 104.138  1.00  4.53              
ATOM   4517  O   GLY A 281     102.177 105.993 103.843  1.00  4.53              
ATOM   4518  N   SER A 282     103.889 104.531 104.154  1.00  4.71              
ATOM   4519  H   SER A 282     104.891 104.543 104.318  1.00  4.71              
ATOM   4520  CA  SER A 282     103.231 103.261 104.479  1.00  4.71              
ATOM   4521  HA  SER A 282     103.693 102.491 103.861  1.00  4.71              
ATOM   4522  CB  SER A 282     103.579 102.913 105.939  1.00  4.71              
ATOM   4523  HB1 SER A 282     103.086 101.981 106.219  1.00  4.71              
ATOM   4524  HB2 SER A 282     103.234 103.706 106.605  1.00  4.71              
ATOM   4525  OG  SER A 282     104.971 102.727 106.103  1.00  4.71              
ATOM   4526  HG  SER A 282     105.448 103.576 106.053  1.00  4.71              
ATOM   4527  C   SER A 282     101.713 103.134 104.267  1.00  4.71              
ATOM   4528  O   SER A 282     100.962 102.925 105.220  1.00  4.71              
ATOM   4529  N   PRO A 283     101.216 103.205 103.020  1.00  5.23              
ATOM   4530  CD  PRO A 283     101.963 103.421 101.788  1.00  5.23              
ATOM   4531  HD1 PRO A 283     102.745 102.672 101.656  1.00  5.23              
ATOM   4532  HD2 PRO A 283     102.398 104.420 101.790  1.00  5.23              
ATOM   4533  CG  PRO A 283     100.935 103.324 100.660  1.00  5.23              
ATOM   4534  HG1 PRO A 283     100.875 102.292 100.311  1.00  5.23              
ATOM   4535  HG2 PRO A 283     101.177 103.994  99.836  1.00  5.23              
ATOM   4536  CB  PRO A 283      99.626 103.718 101.347  1.00  5.23              
ATOM   4537  HB1 PRO A 283      98.755 103.316 100.827  1.00  5.23              
ATOM   4538  HB2 PRO A 283      99.559 104.806 101.405  1.00  5.23              
ATOM   4539  CA  PRO A 283      99.782 103.148 102.761  1.00  5.23              
ATOM   4540  HA  PRO A 283      99.259 103.798 103.459  1.00  5.23              
ATOM   4541  C   PRO A 283      99.162 101.753 102.869  1.00  5.23              
ATOM   4542  O   PRO A 283      97.943 101.668 102.915  1.00  5.23              
ATOM   4543  N   VAL A 284      99.941 100.664 102.867  1.00  4.93              
ATOM   4544  H   VAL A 284     100.939 100.789 102.918  1.00  4.93              
ATOM   4545  CA  VAL A 284      99.401  99.294 102.765  1.00  4.93              
ATOM   4546  HA  VAL A 284      98.412  99.287 103.197  1.00  4.93              
ATOM   4547  CB  VAL A 284      99.217  98.822 101.296  1.00  4.93              
ATOM   4548  HB  VAL A 284     100.195  98.639 100.848  1.00  4.93              
ATOM   4549  CG1 VAL A 284      98.406  97.514 101.234  1.00  4.93              
ATOM   4550 1HG1 VAL A 284      98.329  97.165 100.205  1.00  4.93              
ATOM   4551 2HG1 VAL A 284      98.864  96.739 101.843  1.00  4.93              
ATOM   4552 3HG1 VAL A 284      97.403  97.688 101.622  1.00  4.93              
ATOM   4553  CG2 VAL A 284      98.498  99.826 100.388  1.00  4.93              
ATOM   4554 1HG2 VAL A 284      98.329  99.396  99.400  1.00  4.93              
ATOM   4555 2HG2 VAL A 284      97.540 100.111 100.820  1.00  4.93              
ATOM   4556 3HG2 VAL A 284      99.106 100.719 100.261  1.00  4.93              
ATOM   4557  C   VAL A 284     100.254  98.281 103.519  1.00  4.93              
ATOM   4558  O   VAL A 284     101.207  97.726 102.953  1.00  4.93              
ATOM   4559  N   SER A 285      99.891  97.975 104.762  1.00  4.91              
ATOM   4560  H   SER A 285      99.063  98.399 105.165  1.00  4.91              
ATOM   4561  CA  SER A 285     100.547  96.835 105.450  1.00  4.91              
ATOM   4562  HA  SER A 285     101.612  96.800 105.218  1.00  4.91              
ATOM   4563  CB  SER A 285     100.400  96.977 106.966  1.00  4.91              
ATOM   4564  HB1 SER A 285     100.760  96.076 107.464  1.00  4.91              
ATOM   4565  HB2 SER A 285      99.356  97.148 107.234  1.00  4.91              
ATOM   4566  OG  SER A 285     101.194  98.070 107.363  1.00  4.91              
ATOM   4567  HG  SER A 285     101.430  97.958 108.292  1.00  4.91              
ATOM   4568  C   SER A 285      99.894  95.524 105.007  1.00  4.91              
ATOM   4569  O   SER A 285      98.860  95.490 104.336  1.00  4.91              
ATOM   4570  N   TYR A 286     100.548  94.418 105.325  1.00  4.81              
ATOM   4571  H   TYR A 286     101.416  94.492 105.844  1.00  4.81              
ATOM   4572  CA  TYR A 286     100.061  93.061 105.100  1.00  4.81              
ATOM   4573  HA  TYR A 286      99.017  92.997 105.359  1.00  4.81              
ATOM   4574  CB  TYR A 286     100.246  92.694 103.613  1.00  4.81              
ATOM   4575  HB1 TYR A 286     101.230  93.048 103.301  1.00  4.81              
ATOM   4576  HB2 TYR A 286      99.494  93.220 103.025  1.00  4.81              
ATOM   4577  CG  TYR A 286     100.160  91.214 103.277  1.00  4.81              
ATOM   4578  CD1 TYR A 286      99.119  90.427 103.803  1.00  4.81              
ATOM   4579  HD1 TYR A 286      98.369  90.853 104.450  1.00  4.81              
ATOM   4580  CE1 TYR A 286      99.052  89.057 103.507  1.00  4.81              
ATOM   4581  HE1 TYR A 286      98.250  88.460 103.911  1.00  4.81              
ATOM   4582  CZ  TYR A 286     100.026  88.456 102.691  1.00  4.81              
ATOM   4583  OH  TYR A 286      99.944  87.124 102.446  1.00  4.81              
ATOM   4584  HH  TYR A 286     100.669  86.780 101.930  1.00  4.81              
ATOM   4585  CE2 TYR A 286     101.076  89.238 102.158  1.00  4.81              
ATOM   4586  HE2 TYR A 286     101.834  88.777 101.546  1.00  4.81              
ATOM   4587  CD2 TYR A 286     101.134  90.617 102.449  1.00  4.81              
ATOM   4588  HD2 TYR A 286     101.941  91.213 102.055  1.00  4.81              
ATOM   4589  C   TYR A 286     100.908  92.138 105.946  1.00  4.81              
ATOM   4590  O   TYR A 286     102.104  92.321 105.919  1.00  4.81              
ATOM   4591  N   ILE A 287     100.350  91.187 106.683  1.00  4.88              
ATOM   4592  H   ILE A 287      99.336  91.138 106.710  1.00  4.88              
ATOM   4593  CA  ILE A 287     101.093  90.240 107.523  1.00  4.88              
ATOM   4594  HA  ILE A 287     102.090  90.085 107.110  1.00  4.88              
ATOM   4595  CB  ILE A 287     101.240  90.810 108.962  1.00  4.88              
ATOM   4596  HB  ILE A 287     100.255  90.876 109.419  1.00  4.88              
ATOM   4597  CG2 ILE A 287     102.092  89.873 109.819  1.00  4.88              
ATOM   4598 1HG2 ILE A 287     102.150  90.220 110.848  1.00  4.88              
ATOM   4599 2HG2 ILE A 287     101.652  88.876 109.837  1.00  4.88              
ATOM   4600 3HG2 ILE A 287     103.103  89.861 109.418  1.00  4.88              
ATOM   4601  CG1 ILE A 287     101.878  92.224 108.971  1.00  4.88              
ATOM   4602 1HG1 ILE A 287     101.208  92.918 108.465  1.00  4.88              
ATOM   4603 2HG1 ILE A 287     102.829  92.203 108.434  1.00  4.88              
ATOM   4604  CD1 ILE A 287     102.131  92.816 110.355  1.00  4.88              
ATOM   4605  HD1 ILE A 287     102.338  93.883 110.264  1.00  4.88              
ATOM   4606  HD2 ILE A 287     101.244  92.660 110.958  1.00  4.88              
ATOM   4607  HD3 ILE A 287     102.990  92.336 110.826  1.00  4.88              
ATOM   4608  C   ILE A 287     100.303  88.911 107.440  1.00  4.88              
ATOM   4609  O   ILE A 287      99.088  88.874 107.679  1.00  4.88              
ATOM   4610  N   GLY A 288     100.919  87.847 106.912  1.00  4.78              
ATOM   4611  H   GLY A 288     101.929  87.846 106.810  1.00  4.78              
ATOM   4612  CA  GLY A 288     100.145  86.922 106.067  1.00  4.78              
ATOM   4613  HA1 GLY A 288     100.563  86.971 105.064  1.00  4.78              
ATOM   4614  HA2 GLY A 288      99.111  87.246 105.995  1.00  4.78              
ATOM   4615  C   GLY A 288     100.149  85.454 106.465  1.00  4.78              
ATOM   4616  O   GLY A 288      99.103  84.812 106.494  1.00  4.78              
ATOM   4617  N   LEU A 289     101.319  84.941 106.815  1.00  4.84              
ATOM   4618  H   LEU A 289     102.152  85.529 106.765  1.00  4.84              
ATOM   4619  CA  LEU A 289     101.502  83.598 107.371  1.00  4.84              
ATOM   4620  HA  LEU A 289     100.538  83.149 107.615  1.00  4.84              
ATOM   4621  CB  LEU A 289     102.239  82.724 106.330  1.00  4.84              
ATOM   4622  HB1 LEU A 289     102.388  81.732 106.759  1.00  4.84              
ATOM   4623  HB2 LEU A 289     103.226  83.161 106.168  1.00  4.84              
ATOM   4624  CG  LEU A 289     101.552  82.563 104.957  1.00  4.84              
ATOM   4625  HG  LEU A 289     101.361  83.542 104.519  1.00  4.84              
ATOM   4626  CD1 LEU A 289     102.465  81.790 104.001  1.00  4.84              
ATOM   4627 1HD1 LEU A 289     101.981  81.690 103.030  1.00  4.84              
ATOM   4628 2HD1 LEU A 289     103.402  82.332 103.880  1.00  4.84              
ATOM   4629 3HD1 LEU A 289     102.674  80.799 104.407  1.00  4.84              
ATOM   4630  CD2 LEU A 289     100.233  81.795 105.052  1.00  4.84              
ATOM   4631 1HD2 LEU A 289      99.794  81.693 104.060  1.00  4.84              
ATOM   4632 2HD2 LEU A 289     100.399  80.809 105.486  1.00  4.84              
ATOM   4633 3HD2 LEU A 289      99.534  82.351 105.673  1.00  4.84              
ATOM   4634  C   LEU A 289     102.304  83.686 108.676  1.00  4.84              
ATOM   4635  O   LEU A 289     102.641  82.672 109.281  1.00  4.84              
ATOM   4636  N   GLU A 290     102.630  84.910 109.093  1.00  4.90              
ATOM   4637  H   GLU A 290     102.405  85.673 108.473  1.00  4.90              
ATOM   4638  CA  GLU A 290     103.322  85.210 110.334  1.00  4.90              
ATOM   4639  HA  GLU A 290     104.140  84.494 110.407  1.00  4.90              
ATOM   4640  CB  GLU A 290     103.999  86.602 110.366  1.00  4.90              
ATOM   4641  HB1 GLU A 290     105.007  86.470 110.760  1.00  4.90              
ATOM   4642  HB2 GLU A 290     103.475  87.239 111.079  1.00  4.90              
ATOM   4643  CG  GLU A 290     104.101  87.398 109.053  1.00  4.90              
ATOM   4644  HG1 GLU A 290     104.672  88.308 109.249  1.00  4.90              
ATOM   4645  HG2 GLU A 290     103.092  87.681 108.760  1.00  4.90              
ATOM   4646  CD  GLU A 290     104.722  86.682 107.857  1.00  4.90              
ATOM   4647  OE1 GLU A 290     105.957  86.498 107.851  1.00  4.90              
ATOM   4648  OE2 GLU A 290     103.921  86.380 106.936  1.00  4.90              
ATOM   4649  C   GLU A 290     102.400  84.923 111.505  1.00  4.90              
ATOM   4650  O   GLU A 290     101.496  85.718 111.722  1.00  4.90              
ATOM   4651  N   ASP A 291     102.519  83.768 112.184  1.00  4.97              
ATOM   4652  H   ASP A 291     103.179  83.069 111.880  1.00  4.97              
ATOM   4653  CA  ASP A 291     101.567  83.445 113.249  1.00  4.97              
ATOM   4654  HA  ASP A 291     100.587  83.598 112.794  1.00  4.97              
ATOM   4655  CB  ASP A 291     101.517  82.005 113.791  1.00  4.97              
ATOM   4656  HB1 ASP A 291     102.465  81.750 114.269  1.00  4.97              
ATOM   4657  HB2 ASP A 291     101.332  81.312 112.970  1.00  4.97              
ATOM   4658  CG  ASP A 291     100.352  81.920 114.816  1.00  4.97              
ATOM   4659  OD1 ASP A 291      99.303  82.559 114.566  1.00  4.97              
ATOM   4660  OD2 ASP A 291     100.470  81.262 115.880  1.00  4.97              
ATOM   4661  C   ASP A 291     101.640  84.422 114.437  1.00  4.97              
ATOM   4662  O   ASP A 291     102.381  84.235 115.407  1.00  4.97              
ATOM   4663  N   ILE A 292     100.829  85.474 114.355  1.00  4.92              
ATOM   4664  H   ILE A 292     100.341  85.598 113.477  1.00  4.92              
ATOM   4665  CA  ILE A 292     100.863  86.573 115.297  1.00  4.92              
ATOM   4666  HA  ILE A 292     101.906  86.706 115.582  1.00  4.92              
ATOM   4667  CB  ILE A 292     100.371  87.919 114.688  1.00  4.92              
ATOM   4668  HB  ILE A 292      99.290  87.997 114.795  1.00  4.92              
ATOM   4669  CG2 ILE A 292     101.028  89.023 115.522  1.00  4.92              
ATOM   4670 1HG2 ILE A 292     100.690  90.001 115.205  1.00  4.92              
ATOM   4671 2HG2 ILE A 292     100.792  88.894 116.579  1.00  4.92              
ATOM   4672 3HG2 ILE A 292     102.105  88.974 115.380  1.00  4.92              
ATOM   4673  CG1 ILE A 292     100.633  88.145 113.190  1.00  4.92              
ATOM   4674 1HG1 ILE A 292     100.050  87.407 112.649  1.00  4.92              
ATOM   4675 2HG1 ILE A 292     101.693  88.014 112.967  1.00  4.92              
ATOM   4676  CD1 ILE A 292     100.172  89.513 112.674  1.00  4.92              
ATOM   4677  HD1 ILE A 292     100.030  89.462 111.596  1.00  4.92              
ATOM   4678  HD2 ILE A 292      99.224  89.787 113.133  1.00  4.92              
ATOM   4679  HD3 ILE A 292     100.926  90.265 112.901  1.00  4.92              
ATOM   4680  C   ILE A 292     100.064  86.254 116.577  1.00  4.92              
ATOM   4681  O   ILE A 292      98.983  86.802 116.811  1.00  4.92              
ATOM   4682  N   ARG A 293     100.570  85.351 117.424  1.00  5.00              
ATOM   4683  H   ARG A 293     101.445  84.921 117.126  1.00  5.00              
ATOM   4684  CA  ARG A 293      99.834  84.759 118.564  1.00  5.00              
ATOM   4685  HA  ARG A 293      99.051  84.159 118.120  1.00  5.00              
ATOM   4686  CB  ARG A 293     100.812  83.856 119.346  1.00  5.00              
ATOM   4687  HB1 ARG A 293     101.662  84.463 119.664  1.00  5.00              
ATOM   4688  HB2 ARG A 293     101.185  83.090 118.662  1.00  5.00              
ATOM   4689  CG  ARG A 293     100.211  83.160 120.586  1.00  5.00              
ATOM   4690  HG1 ARG A 293      99.288  82.661 120.311  1.00  5.00              
ATOM   4691  HG2 ARG A 293      99.962  83.901 121.343  1.00  5.00              
ATOM   4692  CD  ARG A 293     101.148  82.112 121.209  1.00  5.00              
ATOM   4693  HD1 ARG A 293     101.401  81.368 120.450  1.00  5.00              
ATOM   4694  HD2 ARG A 293     100.601  81.613 122.011  1.00  5.00              
ATOM   4695  NE  ARG A 293     102.385  82.721 121.739  1.00  5.00              
ATOM   4696  HE  ARG A 293     102.761  83.486 121.202  1.00  5.00              
ATOM   4697  CZ  ARG A 293     103.088  82.358 122.800  1.00  5.00              
ATOM   4698  NH1 ARG A 293     104.125  83.063 123.150  1.00  5.00              
ATOM   4699 1HH1 ARG A 293     104.385  83.875 122.613  1.00  5.00              
ATOM   4700 2HH1 ARG A 293     104.692  82.779 123.927  1.00  5.00              
ATOM   4701  NH2 ARG A 293     102.793  81.314 123.526  1.00  5.00              
ATOM   4702 1HH2 ARG A 293     102.015  80.739 123.258  1.00  5.00              
ATOM   4703 2HH2 ARG A 293     103.357  81.055 124.316  1.00  5.00              
ATOM   4704  C   ARG A 293      99.070  85.737 119.470  1.00  5.00              
ATOM   4705  O   ARG A 293      97.960  85.449 119.931  1.00  5.00              
ATOM   4706  N   LEU A 294      99.680  86.889 119.721  1.00  5.12              
ATOM   4707  H   LEU A 294     100.518  87.078 119.190  1.00  5.12              
ATOM   4708  CA  LEU A 294      99.196  87.946 120.602  1.00  5.12              
ATOM   4709  HA  LEU A 294      98.160  87.767 120.894  1.00  5.12              
ATOM   4710  CB  LEU A 294     100.091  88.028 121.860  1.00  5.12              
ATOM   4711  HB1 LEU A 294      99.706  88.815 122.510  1.00  5.12              
ATOM   4712  HB2 LEU A 294     101.090  88.328 121.541  1.00  5.12              
ATOM   4713  CG  LEU A 294     100.227  86.729 122.679  1.00  5.12              
ATOM   4714  HG  LEU A 294     100.550  85.925 122.023  1.00  5.12              
ATOM   4715  CD1 LEU A 294     101.305  86.882 123.754  1.00  5.12              
ATOM   4716 1HD1 LEU A 294     101.405  85.955 124.316  1.00  5.12              
ATOM   4717 2HD1 LEU A 294     102.259  87.123 123.285  1.00  5.12              
ATOM   4718 3HD1 LEU A 294     101.033  87.687 124.440  1.00  5.12              
ATOM   4719  CD2 LEU A 294      98.915  86.325 123.352  1.00  5.12              
ATOM   4720 1HD2 LEU A 294      99.051  85.400 123.911  1.00  5.12              
ATOM   4721 2HD2 LEU A 294      98.595  87.106 124.043  1.00  5.12              
ATOM   4722 3HD2 LEU A 294      98.137  86.165 122.606  1.00  5.12              
ATOM   4723  C   LEU A 294      99.283  89.258 119.800  1.00  5.12              
ATOM   4724  O   LEU A 294     100.333  89.556 119.205  1.00  5.12              
ATOM   4725  N   ILE A 295      98.203  90.050 119.823  1.00  5.11              
ATOM   4726  H   ILE A 295      97.352  89.761 120.287  1.00  5.11              
ATOM   4727  CA  ILE A 295      98.278  91.446 119.400  1.00  5.11              
ATOM   4728  HA  ILE A 295      99.255  91.663 118.968  1.00  5.11              
ATOM   4729  CB  ILE A 295      97.200  91.812 118.345  1.00  5.11              
ATOM   4730  HB  ILE A 295      96.223  91.791 118.819  1.00  5.11              
ATOM   4731  CG2 ILE A 295      97.397  93.256 117.846  1.00  5.11              
ATOM   4732 1HG2 ILE A 295      97.153  93.953 118.648  1.00  5.11              
ATOM   4733 2HG2 ILE A 295      98.428  93.429 117.541  1.00  5.11              
ATOM   4734 3HG2 ILE A 295      96.726  93.461 117.013  1.00  5.11              
ATOM   4735  CG1 ILE A 295      97.120  90.830 117.160  1.00  5.11              
ATOM   4736 1HG1 ILE A 295      96.226  91.056 116.576  1.00  5.11              
ATOM   4737 2HG1 ILE A 295      97.022  89.813 117.534  1.00  5.11              
ATOM   4738  CD1 ILE A 295      98.324  90.873 116.230  1.00  5.11              
ATOM   4739  HD1 ILE A 295      98.217  90.105 115.465  1.00  5.11              
ATOM   4740  HD2 ILE A 295      98.378  91.847 115.752  1.00  5.11              
ATOM   4741  HD3 ILE A 295      99.227  90.694 116.809  1.00  5.11              
ATOM   4742  C   ILE A 295      98.098  92.309 120.659  1.00  5.11              
ATOM   4743  O   ILE A 295      97.012  92.419 121.233  1.00  5.11              
ATOM   4744  N   GLY A 296      99.200  92.885 121.111  1.00  5.14              
ATOM   4745  H   GLY A 296     100.062  92.670 120.623  1.00  5.14              
ATOM   4746  CA  GLY A 296      99.253  93.923 122.116  1.00  5.14              
ATOM   4747  HA1 GLY A 296     100.288  94.139 122.364  1.00  5.14              
ATOM   4748  HA2 GLY A 296      98.762  93.567 123.023  1.00  5.14              
ATOM   4749  C   GLY A 296      98.573  95.219 121.676  1.00  5.14              
ATOM   4750  O   GLY A 296      98.196  95.419 120.517  1.00  5.14              
ATOM   4751  N   GLN A 297      98.412  96.108 122.646  1.00  5.16              
ATOM   4752  H   GLN A 297      98.854  95.905 123.534  1.00  5.16              
ATOM   4753  CA  GLN A 297      97.779  97.404 122.463  1.00  5.16              
ATOM   4754  HA  GLN A 297      96.833  97.239 121.951  1.00  5.16              
ATOM   4755  CB  GLN A 297      97.454  98.087 123.816  1.00  5.16              
ATOM   4756  HB1 GLN A 297      96.556  97.637 124.234  1.00  5.16              
ATOM   4757  HB2 GLN A 297      97.200  99.127 123.609  1.00  5.16              
ATOM   4758  CG  GLN A 297      98.533  98.081 124.917  1.00  5.16              
ATOM   4759  HG1 GLN A 297      98.194  98.721 125.732  1.00  5.16              
ATOM   4760  HG2 GLN A 297      99.453  98.508 124.516  1.00  5.16              
ATOM   4761  CD  GLN A 297      98.839  96.699 125.500  1.00  5.16              
ATOM   4762  OE1 GLN A 297      99.863  96.106 125.201  1.00  5.16              
ATOM   4763  NE2 GLN A 297      97.969  96.079 126.264  1.00  5.16              
ATOM   4764 1HE2 GLN A 297      97.011  96.406 126.413  1.00  5.16              
ATOM   4765 2HE2 GLN A 297      98.214  95.162 126.592  1.00  5.16              
ATOM   4766  C   GLN A 297      98.624  98.301 121.547  1.00  5.16              
ATOM   4767  O   GLN A 297      99.852  98.303 121.618  1.00  5.16              
ATOM   4768  N   GLY A 298      97.947  99.089 120.709  1.00  5.15              
ATOM   4769  H   GLY A 298      96.939  99.042 120.696  1.00  5.15              
ATOM   4770  CA  GLY A 298      98.545 100.157 119.914  1.00  5.15              
ATOM   4771  HA1 GLY A 298      98.961 100.906 120.588  1.00  5.15              
ATOM   4772  HA2 GLY A 298      97.766 100.637 119.322  1.00  5.15              
ATOM   4773  C   GLY A 298      99.656  99.737 118.944  1.00  5.15              
ATOM   4774  O   GLY A 298     100.754 100.287 118.997  1.00  5.15              
ATOM   4775  N   TRP A 299      99.394  98.769 118.057  1.00  5.10              
ATOM   4776  H   TRP A 299      98.457  98.386 118.023  1.00  5.10              
ATOM   4777  CA  TRP A 299     100.396  98.308 117.081  1.00  5.10              
ATOM   4778  HA  TRP A 299     101.308  98.030 117.611  1.00  5.10              
ATOM   4779  CB  TRP A 299      99.845  97.062 116.357  1.00  5.10              
ATOM   4780  HB1 TRP A 299      98.773  97.193 116.203  1.00  5.10              
ATOM   4781  HB2 TRP A 299      99.982  96.191 117.000  1.00  5.10              
ATOM   4782  CG  TRP A 299     100.453  96.779 115.014  1.00  5.10              
ATOM   4783  CD1 TRP A 299     101.780  96.699 114.762  1.00  5.10              
ATOM   4784  HD1 TRP A 299     102.561  96.798 115.509  1.00  5.10              
ATOM   4785  NE1 TRP A 299     101.985  96.582 113.401  1.00  5.10              
ATOM   4786  HE1 TRP A 299     102.904  96.623 112.966  1.00  5.10              
ATOM   4787  CE2 TRP A 299     100.801  96.607 112.701  1.00  5.10              
ATOM   4788  CZ2 TRP A 299     100.509  96.567 111.331  1.00  5.10              
ATOM   4789  HZ2 TRP A 299     101.316  96.531 110.610  1.00  5.10              
ATOM   4790  CH2 TRP A 299      99.166  96.593 110.919  1.00  5.10              
ATOM   4791  HH2 TRP A 299      98.915  96.564 109.865  1.00  5.10              
ATOM   4792  CZ3 TRP A 299      98.144  96.617 111.887  1.00  5.10              
ATOM   4793  HZ3 TRP A 299      97.112  96.622 111.556  1.00  5.10              
ATOM   4794  CE3 TRP A 299      98.448  96.662 113.264  1.00  5.10              
ATOM   4795  HE3 TRP A 299      97.646  96.719 113.987  1.00  5.10              
ATOM   4796  CD2 TRP A 299      99.791  96.675 113.709  1.00  5.10              
ATOM   4797  C   TRP A 299     100.794  99.391 116.070  1.00  5.10              
ATOM   4798  O   TRP A 299     101.988  99.629 115.902  1.00  5.10              
ATOM   4799  N   TRP A 300      99.828 100.035 115.392  1.00  4.92              
ATOM   4800  H   TRP A 300      98.863  99.836 115.618  1.00  4.92              
ATOM   4801  CA  TRP A 300     100.107 100.801 114.161  1.00  4.92              
ATOM   4802  HA  TRP A 300     101.160 100.658 113.960  1.00  4.92              
ATOM   4803  CB  TRP A 300      99.407 100.237 112.928  1.00  4.92              
ATOM   4804  HB1 TRP A 300      98.526 100.843 112.715  1.00  4.92              
ATOM   4805  HB2 TRP A 300      99.059  99.235 113.155  1.00  4.92              
ATOM   4806  CG  TRP A 300     100.260 100.135 111.689  1.00  4.92              
ATOM   4807  CD1 TRP A 300      99.811 100.383 110.440  1.00  4.92              
ATOM   4808  HD1 TRP A 300      98.809 100.713 110.205  1.00  4.92              
ATOM   4809  NE1 TRP A 300     100.806 100.130 109.519  1.00  4.92              
ATOM   4810  HE1 TRP A 300     100.685 100.218 108.516  1.00  4.92              
ATOM   4811  CE2 TRP A 300     101.958  99.689 110.125  1.00  4.92              
ATOM   4812  CZ2 TRP A 300     103.184  99.250 109.612  1.00  4.92              
ATOM   4813  HZ2 TRP A 300     103.365  99.233 108.548  1.00  4.92              
ATOM   4814  CH2 TRP A 300     104.177  98.807 110.497  1.00  4.92              
ATOM   4815  HH2 TRP A 300     105.110  98.410 110.115  1.00  4.92              
ATOM   4816  CZ3 TRP A 300     103.949  98.857 111.880  1.00  4.92              
ATOM   4817  HZ3 TRP A 300     104.722  98.513 112.555  1.00  4.92              
ATOM   4818  CE3 TRP A 300     102.714  99.307 112.384  1.00  4.92              
ATOM   4819  HE3 TRP A 300     102.557  99.280 113.449  1.00  4.92              
ATOM   4820  CD2 TRP A 300     101.662  99.710 111.523  1.00  4.92              
ATOM   4821  C   TRP A 300     100.070 102.328 114.305  1.00  4.92              
ATOM   4822  O   TRP A 300      99.791 103.077 113.371  1.00  4.92              
ATOM   4823  N   GLU A 301     100.440 102.798 115.493  1.00  4.99              
ATOM   4824  H   GLU A 301     100.609 102.121 116.225  1.00  4.99              
ATOM   4825  CA  GLU A 301     100.596 104.212 115.838  1.00  4.99              
ATOM   4826  HA  GLU A 301      99.626 104.658 116.005  1.00  4.99              
ATOM   4827  CB  GLU A 301     101.391 104.272 117.164  1.00  4.99              
ATOM   4828  HB1 GLU A 301     101.770 105.284 117.309  1.00  4.99              
ATOM   4829  HB2 GLU A 301     102.258 103.612 117.086  1.00  4.99              
ATOM   4830  CG  GLU A 301     100.595 103.874 118.411  1.00  4.99              
ATOM   4831  HG1 GLU A 301     101.289 103.735 119.242  1.00  4.99              
ATOM   4832  HG2 GLU A 301     100.070 102.932 118.240  1.00  4.99              
ATOM   4833  CD  GLU A 301      99.612 104.984 118.766  1.00  4.99              
ATOM   4834  OE1 GLU A 301     100.038 106.049 119.267  1.00  4.99              
ATOM   4835  OE2 GLU A 301      98.418 104.880 118.414  1.00  4.99              
ATOM   4836  C   GLU A 301     101.333 105.075 114.812  1.00  4.99              
ATOM   4837  O   GLU A 301     100.835 106.088 114.319  1.00  4.99              
ATOM   4838  N   LYS A 302     102.559 104.658 114.499  1.00  5.06              
ATOM   4839  H   LYS A 302     102.858 103.776 114.889  1.00  5.06              
ATOM   4840  CA  LYS A 302     103.538 105.426 113.725  1.00  5.06              
ATOM   4841  HA  LYS A 302     103.482 106.478 114.010  1.00  5.06              
ATOM   4842  CB  LYS A 302     104.946 104.896 114.081  1.00  5.06              
ATOM   4843  HB1 LYS A 302     105.692 105.463 113.520  1.00  5.06              
ATOM   4844  HB2 LYS A 302     105.017 103.850 113.774  1.00  5.06              
ATOM   4845  CG  LYS A 302     105.287 105.009 115.584  1.00  5.06              
ATOM   4846  HG1 LYS A 302     104.536 104.499 116.186  1.00  5.06              
ATOM   4847  HG2 LYS A 302     105.307 106.063 115.864  1.00  5.06              
ATOM   4848  CD  LYS A 302     106.651 104.375 115.883  1.00  5.06              
ATOM   4849  HD1 LYS A 302     107.392 104.836 115.237  1.00  5.06              
ATOM   4850  HD2 LYS A 302     106.602 103.316 115.648  1.00  5.06              
ATOM   4851  CE  LYS A 302     107.079 104.559 117.348  1.00  5.06              
ATOM   4852  HE1 LYS A 302     106.563 103.829 117.976  1.00  5.06              
ATOM   4853  HE2 LYS A 302     106.790 105.568 117.662  1.00  5.06              
ATOM   4854  NZ  LYS A 302     108.551 104.441 117.497  1.00  5.06              
ATOM   4855  HZ1 LYS A 302     108.859 104.510 118.451  1.00  5.06              
ATOM   4856  HZ2 LYS A 302     108.919 103.596 117.076  1.00  5.06              
ATOM   4857  HZ3 LYS A 302     108.992 105.222 117.002  1.00  5.06              
ATOM   4858  C   LYS A 302     103.273 105.370 112.214  1.00  5.06              
ATOM   4859  O   LYS A 302     104.169 105.642 111.424  1.00  5.06              
ATOM   4860  N   ALA A 303     102.048 104.997 111.825  1.00  4.96              
ATOM   4861  H   ALA A 303     101.372 104.807 112.549  1.00  4.96              
ATOM   4862  CA  ALA A 303     101.610 104.906 110.443  1.00  4.96              
ATOM   4863  HA  ALA A 303     102.471 105.056 109.787  1.00  4.96              
ATOM   4864  CB  ALA A 303     101.086 103.490 110.167  1.00  4.96              
ATOM   4865  HB1 ALA A 303     100.805 103.400 109.117  1.00  4.96              
ATOM   4866  HB2 ALA A 303     101.869 102.761 110.381  1.00  4.96              
ATOM   4867  HB3 ALA A 303     100.216 103.271 110.787  1.00  4.96              
ATOM   4868  C   ALA A 303     100.604 106.001 110.096  1.00  4.96              
ATOM   4869  O   ALA A 303     100.952 106.911 109.346  1.00  4.96              
ATOM   4870  N   SER A 304      99.391 105.962 110.665  1.00  5.01              
ATOM   4871  H   SER A 304      99.214 105.203 111.313  1.00  5.01              
ATOM   4872  CA  SER A 304      98.240 106.841 110.359  1.00  5.01              
ATOM   4873  HA  SER A 304      97.396 106.506 110.951  1.00  5.01              
ATOM   4874  CB  SER A 304      98.520 108.288 110.790  1.00  5.01              
ATOM   4875  HB1 SER A 304      97.621 108.886 110.636  1.00  5.01              
ATOM   4876  HB2 SER A 304      99.322 108.708 110.181  1.00  5.01              
ATOM   4877  OG  SER A 304      98.886 108.361 112.150  1.00  5.01              
ATOM   4878  HG  SER A 304      99.595 107.726 112.309  1.00  5.01              
ATOM   4879  C   SER A 304      97.732 106.860 108.910  1.00  5.01              
ATOM   4880  O   SER A 304      96.525 106.814 108.680  1.00  5.01              
ATOM   4881  N   ARG A 305      98.665 106.942 107.955  1.00  4.89              
ATOM   4882  H   ARG A 305      99.615 106.992 108.304  1.00  4.89              
ATOM   4883  CA  ARG A 305      98.532 107.014 106.496  1.00  4.89              
ATOM   4884  HA  ARG A 305      97.678 107.650 106.258  1.00  4.89              
ATOM   4885  CB  ARG A 305      99.833 107.667 105.966  1.00  4.89              
ATOM   4886  HB1 ARG A 305     100.644 106.938 106.037  1.00  4.89              
ATOM   4887  HB2 ARG A 305     100.081 108.489 106.641  1.00  4.89              
ATOM   4888  CG  ARG A 305      99.816 108.252 104.535  1.00  4.89              
ATOM   4889  HG1 ARG A 305      98.950 108.905 104.416  1.00  4.89              
ATOM   4890  HG2 ARG A 305      99.772 107.450 103.799  1.00  4.89              
ATOM   4891  CD  ARG A 305     101.109 109.071 104.338  1.00  4.89              
ATOM   4892  HD1 ARG A 305     101.962 108.423 104.527  1.00  4.89              
ATOM   4893  HD2 ARG A 305     101.133 109.845 105.109  1.00  4.89              
ATOM   4894  NE  ARG A 305     101.253 109.737 103.018  1.00  4.89              
ATOM   4895  HE  ARG A 305     100.852 110.658 102.948  1.00  4.89              
ATOM   4896  CZ  ARG A 305     102.024 109.349 102.011  1.00  4.89              
ATOM   4897  NH1 ARG A 305     102.395 110.196 101.092  1.00  4.89              
ATOM   4898 1HH1 ARG A 305     102.160 111.168 101.170  1.00  4.89              
ATOM   4899 2HH1 ARG A 305     103.005 109.890 100.357  1.00  4.89              
ATOM   4900  NH2 ARG A 305     102.451 108.127 101.874  1.00  4.89              
ATOM   4901 1HH2 ARG A 305     102.163 107.436 102.559  1.00  4.89              
ATOM   4902 2HH2 ARG A 305     103.049 107.860 101.113  1.00  4.89              
ATOM   4903  C   ARG A 305      98.246 105.660 105.838  1.00  4.89              
ATOM   4904  O   ARG A 305      98.151 105.593 104.616  1.00  4.89              
ATOM   4905  N   THR A 306      98.130 104.593 106.633  1.00  4.92              
ATOM   4906  H   THR A 306      98.228 104.721 107.628  1.00  4.92              
ATOM   4907  CA  THR A 306      97.622 103.283 106.218  1.00  4.92              
ATOM   4908  HA  THR A 306      98.242 102.930 105.395  1.00  4.92              
ATOM   4909  CB  THR A 306      97.666 102.231 107.338  1.00  4.92              
ATOM   4910  HB  THR A 306      96.745 101.656 107.302  1.00  4.92              
ATOM   4911  CG2 THR A 306      98.810 101.243 107.132  1.00  4.92              
ATOM   4912 1HG2 THR A 306      98.684 100.400 107.808  1.00  4.92              
ATOM   4913 2HG2 THR A 306      98.792 100.860 106.111  1.00  4.92              
ATOM   4914 3HG2 THR A 306      99.763 101.739 107.315  1.00  4.92              
ATOM   4915  OG1 THR A 306      97.797 102.800 108.629  1.00  4.92              
ATOM   4916  HG1 THR A 306      97.268 102.258 109.226  1.00  4.92              
ATOM   4917  C   THR A 306      96.182 103.392 105.705  1.00  4.92              
ATOM   4918  O   THR A 306      95.218 103.461 106.472  1.00  4.92              
ATOM   4919  N   HIS A 307      96.052 103.368 104.384  1.00  4.86              
ATOM   4920  H   HIS A 307      96.895 103.306 103.829  1.00  4.86              
ATOM   4921  CA  HIS A 307      94.776 103.331 103.682  1.00  4.86              
ATOM   4922  HA  HIS A 307      94.020 103.771 104.328  1.00  4.86              
ATOM   4923  CB  HIS A 307      94.851 104.202 102.418  1.00  4.86              
ATOM   4924  HB1 HIS A 307      93.972 104.003 101.804  1.00  4.86              
ATOM   4925  HB2 HIS A 307      95.737 103.937 101.841  1.00  4.86              
ATOM   4926  CG  HIS A 307      94.867 105.684 102.716  1.00  4.86              
ATOM   4927  ND1 HIS A 307      94.741 106.257 103.983  1.00  4.86              
ATOM   4928  CE1 HIS A 307      94.701 107.582 103.798  1.00  4.86              
ATOM   4929  HE1 HIS A 307      94.562 108.304 104.593  1.00  4.86              
ATOM   4930  NE2 HIS A 307      94.806 107.869 102.488  1.00  4.86
[truncated: 623,871 more chars]
