# Supplementary material for: Variation in selection constraints on teleost TLRs with emphasis on their repertoire in the Walking catfish, Clarias batrachus
Source: Sci Rep. 2020 Dec 7;10:21394. doi: 10.1038/s41598-020-78347-6 (PMC7721727; doi:10.1038/s41598-020-78347-6)
Supplement: Supplementary file 26 — Supplementary Information 26. [file 41598_2020_78347_MOESM26_ESM.zip › T2/struct/S503516_results/threading8.pdb]

Rank   :8 Template name:5d3iA0
REMARK :Column 1 -  30 present Atom & Residue records of query sequence.
REMARK :Column 31 - 54 present XYZ coordinates of query sequence obtained after threading alignment.
REMARK :Column 55 - 59 present residue number in Template
REMARK :Column 60 - 59 present residue name of Template
ATOM      1  CA  THR    27      45.032   2.791  -4.952    1 SER
ATOM      2  CA  CYS    28      43.353   4.812  -4.802    2 LEU
ATOM      3  CA  ASN    29      43.071   8.378  -4.295    3 SER
ATOM      4  CA  CYS    31      43.806  10.947  -1.926    4 CYS
ATOM      5  CA  ASP    32      43.493  14.357  -0.779    5 ASP
ATOM      6  CA  GLU    33      45.206  17.104   0.942    6 ALA
ATOM      7  CA  ASP    34      43.313  17.973   2.746    7 SER
ATOM      8  CA  HIS    35      41.851  15.892   3.774    8 GLY
ATOM      9  CA  VAL    36      40.098  14.973   1.983    9 VAL
ATOM     10  CA  CYS    37      39.102  12.444   0.045   10 CYS
ATOM     11  CA  ASN    38      39.391  10.709  -3.055   11 ASP
ATOM     12  CA  CYS    39      37.819   8.151  -4.678   12 GLY
ATOM     13  CA  ARG    40      36.482   7.567  -6.802   13 ARG
ATOM     14  CA  ALA    41      34.840   6.306  -9.754   14 SER
ATOM     15  CA  LYS    42      36.259   3.818  -9.836   15 ARG
ATOM     16  CA  ASN    43      37.029   0.298  -9.711   16 SER
ATOM     17  CA  LEU    44      35.964  -0.916  -7.509   17 PHE
ATOM     18  CA  HIS    45      34.735  -3.586  -5.546   18 THR
ATOM     19  CA  GLY    46      33.907  -3.856  -3.159   19 SER
ATOM     20  CA  VAL    47      33.907  -2.007  -0.067   20 ILE
ATOM     21  CA  PRO    48      36.832  -0.140   0.131   21 PRO
ATOM     22  CA  ILE    49      39.742  -1.140   2.011   22 SER
ATOM     23  CA  VAL    50      40.710   2.575   5.803   24 LEU
ATOM     24  CA  PRO    51      40.647   5.803   7.399   25 THR
ATOM     25  CA  ASP    52      40.441   7.790  10.497   26 ALA
ATOM     26  CA  ASP    53      40.999  10.287   9.882   27 ALA
ATOM     27  CA  VAL    54      39.924  10.970   7.608   28 MET
ATOM     28  CA  LEU    55      37.715  13.065   5.945   29 LYS
ATOM     29  CA  TYR    56      36.023  13.448   3.797   30 SER
ATOM     30  CA  LEU    57      34.530  11.246   1.487   31 LEU
ATOM     31  CA  ASP    58      34.427   9.892  -1.677   32 ASP
ATOM     32  CA  VAL    59      32.900   7.528  -3.394   33 LEU
ATOM     33  CA  SER    60      31.688   6.963  -5.752   34 SER
ATOM     34  CA  PHE    61      30.275   5.646  -8.841   35 PHE
ATOM     35  CA  ASN    62      31.080   2.874  -8.760   36 ASN
ATOM     36  CA  GLU    63      31.355  -0.702  -8.042   37 LYS
ATOM     37  CA  ILE    64      30.196  -1.920  -5.671   38 ILE
ATOM     38  CA  GLU    65      28.774  -4.456  -4.264   39 THR
ATOM     39  CA  SER    66      28.090  -5.498  -1.686   40 TYR
ATOM     40  CA  ILE    67      27.899  -4.293   1.699   41 ILE
ATOM     41  CA  THR    68      29.494  -4.517   4.732   42 GLY
ATOM     42  CA  GLN    69      29.392  -4.904   8.412   43 HIS
ATOM     43  CA  ARG    70      31.712  -3.634   9.638   44 GLY
ATOM     44  CA  ASP    71      33.034  -2.216   7.592   45 ASP
ATOM     45  CA  LEU    72      32.969   0.565   7.281   46 LEU
ATOM     46  CA  THR    73      33.692   1.476   9.752   47 ARG
ATOM     47  CA  CYS    74      36.081   2.557  10.635   48 ALA
ATOM     48  CA  TYR    75      36.315   5.220   9.688   49 CYS
ATOM     49  CA  ALA    76      35.435   7.398  11.586   50 ALA
ATOM     50  CA  GLU    77      35.229  10.107  11.699   51 ASN
ATOM     51  CA  LEU    78      34.129  10.954   9.345   52 LEU
ATOM     52  CA  ARG    79      32.521  13.214   7.174   53 GLN
ATOM     53  CA  THR    80      31.249  13.554   4.795   54 VAL
ATOM     54  CA  LEU    81      29.619  11.377   2.615   55 LEU
ATOM     55  CA  LYS    82      29.482   9.792  -0.309   56 ILE
ATOM     56  CA  LEU    83      27.891   7.522  -2.278   57 LEU
ATOM     57  CA  GLN    84      26.956   7.132  -4.605   58 LYS
ATOM     58  CA  LYS    85      25.591   5.832  -7.604   59 SER
ATOM     59  CA  ASN    86      26.632   3.089  -7.421   60 SER
ATOM     60  CA  LYS    87      26.701  -0.485  -7.246   61 ARG
ATOM     61  CA  LEU    88      25.110  -1.264  -5.119   62 ILE
ATOM     62  CA  ARG    89      23.318  -3.539  -3.200   63 ASN
ATOM     63  CA  THR    90      22.848  -4.692  -0.795   64 THR
ATOM     64  CA  ILE    91      22.935  -3.840   2.637   65 ILE
ATOM     65  CA  HIS    92      24.109  -3.977   5.897   66 GLU
ATOM     66  CA  LYS    93      22.196  -3.600   8.916   67 GLY
ATOM     67  CA  GLU    94      23.500  -2.150  11.045   68 ASP
ATOM     68  CA  ALA    95      25.605  -0.893   9.786   69 ALA
ATOM     69  CA  PHE    96      26.335   1.817   9.628   70 PHE
ATOM     70  CA  HIS    97      26.964   2.626  12.202   71 TYR
ATOM     71  CA  SER    98      29.189   4.002  13.433   72 SER
ATOM     72  CA  GLN    99      29.261   6.462  12.180   73 LEU
ATOM     73  CA  SER   100      28.694   8.981  13.341   74 GLY
ATOM     74  CA  LYS   101      29.295  11.607  12.851   75 SER
ATOM     75  CA  LEU   102      28.687  12.142  10.329   76 LEU
ATOM     76  CA  GLU   103      27.356  14.139   7.763   77 GLU
ATOM     77  CA  GLU   104      26.350  14.289   5.263   78 HIS
ATOM     78  CA  LEU   105      24.760  12.043   3.165   79 LEU
ATOM     79  CA  ASP   106      24.618  10.214   0.346   80 ASP
ATOM     80  CA  LEU   107      22.899   8.012  -1.470   81 LEU
ATOM     81  CA  SER   108      21.838   7.564  -3.902   82 SER
ATOM     82  CA  PHE   109      20.677   6.210  -7.072   83 ASP
ATOM     83  CA  ASN   110      21.269   3.461  -6.741   84 ASN
ATOM     84  CA  ASN   111      20.966  -0.055  -5.967   85 HIS
ATOM     85  CA  LEU   112      19.229  -0.717  -3.995   86 LEU
ATOM     86  CA  LYS   113      16.530  -2.394  -2.783   87 SER
ATOM     87  CA  ASN   114      15.044  -2.517  -0.551   88 SER
ATOM     88  CA  ILE   115      14.485  -0.775   2.520   89 LEU
ATOM     89  CA  SER   116      16.108  -0.108   5.674   90 SER
ATOM     90  CA  CYS   117      15.425   0.904   8.953   91 SER
ATOM     91  CA  GLN   118      17.365   0.876  10.849   92 SER
ATOM     92  CA  TRP   119      19.763   1.753   9.747   93 TRP
ATOM     93  CA  PHE   120      19.861   4.643   9.699   94 PHE
ATOM     94  CA  SER   121      19.640   5.518  12.352   95 GLY
ATOM     95  CA  ASN   122      22.103   6.121  13.926   96 PRO
ATOM     96  CA  LEU   123      22.980   8.463  12.716   97 LEU
ATOM     97  CA  ARG   124      22.924  11.237  13.730   98 SER
ATOM     98  CA  SER   125      23.825  13.750  13.069   99 SER
ATOM     99  CA  LEU   126      23.278  14.092  10.397  100 LEU
ATOM    100  CA  LYS   127      22.527  15.898   7.456  101 LYS
ATOM    101  CA  HIS   128      21.870  15.924   4.757  102 TYR
ATOM    102  CA  LEU   129      20.175  13.645   2.747  103 LEU
ATOM    103  CA  ASN   130      19.926  11.191   0.345  104 ASN
ATOM    104  CA  ILE   131      17.950   8.871  -1.196  105 LEU
ATOM    105  CA  LEU   132      16.845   8.242  -3.463  106 MET
ATOM    106  CA  GLY   133      16.018   6.809  -6.706  107 GLY
ATOM    107  CA  ASN   134      16.286   4.129  -6.263  108 ASN
ATOM    108  CA  GLN   135      15.050   0.791  -6.496  109 PRO
ATOM    109  CA  TYR   136      12.958   0.357  -4.484  110 TYR
ATOM    110  CA  THR   137       9.755  -0.389  -3.051  111 GLN
ATOM    111  CA  THR   138       8.446   0.872  -1.045  112 THR
ATOM    112  CA  LEU   139       9.097   2.936   1.878  113 LEU
ATOM    113  CA  GLY   140       9.431   1.268   3.843  114 GLY
ATOM    114  CA  SER   141       8.218  -0.686   6.692  115 VAL
ATOM    115  CA  ILE   142       8.838   0.531   8.934  116 THR
ATOM    116  CA  ALA   143       9.529   3.678  10.425  117 SER
ATOM    117  CA  LEU   144      11.989   5.662   8.963  118 LEU
ATOM    118  CA  PHE   147      13.348   8.048   9.468  119 PHE
ATOM    119  CA  VAL   148      12.923   9.225  12.177  120 PRO
ATOM    120  CA  GLU   149      15.060  10.045  13.935  121 ASN
ATOM    121  CA  ASN   150      16.866  11.644  12.654  122 LEU
ATOM    122  CA  PRO   151      17.361  14.460  13.376  123 THR
ATOM    123  CA  ALA   152      18.636  16.727  12.364  124 ASN
ATOM    124  CA  LEU   153      18.226  16.828   9.656  125 LEU
ATOM    125  CA  ARG   154      17.894  18.418   6.501  126 GLN
ATOM    126  CA  THR   155      17.531  18.202   3.855  127 THR
ATOM    127  CA  LEU   156      15.856  15.874   1.904  128 LEU
ATOM    128  CA  GLN   157      15.513  13.148  -0.275  129 ARG
ATOM    129  CA  PHE   158      13.502  10.946  -2.036  130 ILE
ATOM    130  CA  GLY   159      11.959   8.013  -3.582  131 GLY
ATOM    131  CA  ASN   160      10.887   6.079 -10.526  133 VAL
ATOM    132  CA  LEU   161       9.444   3.794 -11.442  134 GLU
ATOM    133  CA  TRP   162       8.630   1.852  -9.413  135 THR
ATOM    134  CA  ILE   163       8.091   2.782  -6.736  136 PHE
ATOM    135  CA  LYS   164       5.307   2.908  -4.908  137 SER
ATOM    136  CA  ASP   165       3.613   3.581  -2.671  138 GLU
ATOM    137  CA  VAL   166       2.609   5.810  -0.006  139 ILE
ATOM    138  CA  LYS   167       2.780   6.296   3.395  140 ARG
ATOM    139  CA  GLN   168       1.504   7.316   6.641  141 ARG
ATOM    140  CA  ASN   169       3.555   7.081   8.578  142 ILE
ATOM    141  CA  LEU   170       5.895   7.216   7.194  143 ASP
ATOM    142  CA  LEU   171       7.166   9.743   6.978  144 PHE
ATOM    143  CA  ARG   172       7.428  10.414   9.600  145 ALA
ATOM    144  CA  ASN   173       8.559  12.120  12.505  146 GLY
ATOM    145  CA  ILE   174       9.956  14.168  11.206  147 LEU
ATOM    146  CA  ARG   175      10.235  17.656  11.234  148 THR
ATOM    147  CA  GLN   176      11.098  20.113  10.104  149 SER
ATOM    148  CA  LEU   177      12.189  20.856   6.790  150 LEU
ATOM    149  CA  ASP   178      14.388  21.842   4.158  151 ASN
ATOM    150  CA  GLU   179      14.394  21.187   1.537  152 GLU
ATOM    151  CA  LEU   180      12.452  18.824  -0.076  153 LEU
ATOM    152  CA  THR   181      12.078  16.080  -1.995  154 GLU
ATOM    153  CA  PHE   182       9.959  14.051  -3.792  155 ILE
ATOM    154  CA  VAL   183       9.585  11.268  -5.663  156 LYS
ATOM    155  CA  GLY   184       7.034   9.894  -7.272  157 ALA
ATOM    156  CA  GLY   185       5.780   8.657  -9.512  158 LEU
ATOM    157  CA  VAL   186       4.569   6.339 -10.025  159 SER
ATOM    158  CA  LEU   187       2.736   5.994  -8.028  160 LEU
ATOM    159  CA  ARG   188       0.306   4.340  -6.000  161 ARG
ATOM    160  CA  SER   189      -1.221   4.492  -3.726  162 ASN
ATOM    161  CA  TYR   190      -1.910   6.874  -1.196  163 TYR
ATOM    162  CA  GLU   191      -1.633   7.622   2.128  164 GLN
ATOM    163  CA  ASN   192      -3.963   9.395   3.959  165 SER
ATOM    164  CA  GLN   196      -3.257  12.491   5.526  166 GLN
ATOM    165  CA  THR   197      -0.581  12.098   5.747  167 SER
ATOM    166  CA  ILE   198       1.551  13.833   4.772  168 LEU
ATOM    167  CA  GLN   199       1.011  15.975   6.279  169 LYS
ATOM    168  CA  PRO   200       2.179  16.117   8.833  170 SER
ATOM    169  CA  ILE   201       4.673  17.362   8.632  171 ILE
ATOM    170  CA  ARG   202       6.017  20.347   9.578  172 ARG
ATOM    171  CA  ALA   203       9.110  19.084  -4.116  178 THR
ATOM    172  CA  VAL   204       7.275  17.320  -6.371  179 LEU
ATOM    173  CA  SER   205       6.812  14.316  -8.084  180 HIS
ATOM    174  CA  VAL   206       4.443  13.293 -10.075  181 LEU
ATOM    175  CA  SER   207       2.423  11.270 -12.096  182 SER
ATOM    176  CA  LEU   208      -0.213  11.234 -12.708  183 GLU
ATOM    177  CA  SER   209      -3.301  12.939 -11.833  184 SER
ATOM    178  CA  ARG   210      -4.790  11.951  -9.812  185 ALA
ATOM    179  CA  LEU   211      -4.156  11.773  -6.957  186 PHE
ATOM    180  CA  VAL   219      -3.603  14.408  -6.303  187 LEU
ATOM    181  CA  SER   220      -5.317  16.353  -5.002  188 LEU
ATOM    182  CA  LYS   221      -5.567  15.270  -2.369  189 GLU
ATOM    183  CA  ILE   222      -2.934  15.280  -1.466  190 ILE
ATOM    184  CA  LEU   223      -2.258  18.010  -1.747  191 PHE
ATOM    185  CA  ARG   224      -3.964  19.213   0.178  192 ALA
ATOM    186  CA  ASP   225      -2.695  18.371   2.468  193 ASP
ATOM    187  CA  VAL   226      -0.377  19.828   2.544  194 ILE
ATOM    188  CA  SER   227      -0.747  22.578   2.737  195 LEU
ATOM    189  CA  HIS   228      -0.052  24.181   4.932  196 SER
ATOM    190  CA  PRO   229       2.668  23.904   5.261  197 SER
ATOM    191  CA  GLU   230       4.404  23.793   2.914  198 VAL
ATOM    192  CA  THR   231       6.351  26.088   1.082  199 ARG
ATOM    193  CA  SER   232       7.180  26.454  -1.438  200 TYR
ATOM    194  CA  LEU   233       6.003  24.860  -4.126  201 LEU
ATOM    195  CA  THR   234       6.520  22.330  -6.473  202 GLU
ATOM    196  CA  ILE   235       5.496  20.714  -9.354  203 LEU
ATOM    197  CA  ARG   236       6.095  17.870 -11.206  204 ARG
ATOM    198  CA  ASP   237       5.980  16.350 -14.454  205 ASP
ATOM    199  CA  VAL   238       3.202  15.759 -14.490  206 THR
ATOM    200  CA  SER   239       0.077  14.530 -15.623  207 ASN
ATOM    201  CA  LEU   240      -2.528  16.463 -16.099  208 LEU
ATOM    202  CA  GLU   241      -4.935  16.518 -17.415  209 ALA
ATOM    203  CA  THR   242      -7.304  15.284 -16.766  210 ARG
ATOM    204  CA  GLN   243      -7.902  16.355 -14.340  211 PHE
ATOM    205  CA  GLU   244      -9.945  17.486 -11.689  212 GLN
ATOM    206  CA  LEU   245     -11.557  19.789  -9.629  213 PHE
ATOM    207  CA  LEU   246     -12.495  20.096  -6.116  214 SER
ATOM    208  CA  GLU   247     -13.908  21.180  -3.091  215 PRO
ATOM    209  CA  PRO   248     -11.719  21.822  -0.371  216 LEU
ATOM    210  CA  LEU   249     -10.839  21.112   3.072  217 PRO
ATOM    211  CA  LYS   250     -11.153  24.009   4.761  218 VAL
ATOM    212  CA  GLU   251      -8.905  25.798   6.734  219 ASP
ATOM    213  CA  VAL   252      -7.238  26.944   9.807  220 GLU
ATOM    214  CA  ARG   253      -4.934  29.017   9.700  221 VAL
ATOM    215  CA  GLU   254      -3.283  31.036   7.116  222 SER
ATOM    216  CA  GLY   255      -1.858  29.807   4.069  223 SER
ATOM    217  CA  GLY   256       1.653  29.400   3.631  224 PRO
ATOM    218  CA  THR   257       2.720  29.411   1.201  225 MET
ATOM    219  CA  ARG   258       4.464  30.763  -1.435  226 LYS
ATOM    220  CA  SER   259       5.406  30.465  -3.975  227 LYS
ATOM    221  CA  LEU   260       4.534  28.616  -6.876  228 LEU
ATOM    222  CA  THR   261       4.931  26.042  -9.116  229 ALA
ATOM    223  CA  PHE   262       4.675  24.386 -12.295  230 PHE
ATOM    224  CA  GLN   263       5.833  21.631 -14.032  231 ARG
ATOM    225  CA  ASN   264       6.327  20.105 -17.095  232 GLY
ATOM    226  CA  ILE   265       3.683  19.450 -17.415  233 SER
ATOM    227  CA  ILE   266       0.374  18.448 -18.486  234 VAL
ATOM    228  CA  THR   267      -2.325  20.112 -19.827  235 LEU
ATOM    229  CA  THR   268      -5.790  21.073 -20.203  236 THR
ATOM    230  CA  ASP   269      -8.152  23.378 -21.528  237 ASP
ATOM    231  CA  GLU   270     -10.287  23.267 -19.877  238 GLU
ATOM    232  CA  ALA   271      -9.432  21.872 -17.529  239 SER
ATOM    233  CA  VAL   272      -7.424  23.561 -16.740  240 PHE
ATOM    234  CA  SER   273      -8.742  25.680 -15.754  241 ASN
ATOM    235  CA  ARG   274      -9.861  24.500 -13.515  242 GLU
ATOM    236  CA  LEU   275      -7.607  24.041 -11.944  243 LEU
ATOM    237  CA  LEU   276      -6.888  26.672 -11.233  244 LEU
ATOM    238  CA  GLU   277      -8.778  27.199  -9.305  245 LYS
ATOM    239  CA  VAL   278      -7.701  26.317  -7.019  246 LEU
ATOM    240  CA  LEU   279      -6.258  28.332  -6.045  247 LEU
ATOM    241  CA  ASP   280      -7.599  29.788  -4.087  248 ARG
ATOM    242  CA  GLY   281      -6.881  28.635  -1.759  249 TYR
ATOM    243  CA  SER   282      -4.257  29.200  -1.407  250 ILE
ATOM    244  CA  SER   285      -3.614  31.939  -0.709  251 LEU
ATOM    245  CA  TYR   286      -1.419  33.641  -0.465  252 GLU
ATOM    246  CA  ILE   287       0.129  33.298  -2.640  253 LEU
ATOM    247  CA  GLY   288       2.527  34.277  -4.941  254 SER
ATOM    248  CA  LEU   289      -9.074  21.350 -28.381  266 LEU
ATOM    249  CA  GLU   290     -10.054  24.807 -28.777  267 GLY
ATOM    250  CA  ASP   291     -12.358  25.507 -27.427  268 ASP
ATOM    251  CA  ILE   292     -14.566  25.822 -24.672  269 PHE
ATOM    252  CA  ARG   293     -16.483  27.120 -23.286  270 ASN
ATOM    253  CA  LEU   294     -18.033  27.901 -20.638  271 PRO
ATOM    254  CA  ILE   295     -20.269  28.690 -17.825  272 SER
ATOM    255  CA  GLY   296     -20.320  31.903 -16.139  273 GLU
ATOM    256  CA  GLN   297     -19.662  31.423 -13.609  274 SER
ATOM    257  CA  GLY   298     -18.067  29.153 -13.105  275 ASP
ATOM    258  CA  TRP   299     -15.768  30.167 -14.001  276 VAL
ATOM    259  CA  TRP   300     -12.510  31.360 -13.351  277 VAL
ATOM    260  CA  GLU   301     -11.457  34.504 -12.508  278 SER
ATOM    261  CA  LYS   302      -9.863  36.022 -11.078  279 GLU
ATOM    262  CA  ALA   303      -6.571  36.453  -9.799  280 LEU
ATOM    263  CA  SER   304      -5.506  36.609  -7.409  281 GLY
ATOM    264  CA  ARG   305      -2.828  37.538  -5.263  282 LYS
ATOM    265  CA  LEU   311      -0.812  37.145  -7.007  283 VAL
ATOM    266  CA  HIS   312       1.954  38.210  -8.687  284 GLU
ATOM    267  CA  THR   313       3.903  37.708 -10.418  285 THR
ATOM    268  CA  ILE   314       4.392  35.872 -13.332  286 VAL
ATOM    269  CA  HIS   315       5.566  33.151 -15.049  287 THR
ATOM    270  CA  VAL   316       6.389  31.673 -18.030  288 ILE
ATOM    271  CA  ARG   317       7.665  28.995 -19.898  289 ARG
ATOM    272  CA  ASN   318       8.630  27.339 -22.832  290 ARG
ATOM    273  CA  ILE   319       5.984  26.487 -23.851  291 LEU
ATOM    274  CA  GLU   320       3.590  24.401 -25.259  292 HIS
ATOM    275  CA  ILE   321       1.147  24.582 -27.717  293 ILE
ATOM    276  CA  GLN   322      -0.600  22.645 -29.459  294 PRO
ATOM    277  CA  GLY   323      -2.944  22.788 -30.988  295 GLN
ATOM    278  CA  PHE   324      -3.894  25.474 -31.569  296 PHE
ATOM    279  CA  PHE   325      -6.409  26.695 -32.562  297 TYR
ATOM    280  CA  LYS   326      -9.426  26.672 -32.602  298 LEU
ATOM    281  CA  PHE   327      -9.747  28.291 -30.507  299 PHE
ATOM    282  CA  SER   328     -10.846  31.375 -29.175  300 TYR
ATOM    283  CA  SER   329     -11.907  33.311 -27.370  301 ASP
ATOM    284  CA  MET   330     -10.250  35.460 -25.681  302 LEU
ATOM    285  CA  LEU   331     -10.641  37.041 -23.369  303 SER
ATOM    286  CA  GLN   332     -10.797  35.739 -20.734  304 THR
ATOM    287  CA  LEU   333      -8.312  35.516 -19.884  305 VAL
ATOM    288  CA  ALA   334      -7.633  38.115 -19.594  306 TYR
ATOM    289  CA  PHE   335      -8.588  39.142 -17.161  307 SER
ATOM    290  CA  LEU   336      -7.115  37.577 -15.581  308 LEU
ATOM    291  CA  LEU   337      -4.438  38.276 -15.807  309 LEU
ATOM    292  CA  LYS   338      -4.522  40.901 -15.146  310 GLU
ATOM    293  CA  HIS   339      -3.680  42.369 -12.757  311 LYS
ATOM    294  CA  LEU   340      -1.002  41.832 -12.720  312 VAL
ATOM    295  CA  THR   341       2.508  42.160 -12.434  313 LYS
ATOM    296  CA  LYS   342       4.943  41.153 -13.451  314 ARG
ATOM    297  CA  ILE   343       5.918  39.290 -16.227  315 ILE
ATOM    298  CA  SER   344       6.906  36.432 -18.028  316 THR
ATOM    299  CA  VAL   345       7.648  34.860 -21.026  317 VAL
ATOM    300  CA  ILE   346       9.157  32.507 -22.472  318 GLU
ATOM    301  CA  ASN   347      10.836  30.946 -25.230  319 ASN
ATOM    302  CA  CYS   348       8.502  29.939 -26.668  320 SER
ATOM    303  CA  THR   349       7.322  30.153 -29.180  321 LYS
ATOM    304  CA  VAL   350       6.201  32.751 -29.677  322 VAL
ATOM    305  CA  PHE   351       4.773  35.291 -31.586  323 PHE
ATOM    306  CA  VAL   352       3.286  37.431 -31.609  324 LEU
ATOM    307  CA  ILE   353       1.648  39.816 -29.559  325 VAL
ATOM    308  CA  PRO   354      -1.311  40.670 -29.077  326 PRO
ATOM    309  CA  CYS   355      -2.574  43.954 -29.629  327 CYS
ATOM    310  CA  LEU   356      -4.914  44.961 -28.216  328 SER
ATOM    311  CA  THR   357      -4.830  43.200 -26.141  329 PHE
ATOM    312  CA  SER   358      -2.370  43.769 -25.053  330 SER
ATOM    313  CA  CYS   359      -2.897  46.336 -24.114  331 GLN
ATOM    314  CA  PHE   360      -4.475  45.849 -21.956  332 HIS
ATOM    315  CA  LEU   361      -2.825  44.983 -19.944  333 LEU
ATOM    316  CA  GLU   362      -2.235  46.700 -17.632  334 LYS
ATOM    317  CA  LYS   363      -0.756  46.892 -15.240  335 SER
ATOM    318  CA  VAL   364       1.686  45.720 -15.648  336 LEU
ATOM    319  CA  GLU   365       5.195  45.549 -15.319  337 GLU
ATOM    320  CA  TYR   366       7.545  44.302 -15.986  338 PHE
ATOM    321  CA  LEU   367       8.562  42.518 -18.781  339 LEU
ATOM    322  CA  ASP   368       9.340  39.673 -20.524  340 ASP
ATOM    323  CA  LEU   369      10.235  38.325 -23.495  341 LEU
ATOM    324  CA  SER   370      12.025  36.498 -24.632  342 SER
ATOM    325  CA  GLN   371      13.723  34.431 -27.068  343 GLU
ATOM    326  CA  ASN   372      11.721  34.060 -29.116  344 ASN
ATOM    327  CA  LEU   373       9.382  34.736 -31.809  345 LEU
ATOM    328  CA  LEU   374       9.286  37.417 -32.613  346 MET
ATOM    329  CA  SER   375       8.901  40.168 -34.800  347 VAL
ATOM    330  CA  ASP   376       9.463  43.347 -36.288  348 GLU
ATOM    331  CA  ILE   377       7.170  44.204 -37.817  349 GLU
ATOM    332  CA  THR   378       5.002  42.850 -36.529  350 TYR
ATOM    333  CA  MET   379       5.504  43.562 -33.921  351 LEU
ATOM    334  CA  GLN   380       4.860  46.205 -33.890  352 LYS
ATOM    335  CA  GLU   381       2.158  46.272 -33.571  353 ASN
ATOM    336  CA  SER   382       1.893  44.984 -31.159  354 SER
ATOM    337  CA  LEU   383       3.186  46.723 -29.389  355 ALA
ATOM    338  CA  CYS   384       1.495  48.889 -29.407  356 CYS
ATOM    339  CA  ASN   385      -0.315  52.056 -29.470  357 LYS
ATOM    340  CA  SER   388      -0.702  52.699 -26.331  358 GLY
ATOM    341  CA  LYS   389      -0.154  50.359 -25.173  359 ALA
ATOM    342  CA  MET   390       1.186  48.154 -22.659  360 TRP
ATOM    343  CA  ARG   391       1.434  50.194 -20.450  361 PRO
ATOM    344  CA  ASN   392       2.694  50.746 -17.870  362 SER
ATOM    345  CA  ILE   393       5.154  49.490 -18.197  363 LEU
ATOM    346  CA  ASN   394       8.560  48.820 -17.503  364 GLN
ATOM    347  CA  THR   395      10.860  47.381 -17.982  365 THR
ATOM    348  CA  LEU   396      11.894  45.634 -20.789  366 LEU
ATOM    349  CA  ASN   397      12.473  42.690 -22.485  367 VAL
ATOM    350  CA  VAL   398      13.675  41.416 -25.396  368 LEU
ATOM    351  CA  SER   399      15.339  39.476 -26.430  369 SER
ATOM    352  CA  HIS   400      17.094  37.259 -28.647  370 GLN
ATOM    353  CA  ASN   401      15.137  37.069 -30.866  371 ASN
ATOM    354  CA  SER   402      13.399  37.661 -33.965  372 HIS
ATOM    355  CA  LEU   403      14.088  40.113 -34.904  373 LEU
ATOM    356  CA  LYS   404      15.130  42.700 -37.093  374 ARG
ATOM    357  CA  SER   405      15.753  45.319 -37.631  375 SER
ATOM    358  CA  LEU   406      17.157  48.066 -35.956  376 MET
ATOM    359  CA  GLN   407      16.515  50.812 -36.072  377 GLN
ATOM    360  CA  LEU   408      13.743  50.988 -36.872  378 LYS
ATOM    361  CA  MET   409      12.626  49.570 -34.816  379 THR
ATOM    362  CA  SER   410      13.184  51.053 -32.394  380 GLY
ATOM    363  CA  HIS   411      11.641  53.227 -32.899  381 GLU
ATOM    364  CA  LEU   412       9.148  52.008 -32.960  382 ILE
ATOM    365  CA  VAL   413       8.912  51.224 -30.281  383 LEU
ATOM    366  CA  THR   414       8.509  53.612 -29.035  384 LEU
ATOM    367  CA  GLY   415       6.078  54.100 -27.961  385 THR
ATOM    368  CA  LEU   416       6.088  53.224 -25.433  386 LEU
ATOM    369  CA  ASP   417       6.307  54.931 -22.749  387 LYS
ATOM    370  CA  ARG   418       7.385  54.691 -20.130  388 ASN
ATOM    371  CA  LEU   419       9.503  52.904 -20.296  389 LEU
ATOM    372  CA  THR   420      12.599  51.751 -19.238  390 THR
ATOM    373  CA  SER   421      14.712  50.015 -19.486  391 SER
ATOM    374  CA  LEU   422      16.186  48.051 -22.029  392 LEU
ATOM    375  CA  ASP   423      16.557  45.026 -23.773  393 ASP
ATOM    376  CA  MET   424      17.841  43.703 -26.542  394 ILE
ATOM    377  CA  SER   425      19.451  41.785 -27.453  395 SER
ATOM    378  CA  HIS   426      21.162  39.105 -29.180  396 ARG
ATOM    379  CA  ASN   427      19.863  39.290 -31.617  397 ASN
ATOM    380  CA  ASN   428      19.675  39.484 -35.107  398 THR
ATOM    381  CA  PHE   429      20.786  42.203 -36.420  399 PHE
ATOM    382  CA  VAL   430      20.650  44.675 -39.026  400 HIS
ATOM    383  CA  LYS   431      23.041  46.948 -40.402  401 PRO
ATOM    384  CA  MET   432      23.202  49.814 -38.278  402 MET
ATOM    385  CA  PRO   433      21.681  53.095 -38.460  403 PRO
ATOM    386  CA  GLN   434      22.477  56.670 -38.660  404 ASP
ATOM    387  CA  SER   435      20.669  58.169 -37.311  405 SER
ATOM    388  CA  CYS   436      18.276  57.736 -34.772  406 CYS
ATOM    389  CA  SER   437      15.283  57.014 -32.904  407 GLN
ATOM    390  CA  TRP   438      14.427  56.711 -29.523  408 TRP
ATOM    391  CA  PRO   439      12.904  55.467 -26.429  409 PRO
ATOM    392  CA  ALA   440      12.433  58.043 -24.069  410 GLU
ATOM    393  CA  SER   441      13.213  57.665 -21.375  411 LYS
ATOM    394  CA  LEU   442      14.960  55.554 -21.497  412 MET
ATOM    395  CA  ARG   443      17.695  53.990 -20.179  413 ARG
ATOM    396  CA  PHE   444      19.253  51.804 -20.092  414 PHE
ATOM    397  CA  MET   445      20.697  49.499 -22.265  415 LEU
ATOM    398  CA  ASN   446      20.970  46.530 -24.133  416 ASN
ATOM    399  CA  LEU   447      22.961  45.217 -26.523  417 LEU
ATOM    400  CA  SER   448      24.283  42.995 -27.170  418 SER
ATOM    401  CA  THR   449      25.802  40.367 -29.017  419 SER
ATOM    402  CA  THR   450      24.771  40.994 -31.726  420 THR
ATOM    403  CA  LYS   451      25.904  41.107 -34.016  421 GLY
ATOM    404  CA  LEU   452      26.997  43.520 -34.948  422 ILE
ATOM    405  CA  HIS   453      29.208  45.833 -36.590  423 ARG
ATOM    406  CA  ARG   454      29.965  48.415 -36.363  424 VAL
ATOM    407  CA  VAL   455      29.294  51.236 -34.244  425 VAL
ATOM    408  CA  THR   456      26.872  53.698 -34.131  426 LYS
ATOM    409  CA  PRO   457      25.511  57.098 -33.999  427 THR
ATOM    410  CA  CYS   458      22.901  56.380 -33.489  428 CYS
ATOM    411  CA  LEU   459      22.349  55.247 -31.150  429 ILE
ATOM    412  CA  PRO   460      21.149  56.474 -28.145  430 PRO
ATOM    413  CA  LEU   461      22.075  59.306 -26.050  431 GLN
ATOM    414  CA  SER   462      21.132  59.164 -23.589  432 THR
ATOM    415  CA  LEU   463      21.631  56.908 -22.331  433 LEU
ATOM    416  CA  THR   464      22.805  54.855 -19.638  434 GLU
ATOM    417  CA  ALA   465      23.803  52.427 -19.101  435 VAL
ATOM    418  CA  LEU   466      25.394  50.176 -21.206  436 LEU
ATOM    419  CA  ASP   467      25.607  47.377 -23.292  437 ASP
ATOM    420  CA  LEU   468      27.563  45.931 -25.540  438 VAL
ATOM    421  CA  SER   469      28.781  43.623 -26.238  439 SER
ATOM    422  CA  GLN   470      30.287  40.589 -27.590  440 ASN
ATOM    423  CA  ASN   471      30.322  40.998 -30.415  441 ASN
ATOM    424  CA  PHE   472      31.268  42.459 -33.576  442 ASN
ATOM    425  CA  LEU   473      33.020  44.652 -33.355  443 LEU
ATOM    426  CA  THR   474      35.509  47.054 -34.171  444 ASP
ATOM    427  CA  GLU   475      36.311  49.310 -33.128  445 SER
ATOM    428  CA  PHE   476      35.362  52.011 -30.856  446 PHE
ATOM    429  CA  HIS   477      33.678  54.908 -30.758  447 SER
ATOM    430  CA  LEU   478      31.652  56.462 -29.800  448 LEU
ATOM    431  CA  HIS   479      30.078  59.128 -28.220  449 PHE
ATOM    432  CA  LEU   480      28.966  59.209 -25.033  450 LEU
ATOM    433  CA  PRO   481      27.770  60.898 -22.668  451 PRO
ATOM    434  CA  ASN   482      26.402  60.253 -20.188  452 ARG
ATOM    435  CA  LEU   483      27.029  57.667 -19.565  453 LEU
ATOM    436  CA  ALA   484      27.683  54.965 -17.389  454 GLN
ATOM    437  CA  GLU   485      28.422  52.313 -17.197  455 GLU
ATOM    438  CA  LEU   486      30.057  50.075 -19.340  456 LEU
ATOM    439  CA  TRP   487      29.941  47.347 -21.490  457 TYR
ATOM    440  CA  LEU   488      31.842  45.476 -23.450  458 ILE
ATOM    441  CA  THR   489      33.105  43.133 -24.161  459 SER
ATOM    442  CA  GLY   490      34.656  40.383 -25.949  460 ARG
ATOM    443  CA  ASN   491      35.097  41.320 -28.649  461 ASN
ATOM    444  CA  ARG   492      36.659  43.248 -31.266  462 LYS
ATOM    445  CA  ILE   493      38.486  45.243 -30.395  463 LEU
ATOM    446  CA  LEU   494      41.498  47.021 -30.282  464 LYS
ATOM    447  CA  SER   495      42.582  48.856 -28.814  465 THR
ATOM    448  CA  LEU   496      42.031  50.475 -25.722  466 LEU
ATOM    449  CA  PRO   497      39.111  52.296 -25.313  467 PRO
ATOM    450  CA  GLU   498      38.780  55.902 -25.686  468 ASP
ATOM    451  CA  GLY   499      38.836  58.014 -22.875  469 ALA
ATOM    452  CA  GLY   500      37.459  60.448 -22.745  470 SER
ATOM    453  CA  HIS   501      35.061  59.990 -23.992  471 LEU
ATOM    454  CA  PHE   502      33.475  59.023 -22.209  472 PHE
ATOM    455  CA  PRO   503      32.970  60.682 -19.605  473 PRO
ATOM    456  CA  SER   504      32.000  60.036 -17.061  474 VAL
ATOM    457  CA  LEU   505      32.208  57.236 -16.553  475 LEU
ATOM    458  CA  ARG   506      31.889  54.195 -14.726  476 LEU
ATOM    459  CA  MET   507      32.240  51.407 -14.722  477 VAL
ATOM    460  CA  LEU   508      33.997  49.124 -16.770  478 MET
ATOM    461  CA  PHE   509      34.074  46.455 -18.973  479 LYS
ATOM    462  CA  ILE   510      36.141  44.558 -20.819  480 ILE
ATOM    463  CA  GLN   511      37.160  42.032 -21.788  481 ARG
ATOM    464  CA  SER   512      38.344  39.109 -23.589  482 GLU
ATOM    465  CA  ASN   513      39.098  40.452 -26.086  483 ASN
ATOM    466  CA  THR   514      41.206  42.433 -28.032  484 ALA
ATOM    467  CA  LEU   515      43.263  43.971 -26.989  485 VAL
ATOM    468  CA  ASN   516      46.570  44.817 -25.899  486 SER
ATOM    469  CA  MET   517      48.475  46.328 -24.623  487 THR
ATOM    470  CA  PHE   518      48.464  48.634 -21.814  488 PHE
ATOM    471  CA  ASN   519      48.888  51.606 -20.895  489 SER
ATOM    472  CA  LYS   520      49.868  53.880 -18.212  490 LYS
ATOM    473  CA  SER   521      48.843  56.394 -18.576  491 ASP
ATOM    474  CA  ASP   522      46.381  56.380 -20.141  492 GLN
ATOM    475  CA  LEU   523      45.011  54.858 -18.342  493 LEU
ATOM    476  CA  MET   524      44.777  56.445 -15.999  494 GLY
ATOM    477  CA  ALA   525      43.329  58.298 -17.224  495 SER
ATOM    478  CA  PHE   526      40.484  58.067 -17.373  496 PHE
ATOM    479  CA  GLN   527      38.404  59.687 -15.228  497 PRO
ATOM    480  CA  SER   528      36.590  58.921 -13.267  498 LYS
ATOM    481  CA  LEU   529      36.514  56.233 -13.193  499 LEU
ATOM    482  CA  GLN   530      36.257  52.880 -11.867  500 GLU
ATOM    483  CA  VAL   531      36.150  50.076 -11.966  501 THR
ATOM    484  CA  LEU   532      37.657  47.605 -13.967  502 LEU
ATOM    485  CA  GLU   533      37.797  45.222 -16.600  503 GLU
ATOM    486  CA  ALA   534      40.087  43.649 -18.165  504 ALA
ATOM    487  CA  GLY   535      41.069  41.210 -18.549  505 GLY
ATOM    488  CA  HIS   536      41.883  37.796 -19.718  506 ASP
ATOM    489  CA  ASN   537      42.902  38.368 -22.189  507 ASN
ATOM    490  CA  ASN   538      45.072  38.923 -25.080  508 HIS
ATOM    491  CA  PHE   539      48.273  39.776 -24.594  509 PHE
ATOM    492  CA  PHE   540      51.162  41.928 -25.126  510 VAL
ATOM    493  CA  CYS   541      54.400  41.427 -23.969  511 CYS
ATOM    494  CA  SER   542      56.397  43.566 -22.527  512 SER
ATOM    495  CA  CYS   543      59.189  45.494 -21.242  513 CYS
ATOM    496  CA  ASP   544      58.581  48.143 -20.969  514 GLU
ATOM    497  CA  PHE   545      56.056  48.020 -20.127  515 LEU
ATOM    498  CA  VAL   546      55.984  46.213 -17.980  516 LEU
ATOM    499  CA  GLY   547      57.558  47.485 -16.057  517 SER
ATOM    500  CA  PHE   548      55.785  49.464 -15.337  518 PHE
ATOM    501  CA  PHE   549      53.906  47.774 -14.218  519 THR
ATOM    502  CA  LYS   550      55.153  46.882 -11.858  520 MET
ATOM    503  CA  GLY   551      55.599  49.310 -10.613  521 GLU
ATOM    504  CA  SER   552      53.189  50.414  -9.729  522 THR
ATOM    505  CA  ILE   553      51.302  48.452  -8.166  523 PRO
ATOM    506  CA  ASP   554      49.074  49.086  -6.915  524 ALA
ATOM    507  CA  HIS   555      46.943  49.390  -8.471  525 LEU
ATOM    508  CA  LEU   556      45.771  47.027  -8.631  526 ALA
ATOM    509  CA  ILE   557      43.463  46.995  -7.395  527 GLN
ATOM    510  CA  THR   558      41.661  47.895  -9.188  528 ILE
ATOM    511  CA  LEU   559      41.432  46.313 -11.219  529 LEU
ATOM    512  CA  GLY   560      39.750  43.359 -11.973  530 VAL
ATOM    513  CA  ASP   561      39.922  39.825 -11.282  531 ASP
ATOM    514  CA  GLY   562      42.709  39.657 -11.204  532 TRP
ATOM    515  CA  HIS   563      46.007  38.602 -10.648  533 PRO
ATOM    516  CA  ARG   564      45.052  36.487 -12.246  534 ASP
ATOM    517  CA  SER   565      43.776  36.106 -14.840  535 SER
ATOM    518  CA  TYR   566      45.272  37.533 -16.596  536 TYR
ATOM    519  CA  THR   567      47.295  36.782 -18.698  537 LEU
ATOM    520  CA  CYS   568      50.287  36.395 -20.710  538 CYS
ATOM    521  CA  ASP   569      51.188  36.587 -24.244  539 ASP
ATOM    522  CA  SER   570      53.116  36.998 -26.211  540 SER
ATOM    523  CA  PRO   571      56.708  37.146 -26.013  541 PRO
ATOM    524  CA  PHE   572      57.230  33.689 -27.252  542 PRO
ATOM    525  CA  THR   573      58.479  32.563 -25.077  543 ARG
ATOM    526  CA  LEU   574      57.493  33.858 -22.711  544 LEU
ATOM    527  CA  ARG   575      54.952  33.218 -23.186  545 HIS
ATOM    528  CA  GLY   576      51.693  32.363 -22.284  546 GLY
ATOM    529  CA  LEU   577      52.043  32.890 -19.590  547 HIS
ATOM    530  CA  ASN   578      51.546  34.227 -16.372  548 ARG
ATOM    531  CA  ILE   579      51.394  37.539 -14.790  549 LEU
TER
