# Supplementary material for: Variation in selection constraints on teleost TLRs with emphasis on their repertoire in the Walking catfish, Clarias batrachus
Source: Sci Rep. 2020 Dec 7;10:21394. doi: 10.1038/s41598-020-78347-6 (PMC7721727; doi:10.1038/s41598-020-78347-6)
Supplement: Supplementary file 26 — Supplementary Information 26. [file 41598_2020_78347_MOESM26_ESM.zip › T2/T2CLN]

>OfTLR2_2642_bp
---------------ATGGGACAGCCAACCAA------------------------CCTTTATTTCATCCTCCTC------GTCTCCCTGTGCCGGGGTCAGGGGATAAACCCAGACGGCG---AGAGGTCACCCTGCGATCGCTGTGACCTGCGGCTCTCCTGCAACTGCTCCTATGGAGGATTTACCCATGTTCCCACAGTAACAG---ACCGTGCCCTGACCCTTGATCTCTCCTTCAACAATATCACCGTGTTGACCGTTGACGATCTGACAGGCCACATGCGACTGAGAGCTCTGAGTCTCCATGGTAACAGACTAGCTGTGATCCACCCGTCAGCGTTTGACTCTCTGTGGAGCCTGGAGAAGCTAGATCTGTCTGACAATCAGCTGACTGCTCTCAACCACAAATGGTTCAGCAAGCTAGGAGCTCTGCAGCAGCTCAACCTGCTCAACAACCCATA---CAGCTGCCTGGGTTCTC---------CTCCAGTGTTTCAGTCGCTGGTCAG------GCTGAGGAGGCTGGGGTTTGGAGGTCCCGCTCTGGAGGAAATGAAGAGAGGAGATCTGTCTGGAGTC------ACTCAGCTGGAGGAGCTCACTGTGCACGCCAA---CAATCTGTCGAGGTACGAGTCCGGTACTCTAGCGGACATTTGGCCGCTGGGGTGTGTCACTTTGAGCCTCCACGGTCCTTTT---ACAAACACAGCCCTAGCCTCAGCTGTGCTCGCTGATGTGTCGTACCCTGAGACGCC------CATCATTCTGGAAGACCTCCATCTGATTGGAAATCAGTCTGTTCAGCCCTTCAGAG---AGCCAGCCAGGAGGAGAGTCAGGTACATTACCTTCCACAACCTTTCTGTGTCCGATGAGGCCGTTGTTGACCTCCTGGAGGTGTTGGATGGAGCACCGCTCACCTCCTTGTCCATGGACGGTGTCACGCTGACTGGCGAGGGCAGGTGGGAGAGAGCCAGTTGGACGGATCATAAAAGCTTTGACGAGTTCTTCATACGAAACATTGTGGCGCTGGATGTCTTTAAGTTTACCTCGTTTCTGCAGCTGGGGTTTCTGCTGCAGTACCCCAGGAAGGTGTCGGTCA------TAAACGCTCGGGTGTTTGTGATGCCCTGTCCCACATCCCGCCTACTAGTGAACCTGCAGTACCTGGACCTGTCCGACAACCTGCTGACTGATATGACCCTGGCGGAGACACTGTGCAACGGAG---ACGGCACTCTGAAGGACCTCCGAGTTTTAAACATCAGCGGAAACGCTCTGAAGTCTTTTTCCACTGTAACCCGGCTCATAGCGAAGCTCTCCAAACTGACCCACCTGGACATCAGCAGGACTGGATACATCTCCATGCCCCAGAGCTGCTCCTGGCCCTCCACCCTGCGATACCTCAACATCTCCAGGGCTAAACT---TACAACCATCACCCCCTGTCTACCTGCAACTCTGGAGGTGTTGGATCTGAGCAACAATGATCTCAAAGACTTCG---------G---TTTGATCCTGCCTGCCCTGAGAGAGCTCCACCTCTCTGGGAACAAGATTCTGAGGCTGCCCGTTGGAGGGCTGTTCCCCAATCTGCAAACACTGACGATACAGGCAAATACCTTGAACATGTTCAGCCGATCAGACCTCCAGTCATACAGACGACTCCAGAGCCTCCAGGCGGGTCACAACAAATTTGTCTGCTCCTGTGGCTTTGTCACTTTCCTC------CAGTCGGCCATTAAAGGAGATGGAGACGTGCAATTAGTAGATGGAGAGGAGAGCTACGTCTGCGATTCTCCTCTCCACCGGCAGGGGGAACCGGTGGGTCAAGTCCGCCTCTCCATTGTCGAGTGCCACCGGGTTTTGTTTGTGTCTTCGAGCTGTGGGGTGGCACTGTTTGTTGCCATTCTGGTGTGTGTCCTGCTGTGGCGCCTCCATGCATTCTGGTACCTCAAGATGACGTGGGCGTGGCTGAAGGCAAAACGTAGC--TCCCGGCAACGGCGGCGACACAGAGATAGAGAGGGTTCAGAAGCGTTGCTATCCTTTGACGCCTTTGTGTCCTACAGCGAGAGAGATGCTGGCTGGGTGGAAAACTTCTTGGTACCTGAGCTGGAGGAGCCAAGGGAGAACAATGAAGACTCTGCGAATGCCAGAAGCCCTCGGCCTC---CCCTGTGTCTCCACAAACGGGACTTCCTTCCTGGACACTGGATTGTGGACAACATCA---GCGCTATGGAGCGCAGCCGGCGGACCGTCTTCATCCTCTCAGAGAACTTTGTCCAGTCCGACTGGTGCCGCTACGAGCTGGACTTCTCCCACTTCTGGCTTTTCGACGGGAATTCTGACGGAGACGCGGCCATCT---TCCTGCTGGAACCGCTGTCCAAGGACGACATCCCCAAACGCTTCTGCAAACTGCGCCAGCTCA---GTTCCACCACCTACCTGGAGTGGCCTCAGGAGGAGGAGAGGATTGGGGAGTTCTGGAGGAGTCTGCGCAACGCTT---GGG---AAGAAGAGGAGGATGAT-------------------------------------------------------------------

>SmTLR2_2642_bp
---------------ATGGGACAGTTGACCAA------------------------CCTCTACGTCGCCGTCCTC------CTCTCCCTGTGCTGGGGTCAGTGGTCAGAACCAGACGCTG---AGAGGCCGTCCTGCGACCGCTGCGACCTGCGGCTCTCATGTGACTGCTCCCGTGGTGGATTCACCCGCGTTCCCGCGGTAACGG---GCCGCGCACTAACTCTGGATCTGTCCTTCAACAACATCACCGCGGTGACCAATGTCGACCTGATGGGCCACGTGGAACTGAGGGCTCTGAATCTCCATGGTAACAGACTCGCTGTGATTCACCCGTCAGCGTTTGATTCTCTGTGGAGCTTGGAGGAGCTCGATCTGTCTGACAACCAGCTGACTGCTCTCAACCACGATTGGTTCGGCGAGCTGGGAGCTCTGCTGCAGCTCAACCTGCTCGACAACCCGTA---CAGCTGTGTGGGTTCGG---------CTCCGGTGTTCCTGGGTCTGGTCAG------GCTGAGGAGGCTGGCGTTCGGAGGTCCTGCCCTGGTGGAGATAAAGAGAGGAGCCCTGTCTGGAGTC------ATGGAGCTGGAGGAGCTGACCGTGCACGCCAA---CAACCTGGAGAGGTACGAGTCGGGTGCTCTTGCCTACGTCTGGCCGTTGGGCCGTGTCAGCTTGAGCCTCCATGGACCATTTTTAAGGGATGTGGCGTTAGCCTCGGCCGTGGTCGGAGACGTCTCGTACCCTGAGACGGC------CGTTACTCTGGAAGACCTCCATCTGATTGGGAACGAGTCTGTTCAGCCGTTCAGAG---CGGCAGCCAGGAGGAGGGTCAGGAACATGGCCTTCCGTAACCTTTCCGTCTCTGATGAGGCCACTGTCAACATGCTGATGATTTCAGACGGAATACCGTTCACCACCTTTACCTTTGACGGCGTCACGCTTACCGGCGAGGGCAGGTGGGAAAGAGCCAGCTGGACGGATCAGAGGAGCATCGACGAGTTCTTCATACGAAACGCTGTGGTGCTGGATGTCTTCAAGTTCGTCTCGTTCCTACAGCTGGGGTTTCTGCTGCAGTATCCCAGGAAGTTGTCTGTCA------TAAACGCCAAGGTGTTCGTGGTCCCTTGTGCCACGACCGGCCTTCTACTGAACCTGCAGTACCTGGACCTGTCCGACAACCTGCTGACTGACCTGACACTGGCCGAGACCCTGTGCCACGGAA---GCGGCACGCTTAAGGATCTGCGAGTTTTAAACATCAGCGGAAATGCTCTGAAGTCTTTGTCCACGTTGAGACGACTTGTAGCGAAACTCTACAAACTGACCCACCTGGACATCAGCAGGAATCGCTACAGCTCCATGCCCGACAGCTGCTCCTGGCCCTCCACCCTGCGACACCTCAACATCTCCGGGGCTAAACT---CACCACCATCACTCCTTGTCTTCCCACAACTCTGGAGGTGTTGGACCTGAGCAGCAATGATCTCAAAGGCTTCA---------C---TGTGGCGCTTCCTGTCCTTCGAGAGCTCCACCTCTCTGGGAACAAGTTCCTGAGGCTGCCTGCAGGAAGTTTGTTCCCCAATCTGCAAACACTCTCTGCGCAGTCAAATACCTTAAACATGTTCGGTCATTCCGACCTCCAGTCATATCGACGACTCCAGAGCCTCCAGGCGGGTCGGAACAAGTTTGTCTGCTCCTGTGGCTTTGTGGCCTTCCTC------CGGTCGAGCATCGAAGGAGATGGAGTTGTGCGTTTAACAGACGGAGAGGAGAGCTACATCTGTGACTCTCCTCTGTACCTGCAGGGGGAACCGGTGGGTCGGGTCCGCCTCTCCGTTGTCGTGTGCCACAGGGTTCTGTTCGTGTCCGTGAGCTGCGGGGTTGCGTTGCTTGTCGGGATCCTGGTCTCTGTCCTGCTGTGGCGCCTCCACGCCTTGTGGTACCTCAGGATGACATGGGCGTGGCTGAGGGCGAAGCATAGC--TCTCGGCGCCGGCGGCAGCTCAGAGATG---CCGGTTCAGAAGCACTATTGTCCTTTGATGCCTTTGTTTCCTACAGTGAAAAAGACGCTGGCTGGGTGGAAACCTTCCTGGTACCTGAGCTGGAGGAGCCAAGGGAGACCGATGAGGACTATG---ACCACCGAACTACCCGGCCGC---CCCTGTGTCTCCACAAGCGGGACTTCCTTCCCGGACACTGGATTTTGGACAACATCA---GCGCCATGGAGCGCAGCCGGCGGACCGTCTTCGTCCTCTCCGAGAACTTTGTGCAGTCCGACTGGTGTCGCTATGAGCTGGACTTCTCCCACTTCTGGCTTTTCGATGGCGACGCTGGCGAAGAGCCGGCCATCCTCATCCTGCTGGAGCCGCTGTCCAAGGACGACATCCCCAACCGCTTCTGTAAACTGCGCAAACTCA---GCTCCACCACGTACCTGGAGTGGCCTCAGGAGGAGGAGGGGAAGCCGGAGTTCTGGAAGAGACTCCGCCACGCTT---CAAGAGAGGATGATGAC-------------------------------------------------------------------------

>ToTLR2_2642_bp
---------------ATGAGAGAACTGACCAACTGTCACTTCACCTTCTTCCTGTGCATCTGCCTCCTCCTTCTC------CTCTCCCCGTGCTGGGGTCAGAGGTCAAGCCCAGACCCTG---AGAGGCCATCCTGCAATGGCTGTGACCTGCGGCTCTCCTGTGACTGCTCCCACAAAGGATTCACCCGTGTCCCCATGGTAACGG---ACCATGCACTTACTCTGGATCTCTCCTTAAACAACATCAGCGTAGTGACCGATGATGACCTGACTGGCCACATGCAACTGAGGGCTCTGAGTCTCCATGGTAAC------GCTATGATCCATCAGTCAGCATTTGATTCTCTCTGGAGCCTGGAGAATCTGGATCTGTCTGACAATCAGCTGACTGCACTCAACCCCAAATGGTTCAGCGAGCTAGGAGCTCTGCAACAGCTCAACCTGCTCAACAACCCGTACAGCAGCTGTGTAGGTTCTG---------CTCCAGTGTTTGAAGGGCTGGTCAG------GCTGAGGAGGCTGGCGTTCGGAGGTCCTGCTCTGAAGGAGCTAAAGAGAGGAGCTCTGTCTGGAGTC------ACTCAACTGGATGAACTCACTGTGCACGCAAA---CAACCTGACGAGGTACGAGTCTGGTGCTCTGGCATATGTTTGGCCATTGGGTCACGTCAGTTTGAGCCTCCATGGACCATTTTTAACAAATACGGCCTTAGCGTCGGCTGTGCTCAGGGATGTGTCATACCCTGAGACACC------AATCATTCTGGAAGACCTTCATCTGATTGGAAACCAGTCTGTTCAACCCCTCAGAG---AAGCAGCCAAGAAGAGGCTCAGGCACATCACCTTCCGTAACCTTTCCATCTCCGATGAGGCTACTGTCAACCTCCTGAAGGTTTTCGATGGAGTGCCACTCACCTCCCTTTCAGTTGATGGCGTAACGCTGACAGGCGAGGGAAGGTGGGAGGCAGCCAGCTTGACTGATCAAAAAAGCATTGACGAGTTCTTCTTACGAAATGCTGTGGTGCTGGATGTCTTTAAGTTCGTCTCATTTCTGCAGCTGAAGTTTCTGCTGCAGTACCCAAGGAAGGTGTCCGTCA------TAAATGCCAAGGTGTTTGTGATGCCCTGTCCCACATCTGGCCTTCTAGTGAACCTGCAGTACCTGGACATGTCTGACAACCTGCTGACCGACATGACCCTGTCCGAGACACTTTGTGATGGAA---ACAGCCCGCTGAAGGACCTCCGAGTTTTAAACATCAGTGGGAATGCACTAAAGTCTGTGTCCATGATGAGCCGACTGGTAGCAAAGCTCCACAAACTGACCCACGTGGACATCAGCAGGAACAGCTACACTTCCATGCCCCAGAGCTGCTCCTGGCCCTCCACCTTGCGATACCTCAATATCTCTGGAGCCAAACT---TACCAGCATTACTTCCTGTCTACCAGCATCCCTGGAGGTGTTGGATCTGAGCAGCAATGACCTCAGAGACTTCA---------C---TGTGGCCCTGCCTGCCCTGAGAGAGCTCCACCTCTCTGGGAATAAATTTCAGAGGCTGCCTTCAGGAATTTTGTTCCCCAATCTGCAAACACTGACAATACAGTCAAACACTTTAAACATGTTCAGCCGTTCAGATCTTCAGTCATACAAACGAATCCAGAACCTCCAGGCGGGTCAAAACAAGTTTGTCTGCTCCTGTGATTTTGTCGCATTCCTC------CAGTCAGGAATTAA---AGACGGAGATGTGCATTTAACAGATGAAGAGGACAGCTACATCTGCGACTCTCCCCTCTACCTGCAGGGGAAATCAGTGGGTCAAGTCCATCTCTCCGTTGTCGTGTGCCACCGGGTATTGTTCGTGTCCGTGAGCTGTGGGGTGGCGCTGTGTGTTTGGGTTCTGGTGTGTGTCCTGCTGTGGCGCCTCCATGCCATCTGGTACCTCAAGATGATGTGGGCGTGGCTGAGAGCGAAGCATAGC--TCAAGGCGCCGGCGGCGTCTCAGAGATGGAGAAGATTCAGAACCACTGCTATCCTTTGATGCCTTTGTTTCCTACAGTGAAAGAGACGCGAGCTGGGTGGAAACCTACCTGGTTCCTGAGCTGGAAGAGTCAAGGGAGACTGATGAAGGTGCTGCGAATCACAGAACTGCCCGGCCGT---CCTTGTGTCTCCACAAGCGGGACTTCCTTCCTGGACAGTGGATTGTGGACAACATCA---GTGCCA---AGCGCAGTCGGCGGACCGTCTTCATCCTCTCCGAGAATTTTGTCCAGTTTGATTGGTGTCGCTACGAGCTGGACTTCTCCCACTTCTGGCTTTTTGATGGGGATGCCGGTGGAGAGCCAGCCATCT---TCCTGCTTGAGCCGCTGTCCAAGGATGACATCCCCAAACGCTTTTGCAAACTGCGCAAACTCA---GCTCCCCCACATATC---AGTGGCCTCAGGAGGAGGACAGGAGGGAGGAGTTTTGGAGGAGTTTTCGCAATGCTT---GAGGAGAAGGAGAGGAGGATGAC-------------------------------------------------------------------

>TrTLR2_2642_bp
---------------------------------------------------ATGTTTTTCACCCTCCTCTTCACC------CTGTCCTTTTGTGAAGGTCAGGGGTCAATCGTGAAGGTCG---ACAGACCGTCCTGTGATCGCTGTGACCACTCATTCTTCTGTAACTGCTCCTTTGCTGGGTTGACGTGCGTTCCCGTGGTAACGG---AGCAGGCCCTGAGCCTCGACCTGTCCTTCAACAACATCACCGTGGTGACAGCCGAGGACCTGCGCGACCACCGACGGCTGGCGGCTCTGAATCTCTGCTGTAACAGATTGGCTGTGATCCACCAATCAGCATTCGAGCCGCTGTGGAACCTGGAAGACCTCAACCTGTCCAACAACCAGCTGACCGCTCTCAACCACAGATGGTTCCACAAACTCGAGGCTCTGCGGGTCCTCAACCTTCTCCACAACCCGTA---CAGCTGCCTCGGTTCTC---------CCCCAGCGTTCCAAAGACTGCTCAA------CCTGAGGAGGCTGAGGTTTGGAGGACCAGCTCTGGAGGAACTGAAGAGAGGAGATCTGGCTGGAATC------ACACATCTGGAGGAGCTAACTGTGCATGCTAA---CAACTTGAGGAGGTACGAGTCTGGTGCTTTAGCCACCATTTGGCCACTAGGCCGAGTGATTCTGAGTCTCCACGGTCCATTTTTAACAAATGACGACGTGGCCTCCACAATGCTTGGGGATGTGTCCTACCCCGAGACGCC------CATGATCCTACGAGATCTCAACCTGACCTGGATTCAGTCTGTTCATAACCTCCGAG---TGGCGGCCAGGAGGAGAATCAGACACTTGAGCTTCCAGAACCTTTCATTGTCCGACATGGCCACAGTGGAGTTCCTGGTTGTGTTTGATGGGGTGCCGCTGACCCACATATCAGTCGAAGGTGTCACCTTGAAGGGTGTGGGCAGGTGGGAGAAAGCTAACAAGACTGAGCATAAAGGCATTGACGAGATCTTTGTGAGGGACGTGGAGGTTTTGGATATCTACAAGTTTGCCTCGTTGATCAGCTGTGGGTTTCTTCTGCAGTACCCCAGGAAAGTGTCCATCA------TAAATGCTAAGGTTTTCGTGATGCCCTGTTTCACATCCCACCTCCTGAAGAACCTGCAGTACCTGGACCTGTCCAACAACCTGCTGACGGACATGACTCTGGCAGAGACACTGTGTGATGGAG---ACAGTCCCCTGAAGGACCTCCGGGTCTTAAACATCAGTGGGAACGCTCTCAAGTCTTTGTCCACCACAAGTCGGCTGGTAGGCAAGTTACTCAGACTGACCCACCTGGACGTGAGCAGGAATGGGTACAGCTCCATGCCCCTGGGCTGCTCCTGGCCCTCGAGCCTGCGCTACCTCAACATGTCCAGAACCAGAAT---CGCATCCATCAGCCCCTGTCTGCCTGCAGCCCTGGAGGTGCTTGACCTGAGCAACAACGACCTCAAAGACTTTG---------T---TCTGGTCCTGCCCACCCTGAGAGAACTCCACCTTTCTGGGAACAAGTTACTGAGGCTGCCCCCTGGGTGGTTCTTCCCAAATCTCAACACTCTGACCATACAGTCCAACAGCCTGAGCATGTTTGGACCCTCAGAACTCCGGACCTACAGCAGACTCCAGAGTCTCCAGGCGGGCTGGAATAAATTTGTCTGCACCTGTGATTTTGTGGGCCTCTTC------CAGTCGGGTGTCAA---AGTTGGTTCAGTGCAGCTAACAGACAGAGAGGACGACTACATCTGCGATGCTCCTCTCCGCCTGCAGGGGGCGCTGGTGGCCAGAGTCCGCCTCCCTCTCGTCCATTGCCACCCTGTCCAGGTGGTGTCTGCGAGTTGTGTGGTGGCGCTGTTGGCGACTGCTGCTCTGGGCACCCTGCTGTGGCACGTCCATGCCTTCTGGTACCTCAGGATGATGTGGGCGTGGCTAAAGGCCAAGCACAGC--TCCCGGCAGCGGCGAGGAC---ACCAGCGAGGCGGCGCTGGCGTCGAGGACGACTTTGATGCCTTTGTGTCCTACAGCGACAGAGACGCTGGCTGGGTGGAGAACTTTCTGGTGCCTGAACTTGAGCAGCCCAGGGCGGATGACGAAGCGGCGGTCAGAGCC---------AGACCCA---CCCTCTGCCTGCACAAGCGGGACTTCCTTCCTGGACACTGGATTT---ACAACATCA---GTGCCATGGAACGCAGCCGGAGAACCATCTTCGTCCTCTCGGAGAACTTCATCCGGTCAGACTGGTGCCGCTACGAGCTGGACTTCTCACACTTTCGGCTTTTTGATGGTGTTGC---TGGAGAACCAGCCATCT---TCCTCCTGGAACCGC---ACAAGGACGACATTCCCAGACGCTTCTGCAAACTGCGCAAGCTCC---GCTCCACCACCTACCTGGAGTGGCCTCACGGGGAGGAGAAGGTTGGCGAGTTCTGGAAGGCCCTTCGCACGGCTC---GAGGAGAAGAAGAAGATGGGAGGAAC----------------------------------------------------------------

>OmTLR2_2642_bp
------------------------------------------------ATGGGGTCTCTGGCCATGCTGGTCCTC------CTCTTCTTCTCTCAGGGTCAAAGTTCAACCCCAGAGGTCGAGAAGAGGTCAACGTGTGATCAATGTGACGAACGTCTCTTCTGCAACTGCTCCTCCCGGAATTACCGACACGTTCCCACGGTAACCGTCACCGAGGTCGTAACCCTCGACCTCTCCTTCAACGACATCACCTCGGTTGCTGAGGACGATCTGAGAGAGTACACGTGGTTACGAACCCTTGATCTCCATAGCAACAGGATCGAGAGTATCCACGAATGGGCCTTCCACCTTCTGCAGGGCCTGGAGTCTCTGGACTTGTCTTATAACCAGCTGGCTGCTTTGAATCCGGCCTGGTTCTCCAAGCTCCTCTCCCTACAACACCTCAACCTGCTGGGCAGCTGCTA---CAGGACCCTCGGCCCTGGAGGGACGCTGTCTCTCTTCAGGTCTCTGACCAG------GCTGAGGTTTCTGAGGTTTGGGAACCCTGCTCTGGAGGAGGTGAGGAGAGGAGACCTGGCTGGAGTC------AGACAGTTGGACCAGCTGGAGGTCTACGGGAA---TAACCTGAAGAGGTATGACCCTGGAAGCTTGGGTGATCTTTGGCCTCTAGGGGTCGTGACCCTGCGTCTCCGAGGACCATTTCAGGACAACGCGACACTCGTCTCCTCTATCATCCATGACGTCTCCTACTCAGAAACCTT------TCTGGTAGTCGCTGACGTCCTGCTGTCCGAGAAGACCTCCGTCGCACCGTTCAGAG---AGACCAACCGGAGACGGGTGCGGTCCATAATGTTCCAGAACGCAACCTTGACGGATGAGGCCATAGTTCACTTCATGGAGGTTATGGACGGGGCTTCTCTAGAGTTCTTGGGAGTAGAGGACGCAACGTTCCATGGTACAGGCTCCTGGACGCCGGCTAGACGGACTCACCTTGACAACCTGGACACAGTCTACTTCAGAAACATAGAGGTCATGAATGTCTATAAGTTCACTTCCTTCCTGCCTGTGGGGTTTCTACTGAAAAACCTCAGACAGATCTCTATCA------TTAACTGTAAGGTGTATGTGATGCCGTGTCTGACCTCTCTCCTGTTGACCCAAATGGTGTACCTGGACCTGAGTGGTAACCTACTGACCGACCTGACCCTGACGGAATCTCTGTGTCACGGGA---TTGGGATCCTGAGGAATCTCAGAGTTATCAACGTCAGCGACAATGCCCTGAAGTCCATTTCCCTCATCAGCAAACTCGTCACCCGTCTGGACAAACTAGTCCACCTGGACATCAGTCAGAACGCCTACACCTCCATGCCTCCCACCTGCTCCTGGCCACAGATACTGACTCACCTCAACCTCTCGAGGGCTAAGCT---ACGGAGGGTCACCCCCTGTCTACCCCCGACCCTGGAGATCCTGGATCTGGGACATAACGACCTGACAGCCTTCC---------ATAGTGTAGCTCTCCCGGCCCTGAGGGAGCTGCACCTCTCTGGGAACAAGCTGATGAGTCTTCCCCCTGGATGGTTGTTCCCTAGCCTGGAGGTCCTCCTGATCCAGAGCAACACTCTCAACATGTTTGGGCCTTTGGACCTCCAACTCTACAGGAGGCTCCGAGCACTGCAGGCCGGTCAGAACAGGTTTGTGTGTTCCTGTGAGTTTGTCAACTTCATGGTCTGGAGGTGGGGTGGAGCAGTAGAGGGCAGTGTTGAGCTAACAGACAGATGGGATAACTACCTTTGTGACTCACCGCTGCCCCTGCAGGGCCAGAGGGTAGACCGCGTCCAGCTCTCACCATTCCAATGCCACCGCATCCTCCTCGTGTCCTCACTCTGCGGCTGCATGCTCGCTTCCGGAATCCTGTTTGTAATTCTGCTCTGGAAGATTCACGCCGTGTGGTACGTGAGGATGATGTGGGCGTGGCTTAAAGCCAAACGGAAT--TCCGGGAACCAGAAGCGCCGGGATGCCGCAGGGAAT---GCCTACCTCCTCTGCTATGACGCGTTCGTGTCGTACAGCGAGCAAGACGCAGAGTGGGTCGAAGATTTCCTGGTTCCAGAGCTGGAGGATTCCCAG------------------------------------CCTCCGCTCACCCTCTGCCTCCACAAGAGAGACTTCCTGCCAGGCCACTGGATCATCGACAACATTATCCATGCAATGGAACGCAGTCGACGCACCCTCTTCGTCCTGTCAGAACACTTCGTCCATTCTGAGTGGTGCCGGTACGAGTTGGACTTTTCCCACTTCCGTCTGTTTGACGGGGACTC------AGAGGCGGCCGTCCTGGTGCTTCTGGAACCCATCTCCAAGGACGACGTTCCCAAACGCTTCTGCAAGCTCCGCAAGT------GCTCCCGTACCTACCTGGAGTGGCCGCAGGAGGACGAGAGGAGGGCAGAATTCTGGAACAACCTCCGTCTGGCCG---GGGGCGGAGATGAGCTG-------------------------------------------------------------------------

>StTLR2_2642_bp
------------------------------------------------ATGGAGTCTCTGGCCATGCTGGTCCTC------CTCTTCTTCTCTCAGGGTCAAAGTTCAACCCCAGAGGTTGAGAAGAGGTCAACGTGTGATCGATGTGACGAGCGTCTCTTCTGCGACTGCTCCTCCCGGAACTACCGACACGTTCCCACGGTAACCGTCACCGAGGTCGTAACCCTCGACCTCTCCTTCAACGACATCACCACGGTTGCTGAGGACGATCTGAGAGAGTACACGTGGTTACGAACCCTTGATCTCCGTAGCAACAGGATCCAGAGTATCCACGAATGGGCCTTCCACCTTCTGCAGGGCCTGGAGTCTCTGGACTTGTCTTATAACCAGCTGGCTGCTCTGAATCCGGTCTGGTTCTCCAAGCTCCTCTCCCTACAACACCTCAACCTGCTGGGCAACTGTTA---CAGGACCCTCGGCCCTGGAGGGACGCTGTCTCTCTTCAGGTCTCTGACCAG------GCTGAGGTTTCTGAGGTTTGGGAACCCTGCTCTGGAGGAGGTGAGGAGAGGAGATCTGGCTGGAGTC------AGACAGTTGGACCAGCTGGAGGTCTACGGGAA---TAACCTGAAGAGGTATGACCCTGGAAGCCTTGGTGATCTTTGGCCTCTAAGGGTCGTGACCCTGCGTCTCCGAGGACCTTTCCAGGACAACCTGACACTCGTCTCCTCTATCTTCCATGACGTCTCCTACTCCGAAACCTT------TCTGGTAGTCGCTGACGTCCTGCTGTCCGAGAAGACCTCCGCCGCACCGTTCAGCG---AGATCAACCGGAGACGGGTACGGTCCATATTGTTCCAGAACGCAACCTTGACGGACGAGGCCATGATTCACGTCCTGGAGGTTATGGACGGGGCTTCTCTTGAGTCCTTCGGATTAGAGGATGCAACGTTCTATGGTACAGGCGCCTGGAAGCCGGCTAGACGGACTCACCTTGTCAACATGGACACAGTCTACTTCAGAAACATAGAGGTCATGGAAGTCTTTAAGTTCACCTCCTTCCTGAACCTGGGGTTTCTACTGAAATACCTCAGACAGATCTCTATCA------TTAACTGTAAGGTGTATGTGATGCCGTGTCTGACCTCTCACCTGTTGACCCAACTGGAGTACCTGGACTTGAGTAGTAACCTGCTGACTGACCTGACCTTGACGGAATCTCTGTGTCACGGGC---ATGGGATCCTGAGGAATCTCAGAGTTATTAACGTCAGCGACAACGCCTTAAAGTCCCTTTCCATCGTCAGCAAACTCGTCACCCGTCTGGACAAACTAATCCACCTGGACATCAGTCAGAACGCCTACACCTCCATGCCTCCCACTTGCTCCTGGCCACAGACCCTGACTCACCTCAACATCTCGTGGGCTAAGCT---GCAGAGGGTCACCCACTGTCTGCCCCTGACCCTGGAGATCCTGGATCTGGGACACAACGACCTGACGGCTTTCC---------ATAGTGTTGCTCTCCCGGTCCTGAGGGAGCTGCACCTCTCTGGGAACAAGTTGAGGCGTCTGCCCCCTGGATGGTTGTTCCCTAGCCTGGAGGTTCTCCTGATCCAGAGCAACACTCTCAACATGTTTGGACCCATGGACCTCCAACTCTACAGGAAGCTCCGAGCACTGCAGGCCGGTCAGAACAGGTTTGTGTGTTCCTGTGAGTTTGTCTACTTCATGGTCTGGAGGTGGGGTGGAGCAGTAGAGGGCAGCGTTGAGCTAACAGACAGATGGGATAACTACCTTTGTGACTCACCGCTGCCCCTGCAGGGCCAGAGGGTCGACCGCGTCCGGCTCTCACCGTTCCAATGCCACCGCATCCTCGTCGTGTCCGCACTCTGCGGTTGCGTGCTCGCTTCCGGAATCCTGTTTGTAATTCTGCTCTGGAAGCTCCACGTGGTGTGGTACGTGAGGATGATGTGGGCGTGGCTTAAAGCCAAACGGAAT--TCCGGGAACCAGAGGCGCCGGGATGCCGCAGGAAAC---GCCGAGCCCCTCTGCTATGACGCGTTCGTGTCGTACAGCGAGCAAGACGCAGAGTGGGTCGAAGAATTCCTGGTTCCAGAGCTGGAGAATTCCCAG------------------------------------CCTCCGCTCTCCCTCTGCCTCCACAAGAGAGACTTCCTGCCAGGCCACTGGATCATCGACAACATTATCAATGCAATGGAACGCAGCCGACGTACACTCTTCGTCCTGTCGGAACACTTCGTCCACTCCAACTGGTGCCGGTATGAGTTGGACTTTTCCCACTTCCGTCTGTTTGACGGGGACTC------CGAGGCGGCCGTCCTGGTGCTTCTGGAACCCATCTCCAAGGACGACGTTCCCAAACGCTTCTGCAAGCTCCGCAAGT------GCTCTCGTACCTACCTGGAGTGGCCGCAGGAGGACGAGAGGAGGGCAGAATTCTGGAGCAACCTCCGTCTGGCCG---GGGGGGGAGATGAGCTG-------------------------------------------------------------------------

>PhTLR2_2642_bp
ATGACAGCAATCAGGATGAAGGTG------------------------TCACTGTCCATATTTCTCAGTTTTAGC------CTGACTTGGATTCACACTCAGACCTCCG---------------AGAGACCAAACTGTTATGAATGTGACGAAGATCACTTCTGCAACTGTTCTGCAAAGAATCTCCACCGTGTACCCATAGTTCCCG---CCAACGTTCTTTCTCTTGACGTGTCCTTCAACGAGATTGAGTCCATTACTCAGAAGGATCTGACCGTGTATACGGAGTTGAGAACTTTAAAGCTGCAGAATAACAAACTCAGCATGATCCACAACACAGCATTTAATTCCCAGAGCAAACTGGAAGAGCTTGATCTGTCGTTCAATAAACTGGAAAACATTTCTTCACTGTGGTTTTCTAAGCTTCGATCTCTGAAACATCTGAACATCTTGGGAAACCAATA---TACAACCTTGGGATCTG---------TTGCCCTGTTTCAATTTGCCAATAATCCTGCACTGAGAACGTTAAAATTTGGTAACCCTTTGATCAAGGATGTAAAACGGAATATGTTGGGTAAGATT------AGACAGCTGGATGAGTTGACGTTTGTCTGTCG---TAACCTAACGTCTTATGAGAATGGAAGTTTCCAGACAGCTCATCCCATCAGGGCGGTTTCAGTCAGCCTTCAGGAGTTGTTTCAGGATGATCCAGAGCTCGTATCAAAGATCCTTCGAGATGTTTCTCACCCTGAGACGTC------ACTGACCATTAGAGATGTTTCACTGGAGACAAGAGAACCCATACAAGCCTTTAAAG---AGGTCAGAAAAGGTTGTACCAGAAGGCTTACCATTCAAAACGTAAGCACAACTGACGAGGGAGTCACCCACTTTCTAGAAGTTTTGGATGGCTCTCCGATGTCTTACATTGGTCTCGAGGATATTCACCTCAGAGGTCGTGGTTGGTGGCAAAGAGCTCAGTGGTCACACTACGAAAACCTGCACACGACTTTTATCCGCAACTTAGAAATCCAGGGCTTCTTCACTTTTAGCAGCATGATACAGTTAGCATTTCTGTTGAAGCGTCTCAACAACATATCCGTTA------TCAACGGCACTGTTTTCGTTATTCCCTGCAACACCACCTATTTTCTGCGAAAGGTGGAGTACTTGGACCTGAGCCAAAATCTCCTATCAGATATCACCATGCAAGAATCTTTATGCAACGGTC---ACTGCATCATGCGCAATCTTAACACACTCAATGTAAGTCACAACTCACTGAAATCTCTCCATCTCATGTCACGCCTGGTCACGTGTCTCCACAGGCTCACATCGCTGGACGTAAGTCACAACAACTTTTTGAAGATGCCACAGATTTGCAATTGGCCTGCAAGTCTCAGGTTTATGAATCTCTCTGCTACCAAACT---TCATCGCATAACTCCGTGCCTGCCTCTGAGCCTGACTGTTCTGGATTTGAGCCAAAATTACCTGACAGAGTTCC---------A---CCACCATCTTCCCAACCTTATGGAGCTCTGGCTTACAGGAAACAGGTTTATTTCCCTCCCGGAAGGTGGACGTTTTCCCAGCCTGCGGATTTTGCTCATTCAAAGCAACACGTTGAACGTGTTCAACAAAAGCGACCTGATGGCATTCCAGTCTCTCCAGTTCTTGGAAGCTGGTCAGAACAATTTTGTCTGCAGCTGTGATTTTGTAGAATTCTTT------AAAGGTCATAT------TGACCAGTTGATTACTCTAAGGGACGGACATCGCAGCTACGTGTGTGACTCTCCTTTCACGTTAAGGGGTCGTACTGTCGATAACGCTCAACTATCGGTCTTCGAGTGCCACATGATCCTGTCAGTGTCCATCCTCTGCTCTGTGATTGTCCTCGTCCTAATCACCATCGGGGTCACCTGCTACAAACTTCACGTCTTATGGTATCTACAGATGACTATGGCATGGTTAAAAGCCAAAGGTAAG--CCAGCCGTACACAGA---------------------GAAGATGCTGTTCTTCGCTACGATGCTTTCGTATCATACAGCCAGCACGATGCAGAGTGGGTCGAAGAAATCC---TGCCGGAGT---AAAGCGCTGAA------------------------------------CCTCCGGTTGCTCTGTGTCTGCACATGCGAGACTTCCTTCCAGGCCGCTGGATCGTCGACAACATCATCGAGTCCATCGAAAGTAGCTATCGGACTCTCTTCGTCCTGTCGGAGAACTTCG---CGAGTGAGTGGTGCCGCTACGAGC---ACTTTTCGCATTTTCGGATCATGGACGAGCACAA------CGATTCGGCCGTCC---TCCTGCTGGAGCCTATCGCCAAAGAGACGATTCCTAAGCGTTTCTGCAAATTGCGCAAAA------ACTCCAGGACGTACCTCGAGTGGCCTCAGGACGAAGAAAGGCGAGAGGAGTTCTGGCACAATCTCCGAGCTGTGCTTAAGAGGGAGGACGAC----------------------------------------------------------------------------

>IpTLR2_2642_bp
---------------ATGAAGTTG------------------------TCACTGTCCGTAGTGATCTGTTTAAGC------CTGGCTTGGACTCGCGCTCAGACGTCTG---------------ACAGACCAAACTGTTACGAATGCGACGAAGATCACTTCTGCAACTGTTCTGCAAAGACTCTCCACAGGGTACCCATAGTTCCCG---CCAGCGTTCTGTCCCTCGACGTGTCCTTCAACGAGATCGAGTCCGTTACTAAGAAGGATCTGGCCGCGTACACGGCGCTGAGAACGTTGAAGCTGCAGGAGAACGAGCTCAGCGCGATCCACAAAGACGCGTTTCATTCCCAGAGCAAACTGGAAGAACTCGATCTGTCGTTCAATAAACTGGAAAACATTTCTTCGCTGTGGTTCTCTTCGCTTCGGTCTCTGAAACATCTGAACATCTTGGGAAACCGATA---TACGACCTTGGGAGCCG---------TCGGCCTGTTCCAGTTTGTTGAGGATCCTGCGCTGAGGACGTTACGATTCGGCAACCCTTCGATCGAGGACGTCAGACGGAACATGTTGAATAAGATC------AGACAGCTGGACGAGCTGACGTTTGTCGGCGG---AAAGTTAAGCTCATACGAGAGCGGAAGTTTCAAGACAGCTCAACCCATCAGGGTGGTTTCTCTCAGCCTTCAGGGGTTGTTTCAGGATGATCCGGCGCTCGTATCAAAGATCCTTCGAGACGTTTCTCACCCTGAGACATC------GCTGACCGTCAGAGATGTTTCGCTGGAGACAAGAGAACCCATACAATCCTTTAAAG---AGGTCAGAGAAGGCTGTACCAGACGGCTTACCTTTCAAAACGCAAGCACGACTGATGAGGGAGTCACCCACCTTCTAGAAGTTTTAGACGGCTCTCCGATGTCATACCTCGGTCTTGAGGATATCCATCTCGTAGGCACGGGTTCGTGGGAAAAAGCACGGTGGACGCACTTCGAAAACCTGCACACATTGTTCCTCCGCAACGTAGAAATCCAGGGCTTCTTCAGATTCAGCAGCATGATACAGTTAGCGTTTCTGTTGAAGCACCTCACCAAGATCTCCGTCG------TCAATGCCACCGTTTTCGTTATTCCCTGCAGCACCACCTATTTTCTACAAAAGGTGGAGTACTTGGACTTGAGCCAAAATCTCCTATCAGATATCACCATTCAGGAATCCTTGTGCACGGTGA---CTGCAAGAATGCGCGATCTGCACACGCTCAACGTCAGCCACAACTCGCTGAAATCCCTCCAGCTCGTGTCCCGCCTGGTCACACGTCTCCACAGGCTTACGTCGCTGGACGTGAGTCACAATGACTTTTTGAAGATGCCAGAGAGTTGCAGTTGGCCTGCGAGTCTCAGGTTTATGAATCTCTCTGCTACAAAACT---TCATCGCATAACTCCGTGCCTTCCTGTGAGCCTGACCGTTCTGGATTTGAGCCAAAATTACCTCACGGAGTTCC---------A---CCAGCATCTTCCCAACCTCATGGAGCTCTGGCTTACAGGAAACAGGTTCATTTCCCTCCCGGAAGGCGGATGGTTTCCAAGCCTACGGACGTTGCTCATTCAAAGCAACACGTTGAACATGTTCAATAAAAGCGACCTGATGGCGTTCCAGTCTCTCCAGGTCTTGGAAGCTGGTCGGAACAATTTTGTTTGTAGCTGTGACTTTGTAGAGTTCTTT------ACAGGTCGTAT------TGACCACTTGATCACTCTGAGGGACGGACATCGTTCCTACGTGTGTGACTCTCCTTTCACGTTAAGGGGTCGTGCGGTCGATAATGCCCGACTGTCAGTCTTTGAGTGCCACATGATCCTGTCCGTATCCGTCCTCTGCTCTGCGGTCGTTCTCGTCCTGATCGCCATCGGGGTCACCTGCTACAAGCTTCACGTCTTATGGTATCTACAGATGACGCTGGCGTGGTTAAGAGCGAAAAGTAAA--CCGGCCGTACGCAGC---------------------GGAGGCGCTGATCTCTGCTACGATGCTTTCGTATCGTACAGCCAGCACGACGCGGAGTGGGTCGAAGAAATCC---TGCCGAAGT---AGAGTTCGGAA------------------------------------CCTCCGGTCACTCTGTGTCTTCACAAGCGAGACTTCCTTCCCGGCCGCTGGATCGTCGACAACATCATCGAGTCCA---AAAGTAGCCATCGGACTCTCTTCGTCCTGTCGGAGAACTTCG---CGAGCGAGTGGTGCCGCTACGAGCTGGACTTCTCGCATTTCCGGATCGTCGACGAGCACAA------CGATTCGGCCGTCC---TCCTGCTGGAGCCGATCGCCAAGGAGACGATTCCCAAGCGTTTCTGCAAACTGCGCAAAATCA---ACTCCACCACGTACCTCGAGTGGCCTCACGACGAAGAAAAGCGAGAGGTGTTCTGGCAGAACCTCCGAGCTGCGCTCAAGAGGGAGCACCGC----------------------------------------------------------------------------

>CbTLR2_2642_bp
---------------ATGAAGGTG------------------------CCACTGGGCTTATGTATCTGTTTTAGCCTGACTCTGACTCTGACTCTGACTCTGACCTCCG---------------AGAGACCAACCTGTAATGACTGCGACGAAGATCATGTCTGCAACTGTCGTGCTAAGAACCTCCACGGTGTACCCATAGTCCCAG---ATGATGTTCTTTACCTAGACGTGTCCTTCAACGAGATTGAGTCCATCACTCAGAGGGATCTGACCTGCTACGCAGAGCTGAGAACTTTAAAGCTGCAGAAGAACAAACTCCGCACGATCCACAAAGAAGCATTTCATTCCCAAAGTAAACTGGAAGAGCTTGATCTGTCGTTCAATAACCTGAAAAACATTTCCTGCCAATGGTTTTCTAATCTTCGGTCCCTGAAACATTTGAACATCTTGGGAAACCAGTA---CACCACTTTGGGATCCA---------TCGCCTTGTTTCAATTTGTCGAAAACCCTGCGCTGAGAACGTTACAGTTCGGCAACCTTTGGATCAAGGACGTGAAACAGAATTTGCTGCGTAATATT------AGACAGCTGGATGAGCTGACGTTTGTCGGTGG---TGTGCTCAGATCGTATGAGAACGGAAGTTTCCAGACGATTCAACCCATCAGAGCCGTGTCAGTCAGCCTTTCGCGGTTGTTTCAGGATGATCCAGCACTCGTATCAAAGATCCTTCGAGATGTTTCTCACCCTGAGACGTC------GCTGACCATTAGAGATGTCTCACTGGAGACACAAGAACTGCTAGAACCCTTAAAAG---AGGTGAGAGAAGGTGGCACCAGAAGTCTTACCTTTCAAAACATAATCACAACTGACGAGGCAGTCAGCCGCCTTCTGGAGGTTTTGGACGGCTCTCCGGTGTCCTACATCGGCCTTGAGGATATTCGTTTAATAGGTCAGGGCTGGTGGGAAAAGGCGAGCAGGACACACCTAGACAACCTGCACACGATACATGTCCGCAACATAGAAATCCAGGGCTTCTTCAAATTTAGCAGCATGCTACAGTTAGCGTTCCTGTTGAAGCATCTCACCAAGATATCCGTCA------TCAACTGCACCGTTTTCGTTATTCCCTGCCTGACCAGCTGTTTTCTTGAAAAGGTGGAGTACTTGGACTTGAGCCAAAACCTCCTATCAGATATCACCATGCAAGAATCCCTGTGCAACGGGG---ACAGCAAGATGCGCAATATTAACACGCTCAATGTAAGTCACAACTCGCTGAAATCTCTCCAGCTCATGTCCCACCTGGTCACGGGTCTCGACAGGCTGACATCGCTAGACATGAGCCACAACAACTTTGTAAAGATGCCACAGAGTTGCAGCTGGCCGGCAAGTCTCAGGTTCATGAACCTGTCCACTACAAAACT---TCACCGCGTCACCCCGTGCCTACCTCTCAGCCTGACCGCGCTGGATTTGAGCCAGAACTTCCTGACAGAGTTCC---------A---CCTCCATCTTCCCAACCTCGCGGAGCTCTGGCTTACAGGGAACAGGATTCTTTCCCTGCCGGAAGGGGGCCACTTCCCCAGCCTACGCATGCTGTTTATTCAAAGCAACACACTGAACATGTTCAACAAAAGCGACCTGATGGCGTTCCAGTCTCTCCAGGTCTTGGAAGCCGGACATAACAATTTTTTTTGCAGCTGCGATTTCGTAGGATTCTTT------AAAGGTTCTAT------TGACCACTTGATTACTCTGGGGGACGGACATCGCAGCTACACGTGCGACTCTCCGTTCACGTTAAGGGGTCTGAATATCGATACCGCTCAACCGTCAGTCTTCGAGTGCTACATGATCCTGTTAGTATCAGTCATCTGCTCGGTCACCGTCATCGGCGTGATCGCCATCGGGCTCACCTGCTACAAATTCCACATCCTGTGGTATCTGCAGATGATGACCGCGTGGTTAAAAGCAAAAAGTAAA--CCATCCGTGCAAAAT---------------------AGCGGCGCTACTTTTCGATACGATGCTTTCGTTTCGTACAGCCAGCACGATGCGGAGTGGGTGGAGGAGATCCTCGTGCCAGAGT---AAAGCGCCGAG------------------------------------TCTCCGCTCGCTCTGTGTCTGCACCAGCGGGACTTCCTCCCAGGCCGCTGGATCGCCGACAACATCATCGAGTCCATCGAAAGCAGCTATCGGACCCTCTTTGTCCTGTCGGAGAACTTCG---CGAGCGAGTGGTGCCGATACGAGC---ACTTTTCGCATTTTCGGATCATCGACGAGCGCAA------CGATTCGGCCGTCCTGGTCCTGCTGGAGCCCATCGCCAAGGAGACGATTCCCAAGCGCTTCTGCAAACTGCGCAAGA------ACTCCAGGACGTACCTCGAGTGGCCTGAGGACGAAGAAAAGCGAGAGGAATTCTGGCACAATCTCCGAGCTGCACT--------------------------------------------------------------------------------------------

>TfTLR2_2642_bp
---------------ATGAAGGCG------------------------TTTCTGTCCGTAGTGATCTGTTTAAGC------CTGGCTTGGACTCGCGCTGTGGCCTCAG---------------GACGAAGAAAGGCGAGGAGAATTGACGAACCTCCGAGCTGTACTAAATCTGCAAAGACTCTCCACAGGGTACCCATAGTTCCCG---CCAGCGTTCTGTCCCTCGACGTGTCCTTCAATGAGATCGAGTCCATTTATCAGGAGGGTCTTACTGCATACACAGAGCTGAGAACTTTAAAGCTGCGGAACAACAAACTCAGCATGATCCACCAAGAAGCGTTTGATTCCCAGCACAAACTGGAGGAGCTTGATCTGTCCTACAATGAACTGGAAAACATTTATTCAGTGTGGTTTTCTCATCTCCGCTCTCTGAAACATCTGAACATCTTGGGAAACCAATA---TACCACCTTAGGATCTG---------ATGCCCTTTTTCCATTTCTTAAAAATCCTGCCCTGAAAAAGCTCCAGTTCGGTAACACGTTCATCAAGGACGTGAAACAGAATGTGTTGCGTAATATT------GCACAGCTGGATGAGCTGACTTTTGTTGGTGC---TAACCTAAGATCATATGAGAACGGAAGTTTCCAGATGGCTCAACCCATCAGGGTAGTTACACTCAGCCTTCAGGGGTTGTTTCAGGAGAATCCGGCTCTAGTATCAAAGATCCTCCGAGATGTTTCTCACCCTGAGACGTC------CCTGATTATAAGAGACACTTCACTGAAGACAAATGAACCCATACAAACGTTTAAAG---AGATCCGTCAGGGTTGTACCAGAAGGCTTTCCTTTCAAAACTGCAGCACAACTGACGAGGGAGTCACGCTCATTCTAAAAGTATTGGATGGCTCTCCGGTGTCTTACATCGGTTTAGAGGATATTTACCTTATCGGTAGGGGTTGGTGGCAGAAAGCGAAGTGGACACACTTAGAAAACCTACACACCATATTTATGCGCAACATAGAAATCCAGGGCTTCATCAGATTTAGCAGCATGTTACAGTTAGTGTTTCTGTTGAAGCATCTCACCAAGATATCCGTCA------TCAACTGCACTGTTTTTGTGATTCCCTGCATCACCACCTATTTTCTACGACACGTCGAGTACTTGGACTTGAGCCAAAATCTCCTATCGGATATCACCATGCAGGAAACCCTATGCAATGGTA---AATGCAATATGCACAACCTGAACATGCTCAATGTCAGTCACAACTCACTGAAATCTCTCCAGCTCATCGCCAGCCTGGTCTCGCATCTCCAAAAGCTCACGGCGCTCGACGTGAGTCACAACGACTTTTTAAAAATGCCACAGGTTTGCGATTGGCCCGCAAGTCTCAGGTTCTTGAATCTCTCTGCTACTAAACT---TCATAAGCTTACTCCGTGCATACCTCTGAGCCTGACTGCTCTGGATTTGAGCCAGAACTACCTCACGGCGTTCC---------A---CCTCCATCTTCCCAAACTTATGGAGCTCTGGCTAACAGGAAACAGGTTTATTTCCCTACCAGAAGGTGGACAGTTTCCCAGCCTGCAGATGCTGTTCATTCAAAGAAACACATTGAACATGTTTAACAAAAGCGACCTGATGGCATTCCAGTCGCTCCAGTTCTTGGAAGCTGGTCAGAACAATTTTGTTTGCAGCTGTGAGTTTGTAGAGTTCTTT------AAGGGTCACGT------CGACCACTTGATTACTCTAAGGGACGGACATCACAGCTACGTGTGTGACTCTCCGCCCTCGTTGAGAGATCTGACCATCGATAACGCTCAGCTATCAGTGTTTAAGTGTCACATGATCTTGTCGGTATCTGTTGTCTGCTCTGTGACTGTCGTCGTCCTGATCGCCGCCGTAATCGCCTGCTACAAGCTTCACGTCTTTTGGTATCTACAGATGACCGTGGCATGGTTGAAGGCGAAAGGTAAA--CCGGCTGTATGCAGC---------------------GCGGGCGCTAGTCTACGCTACGATGCTTTTGTATCATACAGTCAGCACGATGCAGAGTGGGTCGAAGAAATCCTCGTGCCAGAGT---AAAGCTCTGAT------------------------------------CCTCCGGTTGCTCTGTGTCTGCACAAGAGAGACTTCCTTCCAGGCCGCTGGATCGTCGACAACATCATCGAGTCCATTGAAAGTAGCTACCGCACTCTCTTCGTCCTGTCAGAGAACTTTG---CGAGCGAGTGGTGCCGCTACGAGCTGGACTTCTCACATTTCCGGATCATGGACGAGAACAA------CGACTCGGCCATCC---TGCTGCTGGAGCCGATCGCCAACCCGACGATTCCTAAGCGTTTCTGCAAACTCCGCAAAA------ACTCCAGGACGTACCTCGAGTGGCCTCAGGACGAAGAAAGGCGAGGAGAATTCTGGCACAACCTCCGAGCTGTAC---AGAGAGAGGAC-------------------------------------------------------------------------------

>CcaTLR2_2642_bp
---ATGGTGGGCAGGATGCGACTC------------------------TTGGGAACGGAGGAGTCTATAACTATT------TTTATATTAATTTTGGCACAAGGCTTTC---------------ACTACTCCAGGACATGTGTTTGTGACCAGCAATATTTCTGCAATTGTTCATCAAATCATCTCCAACAGGTCCCAAAAGTTCCAG---CGAATGCCCTTGGCCTTGACCTGTCTTTCAATCAAATTGAGTCTATTGACATGAATGATCTCAGCCCATATAGTGAGCTGAAAACCCTGAACTTGCACAAGAACAAGCTCAAGTTTATACACAAGGAGGCTTTCAAATCTCAACATAAGCTGGAAGTTCTTGATCTGTCCTTAAACAACCTAGAAAAGCTATCTTCATCTTGGTTCCACGAGCTAAACTCTCTCCAGCAACTGAACCTTGTAGGAAACCCATA---CACCACCGTGGGACCTG---------CTCCCATTTTCCAGTCTCTCTTTAA------CCTAAGAACGCTGCAGTTTGGTAGTCCTTCACTGAGAGAGGTGTACAAGAATGGCTTAGATGGGCTC------ACTCATCTGGATGAGATGACATTCATTGGCAG---TAACCTCAAGTCATATGAGAACGGCAGCTTTAAAGCAGCCCGTCCAATCGGTTCAGTCTCTTTGAGCCTTCAGAGTCCATTTCATAACGATCCAGAATTAGTCTCTAAGGTTCTTAAAGATGTCTCCCACCCTGAAACTCT------GCTGACTATCAAAAATGTTGAACTCAGAACAAACACTTCGACAGAATCCTTTAAAG---CGGCAAGAGAAGGTGGGACTGAAAGCTTGAGTTTCCATAATTGCACCACAACTGATGAAGCATTTACCTCTTTTTTGGTGGTCATGGATAATTCTTCTTTGTCTTACATTGGTCTTGAAGAAGTACATTTGATTGGTCAAGGGTGGTGGCAGAAAGCTTCGTACACACATTATGAACACTTACATACAGCCTACATACGTAATCTTGACATCCAAGGGTTCTTTGAGTTCAGTAGCATGAAGCAATTGGGATTTCTGCTGGTGAATCTCCACAAGGTGTCCGTGA------TCAACGGCACAGTGTTTGTTATTCCTCCGATAACTACAGTCTTGTTGAAAAAACTTGAATATTTAGACCTGAGTCAGAACCTCCTTTCAGACCTGACAATTGCACCGACGTTATCTACGAGTT---TTGGTGCATATCAAAACCTCCTCACTCTTAACGTGAGCCAGAACGTTTTAAAATCCCTTGGGCTGATGTCTCAGTTGACCACTAACCTTAAGAGCCTCACAGATTTAGACTTGAGCCATAACAGTTTTGTTTCTATGCCAGAAAAGTGTAGCTGGCCAGCGACTCTCAGGTTTCTGAACCTTTCCAGCACAAAGCT---ACGTAAGATGACCCCATGCCTGCCTTCTAGCTTGACGGTCCTGGATCTCAGTGAAAATGATCTGATGGTGTTCA---------A---CCAAAGATTTCCCCAACTCATTACGCTTATACTGACAGGCAACCGATTTAAAAAACTCCCACAGGGGGAATTATTTCCAACACTGCAGACGCTGCTTATCCAAAGGAACGCCTTGCGGATGTTTAACAGTAGTGATTTGAAGAGATTCAAAAACCTACAATATTTGGAGGCAGGGGATAACAATTTTGTGTGCTCCTGCGAATTTGTATCTTTCTTT------AAACGGGATGT------TAAACTTTTCATCACCCTAAGGGACAGTCGTCGCAGTTACGTGTGCGACACTCCGTTCACTCTCAGAGGTGATTCTATTGACAGTGTCAGATTGTCCGTTTTCGAGTGCTATATGATCCCTGCTGTCTCAGTACTTTGTTTTGTGATTATCATAGCGCTTGGACTTATTGTTGTCACTTGCCATAAGCTTCACGTTATATGGTATCTGCAGATGACAAAAGCATGGATACAAGCCAAAAGAAAA--CCTGCAGTTGGTCGA---------------------CTGGCCGATGAGCTCCGCTATGATGCTTTTGTATCTTACAGTCAACATGACGCTGAGTGGGTCGAGGAAATCCTTGTTCCAGAAC---AGAGCACTCAG------------------------------------CCTCCATTTGCCCTGTGTTTGCACAAACGGGACTTCCAGCCGGGCCGCTGGATCGTGGACAACATCATCGACTCGATTGAGAAAAGCCATCGGACTCTCTTTGTTCTGTCTGAGCACTTTGTTACCAGCGAATGGTGCCGTTACGAGCTGGACTTCTCACATTTCCGCA---TCGATGAACACAA------TGACTCTGCCGTCCTGGTTCTCCTTGAGCCAATCGAGAAGGAGACCATTCCCAAACGTTTCTGCAAGCTACGGAAGATTA---ACTCCAGGACGTATCTGGAGTGGCCCGAAGACGAGGAAAAGAGAAGAGAGTTCTGGAGCAACC---AAGCTGCCCTACAAAAAGATGAA-------------------------------------------------------------------------------

>CcTLR2_2642_bp
---ATGGCGGTCAGGATAGAATTC------------------------TTGGGAAGAGAGGCGTCCATAATTATT------TTCATATTAATTTTGGCCCAAGGCTTTC---------------ACTACTCCAGGACATGTGATTGTGACCAGCAATATTTTTGCAACTGTTCATCAAATCATCTCCAACAGGTCCCAAAAGTTCCAG---CGAATGCGCTTGGCCTTGACCTGTCTTTCAATCAAATTGAGTCTATATACATGAGTGATCTCAGCCCATACAGTGAGCTGAAAACTCTAAACTTGCATAAGAACAAGCTCAAGTTTATACACAAAGATGCTTTCAAATCTCAACATAAGCTGGAAGTTCTTGATCTGTCCTTAAACAACCTGAAAAATCTCTCTTCTTCTTGGTTCCAAGAGCTAAACTCTCTTCAGCAACTGAACCTTGTAGGAAACCCATA---TACCACCTTGGGACCTG---------CTCCCATCTTCCAGTCTCTCCTTAA------CTTAAGGATGCTGCGATTCGGTAGTCCTTCACTGAGGGAGGTATACAAGAATGGCTTAGATGGGCTC------ACTCATCTGGACGAGTTGACATTCGTTGGCAG---TAATCTGAGGTTGTATGAGAACGGGAGTTTGAAAGCAGCTCGTCCCATTGGTTTAGTCTCTTTGAGCCTTCAGAATCTATTTCAGAACAATCCAGAATTAGTCTCTAAGGTTCTTCAAGATGTCTCCCACCCTGAAACTCT------GCTGATAATCAAAGATGTCGCACTCAGAACGAACACTTCGACAGAACCCTTTAAAT---CTGCGAGAGAGGGTGGGACTAAAAGCTTGAGTTTCCAAAATAGCACCACAACTGACGAAGCAATGACCTCTTTATTAATGGTCATGGATGGTTCTTCTTTGTCATATATTGGTCTTGAAGATGTGCATTTGATTGGCCAAGGGTGGTGGCAGAAAGCTTCATATACACATTATGAAAGCTTACATACAGCCTACATACGTAATCTCGACATCCAAGGGTTTTTTAGGTTTAGTAGCATGATGCAGTTGGGATTTCTTCTGGTGCATCTCCATAAGGTGTCTGTTA------TTAACGGCACAGTGTTTGTTATTCCACGGGAAACTACCCCACTGTTAAAAAATCTTGAATATTTGGACCTAAGTCAGAATCTCCTTTCAGACCTGACAATTGAACCGACCTTATATACAGGTT---TTGGTGCATATCAAAACCTCAACACTCTTAATGTGAGCCAGAACGTTATAAAATCTCTTGGACTGATGTCTCGATTGGCCACTAAGCTTAAGAGTCTCACATATTTAGATTTAAGTCATAATAGTTTTGTTTCTATGCCAGAAAACTGTAGCTGGCCAGCGACTCTTAGGTTTCTGAACCTTTCCAGCACAAAGCT---ACGTAAGTTGACCCCTTGCCTGCCTTCTAGCTTGACGGCCCTGGATCTCAGTGAAAATGATCTGATGGTGTTCA---------A---CCAAAGATTTCCCCAACTTACTACACTTATACTGACAGGCAACCGATTTATGAAACTTCCACAGGGGGAATTATTTCCAAGGCTGCAGACACTGCTTATCCAAAGGAACGCCTTGCGGATGTTTAATGGCAATGATTTGAGGAGATTCAAAACCTTACAATATTTAGAAGCGAGTAACAACAATTTTGTGTGCTCCTGTGAGTTTGTATCTTTCTTC------AGACATGATGT------TGACCATTTCATCACGATAAGGGATAATCGTCACGATTATGTGTGCGACACTCCATTCACTCTCAGAGGTGATGCTGTTGACAGTGTCAGATTGTCAGTTTTCGAGTGTTACATGATCCCTGCTGTCTTAGTGCTTTGTTCTTTGATTATCATAGTCCTTGGACTAATTGTTTTCACCTGCTATAAGTTTCACATTATATGGTACCTGCACATGACCAAAGCATGGATACAAGCCAAACGAAAA--CCTGCAGTTGGTCGA---------------------CTGGTTGAAGAGCTCCGCTATGACGCTTTCGTATCCTACAGTCAACATGATGCTGAGTGGGTCGAGGAGATCCTTGTTCCAGAGCTGGAGAGCGCTCAT------------------------------------CCACCATTTGCCTTGTGTTTGCACAAACGGGACTTCCAGCCGGGCCGCTGGATCGTGGACAACATCATTGACTCAATTGAAAAGAGCCATCGGACTCTCTTTGTTCTGTCTGAGCACTTTGTTACCAGCGAATGGTGCCGGTATGAGCTGGACTTCTCACATTTCCGCA---TCGATGAGCACAA------TGACTCCGCCGTCCTGGTACTTCTTGAGCCAATCAAGAAGGAGACCATTCCCAAACGTTTCTGCAAGCTACGGAAGATTA---ACTCCAGGACGTATCTGGAGTGGCCCGAAGATGAGGAAAAGAGAAGTGAATTCTGGGGCAATC---GAGCTGCCCTACAAAGAGATGAA-------------------------------------------------------------------------------

>MaTLR2_2642_bp
---------------ATGAGACTC------------------------TTGGGAGCAA---AGTCCATCATTCTT------TTTATATTGATTTTGGCTCAGGGCTCAG---------------AGTCCTCTAGGACATGTAAATGTGATCAGCAATATTTTTGCAATTGCTCCTCAAATCATCTCCAACAGGTCCCAAAGGTTCCAG---CGAACGCTCTTGGCCTTGACCTGTCCTTCAATCAAATTGAGTCTATTAACATAAATGACCTCAGCCCTTATAGTGAGCTGAAAACCCTAAACTTGCACAAGAACAAGCTCAGTTTTATACACAAGGAGGCATTCAAATCTCAACGTAATCTGAAAGCTCTTGATCTGTCCTTAAACAACCTGAAAGAACTGGTTTCGTCTTGGTTCCATGAGCTAAAATCTCTTCAGCATTTGAACCTTGTAGGAAACCCTTA---CTCCACCTTGGGACCTG---------CTTCCATCTTCCAGTCTCTGGTTAA------CTTGAGGACGCTGCAATTTGGTAGTCCTTCACTGAGGGTGGTTCACAAGAATGGCTTAGATGGGCTC------ACTCATCTGGACGAGATGACATTTATTGGCAG---TAACCTGAGGTCGTATGAGAACGGGAGCTTGAAAGCAGCCCGTCCCATCGGTTTAGTCTCTTTGAGCCTTCAGAATCTGTTACAGAATGATCCAGAACTTGTCTCTAAGGTACTTCAAGATGTCTCCCACCCTGAAACTCT------GCTGACTATCAAAGACGCCACACTCAGAACAAACACTTCGACAGAACCCTTCAAAG---CGGCGAAAGAAGGTGGGACTAAAAGCTTGAGTTTCCAAAATGTAACCACAAGCGATGAAGCAATCACCTCTTTATTGCAGGTCATGGATGGTTCTCCTTTGTCTTTTCTTGGTCTCACAGATGTACATTTATTCGGTCAAGGGTGGTGGCAGAAAGCTTCGTACACACATTATGAAAACTTACATACAGCCTACATACGTAATCTTGACATCCAAGGATTCTTTGAGTTTAGTAGCATGATCCAGTTGGGTTTTCTCCTGGTGCATCTCCATAAGGTGTCTGTGA------TCAACGGCACAGTGTTTGTCATTCCTCGGGAAACGACTCTTCTGTTGAGAAATCTTGAATACCTGGACCTTAGTCAAAATCTCCTGTCAGACCTGACAATTGAACCGTCCTTATTTACAGGTT---TCGGTGCATATCAAAACCTCAACACCCTTAATGTGAGCCAGAACATTTTAAAATCTCTTGGGCTGATGTCTCGGTTGGTAACTAACCTTAAGAGGCTCATATATTTAGACTTAAGTCACAATAGTTTTGTTTCTATGCCAGAAAAGTGTAGCTGGCCAGCGACTCTTAGGTTTCTGAACCTTTCCAGCACAAAGCT---ACGTACGATGACCGCTTGCCTGCCTTCTACCTTGACGGTTCTGGATCTCAGCGAAAATGATCTGATGGTGTTCA---------A---CCAAAGATTTCCTCAACTTACTACACTTATATTGACAGGAAACCGTTTTATGGAACTGCCACAGGGGGAATTATTTCCGAGGCTATGTACGCTGCTTATCCAAAGGAACGCTTTGCGGATGTTCAACGGGAGCTCTTTGGGGAGGTTTAAAAACCTGCAATACTTGGAGGCGGGTAACAACAATTTTGTGTGCTCCTGCGAGTTTGTATCTTTCTTC------AAACAAGATGT------TGACCGTTTCATCACACTACGGGATGGTCGTTGCAATTATGTGTGCGACACACCATTTGCTCTCAGAGGTGATGCTATTGAAAGTGTCAGATTGTCAGTCTTCGAGTGTTATATGATCCCTGCTGTCTCAGTGCTTTGTTCTGTGATTATCATAGTGCTTGGACTTATTGTTGTCACCTGCCATAAGCTTCACGTTATATGGTACCTGCAGATGACTAAAGCATGGATACAAGCCAAACGAAAA--CCTGCAGTTGGTCGA---------------------CTGGCCGAAGAGCTCCGCTATGATGCTTTTGTATCCTACAGTCAACATGACGCTGAGTGGGTCGAGGAGATCCTTGTTCCAGAGCTGGAGAGCTCTCAG------------------------------------CCTTCGTTCACCCTGTGTTTGCACAAACGGGACTTCCGGCCGGGCCGTTGGATTGTGGACAACA---TCGACTCGATTGAGAAGAGCCATCGGACTCTCTTTGTTCTGTCTGAGCACTTTGTTACCAGCGAATGGTGTCGCTATGAGCTGGACTTCTCGCATTTCCGCA---TCGATGAGCACAA------TGACTCCGCCGTCC---TGCTTC---AGCCAATCAAGAAGGAGACCATTCCTAAGCGTTTCTGCAAGCTGCGGAAGATTA---ACTCCAGGACGTATCTGGAGTGGCCCGAGGAAGAGGAAAAGAGAGGCGAGTTCTGGAGCAATC---GAGCCGCCCTACAGAGAGATGAATGTACAGAGAACGCCTCA-------------------------------------------------------------

>CiTLR2_2642_bp
---------------ATGAGACTC------------------------TTGGGAGCAAAGGAGTCCATCATTCTT------TTTATATTGATTTTGGCTCAGGGCTTTG---------------AGTACTCTAGGACATGTAAATGTGATCAGCAATATTTTTGCAATTGCGCCTCAAATCATCTCCAACAGGTCCCAAAGGTTCCAG---CGAATGCTCTTGGCCTTGACCTGTCTTTCAATCAGATTGAGTCTATTAACATAAATGATCTCAGCCCTTATAGTGAGCTGAAAACCCTAAATTTGCACAAGAACAAGCTCAGTTTTATACACAAGGAGGCATTCAAATCTCAATGTAATCTGAAAGTTCTTGATCTGTCCTTAAACAACCTGAACAAACTGTTTTCGTCTTGGTTCCATGAGCTAAAATCTCTTCAGCATTTGAACCTTGTTGGAAACCCTTA---CTCCACCTTGGGACCCG---------CTTCCATCTTCCAGTCTCTTGTTAA------CTTGAGGACGCTGCAATTTGGTAGTCCTTCGCTGAGGGTGGTTCACAAGAATGGCTTAGATGGGCTC------ACTCATCTGGACGAGATGACATTTATTGGCAG---TAACCTGAGGTCGTATGAGAGCGGGAGCTTGAAAGCAGCCCGTCCCATCGGTTCAGTCTCTTTGAGCCTTCAGAATCTGTTTCAGAACGATCCAGAACTTGTCTCTAAGGTTCTTCAAGATGTCTCCCACCCTGAAACTCT------GCTGACTATCAAAGACGCCACACTCAGAACGAACACTTCAACTGAACCCTTCAAAG---CGGCGAAAGAAGGTGGGACTAAAAGCTTGAGTTTCCAAAATGTAACCACAAGCGATGAAGCGATCACCTCTTTATTGCAGGTCATGAATGGTTCTCCTTTGTCTTATATTGGTCTCACAGATGTACACTTAATCGGTCAAGGGTGGTGGCAGAAAGCTTCATACACACATTATGAAAACTTATATACGGCCTACATACGTAATCTTGACATCCAAGGATTCTTTGAGTTTAGTAGCATGATGCAGTTGGGATTTCTCCTGATGCATCTCTATAAGGTGTCTGTGA------TCAACGGCACAGTGTTTGTCATTCCTCAACAAACAACTCCTCTGTTGAAAAATCTTGAATACTTGGACCTTAGTCAAAATCTCCTGTCAGACCTGACAATTGAACCGACCTTATTTACAGGTT---TGGGCTCATATCAAAACCTCAACACCCTTAATGTGAGCCAGAACATTTTAAAATCTCTTGGGCTGATGTCTCGGTTGGTAACTAACCTTAAGAGGCTCATATATTTAGACTTAAGTCATAATAGCTTTGTTTCTATGCCAGAAAAGTGTAGCTGGCCAGCGACTCTTAGGTTTCTGAACCTTTCCAGCACAAAGCT---ACGTACGATGACCGCTTGCCTGCCTTCTACCTTGACGGTTCTGGATCTCAGCGAAAATGATCTGACGGCGTTCA---------T---CCAAAGATTTCCTCAACTTACTACACTTATATTGACAGGAAACCGATTTATGAAACTTCCACAGGGGGAATTATTTCCGAGGCTACATATGTTGCTTATCCAAAGGAACGCCTTGCGGATGTTCAACGAGAGCTCTTTGAGGAGTTTTACAAACCTGCAATACTTGGAGGCGGGTAACAACAATTTTGTGTGCTCCTGCGAGTTTGTATCTTTCTTC------AAACAAGATGT------TGACCGTTTCATCACACTACTGGATGATCGTTGCAATTATGTGTGCGACACTCCATTTACTCTCAGAGGTGATGCTATTGAAAGTGTCAGATTGTCAGTCTTCGAGTGTTATATGATCCCTGCTGTCTCAGTGCTTTGTTCTGTGATTATCATAGTGCTTGGACTTATTGCTGTCACCTGCCATAAGCTTCACGTTATATGGTACCTGCAGATGACTAAAGCATGGATACAAGCCAAACGAAAA--CCTGCAGTTGGTCGA---------------------CCTTCCGAAGAGCTCCGCTATGATGCTTTTGTATCCTACAGTCAACATGACGCTGAGTGGGTCGAGGAGATCCTTGTTCCAGAGCTGGAGAGCTCTCAG------------------------------------CCTTCATTCGCCCTGTGTTTGCACAAACGGGACTTCCGGCCGGGCCGTTGGATTGTGGACAACA---TCGACTCGATTGAGAAGAGCCATCGGACTCTCTTTGTTCTGTCTGAGCACTTTGTTACCAGCGAATGGTGTCGCTACGAGCTGGACTTCTCACATTTCCGCA---TCGATGAGCACAA------TGACTCCGCTGTCC---TACTTC---AGCCGATCAAGAAGGAGACCATTCCCAAGCGTTTCTGCAAGCTGCGGAAGATTA---ACTCCAGGACGTATCTGGAGTGGCCCGAGGATGAGGAAAAGAGAGGCGAGTTCTGGAGCAATC---GAGCCGCCTTACAGAGGGAT----------------------------------------------------------------------------------

>DrTLR2_2642_bp
---------------ATGAGACTC------------------------GTAGGAACAATGACTGCCATAATCCTT------ATTATGTTCATTCTGGCTCAAGGTCTCG---------------AGTGCTCCCAGACATGTAAATGTGATCAGATGTATTTCTGCAACTGTTCCTCAAACAACCTCCATCAGGTTCCAACAGTTCCAT---CAGATGTGCTTGGCCTTGACCTGTCTTTCAATCAAATTGAGTCAATCAACATGACTGATCTCAGCTCTTACAATGAGCTGATAATCCTCAACTTGCATAAGAACAAACTCAGGCATATACACAGGGATGCATTCAAGTCCCAACATAACCTGGAAGTTCTCGATCTCTCCTTAAACAACCTGAACAATCTCTCTCCGTCTTGGTTTCACAAGTTAAAATCTCTCCAGCAACTTAACCTTGTAGGAAACCCATA---CTCAACTGTGGGACCTG---------CTCCAATCTTCAGCTCTCTTGTAAA------CTTGAGGACACTTCACTTAGGTAGTCCTTCACTGAGAGAGCTACACAAGAATGGCCTAGATGTGCTC------ACTCATCTGGACGAGATGACATTTTTTGGCAG---TAACCTGAGGTCATATGAGAACGGGAGCTTGAAAGCAGCTCGTCCCATCGGTTCAGTCTCTTTGAGTCTACAGAATTTGTTTGAGAGTGATCCAGAACTAGTTTCCAAGGTCCTTCAAGATGTCTCCCACCCTGAAACTCT------GCTGATAATCAAAGATGTCACTATGAAAACAAACACATCTACAGAACCCTTCAAAA---TGGTGAAGGAAGGTGGCACTAAGAGCCTGACTTTCCAAAACTCCTCCACGACCGATCAAGCCTTGACCTCTTTTTTAGAGTTCATGGATGGCTCTCCATTGTCTTTTATTGGACTTGAAGATATACAATTTGTTGGGATAGGAGAGTGGCAGAAAGCTAAATACACACATCATGACAGCCTACGCACAGCCTACTTGCGTAATATTGAAATAGAAGGTTTCTTTGGGTTTAGCAGCATGATAGAGTTGGGATTTCTACTGAAGCACTTCCACAACGTGTCTGTGA------TCAATGCCACAGTGTTTGTGATTCCTAAGGAAACCACATTCCTGTTGAAAAATCTAGAATACATGGACCTCAGCCAGAATCTCCTGACAGACTTGACTATTCAACCAACACTGTATACAGGAT---CTGGCGCATATCAAAACCTCAACATGCTCAATGTGAGTCAGAATGTTTTAAAATCTCTCGGGCTGATGTCTAGGTTGGTCACCAATCTTAAAAAGCTCAAATATTTAGACTTAAGTTATAACAGTTTTGTTTCAATGCCAGAAAAGTGTAGCTGGCCTGTTACTCTGAGGTTTCTGAACCTTTCAAGCACAAAGTT---AAGCACATTGACTCCTTGCTTGCCTTCGAGTTTGACAGTTCTGGATCTCAGCGAAAATGATCTTAAGGCGTTCA---------A---GCAAAGATTTCCTCATCTCACTACACTTATACTGACAGGCAATCGCTTAATGAAACTGCCAGATGGGAAATTATTCCCAAGCCTAAATACATTGCTGATACAAAGGAACGCCTTACGGATGTTCAACCAAAGCTCTTTGAGGAGTTTTAAAACTCTGCTTTACTTGGAGGCAGGTGCCAACAATTTTGTGTGCTCCTGCAAGTTTGTTTCTTTCTTT------AAAAAGGACGT------TGAGGATTTGATCACCCTACAGGATGGCCGTCAAAATTACGTATGTAATACTCCCTTCACTCTCAGAGGTAATGCGATTGACAGTGTCAGACTGTCTGTGTTTGAGTGTTATATGATCCCTGCCGTCTCAGTGCTTTGTTTTGGGATTATCACAGCACTCGGTCTTGTTGTGTTAACCTGCCACAAGCTTCACGTCATATGGTACCTGCAGATGACTAAAGCATGGATACAAGCCAAACGGAAA--CCTGCTGTCGGTCGA---------------------TTACCTGAAGAGCTCCGCTATGATGCTTTTGTGTCTTACAGCCAACATGACGCTGAATGGGTCGAGGAGATTCTTGTTGCTGAGCTTGAAGACACTCAG------------------------------------CCTTCGTTTTCCCTGTGTTTGCACAAACGGGACTTCAGACCGGGCCGCTGGATCGTGGACAACATCATTGACTCAATTGAAAAGAGCTATCGAACTCTTTTTGTTCTGTCGGAGCACTTTG---GCAGTGAATGGTGCCGTTACGAGCTGGACTTCTCACATTTCCGCATCATGGATGAACACAA------TGACTCCGCTGTCCTGGTGCTTCTGGAACCAA---AGAAGGAGACGATTCCCAAACGCTTCTGCAAGC---GAAAGATTA---ACTCCAGGACGTATCTGGAGTGGCCTGAGGATGAGGACAAGAGAGATGAGTTTTGGAGCAATC---GAGCCGCTTTACAGAGAGACGAGTGT----------------------------------------------------------------------------

>SdTLR2_2642_bp
------------------------------------------------ATGAAAATCCTGACGTCGCTCATGTTT------ATCCTTCTGCTAATGCATCAAAGCTTTTCACTCT---------CCACACCGCAGTGTCACATGTGTGA---ACAAACATCATGTAACTGCTCAGGACAAAACCTGCAGAAAGTCCCCGCAGCCCCCTCAAAGCTCATCACTGAACTCGACATCTCTTTTAACAGACTGACGACGATACTAAAAGATGATTTTCTTGCTTATGCCAGTTTAAGGTCTTTGATCATGACTAGCAACAACATCAAAACAATCCAGGAACAAGCATTTGACCCGCTGATAAATCTGGAGAAACTGGACCTGTCTTTAAATCAACTGGATACGTTGTCTGCTGGATGGTTTAAGAACCTTTCTACCCTTCGGTACTTGAATCTTTTGGGAAACAAATA---CGTAACATTGGGTCAAG---------GCAATCTGTTCCAACCACTGAAGAA------ATTAAAGACCCTACATTTTGGAGGACCTCAGCTTCAGTCTGTCAGGAAAAATGACTTTTCAGGTCTT------AGTGGTCTTGAAGAGCTGTTTTTTGATGGGAA---AAATCTACTGCAGTATGCAATAGGAGGTTTGAGAGAAATTGGGCCTATTAGCCATGTGACACTTGGTTTGAATGGTCCTTTTATGACAAATCTAAAGCTTGTAATTGATGTAGTATCTGATGTCGTACACCCAAACACAAC------ACTGACTTTCACTGACACATGGCTCCTTTTAGAGTATCAAATCTCCCCATTTAAAG---TAGCCTACAACCGTGGAACTACAGGTCTTATTTTTAAAAATGTTACCATGACAGTTGCAGCTTGTATAGCACTTCTAAATTTGCTACCAGACTCTAATATAACTATGTTGGCACTTGAAGATACAACATTTTTTTTAACATCTCTGAGTCACTTTACATCAATTCCAGACAAGTACCGTTTGGAGGTTGTTGTCATAAAAAACGTGGAAGTCCCTCAGTTCTACAATTTTCCAGCCATCACTTTCTTGGAGCCACTACTGAAAGTGGTGCGAAGGGTGTCACTGC------TAAACTCCAAGTTGTTCGCCATTCCCTGTGAATCCTCAGCTGATTTCTCACAGCTGGAGTATTTGGATATCAGTGACAACATTTTCAGTGATCTCACGCTGAGAGAAATGATGTGTGACGGCA---AAGGTGTCCTTTGGAGTCTGCAAACCATCAATATCAGCAGAAATGACCTACGGTT------AATCAACAGCCAGCTCTTCACCAAACTAGAAAATCTAAAAAACATTGACATGAGTGGAAATGTGTTTCACAGAATACCTGAGACTTGTAAGTGGCCGCCAAATCTTAGATTCTTAAACCTTTCATCAACACATTT---AACAAAGGTGACCTCTTGCCTGCCAGAAAGTTTACACATCCTTGACCTATCAGACAATAAATTAAGCGTGTTCA---------A---CATCAAGCTACCCTTTCTCACAGAGTTATACATCTCCGGCAACAAGATTGGTAGTTTGCCTGATAGTAGTTTATACCCTCGTCTTGAATCCATCTCCATTCAAAACAACGACTTGCAGACATTCAGCGGTAATAATCTAAATGACTATAAAAATCTGAAGAGGCTGGAGGCTGCTGCTAACACGTACGTCTGTTCATGTGAATTTGTAGCGTTCATG------ACAAGTGACTTGGT---GAAACATCGAGTCAGAATTAGAGACGAGTTCACATTGTACATCTGTGACTCCCCTGATGCTGTGAGAGGAAAGAGTGTGGCAGACGTGAGGTTATCAGTGTTTGAGTGCCACAGGGCGTTATCTTTTTCTTTACTCTGCTCAGGCATCCTGGTAATGTTTCTGCTCTTCTTACATTTGTGTCACAAGTACAGTGTTGTGTGGTATATAAAGATGACTTTGGCCTATCTGAAAGCTAAGAGAAAG--CCAAAGT---AAAGG---------------------------GGAGAGCTTGAGTATGACGCCTTTGTGTCCTACAGTGAGATGGACTCTGGTTGGGTGGAAGCCCATCTGGTTCCTGAGCTCGAGCAGTGCGAG------------------------------------CCCCCTTTCCGACTCTGCCTTCACAAAAGAGACTTTGTACCTGGGGGATGGATTA---ACAACATCATGGACGCCATTGAGAAGAGTCACAAAACACTCTTCATCCTTTCTCAGCATTTTGTCAGGAGTGAATGGTGCAAGTACGAGCTGGACTACACCCATTTCAGATTGTTTGACCAAAACGA------CGACACAGTTGTTC---TTCTGTTGGAGCCCATTGACAAAAACACCATCCCAGAAAAGTTCTGTAAGCTGCGGAGAGTCA---ACTCCAGGACGTACTTGGAGTGGCCTGATGATGACAACCAGGTTGCCAGGTTCTGGCAGAGTT---GAACAGCTATTAAAAGACCTG---CTGATAATGATGGAGTCAATATATTCTATCAAGC---TGGTAAT------------GTGGTGTTT-------------

>EcTLR2_2642_bp
------------------------------------------------ATGAGAATCTTTACATTTCTCACGTTT------GTACTTCTGCTAATACATCAAAGCTTCTCACTCT---------CCAGACCACAGTGTCACAGCTGTGA---ACAAACATCCTGTAACTGCTCAGGACAAAACCTGACCACCGTCCCTGCGGCCCCTTCAAAGCTCATCACTCAACTTGATCTCTCATGCAACGAACTGAGGACAATAATGAAAGATGACTTTGCAGCATTTGCCAGTTTACGGTCTTTGATCATGAATAACAACAGCATCCAAAAAATCCATGAGCAAGCATTTGTCCCACTGACAAATTTGGAGAAGTTGGACTTGTCCTTCAACAAACTGGAGATGTTGTCTGCTGGATGGTTTGAGAATCTTGTTTCTCTTCAGCACTTAAATCTTTTGGGGAACAAATA---TAAAATGTTGGGTCAAG---------GTAATCTTTTCCAGCCACTGAAGAA------ATTAAAGACCCTATATTTTGGAGGACCTGAACTTCAGTCTGTCAGAAAAAGTGACTTCTCCGGCCTC------AGTGGTCTTGAAGAGGTTGTTTTTGATGGAAA---GAATCTAAAAGACTACAAAAGAGGAAGTTTGAGAGAAGTTGGGCCAGTTAAATATGTAACACTTGGTCTGAATGGTCCGTTTAAGGAAAATCAAGTGCTGGCAGAAACTATACTGTCTGATGTTGTACACCCAAACACAAC------GCTGACATTCACTGACACACGCTTCACCAAGGACACTTATATGTCCCCATTTAGAG---CGGCATACCACGGCGGAACTACAAGTGTTATTTTTAAAAATGTTGTCATGACGATTTCAGCTTTTTTGGCGTTTATGAATTGGATGTCAGACTCCAGATTAAGCATGGTGACATTAGAAGATTCTAAATTGGTCTTAAGATTGTCGGGTGGCATGAGTTTTCCCTCAAGCATGGGCCATTTGGAGGCTATTGTAGTGAAAAACGTCGATGTCCCTGCTTTTTACCTCTTCCCAGCTCTAATTGGCGATGAATCTCTGCTGCCAGTGTTGCGAAGGGTGACTGTGC------AGAAATGCAAGGTGTACCTCCTGCCTTGTGAATCTGCTGCCACTCTTACAAGGCTTGAGTATTTGGACTTCAGTGACAACTTGATTACTGATATGGCCCTTAGTAACATCATGTGCAATGGCG---ATAGTGATTTTAGGCTTCTGCAAACCATCAATATCAGCAGGAATTACCTGCATTC------AATCAACAGCCAGCTCTTCACCAAACTAAATGAACTTAAAAATATTGACATGAGTGGAAACATATTTCATAAAATGCCTGATATTTGTTACTGGCCACCAAGTCTCCACTTCTTAAACCTTTCATCAACACGTTT---AACAAAAGTCACCACCTGTTTGCCTGTGAGTTTACGTGTCCTCGATCTGTCAGACAACGATTTGACCGTGTTCA---------A---CATCGAACTACCTTCTCTCACAGATTTATACATCTGCGGCAACAAGATCAGTCATTTGCCAGATGGGGGTTTATATCCTAGTGTTGTATTTGTCTCCATTCAAAACAACAACTTGCATACAATCAGCAGCAAAAGTCTAAATGACTATAATAGTCTGACGAGCCTGGAGGCTGGTGCTAACACATTTGTCTGTTCATGTGACTTCATAGCTTTCATG------ACGACTGGCTGGAC---TAATCATCGAGTCACAATTGGAGATGAGTTCAAGTCATACATCTGTGAGTCCCCTGACTCTACAAGAGGAAAGAGCGCGTTAGATGCGAGGTTGTCGGTGTTTGAGTGCCACACAGCTTTAGCTTTTTCTTTACTCTGCTCAGGCATACTGCTAGTGTTTCTGCTTGTTGCAGGTTTGTGTCACAAATTCAGTGTTTTGTGGTACATGAAGATGACCTGGGCCTGGCTGAGAGCCAAGAGAAAG--CCAAAGT---AAAAG---------------------------GGAGAGCTTGAGTATGACGCCTTCGTGTCCTACAGTGACATGGACTCTGGCTGGGTTGAAACATATCTGGTCCCAGAGCTGGAGCAGGCCGAG------------------------------------CCTCCTCTCCAGCTCTGCCTCCACAAGAGAGACTTTGTTCCCGGTGGCTGGATCTTGGACAACATCATGGACGCCATCGAGAAGAGTCACAGAACTCTGTTTGTCCTTTCTCAGCATTTCATCAGGAGTGAGTGGTGCAAGTACGAGCTGGATTACACCCATTTTAGACTGTTTGACCAAAATGA------CGACACAGTTGTGC---TTCTGTTGGAGCCTATTGACAAAGACACCATCCCCAAAAAGTTCTGCAAGCTGCGGAGAGTCA---ACTCCAGGACGTACCTGGAGTGGCCTGATGATGACGGCCAGATTCCCAGGTTCTGGCACAGCT---GAACAGCTATTAAAAGACCTGAAACTGATCACAAAGA------------CCATC---AGTTTGACAAT------------ACGGACGTT-------------

>PfTLR2_2642_bp
------------------------------------------------ATGAGAATCCTGACATTTCTCACATTT------GTCGATCTGCTAATGCATCAAAGCTTGTCACTCT---------CCAGACCACAGTGTAACCTCTGTGA---ACAAACGGTCTGTAACTGCTCCAGGCAAAACCTGAATATGGTCCCTACAGCACCTTCAAAGCTCATCACTGAACTTGATCTCTCATTCAACAGACTGCAAACAATAATGAATAATGACTTTGTTGCATTTGCCAGTTTACAGACGTTGATCATGAATAACAACAGAATCCAAAAGATCCAGGAGCAAGCATTTGTCTCGCTGACTAATTTGGAGAAATTGGACTTGTCCTTAAACAGACTGGATACGCTGTCTGCTGGATGGTTTGAGAACCTTTTTTCTCTTCAGCACCTGAATCTTTTGGGGAACAAATA---TAAAATGTTGGGTCAAG---------GCAATCTTTTCAAGCCACTGAAGAG------ATTAAAGACCCTGCATTTTGGAGGACCTGACCTTCACTCTATCAGAAAAAGTGACTTTTCTGGCCTC------AGTCGTCTTGAAAAGGTTGTTTTGGATGGAAG---AAATCTGCAAGTCTACGCAGAAGGAAGTTTGCAACAAATTGAGACCATTAAATATGTAACACTTGGTCTGAATGGTCCGTTTCTGATAAATCAAGCGCTAGTAGGAGCTATACTGTCTGATGTTGCACACCCAAACACAAC------ACTGACATTCGTTGACACATGGTTCTCCGCAGAGTATCAAATGCTCCCATTTAAAG---TGACCCGAGATCGCGGAACTACAAGGGTTATCTTTAAAAATGTTAACATGACCGTTCTAGCTTGTTTGGCATTTCTAAATTTGCTGTCAGACTCGAATTTAACTATGTTGGCAATGGAAGATACTCAATTAATCTTAAATTCTGTGGATGGCATTGCATATCCCCCACACATGGACCGTTTGGAGGCTATTGTCTTAAAAAACGTCGATGTCCCTCGGTTCTATAACTTCCCAGCCCTCTTTTTCCTGCAACCTCTGCTGAACGTAGTGCGAAGGGTGTCCGTGC------TAAACTGCAAGGTGTTCCTCATTCCTTGTGAATCCTCTGTCGATTTCTCAAAGCTGGAGTATATGGACGTCAGCGACAACTTGTTTAGTGATCTGGCTCTTAGCCAAATGATGTGCGATGGCA---AAGGTGTTCTTTGGAGTCTGCAAACCTTCAACATCAGCAGGAATTACCTGCACTC------GATCAACAGCCAGCTCTTCACCATACTAGATAAGCTTAAAAACATTGACATGAGTGGAAATGTGTTTCGTAGTATGCCTGAGACGTGTTACTGGCCACCAAGTCTCCAATTCTTAAACCTTTCATCAACACGTTT---AGCAAAAGTGACCACTTGTTTGCCAATGAGTTTACACATCCTCGATTTGTCAGACAATGACTTGACCGTGTTCA---------A---CATCGAACTACCTTTTCTCACAGAGTTATACATCTCTGGCAACAAAATCAATAGTTTGCCAGATGGGGGTTTATACCCTTGTCTCGTGTTTCTCTCCATTCAAAACAATAACTTACAGACATTCAGCAGCAATAATCTAAATGGCTATAGTAATCTGACGAGTCTGGAGGCTGGTTCTGACACGTATGTCTGTTCATGTGGCTTTGTAGCATTGATG------ACGAGTGACTGGAC---GAATCATCGAATCACCTTTGGAGATGAGTTCAAGTCGTACATCTGCGACTCCCCGGACGCCGTGAGAGGAGAGAGTGCGGCAGACGTGACGTTGTCAGTGTTTAAATGCCACACAGCTTTAGCTTTTTCTGTACTCTGCTCAGGCATCCTGCTGGTGTTTTTGCTCATTGCAGGTTTGTGTCACAAATTCAGTGTTGTGTGGTACATGAAGATGACCTGGGCCTGGCTGAGAGCCAAGAGGAAG--CCAAAGT---AAAAG---------------------------GGAGAGCTCGAGTATGACGCCTTTGTGTCCTACAGTGAAATGGACTCTGGTTGGGTGGAAGCACATCTGGTCCCGGAGCTCGAGCAGGCCGAG------------------------------------CCTCCTCTTCGGCTCTGCCTCCACAAGAGAGACTTTGTTCCCGGAGGCTGGATCTTGGACAACATCA---ACGCCATCGAGAAGAGTCACAGAACTCTGTTTGTCCTTTCTCAGCATTTTGTCA---GTGAATGGTGCAAGTACGAGCTGGATTACACCCATTTTAGGTTGTTTGACCAAAACGA------TGACACGGTTGTGC---TTCTGTTGGAGCCCATTGAAAAAGAGACCATCCCCAAGAAGTTCTGCAATCTGCGGAGAGTCA---ACTCCAGGACGTACCTGGAGTGGCCCGATGATGAGGGCC---TTCCCAGGTTCTGGCAAAGCC---GAACGGCTATTAAAACACCTGATACTGATGATGGAAA------------CCGTTTACAGTTTGACAAT------------GTGGACTTT-------------

>LmTLR2_2642_bp
------------------------------------------------ATGAGAATACTGACAGTTGTCACGTTT------GTCCTTCTGCTAATGCATCAAAGCTTCTCACTCT---------CCAGACCACAGTGTCGCAGCTGTGA---GCAAACATCCTGTGACTGCTCGAGACAAAACCTGAGGGAAGTCCCAGCAGCCCCTTCAAAGCCCATCACTGAACTCGATCTCTCGTTCAACAGACTCAAGGCAATAATGAAAAAGGACTTTGCTGCATATGCCAGTTTACAATCTTTGATCATGAATAACAACAGAATCGAAACGATCCAGGAGCAAGCATTTGTCCCGCTGACTAATCTGGAGAAACTGGACTTGTCCTTTAACAAACTGGATACATTGTCTGCTGGATGGTTTGAGAACCTTTTCTCTCTTCAGCACTTGAATCTTTTGGGGAACACATA---TAAAATGTTGGGTCAAG---------GCAATCTTTTCCAGCCCCTGAAGAG------ATTAAAGACCCTTCATTTTGGAGGACCTAACCTTCAATCAGTCAGAATAAGTGACTTTTCTGGCCTC------AGTGGTCTTGAAGAGGTTCATTTTGATGGACA---GAATCTGCAAGCCTATGCAAGAGGAAGTTTGAGACAAATTGGGTCAATCAAATCTGTAACACTCGGTCTGAATG------------------------------------------------------------------------------------------------------------------------------------------------------------------------------------------------------------------------------------------------------------ATACAAAATTCTTCTTAACTTTTGGGGATAG------AAATCCCCCAAACATGGACCATTTGGAGGTGGTTGTCCTCAAAAACATTGAAGTTCCTCAGTTCTATAGTTTCCCGGCCCTCTTCTTCCTGGAACCTCTGCTGAAGGCGGTGCGAAGGCTGACCGTGC------TGAACTGCAAGTTGTTTGCCATTCCTTGTGTAACCTCTGCCCGCCTCTCGAAGCTGGAGTACATGGACATCAGTGACAACATTTTTACTGATCTGGCCTTTAGCCAAATGATGTGCGATGGCA---AAGGTGGTCCCCTGGGTCTGCAAACCATCAATATTAGCAGGAATCACCTGCAGTC------AATCAACAGCCAGCTCTTCACTAAACTAGATAAGCTCAAAAACATTGACTTGAGTGGGAATATGTTTCATAGTATGCCTGAGACTTGTTACTGGCCGCCAACTCTCCAATTCTTAAACCTTTCATCAACGCATTT---GAGAAAAGTGACCACTTGTTTGCCAGTGAGTTTACGCATCCTCGATGTTTCAGACAATGCCTTGACCGTGTTCA---------A---CATCCACCTACCTTTTCTCACAGAGTTATACATCTCTGGCAACAAGCTCATTCGTTTGCCAGACGGGGGTTTATACCCTCGTCTCACATTTCTCTTCATTCAAAACTGCGGCTTACAGACGTTGAGCAGTACCGATCTAAATTATTATAATGACCTGAAGAGTCTGGAGGCCGGCGGCAACACGTATGTCTGCTCATGTGACTTCGTAGCGTTCATG------ACAAGCGACTTGAC---GAATCATCGAGTCACAGTTGGAGATGACTTCAAGTCGTACATCTGTGACTCCCCTGACGCCCTGAGAGGAACGAGTGTGGCGGAAGCGACGCTGTCCGTGTTCGAGTGCCACACATCTTTAGCTTTTTCTGTGCTCTGCTCAGGCATCCTGGCAGTGGTTCTGCTCGTTGCAGGTTTGTGCCACAAATTCAGCGTTTTGTGGTACGTGAAGATGACCTGGGCCTGGCTCAGAGCTAAGAGGAAG--CCAACGT---AGAAG---------------------------GGAGAGCTCGAGTATGACGCCTTCGTGTCCTACAGCGAAATGGACTCCGGTTGGGTGGAAGCACATCTGGTCCCGGAGCTCGAGCAGGCCGAG------------------------------------CCTCCTCTCCGGCTCTGCCTCCACAAGAGAGACTTCATGCCTGGAGGCTGGATCTTGGACAACATCATGGACGCCA---ACAAGAGTCACAGAACTCTGTTTGTGCTCTCTCAGCATTTTGTCAGGAGTGAATGGTGCAAGTACGAGCTGGATTACACCCATTTTCGATTGTTTGACCATAATGA------CGACTCAGTTGTGC---TTCTGTTGGAGCCCATCGACAAAAAGACCATCCCCAAAAAGTTCTGTAAGCTGCGGAGAGTCA---ACTCCAGGACGTACCTGGAGTGGCCTGATGATGACAACCAGATCCCCCGGTTCTGGCAAAGCT---GGACAGCTATTGAAAGACCTGAGACTGATAATGGAAA------------CTGTT---A---TGAGCCG------------ATGGGCT---AAGTTTTT----

>MmTLR2_2642_bp
------------------------------------------------------------ATGTTTCTCATGTTT------GTCCTTCTGCAAACGCGTCAAAGCTTCT---------------------CACAGTGTCAGAGCTGTGA---ACAAACATCCTGTGACTGCTCGCAACAAAACCTGAGGCAAGTCCCTGCAGCCCCTTCAAAGCCCATCACTGAACTGGATCTGTCATTCAACAGACTGAAGAAGATAAATAAAAATGACTTTGTTGCATACTCCAGTTTACGGTCTTTGATCATTAATAACAACATAATCAAAATGATCCAGGAGCAAGCATTTGTCCCGCTGACTAATTTGGTAAAACTGGACTTGTCCTCAAACAGACTGGAAACGTTGTCTGCTGAATGGTTTAAGAACCTTTTGTCTCTACAGCACTTGAATCTTTGGGGGAACAAATA---CAAAATGTTAGGTCAAG---------GCAATCTTTTCCAGCCACTGAAGAG------ATTAAAGACTCTACATTTGGGAGGACCTTACCTCGAATCTGTCAGAAAAGGTGACTTTTCTGGCCTC------AGTGCTCTTGACGAAGTTATTTTTGATGGAAA---GAATTTGAGGGTCTACGCAGAGGGAAGTTTGAAAGAAATCGGGCCAATTAAACATGTAGCACTCAGTCTGAACAGTCCGTTTTGGAGAAATCATGAGCTTGTAGAAGCTATACTGTCCGATGTTGTACACCCAAACTCAAC------CCTGACATTCACTGACACATTTTTCACAACAGAGAGTCAAACGTCCCCATTTAAAG---TGGTCAATGACGGCGGAACAAGACATTTGATTTTTAAAAATGTTAGCCTTACAATTGGAGCTTGTATGGCAGTTTTGAGTTCCCTCTCAGACTCGAATATAACTATGCTGGGACTTGAAGAAACAAAATTCTTTTTAAGTCATTTCAGTGGCTCTATAGATTCCCCAAATATGAAGCATTTGCAGGAGATTGTCTGGAAAAACATCGATATCCCTCAGTTCTACCGTTTCCCGGCCCTCTTTTTCCTCCAACCTCTGCTAAAGGAGGTGCGAAGGGTGTCTGTGA------TAAACTGTAAGTTGTTTGCCTATCCTTGTGAATCCTCTGCCGGTCTATCAAAAGTGCAGTATATGGACATCAGTGCCAACATTTTAAGTGATATGTCCTTTAGCAACATGATGTGCTATGGCG---ATGGCAGCCTTGGGAGTCTGCGAACCATCAATATCAGCAGGAATCACCTCAAGTC------AATCAACAGCAAGCTCTTCACCAAACTAGATAAGCTTGAAAACATCGACATGAGTATGAATGTATTTCAAAGCATGCCTGAGACTTGTTACTGGCCGCCGAGGCTCAAATTCTTGAACCTTTCATCAGCACATTT---AAGAAAAGTGACCACATGTTTGCCGATGAGTTTACAAGTCCTTGATCTGTCAGATAATGCCTTGACCGTGTTCA---------A---CGTCGAGCTGCCTTCTCTCACAGAATTATACATCTCTGGCAACAGGCTCAGCACTTTGCCAGAAGGCCGTTTATATCCTCATCTTACATTTCTCTCCATTGAAAACAACAATTTACAGACGCTTAGCAGTAAAAATCTAAATAATTATAATGATCT---GAGTCTAGAGGCTGGCACTGACACATATGTCTGTTCATGTGACTTTGTAGCACTCATG------ACACGTGACCTGAT---GTATCACAGAGTCACAATTGGAGATAAATCCAAGTCGTACATCTGTGACTCCCCTGACTCCGTGAGAGGAAAGAGTGTGGAGGACGCGAGGTTGTCAGTGTTTGAGTGCCACACAGCTTTAGCATTTTCTTTACTCTGTTTAGGCATCCTCGCAGTATTTCTGCTCGTTGCAGGCTTGTGTCACAAATTCAGCTTTTTGTGGTACATCAAGATGACTTGGGCCTGGGTGAGAGCTAAGAGGAAG--CCAAAGT---AAAAG---------------------------GGAGAGCTTGAGTATGATGCCTTTGTGTCCTACAGTGAAATGGACTCTGGTTGGGTGGAAGCACATCTGGTCCCAGAGCTGGAGCAGGGCAAT------------------------------------CCTCCTCTGCAGCTCTGCCTCCACAAGAGAGACTTTATTCCCGGAGGCTGGATCTTGGACAACATCA---ACGCTA---AGAAGAGTCACAAAACCCTGTTTGTCCTTTCTGAGCATTTTGTTAGGAGTGAATGGTGCAAATACGAGCTGGATTACACCCATTTTAGACTGTTTGACCAAAACGA------TGACACAGTCGTGC---TTCTGTTGGAGTCCATTGACACAGAGACGATCCCAAAAAAGTTCTGCAAGCTGCGAAGATTCA---ACTCCAGGACGTACC---AGTGGCCTAATGATGACAACCAGATCCCCAGGTTTTGGAAAAATT---GAACAGCTATTAAAAGACCTGGAACTGATGATGGAAA------------CTATG---A---TGGCTTT------------GAGGACTTACAGTTGCAGGATT

>AtTLR2_2642_bp
------------------------------------------------ATGAGAATCCAGACATATCTTACGTTC------ATCCTTCTGCTAATGCATCAAAACTTCAAAATGT---------CCAGACCACAGTGTTACTCCTGCAT---AAAAACATCTTGTAACTGCTCGAGGCAAAACCTGAAGGAGGTCCCTCCAGCTCCTTCAAAGCTCGTCACTGAACTCGACCTTTCGTTCAACAGACTGGAGATGATAATGGATGCTGATTTTATTACCTATGGCAGTTTAAAGTCTTTGATCATGAGTAACAACAAAATCAAAACAATCGAGGAACAAGCATTTGTCCCATTGACTCCTCTGGAGAAATTGGACTTGTCCTCAAACGAACTGGAAACGCTGTCTGCTGGATGGTTTAAGAACCTTTCTTCCCTTCAGTCTTTAAATCTTCTCGGGAACAAGTA---TGAAACATTAGGACCAA---------GCCATCTGTTCCATCCGCTGAAGAA------ATTAAGAGCCCTATATTTTGGAGGATCCTACTTTCAGTCTGTCAGGAAAACTGACTTCTCAGGGTTG------AGTTGTCTTGAACAGTTGTTTTTTGATGGTAC---AAATCTGCATGACTATGCAGAAGGTTGTTTTAGACAAATTGGGCCTATTAGCCATGTGACTCTAGGTCTGAATGGTTTGTTTGGGAGAAATCAAGCACTTGTAAAGGTCATACTGTCTGACGTTGTACATCCAAACACAAC------GCTGACTCTCACTGACACGCAGTTCACCACAGCACATCAGATGTTTCTGCTTAACG---TGGCTGTCAAAGCTGGTACGACTAGCGTTATTTTAAAAAATGTAATCATGACAGCTGAAGCTTGTTTTGCACTTCTGTTGCTGCTGTCACCCTCTGGTGTAACGATGTTGGCACTTGAAGATGTAAAAT---TCATACATTCTGTGACTGTCTTTTGGTATATTCCTGACATGAAGCATGTGAACGTCGTTTTCCTCAAAAACATAGAGGTACCTCAGTTCTACTCTTTTCCAGCCCTTTTATTCCTGCTGCCACTACTAAGGGTGATGAAAAAGATGTCTTTGA------TAAACTCCATGTTGTTTGCCATTCCATGTAAATCATCTAGTAGCATGTCAAAGTTGGAGTATATGGATATCAGTGACAACATTTTCAGTGATATTGCACTGAGTGAAATGATGTGTGATGGCA---AAGGTGTTCTTTGGAATCTCCAAACCATCAATGTGAGCAGAAATCACCTGCTGTC------AATCAACAGCCAACTCTTCACCAAACTAGCAAAGCTTAGAAACATTGATATGAGTGGAAATGTATTTCAAAGTATGCCTGAGACTTGTCACTGGCCACCAAGTCTCAGATACCTAAATCTTTCATCAACACATTT---GACAAAGGTGACATCTTGTCTTCCTGAAAGTTTACACATCCTCGATCTATCGAACAACTTCCTGACCGTGTTCA---------C---TATCAAACTACCTTTCCTCACAGAGTTATACATCTCGGGCAACAAGATCAGTAGTTTTCCACATGGTGGTTTATACCCTAGTCTTACATCTCTCTCTATTCAGGACAACAACTTGCACACTTTTAGCAGTAACAATCTAAATGATTTTAATAATCTCATGAGTCTGAAGGCTGCTTCGAACACCTATGTCTGTTCATGTGACTTTGTAGCGTTCATG------ACAAGTGACGTGAG---GAAACACAGAGTCAAAATTGGAGATGAGTTCAGGATGTACATCTGTGACTCCCCGTTTGCCATGAGAGGAACTAGTGTAGTGGATGTGAGGTTGTCAGTGTTTGAGTGCCACACGGCTTTAGCTTTTTCTTTACTCTGCTCGGCCATCTTGGCTGTGTTTCTGCTCTTTGTAATTTTGTGTCACAAGTTCAGCGTTTTGTGGTATTTAAAGATGACCTGGGCCTGGGTGAGAGCTAAGAGGAAG--CCAAAGC---TTAAG---------------------------GCAGAGCTTGCATATGATGCCTTTGTGTCCTACAGTGAGATGGACTCTGGTTGGGTGGAAGCACATTTGGTCCCAGAGCTTGAGCAGTCGGAG------------------------------------CCTCCTCTCCGGCTTTGCCTCCACAAGAGAGATTTTGTTCCTGGGGGCTGGATCTTGGACAACATCATGGACGGCATTGAAAAGAGTTACAAAACACTCTTCATACTTTCTCAGCATTTTGTCAGGAGCGAATGGTGCAAGTACGAGCTGGACTATACCCATTTTAGATTATTTGACCAAAATGA------TGATACAGTTGTGC---TTCTGTTGGAGCCCATTGATAAGAAGACTATACCCAAAAAGTTCTGTCAGTTACGAAGAGTCA---ACTCCAGAACATACCTGGAGTGGCCCGATGATGACAACGAGATCCCCAGGTTCTGGCACAGTT---AAACAGCCATTAATAGACCGG---CTATTAATGATGGAG---ACGTATTCAATACAGT--CTGG--------------------------------------

>SaTLR2_2642_bp
------------------------------------------------ATGACAAACCTGACACTTCTCACGTTT------GTCCTCCTGCTAACCAACCCCAGCTTCTCTCTCT---------CCAGGCCGCGGTGTCGCCGCTGTAA---GCAAACCTCCTGCGACTGCTCCAAACAAAACCTGAGGGACGTCCCTGCAGCCCCCTCAAAGCTCATCACCAAACTGGACCTCTCATTCAACCACCTGTCAACAATAACGAAAGACGACTTTGTTGCATACGCCAGTTTACAGTCGCTGATCGTGAATAACAACATGATCGGAACCATCCAGGAGCAGGCATTCGACCCGCTGACTAATTTAACTGAACTGGATTTATCCTCAAACCAACTGGACAGTTTGTCTGCTGAGTGGTTTGAGAGCCTTGTTTCTCTTCAGCACTTGAATCTTTTAGGGAACCGCTA---CGAAACGTTGGGTCAAG---------GTAACCTTTTCCAGCCGCTGAAGAG------ATTAAAGACCCTACAATTTGGAGGGCTTGACCTCCGGTCTGTCAGAAAGAGCGACTTTTCTGGCCTT------GCTTCACTCGAAGAGGTTGTTTTTGATGGACG---GAACCTGCAAGCCTACGCAGAAGGAAGTTTGAGGCGAGTCAGGCCCCTTAAACATGTGGCGCTCAGCCTCAGAGGTCCGTTTAAGAAAAATCTGGCACTCGTAGAAGCTGTGCTGTCAGACGTTGCGCACCCAAACACAAA------GCTGACATTCACAAACACAAGTTTCTTCAGAAATCGACAAATTAACCCATTTCGAG---TGCTAAAGGAGGGCGGAACAACAGACTTCACTTTTAAAAATGTTAACATTACACTTGGAGCCGTTGTCGCATTTTTTAATACCATGTCAGACTCGAATATAACCAAGTTTTCAGTTATAGATACAAAAATCTTCTTAAGTTTCGCTAGCAATCTCCCAGAAAACCAACACTTCAGGGGTTGGGAGGAGATCGTGTTGATGAACGTTGACATCCCTCAGTTCTACAATTTCCCAGCACTCTTTTTCCTCGAACCTCTGCTGAACGTGGTGAGAAGGGTGTCCTTGA------TAAACGTCAAGCTGTACAACGTCGTTTGTGAAAACTCCAGAGATTTCTCACGGCTGGAGTACCTAGACGTCAGCGACAACATGCTGAACGATGACACCCTCGGTGAAATGATGTGCAATGGCG---AGCTTGATTTTTCGGGTCTGCAAACCCTTAATCTCAGCTGGAACAACCTGCATTC------GATCAACAGCCGGCTCTTCACCAAACTGCACGAGCTTGAAAACATTGACCTGAGTGGCAATGCAGTTTATAGAATGCCTGAGACTTGTCACTGGCCGCCAAGGCTCCAATTCTTAAACCTGTCATCGGCTCTGTT---GATAGAAGTGACCGCTTGTTTGCCAAAATCTTTACGCATCCTCGATCTATCACACAACGCCTTGACCGTGTTCA---------C---CATCCAGCTCCCGTATCTCACAAAGTTGTACATCTCTGGAAACAAGCTCAGTATTTTGCCGGAAGCCAGTTTACTTCCTCGCCTCTCGTTTCTCTTTGTTGAAAACAACGACTTACAGACGCTGGGCAGCACTGTTCTGAATGTCTATAATAATCTCACGACTATAGAGGCTGGTGCTCAATCGTACGAGTGCTCGTGTGACTTTGTAGCGTTCATG------ACAAGCGACCTGAC---GCGGCAAAGAGTCACGATTGCAGATGAGATCGAGTCGTATGTCTGCGACTCCCCCGACGCCATGAGAGGAAAGCGTGTGACCGACGCGAGGTTGTCAGTGTTTGAGTGTCAGATGGCTTTAGCCTTGTCCGTCCTCTGTGCAGGCATCCTGGCAGTGATTCTGCTCGTCGTAGGTTTGTGTCACAAGTTCAGCGTTCCGTGGTACGTGAGGATGATGTGGGCCTGGCTGAGAGCTAAGAGGAAG--CCAAAGT---AAAAG---------------------------GGAGAGCTGGAGTACGACGCCTTTGTGTCTTACAGCGAGATGGACTCCGGTTGGGTGGAAGCACATC---TCCCGGAGCTCGAGCAGAACGAG------------------------------------CCTCCTCTCCGGCTCTGCCTCCACAAGAGAGACTTCCTTCCAGGAGGCTGGATCTTGGACAACATCATGGAGGCCATCGAGAAGAGTCACAGAACTCTGTTTGTCCTCTCTCAGCACTTCGTCAATAGTGAATGGTGCAAGTACGAGCTGGACTACACCCATTTCAGACTGTTTGACCACAACGA------CGACGCGGTCGTGC---TTCTGCTGGAGCCCATCGACAAAGACACAATCCCAAAAAAGTTCTGCAAGCTGCGGAGAGTCA---ACTCCAGGACGTACCTGGAGTGGCCTGATGACGACAATCAGATCGCCAGGTTCTGGCAAAGTT---GATCAGCGATCAAAAGACCTGAGAATGGTGAAAGAAA------------CGACATTGA---AGAAACT------------C---ACTTA-------------

>OnTLR2_2642_bp
---------------------------------------------------------ATGATGTTTCTCGTGTTT------GTC---CTGTTAGTATCTCAGTGCTCGTCGCTCA---------CCAGTCAACAGTGTCACCACTGTGA---ACAAACATCCTGCGACTGCTCGAGCCAAAACTTTCGGGAAGTCCCTGCAGCCGCTTCAAAACTCATCACTGAGCTCGATCTCTCTTTTAACGCACTGGAGACGATAATGAAAGATGACTTTCTTTCATATGCCGCTTTGAGGGCTTTGTTCGTGAATAACAACAGGATCAAAACCATCCATGAAGACGCATTTCACCCGCTGATTGATTTGGAGAAACTGGACTTGTCCTCAAACCAGTTGGAGACTTTGTCTTCTGGTTGGTTTCAGAACCTGATTTCTCTCCACTACTTGAATCTTTTGGGAAACAAATA---TTCAACACTTGGTCAGG---------GAAACCTTTTCCTGCCACTGAGGAG------CTTGAAGACACTCCATTTTGGAGGACCTTTCCTTCAGTCTGTCAGTAAAAGGGATTTTTCTGGCCTC------TTTGGTCTTGAGGAACTTGCTTTTGAAGGAAA---TCATCTGCAAGTGTATGAAAATGGAAGTCTGAGACAAATTGGACCCATTAGCCATGTAACACTTAGTCTCAATGGAGTATTTCACAGAGATTTAAGAGTAGTACTAGCTATATTGTTAGACGTTGTTCATCCAAACACAAC------AGTGACATTCACTGACACACAGTTTAACAAAAGTTTGCAAATGTTCCCAGTTTATG---TGGTCATCAAGCGTGGTGCTACAGGTCTTAGTTTTAAAAATGTGAACATGTCTGTGTCAGCTTGTGTACAACTTGTGAATATTTTGTCAGGCTCTGATCTGACTTTTGTTGCCATTGAAGATTCTCAAATCTTCAAAAATGAAGAGAAAGTCCGTCTGCTCAACATAATCCTAAACAGCTTGGATGTCATCGTCTTCAAAAACATTGATATTTATTCATTCTACAATTTTCCTGCCCTGAATTTCATAAACAGTATGATGAAACTAGTAAGAAGGGCATCTATGA------TAAACTCCAAGTTGTTTGCCATTCCTTGTCAATCCATTATTCATTTCTCAGATTTGGAGTTTTTGGATATCAGTGACAACATAATCAGTGATTTTGCACTTATGGAAATGATGTGTTATGGAAAGGAGGATGTCCTTCTAAATCTCCGCACACTCAACATCAGCAAAAATATTTTGTCTTC------AATCAACAGCGAGCTTTTCACTAAACTAGTAAAGCTGGAAAACCTCGACATGAGTGGAAACTCATTTGACAGCATGCCTTTGACTTGTTCCTGGCCAGCAAGTCTCAAGTTCTTAAACCTTTCGTCAACTTCTCT---TCCTGAGGTGACATCCTGCCTACCACAGAGCCTACAGATCCTTGATTTATCCAGAAATAAACTGACTGTCTTTA---------A---CATTGAATTGCCGCTTCTCAAAGAGCTGTACATCTCTGGCAACAAGCTTGGAAATCTTCCTGATGGGCATTTATACCTCAGCCTCGCAGTTCTCTCCATTCAAGACAACAACTTGGCCAAATTCAACAATAAAAACTTGCATGATTACCAGAGCCTGAGGGTTCTGGAAGCTGCTGGCAACCCTTACATCTGTTCATGTGACTTTGTAGATTTTGTG------ACAAATGACTTGTT---GAACCACGAAACTGTAGTTAGAGGCGACTTAAAGTCTTACATCTGTGACTCTCCCGATGCAGTGAGGGGGGAGAGAGTATCAGACGTGAAGCCGTCAGTGTTTGAGTGCCACACAGCTTTAGCGATTTCTTTGCTCTGCTTAGGCATCCTGGTGCTGTGTGTGCTCATTGCAGGTCTGTGTTATAAGTTCAGCGTTGTGTGGTACATGAAGATGACCTGGGCATGGCTAAAAGCAAAGAGAAAG--CCAAAGT---AGAAG---------------------------GGAGTGCTCCAGTACGATGCCTTTGTGTCCTACAGTGAAATGGACTCTGGCTGGGTGGAGGCGCATC---TCCCGGCCCTCGAGCAGTCGGAA------------------------------------CCGCCCCTCCGACTCTGCCTCCACAAGAGAGACTTTGTTCCCGGAGGATGGATCG---ACAATATCATGGACGCTA---AGAAGAGTCACAGAACGCTCTTCATCCTCTCCCAGAACTTTGTCAGAAGCGAGTGGTGCAAGTACGAGCTTGACTACACCCATTTTAGATTGTTTGATCAAAACGA------TGACGCAGTTGTGC---TTCTACTGGAGCCCATTGACAAAAAGAACATCCCCAAAAAGTTCATCAGGCTGCGGAAAG------ACTCCAGGACGTACCTGGAGTGGCCTGATGATGAAGATCAGATCCCAGCGTTCTGGCAAAGTC---GAACAGCGATTGAAACACCTGAAATTGACGATACAAA------------CAATCTA----------------------------------------------

>GmTLR2_2642_bp
ATGGCCAGCAAAAGTGTGCAAGTGGTATTGCTATTATGGACGACAACCGTCTTGTCTTGGGGGACCTTCGGCCTG------GCCGAGCTGATAGAGGACCAAGGGTATG---------------------CATCGTGCGTCACTTCCAG---ACGACGAGTTCAGAACCTCTCCGGTCAGAATCTTACCAATGTTCCTTTGGATCTGAATAATGACATGCAGTACCTGGACCTTTCTCACAACCCCCTGGTGAAACTGCAAGCCGCCCCCTTCCAAAGACTCTCACAACTCTGCTTCCTGAAGGCTACCAGCTGTGGTCTGAGGCTGATATATCCTGGCTTATTTTTTCATACCCAAAAACTGAAATTCCTCAACATATCTCACAATTTGTTAGATTACATCCCTGATCTGTCA---------CTGCCACTGCTGAAGATCCTTGACTTGGCTGGCAACCAATA---TGACAGCTATCAATTAC---------CGGGCACATTTCAGATGTTGGCAAA------TCTGTCTGCCCTTTACTTGGGAAGTGTAAATGCTTTACAAGTGGACTTCAATGATTTTGATTCCCTCTCGGATAGCTCATTGCATCATCTCATCCTTGGAGGAGGGGTTGAGTGGCAACGGTACGATCAAGGTTCTCTCGCGAAAATGAAATCCCTCAAGAAGATAAC------CCTCAAAGTGCCTTTTTGTGAGAACCTTGATTTATTTGAAAACCTGCTGGAAGATGTGAACAAAACGCAAACAACCAATTTAGAGTTGGTCAAAATATTTCCAGACCTCTGCAATGTGACCGGGGACCCTTTCAGGAACCTGAGAACCATGCCAATCGTAAAAAATGTAACCATTTTAAACACTTGGATTAACAGCAGTTTCATGATGATATTTATGAAGAATGTTTTTCTTTCCAATGTTGTAACGATTACATTTGAAAACATAACCTACAACG---AAGATACACCTGAAGGATTAAAGTTCCCAACTCTGAATCACACAATGGTCATAAGTTCGGTTATATTTGATAGGGTTAAACATTACCAATACAAATACCCCACTTTCGAAATGAGTGTGGACATATATTCCAAGTTGGAGTTTGTGAAGTTCTCAGGCACAGGAATGAACATTGTACCTTGCAACACAATGGCCTCCTTGCCGTCCCTGGAAACCCTGGACCTCTCAAACAACCTACTGTCTGACTTAGGGTTTTGGTGGCCTGGGTGCTCCTATA---CCTCGGTGTTCCCCAAACTAAGGCACCTCTCTTTGAGCAAAAACCGCTTTGTTGACCTTTCCTTCATCGCTCAGCAGACCCACCAGATGAAGTACCTGGAATCTCTAGACTTGAGTTTCAAC---TCCATTGTTCTGGATAAGCCGTGCTTTTGGCCCATCCACATCACATCGCTGAGCCTGAGCAACAACAACCTGGGGAATAAAGTATTTTCCTTCCTGTCCCAGTACTTACAGCGAATTGACCTGTCAAAGACAGGCATCATCGCCCTAACACGAGAAGACCTTTTGCAATTTCCCATGTTGACCCACCTTTTCCTGAGCTCCAACAGCATTAAGGTCATCCC---TACGATTCTATCTCCCACCTTGGTCAGTCTGTACATAGACCAGAATTCCATTACATCCATCTCCCGGGAGTCTCTTGCGGGTCTTCCAAGTCTCAGGACTCTCAAAGCTGGAAACAACACATATGTCTGCTCCTGTGACTCCTATTGGTTCATA------AATAC------------TATGAACAAATCCTTTCTGCCCGACTGGCCCTTGGATTATACCTGCAATACTCCCCCATCCGTGGCTGACCTGCCGATGTCCGAGTACAGAACCAGCAGGATGTCCTGTGAGGCCTGGCTTCAGGCTGCCGTGGCATTACCTGTGACGATGCTCATCGGGCTGGCCTTTTGCTCTGCGTTCTACGCCTGTGATGGAGTGTGGTACACCAAGATGCTGTGGATGTGGATCCACGTGAAGAGGAGAGGCCAGAAGCAGGCCAACCTGCTG--------------AACAACACGACGTTTCGGTACCACTCGTTCATCTCCTACAGCCACCAAGACTCCGCCTGGGTGGAGAGCAAGCTGGTGCCGTCCCTGGAAGGGGCCGGA------------------------------------------CTCTCCCTGTGCATCCACGAGCGAGACTTTGTGCCCGGCCAGTGGATCGTGGACAACATCATTAACTGCGTGGAGGCGAGCTACAAGACGCTGTTTGTGCTGTCCAACCACTTTGTGCAGAGTGAATGGTGTAACTACGAACTCTTCTTTGCCCAGCATAGAGCTATTGACTCCCAGCA------AGACTCCCTGGTCTTCATCCTGTTGGAGCCTATTCCGACCAACTCTCTGCCCAAGAAGTTCT---AAC---GGAGATTGC---TGCAGCAGACGTACCTGGAGTGGCCCATGGATGAGCGAAAGCAGCAGGTGTTCTGGGTCAACCTCAGGTCTATGCTACAGGTGGCGGACCACCGGATCC---AGGATATGGACC---AGT---CGCAAAGCGCTTCTC---TCCCAGACGATTTGGTTCCTTTGT---
