# Supplementary material for: Variation in selection constraints on teleost TLRs with emphasis on their repertoire in the Walking catfish, Clarias batrachus
Source: Sci Rep. 2020 Dec 7;10:21394. doi: 10.1038/s41598-020-78347-6 (PMC7721727; doi:10.1038/s41598-020-78347-6)
Supplement: Supplementary file 27 — Supplementary Information 27. [file 41598_2020_78347_MOESM27_ESM.zip]

Archive with 129 entries (119 files):
- T3/absrel/
- T3/absrel/labelled tree.svg
- T3/absrel/labelledtree.pdf
- T3/absrel/labelledtree.png
- T3/absrel/log.txt
- T3/absrel/result (1).json
- T3/absrel/result.json
- T3/absrel/tree.new
- T3/absrel/tree.png
- T3/bgm/
- T3/bgm/datamonkey-table.csv
- T3/bgm/log.txt
- T3/bgm/result.json
- T3/bgm/tree.new
- T3/bgm/tree.png
- T3/bis2/
- T3/bis2/analysis.xlsx
- T3/bis2/cluster.out
- T3/bis2/consensus.fasta
- T3/bis2/fasta_mapping.txt
- T3/bis2/mapping_on_sequence.tar
- T3/bis2/mapping_on_structure.tar
- T3/bis2/README.txt
- T3/bis2/reference.fasta
- T3/bis2/summary.tar
- T3/bis2/summary.tgz
- T3/bis2/summary/
- T3/bis2/summary/alignment.fasta
- T3/bis2/summary/PF00000-NONREDUNDANT-5DD-dim0.html
- T3/bis2/summary/PF00000-NONREDUNDANT-5DD-dim0-table.html
- T3/bis2/summary/PF00000-NONREDUNDANT-5DD-dim0-table.txt
- T3/bis2/summary/PF00000-NONREDUNDANT-5DD-dim1.html
- T3/bis2/summary/PF00000-NONREDUNDANT-5DD-dim1-table.html
- T3/bis2/summary/PF00000-NONREDUNDANT-5DD-dim1-table.txt
- T3/bis2/summary/PF00000-NONREDUNDANT-5DD-dim2.html
- T3/bis2/summary/PF00000-NONREDUNDANT-5DD-dim2-table.html
- T3/bis2/summary/PF00000-NONREDUNDANT-5DD-dim2-table.txt
- T3/bis2/summary/README.txt
- T3/bis2/summary/stats.txt
- T3/bis2/summary/summary.txt
- T3/bis2/summary/tree.txt
- T3/bis2/t3.png
- T3/busted/
- T3/busted/busted-chart (1).png
- T3/busted/busted-chart.png
- T3/busted/datamonkey-table.csv
- T3/busted/result.json
- T3/busted/tree.new
- T3/busted/tree.png
- T3/fubar/
- T3/fubar/datamonkey-chart.png
- T3/fubar/datamonkey-chart.svg
- T3/fubar/datamonkey-table.csv
- T3/fubar/log.txt
- T3/fubar/result.json
- T3/fubar/tree.new
- T3/fubar/tree.png
- T3/meme/
- T3/meme/datamonkey-chart.png
- T3/meme/datamonkey-table.csv
- T3/meme/log.txt
- T3/meme/result.json
- T3/meme/tree.new
- T3/meme/tree.png
- T3/slac/
- T3/slac/datamonkey-chart.png
- T3/slac/datamonkey-table.csv
- T3/slac/log.txt
- T3/slac/result.json
- T3/slac/tree.new
- T3/slac/tree.png
- T3/struct/
- T3/struct/S506035_results.tar
- T3/struct/S506035_results.tar.bz2
- T3/struct/S506035_results/
- T3/struct/S506035_results/BFP.png
- T3/struct/S506035_results/Bsites.clr
- T3/struct/S506035_results/Bsites.inf
- T3/struct/S506035_results/CH_CF_4qc0B_BS01_XG1.pdb
- T3/struct/S506035_results/CH_complex1.pdb
- T3/struct/S506035_results/CH_complex2.pdb
- T3/struct/S506035_results/CH_complex3.pdb
- T3/struct/S506035_results/CH_complex4.pdb
- T3/struct/S506035_results/CH_complex5.pdb
- T3/struct/S506035_results/CH_FN_2Z81A01.pdb
- T3/struct/S506035_results/CH_FN_3FXIB05.pdb
- T3/struct/S506035_results/CH_TM_3wpgA_BS01_NUC.pdb
- T3/struct/S506035_results/CH_TM_5ixqA_BS01_III.pdb
- T3/struct/S506035_results/cscore.txt
- T3/struct/S506035_results/index.html
- T3/struct/S506035_results/lscore.html
- T3/struct/S506035_results/lscore.txt
- T3/struct/S506035_results/model1.gif
- T3/struct/S506035_results/model1.pdb
- T3/struct/S506035_results/model1_2a0zA.pdb
- T3/struct/S506035_results/model1_2z64A.pdb
- T3/struct/S506035_results/model1_3ciyB.pdb
- T3/struct/S506035_results/model1_3wpbA.pdb
- T3/struct/S506035_results/model1_4j0mA.pdb
- T3/struct/S506035_results/model1_4lxrA.pdb
- T3/struct/S506035_results/model1_4u7lA.pdb
- T3/struct/S506035_results/model1_4z0cA.pdb
- T3/struct/S506035_results/model1_6gffI.pdb
- T3/struct/S506035_results/model1_6hluA.pdb
- T3/struct/S506035_results/model2.gif
- T3/struct/S506035_results/model2.pdb
- T3/struct/S506035_results/model3.gif
- T3/struct/S506035_results/model3.pdb
- T3/struct/S506035_results/model4.gif
- T3/struct/S506035_results/model4.pdb
- T3/struct/S506035_results/model5.gif
- T3/struct/S506035_results/model5.pdb
- T3/struct/S506035_results/prob.txt
- T3/struct/S506035_results/RSQ_1.png
- T3/struct/S506035_results/RSQ_2.png
- T3/struct/S506035_results/RSQ_3.png
- T3/struct/S506035_results/RSQ_4.png
- T3/struct/S506035_results/RSQ_5.png
- T3/struct/S506035_results/threading1.pdb
- T3/struct/S506035_results/threading10.pdb
- T3/struct/S506035_results/threading2.pdb
- T3/struct/S506035_results/threading3.pdb
- T3/struct/S506035_results/threading4.pdb
- T3/struct/S506035_results/threading5.pdb
- T3/struct/S506035_results/threading6.pdb
- T3/struct/S506035_results/threading7.pdb
- T3/struct/S506035_results/threading8.pdb
- T3/struct/S506035_results/threading9.pdb
- T3/t3cln
