# Supplementary material for: Variation in selection constraints on teleost TLRs with emphasis on their repertoire in the Walking catfish, Clarias batrachus
Source: Sci Rep. 2020 Dec 7;10:21394. doi: 10.1038/s41598-020-78347-6 (PMC7721727; doi:10.1038/s41598-020-78347-6)
Supplement: Supplementary file 27 — Supplementary Information 27. [file 41598_2020_78347_MOESM27_ESM.zip › T3/absrel/log.txt]

Analysis Description
--------------------
aBSREL (Adaptive branch-site random effects likelihood) uses an adaptive
random effects branch-site model framework to test whether each branch
has evolved under positive selection, using a procedure which infers an
optimal number of rate categories per branch.

- __Requirements__: in-frame codon alignment and a phylogenetic tree

- __Citation__: Less Is More: An Adaptive Branch-Site Random Effects Model for Efficient
Detection of Episodic Diversifying Selection (2015). Mol Biol Evol 32
(5): 1342-1353

- __Written by__: Sergei L Kosakovsky Pond, Ben Murrell, Steven Weaver and Temple iGEM /
UCSD viral evolution group

- __Contact Information__: spond@temple.edu

- __Analysis Version__: 2.1


>code –> Universal

>Loaded a multiple sequence alignment with **24** sequences, **958** codons, and **1** partitions from `/home/datamonkey/datamonkey-js-server/production/app/absrel/output/5dfb4d3dc27e2160748fb333`

>branches –> FG


### * Selected 24 branches for testing: `ECTLR3_2874_BP, PFTLR3_2874_BP, MMTLR3_2874_BP, LCTLR3_2874_BP, SDTLR3_2874_BP, TOTLR3_2874_BP, SMTLR3_2874_BP, SATLR3_2874_BP, TRTLR3_2874_BP, SSTLR3_2874_BP, OMTLR3_2874_BP, PHTLR3_2874_BP, IPTLR3_2874_BP, TFTLR3_2874_BP, CBTLR3_2874_BP, CCATLR3_2874_BP, MATLR3_2874_BP, CITLR3_2874_BP, CCTLR3_2874_BP, DRTLR3_2874_BP, GMTLR3_2874_BP, ONTLR3_2874_BP, ATTLR3_2874_BP, LMTLR3_2874_BP`


### Obtaining branch lengths and nucleotide substitution biases under the nucleotide GTR model
* Log(L) = -35294.60, AIC-c = 70695.28 (53 estimated parameters)

### Fitting the baseline model with a single dN/dS class per branch, and no site-to-site variation. 
* Log(L) = -33829.36, AIC-c = 67867.68 (104 estimated parameters)
* Branch-level non-synonymous/synonymous rate ratio distribution has median  0.35, and 95% of the weight in  0.09 -  4.67

### Determining the optimal number of rate classes per branch using a step up procedure

|              Branch               |  Length  |  Rates   |     Max. dN/dS     |    Log(L)     |     AIC-c     |Best AIC-c so far|
|-----------------------------------|----------|----------|--------------------|---------------|---------------|-----------------|
|              Node33               |   0.31   |    2     |    1.21 ( 9.65%)   |   -33820.00   |   67852.99    |    67852.99     |
|              Node33               |   0.31   |    3     |  195.61 ( 2.95%)   |   -33819.63   |   67856.30    |    67852.99     |
|          GMTLR3_2874_BP           |   0.30   |    2     |    2.24 (21.52%)   |   -33788.71   |   67794.45    |    67794.45     |
|          GMTLR3_2874_BP           |   0.30   |    3     |    2.62 (16.57%)   |   -33788.70   |   67798.46    |    67794.45     |
|              Node25               |   0.28   |    2     |    1.48 (21.16%)   |   -33760.50   |   67742.06    |    67742.06     |
|              Node25               |   0.28   |    3     |    1.49 (21.13%)   |   -33760.50   |   67746.10    |    67742.06     |
|              Node26               |   0.22   |    2     |    5.62 (11.23%)   |   -33732.23   |   67689.58    |    67689.58     |
|              Node26               |   0.22   |    3     |   >1000 ( 5.63%)   |   -33731.18   |   67691.51    |    67689.58     |
|          TRTLR3_2874_BP           |   0.21   |    2     |    2.19 (13.41%)   |   -33712.04   |   67653.22    |    67653.22     |
|          TRTLR3_2874_BP           |   0.21   |    3     |  456.75 ( 1.86%)   |   -33711.23   |   67655.66    |    67653.22     |
|              Node22               |   0.18   |    2     |    1.59 (30.32%)   |   -33696.56   |   67626.30    |    67626.30     |
|              Node22               |   0.18   |    3     |    2.17 (14.23%)   |   -33696.56   |   67630.34    |    67626.30     |
|          ONTLR3_2874_BP           |   0.16   |    2     |    2.17 (16.07%)   |   -33684.83   |   67606.89    |    67606.89     |
|          ONTLR3_2874_BP           |   0.16   |    3     |    2.42 (13.57%)   |   -33684.82   |   67610.92    |    67606.89     |
|          SMTLR3_2874_BP           |   0.14   |    2     |    2.27 ( 9.96%)   |   -33674.19   |   67589.66    |    67589.66     |
|          SMTLR3_2874_BP           |   0.14   |    3     |    2.77 ( 6.41%)   |   -33674.19   |   67593.70    |    67589.66     |
|          ATTLR3_2874_BP           |   0.14   |    2     |    0.75 (40.32%)   |   -33668.31   |   67581.92    |    67581.92     |
|          ATTLR3_2874_BP           |   0.14   |    3     |    0.75 (37.72%)   |   -33668.31   |   67585.97    |    67581.92     |
|          DRTLR3_2874_BP           |   0.12   |    2     |    1.06 (28.71%)   |   -33660.86   |   67571.08    |    67571.08     |
|          DRTLR3_2874_BP           |   0.12   |    3     |    1.30 ( 8.73%)   |   -33660.87   |   67575.14    |    67571.08     |
|          SATLR3_2874_BP           |   0.11   |    2     |    1.68 (25.45%)   |   -33652.71   |   67558.82    |    67558.82     |
|          SATLR3_2874_BP           |   0.11   |    3     |  105.22 ( 0.80%)   |   -33651.24   |   67559.92    |    67558.82     |
|          CBTLR3_2874_BP           |   0.11   |    2     |    0.99 (25.99%)   |   -33649.12   |   67555.68    |    67555.68     |
|          CBTLR3_2874_BP           |   0.11   |    3     |    1.00 ( 0.00%)   |   -33649.12   |   67559.72    |    67555.68     |
|              Node20               |   0.11   |    2     |    2.35 (19.33%)   |   -33639.87   |   67541.24    |    67541.24     |
|              Node20               |   0.11   |    3     |    2.36 (19.32%)   |   -33639.87   |   67545.29    |    67541.24     |
|              Node21               |   0.11   |    2     |    2.38 (12.18%)   |   -33634.34   |   67534.22    |    67534.22     |
|              Node21               |   0.11   |    3     |    2.42 (12.05%)   |   -33634.34   |   67538.26    |    67534.22     |
|          TFTLR3_2874_BP           |   0.10   |    2     |    4.54 ( 2.35%)   |   -33631.58   |   67532.74    |    67532.74     |
|          TFTLR3_2874_BP           |   0.10   |    3     |    5.03 ( 2.05%)   |   -33631.58   |   67536.79    |    67532.74     |
|          MMTLR3_2874_BP           |   0.09   |    2     |    1.65 (29.43%)   |   -33625.09   |   67523.81    |    67523.81     |
|          MMTLR3_2874_BP           |   0.09   |    3     |    1.79 (20.32%)   |   -33625.08   |   67527.85    |    67523.81     |
|          ECTLR3_2874_BP           |   0.09   |    2     |    2.51 (20.06%)   |   -33607.72   |   67493.12    |    67493.12     |
|          ECTLR3_2874_BP           |   0.09   |    3     |    2.54 (19.90%)   |   -33607.72   |   67497.17    |    67493.12     |
|          LCTLR3_2874_BP           |   0.08   |    2     |    5.59 ( 5.81%)   |   -33597.99   |   67477.71    |    67477.71     |
|          LCTLR3_2874_BP           |   0.08   |    3     |    6.73 ( 4.45%)   |   -33597.97   |   67481.73    |    67477.71     |
|          PFTLR3_2874_BP           |   0.08   |    2     |    2.36 (30.61%)   |   -33595.87   |   67477.52    |    67477.52     |
|          PFTLR3_2874_BP           |   0.08   |    3     |    2.00 (40.04%)   |   -33595.82   |   67481.46    |    67477.52     |
|          CCATLR3_2874_BP          |   0.07   |    2     |    6.84 ( 3.85%)   |   -33586.55   |   67462.93    |    67462.93     |
|          CCATLR3_2874_BP          |   0.07   |    3     |    6.93 ( 3.63%)   |   -33586.55   |   67466.98    |    67462.93     |
|          LMTLR3_2874_BP           |   0.06   |    2     |    1.64 (26.81%)   |   -33583.27   |   67460.42    |    67460.42     |
|          LMTLR3_2874_BP           |   0.06   |    3     |    2.14 (14.59%)   |   -33583.26   |   67464.45    |    67460.42     |
|              Node18               |   0.06   |    2     |    0.73 (11.16%)   |   -33583.07   |   67464.06    |    67460.42     |
|          TOTLR3_2874_BP           |   0.06   |    2     |    3.02 (16.86%)   |   -33572.60   |   67443.12    |    67443.12     |
|          TOTLR3_2874_BP           |   0.06   |    3     |    3.07 (16.64%)   |   -33572.60   |   67447.17    |    67443.12     |
|          SDTLR3_2874_BP           |   0.05   |    2     |    7.54 ( 3.54%)   |   -33569.07   |   67440.13    |    67440.13     |
|          SDTLR3_2874_BP           |   0.05   |    3     |    7.97 ( 3.25%)   |   -33569.07   |   67444.19    |    67440.13     |
|          IPTLR3_2874_BP           |   0.05   |    2     |   11.58 ( 1.88%)   |   -33564.52   |   67435.08    |    67435.08     |
|          IPTLR3_2874_BP           |   0.05   |    3     |   14.67 ( 1.49%)   |   -33564.50   |   67439.10    |    67435.08     |
|              Node16               |   0.03   |    2     |    2.96 ( 7.23%)   |   -33561.48   |   67433.05    |    67433.05     |
|              Node16               |   0.03   |    3     |    4.65 ( 3.07%)   |   -33561.50   |   67437.14    |    67433.05     |
|              Node36               |   0.03   |    2     |  187.14 ( 0.23%)   |   -33557.76   |   67429.67    |    67429.67     |
|              Node36               |   0.03   |    3     |  200.70 ( 0.20%)   |   -33557.75   |   67433.71    |    67429.67     |
|          PHTLR3_2874_BP           |   0.03   |    2     |    2.33 (25.00%)   |   -33556.75   |   67431.70    |    67429.67     |
|              Node11               |   0.03   |    2     |    8.94 (10.36%)   |   -33551.14   |   67420.49    |    67420.49     |
|              Node11               |   0.03   |    3     |   11.06 ( 7.27%)   |   -33551.13   |   67424.51    |    67420.49     |
|               Node8               |   0.03   |    2     |    4.27 (11.37%)   |   -33548.79   |   67419.85    |    67419.85     |
|               Node8               |   0.03   |    3     |    4.27 (11.41%)   |   -33548.79   |   67423.90    |    67419.85     |
|               Node2               |   0.02   |    2     |   24.38 ( 2.23%)   |   -33544.90   |   67416.11    |    67416.11     |
|               Node2               |   0.02   |    3     |   24.16 ( 2.25%)   |   -33544.90   |   67420.17    |    67416.11     |
|          MATLR3_2874_BP           |   0.02   |    2     |    0.48 (36.33%)   |   -33544.90   |   67420.17    |    67416.11     |
|              Node37               |   0.02   |    2     |    0.17 (98.50%)   |   -33544.88   |   67420.13    |    67416.11     |
|              Node34               |   0.02   |    2     |    8.85 (10.23%)   |   -33544.51   |   67419.40    |    67416.11     |
|          OMTLR3_2874_BP           |   0.02   |    2     |    0.36 ( 0.00%)   |   -33544.90   |   67420.16    |    67416.11     |
|              Node15               |   0.01   |    2     |   13.55 ( 3.48%)   |   -33541.33   |   67413.03    |    67413.03     |
|              Node15               |   0.01   |    3     |   20.86 ( 1.89%)   |   -33541.28   |   67417.00    |    67413.03     |
|          SSTLR3_2874_BP           |   0.01   |    2     |    1.25 (70.70%)   |   -33541.33   |   67417.08    |    67413.03     |
|          CCTLR3_2874_BP           |   0.01   |    2     |    0.74 (56.77%)   |   -33541.31   |   67417.06    |    67413.03     |
|              Node28               |   0.01   |    2     |   27.98 (24.77%)   |   -33541.07   |   67416.56    |    67413.03     |
|               Node6               |   0.01   |    2     |   24.83 ( 1.80%)   |   -33539.01   |   67412.45    |    67412.45     |
|               Node6               |   0.01   |    3     |  111.95 ( 0.30%)   |   -33538.78   |   67416.04    |    67412.45     |
|               Node1               |   0.01   |    2     |   37.30 ( 1.69%)   |   -33538.84   |   67416.17    |    67412.45     |
|          CITLR3_2874_BP           |   0.00   |    2     |    0.20 (98.17%)   |   -33539.01   |   67416.51    |    67412.45     |
|               Node7               |   0.00   |    2     |    0.24 (32.10%)   |   -33538.93   |   67416.35    |    67412.45     |
|               Node9               |   0.00   |    2     |  315.30 (13.66%)   |   -33539.04   |   67416.56    |    67412.45     |
|              Node27               |   0.00   |    2     |    9.14 ( 0.00%)   |   -33538.60   |   67415.69    |    67412.45     |

### Rate class analyses summary
*  31 branches with **2** rate classes
*  14 branches with **1** rate classes

### Improving parameter estimates of the adaptive rate class model
* Log(L) = -33510.57, AIC-c = 67355.58 (166 estimated parameters)

### Testing selected branches for selection

|              Branch               |  Rates   |     Max. dN/dS     |      Test LRT      |Uncorrected p-value |
|-----------------------------------|----------|--------------------|--------------------|--------------------|
|              Node33               |     2    |    0.41 (26.35%)   |    Not selected    |    for testing     |
|          GMTLR3_2874_BP           |     2    |    1.96 (21.21%)   |        1.63        |       0.17324      |
|              Node25               |     2    |    1.07 (22.25%)   |    Not selected    |    for testing     |
|              Node26               |     2    |    4.98 (11.89%)   |    Not selected    |    for testing     |
|          TRTLR3_2874_BP           |     2    |    2.21 (12.45%)   |        1.46        |       0.18948      |
|              Node22               |     2    |    1.12 (36.98%)   |    Not selected    |    for testing     |
|          ONTLR3_2874_BP           |     2    |    2.08 (15.87%)   |        1.16        |       0.22466      |
|          SMTLR3_2874_BP           |     2    |    1.95 (11.29%)   |        0.23        |       0.39442      |
|          ATTLR3_2874_BP           |     2    |    0.73 (39.68%)   |        0.00        |       1.00000      |
|          DRTLR3_2874_BP           |     2    |    0.98 (29.94%)   |        0.00        |       1.00000      |
|          SATLR3_2874_BP           |     2    |    3.60 ( 7.04%)   |        1.10        |       0.23153      |
|          CBTLR3_2874_BP           |     2    |    0.85 (27.37%)   |        0.00        |       1.00000      |
|              Node20               |     2    |    1.73 (22.22%)   |    Not selected    |    for testing     |
|              Node21               |     2    |    2.31 (12.24%)   |    Not selected    |    for testing     |
|          TFTLR3_2874_BP           |     2    |    4.85 ( 2.13%)   |        0.13        |       0.42355      |
|          MMTLR3_2874_BP           |     2    |    1.41 (33.75%)   |        1.14        |       0.22724      |
|          ECTLR3_2874_BP           |     2    |    2.25 (20.53%)   |        7.37        |       0.00887      |
|          LCTLR3_2874_BP           |     2    |    4.67 ( 6.82%)   |        4.88        |       0.03159      |
|          PFTLR3_2874_BP           |     2    |    1.51 (53.38%)   |        0.95        |       0.25248      |
|          CCATLR3_2874_BP          |     2    |    5.12 ( 4.92%)   |        3.74        |       0.05672      |
|          LMTLR3_2874_BP           |     2    |    1.56 (25.98%)   |        0.52        |       0.32543      |
|              Node18               |     1    |   0.07 (100.00%)   |    Not selected    |    for testing     |
|          TOTLR3_2874_BP           |     2    |    2.75 (17.40%)   |        6.40        |       0.01451      |
|          SDTLR3_2874_BP           |     2    |    7.15 ( 3.13%)   |        2.23        |       0.12577      |
