# Supplementary material for: Variation in selection constraints on teleost TLRs with emphasis on their repertoire in the Walking catfish, Clarias batrachus
Source: Sci Rep. 2020 Dec 7;10:21394. doi: 10.1038/s41598-020-78347-6 (PMC7721727; doi:10.1038/s41598-020-78347-6)
Supplement: Supplementary file 27 — Supplementary Information 27. [file 41598_2020_78347_MOESM27_ESM.zip › T3/absrel/result (1).json]

{
  "analysis": {
    "authors": "Sergei L Kosakovsky Pond, Ben Murrell, Steven Weaver and Temple iGEM / UCSD viral evolution group",
    "citation": "Less Is More: An Adaptive Branch-Site Random Effects Model for Efficient Detection of Episodic Diversifying Selection (2015). Mol Biol Evol 32 (5): 1342-1353",
    "contact": "spond@temple.edu",
    "info": "aBSREL (Adaptive branch-site random effects likelihood)\n                            uses an adaptive random effects branch-site model framework\n                            to test whether each branch has evolved under positive selection,\n                            using a procedure which infers an optimal number of rate categories per branch.",
    "requirements": "in-frame codon alignment and a phylogenetic tree",
    "version": "2.1"
  },
  "branch attributes": {
    "0": {
      "ATTLR3_2874_BP": {
        "Baseline MG94xREV": 0.1359129169028786,
        "Baseline MG94xREV omega ratio": 0.2731628754635596,
        "Corrected P-value": 1,
        "Full adaptive model": 0.04710140609664155,
        "LRT": 0,
        "Nucleotide GTR": 0.1281608623692918,
        "Rate Distributions": [
          [
            0,
            0.6031555276468433
          ],
          [
            0.7296028027380295,
            0.3968444723531567
          ]
        ],
        "Rate classes": 2,
        "Uncorrected P-value": 1,
        "original name": "ATTLR3_2874_BP"
      },
      "CBTLR3_2874_BP": {
        "Baseline MG94xREV": 0.109698415774865,
        "Baseline MG94xREV omega ratio": 0.2271415439375664,
        "Corrected P-value": 1,
        "Full adaptive model": 0.03657828289627788,
        "LRT": 0,
        "Nucleotide GTR": 0.09162298808069345,
        "Rate Distributions": [
          [
            0.005034978361503718,
            0.7263341612748938
          ],
          [
            0.8478946424568686,
            0.2736658387251062
          ]
        ],
        "Rate classes": 2,
        "Uncorrected P-value": 1,
        "original name": "CBTLR3_2874_BP"
      },
      "CCATLR3_2874_BP": {
        "Baseline MG94xREV": 0.07460962028097605,
        "Baseline MG94xREV omega ratio": 0.3290458732612482,
        "Corrected P-value": 1,
        "Full adaptive model": 0.02775085550876237,
        "LRT": 3.744731861006585,
        "Nucleotide GTR": 0.07346514334947024,
        "Rate Distributions": [
          [
            0.1779191370480143,
            0.9507657163581599
          ],
          [
            5.124138710415744,
            0.04923428364184013
          ]
        ],
        "Rate classes": 2,
        "Uncorrected P-value": 0.05672267932884201,
        "original name": "CCATLR3_2874_BP"
      },
      "CCTLR3_2874_BP": {
        "Baseline MG94xREV": 0.01237349887467299,
        "Baseline MG94xREV omega ratio": 0.7223501078222915,
        "Corrected P-value": 1,
        "Full adaptive model": 0.01205858791540622,
        "LRT": 0,
        "Nucleotide GTR": 0.01322318653941019,
        "Rate Distributions": [
          [
            0.6414588860130068,
            1
          ]
        ],
        "Rate classes": 1,
        "Uncorrected P-value": 1,
        "original name": "CCTLR3_2874_BP"
      },
      "CITLR3_2874_BP": {
        "Baseline MG94xREV": 0.004941282603515972,
        "Baseline MG94xREV omega ratio": 0.1981959282041885,
        "Corrected P-value": 1,
        "Full adaptive model": 0.004928557362405079,
        "LRT": 0,
        "Nucleotide GTR": 0.005164388662206458,
        "Rate Distributions": [
          [
            0.1863616766822216,
            1
          ]
        ],
        "Rate classes": 1,
        "Uncorrected P-value": 1,
        "original name": "CITLR3_2874_BP"
      },
      "DRTLR3_2874_BP": {
        "Baseline MG94xREV": 0.1206933724885149,
        "Baseline MG94xREV omega ratio": 0.2573945126961682,
        "Corrected P-value": 1,
        "Full adaptive model": 0.0422843985063372,
        "LRT": 0,
        "Nucleotide GTR": 0.1007970844561493,
        "Rate Distributions": [
          [
            0,
            0.7006226256092507
          ],
          [
            0.9777327287854757,
            0.2993773743907493
          ]
        ],
        "Rate classes": 2,
        "Uncorrected P-value": 1,
        "original name": "DRTLR3_2874_BP"
      },
      "ECTLR3_2874_BP": {
        "Baseline MG94xREV": 0.08891033318146783,
        "Baseline MG94xREV omega ratio": 0.3699506981833673,
        "Corrected P-value": 0.2129402488721737,
        "Full adaptive model": 0.03244663995733634,
        "LRT": 7.366241163574159,
        "Nucleotide GTR": 0.08642394414971584,
        "Rate Distributions": [
          [
            0,
            0.7946870558314751
          ],
          [
            2.252696690579217,
            0.2053129441685249
          ]
        ],
        "Rate classes": 2,
        "Uncorrected P-value": 0.008872510369673903,
        "original name": "ECTLR3_2874_BP"
      },
      "GMTLR3_2874_BP": {
        "Baseline MG94xREV": 0.2972081344374091,
        "Baseline MG94xREV omega ratio": 0.3089426314039462,
        "Corrected P-value": 1,
        "Full adaptive model": 0.11806343075646,
        "LRT": 1.62890940059151,
        "Nucleotide GTR": 0.2571674803439512,
        "Rate Distributions": [
          [
            0.1071176845249243,
            0.7878741069577303
          ],
          [
            1.961725223114676,
            0.2121258930422697
          ]
        ],
        "Rate classes": 2,
        "Uncorrected P-value": 0.1732350213166053,
        "original name": "GMTLR3_2874_BP"
      },
      "IPTLR3_2874_BP": {
        "Baseline MG94xREV": 0.04840231911207421,
        "Baseline MG94xREV omega ratio": 0.3427092795498481,
        "Corrected P-value": 1,
        "Full adaptive model": 0.01797616332051799,
        "LRT": 2.542193457993562,
        "Nucleotide GTR": 0.04669542201425642,
        "Rate Distributions": [
          [
            0.2385927320483491,
            0.9781306561358764
          ],
          [
            9.007120038870847,
            0.02186934386412365
          ]
        ],
        "Rate classes": 2,
        "Uncorrected P-value": 0.1063252802933058,
        "original name": "IPTLR3_2874_BP"
      },
      "LCTLR3_2874_BP": {
        "Baseline MG94xREV": 0.07748675878311097,
        "Baseline MG94xREV omega ratio": 0.45644934782116,
        "Corrected P-value": 0.6949511230207959,
        "Full adaptive model": 0.02805804633649207,
        "LRT": 4.879598855986842,
        "Nucleotide GTR": 0.07680742873500206,
        "Rate Distributions": [
          [
            0.2316203578304304,
            0.9318459873210874
          ],
          [
            4.673869816883739,
            0.06815401267891263
          ]
        ],
        "Rate classes": 2,
        "Uncorrected P-value": 0.03158868741003618,
        "original name": "LCTLR3_2874_BP"
      },
      "LMTLR3_2874_BP": {
        "Baseline MG94xREV": 0.06234387658877558,
        "Baseline MG94xREV omega ratio": 0.4403836376766649,
        "Corrected P-value": 1,
        "Full adaptive model": 0.02145061505713433,
        "LRT": 0.5202867702464573,
        "Nucleotide GTR": 0.06132673179863395,
        "Rate Distributions": [
          [
            0.06775386567380347,
            0.7402048797677897
          ],
          [
            1.559000934849128,
            0.2597951202322103
          ]
        ],
        "Rate classes": 2,
        "Uncorrected P-value": 0.3254261868473061,
        "original name": "LMTLR3_2874_BP"
      },
      "MATLR3_2874_BP": {
        "Baseline MG94xREV": 0.02233938377618297,
        "Baseline MG94xREV omega ratio": 0.4449977624293846,
        "Corrected P-value": 1,
        "Full adaptive model": 0.02232859779887621,
        "LRT": 0,
        "Nucleotide GTR": 0.02242673067224003,
        "Rate Distributions": [
          [
            0.4250144312747473,
            1
          ]
        ],
        "Rate classes": 1,
        "Uncorrected P-value": 1,
        "original name": "MATLR3_2874_BP"
      },
      "MMTLR3_2874_BP": {
        "Baseline MG94xREV": 0.08944254001141584,
        "Baseline MG94xREV omega ratio": 0.4444490473735048,
        "Corrected P-value": 1,
        "Full adaptive model": 0.03130003063715334,
        "LRT": 1.136440193324233,
        "Nucleotide GTR": 0.08865372892915577,
        "Rate Distributions": [
          [
            0,
            0.6625428572996539
          ],
          [
            1.407956193473066,
            0.3374571427003461
          ]
        ],
        "Rate classes": 2,
        "Uncorrected P-value": 0.2272410329303291,
        "original name": "MMTLR3_2874_BP"
      },
      "Node1": {
        "Baseline MG94xREV": 0.00578580633403137,
        "Baseline MG94xREV omega ratio": 0.8183068481755276,
        "Corrected P-value": null,
        "Full adaptive model": 0.005964417647250273,
        "LRT": null,
        "Nucleotide GTR": 0.006516767807953483,
        "Rate Distributions": [
          [
            0.9729947635363864,
            1
          ]
        ],
        "Rate classes": 1,
        "Uncorrected P-value": null
      },
      "Node11": {
        "Baseline MG94xREV": 0.02913567921877926,
        "Baseline MG94xREV omega ratio": 0.7682871411128817,
        "Corrected P-value": null,
        "Full adaptive model": 0.01106335490145621,
        "LRT": null,
        "Nucleotide GTR": 0.02887004233774364,
        "Rate Distributions": [
          [
            0.07140992844152122,
            0.8937877882505015
          ],
          [
            7.754592808617806,
            0.1062122117494985
          ]
        ],
        "Rate classes": 2,
        "Uncorrected P-value": null
      },
      "Node15": {
        "Baseline MG94xREV": 0.01484886166108965,
        "Baseline MG94xREV omega ratio": 0.3551131916234886,
        "Corrected P-value": null,
        "Full adaptive model": 0.005928304495411071,
        "LRT": null,
        "Nucleotide GTR": 0.01753475068923824,
        "Rate Distributions": [
          [
            0.06430962903577347,
            0.9686908675625051
          ],
          [
            13.93948438046045,
            0.03130913243749489
          ]
        ],
        "Rate classes": 2,
        "Uncorrected P-value": null
      },
      "Node16": {
        "Baseline MG94xREV": 0.03263854308715804,
        "Baseline MG94xREV omega ratio": 0.1948497690418201,
        "Corrected P-value": null,
        "Full adaptive model": 0.01155938537196412,
        "LRT": null,
        "Nucleotide GTR": 0.03457968594849644,
        "Rate Distributions": [
          [
            0,
            0.9289117399448856
          ],
          [
            2.742087225274919,
            0.07108826005511437
          ]
        ],
        "Rate classes": 2,
        "Uncorrected P-value": null
      },
      "Node18": {
        "Baseline MG94xREV": 0.05970097539649211,
        "Baseline MG94xREV omega ratio": 0.08600597960497182,
        "Corrected P-value": null,
        "Full adaptive model": 0.06349952991985662,
        "LRT": null,
        "Nucleotide GTR": 0.05453598557836461,
        "Rate Distributions": [
          [
            0.07146991719751425,
            1
          ]
        ],
        "Rate classes": 1,
        "Uncorrected P-value": null
      },
      "Node2": {
        "Baseline MG94xREV": 0.02256156920214457,
        "Baseline MG94xREV omega ratio": 0.7319104874895889,
        "Corrected P-value": null,
        "Full adaptive model": 0.008335935319369974,
        "LRT": null,
        "Nucleotide GTR": 0.02318992843507134,
        "Rate Distributions": [
          [
            0.4110637998786667,
            0.9740963290883076
          ],
          [
            20.17035014211175,
            0.02590367091169243
          ]
        ],
        "Rate classes": 2,
        "Uncorrected P-value": null
      },
      "Node20": {
        "Baseline MG94xREV": 0.108349963152536,
        "Baseline MG94xREV omega ratio": 0.3035737839921085,
        "Corrected P-value": null,
        "Full adaptive model": 0.03952810282705151,
        "LRT": null,
        "Nucleotide GTR": 0.09173623082276691,
        "Rate Distributions": [
          [
            0,
            0.7777665361096417
          ],
          [
            1.728460966448018,
            0.2222334638903583
          ]
        ],
        "Rate classes": 2,
        "Uncorrected P-value": null
      },
      "Node21": {
        "Baseline MG94xREV": 0.1073624886335116,
        "Baseline MG94xREV omega ratio": 0.1811766413367102,
        "Corrected P-value": null,
        "Full adaptive model": 0.03949464198840272,
        "LRT": null,
        "Nucleotide GTR": 0.07813844278266391,
        "Rate Distributions": [
          [
            0,
            0.8776173934204473
          ],
          [
            2.313088304629979,
            0.1223826065795527
          ]
        ],
        "Rate classes": 2,
        "Uncorrected P-value": null
      },
      "Node22": {
        "Baseline MG94xREV": 0.1752439179692389,
        "Baseline MG94xREV omega ratio": 0.2995151596059969,
        "Corrected P-value": null,
        "Full adaptive model": 0.06351863706874203,
        "LRT": null,
        "Nucleotide GTR": 0.1587413141051995,
        "Rate Distributions": [
          [
            0,
            0.6302351833877967
          ],
          [
            1.123234029122819,
            0.3697648166122033
          ]
        ],
        "Rate classes": 2,
        "Uncorrected P-value": null
      },
      "Node25": {
        "Baseline MG94xREV": 0.276970313610478,
        "Baseline MG94xREV omega ratio": 0.152951566728124,
        "Corrected P-value": null,
        "Full adaptive model": 0.1042736021892245,
        "LRT": null,
        "Nucleotide GTR": 0.1711561607116826,
        "Rate Distributions": [
          [
            0,
            0.777480970477961
          ],
          [
            1.066244304039164,
            0.2225190295220389
          ]
        ],
        "Rate classes": 2,
        "Uncorrected P-value": null
      },
      "Node26": {
        "Baseline MG94xREV": 0.2222299608621751,
        "Baseline MG94xREV omega ratio": 0.2657459433578078,
        "Corrected P-value": null,
        "Full adaptive model": 0.09384264456710928,
        "LRT": null,
        "Nucleotide GTR": 0.1849889541781406,
        "Rate Distributions": [
          [
            0.1371444707477052,
            0.881101505788109
          ],
          [
            4.976922304698781,
            0.118898494211891
          ]
        ],
        "Rate classes": 2,
        "Uncorrected P-value": null
      },
      "Node27": {
        "Baseline MG94xREV": 0.0001608865689560166,
        "Baseline MG94xREV omega ratio": 10000000000,
        "Corrected P-value": null,
        "Full adaptive model": 0.002567283333990457,
        "LRT": null,
        "Nucleotide GTR": 0.008948974165615183,
        "Rate Distributions": [
          [
            1.645623181428529,
            1
          ]
        ],
        "Rate classes": 1,
        "Uncorrected P-value": null
      },
      "Node28": {
        "Baseline MG94xREV": 0.00969363901017271,
        "Baseline MG94xREV omega ratio": 4.669657084524147,
        "Corrected P-value": null,
        "Full adaptive model": 0.01094803308753267,
        "LRT": null,
        "Nucleotide GTR": 0.01355173992371261,
        "Rate Distributions": [
          [
            2.036062217308579,
            1
          ]
        ],
        "Rate classes": 1,
        "Uncorrected P-value": null
      },
      "Node33": {
        "Baseline MG94xREV": 0.3146900845176447,
        "Baseline MG94xREV omega ratio": 0.09681061331960795,
        "Corrected P-value": null,
        "Full adaptive model": 0.1067725218557073,
        "LRT": null,
        "Nucleotide GTR": 0.1876282390397285,
        "Rate Distributions": [
          [
            0.006734926371386805,
            0.7364893539221287
          ],
          [
            0.4107419937034885,
            0.2635106460778713
          ]
        ],
        "Rate classes": 2,
        "Uncorrected P-value": null
      },
      "Node34": {
        "Baseline MG94xREV": 0.01981805150610641,
        "Baseline MG94xREV omega ratio": 1.273802690702999,
        "Corrected P-value": null,
        "Full adaptive model": 0.02050329859922911,
        "LRT": null,
        "Nucleotide GTR": 0.0342185685979967,
        "Rate Distributions": [
          [
            1.107925176070499,
            1
          ]
        ],
        "Rate classes": 1,
        "Uncorrected P-value": null
      },
      "Node36": {
        "Baseline MG94xREV": 0.031673859113094,
        "Baseline MG94xREV omega ratio": 0.3181468339485943,
        "Corrected P-value": null,
        "Full adaptive model": 0.01498569214153213,
        "LRT": null,
        "Nucleotide GTR": 0.03186463413285612,
        "Rate Distributions": [
          [
            0.2809312120312455,
            0.9979450625886741
          ],
          [
            162.303104074546,
            0.002054937411325897
          ]
        ],
        "Rate classes": 2,
        "Uncorrected P-value": null
      },
      "Node37": {
        "Baseline MG94xREV": 0.02011716381411705,
        "Baseline MG94xREV omega ratio": 0.1577244506442584,
        "Corrected P-value": null,
        "Full adaptive model": 0.02039768852840641,
        "LRT": null,
        "Nucleotide GTR": 0.0195771884677789,
        "Rate Distributions": [
          [
            0.1609048539371812,
            1
          ]
        ],
        "Rate classes": 1,
        "Uncorrected P-value": null
      },
      "Node6": {
        "Baseline MG94xREV": 0.008127562035998842,
        "Baseline MG94xREV omega ratio": 0.4405424260848105,
        "Corrected P-value": null,
        "Full adaptive model": 0.003365013303255664,
        "LRT": null,
        "Nucleotide GTR": 0.00936396826405303,
        "Rate Distributions": [
          [
            0.3068053698153679,
            0.9972580402230686
          ],
          [
            118.4294714475025,
            0.002741959776931369
          ]
        ],
        "Rate classes": 2,
        "Uncorrected P-value": null
      },
      "Node7": {
        "Baseline MG94xREV": 0.002953076356119994,
        "Baseline MG94xREV omega ratio": 0.02739651931582097,
        "Corrected P-value": null,
        "Full adaptive model": 0.003091548749168721,
        "LRT": null,
        "Nucleotide GTR": 0.003672074189976566,
        "Rate Distributions": [
          [
            0.07472612059203909,
            1
          ]
        ],
        "Rate classes": 1,
        "Uncorrected P-value": null
      },
      "Node8": {
        "Baseline MG94xREV": 0.02598167128191848,
        "Baseline MG94xREV omega ratio": 0.3841265939392515,
        "Corrected P-value": null,
        "Full adaptive model": 0.009309103066738877,
        "LRT": null,
        "Nucleotide GTR": 0.02344386517640547,
        "Rate Distributions": [
          [
            0,
            0.8774383145734705
          ],
          [
            3.497908477503775,
            0.1225616854265295
          ]
        ],
        "Rate classes": 2,
        "Uncorrected P-value": null
      },
      "Node9": {
        "Baseline MG94xREV": 0.001784646183132721,
        "Baseline MG94xREV omega ratio": 10000000000,
        "Corrected P-value": null,
        "Full adaptive model": 0.001796407396476691,
        "LRT": null,
        "Nucleotide GTR": 0.00283732073328937,
        "Rate Distributions": [
          [
            10000000000,
            1
          ]
        ],
        "Rate classes": 1,
        "Uncorrected P-value": null
      },
      "OMTLR3_2874_BP": {
        "Baseline MG94xREV": 0.01770848409455682,
        "Baseline MG94xREV omega ratio": 0.1750869065544111,
        "Corrected P-value": 1,
        "Full adaptive model": 0.01719143428525383,
        "LRT": 0,
        "Nucleotide GTR": 0.01408959729268304,
        "Rate Distributions": [
          [
            0.1755255102131801,
            1
          ]
        ],
        "Rate classes": 1,
        "Uncorrected P-value": 1,
        "original name": "OMTLR3_2874_BP"
      },
      "ONTLR3_2874_BP": {
        "Baseline MG94xREV": 0.1572583947261716,
        "Baseline MG94xREV omega ratio": 0.4135357777873813,
        "Corrected P-value": 1,
        "Full adaptive model": 0.0566714216432565,
        "LRT": 1.156805410952074,
        "Nucleotide GTR": 0.1506908448422997,
        "Rate Distributions": [
          [
            0.1861062382803614,
            0.8412570728052133
          ],
          [
            2.084934595587462,
            0.1587429271947867
          ]
        ],
        "Rate classes": 2,
        "Uncorrected P-value": 0.2246638324770713,
        "original name": "ONTLR3_2874_BP"
      },
      "PFTLR3_2874_BP": {
        "Baseline MG94xREV": 0.07600242425355673,
        "Baseline MG94xREV omega ratio": 0.7785108269814897,
        "Corrected P-value": 1,
        "Full adaptive model": 0.0263489865318296,
        "LRT": 0.9502114221686497,
        "Nucleotide GTR": 0.07562338298978283,
        "Rate Distributions": [
          [
            0,
            0.46617312958671
          ],
          [
            1.514239186327913,
            0.53382687041329
          ]
        ],
        "Rate classes": 2,
        "Uncorrected P-value": 0.2524788934360855,
        "original name": "PFTLR3_2874_BP"
      },
      "PHTLR3_2874_BP": {
        "Baseline MG94xREV": 0.02935993675079157,
        "Baseline MG94xREV omega ratio": 0.6421735804665621,
        "Corrected P-value": 1,
        "Full adaptive model": 0.02862799911931473,
        "LRT": 0,
        "Nucleotide GTR": 0.0301770450500677,
        "Rate Distributions": [
          [
            0.5961325252091901,
            1
          ]
        ],
        "Rate classes": 1,
        "Uncorrected P-value": 1,
        "original name": "PHTLR3_2874_BP"
      },
      "SATLR3_2874_BP": {
        "Baseline MG94xREV": 0.1113803478981669,
        "Baseline MG94xREV omega ratio": 0.4016569998906531,
        "Corrected P-value": 1,
        "Full adaptive model": 0.04051277596355442,
        "LRT": 1.103129119277583,
        "Nucleotide GTR": 0.1027618946820503,
        "Rate Distributions": [
          [
            0.2443303483719725,
            0.929559440832452
          ],
          [
            3.601539243379083,
            0.07044055916754799
          ]
        ],
        "Rate classes": 2,
        "Uncorrected P-value": 0.2315304366530406,
        "original name": "SATLR3_2874_BP"
      },
      "SDTLR3_2874_BP": {
        "Baseline MG94xREV": 0.05462645820748866,
        "Baseline MG94xREV omega ratio": 0.5460651140167797,
        "Corrected P-value": 1,
        "Full adaptive model": 0.01927015642946149,
        "LRT": 2.225097148315399,
        "Nucleotide GTR": 0.05449377899987894,
        "Rate Distributions": [
          [
            0.4105484250307936,
            0.9686941066387603
          ],
          [
            7.148791468746628,
            0.03130589336123968
          ]
        ],
        "Rate classes": 2,
        "Uncorrected P-value": 0.1257728607253676,
        "original name": "SDTLR3_2874_BP"
      },
      "SMTLR3_2874_BP": {
        "Baseline MG94xREV": 0.1369450896437252,
        "Baseline MG94xREV omega ratio": 0.2884359053471854,
        "Corrected P-value": 1,
        "Full adaptive model": 0.04883016282637864,
        "LRT": 0.2275089498434681,
        "Nucleotide GTR": 0.1306192016429427,
        "Rate Distributions": [
          [
            0.133015510246517,
            0.8870510841730843
          ],
          [
            1.947384447014601,
            0.1129489158269157
          ]
        ],
        "Rate classes": 2,
        "Uncorrected P-value": 0.394418533933071,
        "original name": "SMTLR3_2874_BP"
      },
      "SSTLR3_2874_BP": {
        "Baseline MG94xREV": 0.01242571060941382,
        "Baseline MG94xREV omega ratio": 1.299308740226716,
        "Corrected P-value": 1,
        "Full adaptive model": 0.01299922949127579,
        "LRT": -0.003187190333846956,
        "Nucleotide GTR": 0.01599502340123804,
        "Rate Distributions": [
          [
            1.025417897927663,
            1
          ]
        ],
        "Rate classes": 1,
        "Uncorrected P-value": 0.5,
        "original name": "SSTLR3_2874_BP"
      },
      "TFTLR3_2874_BP": {
        "Baseline MG94xREV": 0.09689031454036101,
        "Baseline MG94xREV omega ratio": 0.2381354760619372,
        "Corrected P-value": 1,
        "Full adaptive model": 0.03423403021088543,
        "LRT": 0.1336422419117298,
        "Nucleotide GTR": 0.08859730061882545,
        "Rate Distributions": [
          [
            0.1890289484482526,
            0.9786706865271794
          ],
          [
            4.846750456080075,
            0.02132931347282063
          ]
        ],
        "Rate classes": 2,
        "Uncorrected P-value": 0.4235457770139395,
        "original name": "TFTLR3_2874_BP"
      },
      "TOTLR3_2874_BP": {
        "Baseline MG94xREV": 0.0579209323303605,
        "Baseline MG94xREV omega ratio": 0.4115723710300779,
        "Corrected P-value": 0.3337371945128712,
        "Full adaptive model": 0.02101137296788364,
        "LRT": 6.400102120620431,
        "Nucleotide GTR": 0.05687088750851588,
        "Rate Distributions": [
          [
            0,
            0.8260127999108721
          ],
          [
            2.754316588079875,
            0.1739872000891279
          ]
        ],
        "Rate classes": 2,
        "Uncorrected P-value": 0.01451031280490744,
        "original name": "TOTLR3_2874_BP"
      },
      "TRTLR3_2874_BP": {
        "Baseline MG94xREV": 0.2096896854171408,
        "Baseline MG94xREV omega ratio": 0.2705953726231023,
        "Corrected P-value": 1,
        "Full adaptive model": 0.07798713246111302,
        "LRT": 1.464600703242468,
        "Nucleotide GTR": 0.1792674855619689,
        "Rate Distributions": [
          [
            0.1319523485916957,
            0.8754823512229417
          ],
          [
            2.206863264125527,
            0.1245176487770583
          ]
        ],
        "Rate classes": 2,
        "Uncorrected P-value": 0.1894804146216348,
        "original name": "TRTLR3_2874_BP"
      }
    },
    "attributes": {
      "Baseline MG94xREV": {
        "attribute type": "branch length",
        "display order": 1
      },
      "Baseline MG94xREV omega ratio": {
        "attribute type": "branch label",
        "display order": 1
      },
      "Corrected P-value": {
        "attribute type": "branch label",
        "display order": 6
      },
      "Full adaptive model": {
        "attribute type": "branch length",
        "display order": 2
      },
      "LRT": {
        "attribute type": "branch label",
        "display order": 4
      },
      "Nucleotide GTR": {
        "attribute type": "branch length",
        "display order": 0
      },
      "Rate Distributions": {
        "attribute type": "branch label",
        "display order": 3
      },
      "Rate classes": {
        "attribute type": "branch label",
        "display order": 2
      },
      "Uncorrected P-value": {
        "attribute type": "branch label",
        "display order": 5
      },
      "original name": {
        "attribute type": "node label",
        "display order": -1
      }
    }
  },
  "data partitions": {
    "0": {
      "coverage": [
        [
          0,
          1,
          2,
          3,
          4,
          5,
          6,
          7,
          8,
          9,
          10,
          11,
          12,
          13,
          14,
          15,
          16,
          17,
          18,
          19,
          20,
          21,
          22,
          23,
          24,
          25,
          26,
          27,
          28,
          29,
          30,
          31,
          32,
          33,
          34,
          35,
          36,
          37,
          38,
          39,
          40,
          41,
          42,
          43,
          44,
          45,
          46,
          47,
          48,
          49,
          50,
          51,
          52,
          53,
          54,
          55,
          56,
          57,
          58,
          59,
          60,
          61,
          62,
          63,
          64,
          65,
          66,
          67,
          68,
          69,
          70,
          71,
          72,
          73,
          74,
          75,
          76,
          77,
          78,
          79,
          80,
          81,
          82,
          83,
          84,
          85,
          86,
          87,
          88,
          89,
          90,
          91,
          92,
          93,
          94,
          95,
          96,
          97,
          98,
          99,
          100,
          101,
          102,
          103,
          104,
          105,
          106,
          107,
          108,
          109,
          110,
          111,
          112,
          113,
          114,
          115,
          116,
          117,
          118,
          119,
          120,
          121,
          122,
          123,
          124,
          125,
          126,
          127,
          128,
          129,
          130,
          131,
          132,
          133,
          134,
          135,
          136,
          137,
          138,
          139,
          140,
          141,
          142,
          143,
          144,
          145,
          146,
          147,
          148,
          149,
          150,
          151,
          152,
          153,
          154,
          155,
          156,
          157,
          158,
          159,
          160,
          161,
          162,
          163,
          164,
          165,
          166,
          167,
          168,
          169,
          170,
          171,
          172,
          173,
          174,
          175,
          176,
          177,
          178,
          179,
          180,
          181,
          182,
          183,
          184,
          185,
          186,
          187,
          188,
          189,
          190,
          191,
          192,
          193,
          194,
          195,
          196,
          197,
          198,
          199,
          200,
          201,
          202,
          203,
          204,
          205,
          206,
          207,
          208,
          209,
          210,
          211,
          212,
          213,
          214,
          215,
          216,
          217,
          218,
          219,
          220,
          221,
          222,
          223,
          224,
          225,
          226,
          227,
          228,
          229,
          230,
          231,
          232,
          233,
          234,
          235,
          236,
          237,
          238,
          239,
          240,
          241,
          242,
          243,
          244,
          245,
          246,
          247,
          248,
          249,
          250,
          251,
          252,
          253,
          254,
          255,
          256,
          257,
          258,
          259,
          260,
          261,
          262,
          263,
          264,
          265,
          266,
          267,
          268,
          269,
          270,
          271,
          272,
          273,
          274,
          275,
          276,
          277,
          278,
          279,
          280,
          281,
          282,
          283,
          284,
          285,
          286,
          287,
          288,
          289,
          290,
          291,
          292,
          293,
          294,
          295,
          296,
          297,
          298,
          299,
          300,
          301,
          302,
          303,
          304,
          305,
          306,
          307,
          308,
          309,
          310,
          311,
          312,
          313,
          314,
          315,
          316,
          317,
          318,
          319,
          320,
          321,
          322,
          323,
          324,
          325,
          326,
          327,
          328,
          329,
          330,
          331,
          332,
          333,
          334,
          335,
          336,
          337,
          338,
          339,
          340,
          341,
          342,
          343,
          344,
          345,
          346,
          347,
          348,
          349,
          350,
          351,
          352,
          353,
          354,
          355,
          356,
          357,
          358,
          359,
          360,
          361,
          362,
          363,
          364,
          365,
          366,
          367,
          368,
          369,
          370,
          371,
          372,
          373,
          374,
          375,
          376,
          377,
          378,
          379,
          380,
          381,
          382,
          383,
          384,
          385,
          386,
          387,
          388,
          389,
          390,
          391,
          392,
          393,
          394,
          395,
          396,
          397,
          398,
          399,
          400,
          401,
          402,
          403,
          404,
          405,
          406,
          407,
          408,
          409,
          410,
          411,
          412,
          413,
          414,
          415,
          416,
          417,
          418,
          419,
          420,
          421,
          422,
          423,
          424,
          425,
          426,
          427,
          428,
          429,
          430,
          431,
          432,
          433,
          434,
          435,
          436,
          437,
          438,
          439,
          440,
          441,
          442,
          443,
          444,
          445,
          446,
          447,
          448,
          449,
          450,
          451,
          452,
          453,
          454,
          455,
          456,
          457,
          458,
          459,
          460,
          461,
          462,
          463,
          464,
          465,
          466,
          467,
          468,
          469,
          470,
          471,
          472,
          473,
          474,
          475,
          476,
          477,
          478,
          479,
          480,
          481,
          482,
          483,
          484,
          485,
          486,
          487,
          488,
          489,
          490,
          491,
          492,
          493,
          494,
          495,
          496,
          497,
          498,
          499,
          500,
          501,
          502,
          503,
          504,
          505,
          506,
          507,
          508,
          509,
          510,
          511,
          512,
          513,
          514,
          515,
          516,
          517,
          518,
          519,
          520,
          521,
          522,
          523,
          524,
          525,
          526,
          527,
          528,
          529,
          530,
          531,
          532,
          533,
          534,
          535,
          536,
          537,
          538,
          539,
          540,
          541,
          542,
          543,
          544,
          545,
          546,
          547,
          548,
          549,
          550,
          551,
          552,
          553,
          554,
          555,
          556,
          557,
          558,
          559,
          560,
          561,
          562,
          563,
          564,
          565,
          566,
          567,
          568,
          569,
          570,
          571,
          572,
          573,
          574,
          575,
          576,
          577,
          578,
          579,
          580,
          581,
          582,
          583,
          584,
          585,
          586,
          587,
          588,
          589,
          590,
          591,
          592,
          593,
          594,
          595,
          596,
          597,
          598,
          599,
          600,
          601,
          602,
          603,
          604,
          605,
          606,
          607,
          608,
          609,
          610,
          611,
          612,
          613,
          614,
          615,
          616,
          617,
          618,
          619,
          620,
          621,
          622,
          623,
          624,
          625,
          626,
          627,
          628,
          629,
          630,
          631,
          632,
          633,
          634,
          635,
          636,
          637,
          638,
          639,
          640,
          641,
          642,
          643,
          644,
          645,
          646,
          647,
          648,
          649,
          650,
          651,
          652,
          653,
          654,
          655,
          656,
          657,
          658,
          659,
          660,
          661,
          662,
          663,
          664,
          665,
          666,
          667,
          668,
          669,
          670,
          671,
          672,
          673,
          674,
          675,
          676,
          677,
          678,
          679,
          680,
          681,
          682,
          683,
          684,
          685,
          686,
          687,
          688,
          689,
          690,
          691,
          692,
          693,
          694,
          695,
          696,
          697,
          698,
          699,
          700,
          701,
          702,
          703,
          704,
          705,
          706,
          707,
          708,
          709,
          710,
          711,
          712,
          713,
          714,
          715,
          716,
          717,
          718,
          719,
          720,
          721,
          722,
          723,
          724,
          725,
          726,
          727,
          728,
          729,
          730,
          731,
          732,
          733,
          734,
          735,
          736,
          737,
          738,
          739,
          740,
          741,
          742,
          743,
          744,
          745,
          746,
          747,
          748,
          749,
          750,
          751,
          752,
          753,
          754,
          755,
          756,
          757,
          758,
          759,
          760,
          761,
          762,
          763,
          764,
          765,
          766,
          767,
          768,
          769,
          770,
          771,
          772,
          773,
          774,
          775,
          776,
          777,
          778,
          779,
          780,
          781,
          782,
          783,
          784,
          785,
          786,
          787,
          788,
          789,
          790,
          791,
          792,
          793,
          794,
          795,
          796,
          797,
          798,
          799,
          800,
          801,
          802,
          803,
          804,
          805,
          806,
          807,
          808,
          809,
          810,
          811,
          812,
          813,
          814,
          815,
          816,
          817,
          818,
          819,
          820,
          821,
          822,
          823,
          824,
          825,
          826,
          827,
          828,
          829,
          830,
          831,
          832,
          833,
          834,
          835,
          836,
          837,
          838,
          839,
          840,
          841,
          842,
          843,
          844,
          845,
          846,
          847,
          848,
          849,
          850,
          851,
          852,
          853,
          854,
          855,
          856,
          857,
          858,
          859,
          860,
          861,
          862,
          863,
          864,
          865,
          866,
          867,
          868,
          869,
          870,
          871,
          872,
          873,
          874,
          875,
          876,
          877,
          878,
          879,
          880,
          881,
          882,
          883,
          884,
          885,
          886,
          887,
          888,
          889,
          890,
          891,
          892,
          893,
          894,
          895,
          896,
          897,
          898,
          899,
          900,
          901,
          902,
          903,
          904,
          905,
          906,
          907,
          908,
          909,
          910,
          911,
          912,
          913,
          914,
          915,
          916,
          917,
          918,
          919,
          920,
          921,
          922,
          923,
          924,
          925,
          926,
          927,
          928,
          929,
          930,
          931,
          932,
          933,
          934,
          935,
          936,
          937,
          938,
          939,
          940,
          941,
          942,
          943,
          944,
          945,
          946,
          947,
          948,
          949,
          950,
          951,
          952,
          953,
          954,
          955,
          956,
          957
        ]
      ],
      "name": "absrel.filter.default"
    }
  },
  "fits": {
    "Baseline MG94xREV": {
      "AIC-c": 67867.67808276358,
      "Equilibrium frequencies": [
        [
          0.01961572389966364
        ],
        [
          0.02924875471530649
        ],
        [
          0.02811634669598884
        ],
        [
          0.0234896112845511
        ],
        [
          0.01212721240012794
        ],
        [
          0.01808273111337215
        ],
        [
          0.01738263191519223
        ],
        [
          0.01452220202024142
        ],
        [
          0.01017555065481271
        ],
        [
          0.01517263327716887
        ],
        [
          0.01458520274330617
        ],
        [
          0.01218510877857067
        ],
        [
          0.02028425216875045
        ],
        [
          0.03024558865642369
        ],
        [
          0.02907458676328691
        ],
        [
          0.0242901664541644
        ],
        [
          0.01612579151648039
        ],
        [
          0.02404496122948555
        ],
        [
          0.02311402563289408
        ],
        [
          0.01931045605634423
        ],
        [
          0.009969598870826905
        ],
        [
          0.01486554120940767
        ],
        [
          0.0142900001909649
        ],
        [
          0.01193848380699522
        ],
        [
          0.008365167111049574
        ],
        [
          0.01247319355814513
        ],
        [
          0.0119902757536359
        ],
        [
          0.01001719461254423
        ],
        [
          0.01667537854907276
        ],
        [
          0.02486444341598202
        ],
        [
          0.02390178037633497
        ],
        [
          0.01996858041763004
        ],
        [
          0.01438799329242817
        ],
        [
          0.02145375255118281
        ],
        [
          0.02062313936200994
        ],
        [
          0.01722946200367662
        ],
        [
          0.008895223625771184
        ],
        [
          0.01326355403954487
        ],
        [
          0.01275003628108887
        ],
        [
          0.01065193139581778
        ],
        [
          0.00746369368355143
        ],
        [
          0.01112901807432768
        ],
        [
          0.0106981419759376
        ],
        [
          0.008937690205590052
        ],
        [
          0.01487835400002278
        ],
        [
          0.02218492312290486
        ],
        [
          0.02132600160310505
        ],
        [
          0.01781666349924888
        ],
        [
          0.02084592364699484
        ],
        [
          0.01674131593298534
        ],
        [
          0.008643203657886293
        ],
        [
          0.01288777029270334
        ],
        [
          0.01238880154778978
        ],
        [
          0.01035014028620379
        ],
        [
          0.0108137101185438
        ],
        [
          0.01039504162561111
        ],
        [
          0.008684467072216312
        ],
        [
          0.01445681965136376
        ],
        [
          0.02155637865362757
        ],
        [
          0.02072179214584571
        ],
        [
          0.01731188080329869
        ]
      ],
      "Log Likelihood": -33829.36191462861,
      "display order": 1,
      "estimated parameters": 104,
      "branch-annotations": {
        "ATTLR3_2874_BP": {
          "LRT": 0,
          "omegas": [
            {
              "omega": 0.2731628754635596,
              "prop": 1
            }
          ],
          "p": 1,
          "uncorrected p": 1,
          "tested": true
        },
        "CBTLR3_2874_BP": {
          "LRT": 0,
          "omegas": [
            {
              "omega": 0.2271415439375664,
              "prop": 1
            }
          ],
          "p": 1,
          "uncorrected p": 1,
          "tested": true
        },
        "CCATLR3_2874_BP": {
          "LRT": 3.744731861006585,
          "omegas": [
            {
              "omega": 0.3290458732612482,
              "prop": 1
            }
          ],
          "p": 1,
          "uncorrected p": 0.05672267932884201,
          "tested": true
        },
        "CCTLR3_2874_BP": {
          "LRT": 0,
          "omegas": [
            {
              "omega": 0.7223501078222915,
              "prop": 1
            }
          ],
          "p": 1,
          "uncorrected p": 1,
          "tested": true
        },
        "CITLR3_2874_BP": {
          "LRT": 0,
          "omegas": [
            {
              "omega": 0.1981959282041885,
              "prop": 1
            }
          ],
          "p": 1,
          "uncorrected p": 1,
          "tested": true
        },
        "DRTLR3_2874_BP": {
          "LRT": 0,
          "omegas": [
            {
              "omega": 0.2573945126961682,
              "prop": 1
            }
          ],
          "p": 1,
          "uncorrected p": 1,
          "tested": true
        },
        "ECTLR3_2874_BP": {
          "LRT": 7.366241163574159,
          "omegas": [
            {
              "omega": 0.3699506981833673,
              "prop": 1
            }
          ],
          "p": 0.2129402488721737,
          "uncorrected p": 0.008872510369673903,
          "tested": true
        },
        "GMTLR3_2874_BP": {
          "LRT": 1.62890940059151,
          "omegas": [
            {
              "omega": 0.3089426314039462,
              "prop": 1
            }
          ],
          "p": 1,
          "uncorrected p": 0.1732350213166053,
          "tested": true
        },
        "IPTLR3_2874_BP": {
          "LRT": 2.542193457993562,
          "omegas": [
            {
              "omega": 0.3427092795498481,
              "prop": 1
            }
          ],
          "p": 1,
          "uncorrected p": 0.1063252802933058,
          "tested": true
        },
        "LCTLR3_2874_BP": {
          "LRT": 4.879598855986842,
          "omegas": [
            {
              "omega": 0.45644934782116,
              "prop": 1
            }
          ],
          "p": 0.6949511230207959,
          "uncorrected p": 0.03158868741003618,
          "tested": true
        },
        "LMTLR3_2874_BP": {
          "LRT": 0.5202867702464573,
          "omegas": [
            {
              "omega": 0.4403836376766649,
              "prop": 1
            }
          ],
          "p": 1,
          "uncorrected p": 0.3254261868473061,
          "tested": true
        },
        "MATLR3_2874_BP": {
          "LRT": 0,
          "omegas": [
            {
              "omega": 0.4449977624293846,
              "prop": 1
            }
          ],
          "p": 1,
          "uncorrected p": 1,
          "tested": true
        },
        "MMTLR3_2874_BP": {
          "LRT": 1.136440193324233,
          "omegas": [
            {
              "omega": 0.4444490473735048,
              "prop": 1
            }
          ],
          "p": 1,
          "uncorrected p": 0.2272410329303291,
          "tested": true
        },
        "Node1": {
          "LRT": "test not run",
          "omegas": [
            {
              "omega": 0.8183068481755276,
              "prop": 1
            }
          ],
          "p": 1,
          "uncorrected p": 1,
          "tested": false
        },
        "Node11": {
          "LRT": "test not run",
          "omegas": [
            {
              "omega": 0.7682871411128817,
              "prop": 1
            }
          ],
          "p": 1,
          "uncorrected p": 1,
          "tested": false
        },
        "Node15": {
          "LRT": "test not run",
          "omegas": [
            {
              "omega": 0.3551131916234886,
              "prop": 1
            }
          ],
          "p": 1,
          "uncorrected p": 1,
          "tested": false
        },
        "Node16": {
          "LRT": "test not run",
          "omegas": [
            {
              "omega": 0.1948497690418201,
              "prop": 1
            }
          ],
          "p": 1,
          "uncorrected p": 1,
          "tested": false
        },
        "Node18": {
          "LRT": "test not run",
          "omegas": [
            {
              "omega": 0.08600597960497182,
              "prop": 1
            }
          ],
          "p": 1,
          "uncorrected p": 1,
          "tested": false
        },
        "Node2": {
          "LRT": "test not run",
          "omegas": [
            {
              "omega": 0.7319104874895889,
              "prop": 1
            }
          ],
          "p": 1,
          "uncorrected p": 1,
          "tested": false
        },
        "Node20": {
          "LRT": "test not run",
          "omegas": [
            {
              "omega": 0.3035737839921085,
              "prop": 1
            }
          ],
          "p": 1,
          "uncorrected p": 1,
          "tested": false
        },
        "Node21": {
          "LRT": "test not run",
          "omegas": [
            {
              "omega": 0.1811766413367102,
              "prop": 1
            }
          ],
          "p": 1,
          "uncorrected p": 1,
          "tested": false
        },
        "Node22": {
          "LRT": "test not run",
          "omegas": [
            {
              "omega": 0.2995151596059969,
              "prop": 1
            }
          ],
          "p": 1,
          "uncorrected p": 1,
          "tested": false
        },
        "Node25": {
          "LRT": "test not run",
          "omegas": [
            {
              "omega": 0.152951566728124,
              "prop": 1
            }
          ],
          "p": 1,
          "uncorrected p": 1,
          "tested": false
        },
        "Node26": {
          "LRT": "test not run",
          "omegas": [
            {
              "omega": 0.2657459433578078,
              "prop": 1
            }
          ],
          "p": 1,
          "uncorrected p": 1,
          "tested": false
        },
        "Node27": {
          "LRT": "test not run",
          "omegas": [
            {
              "omega": 10000000000,
              "prop": 1
            }
          ],
          "p": 1,
          "uncorrected p": 1,
          "tested": false
        },
        "Node28": {
          "LRT": "test not run",
          "omegas": [
            {
              "omega": 4.669657084524147,
              "prop": 1
            }
          ],
          "p": 1,
          "uncorrected p": 1,
          "tested": false
        },
        "Node33": {
          "LRT": "test not run",
          "omegas": [
            {
              "omega": 0.09681061331960795,
              "prop": 1
            }
          ],
          "p": 1,
          "uncorrected p": 1,
          "tested": false
        },
        "Node34": {
          "LRT": "test not run",
          "omegas": [
            {
              "omega": 1.273802690702999,
              "prop": 1
            }
          ],
          "p": 1,
          "uncorrected p": 1,
          "tested": false
        },
        "Node36": {
          "LRT": "test not run",
          "omegas": [
            {
              "omega": 0.3181468339485943,
              "prop": 1
            }
          ],
          "p": 1,
          "uncorrected p": 1,
          "tested": false
        },
        "Node37": {
          "LRT": "test not run",
          "omegas": [
            {
              "omega": 0.1577244506442584,
              "prop": 1
            }
          ],
          "p": 1,
          "uncorrected p": 1,
          "tested": false
        },
        "Node6": {
          "LRT": "test not run",
          "omegas": [
            {
              "omega": 0.4405424260848105,
              "prop": 1
            }
          ],
          "p": 1,
          "uncorrected p": 1,
          "tested": false
        },
        "Node7": {
          "LRT": "test not run",
          "omegas": [
            {
              "omega": 0.02739651931582097,
              "prop": 1
            }
          ],
          "p": 1,
          "uncorrected p": 1,
          "tested": false
        },
        "Node8": {
          "LRT": "test not run",
          "omegas": [
            {
              "omega": 0.3841265939392515,
              "prop": 1
            }
          ],
          "p": 1,
          "uncorrected p": 1,
          "tested": false
        },
        "Node9": {
          "LRT": "test not run",
          "omegas": [
            {
              "omega": 10000000000,
              "prop": 1
            }
          ],
          "p": 1,
          "uncorrected p": 1,
          "tested": false
        },
        "OMTLR3_2874_BP": {
          "LRT": 0,
          "omegas": [
            {
              "omega": 0.1750869065544111,
              "prop": 1
            }
          ],
          "p": 1,
          "uncorrected p": 1,
          "tested": true
        },
        "ONTLR3_2874_BP": {
          "LRT": 1.156805410952074,
          "omegas": [
            {
              "omega": 0.4135357777873813,
              "prop": 1
            }
          ],
          "p": 1,
          "uncorrected p": 0.2246638324770713,
          "tested": true
        },
        "PFTLR3_2874_BP": {
          "LRT": 0.9502114221686497,
          "omegas": [
            {
              "omega": 0.7785108269814897,
              "prop": 1
            }
          ],
          "p": 1,
          "uncorrected p": 0.2524788934360855,
          "tested": true
        },
        "PHTLR3_2874_BP": {
          "LRT": 0,
          "omegas": [
            {
              "omega": 0.6421735804665621,
              "prop": 1
            }
          ],
          "p": 1,
          "uncorrected p": 1,
          "tested": true
        },
        "SATLR3_2874_BP": {
          "LRT": 1.103129119277583,
          "omegas": [
            {
              "omega": 0.4016569998906531,
              "prop": 1
            }
          ],
          "p": 1,
          "uncorrected p": 0.2315304366530406,
          "tested": true
        },
        "SDTLR3_2874_BP": {
          "LRT": 2.225097148315399,
          "omegas": [
            {
              "omega": 0.5460651140167797,
              "prop": 1
            }
          ],
          "p": 1,
          "uncorrected p": 0.1257728607253676,
          "tested": true
        },
        "SMTLR3_2874_BP": {
          "LRT": 0.2275089498434681,
          "omegas": [
            {
              "omega": 0.2884359053471854,
              "prop": 1
            }
          ],
          "p": 1,
          "uncorrected p": 0.394418533933071,
          "tested": true
        },
        "SSTLR3_2874_BP": {
          "LRT": -0.003187190333846956,
          "omegas": [
            {
              "omega": 1.299308740226716,
              "prop": 1
            }
          ],
          "p": 1,
          "uncorrected p": 0.5,
          "tested": true
        },
        "TFTLR3_2874_BP": {
          "LRT": 0.1336422419117298,
          "omegas": [
            {
              "omega": 0.2381354760619372,
              "prop": 1
            }
          ],
          "p": 1,
          "uncorrected p": 0.4235457770139395,
          "tested": true
        },
        "TOTLR3_2874_BP": {
          "LRT": 6.400102120620431,
          "omegas": [
            {
              "omega": 0.4115723710300779,
              "prop": 1
            }
          ],
          "p": 0.3337371945128712,
          "uncorrected p": 0.01451031280490744,
          "tested": true
        },
        "TRTLR3_2874_BP": {
          "LRT": 1.464600703242468,
          "omegas": [
            {
              "omega": 0.2705953726231023,
              "prop": 1
            }
          ],
          "p": 1,
          "uncorrected p": 0.1894804146216348,
          "tested": true
        }
      },
      "annotation-tag": "ω"
    },
    "Full adaptive model": {
      "AIC-c": 67355.57617705679,
      "Log Likelihood": -33510.57354307385,
      "display order": 2,
      "estimated parameters": 166,
      "branch-annotations": {
        "ATTLR3_2874_BP": {
          "LRT": 0,
          "omegas": [
            {
              "omega": 0.00001,
              "prop": 0.6031555276468433
            },
            {
              "omega": 0.7296028027380295,
              "prop": 0.3968444723531567
            }
          ],
          "p": 1,
          "uncorrected p": 1,
          "tested": true
        },
        "CBTLR3_2874_BP": {
          "LRT": 0,
          "omegas": [
            {
              "omega": 0.005034978361503718,
              "prop": 0.7263341612748938
            },
            {
              "omega": 0.8478946424568686,
              "prop": 0.2736658387251062
            }
          ],
          "p": 1,
          "uncorrected p": 1,
          "tested": true
        },
        "CCATLR3_2874_BP": {
          "LRT": 3.744731861006585,
          "omegas": [
            {
              "omega": 0.1779191370480143,
              "prop": 0.9507657163581599
            },
            {
              "omega": 5.124138710415744,
              "prop": 0.04923428364184013
            }
          ],
          "p": 1,
          "uncorrected p": 0.05672267932884201,
          "tested": true
        },
        "CCTLR3_2874_BP": {
          "LRT": 0,
          "omegas": [
            {
              "omega": 0.6414588860130068,
              "prop": 1
            }
          ],
          "p": 1,
          "uncorrected p": 1,
          "tested": true
        },
        "CITLR3_2874_BP": {
          "LRT": 0,
          "omegas": [
            {
              "omega": 0.1863616766822216,
              "prop": 1
            }
          ],
          "p": 1,
          "uncorrected p": 1,
          "tested": true
        },
        "DRTLR3_2874_BP": {
          "LRT": 0,
          "omegas": [
            {
              "omega": 0,
              "prop": 0.7006226256092507
            },
            {
              "omega": 0.9777327287854757,
              "prop": 0.2993773743907493
            }
          ],
          "p": 1,
          "uncorrected p": 1,
          "tested": true
        },
        "ECTLR3_2874_BP": {
          "LRT": 7.366241163574159,
          "omegas": [
            {
              "omega": 0,
              "prop": 0.7946870558314751
            },
            {
              "omega": 2.252696690579217,
              "prop": 0.2053129441685249
            }
          ],
          "p": 0.2129402488721737,
          "uncorrected p": 0.008872510369673903,
          "tested": true
        },
        "GMTLR3_2874_BP": {
          "LRT": 1.62890940059151,
          "omegas": [
            {
              "omega": 0.1071176845249243,
              "prop": 0.7878741069577303
            },
            {
              "omega": 1.961725223114676,
              "prop": 0.2121258930422697
            }
          ],
          "p": 1,
          "uncorrected p": 0.1732350213166053,
          "tested": true
        },
        "IPTLR3_2874_BP": {
          "LRT": 2.542193457993562,
          "omegas": [
            {
              "omega": 0.2385927320483491,
              "prop": 0.9781306561358764
            },
            {
              "omega": 9.007120038870847,
              "prop": 0.02186934386412365
            }
          ],
          "p": 1,
          "uncorrected p": 0.1063252802933058,
          "tested": true
        },
        "LCTLR3_2874_BP": {
          "LRT": 4.879598855986842,
          "omegas": [
            {
              "omega": 0.2316203578304304,
              "prop": 0.9318459873210874
            },
            {
              "omega": 4.673869816883739,
              "prop": 0.06815401267891263
            }
          ],
          "p": 0.6949511230207959,
          "uncorrected p": 0.03158868741003618,
          "tested": true
        },
        "LMTLR3_2874_BP": {
          "LRT": 0.5202867702464573,
          "omegas": [
            {
              "omega": 0.06775386567380347,
              "prop": 0.7402048797677897
            },
            {
              "omega": 1.559000934849128,
              "prop": 0.2597951202322103
            }
          ],
          "p": 1,
          "uncorrected p": 0.3254261868473061,
          "tested": true
        },
        "MATLR3_2874_BP": {
          "LRT": 0,
          "omegas": [
            {
              "omega": 0.4250144312747473,
              "prop": 1
            }
          ],
          "p": 1,
          "uncorrected p": 1,
          "tested": true
        },
        "MMTLR3_2874_BP": {
          "LRT": 1.136440193324233,
          "omegas": [
            {
              "omega": 0,
              "prop": 0.6625428572996539
            },
            {
              "omega": 1.407956193473066,
              "prop": 0.3374571427003461
            }
          ],
          "p": 1,
          "uncorrected p": 0.2272410329303291,
          "tested": true
        },
        "Node1": {
          "LRT": "test not run",
          "omegas": [
            {
              "omega": 0.9729947635363864,
              "prop": 1
            }
          ],
          "p": 1,
          "uncorrected p": 1,
          "tested": false
        },
        "Node11": {
          "LRT": "test not run",
          "omegas": [
            {
              "omega": 0.07140992844152122,
              "prop": 0.8937877882505015
            },
            {
              "omega": 7.754592808617806,
              "prop": 0.1062122117494985
            }
          ],
          "p": 1,
          "uncorrected p": 1,
          "tested": false
        },
        "Node15": {
          "LRT": "test not run",
          "omegas": [
            {
              "omega": 0.06430962903577347,
              "prop": 0.9686908675625051
            },
            {
              "omega": 13.93948438046045,
              "prop": 0.03130913243749489
            }
          ],
          "p": 1,
          "uncorrected p": 1,
          "tested": false
        },
        "Node16": {
          "LRT": "test not run",
          "omegas": [
            {
              "omega": 0,
              "prop": 0.9289117399448856
            },
            {
              "omega": 2.742087225274919,
              "prop": 0.07108826005511437
            }
          ],
          "p": 1,
          "uncorrected p": 1,
          "tested": false
        },
        "Node18": {
          "LRT": "test not run",
          "omegas": [
            {
              "omega": 0.07146991719751425,
              "prop": 1
            }
          ],
          "p": 1,
          "uncorrected p": 1,
          "tested": false
        },
        "Node2": {
          "LRT": "test not run",
          "omegas": [
            {
              "omega": 0.4110637998786667,
              "prop": 0.9740963290883076
            },
            {
              "omega": 20.17035014211175,
              "prop": 0.02590367091169243
            }
          ],
          "p": 1,
          "uncorrected p": 1,
          "tested": false
        },
        "Node20": {
          "LRT": "test not run",
          "omegas": [
            {
              "omega": 0,
              "prop": 0.7777665361096417
            },
            {
              "omega": 1.728460966448018,
              "prop": 0.2222334638903583
            }
          ],
          "p": 1,
          "uncorrected p": 1,
          "tested": false
        },
        "Node21": {
          "LRT": "test not run",
          "omegas": [
            {
              "omega": 0,
              "prop": 0.8776173934204473
            },
            {
              "omega": 2.313088304629979,
              "prop": 0.1223826065795527
            }
          ],
          "p": 1,
          "uncorrected p": 1,
          "tested": false
        },
        "Node22": {
          "LRT": "test not run",
          "omegas": [
            {
              "omega": 0,
              "prop": 0.6302351833877967
            },
            {
              "omega": 1.123234029122819,
              "prop": 0.3697648166122033
            }
          ],
          "p": 1,
          "uncorrected p": 1,
          "tested": false
        },
        "Node25": {
          "LRT": "test not run",
          "omegas": [
            {
              "omega": 0,
              "prop": 0.777480970477961
            },
            {
              "omega": 1.066244304039164,
              "prop": 0.2225190295220389
            }
          ],
          "p": 1,
          "uncorrected p": 1,
          "tested": false
        },
        "Node26": {
          "LRT": "test not run",
          "omegas": [
            {
              "omega": 0.1371444707477052,
              "prop": 0.881101505788109
            },
            {
              "omega": 4.976922304698781,
              "prop": 0.118898494211891
            }
          ],
          "p": 1,
          "uncorrected p": 1,
          "tested": false
        },
        "Node27": {
          "LRT": "test not run",
          "omegas": [
            {
              "omega": 1.645623181428529,
              "prop": 1
            }
          ],
          "p": 1,
          "uncorrected p": 1,
          "tested": false
        },
        "Node28": {
          "LRT": "test not run",
          "omegas": [
            {
              "omega": 2.036062217308579,
              "prop": 1
            }
          ],
          "p": 1,
          "uncorrected p": 1,
          "tested": false
        },
        "Node33": {
          "LRT": "test not run",
          "omegas": [
            {
              "omega": 0.006734926371386805,
              "prop": 0.7364893539221287
            },
            {
              "omega": 0.4107419937034885,
              "prop": 0.2635106460778713
            }
          ],
          "p": 1,
          "uncorrected p": 1,
          "tested": false
        },
        "Node34": {
          "LRT": "test not run",
          "omegas": [
            {
              "omega": 1.107925176070499,
              "prop": 1
            }
          ],
          "p": 1,
          "uncorrected p": 1,
          "tested": false
        },
        "Node36": {
          "LRT": "test not run",
          "omegas": [
            {
              "omega": 0.2809312120312455,
              "prop": 0.9979450625886741
            },
            {
              "omega": 162.303104074546,
              "prop": 0.002054937411325897
            }
          ],
          "p": 1,
          "uncorrected p": 1,
          "tested": false
        },
        "Node37": {
          "LRT": "test not run",
          "omegas": [
            {
              "omega": 0.1609048539371812,
              "prop": 1
            }
          ],
          "p": 1,
          "uncorrected p": 1,
          "tested": false
        },
        "Node6": {
          "LRT": "test not run",
          "omegas": [
            {
              "omega": 0.3068053698153679,
              "prop": 0.9972580402230686
            },
            {
              "omega": 118.4294714475025,
              "prop": 0.002741959776931369
            }
          ],
          "p": 1,
          "uncorrected p": 1,
          "tested": false
        },
        "Node7": {
          "LRT": "test not run",
          "omegas": [
            {
              "omega": 0.07472612059203909,
              "prop": 1
            }
          ],
          "p": 1,
          "uncorrected p": 1,
          "tested": false
        },
        "Node8": {
          "LRT": "test not run",
          "omegas": [
            {
              "omega": 0,
              "prop": 0.8774383145734705
            },
            {
              "omega": 3.497908477503775,
              "prop": 0.1225616854265295
            }
          ],
          "p": 1,
          "uncorrected p": 1,
          "tested": false
        },
        "Node9": {
          "LRT": "test not run",
          "omegas": [
            {
              "omega": 10000000000,
              "prop": 1
            }
          ],
          "p": 1,
          "uncorrected p": 1,
          "tested": false
        },
        "OMTLR3_2874_BP": {
          "LRT": 0,
          "omegas": [
            {
              "omega": 0.1755255102131801,
              "prop": 1
            }
          ],
          "p": 1,
          "uncorrected p": 1,
          "tested": true
        },
        "ONTLR3_2874_BP": {
          "LRT": 1.156805410952074,
          "omegas": [
            {
              "omega": 0.1861062382803614,
              "prop": 0.8412570728052133
            },
            {
              "omega": 2.084934595587462,
              "prop": 0.1587429271947867
            }
          ],
          "p": 1,
          "uncorrected p": 0.2246638324770713,
          "tested": true
        },
        "PFTLR3_2874_BP": {
          "LRT": 0.9502114221686497,
          "omegas": [
            {
              "omega": 0,
              "prop": 0.46617312958671
            },
            {
              "omega": 1.514239186327913,
              "prop": 0.53382687041329
            }
          ],
          "p": 1,
          "uncorrected p": 0.2524788934360855,
          "tested": true
        },
        "PHTLR3_2874_BP": {
          "LRT": 0,
          "omegas": [
            {
              "omega": 0.5961325252091901,
              "prop": 1
            }
          ],
          "p": 1,
          "uncorrected p": 1,
          "tested": true
        },
        "SATLR3_2874_BP": {
          "LRT": 1.103129119277583,
          "omegas": [
            {
              "omega": 0.2443303483719725,
              "prop": 0.929559440832452
            },
            {
              "omega": 3.601539243379083,
              "prop": 0.07044055916754799
            }
          ],
          "p": 1,
          "uncorrected p": 0.2315304366530406,
          "tested": true
        },
        "SDTLR3_2874_BP": {
          "LRT": 2.225097148315399,
          "omegas": [
            {
              "omega": 0.4105484250307936,
              "prop": 0.9686941066387603
            },
            {
              "omega": 7.148791468746628,
              "prop": 0.03130589336123968
            }
          ],
          "p": 1,
          "uncorrected p": 0.1257728607253676,
          "tested": true
        },
        "SMTLR3_2874_BP": {
          "LRT": 0.2275089498434681,
          "omegas": [
            {
              "omega": 0.133015510246517,
              "prop": 0.8870510841730843
            },
            {
              "omega": 1.947384447014601,
              "prop": 0.1129489158269157
            }
          ],
          "p": 1,
          "uncorrected p": 0.394418533933071,
          "tested": true
        },
        "SSTLR3_2874_BP": {
          "LRT": -0.003187190333846956,
          "omegas": [
            {
              "omega": 1.025417897927663,
              "prop": 1
            }
          ],
          "p": 1,
          "uncorrected p": 0.5,
          "tested": true
        },
        "TFTLR3_2874_BP": {
          "LRT": 0.1336422419117298,
          "omegas": [
            {
              "omega": 0.1890289484482526,
              "prop": 0.9786706865271794
            },
            {
              "omega": 4.846750456080075,
              "prop": 0.02132931347282063
            }
          ],
          "p": 1,
          "uncorrected p": 0.4235457770139395,
          "tested": true
        },
        "TOTLR3_2874_BP": {
          "LRT": 6.400102120620431,
          "omegas": [
            {
              "omega": 0,
              "prop": 0.8260127999108721
            },
            {
              "omega": 2.754316588079875,
              "prop": 0.1739872000891279
            }
          ],
          "p": 0.3337371945128712,
          "uncorrected p": 0.01451031280490744,
          "tested": true
        },
        "TRTLR3_2874_BP": {
          "LRT": 1.464600703242468,
          "omegas": [
            {
              "omega": 0.1319523485916957,
              "prop": 0.8754823512229417
            },
            {
              "omega": 2.206863264125527,
              "prop": 0.1245176487770583
            }
          ],
          "p": 1,
          "uncorrected p": 0.1894804146216348,
          "tested": true
        }
      },
      "annotation-tag": "ω"
    },
    "Nucleotide GTR": {
      "AIC-c": 70695.27727196252,
      "Equilibrium frequencies": [
        [
          0.2650199184732259
        ],
        [
          0.2560257241677475
        ],
        [
          0.2226893026990303
        ],
        [
          0.2562650546599963
        ]
      ],
      "Log Likelihood": -35294.59711077886,
      "display order": 0,
      "estimated parameters": 53
    }
  },
  "input": {
    "file name": "/home/datamonkey/datamonkey-js-server/production/app/absrel/output/5dfb4d3dc27e2160748fb333",
    "number of sequences": 24,
    "number of sites": 958,
    "partition count": 1,
    "trees": {
      "0": "(((ECTLR3_2874_BP:0.08320510860503433,PFTLR3_2874_BP:0.07637099906125722)Node2:0.01763634303141771,MMTLR3_2874_BP:0.08313124670105028)Node1:0.002552092139130172,((((LCTLR3_2874_BP:0.07518885375063011,(SDTLR3_2874_BP:0.05396778386054452,TOTLR3_2874_BP:0.0567690480614579)Node11:0.02535898572377139)Node9:0.003015071702633945,SMTLR3_2874_BP:0.1187835787131241)Node8:0.01443695591976051,((SATLR3_2874_BP:0.1076637241618082,(TRTLR3_2874_BP:0.1823726915619259,(((SSTLR3_2874_BP:0.01464271375997896,OMTLR3_2874_BP:0.01557851479068675)Node22:0.1734094195977119,((((PHTLR3_2874_BP:0.03494955661149212,IPTLR3_2874_BP:0.04135626472635257)Node28:0.02560672871047282,TFTLR3_2874_BP:0.07101906246221024)Node27:0.01312828117691377,CBTLR3_2874_BP:0.07726202518784729)Node26:0.1566555689596856,((CCATLR3_2874_BP:0.06728681368736973,((MATLR3_2874_BP:0.01516485908917705,CITLR3_2874_BP:0.01238826417132347)Node37:0.00623538378987442,CCTLR3_2874_BP:0.02662095635294099)Node36:0.02978184693383673)Node34:0.02489577850959349,DRTLR3_2874_BP:0.1013649996950547)Node33:0.1517314417931774)Node25:0.1109763948975787)Node21:0.03261596553094118,GMTLR3_2874_BP:0.2409738737655421)Node20:0.05744179702667968)Node18:0.03372675451269862)Node16:0.01030592308522615,ONTLR3_2874_BP:0.1462910389908324)Node15:0.007744173323692871)Node7:0.002388480891378886,ATTLR3_2874_BP:0.1158082854059686)Node6:0.007330447773668244,LMTLR3_2874_BP:0.06417801961739604)"
    }
  },
  "test results": {
    "P-value threshold": 0.05,
    "positive test results": 0,
    "tested": 24
  },
  "tested": {
    "0": {
      "ATTLR3_2874_BP": "test",
      "CBTLR3_2874_BP": "test",
      "CCATLR3_2874_BP": "test",
      "CCTLR3_2874_BP": "test",
      "CITLR3_2874_BP": "test",
      "DRTLR3_2874_BP": "test",
      "ECTLR3_2874_BP": "test",
      "GMTLR3_2874_BP": "test",
      "IPTLR3_2874_BP": "test",
      "LCTLR3_2874_BP": "test",
      "LMTLR3_2874_BP": "test",
      "MATLR3_2874_BP": "test",
      "MMTLR3_2874_BP": "test",
      "Node1": "background",
      "Node11": "background",
      "Node15": "background",
      "Node16": "background",
      "Node18": "background",
      "Node2": "background",
      "Node20": "background",
      "Node21": "background",
      "Node22": "background",
      "Node25": "background",
      "Node26": "background",
      "Node27": "background",
      "Node28": "background",
      "Node33": "background",
      "Node34": "background",
      "Node36": "background",
      "Node37": "background",
      "Node6": "background",
      "Node7": "background",
      "Node8": "background",
      "Node9": "background",
      "OMTLR3_2874_BP": "test",
      "ONTLR3_2874_BP": "test",
      "PFTLR3_2874_BP": "test",
      "PHTLR3_2874_BP": "test",
      "SATLR3_2874_BP": "test",
      "SDTLR3_2874_BP": "test",
      "SMTLR3_2874_BP": "test",
      "SSTLR3_2874_BP": "test",
      "TFTLR3_2874_BP": "test",
      "TOTLR3_2874_BP": "test",
      "TRTLR3_2874_BP": "test"
    }
  },
  "timers": {
    "Baseline model fitting": {
      "order": 2,
      "timer": 23
    },
    "Complexity analysis": {
      "order": 3,
      "timer": 388
    },
    "Full adaptive model fitting": {
      "order": 4,
      "timer": 315
    },
    "Overall": {
      "order": 0,
      "timer": 1043
    },
    "Preliminary model fitting": {
      "order": 1,
      "timer": 1
    },
    "Testing for selection": {
      "order": 5,
      "timer": 315
    }
  },
  "trees": {
    "branchLengths": {
      "Baseline MG94xREV": {
        "ATTLR3_2874_BP": 0.1359129169028786,
        "CBTLR3_2874_BP": 0.109698415774865,
        "CCATLR3_2874_BP": 0.07460962028097605,
        "CCTLR3_2874_BP": 0.01237349887467299,
        "CITLR3_2874_BP": 0.004941282603515972,
        "DRTLR3_2874_BP": 0.1206933724885149,
        "ECTLR3_2874_BP": 0.08891033318146783,
        "GMTLR3_2874_BP": 0.2972081344374091,
        "IPTLR3_2874_BP": 0.04840231911207421,
        "LCTLR3_2874_BP": 0.07748675878311097,
        "LMTLR3_2874_BP": 0.06234387658877558,
        "MATLR3_2874_BP": 0.02233938377618297,
        "MMTLR3_2874_BP": 0.08944254001141584,
        "Node1": 0.00578580633403137,
        "Node11": 0.02913567921877926,
        "Node15": 0.01484886166108965,
        "Node16": 0.03263854308715804,
        "Node18": 0.05970097539649211,
        "Node2": 0.02256156920214457,
        "Node20": 0.108349963152536,
        "Node21": 0.1073624886335116,
        "Node22": 0.1752439179692389,
        "Node25": 0.276970313610478,
        "Node26": 0.2222299608621751,
        "Node27": 0.0001608865689560166,
        "Node28": 0.00969363901017271,
        "Node33": 0.3146900845176447,
        "Node34": 0.01981805150610641,
        "Node36": 0.031673859113094,
        "Node37": 0.02011716381411705,
        "Node6": 0.008127562035998842,
        "Node7": 0.002953076356119994,
        "Node8": 0.02598167128191848,
        "Node9": 0.001784646183132721,
        "OMTLR3_2874_BP": 0.01770848409455682,
        "ONTLR3_2874_BP": 0.1572583947261716,
        "PFTLR3_2874_BP": 0.07600242425355673,
        "PHTLR3_2874_BP": 0.02935993675079157,
        "SATLR3_2874_BP": 0.1113803478981669,
        "SDTLR3_2874_BP": 0.05462645820748866,
        "SMTLR3_2874_BP": 0.1369450896437252,
        "SSTLR3_2874_BP": 0.01242571060941382,
        "TFTLR3_2874_BP": 0.09689031454036101,
        "TOTLR3_2874_BP": 0.0579209323303605,
        "TRTLR3_2874_BP": 0.2096896854171408
      },
      "Full adaptive model": {
        "ATTLR3_2874_BP": 0.04710140609664155,
        "CBTLR3_2874_BP": 0.03657828289627788,
        "CCATLR3_2874_BP": 0.02775085550876237,
        "CCTLR3_2874_BP": 0.01205858791540622,
        "CITLR3_2874_BP": 0.004928557362405079,
        "DRTLR3_2874_BP": 0.0422843985063372,
        "ECTLR3_2874_BP": 0.03244663995733634,
        "GMTLR3_2874_BP": 0.11806343075646,
        "IPTLR3_2874_BP": 0.01797616332051799,
        "LCTLR3_2874_BP": 0.02805804633649207,
        "LMTLR3_2874_BP": 0.02145061505713433,
        "MATLR3_2874_BP": 0.02232859779887621,
        "MMTLR3_2874_BP": 0.03130003063715334,
        "Node1": 0.005964417647250273,
        "Node11": 0.01106335490145621,
        "Node15": 0.005928304495411071,
        "Node16": 0.01155938537196412,
        "Node18": 0.06349952991985662,
        "Node2": 0.008335935319369974,
        "Node20": 0.03952810282705151,
        "Node21": 0.03949464198840272,
        "Node22": 0.06351863706874203,
        "Node25": 0.1042736021892245,
        "Node26": 0.09384264456710928,
        "Node27": 0.002567283333990457,
        "Node28": 0.01094803308753267,
        "Node33": 0.1067725218557073,
        "Node34": 0.02050329859922911,
        "Node36": 0.01498569214153213,
        "Node37": 0.02039768852840641,
        "Node6": 0.003365013303255664,
        "Node7": 0.003091548749168721,
        "Node8": 0.009309103066738877,
        "Node9": 0.001796407396476691,
        "OMTLR3_2874_BP": 0.01719143428525383,
        "ONTLR3_2874_BP": 0.0566714216432565,
        "PFTLR3_2874_BP": 0.0263489865318296,
        "PHTLR3_2874_BP": 0.02862799911931473,
        "SATLR3_2874_BP": 0.04051277596355442,
        "SDTLR3_2874_BP": 0.01927015642946149,
        "SMTLR3_2874_BP": 0.04883016282637864,
        "SSTLR3_2874_BP": 0.01299922949127579,
        "TFTLR3_2874_BP": 0.03423403021088543,
        "TOTLR3_2874_BP": 0.02101137296788364,
        "TRTLR3_2874_BP": 0.07798713246111302
      }
    }
  }
}
