# Supplementary material for: Variation in selection constraints on teleost TLRs with emphasis on their repertoire in the Walking catfish, Clarias batrachus
Source: Sci Rep. 2020 Dec 7;10:21394. doi: 10.1038/s41598-020-78347-6 (PMC7721727; doi:10.1038/s41598-020-78347-6)
Supplement: Supplementary file 27 — Supplementary Information 27. [file 41598_2020_78347_MOESM27_ESM.zip › T3/absrel/result.json]

{
  "analysis": {
    "authors": "Sergei L Kosakovsky Pond, Ben Murrell, Steven Weaver and Temple iGEM / UCSD viral evolution group",
    "citation": "Less Is More: An Adaptive Branch-Site Random Effects Model for Efficient Detection of Episodic Diversifying Selection (2015). Mol Biol Evol 32 (5): 1342-1353",
    "contact": "spond@temple.edu",
    "info": "aBSREL (Adaptive branch-site random effects likelihood)\n                            uses an adaptive random effects branch-site model framework\n                            to test whether each branch has evolved under positive selection,\n                            using a procedure which infers an optimal number of rate categories per branch.",
    "requirements": "in-frame codon alignment and a phylogenetic tree",
    "version": "2.1"
  },
  "branch attributes": {
    "0": {
      "ATTLR3_2874_BP": {
        "Baseline MG94xREV": 0.1359108864539062,
        "Baseline MG94xREV omega ratio": 0.27316441745941,
        "Corrected P-value": null,
        "Full adaptive model": 0.04708998073344443,
        "LRT": null,
        "Nucleotide GTR": 0.128160858129787,
        "Rate Distributions": [
          [
            0,
            0.6022671973551716
          ],
          [
            0.7277690789861533,
            0.3977328026448284
          ]
        ],
        "Rate classes": 2,
        "Uncorrected P-value": null,
        "original name": "ATTLR3_2874_BP"
      },
      "CBTLR3_2874_BP": {
        "Baseline MG94xREV": 0.1096977598277544,
        "Baseline MG94xREV omega ratio": 0.2271381995326705,
        "Corrected P-value": null,
        "Full adaptive model": 0.03656719539743305,
        "LRT": null,
        "Nucleotide GTR": 0.091622985079661,
        "Rate Distributions": [
          [
            0.004013570879514531,
            0.7242880719241386
          ],
          [
            0.8444842086822961,
            0.2757119280758614
          ]
        ],
        "Rate classes": 2,
        "Uncorrected P-value": null,
        "original name": "CBTLR3_2874_BP"
      },
      "CCATLR3_2874_BP": {
        "Baseline MG94xREV": 0.07460957707450962,
        "Baseline MG94xREV omega ratio": 0.3290443579004126,
        "Corrected P-value": null,
        "Full adaptive model": 0.02772947762208559,
        "LRT": null,
        "Nucleotide GTR": 0.07346514138203222,
        "Rate Distributions": [
          [
            0.1771232037272944,
            0.9502385086164427
          ],
          [
            5.08244469543018,
            0.04976149138355734
          ]
        ],
        "Rate classes": 2,
        "Uncorrected P-value": null,
        "original name": "CCATLR3_2874_BP"
      },
      "CCTLR3_2874_BP": {
        "Baseline MG94xREV": 0.01237386200758884,
        "Baseline MG94xREV omega ratio": 0.7223768448642736,
        "Corrected P-value": null,
        "Full adaptive model": 0.01205789783737061,
        "LRT": null,
        "Nucleotide GTR": 0.01322318816905676,
        "Rate Distributions": [
          [
            0.6410051971172394,
            1
          ]
        ],
        "Rate classes": 1,
        "Uncorrected P-value": null,
        "original name": "CCTLR3_2874_BP"
      },
      "CITLR3_2874_BP": {
        "Baseline MG94xREV": 0.004941536965820088,
        "Baseline MG94xREV omega ratio": 0.1982234853556827,
        "Corrected P-value": null,
        "Full adaptive model": 0.004928424578631751,
        "LRT": null,
        "Nucleotide GTR": 0.005164387954645241,
        "Rate Distributions": [
          [
            0.1862369952443902,
            1
          ]
        ],
        "Rate classes": 1,
        "Uncorrected P-value": null,
        "original name": "CITLR3_2874_BP"
      },
      "DRTLR3_2874_BP": {
        "Baseline MG94xREV": 0.1206368173292319,
        "Baseline MG94xREV omega ratio": 0.2570979569955812,
        "Corrected P-value": null,
        "Full adaptive model": 0.04229124207593388,
        "LRT": null,
        "Nucleotide GTR": 0.1007970814696681,
        "Rate Distributions": [
          [
            0,
            0.7006875275721633
          ],
          [
            0.9776045744037479,
            0.2993124724278367
          ]
        ],
        "Rate classes": 2,
        "Uncorrected P-value": null,
        "original name": "DRTLR3_2874_BP"
      },
      "ECTLR3_2874_BP": {
        "Baseline MG94xREV": 0.08890965611707365,
        "Baseline MG94xREV omega ratio": 0.369943497976272,
        "Corrected P-value": null,
        "Full adaptive model": 0.03244378986376367,
        "LRT": null,
        "Nucleotide GTR": 0.08642394197276536,
        "Rate Distributions": [
          [
            0,
            0.7944452627144603
          ],
          [
            2.250713598046787,
            0.2055547372855397
          ]
        ],
        "Rate classes": 2,
        "Uncorrected P-value": null,
        "original name": "ECTLR3_2874_BP"
      },
      "GMTLR3_2874_BP": {
        "Baseline MG94xREV": 0.2972072269100289,
        "Baseline MG94xREV omega ratio": 0.3089471588687629,
        "Corrected P-value": null,
        "Full adaptive model": 0.1180181453584617,
        "LRT": null,
        "Nucleotide GTR": 0.2571674715523522,
        "Rate Distributions": [
          [
            0.1066221586686763,
            0.7872052332292206
          ],
          [
            1.953815313390348,
            0.2127947667707794
          ]
        ],
        "Rate classes": 2,
        "Uncorrected P-value": null,
        "original name": "GMTLR3_2874_BP"
      },
      "IPTLR3_2874_BP": {
        "Baseline MG94xREV": 0.04840245404041344,
        "Baseline MG94xREV omega ratio": 0.3427110314417235,
        "Corrected P-value": null,
        "Full adaptive model": 0.01801365915557338,
        "LRT": null,
        "Nucleotide GTR": 0.04669542043418981,
        "Rate Distributions": [
          [
            0.2421560239860248,
            0.9794480526043511
          ],
          [
            9.48541361983935,
            0.02055194739564892
          ]
        ],
        "Rate classes": 2,
        "Uncorrected P-value": null,
        "original name": "IPTLR3_2874_BP"
      },
      "LCTLR3_2874_BP": {
        "Baseline MG94xREV": 0.07748685366516732,
        "Baseline MG94xREV omega ratio": 0.4564580114078198,
        "Corrected P-value": null,
        "Full adaptive model": 0.02805014846403606,
        "LRT": null,
        "Nucleotide GTR": 0.07680742555751326,
        "Rate Distributions": [
          [
            0.2296773197227121,
            0.9307147770975821
          ],
          [
            4.612292024982548,
            0.0692852229024179
          ]
        ],
        "Rate classes": 2,
        "Uncorrected P-value": null,
        "original name": "LCTLR3_2874_BP"
      },
      "LMTLR3_2874_BP": {
        "Baseline MG94xREV": 0.06234469426799283,
        "Baseline MG94xREV omega ratio": 0.44039874491438,
        "Corrected P-value": null,
        "Full adaptive model": 0.02145214072726617,
        "LRT": null,
        "Nucleotide GTR": 0.06132673036337193,
        "Rate Distributions": [
          [
            0.06962215446030741,
            0.7425059950349495
          ],
          [
            1.567308953292369,
            0.2574940049650505
          ]
        ],
        "Rate classes": 2,
        "Uncorrected P-value": null,
        "original name": "LMTLR3_2874_BP"
      },
      "MATLR3_2874_BP": {
        "Baseline MG94xREV": 0.02233237031960517,
        "Baseline MG94xREV omega ratio": 0.4447515671722978,
        "Corrected P-value": null,
        "Full adaptive model": 0.0223261172858082,
        "LRT": null,
        "Nucleotide GTR": 0.02242672894624601,
        "Rate Distributions": [
          [
            0.4250724554493843,
            1
          ]
        ],
        "Rate classes": 1,
        "Uncorrected P-value": null,
        "original name": "MATLR3_2874_BP"
      },
      "MMTLR3_2874_BP": {
        "Baseline MG94xREV": 0.08944177725450293,
        "Baseline MG94xREV omega ratio": 0.4444415882221444,
        "Corrected P-value": null,
        "Full adaptive model": 0.03129184060509393,
        "LRT": null,
        "Nucleotide GTR": 0.08865372568832897,
        "Rate Distributions": [
          [
            0,
            0.6624342140034639
          ],
          [
            1.407333820290869,
            0.3375657859965361
          ]
        ],
        "Rate classes": 2,
        "Uncorrected P-value": null,
        "original name": "MMTLR3_2874_BP"
      },
      "Node1": {
        "Baseline MG94xREV": 0.005785830462033685,
        "Baseline MG94xREV omega ratio": 0.8183020394471262,
        "Corrected P-value": 1,
        "Full adaptive model": 0.005967261293530226,
        "LRT": 0,
        "Nucleotide GTR": 0.006516768593301906,
        "Rate Distributions": [
          [
            0.9733487692308576,
            1
          ]
        ],
        "Rate classes": 1,
        "Uncorrected P-value": 1
      },
      "Node11": {
        "Baseline MG94xREV": 0.02913561518572018,
        "Baseline MG94xREV omega ratio": 0.7682871280425109,
        "Corrected P-value": 0.09657444515908647,
        "Full adaptive model": 0.01105737276669034,
        "LRT": 8.660867948725354,
        "Nucleotide GTR": 0.02887004147806879,
        "Rate Distributions": [
          [
            0.07102555152651309,
            0.8935765437082772
          ],
          [
            7.76028178080746,
            0.1064234562917228
          ]
        ],
        "Rate classes": 2,
        "Uncorrected P-value": 0.004598783102813642
      },
      "Node15": {
        "Baseline MG94xREV": 0.01484863103613003,
        "Baseline MG94xREV omega ratio": 0.3551038377359265,
        "Corrected P-value": 0.581220282098447,
        "Full adaptive model": 0.005901915336022555,
        "LRT": 4.725645468453877,
        "Nucleotide GTR": 0.01753475098468739,
        "Rate Distributions": [
          [
            0.01757872583956557,
            0.9592379629177707
          ],
          [
            11.641860530597,
            0.04076203708222925
          ]
        ],
        "Rate classes": 2,
        "Uncorrected P-value": 0.03418942835873218
      },
      "Node16": {
        "Baseline MG94xREV": 0.03263854272974023,
        "Baseline MG94xREV omega ratio": 0.1948510541834282,
        "Corrected P-value": 1,
        "Full adaptive model": 0.01155061225463993,
        "LRT": 1.367246156922192,
        "Nucleotide GTR": 0.0345796861566886,
        "Rate Distributions": [
          [
            0,
            0.9289990982385925
          ],
          [
            2.752333326497568,
            0.0710009017614075
          ]
        ],
        "Rate classes": 2,
        "Uncorrected P-value": 0.1998925593259011
      },
      "Node18": {
        "Baseline MG94xREV": 0.05970145188675242,
        "Baseline MG94xREV omega ratio": 0.08600997927169353,
        "Corrected P-value": 1,
        "Full adaptive model": 0.06358058311364605,
        "LRT": 0,
        "Nucleotide GTR": 0.05453598502831776,
        "Rate Distributions": [
          [
            0.0713355661070935,
            1
          ]
        ],
        "Rate classes": 1,
        "Uncorrected P-value": 1
      },
      "Node2": {
        "Baseline MG94xREV": 0.02256140510592955,
        "Baseline MG94xREV omega ratio": 0.7318989799807402,
        "Corrected P-value": 0.2920164050298268,
        "Full adaptive model": 0.008337821129105475,
        "LRT": 6.287347171761212,
        "Nucleotide GTR": 0.02318992895275493,
        "Rate Distributions": [
          [
            0.4201771796891509,
            0.9752693056967179
          ],
          [
            20.81446638107893,
            0.02473069430328212
          ]
        ],
        "Rate classes": 2,
        "Uncorrected P-value": 0.01536928447525404
      },
      "Node20": {
        "Baseline MG94xREV": 0.1083497465757354,
        "Baseline MG94xREV omega ratio": 0.3035733557655595,
        "Corrected P-value": 1,
        "Full adaptive model": 0.03950781857750964,
        "LRT": 1.424179307810846,
        "Nucleotide GTR": 0.09173622912137679,
        "Rate Distributions": [
          [
            0,
            0.7781563204373739
          ],
          [
            1.735348509259521,
            0.2218436795626261
          ]
        ],
        "Rate classes": 2,
        "Uncorrected P-value": 0.1937287176916138
      },
      "Node21": {
        "Baseline MG94xREV": 0.1073623307796169,
        "Baseline MG94xREV omega ratio": 0.1811771644565034,
        "Corrected P-value": 1,
        "Full adaptive model": 0.03947050686415882,
        "LRT": 1.938088913520915,
        "Nucleotide GTR": 0.07813844236312772,
        "Rate Distributions": [
          [
            0,
            0.8772670179597507
          ],
          [
            2.303632715239073,
            0.1227329820402493
          ]
        ],
        "Rate classes": 2,
        "Uncorrected P-value": 0.1466088698811307
      },
      "Node22": {
        "Baseline MG94xREV": 0.1752433384576292,
        "Baseline MG94xREV omega ratio": 0.2995135181096076,
        "Corrected P-value": 1,
        "Full adaptive model": 0.06350102998189333,
        "LRT": 0.1100302888371516,
        "Nucleotide GTR": 0.158741313167917,
        "Rate Distributions": [
          [
            0,
            0.6297647891112713
          ],
          [
            1.122051061481658,
            0.3702352108887287
          ]
        ],
        "Rate classes": 2,
        "Uncorrected P-value": 0.4319631752389052
      },
      "Node25": {
        "Baseline MG94xREV": 0.2769690088857374,
        "Baseline MG94xREV omega ratio": 0.1529515429848039,
        "Corrected P-value": 1,
        "Full adaptive model": 0.1042655647162792,
        "LRT": 0.03802059301233385,
        "Nucleotide GTR": 0.1711561565543957,
        "Rate Distributions": [
          [
            0,
            0.7774174548763781
          ],
          [
            1.06499905754742,
            0.2225825451236219
          ]
        ],
        "Rate classes": 2,
        "Uncorrected P-value": 0.4634311367066474
      },
      "Node26": {
        "Baseline MG94xREV": 0.2222303167325009,
        "Baseline MG94xREV omega ratio": 0.2657426194983363,
        "Corrected P-value": 0.2520114115178351,
        "Full adaptive model": 0.09417428044284021,
        "LRT": 6.676964575206512,
        "Nucleotide GTR": 0.1849889427098269,
        "Rate Distributions": [
          [
            0.1383104217007025,
            0.8821591254929686
          ],
          [
            5.052442654132556,
            0.1178408745070314
          ]
        ],
        "Rate classes": 2,
        "Uncorrected P-value": 0.01260057057589176
      },
      "Node27": {
        "Baseline MG94xREV": 0.0001609930185029583,
        "Baseline MG94xREV omega ratio": 10000000000,
        "Corrected P-value": 1,
        "Full adaptive model": 0.002587363985295254,
        "LRT": -0.005857228839886375,
        "Nucleotide GTR": 0.008948971112704375,
        "Rate Distributions": [
          [
            1.612534711560921,
            1
          ]
        ],
        "Rate classes": 1,
        "Uncorrected P-value": 0.5
      },
      "Node28": {
        "Baseline MG94xREV": 0.009693585281060893,
        "Baseline MG94xREV omega ratio": 4.669584087411445,
        "Corrected P-value": 1,
        "Full adaptive model": 0.0109522106323895,
        "LRT": 0.3256869658798678,
        "Nucleotide GTR": 0.01355173697881802,
        "Rate Distributions": [
          [
            2.02799709158233,
            1
          ]
        ],
        "Rate classes": 1,
        "Uncorrected P-value": 0.3685592251190901
      },
      "Node33": {
        "Baseline MG94xREV": 0.3146910519393726,
        "Baseline MG94xREV omega ratio": 0.09681092336354179,
        "Corrected P-value": 1,
        "Full adaptive model": 0.1068446612026963,
        "LRT": 0,
        "Nucleotide GTR": 0.1876282329722347,
        "Rate Distributions": [
          [
            0.005544453333120332,
            0.731085968160854
          ],
          [
            0.4054064027690092,
            0.268914031839146
          ]
        ],
        "Rate classes": 2,
        "Uncorrected P-value": 1
      },
      "Node34": {
        "Baseline MG94xREV": 0.01981879739299661,
        "Baseline MG94xREV omega ratio": 1.273753049611501,
        "Corrected P-value": 1,
        "Full adaptive model": 0.02047893868683758,
        "LRT": 0.002687488246010616,
        "Nucleotide GTR": 0.03421856654562685,
        "Rate Distributions": [
          [
            1.113200720966905,
            1
          ]
        ],
        "Rate classes": 1,
        "Uncorrected P-value": 0.4913282263165417
      },
      "Node36": {
        "Baseline MG94xREV": 0.0316734659444833,
        "Baseline MG94xREV omega ratio": 0.3181307545825107,
        "Corrected P-value": 0.5547677678363134,
        "Full adaptive model": 0.01475583402666441,
        "LRT": 4.927539530908689,
        "Nucleotide GTR": 0.03186463268608348,
        "Rate Distributions": [
          [
            0.2807530349284923,
            0.9979649585406893
          ],
          [
            156.4445150983962,
            0.00203504145931066
          ]
        ],
        "Rate classes": 2,
        "Uncorrected P-value": 0.03082043154646186
      },
      "Node37": {
        "Baseline MG94xREV": 0.02011726836587129,
        "Baseline MG94xREV omega ratio": 0.1577238271323984,
        "Corrected P-value": 1,
        "Full adaptive model": 0.02039340514042237,
        "LRT": 0,
        "Nucleotide GTR": 0.0195771894174244,
        "Rate Distributions": [
          [
            0.1609036679231643,
            1
          ]
        ],
        "Rate classes": 1,
        "Uncorrected P-value": 1
      },
      "Node6": {
        "Baseline MG94xREV": 0.008127538753529224,
        "Baseline MG94xREV omega ratio": 0.4405365708488935,
        "Corrected P-value": 0.9278759839459116,
        "Full adaptive model": 0.003386511467254986,
        "LRT": 3.70204025793646,
        "Nucleotide GTR": 0.009363968714295227,
        "Rate Distributions": [
          [
            0.3003919080938378,
            0.9969604244345314
          ],
          [
            111.509275577513,
            0.003039575565468633
          ]
        ],
        "Rate classes": 2,
        "Uncorrected P-value": 0.05799224899661948
      },
      "Node7": {
        "Baseline MG94xREV": 0.002953208498558669,
        "Baseline MG94xREV omega ratio": 0.02740441973956111,
        "Corrected P-value": 1,
        "Full adaptive model": 0.0031017010764205,
        "LRT": 0,
        "Nucleotide GTR": 0.003672074930637613,
        "Rate Distributions": [
          [
            0.07481197463599934,
            1
          ]
        ],
        "Rate classes": 1,
        "Uncorrected P-value": 1
      },
      "Node8": {
        "Baseline MG94xREV": 0.02598157955254558,
        "Baseline MG94xREV omega ratio": 0.3841298833990596,
        "Corrected P-value": 1,
        "Full adaptive model": 0.009309552338271816,
        "LRT": 1.560541204438778,
        "Nucleotide GTR": 0.02344386527442863,
        "Rate Distributions": [
          [
            0,
            0.8781042939069996
          ],
          [
            3.521937362729072,
            0.1218957060930004
          ]
        ],
        "Rate classes": 2,
        "Uncorrected P-value": 0.1798017937517188
      },
      "Node9": {
        "Baseline MG94xREV": 0.001786379308097269,
        "Baseline MG94xREV omega ratio": 10000000000,
        "Corrected P-value": 1,
        "Full adaptive model": 0.001795617377223844,
        "LRT": 0.2023683199804509,
        "Nucleotide GTR": 0.002837321558829062,
        "Rate Distributions": [
          [
            10000000000,
            1
          ]
        ],
        "Rate classes": 1,
        "Uncorrected P-value": 0.4016931658630953
      },
      "OMTLR3_2874_BP": {
        "Baseline MG94xREV": 0.01770850178313943,
        "Baseline MG94xREV omega ratio": 0.1750874466895528,
        "Corrected P-value": null,
        "Full adaptive model": 0.01718967129171042,
        "LRT": null,
        "Nucleotide GTR": 0.01408959759629099,
        "Rate Distributions": [
          [
            0.1755371961609236,
            1
          ]
        ],
        "Rate classes": 1,
        "Uncorrected P-value": null,
        "original name": "OMTLR3_2874_BP"
      },
      "ONTLR3_2874_BP": {
        "Baseline MG94xREV": 0.1572580848783438,
        "Baseline MG94xREV omega ratio": 0.4135336903307807,
        "Corrected P-value": null,
        "Full adaptive model": 0.05666342068061963,
        "LRT": null,
        "Nucleotide GTR": 0.150690841800713,
        "Rate Distributions": [
          [
            0.1886093581740377,
            0.8442254979434717
          ],
          [
            2.112677127136599,
            0.1557745020565283
          ]
        ],
        "Rate classes": 2,
        "Uncorrected P-value": null,
        "original name": "ONTLR3_2874_BP"
      },
      "PFTLR3_2874_BP": {
        "Baseline MG94xREV": 0.07600246929393097,
        "Baseline MG94xREV omega ratio": 0.77851436351309,
        "Corrected P-value": null,
        "Full adaptive model": 0.02636011338368344,
        "LRT": null,
        "Nucleotide GTR": 0.07562338258161667,
        "Rate Distributions": [
          [
            0,
            0.4680163829672688
          ],
          [
            1.5201887019311,
            0.5319836170327312
          ]
        ],
        "Rate classes": 2,
        "Uncorrected P-value": null,
        "original name": "PFTLR3_2874_BP"
      },
      "PHTLR3_2874_BP": {
        "Baseline MG94xREV": 0.02935996269403558,
        "Baseline MG94xREV omega ratio": 0.64217499708555,
        "Corrected P-value": null,
        "Full adaptive model": 0.02862716149115268,
        "LRT": null,
        "Nucleotide GTR": 0.03017704550339845,
        "Rate Distributions": [
          [
            0.5959509153703936,
            1
          ]
        ],
        "Rate classes": 1,
        "Uncorrected P-value": null,
        "original name": "PHTLR3_2874_BP"
      },
      "SATLR3_2874_BP": {
        "Baseline MG94xREV": 0.1113802238870702,
        "Baseline MG94xREV omega ratio": 0.4016559753851625,
        "Corrected P-value": null,
        "Full adaptive model": 0.04061999282628721,
        "LRT": null,
        "Nucleotide GTR": 0.1027618921111012,
        "Rate Distributions": [
          [
            0.2481561326140296,
            0.9330660357600578
          ],
          [
            3.749918990882,
            0.06693396423994225
          ]
        ],
        "Rate classes": 2,
        "Uncorrected P-value": null,
        "original name": "SATLR3_2874_BP"
      },
      "SDTLR3_2874_BP": {
        "Baseline MG94xREV": 0.05462634693401153,
        "Baseline MG94xREV omega ratio": 0.5460654175952133,
        "Corrected P-value": null,
        "Full adaptive model": 0.01927039159820707,
        "LRT": null,
        "Nucleotide GTR": 0.05449377923235195,
        "Rate Distributions": [
          [
            0.4108878031149964,
            0.9689305923127989
          ],
          [
            7.180496380549236,
            0.03106940768720112
          ]
        ],
        "Rate classes": 2,
        "Uncorrected P-value": null,
        "original name": "SDTLR3_2874_BP"
      },
      "SMTLR3_2874_BP": {
        "Baseline MG94xREV": 0.1369438485400243,
        "Baseline MG94xREV omega ratio": 0.2884305729954965,
        "Corrected P-value": null,
        "Full adaptive model": 0.04882022188967958,
        "LRT": null,
        "Nucleotide GTR": 0.130619199030832,
        "Rate Distributions": [
          [
            0.1343365838917637,
            0.8887345893897757
          ],
          [
            1.966226226259491,
            0.1112654106102243
          ]
        ],
        "Rate classes": 2,
        "Uncorrected P-value": null,
        "original name": "SMTLR3_2874_BP"
      },
      "SSTLR3_2874_BP": {
        "Baseline MG94xREV": 0.01242571784300042,
        "Baseline MG94xREV omega ratio": 1.29928758266351,
        "Corrected P-value": null,
        "Full adaptive model": 0.01299786552737988,
        "LRT": null,
        "Nucleotide GTR": 0.0159950227737811,
        "Rate Distributions": [
          [
            1.024928571072463,
            1
          ]
        ],
        "Rate classes": 1,
        "Uncorrected P-value": null,
        "original name": "SSTLR3_2874_BP"
      },
      "TFTLR3_2874_BP": {
        "Baseline MG94xREV": 0.09689034054048427,
        "Baseline MG94xREV omega ratio": 0.2381372185117108,
        "Corrected P-value": null,
        "Full adaptive model": 0.03418615107883301,
        "LRT": null,
        "Nucleotide GTR": 0.0885972987874898,
        "Rate Distributions": [
          [
            0.18841946126972,
            0.9781045482168811
          ],
          [
            4.72832784140579,
            0.02189545178311891
          ]
        ],
        "Rate classes": 2,
        "Uncorrected P-value": null,
        "original name": "TFTLR3_2874_BP"
      },
      "TOTLR3_2874_BP": {
        "Baseline MG94xREV": 0.05792113120809073,
        "Baseline MG94xREV omega ratio": 0.4115745864107462,
        "Corrected P-value": null,
        "Full adaptive model": 0.0210087316557366,
        "LRT": null,
        "Nucleotide GTR": 0.05687088623032528,
        "Rate Distributions": [
          [
            0,
            0.8263304946857222
          ],
          [
            2.760729369550732,
            0.1736695053142778
          ]
        ],
        "Rate classes": 2,
        "Uncorrected P-value": null,
        "original name": "TOTLR3_2874_BP"
      },
      "TRTLR3_2874_BP": {
        "Baseline MG94xREV": 0.2096898597208017,
        "Baseline MG94xREV omega ratio": 0.2705965311212428,
        "Corrected P-value": null,
        "Full adaptive model": 0.07798018686540735,
        "LRT": null,
        "Nucleotide GTR": 0.1792674828892114,
        "Rate Distributions": [
          [
            0.132251415520218,
            0.8755958876260641
          ],
          [
            2.216253032253991,
            0.1244041123739359
          ]
        ],
        "Rate classes": 2,
        "Uncorrected P-value": null,
        "original name": "TRTLR3_2874_BP"
      }
    },
    "attributes": {
      "Baseline MG94xREV": {
        "attribute type": "branch length",
        "display order": 1
      },
      "Baseline MG94xREV omega ratio": {
        "attribute type": "branch label",
        "display order": 1
      },
      "Corrected P-value": {
        "attribute type": "branch label",
        "display order": 6
      },
      "Full adaptive model": {
        "attribute type": "branch length",
        "display order": 2
      },
      "LRT": {
        "attribute type": "branch label",
        "display order": 4
      },
      "Nucleotide GTR": {
        "attribute type": "branch length",
        "display order": 0
      },
      "Rate Distributions": {
        "attribute type": "branch label",
        "display order": 3
      },
      "Rate classes": {
        "attribute type": "branch label",
        "display order": 2
      },
      "Uncorrected P-value": {
        "attribute type": "branch label",
        "display order": 5
      },
      "original name": {
        "attribute type": "node label",
        "display order": -1
      }
    }
  },
  "data partitions": {
    "0": {
      "coverage": [
        [
          0,
          1,
          2,
          3,
          4,
          5,
          6,
          7,
          8,
          9,
          10,
          11,
          12,
          13,
          14,
          15,
          16,
          17,
          18,
          19,
          20,
          21,
          22,
          23,
          24,
          25,
          26,
          27,
          28,
          29,
          30,
          31,
          32,
          33,
          34,
          35,
          36,
          37,
          38,
          39,
          40,
          41,
          42,
          43,
          44,
          45,
          46,
          47,
          48,
          49,
          50,
          51,
          52,
          53,
          54,
          55,
          56,
          57,
          58,
          59,
          60,
          61,
          62,
          63,
          64,
          65,
          66,
          67,
          68,
          69,
          70,
          71,
          72,
          73,
          74,
          75,
          76,
          77,
          78,
          79,
          80,
          81,
          82,
          83,
          84,
          85,
          86,
          87,
          88,
          89,
          90,
          91,
          92,
          93,
          94,
          95,
          96,
          97,
          98,
          99,
          100,
          101,
          102,
          103,
          104,
          105,
          106,
          107,
          108,
          109,
          110,
          111,
          112,
          113,
          114,
          115,
          116,
          117,
          118,
          119,
          120,
          121,
          122,
          123,
          124,
          125,
          126,
          127,
          128,
          129,
          130,
          131,
          132,
          133,
          134,
          135,
          136,
          137,
          138,
          139,
          140,
          141,
          142,
          143,
          144,
          145,
          146,
          147,
          148,
          149,
          150,
          151,
          152,
          153,
          154,
          155,
          156,
          157,
          158,
          159,
          160,
          161,
          162,
          163,
          164,
          165,
          166,
          167,
          168,
          169,
          170,
          171,
          172,
          173,
          174,
          175,
          176,
          177,
          178,
          179,
          180,
          181,
          182,
          183,
          184,
          185,
          186,
          187,
          188,
          189,
          190,
          191,
          192,
          193,
          194,
          195,
          196,
          197,
          198,
          199,
          200,
          201,
          202,
          203,
          204,
          205,
          206,
          207,
          208,
          209,
          210,
          211,
          212,
          213,
          214,
          215,
          216,
          217,
          218,
          219,
          220,
          221,
          222,
          223,
          224,
          225,
          226,
          227,
          228,
          229,
          230,
          231,
          232,
          233,
          234,
          235,
          236,
          237,
          238,
          239,
          240,
          241,
          242,
          243,
          244,
          245,
          246,
          247,
          248,
          249,
          250,
          251,
          252,
          253,
          254,
          255,
          256,
          257,
          258,
          259,
          260,
          261,
          262,
          263,
          264,
          265,
          266,
          267,
          268,
          269,
          270,
          271,
          272,
          273,
          274,
          275,
          276,
          277,
          278,
          279,
          280,
          281,
          282,
          283,
          284,
          285,
          286,
          287,
          288,
          289,
          290,
          291,
          292,
          293,
          294,
          295,
          296,
          297,
          298,
          299,
          300,
          301,
          302,
          303,
          304,
          305,
          306,
          307,
          308,
          309,
          310,
          311,
          312,
          313,
          314,
          315,
          316,
          317,
          318,
          319,
          320,
          321,
          322,
          323,
          324,
          325,
          326,
          327,
          328,
          329,
          330,
          331,
          332,
          333,
          334,
          335,
          336,
          337,
          338,
          339,
          340,
          341,
          342,
          343,
          344,
          345,
          346,
          347,
          348,
          349,
          350,
          351,
          352,
          353,
          354,
          355,
          356,
          357,
          358,
          359,
          360,
          361,
          362,
          363,
          364,
          365,
          366,
          367,
          368,
          369,
          370,
          371,
          372,
          373,
          374,
          375,
          376,
          377,
          378,
          379,
          380,
          381,
          382,
          383,
          384,
          385,
          386,
          387,
          388,
          389,
          390,
          391,
          392,
          393,
          394,
          395,
          396,
          397,
          398,
          399,
          400,
          401,
          402,
          403,
          404,
          405,
          406,
          407,
          408,
          409,
          410,
          411,
          412,
          413,
          414,
          415,
          416,
          417,
          418,
          419,
          420,
          421,
          422,
          423,
          424,
          425,
          426,
          427,
          428,
          429,
          430,
          431,
          432,
          433,
          434,
          435,
          436,
          437,
          438,
          439,
          440,
          441,
          442,
          443,
          444,
          445,
          446,
          447,
          448,
          449,
          450,
          451,
          452,
          453,
          454,
          455,
          456,
          457,
          458,
          459,
          460,
          461,
          462,
          463,
          464,
          465,
          466,
          467,
          468,
          469,
          470,
          471,
          472,
          473,
          474,
          475,
          476,
          477,
          478,
          479,
          480,
          481,
          482,
          483,
          484,
          485,
          486,
          487,
          488,
          489,
          490,
          491,
          492,
          493,
          494,
          495,
          496,
          497,
          498,
          499,
          500,
          501,
          502,
          503,
          504,
          505,
          506,
          507,
          508,
          509,
          510,
          511,
          512,
          513,
          514,
          515,
          516,
          517,
          518,
          519,
          520,
          521,
          522,
          523,
          524,
          525,
          526,
          527,
          528,
          529,
          530,
          531,
          532,
          533,
          534,
          535,
          536,
          537,
          538,
          539,
          540,
          541,
          542,
          543,
          544,
          545,
          546,
          547,
          548,
          549,
          550,
          551,
          552,
          553,
          554,
          555,
          556,
          557,
          558,
          559,
          560,
          561,
          562,
          563,
          564,
          565,
          566,
          567,
          568,
          569,
          570,
          571,
          572,
          573,
          574,
          575,
          576,
          577,
          578,
          579,
          580,
          581,
          582,
          583,
          584,
          585,
          586,
          587,
          588,
          589,
          590,
          591,
          592,
          593,
          594,
          595,
          596,
          597,
          598,
          599,
          600,
          601,
          602,
          603,
          604,
          605,
          606,
          607,
          608,
          609,
          610,
          611,
          612,
          613,
          614,
          615,
          616,
          617,
          618,
          619,
          620,
          621,
          622,
          623,
          624,
          625,
          626,
          627,
          628,
          629,
          630,
          631,
          632,
          633,
          634,
          635,
          636,
          637,
          638,
          639,
          640,
          641,
          642,
          643,
          644,
          645,
          646,
          647,
          648,
          649,
          650,
          651,
          652,
          653,
          654,
          655,
          656,
          657,
          658,
          659,
          660,
          661,
          662,
          663,
          664,
          665,
          666,
          667,
          668,
          669,
          670,
          671,
          672,
          673,
          674,
          675,
          676,
          677,
          678,
          679,
          680,
          681,
          682,
          683,
          684,
          685,
          686,
          687,
          688,
          689,
          690,
          691,
          692,
          693,
          694,
          695,
          696,
          697,
          698,
          699,
          700,
          701,
          702,
          703,
          704,
          705,
          706,
          707,
          708,
          709,
          710,
          711,
          712,
          713,
          714,
          715,
          716,
          717,
          718,
          719,
          720,
          721,
          722,
          723,
          724,
          725,
          726,
          727,
          728,
          729,
          730,
          731,
          732,
          733,
          734,
          735,
          736,
          737,
          738,
          739,
          740,
          741,
          742,
          743,
          744,
          745,
          746,
          747,
          748,
          749,
          750,
          751,
          752,
          753,
          754,
          755,
          756,
          757,
          758,
          759,
          760,
          761,
          762,
          763,
          764,
          765,
          766,
          767,
          768,
          769,
          770,
          771,
          772,
          773,
          774,
          775,
          776,
          777,
          778,
          779,
          780,
          781,
          782,
          783,
          784,
          785,
          786,
          787,
          788,
          789,
          790,
          791,
          792,
          793,
          794,
          795,
          796,
          797,
          798,
          799,
          800,
          801,
          802,
          803,
          804,
          805,
          806,
          807,
          808,
          809,
          810,
          811,
          812,
          813,
          814,
          815,
          816,
          817,
          818,
          819,
          820,
          821,
          822,
          823,
          824,
          825,
          826,
          827,
          828,
          829,
          830,
          831,
          832,
          833,
          834,
          835,
          836,
          837,
          838,
          839,
          840,
          841,
          842,
          843,
          844,
          845,
          846,
          847,
          848,
          849,
          850,
          851,
          852,
          853,
          854,
          855,
          856,
          857,
          858,
          859,
          860,
          861,
          862,
          863,
          864,
          865,
          866,
          867,
          868,
          869,
          870,
          871,
          872,
          873,
          874,
          875,
          876,
          877,
          878,
          879,
          880,
          881,
          882,
          883,
          884,
          885,
          886,
          887,
          888,
          889,
          890,
          891,
          892,
          893,
          894,
          895,
          896,
          897,
          898,
          899,
          900,
          901,
          902,
          903,
          904,
          905,
          906,
          907,
          908,
          909,
          910,
          911,
          912,
          913,
          914,
          915,
          916,
          917,
          918,
          919,
          920,
          921,
          922,
          923,
          924,
          925,
          926,
          927,
          928,
          929,
          930,
          931,
          932,
          933,
          934,
          935,
          936,
          937,
          938,
          939,
          940,
          941,
          942,
          943,
          944,
          945,
          946,
          947,
          948,
          949,
          950,
          951,
          952,
          953,
          954,
          955,
          956,
          957
        ]
      ],
      "name": "absrel.filter.default"
    }
  },
  "fits": {
    "Baseline MG94xREV": {
      "AIC-c": 67867.67810638083,
      "Equilibrium frequencies": [
        [
          0.01961572389966364
        ],
        [
          0.02924875471530649
        ],
        [
          0.02811634669598884
        ],
        [
          0.0234896112845511
        ],
        [
          0.01212721240012794
        ],
        [
          0.01808273111337215
        ],
        [
          0.01738263191519223
        ],
        [
          0.01452220202024142
        ],
        [
          0.01017555065481271
        ],
        [
          0.01517263327716887
        ],
        [
          0.01458520274330617
        ],
        [
          0.01218510877857067
        ],
        [
          0.02028425216875045
        ],
        [
          0.03024558865642369
        ],
        [
          0.02907458676328691
        ],
        [
          0.0242901664541644
        ],
        [
          0.01612579151648039
        ],
        [
          0.02404496122948555
        ],
        [
          0.02311402563289408
        ],
        [
          0.01931045605634423
        ],
        [
          0.009969598870826905
        ],
        [
          0.01486554120940767
        ],
        [
          0.0142900001909649
        ],
        [
          0.01193848380699522
        ],
        [
          0.008365167111049574
        ],
        [
          0.01247319355814513
        ],
        [
          0.0119902757536359
        ],
        [
          0.01001719461254423
        ],
        [
          0.01667537854907276
        ],
        [
          0.02486444341598202
        ],
        [
          0.02390178037633497
        ],
        [
          0.01996858041763004
        ],
        [
          0.01438799329242817
        ],
        [
          0.02145375255118281
        ],
        [
          0.02062313936200994
        ],
        [
          0.01722946200367662
        ],
        [
          0.008895223625771184
        ],
        [
          0.01326355403954487
        ],
        [
          0.01275003628108887
        ],
        [
          0.01065193139581778
        ],
        [
          0.00746369368355143
        ],
        [
          0.01112901807432768
        ],
        [
          0.0106981419759376
        ],
        [
          0.008937690205590052
        ],
        [
          0.01487835400002278
        ],
        [
          0.02218492312290486
        ],
        [
          0.02132600160310505
        ],
        [
          0.01781666349924888
        ],
        [
          0.02084592364699484
        ],
        [
          0.01674131593298534
        ],
        [
          0.008643203657886293
        ],
        [
          0.01288777029270334
        ],
        [
          0.01238880154778978
        ],
        [
          0.01035014028620379
        ],
        [
          0.0108137101185438
        ],
        [
          0.01039504162561111
        ],
        [
          0.008684467072216312
        ],
        [
          0.01445681965136376
        ],
        [
          0.02155637865362757
        ],
        [
          0.02072179214584571
        ],
        [
          0.01731188080329869
        ]
      ],
      "Log Likelihood": -33829.36192643724,
      "display order": 1,
      "estimated parameters": 104,
      "branch-annotations": {
        "ATTLR3_2874_BP": {
          "LRT": "test not run",
          "omegas": [
            {
              "omega": 0.27316441745941,
              "prop": 1
            }
          ],
          "p": 1,
          "uncorrected p": 1,
          "tested": false
        },
        "CBTLR3_2874_BP": {
          "LRT": "test not run",
          "omegas": [
            {
              "omega": 0.2271381995326705,
              "prop": 1
            }
          ],
          "p": 1,
          "uncorrected p": 1,
          "tested": false
        },
        "CCATLR3_2874_BP": {
          "LRT": "test not run",
          "omegas": [
            {
              "omega": 0.3290443579004126,
              "prop": 1
            }
          ],
          "p": 1,
          "uncorrected p": 1,
          "tested": false
        },
        "CCTLR3_2874_BP": {
          "LRT": "test not run",
          "omegas": [
            {
              "omega": 0.7223768448642736,
              "prop": 1
            }
          ],
          "p": 1,
          "uncorrected p": 1,
          "tested": false
        },
        "CITLR3_2874_BP": {
          "LRT": "test not run",
          "omegas": [
            {
              "omega": 0.1982234853556827,
              "prop": 1
            }
          ],
          "p": 1,
          "uncorrected p": 1,
          "tested": false
        },
        "DRTLR3_2874_BP": {
          "LRT": "test not run",
          "omegas": [
            {
              "omega": 0.2570979569955812,
              "prop": 1
            }
          ],
          "p": 1,
          "uncorrected p": 1,
          "tested": false
        },
        "ECTLR3_2874_BP": {
          "LRT": "test not run",
          "omegas": [
            {
              "omega": 0.369943497976272,
              "prop": 1
            }
          ],
          "p": 1,
          "uncorrected p": 1,
          "tested": false
        },
        "GMTLR3_2874_BP": {
          "LRT": "test not run",
          "omegas": [
            {
              "omega": 0.3089471588687629,
              "prop": 1
            }
          ],
          "p": 1,
          "uncorrected p": 1,
          "tested": false
        },
        "IPTLR3_2874_BP": {
          "LRT": "test not run",
          "omegas": [
            {
              "omega": 0.3427110314417235,
              "prop": 1
            }
          ],
          "p": 1,
          "uncorrected p": 1,
          "tested": false
        },
        "LCTLR3_2874_BP": {
          "LRT": "test not run",
          "omegas": [
            {
              "omega": 0.4564580114078198,
              "prop": 1
            }
          ],
          "p": 1,
          "uncorrected p": 1,
          "tested": false
        },
        "LMTLR3_2874_BP": {
          "LRT": "test not run",
          "omegas": [
            {
              "omega": 0.44039874491438,
              "prop": 1
            }
          ],
          "p": 1,
          "uncorrected p": 1,
          "tested": false
        },
        "MATLR3_2874_BP": {
          "LRT": "test not run",
          "omegas": [
            {
              "omega": 0.4447515671722978,
              "prop": 1
            }
          ],
          "p": 1,
          "uncorrected p": 1,
          "tested": false
        },
        "MMTLR3_2874_BP": {
          "LRT": "test not run",
          "omegas": [
            {
              "omega": 0.4444415882221444,
              "prop": 1
            }
          ],
          "p": 1,
          "uncorrected p": 1,
          "tested": false
        },
        "Node1": {
          "LRT": 0,
          "omegas": [
            {
              "omega": 0.8183020394471262,
              "prop": 1
            }
          ],
          "p": 1,
          "uncorrected p": 1,
          "tested": true
        },
        "Node11": {
          "LRT": 8.660867948725354,
          "omegas": [
            {
              "omega": 0.7682871280425109,
              "prop": 1
            }
          ],
          "p": 0.09657444515908647,
          "uncorrected p": 0.004598783102813642,
          "tested": true
        },
        "Node15": {
          "LRT": 4.725645468453877,
          "omegas": [
            {
              "omega": 0.3551038377359265,
              "prop": 1
            }
          ],
          "p": 0.581220282098447,
          "uncorrected p": 0.03418942835873218,
          "tested": true
        },
        "Node16": {
          "LRT": 1.367246156922192,
          "omegas": [
            {
              "omega": 0.1948510541834282,
              "prop": 1
            }
          ],
          "p": 1,
          "uncorrected p": 0.1998925593259011,
          "tested": true
        },
        "Node18": {
          "LRT": 0,
          "omegas": [
            {
              "omega": 0.08600997927169353,
              "prop": 1
            }
          ],
          "p": 1,
          "uncorrected p": 1,
          "tested": true
        },
        "Node2": {
          "LRT": 6.287347171761212,
          "omegas": [
            {
              "omega": 0.7318989799807402,
              "prop": 1
            }
          ],
          "p": 0.2920164050298268,
          "uncorrected p": 0.01536928447525404,
          "tested": true
        },
        "Node20": {
          "LRT": 1.424179307810846,
          "omegas": [
            {
              "omega": 0.3035733557655595,
              "prop": 1
            }
          ],
          "p": 1,
          "uncorrected p": 0.1937287176916138,
          "tested": true
        },
        "Node21": {
          "LRT": 1.938088913520915,
          "omegas": [
            {
              "omega": 0.1811771644565034,
              "prop": 1
            }
          ],
          "p": 1,
          "uncorrected p": 0.1466088698811307,
          "tested": true
        },
        "Node22": {
          "LRT": 0.1100302888371516,
          "omegas": [
            {
              "omega": 0.2995135181096076,
              "prop": 1
            }
          ],
          "p": 1,
          "uncorrected p": 0.4319631752389052,
          "tested": true
        },
        "Node25": {
          "LRT": 0.03802059301233385,
          "omegas": [
            {
              "omega": 0.1529515429848039,
              "prop": 1
            }
          ],
          "p": 1,
          "uncorrected p": 0.4634311367066474,
          "tested": true
        },
        "Node26": {
          "LRT": 6.676964575206512,
          "omegas": [
            {
              "omega": 0.2657426194983363,
              "prop": 1
            }
          ],
          "p": 0.2520114115178351,
          "uncorrected p": 0.01260057057589176,
          "tested": true
        },
        "Node27": {
          "LRT": -0.005857228839886375,
          "omegas": [
            {
              "omega": 10000000000,
              "prop": 1
            }
          ],
          "p": 1,
          "uncorrected p": 0.5,
          "tested": true
        },
        "Node28": {
          "LRT": 0.3256869658798678,
          "omegas": [
            {
              "omega": 4.669584087411445,
              "prop": 1
            }
          ],
          "p": 1,
          "uncorrected p": 0.3685592251190901,
          "tested": true
        },
        "Node33": {
          "LRT": 0,
          "omegas": [
            {
              "omega": 0.09681092336354179,
              "prop": 1
            }
          ],
          "p": 1,
          "uncorrected p": 1,
          "tested": true
        },
        "Node34": {
          "LRT": 0.002687488246010616,
          "omegas": [
            {
              "omega": 1.273753049611501,
              "prop": 1
            }
          ],
          "p": 1,
          "uncorrected p": 0.4913282263165417,
          "tested": true
        },
        "Node36": {
          "LRT": 4.927539530908689,
          "omegas": [
            {
              "omega": 0.3181307545825107,
              "prop": 1
            }
          ],
          "p": 0.5547677678363134,
          "uncorrected p": 0.03082043154646186,
          "tested": true
        },
        "Node37": {
          "LRT": 0,
          "omegas": [
            {
              "omega": 0.1577238271323984,
              "prop": 1
            }
          ],
          "p": 1,
          "uncorrected p": 1,
          "tested": true
        },
        "Node6": {
          "LRT": 3.70204025793646,
          "omegas": [
            {
              "omega": 0.4405365708488935,
              "prop": 1
            }
          ],
          "p": 0.9278759839459116,
          "uncorrected p": 0.05799224899661948,
          "tested": true
        },
        "Node7": {
          "LRT": 0,
          "omegas": [
            {
              "omega": 0.02740441973956111,
              "prop": 1
            }
          ],
          "p": 1,
          "uncorrected p": 1,
          "tested": true
        },
        "Node8": {
          "LRT": 1.560541204438778,
          "omegas": [
            {
              "omega": 0.3841298833990596,
              "prop": 1
            }
          ],
          "p": 1,
          "uncorrected p": 0.1798017937517188,
          "tested": true
        },
        "Node9": {
          "LRT": 0.2023683199804509,
          "omegas": [
            {
              "omega": 10000000000,
              "prop": 1
            }
          ],
          "p": 1,
          "uncorrected p": 0.4016931658630953,
          "tested": true
        },
        "OMTLR3_2874_BP": {
          "LRT": "test not run",
          "omegas": [
            {
              "omega": 0.1750874466895528,
              "prop": 1
            }
          ],
          "p": 1,
          "uncorrected p": 1,
          "tested": false
        },
        "ONTLR3_2874_BP": {
          "LRT": "test not run",
          "omegas": [
            {
              "omega": 0.4135336903307807,
              "prop": 1
            }
          ],
          "p": 1,
          "uncorrected p": 1,
          "tested": false
        },
        "PFTLR3_2874_BP": {
          "LRT": "test not run",
          "omegas": [
            {
              "omega": 0.77851436351309,
              "prop": 1
            }
          ],
          "p": 1,
          "uncorrected p": 1,
          "tested": false
        },
        "PHTLR3_2874_BP": {
          "LRT": "test not run",
          "omegas": [
            {
              "omega": 0.64217499708555,
              "prop": 1
            }
          ],
          "p": 1,
          "uncorrected p": 1,
          "tested": false
        },
        "SATLR3_2874_BP": {
          "LRT": "test not run",
          "omegas": [
            {
              "omega": 0.4016559753851625,
              "prop": 1
            }
          ],
          "p": 1,
          "uncorrected p": 1,
          "tested": false
        },
        "SDTLR3_2874_BP": {
          "LRT": "test not run",
          "omegas": [
            {
              "omega": 0.5460654175952133,
              "prop": 1
            }
          ],
          "p": 1,
          "uncorrected p": 1,
          "tested": false
        },
        "SMTLR3_2874_BP": {
          "LRT": "test not run",
          "omegas": [
            {
              "omega": 0.2884305729954965,
              "prop": 1
            }
          ],
          "p": 1,
          "uncorrected p": 1,
          "tested": false
        },
        "SSTLR3_2874_BP": {
          "LRT": "test not run",
          "omegas": [
            {
              "omega": 1.29928758266351,
              "prop": 1
            }
          ],
          "p": 1,
          "uncorrected p": 1,
          "tested": false
        },
        "TFTLR3_2874_BP": {
          "LRT": "test not run",
          "omegas": [
            {
              "omega": 0.2381372185117108,
              "prop": 1
            }
          ],
          "p": 1,
          "uncorrected p": 1,
          "tested": false
        },
        "TOTLR3_2874_BP": {
          "LRT": "test not run",
          "omegas": [
            {
              "omega": 0.4115745864107462,
              "prop": 1
            }
          ],
          "p": 1,
          "uncorrected p": 1,
          "tested": false
        },
        "TRTLR3_2874_BP": {
          "LRT": "test not run",
          "omegas": [
            {
              "omega": 0.2705965311212428,
              "prop": 1
            }
          ],
          "p": 1,
          "uncorrected p": 1,
          "tested": false
        }
      },
      "annotation-tag": "ω"
    },
    "Full adaptive model": {
      "AIC-c": 67355.62569340505,
      "Log Likelihood": -33510.59830124798,
      "display order": 2,
      "estimated parameters": 166,
      "branch-annotations": {
        "ATTLR3_2874_BP": {
          "LRT": "test not run",
          "omegas": [
            {
              "omega": 0.00001,
              "prop": 0.6022671973551716
            },
            {
              "omega": 0.7277690789861533,
              "prop": 0.3977328026448284
            }
          ],
          "p": 1,
          "uncorrected p": 1,
          "tested": false
        },
        "CBTLR3_2874_BP": {
          "LRT": "test not run",
          "omegas": [
            {
              "omega": 0.004013570879514531,
              "prop": 0.7242880719241386
            },
            {
              "omega": 0.8444842086822961,
              "prop": 0.2757119280758614
            }
          ],
          "p": 1,
          "uncorrected p": 1,
          "tested": false
        },
        "CCATLR3_2874_BP": {
          "LRT": "test not run",
          "omegas": [
            {
              "omega": 0.1771232037272944,
              "prop": 0.9502385086164427
            },
            {
              "omega": 5.08244469543018,
              "prop": 0.04976149138355734
            }
          ],
          "p": 1,
          "uncorrected p": 1,
          "tested": false
        },
        "CCTLR3_2874_BP": {
          "LRT": "test not run",
          "omegas": [
            {
              "omega": 0.6410051971172394,
              "prop": 1
            }
          ],
          "p": 1,
          "uncorrected p": 1,
          "tested": false
        },
        "CITLR3_2874_BP": {
          "LRT": "test not run",
          "omegas": [
            {
              "omega": 0.1862369952443902,
              "prop": 1
            }
          ],
          "p": 1,
          "uncorrected p": 1,
          "tested": false
        },
        "DRTLR3_2874_BP": {
          "LRT": "test not run",
          "omegas": [
            {
              "omega": 0,
              "prop": 0.7006875275721633
            },
            {
              "omega": 0.9776045744037479,
              "prop": 0.2993124724278367
            }
          ],
          "p": 1,
          "uncorrected p": 1,
          "tested": false
        },
        "ECTLR3_2874_BP": {
          "LRT": "test not run",
          "omegas": [
            {
              "omega": 0,
              "prop": 0.7944452627144603
            },
            {
              "omega": 2.250713598046787,
              "prop": 0.2055547372855397
            }
          ],
          "p": 1,
          "uncorrected p": 1,
          "tested": false
        },
        "GMTLR3_2874_BP": {
          "LRT": "test not run",
          "omegas": [
            {
              "omega": 0.1066221586686763,
              "prop": 0.7872052332292206
            },
            {
              "omega": 1.953815313390348,
              "prop": 0.2127947667707794
            }
          ],
          "p": 1,
          "uncorrected p": 1,
          "tested": false
        },
        "IPTLR3_2874_BP": {
          "LRT": "test not run",
          "omegas": [
            {
              "omega": 0.2421560239860248,
              "prop": 0.9794480526043511
            },
            {
              "omega": 9.48541361983935,
              "prop": 0.02055194739564892
            }
          ],
          "p": 1,
          "uncorrected p": 1,
          "tested": false
        },
        "LCTLR3_2874_BP": {
          "LRT": "test not run",
          "omegas": [
            {
              "omega": 0.2296773197227121,
              "prop": 0.9307147770975821
            },
            {
              "omega": 4.612292024982548,
              "prop": 0.0692852229024179
            }
          ],
          "p": 1,
          "uncorrected p": 1,
          "tested": false
        },
        "LMTLR3_2874_BP": {
          "LRT": "test not run",
          "omegas": [
            {
              "omega": 0.06962215446030741,
              "prop": 0.7425059950349495
            },
            {
              "omega": 1.567308953292369,
              "prop": 0.2574940049650505
            }
          ],
          "p": 1,
          "uncorrected p": 1,
          "tested": false
        },
        "MATLR3_2874_BP": {
          "LRT": "test not run",
          "omegas": [
            {
              "omega": 0.4250724554493843,
              "prop": 1
            }
          ],
          "p": 1,
          "uncorrected p": 1,
          "tested": false
        },
        "MMTLR3_2874_BP": {
          "LRT": "test not run",
          "omegas": [
            {
              "omega": 0,
              "prop": 0.6624342140034639
            },
            {
              "omega": 1.407333820290869,
              "prop": 0.3375657859965361
            }
          ],
          "p": 1,
          "uncorrected p": 1,
          "tested": false
        },
        "Node1": {
          "LRT": 0,
          "omegas": [
            {
              "omega": 0.9733487692308576,
              "prop": 1
            }
          ],
          "p": 1,
          "uncorrected p": 1,
          "tested": true
        },
        "Node11": {
          "LRT": 8.660867948725354,
          "omegas": [
            {
              "omega": 0.07102555152651309,
              "prop": 0.8935765437082772
            },
            {
              "omega": 7.76028178080746,
              "prop": 0.1064234562917228
            }
          ],
          "p": 0.09657444515908647,
          "uncorrected p": 0.004598783102813642,
          "tested": true
        },
        "Node15": {
          "LRT": 4.725645468453877,
          "omegas": [
            {
              "omega": 0.01757872583956557,
              "prop": 0.9592379629177707
            },
            {
              "omega": 11.641860530597,
              "prop": 0.04076203708222925
            }
          ],
          "p": 0.581220282098447,
          "uncorrected p": 0.03418942835873218,
          "tested": true
        },
        "Node16": {
          "LRT": 1.367246156922192,
          "omegas": [
            {
              "omega": 0,
              "prop": 0.9289990982385925
            },
            {
              "omega": 2.752333326497568,
              "prop": 0.0710009017614075
            }
          ],
          "p": 1,
          "uncorrected p": 0.1998925593259011,
          "tested": true
        },
        "Node18": {
          "LRT": 0,
          "omegas": [
            {
              "omega": 0.0713355661070935,
              "prop": 1
            }
          ],
          "p": 1,
          "uncorrected p": 1,
          "tested": true
        },
        "Node2": {
          "LRT": 6.287347171761212,
          "omegas": [
            {
              "omega": 0.4201771796891509,
              "prop": 0.9752693056967179
            },
            {
              "omega": 20.81446638107893,
              "prop": 0.02473069430328212
            }
          ],
          "p": 0.2920164050298268,
          "uncorrected p": 0.01536928447525404,
          "tested": true
        },
        "Node20": {
          "LRT": 1.424179307810846,
          "omegas": [
            {
              "omega": 0,
              "prop": 0.7781563204373739
            },
            {
              "omega": 1.735348509259521,
              "prop": 0.2218436795626261
            }
          ],
          "p": 1,
          "uncorrected p": 0.1937287176916138,
          "tested": true
        },
        "Node21": {
          "LRT": 1.938088913520915,
          "omegas": [
            {
              "omega": 0,
              "prop": 0.8772670179597507
            },
            {
              "omega": 2.303632715239073,
              "prop": 0.1227329820402493
            }
          ],
          "p": 1,
          "uncorrected p": 0.1466088698811307,
          "tested": true
        },
        "Node22": {
          "LRT": 0.1100302888371516,
          "omegas": [
            {
              "omega": 0,
              "prop": 0.6297647891112713
            },
            {
              "omega": 1.122051061481658,
              "prop": 0.3702352108887287
            }
          ],
          "p": 1,
          "uncorrected p": 0.4319631752389052,
          "tested": true
        },
        "Node25": {
          "LRT": 0.03802059301233385,
          "omegas": [
            {
              "omega": 0,
              "prop": 0.7774174548763781
            },
            {
              "omega": 1.06499905754742,
              "prop": 0.2225825451236219
            }
          ],
          "p": 1,
          "uncorrected p": 0.4634311367066474,
          "tested": true
        },
        "Node26": {
          "LRT": 6.676964575206512,
          "omegas": [
            {
              "omega": 0.1383104217007025,
              "prop": 0.8821591254929686
            },
            {
              "omega": 5.052442654132556,
              "prop": 0.1178408745070314
            }
          ],
          "p": 0.2520114115178351,
          "uncorrected p": 0.01260057057589176,
          "tested": true
        },
        "Node27": {
          "LRT": -0.005857228839886375,
          "omegas": [
            {
              "omega": 1.612534711560921,
              "prop": 1
            }
          ],
          "p": 1,
          "uncorrected p": 0.5,
          "tested": true
        },
        "Node28": {
          "LRT": 0.3256869658798678,
          "omegas": [
            {
              "omega": 2.02799709158233,
              "prop": 1
            }
          ],
          "p": 1,
          "uncorrected p": 0.3685592251190901,
          "tested": true
        },
        "Node33": {
          "LRT": 0,
          "omegas": [
            {
              "omega": 0.005544453333120332,
              "prop": 0.731085968160854
            },
            {
              "omega": 0.4054064027690092,
              "prop": 0.268914031839146
            }
          ],
          "p": 1,
          "uncorrected p": 1,
          "tested": true
        },
        "Node34": {
          "LRT": 0.002687488246010616,
          "omegas": [
            {
              "omega": 1.113200720966905,
              "prop": 1
            }
          ],
          "p": 1,
          "uncorrected p": 0.4913282263165417,
          "tested": true
        },
        "Node36": {
          "LRT": 4.927539530908689,
          "omegas": [
            {
              "omega": 0.2807530349284923,
              "prop": 0.9979649585406893
            },
            {
              "omega": 156.4445150983962,
              "prop": 0.00203504145931066
            }
          ],
          "p": 0.5547677678363134,
          "uncorrected p": 0.03082043154646186,
          "tested": true
        },
        "Node37": {
          "LRT": 0,
          "omegas": [
            {
              "omega": 0.1609036679231643,
              "prop": 1
            }
          ],
          "p": 1,
          "uncorrected p": 1,
          "tested": true
        },
        "Node6": {
          "LRT": 3.70204025793646,
          "omegas": [
            {
              "omega": 0.3003919080938378,
              "prop": 0.9969604244345314
            },
            {
              "omega": 111.509275577513,
              "prop": 0.003039575565468633
            }
          ],
          "p": 0.9278759839459116,
          "uncorrected p": 0.05799224899661948,
          "tested": true
        },
        "Node7": {
          "LRT": 0,
          "omegas": [
            {
              "omega": 0.07481197463599934,
              "prop": 1
            }
          ],
          "p": 1,
          "uncorrected p": 1,
          "tested": true
        },
        "Node8": {
          "LRT": 1.560541204438778,
          "omegas": [
            {
              "omega": 0,
              "prop": 0.8781042939069996
            },
            {
              "omega": 3.521937362729072,
              "prop": 0.1218957060930004
            }
          ],
          "p": 1,
          "uncorrected p": 0.1798017937517188,
          "tested": true
        },
        "Node9": {
          "LRT": 0.2023683199804509,
          "omegas": [
            {
              "omega": 10000000000,
              "prop": 1
            }
          ],
          "p": 1,
          "uncorrected p": 0.4016931658630953,
          "tested": true
        },
        "OMTLR3_2874_BP": {
          "LRT": "test not run",
          "omegas": [
            {
              "omega": 0.1755371961609236,
              "prop": 1
            }
          ],
          "p": 1,
          "uncorrected p": 1,
          "tested": false
        },
        "ONTLR3_2874_BP": {
          "LRT": "test not run",
          "omegas": [
            {
              "omega": 0.1886093581740377,
              "prop": 0.8442254979434717
            },
            {
              "omega": 2.112677127136599,
              "prop": 0.1557745020565283
            }
          ],
          "p": 1,
          "uncorrected p": 1,
          "tested": false
        },
        "PFTLR3_2874_BP": {
          "LRT": "test not run",
          "omegas": [
            {
              "omega": 0,
              "prop": 0.4680163829672688
            },
            {
              "omega": 1.5201887019311,
              "prop": 0.5319836170327312
            }
          ],
          "p": 1,
          "uncorrected p": 1,
          "tested": false
        },
        "PHTLR3_2874_BP": {
          "LRT": "test not run",
          "omegas": [
            {
              "omega": 0.5959509153703936,
              "prop": 1
            }
          ],
          "p": 1,
          "uncorrected p": 1,
          "tested": false
        },
        "SATLR3_2874_BP": {
          "LRT": "test not run",
          "omegas": [
            {
              "omega": 0.2481561326140296,
              "prop": 0.9330660357600578
            },
            {
              "omega": 3.749918990882,
              "prop": 0.06693396423994225
            }
          ],
          "p": 1,
          "uncorrected p": 1,
          "tested": false
        },
        "SDTLR3_2874_BP": {
          "LRT": "test not run",
          "omegas": [
            {
              "omega": 0.4108878031149964,
              "prop": 0.9689305923127989
            },
            {
              "omega": 7.180496380549236,
              "prop": 0.03106940768720112
            }
          ],
          "p": 1,
          "uncorrected p": 1,
          "tested": false
        },
        "SMTLR3_2874_BP": {
          "LRT": "test not run",
          "omegas": [
            {
              "omega": 0.1343365838917637,
              "prop": 0.8887345893897757
            },
            {
              "omega": 1.966226226259491,
              "prop": 0.1112654106102243
            }
          ],
          "p": 1,
          "uncorrected p": 1,
          "tested": false
        },
        "SSTLR3_2874_BP": {
          "LRT": "test not run",
          "omegas": [
            {
              "omega": 1.024928571072463,
              "prop": 1
            }
          ],
          "p": 1,
          "uncorrected p": 1,
          "tested": false
        },
        "TFTLR3_2874_BP": {
          "LRT": "test not run",
          "omegas": [
            {
              "omega": 0.18841946126972,
              "prop": 0.9781045482168811
            },
            {
              "omega": 4.72832784140579,
              "prop": 0.02189545178311891
            }
          ],
          "p": 1,
          "uncorrected p": 1,
          "tested": false
        },
        "TOTLR3_2874_BP": {
          "LRT": "test not run",
          "omegas": [
            {
              "omega": 0,
              "prop": 0.8263304946857222
            },
            {
              "omega": 2.760729369550732,
              "prop": 0.1736695053142778
            }
          ],
          "p": 1,
          "uncorrected p": 1,
          "tested": false
        },
        "TRTLR3_2874_BP": {
          "LRT": "test not run",
          "omegas": [
            {
              "omega": 0.132251415520218,
              "prop": 0.8755958876260641
            },
            {
              "omega": 2.216253032253991,
              "prop": 0.1244041123739359
            }
          ],
          "p": 1,
          "uncorrected p": 1,
          "tested": false
        }
      },
      "annotation-tag": "ω"
    },
    "Nucleotide GTR": {
      "AIC-c": 70695.27727207427,
      "Equilibrium frequencies": [
        [
          0.2650199184732259
        ],
        [
          0.2560257241677475
        ],
        [
          0.2226893026990303
        ],
        [
          0.2562650546599963
        ]
      ],
      "Log Likelihood": -35294.59711083473,
      "display order": 0,
      "estimated parameters": 53
    }
  },
  "input": {
    "file name": "/home/datamonkey/datamonkey-js-server/production/app/absrel/output/5df8754bc27e2160748f742f",
    "number of sequences": 24,
    "number of sites": 958,
    "partition count": 1,
    "trees": {
      "0": "(((ECTLR3_2874_BP:0.08320510860503433,PFTLR3_2874_BP:0.07637099906125722)Node2:0.01763634303141771,MMTLR3_2874_BP:0.08313124670105028)Node1:0.002552092139130172,((((LCTLR3_2874_BP:0.07518885375063011,(SDTLR3_2874_BP:0.05396778386054452,TOTLR3_2874_BP:0.0567690480614579)Node11:0.02535898572377139)Node9:0.003015071702633945,SMTLR3_2874_BP:0.1187835787131241)Node8:0.01443695591976051,((SATLR3_2874_BP:0.1076637241618082,(TRTLR3_2874_BP:0.1823726915619259,(((SSTLR3_2874_BP:0.01464271375997896,OMTLR3_2874_BP:0.01557851479068675)Node22:0.1734094195977119,((((PHTLR3_2874_BP:0.03494955661149212,IPTLR3_2874_BP:0.04135626472635257)Node28:0.02560672871047282,TFTLR3_2874_BP:0.07101906246221024)Node27:0.01312828117691377,CBTLR3_2874_BP:0.07726202518784729)Node26:0.1566555689596856,((CCATLR3_2874_BP:0.06728681368736973,((MATLR3_2874_BP:0.01516485908917705,CITLR3_2874_BP:0.01238826417132347)Node37:0.00623538378987442,CCTLR3_2874_BP:0.02662095635294099)Node36:0.02978184693383673)Node34:0.02489577850959349,DRTLR3_2874_BP:0.1013649996950547)Node33:0.1517314417931774)Node25:0.1109763948975787)Node21:0.03261596553094118,GMTLR3_2874_BP:0.2409738737655421)Node20:0.05744179702667968)Node18:0.03372675451269862)Node16:0.01030592308522615,ONTLR3_2874_BP:0.1462910389908324)Node15:0.007744173323692871)Node7:0.002388480891378886,ATTLR3_2874_BP:0.1158082854059686)Node6:0.007330447773668244,LMTLR3_2874_BP:0.06417801961739604)"
    }
  },
  "test results": {
    "P-value threshold": 0.05,
    "positive test results": 0,
    "tested": 21
  },
  "tested": {
    "0": {
      "ATTLR3_2874_BP": "background",
      "CBTLR3_2874_BP": "background",
      "CCATLR3_2874_BP": "background",
      "CCTLR3_2874_BP": "background",
      "CITLR3_2874_BP": "background",
      "DRTLR3_2874_BP": "background",
      "ECTLR3_2874_BP": "background",
      "GMTLR3_2874_BP": "background",
      "IPTLR3_2874_BP": "background",
      "LCTLR3_2874_BP": "background",
      "LMTLR3_2874_BP": "background",
      "MATLR3_2874_BP": "background",
      "MMTLR3_2874_BP": "background",
      "Node1": "test",
      "Node11": "test",
      "Node15": "test",
      "Node16": "test",
      "Node18": "test",
      "Node2": "test",
      "Node20": "test",
      "Node21": "test",
      "Node22": "test",
      "Node25": "test",
      "Node26": "test",
      "Node27": "test",
      "Node28": "test",
      "Node33": "test",
      "Node34": "test",
      "Node36": "test",
      "Node37": "test",
      "Node6": "test",
      "Node7": "test",
      "Node8": "test",
      "Node9": "test",
      "OMTLR3_2874_BP": "background",
      "ONTLR3_2874_BP": "background",
      "PFTLR3_2874_BP": "background",
      "PHTLR3_2874_BP": "background",
      "SATLR3_2874_BP": "background",
      "SDTLR3_2874_BP": "background",
      "SMTLR3_2874_BP": "background",
      "SSTLR3_2874_BP": "background",
      "TFTLR3_2874_BP": "background",
      "TOTLR3_2874_BP": "background",
      "TRTLR3_2874_BP": "background"
    }
  },
  "timers": {
    "Baseline model fitting": {
      "order": 2,
      "timer": 25
    },
    "Complexity analysis": {
      "order": 3,
      "timer": 397
    },
    "Full adaptive model fitting": {
      "order": 4,
      "timer": 401
    },
    "Overall": {
      "order": 0,
      "timer": 1218
    },
    "Preliminary model fitting": {
      "order": 1,
      "timer": 2
    },
    "Testing for selection": {
      "order": 5,
      "timer": 392
    }
  },
  "trees": {
    "branchLengths": {
      "Baseline MG94xREV": {
        "ATTLR3_2874_BP": 0.1359108864539062,
        "CBTLR3_2874_BP": 0.1096977598277544,
        "CCATLR3_2874_BP": 0.07460957707450962,
        "CCTLR3_2874_BP": 0.01237386200758884,
        "CITLR3_2874_BP": 0.004941536965820088,
        "DRTLR3_2874_BP": 0.1206368173292319,
        "ECTLR3_2874_BP": 0.08890965611707365,
        "GMTLR3_2874_BP": 0.2972072269100289,
        "IPTLR3_2874_BP": 0.04840245404041344,
        "LCTLR3_2874_BP": 0.07748685366516732,
        "LMTLR3_2874_BP": 0.06234469426799283,
        "MATLR3_2874_BP": 0.02233237031960517,
        "MMTLR3_2874_BP": 0.08944177725450293,
        "Node1": 0.005785830462033685,
        "Node11": 0.02913561518572018,
        "Node15": 0.01484863103613003,
        "Node16": 0.03263854272974023,
        "Node18": 0.05970145188675242,
        "Node2": 0.02256140510592955,
        "Node20": 0.1083497465757354,
        "Node21": 0.1073623307796169,
        "Node22": 0.1752433384576292,
        "Node25": 0.2769690088857374,
        "Node26": 0.2222303167325009,
        "Node27": 0.0001609930185029583,
        "Node28": 0.009693585281060893,
        "Node33": 0.3146910519393726,
        "Node34": 0.01981879739299661,
        "Node36": 0.0316734659444833,
        "Node37": 0.02011726836587129,
        "Node6": 0.008127538753529224,
        "Node7": 0.002953208498558669,
        "Node8": 0.02598157955254558,
        "Node9": 0.001786379308097269,
        "OMTLR3_2874_BP": 0.01770850178313943,
        "ONTLR3_2874_BP": 0.1572580848783438,
        "PFTLR3_2874_BP": 0.07600246929393097,
        "PHTLR3_2874_BP": 0.02935996269403558,
        "SATLR3_2874_BP": 0.1113802238870702,
        "SDTLR3_2874_BP": 0.05462634693401153,
        "SMTLR3_2874_BP": 0.1369438485400243,
        "SSTLR3_2874_BP": 0.01242571784300042,
        "TFTLR3_2874_BP": 0.09689034054048427,
        "TOTLR3_2874_BP": 0.05792113120809073,
        "TRTLR3_2874_BP": 0.2096898597208017
      },
      "Full adaptive model": {
        "ATTLR3_2874_BP": 0.04708998073344443,
        "CBTLR3_2874_BP": 0.03656719539743305,
        "CCATLR3_2874_BP": 0.02772947762208559,
        "CCTLR3_2874_BP": 0.01205789783737061,
        "CITLR3_2874_BP": 0.004928424578631751,
        "DRTLR3_2874_BP": 0.04229124207593388,
        "ECTLR3_2874_BP": 0.03244378986376367,
        "GMTLR3_2874_BP": 0.1180181453584617,
        "IPTLR3_2874_BP": 0.01801365915557338,
        "LCTLR3_2874_BP": 0.02805014846403606,
        "LMTLR3_2874_BP": 0.02145214072726617,
        "MATLR3_2874_BP": 0.0223261172858082,
        "MMTLR3_2874_BP": 0.03129184060509393,
        "Node1": 0.005967261293530226,
        "Node11": 0.01105737276669034,
        "Node15": 0.005901915336022555,
        "Node16": 0.01155061225463993,
        "Node18": 0.06358058311364605,
        "Node2": 0.008337821129105475,
        "Node20": 0.03950781857750964,
        "Node21": 0.03947050686415882,
        "Node22": 0.06350102998189333,
        "Node25": 0.1042655647162792,
        "Node26": 0.09417428044284021,
        "Node27": 0.002587363985295254,
        "Node28": 0.0109522106323895,
        "Node33": 0.1068446612026963,
        "Node34": 0.02047893868683758,
        "Node36": 0.01475583402666441,
        "Node37": 0.02039340514042237,
        "Node6": 0.003386511467254986,
        "Node7": 0.0031017010764205,
        "Node8": 0.009309552338271816,
        "Node9": 0.001795617377223844,
        "OMTLR3_2874_BP": 0.01718967129171042,
        "ONTLR3_2874_BP": 0.05666342068061963,
        "PFTLR3_2874_BP": 0.02636011338368344,
        "PHTLR3_2874_BP": 0.02862716149115268,
        "SATLR3_2874_BP": 0.04061999282628721,
        "SDTLR3_2874_BP": 0.01927039159820707,
        "SMTLR3_2874_BP": 0.04882022188967958,
        "SSTLR3_2874_BP": 0.01299786552737988,
        "TFTLR3_2874_BP": 0.03418615107883301,
        "TOTLR3_2874_BP": 0.0210087316557366,
        "TRTLR3_2874_BP": 0.07798018686540735
      }
    }
  }
}
