# Supplementary material for: Variation in selection constraints on teleost TLRs with emphasis on their repertoire in the Walking catfish, Clarias batrachus
Source: Sci Rep. 2020 Dec 7;10:21394. doi: 10.1038/s41598-020-78347-6 (PMC7721727; doi:10.1038/s41598-020-78347-6)
Supplement: Supplementary file 27 — Supplementary Information 27. [file 41598_2020_78347_MOESM27_ESM.zip › T3/absrel/tree.new]

(((ECTLR3_2874_BP:0.03244663995733634,PFTLR3_2874_BP:0.0263489865318296):0.008335935319369974,MMTLR3_2874_BP:0.03130003063715334):0.005964417647250273,((((LCTLR3_2874_BP:0.02805804633649207,(SDTLR3_2874_BP:0.01927015642946149,TOTLR3_2874_BP:0.02101137296788364):0.01106335490145621):0.001796407396476691,SMTLR3_2874_BP:0.04883016282637864):0.009309103066738877,((SATLR3_2874_BP:0.04051277596355442,(TRTLR3_2874_BP:0.07798713246111302,(((SSTLR3_2874_BP:0.01299922949127579,OMTLR3_2874_BP:0.01719143428525383):0.06351863706874203,((((PHTLR3_2874_BP:0.02862799911931473,IPTLR3_2874_BP:0.01797616332051799):0.01094803308753267,TFTLR3_2874_BP:0.03423403021088543):0.002567283333990457,CBTLR3_2874_BP:0.03657828289627788):0.09384264456710928,((CCATLR3_2874_BP:0.02775085550876237,((MATLR3_2874_BP:0.02232859779887621,CITLR3_2874_BP:0.004928557362405079):0.02039768852840641,CCTLR3_2874_BP:0.01205858791540622):0.01498569214153213):0.02050329859922911,DRTLR3_2874_BP:0.0422843985063372):0.1067725218557073):0.1042736021892245):0.03949464198840272,GMTLR3_2874_BP:0.11806343075646):0.03952810282705151):0.06349952991985662):0.01155938537196412,ONTLR3_2874_BP:0.0566714216432565):0.005928304495411071):0.003091548749168721,ATTLR3_2874_BP:0.04710140609664155):0.003365013303255664,LMTLR3_2874_BP:0.02145061505713433):0
