# Supplementary material for: Variation in selection constraints on teleost TLRs with emphasis on their repertoire in the Walking catfish, Clarias batrachus
Source: Sci Rep. 2020 Dec 7;10:21394. doi: 10.1038/s41598-020-78347-6 (PMC7721727; doi:10.1038/s41598-020-78347-6)
Supplement: Supplementary file 27 — Supplementary Information 27. [file 41598_2020_78347_MOESM27_ESM.zip › T3/bgm/datamonkey-table.csv]

Site 1	Site 2	P [Site 1 –> Site 2]	P [Site 2 –> Site 1]	P [Site 1 <–> Site 2]	Site 1 subs	Site 2 subs	Shared subs
43	229	0.52	0.43	0.96	6	8	6
104	808	0.39	0.57	0.96	8	6	6
