# Supplementary material for: Variation in selection constraints on teleost TLRs with emphasis on their repertoire in the Walking catfish, Clarias batrachus
Source: Sci Rep. 2020 Dec 7;10:21394. doi: 10.1038/s41598-020-78347-6 (PMC7721727; doi:10.1038/s41598-020-78347-6)
Supplement: Supplementary file 27 — Supplementary Information 27. [file 41598_2020_78347_MOESM27_ESM.zip › T3/bgm/log.txt]

Analysis Description
--------------------
BGM (Bayesian Graphical Model) uses a maximum likelihood ancestral state
reconstruction to map substitution (non-synonymous only for coding data)
events to branches in the phylogeny and then analyzes the joint
distribution of the substitution map using a Bayesian graphical model
(network). Next, a Markov chain Monte Carlo analysis is used to generate
a random sample of network structures from the posterior distribution
given the data. Each node in the network represents a codon site in the
alignment, and links (edges) between nodes indicate high posterior
support for correlated substitutions at the two sites over time, which
implies coevolution.

- __Requirements__: in-frame codon alignment and a phylogenetic tree

- __Citation__: Spidermonkey: rapid detection of co-evolving sites using Bayesian
graphical models (2008). _Bioinformatics_ 24(17): 1949-1950

- __Written by__: Art FY Poon, Fraser I Lewis, Simon DW Frost and Sergei L Kosakovsky Pond

- __Contact Information__: apoon42@uwo.ca

- __Analysis Version__: 1.1


####Data type

1. [**nucleotide**] Nucleotide multiple sequence alignment
2. [**amino-acid**] Protein multiple sequence alignment
3. [**codon**] Codon multiple sequence alignment

>Please choose an option (or press q to cancel selection):

####Choose Genetic Code

1. [**Universal**] Universal code. (Genebank transl_table=1).
2. [**Vertebrate-mtDNA**] Vertebrate mitochondrial DNA code. (Genebank transl_table=2).
3. [**Yeast-mtDNA**] Yeast mitochondrial DNA code. (Genebank transl_table=3).
4. [**Mold-Protozoan-mtDNA**] Mold, Protozoan and Coelenterate mitochondrial DNA and the Mycloplasma/Spiroplasma code. (Genebank transl_table=4).
5. [**Invertebrate-mtDNA**] Invertebrate mitochondrial DNA code. (Genebank transl_table=5).
6. [**Ciliate-Nuclear**] Ciliate, Dasycladacean and Hexamita Nuclear code. (Genebank transl_table=6).
7. [**Echinoderm-mtDNA**] Echinoderm mitochondrial DNA code. (Genebank transl_table=9).
8. [**Euplotid-Nuclear**] Euplotid Nuclear code. (Genebank transl_table=10).
9. [**Alt-Yeast-Nuclear**] Alternative Yeast Nuclear code. (Genebank transl_table=12).
10. [**Ascidian-mtDNA**] Ascidian mitochondrial DNA code. (Genebank transl_table=13).
11. [**Flatworm-mtDNA**] Flatworm mitochondrial DNA code. (Genebank transl_table=14).
12. [**Blepharisma-Nuclear**] Blepharisma Nuclear code. (Genebank transl_table=15).
13. [**Chlorophycean-mtDNA**] Chlorophycean Mitochondrial Code (transl_table=16).
14. [**Trematode-mtDNA**] Trematode Mitochondrial Code (transl_table=21).
15. [**Scenedesmus-obliquus-mtDNA**] Scenedesmus obliquus mitochondrial Code (transl_table=22).
16. [**Thraustochytrium-mtDNA**] Thraustochytrium Mitochondrial Code (transl_table=23).
17. [**Pterobranchia-mtDNA**] Pterobranchia Mitochondrial Code (transl_table=24).
18. [**SR1-and-Gracilibacteria**] Candidate Division SR1 and Gracilibacteria Code (transl_table=25).
19. [**Pachysolen-Nuclear**] Pachysolen tannophilus Nuclear Code (transl_table=26).

>Please choose an option (or press q to cancel selection):

>Select a coding sequence alignment file (`/home/datamonkey/`) 

>Please select a tree file for the data: (`/home/datamonkey/`) 


### Loaded **24** codon sequences, **958** sites, from `/home/datamonkey/datamonkey-js-server/production/app/bgm/output/5df8759bc27e2160748f746b`

> BGM will write result file to /home/datamonkey/datamonkey-js-server/production/app/bgm/output/5df8759bc27e2160748f746b.BGM.json


####Choose the set of branches to test for selection

1. [**All**] Include all branches in the analysis
2. [**Internal**] Include all internal branches in the analysis
3. [**Leaves**] Include all leaf branches in the analysis
4. [**Unlabeled branches**] Set of 45 unlabeled branches

>Please choose an option (or press q to cancel selection):
>Select the number of MCMC steps to sample (permissible range = [0,1000000000], default value = 100000, integer): 
>Select the number of MCMC steps to discard as burn-in (permissible range = [0,1000000000], default value = 10000, integer): 
>Select the number of steps to extract from the chain sample (permissible range = [0,100], default value = 100, integer): 
>Select the maximum number of parents allowed per node (permissible range = [1,3], default value = 1, integer): 
>Select the minium number of substitutions per site to include it in the analysis (permissible range = [1,100000], default value = 1, integer): 

### Performing initial model fit to obtain branch lengths and rate parameters
Fitting nucleotide GTR to obtain branch length estimates
>Fitted an alignment-wide GTR model. Log(L) = -35294.60, AIC-c = 70695.44 (53 estimated parameters)
>Fitted an alignment-wide model. Log(L) = -33897.43, AIC-c = 67915.17 (60 estimated parameters)

Total tree lengths by partition

Partition 1.  3.383 subs/site.

### Performing joint ancestral state reconstruction and mapping substitutions

### Inferring a BGM on 770 nodes [sites]

|   Site 1   |   Site 2   |P [Site 1 <-> Site 2]|Subs (1,2,shared)|
|:----------:|:----------:|:-------------------:|:---------------:|
|      23    |     434    |        0.688        |    10, 6, 6     |
|      24    |     749    |        0.809        |     8, 7, 6     |
|      32    |      75    |        0.502        |     7, 9, 6     |
|      36    |      38    |        0.811        |    9, 12, 8     |
|      38    |     361    |        0.751        |    12, 7, 7     |
|      43    |     229    |        0.955        |     6, 8, 6     |
