# Supplementary material for: Variation in selection constraints on teleost TLRs with emphasis on their repertoire in the Walking catfish, Clarias batrachus
Source: Sci Rep. 2020 Dec 7;10:21394. doi: 10.1038/s41598-020-78347-6 (PMC7721727; doi:10.1038/s41598-020-78347-6)
Supplement: Supplementary file 27 — Supplementary Information 27. [file 41598_2020_78347_MOESM27_ESM.zip › T3/bgm/result.json]

{
  "MLE": {
    "content": [
      [
        6,
        7,
        0.001060983573682245,
        0.0007810090866412683,
        0.001841992660323514,
        1,
        1,
        0
      ],
      [
        6,
        8,
        0.0006536457573751287,
        0.000548947625568993,
        0.001202593382944122,
        1,
        2,
        0
      ],
      [
        6,
        9,
        0.0005545292086575449,
        0.0005573830493749353,
        0.00111191225803248,
        1,
        3,
        0
      ],
      [
        6,
        10,
        0.002355283120933876,
        0.003268116941593728,
        0.005623400062527605,
        1,
        5,
        1
      ],
      [
        6,
        11,
        0.005643954026711937,
        0.002184712068009396,
        0.007828666094721333,
        1,
        5,
        1
      ],
      [
        6,
        16,
        0.001422582110646159,
        0.0008610427308994061,
        0.002283624841545565,
        1,
        1,
        0
      ],
      [
        6,
        17,
        0.0007606810575226845,
        0.0006488947197569308,
        0.001409575777279615,
        1,
        2,
        0
      ],
      [
        6,
        18,
        0.000835280169873964,
        0.0006427278725058514,
        0.001478008042379815,
        1,
        2,
        0
      ],
      [
        6,
        19,
        0.0006464198999950409,
        0.0007267512570837821,
        0.001373171157078823,
        1,
        2,
        0
      ],
      [
        6,
        20,
        0.006409244304590008,
        0.002206340662872053,
        0.008615584967462061,
        1,
        5,
        1
      ],
      [
        6,
        21,
        0.001226485558889048,
        0.0007614955531920009,
        0.001987981112081049,
        1,
        1,
        0
      ],
      [
        6,
        22,
        0.0002077215534681026,
        0.0003145315939746562,
        0.0005222531474427587,
        1,
        7,
        0
      ],
      [
        6,
        23,
        0.0001500672168412035,
        0.00132609593407874,
        0.001476163150919944,
        1,
        10,
        1
      ],
      [
        6,
        24,
        0.0003857873398738173,
        0.002119042378156912,
        0.00250482971803073,
        1,
        8,
        1
      ],
      [
        6,
        25,
        0.0001210409403856153,
        0.0003247901070057097,
        0.000445831047391325,
        1,
        7,
        0
      ],
      [
        6,
        28,
        0.0005055962831428753,
        0.004043388002737512,
        0.004548984285880387,
        1,
        6,
        1
      ],
      [
        6,
        29,
        0.0001958763046349787,
        0.0003802633594622249,
        0.0005761396640972036,
        1,
        7,
        0
      ],
      [
        6,
        30,
        0.0004804944783863754,
        0.0004725282614969873,
        0.0009530227398833627,
        1,
        3,
        0
      ],
      [
        6,
        31,
        0.0005302978627117613,
        0.0002974208137088299,
        0.0008277186764205912,
        1,
        6,
        0
      ],
      [
        6,
        32,
        0.0000752686653119045,
        0.0004004825878244155,
        0.00047575125313632,
        1,
        7,
        0
      ],
      [
        6,
        33,
        0.0004225139522637333,
        0.0002788109910733137,
        0.000701324943337047,
        1,
        6,
        0
      ],
      [
        6,
        34,
        0.0004641312948212999,
        0.000703885798928062,
        0.001168017093749362,
        1,
        2,
        0
      ],
      [
        6,
        35,
        0.00009925195617960253,
        0.0002988832058683797,
        0.0003981351620479823,
        1,
        9,
        0
      ],
      [
        6,
        36,
        0.00006236378632859348,
        0.0001721207151812705,
        0.000234484501509864,
        1,
        9,
        0
      ],
      [
        6,
        37,
        0.0002974135934477518,
        0.0002546836960646657,
        0.0005520972895124175,
        1,
        8,
        0
      ],
      [
        6,
        38,
        0.00002211615438116048,
        0.0004425371782662515,
        0.000464653332647412,
        1,
        12,
        0
      ],
      [
        6,
        40,
        0.003377908466616402,
        0.002121517325985518,
        0.00549942579260192,
        1,
        5,
        1
      ],
      [
        6,
        41,
        0.0001670821797238514,
        0.0002983223913014211,
        0.0004654045710252725,
        1,
        9,
        0
      ],
      [
        6,
        42,
        0.00005542181204365977,
        0.0004922234104085886,
        0.0005476452224522484,
        1,
        9,
        0
      ],
      [
        6,
        43,
        0.00002126577970576644,
        0.0005764879255498037,
        0.0005977537052555701,
        1,
        6,
        0
      ],
      [
        6,
        44,
        0.006314776762350593,
        0.008184478774866149,
        0.01449925553721674,
        1,
        3,
        1
      ],
      [
        6,
        45,
        0.0007231942302518497,
        0.0008827039331559603,
        0.00160589816340781,
        1,
        1,
        0
      ],
      [
        6,
        46,
        0.0009231826849585715,
        0.001104192291839562,
        0.002027374976798133,
        1,
        1,
        0
      ],
      [
        6,
        47,
        0.0003873784134168215,
        0.0003478664103405514,
        0.0007352448237573728,
        1,
        5,
        0
      ],
      [
        6,
        49,
        0.0000542118612842174,
        0.0005102260039934337,
        0.0005644378652776512,
        1,
        6,
        0
      ],
      [
        6,
        50,
        0.0001783660959037021,
        0.0003015678401905318,
        0.0004799339360942339,
        1,
        7,
        0
      ],
      [
        6,
        51,
        0.0003454956166199269,
        0.0002216921084465504,
        0.0005671877250664773,
        1,
        10,
        0
      ],
      [
        6,
        52,
        0.0000605429654111362,
        0.0006602290740496228,
        0.000720772039460759,
        1,
        4,
        0
      ],
      [
        6,
        53,
        0.0004154817359947255,
        0.0003721225204136425,
        0.000787604256408368,
        1,
        4,
        0
      ],
      [
        6,
        54,
        0.0001723391069329341,
        0.0003362210378690643,
        0.0005085601448019984,
        1,
        10,
        0
      ],
      [
        6,
        55,
        0.0006146192731131227,
        0.0003867564633506969,
        0.001001375736463819,
        1,
        3,
        0
      ],
      [
        6,
        56,
        0.001097921953572868,
        0.0003162602306750198,
        0.001414182184247887,
        1,
        4,
        0
      ],
      [
        6,
        57,
        0.0002333561935606942,
        0.0004987394897660323,
        0.0007320956833267265,
        1,
        4,
        0
      ],
      [
        6,
        58,
        0.0003526887928853599,
        0.0002564415552248665,
        0.0006091303481102263,
        1,
        8,
        0
      ],
      [
        6,
        60,
        0.0007070698126469292,
        0.0004721907066922527,
        0.001179260519339182,
        1,
        15,
        1
      ],
      [
        6,
        61,
        0.0005465940626972881,
        0.0006845050835755804,
        0.001231099146272869,
        1,
        2,
        0
      ],
      [
        6,
        62,
        0.0000330200639505405,
        0.0006588732678480776,
        0.0006918933317986182,
        1,
        7,
        0
      ],
      [
        6,
        63,
        0.0001085413761571214,
        0.0006209663598174572,
        0.0007295077359745786,
        1,
        5,
        0
      ],
      [
        6,
        64,
        0.00002655826726336982,
        0.0007896235692957482,
        0.000816181836559118,
        1,
        5,
        0
      ],
      [
        6,
        65,
        0.000165015325530083,
        0.0004559143420796827,
        0.0006209296676097657,
        1,
        6,
        0
      ],
      [
        6,
        69,
        0.001131129759908588,
        0.0006287493739771,
        0.001759879133885688,
        1,
        2,
        0
      ],
      [
        6,
        70,
        0.0004560744933100715,
        0.0009251388754234183,
        0.00138121336873349,
        1,
        2,
        0
      ],
      [
        6,
        71,
        0.00009326388116955967,
        0.001583683062220027,
        0.001676946943389586,
        1,
        2,
        0
      ],
      [
        6,
        72,
        0.00001778314974300222,
        0.0009338474278292382,
        0.0009516305775722404,
        1,
        4,
        0
      ],
      [
        6,
        74,
        0.0008288900534952716,
        0.001315732791728355,
        0.002144622845223627,
        1,
        9,
        1
      ],
      [
        6,
        75,
        0.00002710181577035379,
        0.0005313097188484792,
        0.000558411534618833,
        1,
        9,
        0
      ],
      [
        6,
        76,
        0.001416318707066748,
        0.0002324901924477088,
        0.001648808899514457,
        1,
        4,
        0
      ],
      [
        6,
        78,
        0.0003042958996084232,
        0.0003876050876788473,
        0.0006919009872872706,
        1,
        5,
        0
      ],
      [
        6,
        79,
        0.0006050119699757909,
        0.0002989431025729769,
        0.0009039550725487678,
        1,
        5,
        0
      ],
      [
        6,
        80,
        0.000605571963037925,
        0.0007574923006741243,
        0.001363064263712049,
        1,
        2,
        0
      ],
      [
        6,
        82,
        0.00002275300267106372,
        0.0005992219723992811,
        0.0006219749750703449,
        1,
        8,
        0
      ],
      [
        6,
        83,
        0.0001154086906840857,
        0.0008457753608015782,
        0.0009611840514856638,
        1,
        3,
        0
      ],
      [
        6,
        84,
        0.0001016727132629687,
        0.001041402752136767,
        0.001143075465399736,
        1,
        3,
        0
      ],
      [
        6,
        85,
        0.0001942079774936798,
        0.0008299674103965781,
        0.001024175387890258,
        1,
        3,
        0
      ],
      [
        6,
        86,
        0.0002284283877277827,
        0.0003169678634348304,
        0.0005453962511626131,
        1,
        6,
        0
      ],
      [
        6,
        87,
        0.000995702446882187,
        0.000737172521250456,
        0.001732874968132643,
        1,
        2,
        0
      ],
      [
        6,
        89,
        0.000755461975641497,
        0.0005254856081131132,
        0.00128094758375461,
        1,
        2,
        0
      ],
      [
        6,
        90,
        0.0002264834474611163,
        0.00059270621017587,
        0.0008191896576369863,
        1,
        3,
        0
      ],
      [
        6,
        93,
        0.0005627933616710619,
        0.001146852814921759,
        0.001709646176592821,
        1,
        1,
        0
      ],
      [
        6,
        94,
        0.004119186092191428,
        0.002795210083938791,
        0.006914396176130218,
        1,
        5,
        1
      ],
      [
        6,
        95,
        0.0003832342930495068,
        0.0005800901388773961,
        0.000963324431926903,
        1,
        14,
        1
      ],
      [
        6,
        96,
        0.0004881081826732775,
        0.0002519172602553551,
        0.0007400254429286326,
        1,
        7,
        0
      ],
      [
        6,
        97,
        0.0007487994071770904,
        0.0004300078901618467,
        0.001178807297338937,
        1,
        3,
        0
      ],
      [
        6,
        98,
        0.0009656778145809991,
        0.002218780941744056,
        0.003184458756325055,
        1,
        7,
        1
      ],
      [
        6,
        99,
        0.005648253283360189,
        0.01671417046978706,
        0.02236242375314725,
        1,
        2,
        1
      ],
      [
        6,
        100,
        0.0008812947210341355,
        0.001327320307357718,
        0.002208615028391854,
        1,
        8,
        1
      ],
      [
        6,
        101,
        0.0005568665478744077,
        0.0004866443206007306,
        0.001043510868475138,
        1,
        2,
        0
      ],
      [
        6,
        102,
        0.0009260386627925551,
        0.0006896651305784975,
        0.001615703793371052,
        1,
        2,
        0
      ],
      [
        6,
        103,
        0.0007473335992784751,
        0.000827232240292683,
        0.001574565839571158,
        1,
        11,
        1
      ],
      [
        6,
        104,
        0.000003040019226255318,
        0.0009111397911935401,
        0.0009141798104197954,
        1,
        8,
        0
      ],
      [
        6,
        106,
        0.0002369473176755126,
        0.0004476753992047915,
        0.0006846227168803041,
        1,
        4,
        0
      ],
      [
        6,
        107,
        0.002875317934199077,
        0.007456610581651212,
        0.01033192851585029,
        1,
        3,
        1
      ],
      [
        6,
        109,
        0.002193826838676253,
        0.003645421444920965,
        0.005839248283597219,
        1,
        5,
        1
      ],
      [
        6,
        110,
        0.0001095712000649072,
        0.0005923444697286996,
        0.0007019156697936068,
        1,
        5,
        0
      ],
      [
        6,
        111,
        0.0007957076106768594,
        0.0003876379220338819,
        0.001183345532710741,
        1,
        3,
        0
      ],
      [
        6,
        112,
        0.0007348930782848201,
        0.0006254876764799845,
        0.001360380754764804,
        1,
        2,
        0
      ],
      [
        6,
        113,
        0.0005268145035214423,
        0.0003063718345947019,
        0.0008331863381161442,
        1,
        5,
        0
      ],
      [
        6,
        114,
        0.00005003210696511353,
        0.0008809492416413515,
        0.000930981348606465,
        1,
        5,
        0
      ],
      [
        6,
        117,
        0.0009880796028506641,
        0.0004528286588524088,
        0.001440908261703073,
        1,
        2,
        0
      ],
      [
        6,
        118,
        0.0003821730703094998,
        0.0005532954924964148,
        0.0009354685628059146,
        1,
        3,
        0
      ],
      [
        6,
        119,
        0.0002879977701612145,
        0.0003061965335531301,
        0.0005941943037143446,
        1,
        5,
        0
      ],
      [
        6,
        120,
        0.00060997324606699,
        0.0003649732523317122,
        0.0009749464983987022,
        1,
        6,
        0
      ],
      [
        6,
        121,
        0.0001402705088399687,
        0.0005559119059860316,
        0.0006961824148260003,
        1,
        6,
        0
      ],
      [
        6,
        122,
        0.002184552480234075,
        0.005444349203653408,
        0.007628901683887484,
        1,
        4,
        1
      ],
      [
        6,
        123,
        0.0000944715599259583,
        0.0009208660293248626,
        0.001015337589250821,
        1,
        15,
        1
      ],
      [
        6,
        124,
        0.0004049798709557463,
        0.001888206288041257,
        0.002293186158997003,
        1,
        8,
        1
      ],
      [
        6,
        125,
        0.000941812236796452,
        0.0003718579777907464,
        0.001313670214587199,
        1,
        3,
        0
      ],
      [
        6,
        127,
        0.0002139075943759841,
        0.0004468809993280827,
        0.0006607885937040667,
        1,
        4,
        0
      ],
      [
        6,
        128,
        0.0001923253534324039,
        0.0007881827395434189,
        0.0009805080929758227,
        1,
        3,
        0
      ],
      [
        6,
        129,
        0.0007465597841378277,
        0.0005768151884873998,
        0.001323374972625228,
        1,
        2,
        0
      ],
      [
        6,
        130,
        0.00008002231777044273,
        0.0008897003136090223,
        0.0009697226313794651,
        1,
        2,
        0
      ],
      [
        6,
        131,
        0.000006809863860102735,
        0.0008175011323586028,
        0.0008243109962187055,
        1,
        7,
        0
      ],
      [
        6,
        133,
        0.0004059767901774843,
        0.0004050560904697917,
        0.000811032880647276,
        1,
        4,
        0
      ],
      [
        6,
        134,
        0.0001996654225993266,
        0.0003282026296236872,
        0.0005278680522230138,
        1,
        7,
        0
      ],
      [
        6,
        135,
        0.0005454660582939108,
        0.0006358957348333209,
        0.001181361793127232,
        1,
        2,
        0
      ],
      [
        6,
        136,
        0.00008030737510195862,
        0.0004543052612763458,
        0.0005346126363783045,
        1,
        5,
        0
      ],
      [
        6,
        137,
        0.0001987184027812771,
        0.0002678510702078018,
        0.0004665694729890789,
        1,
        12,
        0
      ],
      [
        6,
        138,
        0.0003485572478334929,
        0.00151735873365885,
        0.001865915981492343,
        1,
        9,
        1
      ],
      [
        6,
        139,
        0.0003469648034799842,
        0.001036910989783889,
        0.001383875793263873,
        1,
        1,
        0
      ],
      [
        6,
        141,
        0.0006778910937761223,
        0.0003984725416171413,
        0.001076363635393263,
        1,
        4,
        0
      ],
      [
        6,
        143,
        0.0002747637923625729,
        0.0002922343662863842,
        0.0005669981586489572,
        1,
        7,
        0
      ],
      [
        6,
        144,
        0.0001010456480592876,
        0.0009996958544015997,
        0.001100741502460887,
        1,
        9,
        1
      ],
      [
        6,
        145,
        0.000319455612015617,
        0.0003494799951479366,
        0.0006689356071635535,
        1,
        5,
        0
      ],
      [
        6,
        146,
        0.000851321998568236,
        0.0002586000629432105,
        0.001109922061511446,
        1,
        6,
        0
      ],
      [
        6,
        147,
        0.00004096425425821953,
        0.0005237046388837727,
        0.0005646688931419922,
        1,
        7,
        0
      ],
      [
        6,
        148,
        0.0001673594186829917,
        0.0004008873068150705,
        0.0005682467254980621,
        1,
        6,
        0
      ],
      [
        6,
        149,
        0.00112462269175662,
        0.0004774706143027355,
        0.001602093306059355,
        1,
        2,
        0
      ],
      [
        6,
        150,
        0.0004054037977145093,
        0.0002851565804978779,
        0.0006905603782123872,
        1,
        7,
        0
      ],
      [
        6,
        151,
        0.002027946663949073,
        0.008125131322874981,
        0.01015307798682405,
        1,
        3,
        1
      ],
      [
        6,
        152,
        0.0002328489059424317,
        0.0006779622989604103,
        0.000910811204902842,
        1,
        3,
        0
      ],
      [
        6,
        154,
        0.00002068484877605755,
        0.0009132644296452579,
        0.0009339492784213154,
        1,
        4,
        0
      ],
      [
        6,
        155,
        0.0001121615819346184,
        0.0008582793426455607,
        0.0009704409245801791,
        1,
        13,
        1
      ],
      [
        6,
        156,
        0.006713198057702445,
        0.0205569372036118,
        0.02727013526131424,
        1,
        2,
        1
      ],
      [
        6,
        157,
        0.0009529754616104871,
        0.0002513349393586225,
        0.00120431040096911,
        1,
        6,
        0
      ],
      [
        6,
        158,
        0.0008097095716450193,
        0.0004638186446252535,
        0.001273528216270273,
        1,
        13,
        1
      ],
      [
        6,
        159,
        0.0005260083125895002,
        0.0004760677821337996,
        0.0010020760947233,
        1,
        4,
        0
      ],
      [
        6,
        160,
        0.0004245108691354343,
        0.0002687284506914198,
        0.000693239319826854,
        1,
        6,
        0
      ],
      [
        6,
        161,
        0.006771272835651987,
        0.003103654488894326,
        0.009874927324546314,
        1,
        4,
        1
      ],
      [
        6,
        162,
        0.0004450680613178853,
        0.0005448367164201751,
        0.0009899047777380604,
        1,
        3,
        0
      ],
      [
        6,
        163,
        0.0005838702467938655,
        0.000347749618109094,
        0.0009316198649029595,
        1,
        5,
        0
      ],
      [
        6,
        165,
        0.0006182147542882153,
        0.0005833613596075501,
        0.001201576113895765,
        1,
        3,
        0
      ],
      [
        6,
        166,
        0.0002886469611477712,
        0.0008033853699318024,
        0.001092032331079574,
        1,
        2,
        0
      ],
      [
        6,
        167,
        0.00006382920844532823,
        0.000944920081104719,
        0.001008749289550047,
        1,
        3,
        0
      ],
      [
        6,
        168,
        0.001031367874616384,
        0.0009389203129432619,
        0.001970288187559646,
        1,
        1,
        0
      ],
      [
        6,
        169,
        0.000830328200491827,
        0.003545037915310275,
        0.004375366115802102,
        1,
        6,
        1
      ],
      [
        6,
        170,
        0.0003847369529181448,
        0.001138477619654307,
        0.001523214572572451,
        1,
        1,
        0
      ],
      [
        6,
        173,
        0.0003396838133028583,
        0.001407583603453956,
        0.001747267416756815,
        1,
        1,
        0
      ],
      [
        6,
        174,
        0.000523767888027977,
        0.0004178001211068043,
        0.0009415680091347813,
        1,
        3,
        0
      ],
      [
        6,
        176,
        0.00007400846008102059,
        0.001353291459766323,
        0.001427299919847344,
        1,
        2,
        0
      ],
      [
        6,
        177,
        0.000004978262820640487,
        0.001182929468583404,
        0.001187907731404045,
        1,
        5,
        0
      ],
      [
        6,
        178,
        0.0008295424863099498,
        0.002773977007465731,
        0.00360351949377568,
        1,
        6,
        1
      ],
      [
        6,
        179,
        0.0005379953692780431,
        0.000433469789472387,
        0.0009714651587504301,
        1,
        3,
        0
      ],
      [
        6,
        180,
        0.00002748632372382779,
        0.0005463088812709053,
        0.0005737952049947331,
        1,
        5,
        0
      ],
      [
        6,
        181,
        0.0001243554589441004,
        0.0004560726206513391,
        0.0005804280795954394,
        1,
        6,
        0
      ],
      [
        6,
        182,
        0.0003536171677708139,
        0.0004690081840259828,
        0.0008226253517967967,
        1,
        3,
        0
      ],
      [
        6,
        183,
        0.0006109520274041569,
        0.0002110298850066913,
        0.0008219819124108481,
        1,
        7,
        0
      ],
      [
        6,
        184,
        0.0001816143795386294,
        0.0002581217047029328,
        0.0004397360842415621,
        1,
        8,
        0
      ],
      [
        6,
        185,
        0.0006942652837449486,
        0.0008635556093273602,
        0.001557820893072309,
        1,
        1,
        0
      ],
      [
        6,
        187,
        0.001218248663669115,
        0.0007481319629045944,
        0.001966380626573709,
        1,
        1,
        0
      ],
      [
        6,
        188,
        0.004918015447990361,
        0.007797610718276387,
        0.01271562616626675,
        1,
        3,
        1
      ],
      [
        6,
        189,
        0.0001989499669571227,
        0.0005823893296678738,
        0.0007813392966249965,
        1,
        13,
        1
      ],
      [
        6,
        191,
        0.0001447103724846879,
        0.0003878451320815558,
        0.0005325555045662437,
        1,
        4,
        0
      ],
      [
        6,
        193,
        0.0004890507298354983,
        0.0005712692023862528,
        0.001060319932221751,
        1,
        12,
        1
      ],
      [
        6,
        194,
        0.0005348623616313043,
        0.001196804220053128,
        0.001731666581684432,
        1,
        1,
        0
      ],
      [
        6,
        195,
        0.005633093047895187,
        0.01829309361400337,
        0.02392618666189855,
        1,
        2,
        1
      ],
      [
        6,
        196,
        0.001860888165063512,
        0.00251251635336511,
        0.004373404518428622,
        1,
        5,
        1
      ],
      [
        6,
        197,
        0.0004902752856796314,
        0.0005316198159284227,
        0.001021895101608054,
        1,
        2,
        0
      ],
      [
        6,
        198,
        0.0005321065049483312,
        0.0004950525802166373,
        0.001027159085164969,
        1,
        3,
        0
      ],
      [
        6,
        199,
        0.0005565122940933523,
        0.0005219287298670665,
        0.001078441023960419,
        1,
        3,
        0
      ],
      [
        6,
        200,
        0,
        0.001291460526360225,
        0.001291460526360225,
        1,
        5,
        0
      ],
      [
        6,
        201,
        0.0005772340961410115,
        0.0006017315422989826,
        0.001178965638439994,
        1,
        2,
        0
      ],
      [
        6,
        203,
        0.0009005522128911768,
        0.000878126106117815,
        0.001778678319008992,
        1,
        1,
        0
      ],
      [
        6,
        204,
        0.001448537464531283,
        0.0007196282383042477,
        0.00216816570283553,
        1,
        1,
        0
      ],
      [
        6,
        205,
        0.000298422196180947,
        0.0003340909759865908,
        0.0006325131721675378,
        1,
        6,
        0
      ],
      [
        6,
        206,
        0.0002959678139845477,
        0.0008707868558589652,
        0.001166754669843513,
        1,
        2,
        0
      ],
      [
        6,
        207,
        0.0004655991539979169,
        0.0006289399649198776,
        0.001094539118917795,
        1,
        2,
        0
      ],
      [
        6,
        208,
        0.002819042287396629,
        0.005316155574040329,
        0.008135197861436958,
        1,
        4,
        1
      ],
      [
        6,
        209,
        0.0004044660814278455,
        0.0008101256634927384,
        0.001214591744920584,
        1,
        2,
        0
      ],
      [
        6,
        210,
        0.0004099612611755765,
        0.000256974489031975,
        0.0006669357502075515,
        1,
        8,
        0
      ],
      [
        6,
        211,
        0.0001331646790223477,
        0.0007538952965814618,
        0.0008870599756038096,
        1,
        3,
        0
      ],
      [
        6,
        212,
        0.0002772831249667299,
        0.0005514894075791218,
        0.0008287725325458516,
        1,
        3,
        0
      ],
      [
        6,
        213,
        0.0004856917839057735,
        0.0002287675098345232,
        0.0007144592937402966,
        1,
        7,
        0
      ],
      [
        6,
        215,
        0.0002830718454248753,
        0.002674648587574972,
        0.002957720432999847,
        1,
        8,
        1
      ],
      [
        6,
        216,
        0.01113464255194455,
        0.005934181194513582,
        0.01706882374645814,
        1,
        3,
        1
      ],
      [
        6,
        217,
        0.0003789521565186124,
        0.000313373842439131,
        0.0006923259989577435,
        1,
        6,
        0
      ],
      [
        6,
        218,
        0.0006078227968000257,
        0.0009473751003317962,
        0.001555197897131822,
        1,
        10,
        1
      ],
      [
        6,
        219,
        0.0003769772004168365,
        0.0006221995366916303,
        0.0009991767371084668,
        1,
        2,
        0
      ],
      [
        6,
        220,
        0.0005157766915594847,
        0.0003664473127094693,
        0.000882224004268954,
        1,
        4,
        0
      ],
      [
        6,
        221,
        0.0005063864398665009,
        0.0004357853777577808,
        0.0009421718176242818,
        1,
        5,
        0
      ],
      [
        6,
        222,
        0.0001985656239539778,
        0.0009530591553732848,
        0.001151624779327263,
        1,
        2,
        0
      ],
      [
        6,
        224,
        0.0004040344092230109,
        0.0005517376891203025,
        0.0009557720983433134,
        1,
        3,
        0
      ],
      [
        6,
        225,
        0.0004940218764960567,
        0.0002609263260133151,
        0.0007549482025093718,
        1,
        6,
        0
      ],
      [
        6,
        226,
        0.0001748112038052368,
        0.0005376068698953295,
        0.0007124180737005663,
        1,
        5,
        0
      ],
      [
        6,
        228,
        0.0006152936967624704,
        0.0002153783013499769,
        0.0008306719981124472,
        1,
        8,
        0
      ],
      [
        6,
        229,
        0.0001543326173662914,
        0.002992425674973417,
        0.003146758292339708,
        1,
        8,
        1
      ],
      [
        6,
        230,
        0.0005688138234082923,
        0.000592326834547016,
        0.001161140657955308,
        1,
        3,
        0
      ],
      [
        6,
        231,
        0.000583367884542917,
        0.0002507363682763304,
        0.0008341042528192474,
        1,
        6,
        0
      ],
      [
        6,
        232,
        0.001179864993623337,
        0.0005499080612534204,
        0.001729773054876758,
        1,
        11,
        1
      ],
      [
        6,
        233,
        0.0005317024919006473,
        0.0005986417769793206,
        0.001130344268879968,
        1,
        2,
        0
      ],
      [
        6,
        234,
        0.0006627116201566694,
        0.000467152958941722,
        0.001129864579098391,
        1,
        3,
        0
      ],
      [
        6,
        235,
        0.000223193075475658,
        0.0006049954345864672,
        0.0008281885100621252,
        1,
        3,
        0
      ],
      [
        6,
        237,
        0.0002413969130845319,
        0.000352956829315009,
        0.0005943537423995409,
        1,
        5,
        0
      ],
      [
        6,
        238,
        0.001649172247313364,
        0.0006818775286540374,
        0.002331049775967401,
        1,
        1,
        0
      ],
      [
        6,
        240,
        0.001639448555354843,
        0.0006559418998288032,
        0.002295390455183646,
        1,
        1,
        0
      ],
      [
        6,
        241,
        0.0001983450755250504,
        0.0003424732940036453,
        0.0005408183695286956,
        1,
        7,
        0
      ],
      [
        6,
        242,
        0.0008669446950089138,
        0.0003063863946367881,
        0.001173331089645702,
        1,
        4,
        0
      ],
      [
        6,
        243,
        0.00111493938181504,
        0.00139637786595409,
        0.00251131724776913,
        1,
        8,
        1
      ],
      [
        6,
        244,
        0.0005553265729663942,
        0.0004329841298935357,
        0.00098831070285993,
        1,
        3,
        0
      ],
      [
        6,
        245,
        0.0005094368692703776,
        0.001278097391834369,
        0.001787534261104746,
        1,
        1,
        0
      ],
      [
        6,
        246,
        0.0009371483684995142,
        0.0005081330480435345,
        0.001445281416543049,
        1,
        2,
        0
      ],
      [
        6,
        247,
        0.000396438543426516,
        0.0002645364930997358,
        0.0006609750365262517,
        1,
        6,
        0
      ],
      [
        6,
        248,
        0.01997296907977768,
        0.008977027557532984,
        0.02894999663731067,
        1,
        2,
        1
      ],
      [
        6,
        249,
        0.0002178128388493496,
        0.0005058304702349062,
        0.0007236433090842557,
        1,
        4,
        0
      ],
      [
        6,
        250,
        0.0006808822746086384,
        0.0009804761566266534,
        0.001661358431235292,
        1,
        1,
        0
      ],
      [
        6,
        252,
        0.0007993050996362611,
        0.0006166527292702168,
        0.001415957828906478,
        1,
        2,
        0
      ],
      [
        6,
        253,
        0.0001652730621560165,
        0.0002401099240691313,
        0.0004053829862251477,
        1,
        8,
        0
      ],
      [
        6,
        254,
        0.00007340267083965241,
        0.0008609599298965483,
        0.0009343626007362008,
        1,
        4,
        0
      ],
      [
        6,
        255,
        0.0009210955071342901,
        0.0008891528031308196,
        0.00181024831026511,
        1,
        1,
        0
      ],
      [
        6,
        256,
        0.0004998205586744552,
        0.0005082071936682975,
        0.001008027752342753,
        1,
        3,
        0
      ],
      [
        6,
        257,
        0.00006609305929184026,
        0.0004764714826921931,
        0.0005425645419840334,
        1,
        9,
        0
      ],
      [
        6,
        258,
        0.00003205603864928148,
        0.0007704621369385192,
        0.0008025181755878007,
        1,
        5,
        0
      ],
      [
        6,
        259,
        0.0001782400269214181,
        0.0004697536958384298,
        0.0006479937227598479,
        1,
        7,
        0
      ],
      [
        6,
        260,
        0.0003469181069441682,
        0.000375048638987193,
        0.0007219667459313613,
        1,
        5,
        0
      ],
      [
        6,
        261,
        0.0004775170204672481,
        0.0009492469842668315,
        0.00142676400473408,
        1,
        1,
        0
      ],
      [
        6,
        262,
        0.0002728002508736039,
        0.0005203006967141216,
        0.0007931009475877256,
        1,
        3,
        0
      ],
      [
        6,
        263,
        0.0001620286981583526,
        0.0007814408006525818,
        0.0009434694988109343,
        1,
        3,
        0
      ],
      [
        6,
        264,
        0.0004748595602006261,
        0.0007916026503833066,
        0.001266462210583933,
        1,
        2,
        0
      ],
      [
        6,
        265,
        0.00446829604515368,
        0.004681039577312958,
        0.009149335622466639,
        1,
        4,
        1
      ],
      [
        6,
        266,
        0.0006029506330541553,
        0.0009685220824001774,
        0.001571472715454333,
        1,
        1,
        0
      ],
      [
        6,
        267,
        0.0004537482542272826,
        0.0002758807313271227,
        0.0007296289855544054,
        1,
        7,
        0
      ],
      [
        6,
        268,
        0.0001294570999083962,
        0.0005847401200524631,
        0.0007141972199608594,
        1,
        5,
        0
      ],
      [
        6,
        269,
        0.00005045752327338121,
        0.0007132682094634695,
        0.0007637257327368507,
        1,
        6,
        0
      ],
      [
        6,
        270,
        0.0003497076848202592,
        0.0002151909109083893,
        0.0005648985957286485,
        1,
        9,
        0
      ],
      [
        6,
        271,
        0.0004819886751950261,
        0.000191627036891164,
        0.0006736157120861901,
        1,
        9,
        0
      ],
      [
        6,
        272,
        0.0002827846391083019,
        0.001426438875054568,
        0.00170922351416287,
        1,
        10,
        1
      ],
      [
        6,
        273,
        0.00004150295276565381,
        0.0006908574860146154,
        0.0007323604387802692,
        1,
        4,
        0
      ],
      [
        6,
        274,
        0.0003145660306154668,
        0.0001722322229571364,
        0.0004867982535726031,
        1,
        11,
        0
      ],
      [
        6,
        275,
        0.0004933000407429707,
        0.000209371730449437,
        0.0007026717711924078,
        1,
        7,
        0
      ],
      [
        6,
        276,
        0.0002960783711267278,
        0.001107823800054083,
        0.001403902171180811,
        1,
        2,
        0
      ],
      [
        6,
        278,
        0.0005266664435773595,
        0.0007251655784728186,
        0.001251832022050178,
        1,
        2,
        0
      ],
      [
        6,
        279,
        0.0002910618397282536,
        0.000788105676760696,
        0.001079167516488949,
        1,
        2,
        0
      ],
      [
        6,
        280,
        0.0005455474552834109,
        0.0006475662149855535,
        0.001193113670268964,
        1,
        2,
        0
      ],
      [
        6,
        281,
        0.0005004371960815821,
        0.00134069538264453,
        0.001841132578726112,
        1,
        1,
        0
      ],
      [
        6,
        282,
        0.0004717495857899889,
        0.0002370461269205991,
        0.000708795712710588,
        1,
        8,
        0
      ],
      [
        6,
        284,
        0.003658696434529843,
        0.003185619885268313,
        0.006844316319798156,
        1,
        4,
        1
      ],
      [
        6,
        285,
        0.0008902997554367451,
        0.0007747743161453579,
        0.001665074071582103,
        1,
        2,
        0
      ],
      [
        6,
        286,
        0.0006971702083091958,
        0.0002870535785958226,
        0.0009842237869050184,
        1,
        5,
        0
      ],
      [
        6,
        287,
        0.0004643083040856131,
        0.0002267308763537267,
        0.0006910391804393397,
        1,
        8,
        0
      ],
      [
        6,
        288,
        0.03721884480678311,
        0.03895250006527592,
        0.07617134487205904,
        1,
        1,
        1
      ],
      [
        6,
        289,
        0.001116063336100011,
        0.000318029403069684,
        0.001434092739169695,
        1,
        4,
        0
      ],
      [
        6,
        290,
        0.0005094296184631409,
        0.0005943176628154075,
        0.001103747281278548,
        1,
        3,
        0
      ],
      [
        6,
        291,
        0.0004041794948717047,
        0.0005143655044095895,
        0.0009185449992812942,
        1,
        3,
        0
      ],
      [
        6,
        292,
        0.0003267359586742423,
        0.0003254054593829867,
        0.0006521414180572291,
        1,
        8,
        0
      ],
      [
        6,
        293,
        0.0001812063124587934,
        0.0006815105071438787,
        0.0008627168196026721,
        1,
        4,
        0
      ],
      [
        6,
        294,
        0.0004595645085744954,
        0.0002266779713872193,
        0.0006862424799617147,
        1,
        10,
        0
      ],
      [
        6,
        295,
        0.0007928967110210071,
        0.0009931554073977244,
        0.001786052118418732,
        1,
        1,
        0
      ],
      [
        6,
        296,
        0.0002406232404714674,
        0.0005103916264713293,
        0.0007510148669427966,
        1,
        4,
        0
      ],
      [
        6,
        297,
        0.0000932162875151932,
        0.0003506395954541119,
        0.0004438558829693051,
        1,
        7,
        0
      ],
      [
        6,
        298,
        0.006675701554979551,
        0.0200508889034008,
        0.02672659045838035,
        1,
        2,
        1
      ],
      [
        6,
        299,
        0.0004813005309181623,
        0.0002057740820680361,
        0.0006870746129861985,
        1,
        9,
        0
      ],
      [
        6,
        300,
        0.001049095599091275,
        0.0003569639463227758,
        0.001406059545414051,
        1,
        4,
        0
      ],
      [
        6,
        301,
        0.0001797027256037178,
        0.0003999317258208424,
        0.0005796344514245602,
        1,
        6,
        0
      ],
      [
        6,
        303,
        0.002929291910385851,
        0.003557456711724741,
        0.006486748622110592,
        1,
        5,
        1
      ],
      [
        6,
        304,
        0.0004788239463714252,
        0.0001801990953708227,
        0.0006590230417422479,
        1,
        7,
        0
      ],
      [
        6,
        307,
        0.0006941864299986218,
        0.001383773155392673,
        0.002077959585391295,
        1,
        8,
        1
      ],
      [
        6,
        308,
        0.0000970990162343522,
        0.0005559853256458458,
        0.000653084341880198,
        1,
        4,
        0
      ],
      [
        6,
        309,
        0.0009313101082811612,
        0.000577926030281078,
        0.001509236138562239,
        1,
        2,
        0
      ],
      [
        6,
        310,
        0.0003441212678270406,
        0.0005478142515463372,
        0.0008919355193733778,
        1,
        4,
        0
      ],
      [
        6,
        311,
        0.00568420339959053,
        0.006566427218662275,
        0.01225063061825281,
        1,
        3,
        1
      ],
      [
        6,
        312,
        0.0003435166979908349,
        0.000810657430838245,
        0.00115417412882908,
        1,
        2,
        0
      ],
      [
        6,
        313,
        0.00003926695398089918,
        0.0004237134099682955,
        0.0004629803639491947,
        1,
        7,
        0
      ],
      [
        6,
        314,
        0.00001171693270594735,
        0.001237716940308376,
        0.001249433873014324,
        1,
        4,
        0
      ],
      [
        6,
        315,
        0.001211609993107763,
        0.0008105087067293241,
        0.002022118699837087,
        1,
        1,
        0
      ],
      [
        6,
        316,
        0.001286302209297254,
        0.000846506214891876,
        0.00213280842418913,
        1,
        1,
        0
      ],
      [
        6,
        317,
        0.003960414707438699,
        0.008652159264465482,
        0.01261257397190418,
        1,
        3,
        1
      ],
      [
        6,
        318,
        0.0009149641990056732,
        0.0004075586551900597,
        0.001322522854195733,
        1,
        12,
        1
      ],
      [
        6,
        320,
        0.00009461592713461737,
        0.0003749260339194234,
        0.0004695419610540408,
        1,
        8,
        0
      ],
      [
        6,
        321,
        0.001902756625768524,
        0.005893829973794638,
        0.007796586599563162,
        1,
        4,
        1
      ],
      [
        6,
        322,
        0.0003202992544018264,
        0.0002261066507550709,
        0.0005464059051568974,
        1,
        10,
        0
      ],
      [
        6,
        323,
        0.0001049079477246132,
        0.000423218934357503,
        0.0005281268820821163,
        1,
        6,
        0
      ],
      [
        6,
        325,
        0.000240061000493827,
        0.000272832815699888,
        0.000512893816193715,
        1,
        7,
        0
      ],
      [
        6,
        326,
        0.0007279940525562897,
        0.00116051518095735,
        0.00188850923351364,
        1,
        9,
        1
      ],
      [
        6,
        328,
        0.001134695522312933,
        0.0007892559252853896,
        0.001923951447598322,
        1,
        1,
        0
      ],
      [
        6,
        329,
        0.00007571229226698211,
        0.0009088030328123616,
        0.0009845153250793437,
        1,
        3,
        0
      ],
      [
        6,
        330,
        0.0005932555191542493,
        0.0004689439044840548,
        0.001062199423638304,
        1,
        3,
        0
      ],
      [
        6,
        332,
        0.0006981312318963352,
        0.0005253529514806163,
        0.001223484183376952,
        1,
        3,
        0
      ],
      [
        6,
        333,
        0.0006001438356538822,
        0.000272071836716059,
        0.0008722156723699412,
        1,
        7,
        0
      ],
      [
        6,
        334,
        0.00002408674637583258,
        0.0006438960907752098,
        0.0006679828371510423,
        1,
        7,
        0
      ],
      [
        6,
        336,
        0.000234054587900788,
        0.0005548374733869769,
        0.0007888920612877649,
        1,
        4,
        0
      ],
      [
        6,
        337,
        0.0004897521119667691,
        0.0002199391044162721,
        0.0007096912163830412,
        1,
        7,
        0
      ],
      [
        6,
        338,
        0.0004877110603012146,
        0.0007920345179540916,
        0.001279745578255306,
        1,
        2,
        0
      ],
      [
        6,
        339,
        0.0009297144536047658,
        0.001306698305557568,
        0.002236412759162334,
        1,
        8,
        1
      ],
      [
        6,
        340,
        0.0001272327308889378,
        0.000742327686627968,
        0.0008695604175169058,
        1,
        3,
        0
      ],
      [
        6,
        341,
        0.0003309098137338912,
        0.0002458953769653375,
        0.0005768051906992287,
        1,
        7,
        0
      ],
      [
        6,
        342,
        0.001054395996603243,
        0.000706272061505591,
        0.001760668058108834,
        1,
        11,
        1
      ],
      [
        6,
        344,
        0.0005928139733421358,
        0.0003514736881227257,
        0.0009442876614648615,
        1,
        4,
        0
      ],
      [
        6,
        345,
        0.0002039010068893334,
        0.0004956962123497285,
        0.0006995972192390618,
        1,
        6,
        0
      ],
      [
        6,
        346,
        0.0002851394325482801,
        0.0009759668741708441,
        0.001261106306719124,
        1,
        2,
        0
      ],
      [
        6,
        347,
        0.001130813082420945,
        0.000405001010279265,
        0.00153581409270021,
        1,
        3,
        0
      ],
      [
        6,
        348,
        0.000840823142455979,
        0.0005224001705542124,
        0.001363223313010191,
        1,
        2,
        0
      ],
      [
        6,
        350,
        0.0001193229861995441,
        0.0005712907958370069,
        0.0006906137820365509,
        1,
        5,
        0
      ],
      [
        6,
        351,
        0.0007372912464449706,
        0.003851591223095275,
        0.004588882469540246,
        1,
        6,
        1
      ],
      [
        6,
        352,
        0.001060857130998518,
        0.000791181740152421,
        0.001852038871150939,
        1,
        1,
        0
      ],
      [
        6,
        353,
        0.01464204411199097,
        0.01151576178299963,
        0.02615780589499059,
        1,
        2,
        1
      ],
      [
        6,
        354,
        0.0004199791408725767,
        0.001658151372423291,
        0.002078130513295868,
        1,
        9,
        1
      ],
      [
        6,
        356,
        0.0009998034728478744,
        0.000835869950701384,
        0.001835673423549259,
        1,
        1,
        0
      ],
      [
        6,
        357,
        0.00004659685612351985,
        0.0005179574606320332,
        0.000564554316755553,
        1,
        7,
        0
      ],
      [
        6,
        358,
        0.00005682346156636315,
        0.007356972276545665,
        0.007413795738112028,
        1,
        5,
        1
      ],
      [
        6,
        359,
        0.0006403233788670358,
        0.0005158255247768543,
        0.00115614890364389,
        1,
        3,
        0
      ],
      [
        6,
        360,
        0.0004754404923683601,
        0.0003817297561569037,
        0.0008571702485252638,
        1,
        4,
        0
      ],
      [
        6,
        361,
        0.000006475143711351993,
        0.0008680412887531115,
        0.0008745164324644635,
        1,
        7,
        0
      ],
      [
        6,
        363,
        0.0004328700311099604,
        0.0003207346453418514,
        0.0007536046764518118,
        1,
        4,
        0
      ],
      [
        6,
        364,
        0.0002151591106648769,
        0.0004875269425546742,
        0.000702686053219551,
        1,
        5,
        0
      ],
      [
        6,
        365,
        0.0001403348087002884,
        0.0005001815735952307,
        0.0006405163822955191,
        1,
        5,
        0
      ],
      [
        6,
        366,
        0.0003934289650764441,
        0.001117873432826759,
        0.001511302397903203,
        1,
        10,
        1
      ],
      [
        6,
        368,
        0.003469343104059311,
        0.004819588979312832,
        0.008288932083372143,
        1,
        4,
        1
      ],
      [
        6,
        369,
        0.0005906002555672115,
        0.0002279718342984339,
        0.0008185720898656455,
        1,
        7,
        0
      ],
      [
        6,
        370,
        0.001340635847281432,
        0.0004571217319249607,
        0.001797757579206393,
        1,
        2,
        0
      ],
      [
        6,
        371,
        0.0004134717158475205,
        0.0003002682823584642,
        0.0007137399982059848,
        1,
        5,
        0
      ],
      [
        6,
        372,
        0.00003536312046067372,
        0.0009073253387216832,
        0.000942688459182357,
        1,
        3,
        0
      ],
      [
        6,
        373,
        0.0009863339273592819,
        0.0004364880890532145,
        0.001422822016412496,
        1,
        3,
        0
      ],
      [
        6,
        374,
        0.000209028846073274,
        0.0005055673054134916,
        0.0007145961514867656,
        1,
        4,
        0
      ],
      [
        6,
        375,
        0.0001649404000421751,
        0.0002637578807510805,
        0.0004286982807932555,
        1,
        9,
        0
      ],
      [
        6,
        376,
        0.0005267848456136829,
        0.0003141142709662712,
        0.000840899116579954,
        1,
        5,
        0
      ],
      [
        6,
        377,
        0.01566805554896719,
        0.01259622032811092,
        0.02826427587707812,
        1,
        2,
        1
      ],
      [
        6,
        378,
        0.0002315889658656648,
        0.0005114915486728902,
        0.000743080514538555,
        1,
        4,
        0
      ],
      [
        6,
        380,
        0.006338963491256108,
        0.007541268561348687,
        0.01388023205260479,
        1,
        3,
        1
      ],
      [
        6,
        381,
        0.0008033652998311439,
        0.000900821880511441,
        0.001704187180342585,
        1,
        1,
        0
      ],
      [
        6,
        382,
        0.0003391572223195701,
        0.0005550411346546857,
        0.0008941983569742558,
        1,
        3,
        0
      ],
      [
        6,
        383,
        0.001389822065955895,
        0.001524017660384671,
        0.002913839726340565,
        1,
        7,
        1
      ],
      [
        6,
        384,
        0.0004334667254476891,
        0.0003665743207708186,
        0.0008000410462185078,
        1,
        4,
        0
      ],
      [
        6,
        385,
        0.0004588610998332858,
        0.00030406721868456,
        0.0007629283185178458,
        1,
        4,
        0
      ],
      [
        6,
        386,
        0.0005629712127180065,
        0.000722001630484947,
        0.001284972843202954,
        1,
        2,
        0
      ],
      [
        6,
        387,
        0.0001551150790440338,
        0.0005387831185700779,
        0.0006938981976141118,
        1,
        4,
        0
      ],
      [
        6,
        388,
        0.0001861052703268321,
        0.00026344299313613,
        0.0004495482634629621,
        1,
        7,
        0
      ],
      [
        6,
        389,
        0.002696451715853033,
        0.002526420419358344,
        0.005222872135211377,
        1,
        5,
        1
      ],
      [
        6,
        390,
        0.0005493310700558319,
        0.0008181590283434429,
        0.001367490098399275,
        1,
        2,
        0
      ],
      [
        6,
        392,
        0.0003457917212283256,
        0.0004249204094604269,
        0.0007707121306887526,
        1,
        5,
        0
      ],
      [
        6,
        393,
        0.0007371157384779352,
        0.0007543708386214025,
        0.001491486577099338,
        1,
        2,
        0
      ],
      [
        6,
        394,
        0.0002354939209175536,
        0.0003915685925359244,
        0.0006270625134534779,
        1,
        6,
        0
      ],
      [
        6,
        395,
        0.000385901196816489,
        0.0004669293014526895,
        0.0008528304982691785,
        1,
        3,
        0
      ],
      [
        6,
        396,
        0.000383138469874073,
        0.0003210274414853673,
        0.0007041659113594403,
        1,
        7,
        0
      ],
      [
        6,
        397,
        0.000725476955110645,
        0.0004352915010645554,
        0.0011607684561752,
        1,
        14,
        1
      ],
      [
        6,
        399,
        0.0004718223215492872,
        0.0008409873656972923,
        0.001312809687246579,
        1,
        2,
        0
      ],
      [
        6,
        400,
        0.0003379889482236052,
        0.00036585188223862,
        0.0007038408304622252,
        1,
        6,
        0
      ],
      [
        6,
        401,
        0.0008877782298780733,
        0.0008077583380742779,
        0.001695536567952351,
        1,
        1,
        0
      ],
      [
        6,
        402,
        0.002574314852904027,
        0.002748911792514579,
        0.005323226645418606,
        1,
        5,
        1
      ],
      [
        6,
        403,
        0.008855509900659322,
        0.005572678936123367,
        0.01442818883678269,
        1,
        3,
        1
      ],
      [
        6,
        404,
        0.0005865205263542351,
        0.001077767968143213,
        0.001664288494497448,
        1,
        1,
        0
      ],
      [
        6,
        405,
        0.0002476674535659071,
        0.0003844106557553121,
        0.0006320781093212192,
        1,
        6,
        0
      ],
      [
        6,
        406,
        0.00001618581859876592,
        0.0006081295669846581,
        0.0006243153855834241,
        1,
        8,
        0
      ],
      [
        6,
        407,
        0.0005766408108265041,
        0.000416645380984196,
        0.0009932861918107,
        1,
        4,
        0
      ],
      [
        6,
        408,
        0.000240193621214473,
        0.0002983224872493128,
        0.0005385161084637858,
        1,
        5,
        0
      ],
      [
        6,
        409,
        0.00005304603784605784,
        0.0008712530900592567,
        0.0009242991279053145,
        1,
        4,
        0
      ],
      [
        6,
        411,
        0.005869790562742483,
        0.00415973487293739,
        0.01002952543567987,
        1,
        4,
        1
      ],
      [
        6,
        412,
        0.0001092796105319276,
        0.0005267850855955156,
        0.0006360646961274431,
        1,
        7,
        0
      ],
      [
        6,
        413,
        0.0005332276927654746,
        0.0006290860287425008,
        0.001162313721507975,
        1,
        3,
        0
      ],
      [
        6,
        415,
        0.0004197896447249628,
        0.0003062754149156476,
        0.0007260650596406105,
        1,
        6,
        0
      ],
      [
        6,
        416,
        0.0001155834931638384,
        0.0006218853534402344,
        0.0007374688466040729,
        1,
        3,
        0
      ],
      [
        6,
        417,
        0.0007025407660250232,
        0.001392474687931707,
        0.002095015453956731,
        1,
        1,
        0
      ],
      [
        6,
        418,
        0.0001807849672246871,
        0.0009593452597332843,
        0.001140130226957971,
        1,
        2,
        0
      ],
      [
        6,
        419,
        0.0001784958101289458,
        0.0002840563976106661,
        0.0004625522077396118,
        1,
        9,
        0
      ],
      [
        6,
        420,
        0.00007829090543249399,
        0.001297229173012688,
        0.001375520078445182,
        1,
        2,
        0
      ],
      [
        6,
        421,
        0.00050107464843977,
        0.0005903518778943108,
        0.001091426526334081,
        1,
        2,
        0
      ],
      [
        6,
        422,
        0.00003228726455147545,
        0.0007694507535516892,
        0.0008017380181031647,
        1,
        5,
        0
      ],
      [
        6,
        423,
        0.0003525269272332651,
        0.0004523197997964001,
        0.0008048467270296651,
        1,
        3,
        0
      ],
      [
        6,
        425,
        0.0008843354834639912,
        0.0005439466326852053,
        0.001428282116149196,
        1,
        2,
        0
      ],
      [
        6,
        426,
        0.0002941012160121305,
        0.000462252900928033,
        0.0007563541169401636,
        1,
        4,
        0
      ],
      [
        6,
        427,
        0.001767565488421388,
        0.003250741520903104,
        0.005018307009324492,
        1,
        5,
        1
      ],
      [
        6,
        428,
        0.0002994494520052367,
        0.0005880954290876406,
        0.0008875448810928774,
        1,
        3,
        0
      ],
      [
        6,
        429,
        0.001455440593726607,
        0.0003816596353452156,
        0.001837100229071822,
        1,
        3,
        0
      ],
      [
        6,
        430,
        0.0004792503912880268,
        0.0002024684970255233,
        0.0006817188883135502,
        1,
        7,
        0
      ],
      [
        6,
        431,
        0.0002135551060260539,
        0.0005041615618334586,
        0.0007177166678595125,
        1,
        4,
        0
      ],
      [
        6,
        432,
        0.0006460269018323011,
        0.0003509829891706252,
        0.0009970098910029263,
        1,
        4,
        0
      ],
      [
        6,
        433,
        0.001870012711575268,
        0.003193410656186006,
        0.005063423367761275,
        1,
        5,
        1
      ],
      [
        6,
        434,
        0.0000610680776384388,
        0.0004010054703773195,
        0.0004620735480157583,
        1,
        6,
        0
      ],
      [
        6,
        436,
        0.0009355047603700135,
        0.0002308834101901934,
        0.001166388170560207,
        1,
        7,
        0
      ],
      [
        6,
        437,
        0.000105028676611863,
        0.0006971261536771215,
        0.0008021548302889846,
        1,
        5,
        0
      ],
      [
        6,
        438,
        0.0004850714306448598,
        0.0007949736733666238,
        0.001280045104011484,
        1,
        2,
        0
      ],
      [
        6,
        439,
        0.0003283610168628343,
        0.0007056954086190709,
        0.001034056425481905,
        1,
        2,
        0
      ],
      [
        6,
        440,
        0.0007392754864671414,
        0.0004020365964753113,
        0.001141312082942453,
        1,
        4,
        0
      ],
      [
        6,
        441,
        0.0005568009677442277,
        0.001518952305092047,
        0.002075753272836275,
        1,
        8,
        1
      ],
      [
        6,
        444,
        0.0003774898859041262,
        0.0006311095257517281,
        0.001008599411655854,
        1,
        2,
        0
      ],
      [
        6,
        446,
        0.003814450171815803,
        0.002488534113058976,
        0.006302984284874778,
        1,
        5,
        1
      ],
      [
        6,
        447,
        0.0005913123280278926,
        0.0001741051770338996,
        0.0007654175050617922,
        1,
        9,
        0
      ],
      [
        6,
        448,
        0.0002963614198267122,
        0.0007999017483814431,
        0.001096263168208155,
        1,
        2,
        0
      ],
      [
        6,
        449,
        0.0007718263727146444,
        0.0007823159075403398,
        0.001554142280254984,
        1,
        2,
        0
      ],
      [
        6,
        451,
        0.004046672584358157,
        0.003375309083763574,
        0.007421981668121731,
        1,
        4,
        1
      ],
      [
        6,
        452,
        0.0002175296219730067,
        0.000322991706337865,
        0.0005405213283108717,
        1,
        6,
        0
      ],
      [
        6,
        453,
        0.0001353159958809693,
        0.000651179357698706,
        0.0007864953535796753,
        1,
        4,
        0
      ],
      [
        6,
        454,
        0.0003600376597556406,
        0.0004305878496648659,
        0.0007906255094205065,
        1,
        4,
        0
      ],
      [
        6,
        455,
        0.0002054790965772386,
        0.0009212600528208444,
        0.001126739149398083,
        1,
        2,
        0
      ],
      [
        6,
        456,
        0.0005774090490230329,
        0.0008855464354975436,
        0.001462955484520577,
        1,
        10,
        1
      ],
      [
        6,
        457,
        0.0001558440588860991,
        0.0003737296753870131,
        0.0005295737342731122,
        1,
        8,
        0
      ],
      [
        6,
        458,
        0.000846001573534674,
        0.000485915682372613,
        0.001331917255907287,
        1,
        2,
        0
      ],
      [
        6,
        459,
        0.0005848446846299353,
        0.0002535893266070945,
        0.0008384340112370299,
        1,
        7,
        0
      ],
      [
        6,
        460,
        0.0002778915814629039,
        0.001401483627854848,
        0.001679375209317752,
        1,
        1,
        0
      ],
      [
        6,
        461,
        0.001179864863857235,
        0.0008404957108119313,
        0.002020360574669166,
        1,
        1,
        0
      ],
      [
        6,
        462,
        0.0004533194796152398,
        0.0003609866279750368,
        0.0008143061075902765,
        1,
        4,
        0
      ],
      [
        6,
        463,
        0.001681042439646254,
        0.005516069397648011,
        0.007197111837294265,
        1,
        4,
        1
      ],
      [
        6,
        464,
        0.0007249776239926564,
        0.002887101520805112,
        0.003612079144797768,
        1,
        6,
        1
      ],
      [
        6,
        465,
        0.0002001164929269222,
        0.0002990989424542935,
        0.0004992154353812156,
        1,
        7,
        0
      ],
      [
        6,
        466,
        0.0006474209586072112,
        0.001533859037092302,
        0.002181279995699513,
        1,
        9,
        1
      ],
      [
        6,
        467,
        0.001467978068431239,
        0.003067639409651942,
        0.00453561747808318,
        1,
        5,
        1
      ],
      [
        6,
        468,
        0.0007157139776843976,
        0.000991173130371951,
        0.001706887108056349,
        1,
        1,
        0
      ],
      [
        6,
        469,
        0.001258056071799463,
        0.0008844298050356298,
        0.002142485876835093,
        1,
        1,
        0
      ],
      [
        6,
        470,
        0.0003063277252106128,
        0.0004954262240253719,
        0.0008017539492359846,
        1,
        4,
        0
      ],
      [
        6,
        471,
        0.0003617711527466497,
        0.0002974407038520515,
        0.0006592118565987011,
        1,
        7,
        0
      ],
      [
        6,
        473,
        0.00003174738016271808,
        0.001625221127540523,
        0.001656968507703241,
        1,
        2,
        0
      ],
      [
        6,
        474,
        0.0001039996638308716,
        0.0006178771473498691,
        0.0007218768111807407,
        1,
        4,
        0
      ],
      [
        6,
        475,
        0.0007940986435494706,
        0.0003616718041824326,
        0.001155770447731903,
        1,
        4,
        0
      ],
      [
        6,
        476,
        0.0002100761369713078,
        0.0005763040131351701,
        0.0007863801501064779,
        1,
        4,
        0
      ],
      [
        6,
        478,
        0.001504758972208883,
        0.001399868417607696,
        0.002904627389816579,
        1,
        8,
        1
      ],
      [
        6,
        479,
        0.0017121992990017,
        0.0008038089202591671,
        0.002516008219260867,
        1,
        1,
        0
      ],
      [
        6,
        480,
        0.0002209375309194532,
        0.0003306609661401924,
        0.0005515984970596455,
        1,
        8,
        0
      ],
      [
        6,
        482,
        0.000772308119419872,
        0.0002326627913710101,
        0.001004970910790882,
        1,
        6,
        0
      ],
      [
        6,
        483,
        0.0001155880727694017,
        0.0009415653896968065,
        0.001057153462466208,
        1,
        3,
        0
      ],
      [
        6,
        484,
        0.0002839115898883462,
        0.0004115566178633246,
        0.0006954682077516708,
        1,
        5,
        0
      ],
      [
        6,
        486,
        0.0007907612827038716,
        0.0007703863730534534,
        0.001561147655757325,
        1,
        11,
        1
      ],
      [
        6,
        488,
        0.0001182329079423039,
        0.0004604766610277116,
        0.0005787095689700155,
        1,
        7,
        0
      ],
      [
        6,
        489,
        0.0002779995830017085,
        0.0003601566407158655,
        0.0006381562237175741,
        1,
        5,
        0
      ],
      [
        6,
        491,
        0.00007097116870285864,
        0.0007011722056921446,
        0.0007721433743950033,
        1,
        4,
        0
      ],
      [
        6,
        492,
        0.0003829834992779457,
        0.0002003622081163914,
        0.0005833457073943371,
        1,
        11,
        0
      ],
      [
        6,
        493,
        0.0001340742335936106,
        0.0003595471390938986,
        0.0004936213726875092,
        1,
        6,
        0
      ],
      [
        6,
        494,
        0.0006739795676984946,
        0.0003048659570002492,
        0.0009788455246987438,
        1,
        4,
        0
      ],
      [
        6,
        495,
        0.0003519440851741589,
        0.0002600238264310475,
        0.0006119679116052064,
        1,
        7,
        0
      ],
      [
        6,
        496,
        0.0002565816407643243,
        0.0008757706637385732,
        0.001132352304502897,
        1,
        2,
        0
      ],
      [
        6,
        497,
        0.0004331816347683988,
        0.000210901446132606,
        0.0006440830809010048,
        1,
        7,
        0
      ],
      [
        6,
        498,
        0.0001478800650966648,
        0.001035857698100511,
        0.001183737763197176,
        1,
        2,
        0
      ],
      [
        6,
        499,
        0.00001353952970888645,
        0.001367276998860985,
        0.001380816528569871,
        1,
        3,
        0
      ],
      [
        6,
        500,
        0.0003516802240962629,
        0.001543529144081609,
        0.001895209368177872,
        1,
        9,
        1
      ],
      [
        6,
        501,
        0.000143278889970627,
        0.0005872641074737537,
        0.0007305429974443807,
        1,
        6,
        0
      ],
      [
        6,
        502,
        0.000743342890686582,
        0.0007963835743374755,
        0.001539726465024057,
        1,
        1,
        0
      ],
      [
        6,
        503,
        0.0009844012374229574,
        0.001334941779967432,
        0.00231934301739039,
        1,
        8,
        1
      ],
      [
        6,
        504,
        0.0005912593321927446,
        0.0006502451090648302,
        0.001241504441257575,
        1,
        2,
        0
      ],
      [
        6,
        505,
        0.0008546477778639946,
        0.008106248141341041,
        0.008960895919205035,
        1,
        4,
        1
      ],
      [
        6,
        506,
        0.000118889408063811,
        0.0008771522618937276,
        0.0009960416699575387,
        1,
        3,
        0
      ],
      [
        6,
        507,
        0.0002135150514087032,
        0.0003247954847375869,
        0.0005383105361462902,
        1,
        11,
        0
      ],
      [
        6,
        508,
        0.0004725864483002228,
        0.001033353098216387,
        0.00150593954651661,
        1,
        1,
        0
      ],
      [
        6,
        509,
        0.0002122524302722161,
        0.0003574238210485598,
        0.0005696762513207759,
        1,
        6,
        0
      ],
      [
        6,
        510,
        0.000199487437533849,
        0.0003099373044196155,
        0.0005094247419534645,
        1,
        7,
        0
      ],
      [
        6,
        511,
        0.0001064455118889703,
        0.0004050527992161986,
        0.0005114983111051688,
        1,
        9,
        0
      ],
      [
        6,
        512,
        0.0005618336819641327,
        0.0004541624247828596,
        0.001015996106746992,
        1,
        3,
        0
      ],
      [
        6,
        513,
        0.0008673762787622071,
        0.0003722955847326222,
        0.001239671863494829,
        1,
        3,
        0
      ],
      [
        6,
        514,
        0.0002248426110562065,
        0.0003841046311226768,
        0.0006089472421788833,
        1,
        5,
        0
      ],
      [
        6,
        515,
        0.001128110978463657,
        0.002642005015670107,
        0.003770115994133765,
        1,
        6,
        1
      ],
      [
        6,
        516,
        0.0002511982799260923,
        0.001323314195719241,
        0.001574512475645334,
        1,
        1,
        0
      ],
      [
        6,
        517,
        0.0008753634885524882,
        0.0009327627698166388,
        0.001808126258369127,
        1,
        1,
        0
      ],
      [
        6,
        518,
        0.0001750230166825648,
        0.0003814621383305724,
        0.0005564851550131372,
        1,
        7,
        0
      ],
      [
        6,
        519,
        0.0006347173456952366,
        0.000750833393352304,
        0.001385550739047541,
        1,
        2,
        0
      ],
      [
        6,
        520,
        0.0002888140116757822,
        0.0004800418909069243,
        0.0007688559025827064,
        1,
        4,
        0
      ],
      [
        6,
        521,
        0.0003883289216476875,
        0.0003394256079498015,
        0.000727754529597489,
        1,
        6,
        0
      ],
      [
        6,
        522,
        0.0008412094761736739,
        0.001026811917739077,
        0.001868021393912751,
        1,
        1,
        0
      ],
      [
        6,
        523,
        0.0003780676813199662,
        0.0002664235694087272,
        0.0006444912507286934,
        1,
        5,
        0
      ],
      [
        6,
        524,
        0.001194002470967464,
        0.0004404086697774381,
        0.001634411140744902,
        1,
        2,
        0
      ],
      [
        6,
        525,
        0.0008597160656962194,
        0.001026483837366632,
        0.001886199903062851,
        1,
        1,
        0
      ],
      [
        6,
        526,
        0.0002795138265528222,
        0.0005502763525507167,
        0.000829790179103539,
        1,
        4,
        0
      ],
      [
        6,
        527,
        0.0008633536776319808,
        0.0004011025881973311,
        0.001264456265829312,
        1,
        3,
        0
      ],
      [
        6,
        528,
        0.0003981812781772358,
        0.0002954300976081008,
        0.0006936113757853366,
        1,
        5,
        0
      ],
      [
        6,
        529,
        0.001497682274000769,
        0.0005545012096882507,
        0.00205218348368902,
        1,
        10,
        1
      ],
      [
        6,
        530,
        0.00194348792410028,
        0.00248045921840031,
        0.00442394714250059,
        1,
        6,
        1
      ],
      [
        6,
        531,
        0.0002352740805991405,
        0.0002505773137137104,
        0.000485851394312851,
        1,
        8,
        0
      ],
      [
        6,
        532,
        0.0001546729560217857,
        0.0006970889416377026,
        0.0008517618976594883,
        1,
        3,
        0
      ],
      [
        6,
        533,
        0.0002106315476653229,
        0.0007441582044641396,
        0.0009547897521294625,
        1,
        3,
        0
      ],
      [
        6,
        534,
        0.0009809755958616031,
        0.000864933949266873,
        0.001845909545128476,
        1,
        1,
        0
      ],
      [
        6,
        535,
        0.001231571829421746,
        0.0004335578554410269,
        0.001665129684862773,
        1,
        2,
        0
      ],
      [
        6,
        536,
        0.0002877261634473067,
        0.000239464034132968,
        0.0005271901975802747,
        1,
        11,
        0
      ],
      [
        6,
        537,
        0.0002623368798619774,
        0.0003454015447771319,
        0.0006077384246391093,
        1,
        9,
        0
      ],
      [
        6,
        538,
        0.0001782156173168275,
        0.0005465503570000458,
        0.0007247659743168733,
        1,
        5,
        0
      ],
      [
        6,
        539,
        0.0002142301412365956,
        0.0007793582754591205,
        0.000993588416695716,
        1,
        2,
        0
      ],
      [
        6,
        541,
        0.001185543949169812,
        0.001007529111897685,
        0.002193073061067497,
        1,
        1,
        0
      ],
      [
        6,
        542,
        0.00007961227916995721,
        0.0009765331125481282,
        0.001056145391718085,
        1,
        3,
        0
      ],
      [
        6,
        543,
        0.0001108329545318981,
        0.0003517187381323203,
        0.0004625516926642184,
        1,
        9,
        0
      ],
      [
        6,
        544,
        0.001172662762148157,
        0.0003566887728143591,
        0.001529351534962516,
        1,
        3,
        0
      ],
      [
        6,
        546,
        0.00009418284441054019,
        0.0003271399261992225,
        0.0004213227706097627,
        1,
        7,
        0
      ],
      [
        6,
        547,
        0.03501937163768746,
        0.03614897767909192,
        0.07116834931677937,
        1,
        1,
        1
      ],
      [
        6,
        548,
        0.0008214245269087305,
        0.000645072684075208,
        0.001466497210983938,
        1,
        2,
        0
      ],
      [
        6,
        549,
        0.0002654054826837047,
        0.0003818422704988712,
        0.0006472477531825759,
        1,
        4,
        0
      ],
      [
        6,
        550,
        0.001287000743753316,
        0.0008722463145331271,
        0.002159247058286444,
        1,
        10,
        1
      ],
      [
        6,
        551,
        0.0004491236481228968,
        0.0006529358985024559,
        0.001102059546625353,
        1,
        2,
        0
      ],
      [
        6,
        554,
        0.0009092415120466003,
        0.0009559968201606364,
        0.001865238332207237,
        1,
        1,
        0
      ],
      [
        6,
        558,
        0.0006364919210996707,
        0.001076892505208069,
        0.001713384426307739,
        1,
        1,
        0
      ],
      [
        6,
        560,
        0.001190245489028371,
        0.0007391153525149491,
        0.00192936084154332,
        1,
        1,
        0
      ],
      [
        6,
        562,
        0.00009033829824529219,
        0.0005381447608693257,
        0.0006284830591146179,
        1,
        6,
        0
      ],
      [
        6,
        563,
        0.0000433951230836814,
        0.0004346459429589532,
        0.0004780410660426346,
        1,
        11,
        0
      ],
      [
        6,
        564,
        0.0001643059383668921,
        0.0002857974728299751,
        0.0004501034111968672,
        1,
        9,
        0
      ],
      [
        6,
        565,
        0.0002586857762629256,
        0.0002717106923938131,
        0.0005303964686567387,
        1,
        10,
        0
      ],
      [
        6,
        566,
        0.0007480021626452946,
        0.0002288416959283388,
        0.0009768438585736334,
        1,
        6,
        0
      ],
      [
        6,
        567,
        0.0004764953645835515,
        0.00027507128337725,
        0.0007515666479608015,
        1,
        7,
        0
      ],
      [
        6,
        569,
        0.001351995057847021,
        0.00097294122241711,
        0.002324936280264131,
        1,
        1,
        0
      ],
      [
        6,
        570,
        0.0005495118112700723,
        0.0002317522439759594,
        0.0007812640552460318,
        1,
        9,
        0
      ],
      [
        6,
        571,
        0.0008287175789026792,
        0.0005072124304266974,
        0.001335930009329377,
        1,
        2,
        0
      ],
      [
        6,
        572,
        0.001108419473921308,
        0.0008407647325162155,
        0.001949184206437523,
        1,
        1,
        0
      ],
      [
        6,
        573,
        0.00001933322647613862,
        0.001232650231885275,
        0.001251983458361413,
        1,
        3,
        0
      ],
      [
        6,
        575,
        0.0005825412573449947,
        0.0004269391995036471,
        0.001009480456848642,
        1,
        3,
        0
      ],
      [
        6,
        577,
        0.0001516557411056403,
        0.001020705397284313,
        0.001172361138389953,
        1,
        2,
        0
      ],
      [
        6,
        582,
        0.0005860414922360183,
        0.0006036936754208865,
        0.001189735167656905,
        1,
        2,
        0
      ],
      [
        6,
        585,
        0.00002776790202465029,
        0.0006690461793957535,
        0.0006968140814204039,
        1,
        7,
        0
      ],
      [
        6,
        588,
        0.0002966778511958157,
        0.0004283053002272502,
        0.0007249831514230659,
        1,
        6,
        0
      ],
      [
        6,
        589,
        0.0002849538353534236,
        0.000720034894551136,
        0.00100498872990456,
        1,
        2,
        0
      ],
      [
        6,
        591,
        0.00006274051850393973,
        0.0005901850767875452,
        0.0006529255952914849,
        1,
        6,
        0
      ],
      [
        6,
        595,
        0.0009007813583286418,
        0.001027826751779236,
        0.001928608110107878,
        1,
        1,
        0
      ],
      [
        6,
        596,
        0.0001110514660815176,
        0.0004324702339404456,
        0.0005435217000219632,
        1,
        6,
        0
      ],
      [
        6,
        597,
        0.000284625122116434,
        0.0003023568976047055,
        0.0005869820197211395,
        1,
        7,
        0
      ],
      [
        6,
        599,
        0.0002252366515554038,
        0.0004664540368153473,
        0.000691690688370751,
        1,
        4,
        0
      ],
      [
        6,
        600,
        0.0001617531434191696,
        0.0002403317760851693,
        0.0004020849195043389,
        1,
        8,
        0
      ],
      [
        6,
        601,
        0.0003073456255674965,
        0.0003834238924650927,
        0.0006907695180325892,
        1,
        6,
        0
      ],
      [
        6,
        602,
        0.00003767165706407802,
        0.0003850630042791266,
        0.0004227346613432046,
        1,
        8,
        0
      ],
      [
        6,
        603,
        0.0002869777435320698,
        0.0001917202384786459,
        0.0004786979820107157,
        1,
        9,
        0
      ],
      [
        6,
        604,
        0.001170637922627916,
        0.0004523616246016512,
        0.001622999547229567,
        1,
        2,
        0
      ],
      [
        6,
        605,
        0.00007977624771268572,
        0.0004163114156441952,
        0.0004960876633568809,
        1,
        9,
        0
      ],
      [
        6,
        606,
        0.00004241080585435073,
        0.0004926230882113146,
        0.0005350338940656653,
        1,
        9,
        0
      ],
      [
        6,
        607,
        0.001674478200367051,
        0.0008901420387147162,
        0.002564620239081767,
        1,
        1,
        0
      ],
      [
        6,
        608,
        0.0002408104834238415,
        0.0007584987090301819,
        0.0009993091924540235,
        1,
        11,
        1
      ],
      [
        6,
        609,
        0.002740906138980578,
        0.005682020529312385,
        0.008422926668292963,
        1,
        4,
        1
      ],
      [
        6,
        610,
        0.0003611643903845244,
        0.001016078440780233,
        0.001377242831164757,
        1,
        1,
        0
      ],
      [
        6,
        611,
        0.0005407037912348662,
        0.0004832858818328971,
        0.001023989673067763,
        1,
        2,
        0
      ],
      [
        6,
        614,
        0.0003397734737395687,
        0.0004192614074340681,
        0.0007590348811736367,
        1,
        4,
        0
      ],
      [
        6,
        619,
        0.000444262739234222,
        0.0005716896852214729,
        0.001015952424455695,
        1,
        14,
        1
      ],
      [
        6,
        620,
        0.0001740468533459214,
        0.000981870273400777,
        0.001155917126746698,
        1,
        13,
        1
      ],
      [
        6,
        621,
        0.0009058964954058267,
        0.001079480751898905,
        0.001985377247304732,
        1,
        1,
        0
      ],
      [
        6,
        622,
        0.0003122571965927533,
        0.0003101604854942317,
        0.0006224176820869851,
        1,
        6,
        0
      ],
      [
        6,
        623,
        0.000006838722428031809,
        0.001341196403907715,
        0.001348035126335746,
        1,
        4,
        0
      ],
      [
        6,
        624,
        0.001236649776569766,
        0.0007915829012374151,
        0.002028232677807182,
        1,
        1,
        0
      ],
      [
        6,
        625,
        0.00008224188529274642,
        0.0004466949222730353,
        0.0005289368075657817,
        1,
        7,
        0
      ],
      [
        6,
        626,
        0.0003353206323770261,
        0.0002747607517758161,
        0.0006100813841528422,
        1,
        6,
        0
      ],
      [
        6,
        627,
        0.0001520923502195378,
        0.0002444484559001262,
        0.000396540806119664,
        1,
        10,
        0
      ],
      [
        6,
        628,
        0.0005653687559866482,
        0.001178434757877517,
        0.001743803513864165,
        1,
        1,
        0
      ],
      [
        6,
        629,
        0.000961719271760118,
        0.0008647065240173724,
        0.00182642579577749,
        1,
        10,
        1
      ],
      [
        6,
        630,
        0.0008592262618127699,
        0.0003904004053263488,
        0.001249626667139119,
        1,
        3,
        0
      ],
      [
        6,
        631,
        0.0003653366968058829,
        0.001142529157724296,
        0.001507865854530179,
        1,
        1,
        0
      ],
      [
        6,
        632,
        0.0002776322673731836,
        0.00132525670937459,
        0.001602888976747774,
        1,
        1,
        0
      ],
      [
        6,
        633,
        0.00004366800668425798,
        0.001378224488024385,
        0.001421892494708643,
        1,
        2,
        0
      ],
      [
        6,
        634,
        0.0003681518784158807,
        0.002170192367763711,
        0.002538344246179592,
        1,
        8,
        1
      ],
      [
        6,
        635,
        0.00283116520752337,
        0.003249770967848455,
        0.006080936175371824,
        1,
        5,
        1
      ],
      [
        6,
        637,
        0.0005111265904104908,
        0.0005341607274346311,
        0.001045287317845122,
        1,
        2,
        0
      ],
      [
        6,
        638,
        0.0002866519196305322,
        0.000696840199321938,
        0.0009834921189524701,
        1,
        3,
        0
      ],
      [
        6,
        639,
        0.0006404410582616201,
        0.0007210515230661385,
        0.001361492581327759,
        1,
        2,
        0
      ],
      [
        6,
        640,
        0.0007520627168974697,
        0.0009563343387559088,
        0.001708397055653379,
        1,
        10,
        1
      ],
      [
        6,
        641,
        0.01026357884640917,
        0.01848529083921062,
        0.02874886968561979,
        1,
        2,
        1
      ],
      [
        6,
        642,
        0.0005313264602388314,
        0.0003104104293179577,
        0.0008417368895567891,
        1,
        5,
        0
      ],
      [
        6,
        643,
        0.000408329590594727,
        0.0003815021815199973,
        0.0007898317721147243,
        1,
        4,
        0
      ],
      [
        6,
        644,
        0.0001441651695903191,
        0.0004314600321526322,
        0.0005756252017429513,
        1,
        7,
        0
      ],
      [
        6,
        645,
        0.001407516707206843,
        0.003848442637520565,
        0.005255959344727408,
        1,
        5,
        1
      ],
      [
        6,
        646,
        0.0008059986323756534,
        0.0002809745914745617,
        0.001086973223850215,
        1,
        6,
        0
      ],
      [
        6,
        647,
        0.000076861437347349,
        0.0004289610898231182,
        0.0005058225271704672,
        1,
        5,
        0
      ],
      [
        6,
        648,
        0.000950662478064616,
        0.0009323194271255965,
        0.001882981905190212,
        1,
        1,
        0
      ],
      [
        6,
        649,
        0.0004956819646913584,
        0.0006510532832130349,
        0.001146735247904393,
        1,
        2,
        0
      ],
      [
        6,
        650,
        0.0005051386214272233,
        0.000538330698076387,
        0.00104346931950361,
        1,
        13,
        1
      ],
      [
        6,
        651,
        0.00129750541518249,
        0.0007412067643008206,
        0.00203871217948331,
        1,
        1,
        0
      ],
      [
        6,
        652,
        0.000538336790057612,
        0.0002327681683749523,
        0.0007711049584325643,
        1,
        4,
        0
      ],
      [
        6,
        653,
        0.0003331254464743408,
        0.002812602302503382,
        0.003145727748977723,
        1,
        8,
        1
      ],
      [
        6,
        654,
        0.0008061285962651356,
        0.001305028280432771,
        0.002111156876697906,
        1,
        9,
        1
      ],
      [
        6,
        655,
        0.0008342252836427833,
        0.00499239360760592,
        0.005826618891248703,
        1,
        5,
        1
      ],
      [
        6,
        656,
        0.0001356859605032014,
        0.0004330431058266783,
        0.0005687290663298798,
        1,
        7,
        0
      ],
      [
        6,
        657,
        0.0001379277977762836,
        0.0008166038544082565,
        0.0009545316521845401,
        1,
        3,
        0
      ],
      [
        6,
        658,
        0.0002747694150564828,
        0.000885542251883524,
        0.001160311666940007,
        1,
        2,
        0
      ],
      [
        6,
        661,
        0.0001424211855413733,
        0.0009828254452074897,
        0.001125246630748863,
        1,
        3,
        0
      ],
      [
        6,
        662,
        0.0004482702484982719,
        0.00130289900036366,
        0.001751169248861932,
        1,
        1,
        0
      ],
      [
        6,
        664,
        0.0006597334148573704,
        0.0002024972587537118,
        0.0008622306736110821,
        1,
        7,
        0
      ],
      [
        6,
        666,
        0.0002453559222705678,
        0.0005900903919445855,
        0.0008354463142151534,
        1,
        3,
        0
      ],
      [
        6,
        667,
        0.0006107633474908924,
        0.0004036709113600517,
        0.001014434258850944,
        1,
        4,
        0
      ],
      [
        6,
        668,
        0.00013191634350903,
        0.0005629192991565138,
        0.0006948356426655438,
        1,
        5,
        0
      ],
      [
        6,
        669,
        0.0006418791349182277,
        0.001087695644517004,
        0.001729574779435232,
        1,
        1,
        0
      ],
      [
        6,
        670,
        0.0000627721136629948,
        0.0008770162222294875,
        0.0009397883358924823,
        1,
        4,
        0
      ],
      [
        6,
        671,
        0.0005273945925277156,
        0.000225683759894622,
        0.0007530783524223376,
        1,
        9,
        0
      ],
      [
        6,
        672,
        0.00103018939487779,
        0.0004469445040490504,
        0.00147713389892684,
        1,
        3,
        0
      ],
      [
        6,
        673,
        0.00008511389029974286,
        0.0007321985532518755,
        0.0008173124435516183,
        1,
        3,
        0
      ],
      [
        6,
        674,
        0.003573173518879286,
        0.001220829985210019,
        0.004794003504089305,
        1,
        7,
        1
      ],
      [
        6,
        675,
        0.0002709063043413737,
        0.0004140232321055792,
        0.000684929536446953,
        1,
        5,
        0
      ],
      [
        6,
        676,
        0.0007860474147011262,
        0.001101676031424113,
        0.001887723446125239,
        1,
        1,
        0
      ],
      [
        6,
        678,
        0.0001212665377151779,
        0.0004322138737641176,
        0.0005534804114792955,
        1,
        5,
        0
      ],
      [
        6,
        679,
        0.0007588820998815542,
        0.000199357734064684,
        0.0009582398339462382,
        1,
        6,
        0
      ],
      [
        6,
        681,
        0.0001086268982262544,
        0.0003816153217373664,
        0.0004902422199636209,
        1,
        7,
        0
      ],
      [
        6,
        682,
        0.001009058418117804,
        0.0009149928463715229,
        0.001924051264489326,
        1,
        1,
        0
      ],
      [
        6,
        683,
        0.0007624409110747769,
        0.0004668113492379488,
        0.001229252260312726,
        1,
        4,
        0
      ],
      [
        6,
        684,
        0.0001685276306954858,
        0.0005430482312569018,
        0.0007115758619523876,
        1,
        4,
        0
      ],
      [
        6,
        687,
        0.0003567524778415975,
        0.0005189385760814698,
        0.0008756910539230672,
        1,
        3,
        0
      ],
      [
        6,
        694,
        0.0009458437961829522,
        0.0005997018804832823,
        0.001545545676666234,
        1,
        2,
        0
      ],
      [
        6,
        695,
        0.0008542824984955428,
        0.0006938181405620887,
        0.001548100639057632,
        1,
        2,
        0
      ],
      [
        6,
        697,
        0.005661364103840346,
        0.002591348528339903,
        0.008252712632180248,
        1,
        5,
        1
      ],
      [
        6,
        698,
        0.0004137451916666354,
        0.000339037427630687,
        0.0007527826192973224,
        1,
        4,
        0
      ],
      [
        6,
        699,
        0.0004050611042947457,
        0.0003296712000399738,
        0.0007347323043347194,
        1,
        6,
        0
      ],
      [
        6,
        701,
        0.002850457726657957,
        0.003027018720698011,
        0.005877476447355969,
        1,
        5,
        1
      ],
      [
        6,
        703,
        0.0002565763699001722,
        0.0002674199701014629,
        0.0005239963400016351,
        1,
        8,
        0
      ],
      [
        6,
        705,
        0.004603055719851337,
        0.01644135619973699,
        0.02104441191958833,
        1,
        2,
        1
      ],
      [
        6,
        706,
        0.0002830568569319389,
        0.0004261896025403394,
        0.0007092464594722783,
        1,
        6,
        0
      ],
      [
        6,
        707,
        0.0005533756517615382,
        0.0002626738692921534,
        0.0008160495210536916,
        1,
        7,
        0
      ],
      [
        6,
        708,
        0.0005318729518088631,
        0.000333234438355125,
        0.0008651073901639881,
        1,
        6,
        0
      ],
      [
        6,
        709,
        0.0002950825859751653,
        0.000626041498862961,
        0.0009211240848381263,
        1,
        3,
        0
      ],
      [
        6,
        710,
        0.0002704392599861368,
        0.001594535088746465,
        0.001864974348732601,
        1,
        1,
        0
      ],
      [
        6,
        711,
        0.00183467510685948,
        0.001919014214333651,
        0.003753689321193132,
        1,
        6,
        1
      ],
      [
        6,
        712,
        0.0003784549641287864,
        0.0002736718593020408,
        0.0006521268234308273,
        1,
        9,
        0
      ],
      [
        6,
        713,
        0.00002785359248566963,
        0.0005434269410768386,
        0.0005712805335625083,
        1,
        8,
        0
      ],
      [
        6,
        714,
        0.00035478630895725,
        0.0001976443524524394,
        0.0005524306614096894,
        1,
        8,
        0
      ],
      [
        6,
        715,
        0.00011873808216157,
        0.0004724786153132018,
        0.0005912166974747717,
        1,
        4,
        0
      ],
      [
        6,
        716,
        0.0003629674298737568,
        0.001038775580650976,
        0.001401743010524733,
        1,
        1,
        0
      ],
      [
        6,
        717,
        0.002037167561195931,
        0.0004589443530009033,
        0.002496111914196835,
        1,
        12,
        1
      ],
      [
        6,
        722,
        0.0003922945211779214,
        0.0003150646710290072,
        0.0007073591922069286,
        1,
        6,
        0
      ],
      [
        6,
        723,
        0.0001827280912340216,
        0.0004536915675444953,
        0.0006364196587785169,
        1,
        6,
        0
      ],
      [
        6,
        725,
        0.0006771423338912685,
        0.0003087617276274438,
        0.0009859040615187123,
        1,
        6,
        0
      ],
      [
        6,
        726,
        0.00130336123272152,
        0.000824192065704126,
        0.002127553298425646,
        1,
        1,
        0
      ],
      [
        6,
        727,
        0.00639416694186112,
        0.002125439400505217,
        0.008519606342366337,
        1,
        5,
        1
      ],
      [
        6,
        728,
        0.0008895911918520521,
        0.0003973831445469209,
        0.001286974336398973,
        1,
        3,
        0
      ],
      [
        6,
        729,
        0.0001577827579317225,
        0.0005091218469668319,
        0.0006669046048985545,
        1,
        5,
        0
      ],
      [
        6,
        730,
        0.001955518528689781,
        0.004228901048625231,
        0.006184419577315012,
        1,
        4,
        1
      ],
      [
        6,
        731,
        0.0001615978524908876,
        0.0006090238019345795,
        0.000770621654425467,
        1,
        4,
        0
      ],
      [
        6,
        732,
        0.0002685976751972604,
        0.0004709345315180504,
        0.0007395322067153109,
        1,
        4,
        0
      ],
      [
        6,
        733,
        0.0002952924161030343,
        0.0009754866946080624,
        0.001270779110711097,
        1,
        2,
        0
      ],
      [
        6,
        734,
        0.0003001427564126233,
        0.0002619938221964554,
        0.0005621365786090788,
        1,
        7,
        0
      ],
      [
        6,
        735,
        0.0002923233686145216,
        0.0009902602527992305,
        0.001282583621413752,
        1,
        2,
        0
      ],
      [
        6,
        736,
        0.000838319998582798,
        0.0005333908901071186,
        0.001371710888689917,
        1,
        2,
        0
      ],
      [
        6,
        738,
        0.000479875174633865,
        0.0005944045111536104,
        0.001074279685787475,
        1,
        2,
        0
      ],
      [
        6,
        740,
        0.00008822274213470912,
        0.0008374937022392758,
        0.0009257164443739849,
        1,
        3,
        0
      ],
      [
        6,
        741,
        0.0004573226805259864,
        0.001072914317400987,
        0.001530236997926973,
        1,
        1,
        0
      ],
      [
        6,
        743,
        0.0006117742778837195,
        0.0003855777064616992,
        0.0009973519843454188,
        1,
        4,
        0
      ],
      [
        6,
        744,
        0.0002816824396314862,
        0.000681200530763178,
        0.0009628829703946641,
        1,
        3,
        0
      ],
      [
        6,
        745,
        0.000341992025982634,
        0.0008035654852315713,
        0.001145557511214205,
        1,
        2,
        0
      ],
      [
        6,
        746,
        0.0002444636184107763,
        0.0004396723214952392,
        0.0006841359399060155,
        1,
        4,
        0
      ],
      [
        6,
        748,
        0.0007196246020305853,
        0.0003403660594908282,
        0.001059990661521413,
        1,
        4,
        0
      ],
      [
        6,
        749,
        0.0002279570635706623,
        0.002163752318220202,
        0.002391709381790864,
        1,
        7,
        1
      ],
      [
        6,
        750,
        0.0003659799960080483,
        0.0004581264735657531,
        0.0008241064695738014,
        1,
        5,
        0
      ],
      [
        6,
        751,
        0.001210289657243926,
        0.0009130269423571134,
        0.002123316599601039,
        1,
        1,
        0
      ],
      [
        6,
        752,
        0.001263717707036713,
        0.0007140833986362098,
        0.001977801105672923,
        1,
        1,
        0
      ],
      [
        6,
        753,
        0.0000794130275887749,
        0.005195468140426335,
        0.005274881168015109,
        1,
        6,
        1
      ],
      [
        6,
        754,
        0.001858892349616696,
        0.0007302940773889522,
        0.002589186427005649,
        1,
        1,
        0
      ],
      [
        6,
        755,
        0.0004917361183045084,
        0.0002040756165133619,
        0.0006958117348178704,
        1,
        7,
        0
      ],
      [
        6,
        756,
        0.00001827354512940551,
        0.0006726606630766258,
        0.0006909342082060313,
        1,
        5,
        0
      ],
      [
        6,
        757,
        0.000471749869268975,
        0.01092268777399807,
        0.01139443764326704,
        1,
        4,
        1
      ],
      [
        6,
        758,
        0.002303967403964024,
        0.001244010833947601,
        0.003547978237911626,
        1,
        8,
        1
      ],
      [
        6,
        759,
        0.0001326268375374049,
        0.0003192800879273412,
        0.000451906925464746,
        1,
        7,
        0
      ],
      [
        6,
        760,
        0.00001011389269443844,
        0.0009966610854693742,
        0.001006774978163813,
        1,
        5,
        0
      ],
      [
        6,
        761,
        0.000703534556692878,
        0.001526855895785423,
        0.002230390452478301,
        1,
        1,
        0
      ],
      [
        6,
        762,
        0.001066566754409315,
        0.0005285106576232439,
        0.001595077412032559,
        1,
        2,
        0
      ],
      [
        6,
        763,
        0.0001263759709595212,
        0.0006056731989805617,
        0.0007320491699400829,
        1,
        5,
        0
      ],
      [
        6,
        764,
        0.0006188517644221113,
        0.0003398990458011778,
        0.0009587508102232891,
        1,
        4,
        0
      ],
      [
        6,
        765,
        0.0006253922078249526,
        0.0009255401179048573,
        0.00155093232572981,
        1,
        1,
        0
      ],
      [
        6,
        766,
        0.000163244426698787,
        0.000988079260877298,
        0.001151323687576085,
        1,
        2,
        0
      ],
      [
        6,
        767,
        0.0005070598571671845,
        0.0003707435957553277,
        0.0008778034529225121,
        1,
        4,
        0
      ],
      [
        6,
        771,
        0.0005948332431075297,
        0.00074638443006854,
        0.00134121767317607,
        1,
        2,
        0
      ],
      [
        6,
        772,
        0.0007028602012663829,
        0.003828076226044631,
        0.004530936427311014,
        1,
        5,
        1
      ],
      [
        6,
        773,
        0.001713626772237335,
        0.0008318469239774377,
        0.002545473696214772,
        1,
        1,
        0
      ],
      [
        6,
        776,
        0.01341049034229403,
        0.005287582055785369,
        0.0186980723980794,
        1,
        3,
        1
      ],
      [
        6,
        777,
        0.0000543610003479294,
        0.001578264471970826,
        0.001632625472318756,
        1,
        2,
        0
      ],
      [
        6,
        778,
        0.0003181013154570628,
        0.0002537583254304879,
        0.0005718596408875507,
        1,
        8,
        0
      ],
      [
        6,
        779,
        0.0001416812221513902,
        0.000631943356534158,
        0.0007736245786855483,
        1,
        3,
        0
      ],
      [
        6,
        780,
        0.0009932875465454467,
        0.0005127175787861816,
        0.001506005125331628,
        1,
        2,
        0
      ],
      [
        6,
        782,
        0.000527715805238738,
        0.001369472802450545,
        0.001897188607689283,
        1,
        1,
        0
      ],
      [
        6,
        783,
        0.0008851637296161534,
        0.0003889026503349691,
        0.001274066379951123,
        1,
        4,
        0
      ],
      [
        6,
        784,
        0.0004388824347774247,
        0.001117004895342404,
        0.001555887330119828,
        1,
        1,
        0
      ],
      [
        6,
        785,
        0.0007814386595874302,
        0.0003076049990541314,
        0.001089043658641562,
        1,
        4,
        0
      ],
      [
        6,
        786,
        0.0004390495652299518,
        0.001273869757803417,
        0.001712919323033369,
        1,
        1,
        0
      ],
      [
        6,
        787,
        0.001120210090688559,
        0.0009014436392393616,
        0.002021653729927921,
        1,
        1,
        0
      ],
      [
        6,
        788,
        0.0004096208052712472,
        0.0002293905907016406,
        0.0006390113959728878,
        1,
        7,
        0
      ],
      [
        6,
        789,
        0.0003094003370254343,
        0.0002074615417353235,
        0.0005168618787607578,
        1,
        9,
        0
      ],
      [
        6,
        790,
        0.000245081648068916,
        0.000292041901447876,
        0.000537123549516792,
        1,
        6,
        0
      ],
      [
        6,
        791,
        0.0001509529107079301,
        0.0004077111792243215,
        0.0005586640899322517,
        1,
        7,
        0
      ],
      [
        6,
        792,
        0.0006609905969703934,
        0.0004542009080848115,
        0.001115191505055205,
        1,
        3,
        0
      ],
      [
        6,
        793,
        0.0007875857465523881,
        0.0002728665452383362,
        0.001060452291790724,
        1,
        4,
        0
      ],
      [
        6,
        794,
        0.001108820803188493,
        0.0006624174546325513,
        0.001771238257821045,
        1,
        3,
        0
      ],
      [
        6,
        795,
        0.0007409741239255076,
        0.0009722800467903122,
        0.00171325417071582,
        1,
        1,
        0
      ],
      [
        6,
        796,
        0.0003594036231108511,
        0.0007434550585245241,
        0.001102858681635375,
        1,
        2,
        0
      ],
      [
        6,
        797,
        0.0001342327152221607,
        0.0006034229823700863,
        0.000737655697592247,
        1,
        4,
        0
      ],
      [
        6,
        798,
        0.0001094400653713923,
        0.000610010185974408,
        0.0007194502513458002,
        1,
        6,
        0
      ],
      [
        6,
        799,
        0.0006629860959487,
        0.0002593809640907836,
        0.0009223670600394837,
        1,
        8,
        0
      ],
      [
        6,
        800,
        0.0007237973298740681,
        0.001184701236385535,
        0.001908498566259603,
        1,
        1,
        0
      ],
      [
        6,
        801,
        0.0003851023081963977,
        0.001363007256334555,
        0.001748109564530953,
        1,
        1,
        0
      ],
      [
        6,
        804,
        0.0009457528035259847,
        0.0003119477087786463,
        0.001257700512304631,
        1,
        4,
        0
      ],
      [
        6,
        805,
        0.0006075174097582168,
        0.0008943162113294806,
        0.001501833621087697,
        1,
        1,
        0
      ],
      [
        6,
        806,
        0.0007399792282342788,
        0.0007731198523761221,
        0.001513099080610401,
        1,
        2,
        0
      ],
      [
        6,
        807,
        0.0009243492442497251,
        0.0002954202702679741,
        0.001219769514517699,
        1,
        4,
        0
      ],
      [
        6,
        808,
        3.863623756117846e-7,
        0.001131475318464352,
        0.001131861680839963,
        1,
        6,
        0
      ],
      [
        6,
        809,
        0.001507772284285531,
        0.0009073164941417179,
        0.002415088778427249,
        1,
        9,
        1
      ],
      [
        6,
        811,
        0.0005113971250576342,
        0.001002772552068854,
        0.001514169677126489,
        1,
        10,
        1
      ],
      [
        6,
        812,
        0.00002460945638968379,
        0.002656322641762547,
        0.002680932098152231,
        1,
        9,
        1
      ],
      [
        6,
        815,
        0.001053505558796319,
        0.0008283009836404325,
        0.001881806542436752,
        1,
        1,
        0
      ],
      [
        6,
        817,
        0.001001122039592595,
        0.000418044056641154,
        0.001419166096233749,
        1,
        3,
        0
      ],
      [
        6,
        818,
        0.001122262565974133,
        0.003282220050305456,
        0.004404482616279588,
        1,
        5,
        1
      ],
      [
        6,
        819,
        0.0078344744171831,
        0.002973824224468624,
        0.01080829864165172,
        1,
        4,
        1
      ],
      [
        6,
        820,
        0.0007310523174945047,
        0.001014572673453059,
        0.001745624990947563,
        1,
        1,
        0
      ],
      [
        6,
        821,
        0.001121076825147373,
        0.0003065844159693476,
        0.00142766124111672,
        1,
        4,
        0
      ],
      [
        6,
        823,
        0.000358175518451624,
        0.0004882594301654473,
        0.0008464349486170713,
        1,
        3,
        0
      ],
      [
        6,
        824,
        0.0004809664538045155,
        0.0009754664791465473,
        0.001456432932951063,
        1,
        1,
        0
      ],
      [
        6,
        825,
        0.00159495338388228,
        0.0007120012045467524,
        0.002306954588429033,
        1,
        1,
        0
      ],
      [
        6,
        826,
        0.001471936694248041,
        0.0004805400338497051,
        0.001952476728097746,
        1,
        13,
        1
      ],
      [
        6,
        827,
        0.0008350213411494323,
        0.0004026425372194831,
        0.001237663878368915,
        1,
        3,
        0
      ],
      [
        6,
        828,
        0.0002979985620751796,
        0.0001891273300997579,
        0.0004871258921749375,
        1,
        11,
        0
      ],
      [
        6,
        829,
        0.0005426628563133471,
        0.0009384444121669436,
        0.001481107268480291,
        1,
        1,
        0
      ],
      [
        6,
        830,
        0.0004053258322504268,
        0.0003559863085607209,
        0.0007613121408111478,
        1,
        4,
        0
      ],
      [
        6,
        831,
        0.0003829146603742741,
        0.0003240080122234912,
        0.0007069226725977654,
        1,
        6,
        0
      ],
      [
        6,
        832,
        0.005096421611550985,
        0.002083555044209728,
        0.007179976655760712,
        1,
        5,
        1
      ],
      [
        6,
        833,
        0.00005463010522388176,
        0.001202993063032283,
        0.001257623168256165,
        1,
        3,
        0
      ],
      [
        6,
        836,
        0.000740479915203392,
        0.001084647600243866,
        0.001825127515447258,
        1,
        1,
        0
      ],
      [
        6,
        837,
        0.0000257396544006607,
        0.0007723739089426401,
        0.0007981135633433009,
        1,
        5,
        0
      ],
      [
        6,
        838,
        0.00147707348495236,
        0.008162636674641247,
        0.009639710159593607,
        1,
        4,
        1
      ],
      [
        6,
        840,
        0.000431017658067766,
        0.001637096318685634,
        0.0020681139767534,
        1,
        9,
        1
      ],
      [
        6,
        841,
        0.0007855920095808382,
        0.0006677689405353214,
        0.00145336095011616,
        1,
        2,
        0
      ],
      [
        6,
        842,
        0.001290247554985421,
        0.001098582922948301,
        0.002388830477933721,
        1,
        8,
        1
      ],
      [
        6,
        843,
        0.0000139547592476106,
        0.001148873491951274,
        0.001162828251198884,
        1,
        4,
        0
      ],
      [
        6,
        844,
        0.00323836323195224,
        0.001996999827994017,
        0.005235363059946257,
        1,
        6,
        1
      ],
      [
        6,
        845,
        0.000248676032590394,
        0.0003899285406424709,
        0.0006386045732328649,
        1,
        5,
        0
      ],
      [
        6,
        847,
        0.001014623029412676,
        0.0006916226136072344,
        0.001706245643019911,
        1,
        2,
        0
      ],
      [
        6,
        848,
        0.0001001197080577127,
        0.0005512007089547047,
        0.0006513204170124174,
        1,
        5,
        0
      ],
      [
        6,
        850,
        0.0002426257611678576,
        0.0006337584672583931,
        0.0008763842284262507,
        1,
        3,
        0
      ],
      [
        6,
        851,
        0.0003488516769022674,
        0.0004393061328453229,
        0.0007881578097475903,
        1,
        4,
        0
      ],
      [
        6,
        852,
        0.0004099787167600858,
        0.000225113039098711,
        0.0006350917558587967,
        1,
        11,
        0
      ],
      [
        6,
        853,
        0.0004197407949971853,
        0.0005770967291235862,
        0.0009968375241207715,
        1,
        3,
        0
      ],
      [
        6,
        856,
        0.0002847614352571235,
        0.0008834303639932333,
        0.001168191799250357,
        1,
        2,
        0
      ],
      [
        6,
        857,
        0.000170893870926055,
        0.0002732939790870316,
        0.0004441878500130866,
        1,
        9,
        0
      ],
      [
        6,
        858,
        0.0007960027295447975,
        0.0006658973667111669,
        0.001461900096255964,
        1,
        2,
        0
      ],
      [
        6,
        860,
        0.000267313836097588,
        0.0004091496045546324,
        0.0006764634406522204,
        1,
        4,
        0
      ],
      [
        6,
        863,
        0.0003419585731791867,
        0.0002418527550438438,
        0.0005838113282230305,
        1,
        9,
        0
      ],
      [
        6,
        865,
        0.0007557341974988555,
        0.0006123458829659829,
        0.001368080080464838,
        1,
        2,
        0
      ],
      [
        6,
        866,
        0.0000704006885821153,
        0.001469511769454218,
        0.001539912458036334,
        1,
        11,
        1
      ],
      [
        6,
        868,
        0.00008985015194831449,
        0.001157558015935652,
        0.001247408167883966,
        1,
        3,
        0
      ],
      [
        6,
        869,
        0.0003085689358879079,
        0.0009105152526319635,
        0.001219084188519871,
        1,
        2,
        0
      ],
      [
        6,
        871,
        0.0007454454732624583,
        0.0009985492067437205,
        0.001743994680006179,
        1,
        1,
        0
      ],
      [
        6,
        872,
        0.0003973690987829196,
        0.0005120826033389543,
        0.0009094517021218738,
        1,
        4,
        0
      ],
      [
        6,
        873,
        0.0004953881323483363,
        0.0004446905134886338,
        0.0009400786458369701,
        1,
        3,
        0
      ],
      [
        6,
        874,
        0.00008009307322818928,
        0.0007433647641382355,
        0.0008234578373664248,
        1,
        4,
        0
      ],
      [
        6,
        875,
        0.0006635166253416239,
        0.0006841945199722355,
        0.001347711145313859,
        1,
        2,
        0
      ],
      [
        6,
        876,
        0.0007668036166958898,
        0.0004967798839903264,
        0.001263583500686216,
        1,
        2,
        0
      ],
      [
        6,
        877,
        0.0002927747570573753,
        0.0003508010994154484,
        0.0006435758564728236,
        1,
        5,
        0
      ],
      [
        6,
        879,
        0.01453693128505183,
        0.01130318405870242,
        0.02584011534375424,
        1,
        2,
        1
      ],
      [
        6,
        880,
        0.0007395291558587627,
        0.0003707682115543311,
        0.001110297367413094,
        1,
        3,
        0
      ],
      [
        6,
        881,
        0.0003368776752886073,
        0.0005405028399371252,
        0.0008773805152257324,
        1,
        3,
        0
      ],
      [
        6,
        882,
        0.001361751115220793,
        0.0008553704760244293,
        0.002217121591245223,
        1,
        1,
        0
      ],
      [
        6,
        883,
        0.00007511398136023691,
        0.00138918448883071,
        0.001464298470190946,
        1,
        2,
        0
      ],
      [
        6,
        885,
        0.0001239548848610945,
        0.0004951937970316023,
        0.0006191486818926967,
        1,
        5,
        0
      ],
      [
        6,
        886,
        0.00163701064160736,
        0.01105780423268965,
        0.01269481487429701,
        1,
        3,
        1
      ],
      [
        6,
        889,
        0.0001276019552615942,
        0.0008153066675388339,
        0.0009429086228004281,
        1,
        3,
        0
      ],
      [
        6,
        890,
        0.0007130908054341585,
        0.0009768008272906354,
        0.001689891632724794,
        1,
        1,
        0
      ],
      [
        6,
        891,
        0.00005605543985761655,
        0.0009337469177445476,
        0.0009898023576021642,
        1,
        3,
        0
      ],
      [
        6,
        893,
        0.00885132948579481,
        0.01465472977865341,
        0.02350605926444822,
        1,
        2,
        1
      ],
      [
        6,
        894,
        0.000504086204203484,
        0.0003087891372651775,
        0.0008128753414686615,
        1,
        4,
        0
      ],
      [
        6,
        895,
        0.0003509346252738463,
        0.0004163244750301802,
        0.0007672591003040265,
        1,
        4,
        0
      ],
      [
        6,
        896,
        0.01343069468430307,
        0.005038384647914566,
        0.01846907933221764,
        1,
        3,
        1
      ],
      [
        6,
        898,
        0.0003895031222852893,
        0.001286319962517093,
        0.001675823084802382,
        1,
        1,
        0
      ],
      [
        6,
        899,
        0.00001052114676019255,
        0.001267756543422177,
        0.00127827769018237,
        1,
        4,
        0
      ],
      [
        6,
        902,
        0.0000721393845680778,
        0.0006162543041838527,
        0.0006883936887519305,
        1,
        5,
        0
      ],
      [
        6,
        903,
        0.00003661403211394841,
        0.0007622640011967293,
        0.0007988780333106776,
        1,
        5,
        0
      ],
      [
        6,
        904,
        0.00007950559351010599,
        0.0005027995245929592,
        0.0005823051181030652,
        1,
        6,
        0
      ],
      [
        6,
        905,
        0.001696884437890925,
        0.002181210802946257,
        0.003878095240837182,
        1,
        6,
        1
      ],
      [
        6,
        906,
        0.0003764142634130045,
        0.001124389231907655,
        0.001500803495320659,
        1,
        1,
        0
      ],
      [
        6,
        907,
        0.001410821154321743,
        0.0008133801840568267,
        0.00222420133837857,
        1,
        1,
        0
      ],
      [
        6,
        908,
        0.0002976517823792068,
        0.003127441239500271,
        0.003425093021879478,
        1,
        7,
        1
      ],
      [
        6,
        909,
        0.0004428495144471216,
        0.0006807443403230663,
        0.001123593854770188,
        1,
        2,
        0
      ],
      [
        6,
        911,
        0.0004045077176879686,
        0.001261294102273964,
        0.001665801819961933,
        1,
        1,
        0
      ],
      [
        6,
        914,
        0.00368858506968115,
        0.004673971949169571,
        0.008362557018850721,
        1,
        4,
        1
      ],
      [
        6,
        915,
        0.0001053261332053669,
        0.001287102800197235,
        0.001392428933402602,
        1,
        2,
        0
      ],
      [
        6,
        916,
        0.0001364219677966549,
        0.0003769724349876805,
        0.0005133944027843354,
        1,
        7,
        0
      ],
      [
        6,
        917,
        0.0004892437759363186,
        0.0002260728642614956,
        0.0007153166401978142,
        1,
        8,
        0
      ],
      [
        6,
        919,
        0.0001648414378622389,
        0.0004186511792547234,
        0.0005834926171169623,
        1,
        5,
        0
      ],
      [
        6,
        920,
        0.0002431106609768199,
        0.0004713764892685577,
        0.0007144871502453776,
        1,
        4,
        0
      ],
      [
        6,
        921,
        0.000180851254529784,
        0.0005054721178489802,
        0.0006863233723787643,
        1,
        5,
        0
      ],
      [
        6,
        923,
        0.001847310428918203,
        0.0007217928004336464,
        0.002569103229351849,
        1,
        1,
        0
      ],
      [
        6,
        925,
        0.0008649993093335133,
        0.0002498930118611734,
        0.001114892321194687,
        1,
        4,
        0
      ],
      [
        6,
        926,
        0.003395740394197647,
        0.003777794661453,
        0.007173535055650647,
        1,
        4,
        1
      ],
      [
        6,
        927,
        0.006681747044609449,
        0.001730210295468858,
        0.008411957340078307,
        1,
        5,
        1
      ],
      [
        6,
        930,
        0.00006565581951091934,
        0.0007544868561974106,
        0.0008201426757083299,
        1,
        4,
        0
      ],
      [
        6,
        931,
        0.0003562399618987248,
        0.0005385202900540532,
        0.000894760251952778,
        1,
        3,
        0
      ],
      [
        6,
        933,
        0.0003510333822260212,
        0.0004961751663176768,
        0.000847208548543698,
        1,
        4,
        0
      ],
      [
        6,
        934,
        0.0008744111284870195,
        0.001177564757383131,
        0.002051975885870151,
        1,
        1,
        0
      ],
      [
        6,
        935,
        0.000346556358864218,
        0.001142982185968382,
        0.0014895385448326,
        1,
        1,
        0
      ],
      [
        6,
        936,
        0.0003307326848813582,
        0.0007047966915043066,
        0.001035529376385665,
        1,
        2,
        0
      ],
      [
        6,
        937,
        0.003472207352986918,
        0.003324430082639835,
        0.006796637435626753,
        1,
        4,
        1
      ],
      [
        6,
        938,
        0.0001153377497911684,
        0.0005475690327065273,
        0.0006629067824976958,
        1,
        5,
        0
      ],
      [
        6,
        939,
        0.00005661986251923367,
        0.000688152698386572,
        0.0007447725609058057,
        1,
        4,
        0
      ],
      [
        6,
        940,
        0.0000559311785078965,
        0.001329834078985898,
        0.001385765257493794,
        1,
        2,
        0
      ],
      [
        6,
        941,
        0.0008048315882648653,
        0.001330897071752132,
        0.002135728660016998,
        1,
        8,
        1
      ],
      [
        6,
        942,
        0.0004253763080491828,
        0.0003374136504948645,
        0.0007627899585440472,
        1,
        6,
        0
      ],
      [
        6,
        943,
        0.0001707329489930211,
        0.0004113447563789575,
        0.0005820777053719786,
        1,
        6,
        0
      ],
      [
        6,
        944,
        0.0002684374989436013,
        0.0005727837663611324,
        0.0008412212653047338,
        1,
        3,
        0
      ],
      [
        6,
        945,
        0.0009069691554263112,
        0.000586574536044572,
        0.001493543691470883,
        1,
        2,
        0
      ],
      [
        6,
        946,
        0.0002884366277581917,
        0.0004694476431613736,
        0.0007578842709195652,
        1,
        3,
        0
      ],
      [
        6,
        947,
        0.0002548798234101637,
        0.0001996964037424348,
        0.0004545762271525984,
        1,
        9,
        0
      ],
      [
        6,
        948,
        0.0001766567968721937,
        0.0003907389351344297,
        0.0005673957320066233,
        1,
        6,
        0
      ],
      [
        6,
        949,
        0.0009168439071170251,
        0.0005849735138308461,
        0.001501817420947871,
        1,
        2,
        0
      ],
      [
        6,
        958,
        0.00001287792586880628,
        0.0007610817695942069,
        0.0007739596954630132,
        1,
        5,
        0
      ],
      [
        7,
        8,
        0.01065627528926859,
        0.01828045242303765,
        0.02893672771230624,
        1,
        2,
        1
      ],
      [
        7,
        9,
        0.00702098874025828,
        0.009057425247973275,
        0.01607841398823156,
        1,
        3,
        1
      ],
      [
        7,
        10,
        0.0003361650529896284,
        0.0005598460028704036,
        0.000896011055860032,
        1,
        5,
        0
      ],
      [
        7,
        11,
        0.0006149564252469472,
        0.0004782446594832151,
        0.001093201084730162,
        1,
        5,
        0
      ],
      [
        7,
        16,
        0.0008216270419476459,
        0.001466246296159034,
        0.00228787333810668,
        1,
        1,
        0
      ],
      [
        7,
        17,
        0.000650366334999352,
        0.0007662808196924446,
        0.001416647154691797,
        1,
        2,
        0
      ],
      [
        7,
        18,
        0.0007726794148719093,
        0.000737012898780633,
        0.001509692313652542,
        1,
        2,
        0
      ],
      [
        7,
        19,
        0.01333661842557085,
        0.01511327057440612,
        0.02844988899997698,
        1,
        2,
        1
      ],
      [
        7,
        20,
        0.005786833309062449,
        0.002210764021799762,
        0.007997597330862211,
        1,
        5,
        1
      ],
      [
        7,
        21,
        0.001372989028230821,
        0.0009703210674353689,
        0.00234331009566619,
        1,
        1,
        0
      ],
      [
        7,
        22,
        0.0002623876255390221,
        0.0003558902265446636,
        0.0006182778520836857,
        1,
        7,
        0
      ],
      [
        7,
        23,
        0.00003438929961279974,
        0.000601453054489183,
        0.0006358423541019827,
        1,
        10,
        0
      ],
      [
        7,
        24,
        0.00005066907814969211,
        0.0005867111260545657,
        0.0006373802042042578,
        1,
        8,
        0
      ],
      [
        7,
        25,
        0.000115224319776243,
        0.000479287329170516,
        0.000594511648946759,
        1,
        7,
        0
      ],
      [
        7,
        28,
        0.00008013254291866979,
        0.0007332472474277982,
        0.000813379790346468,
        1,
        6,
        0
      ],
      [
        7,
        29,
        0.000188297442479932,
        0.0005938500204819923,
        0.0007821474629619244,
        1,
        7,
        0
      ],
      [
        7,
        30,
        0.0005165817669324114,
        0.000605380828272473,
        0.001121962595204884,
        1,
        3,
        0
      ],
      [
        7,
        31,
        0.0004932821969080422,
        0.0003703177673156701,
        0.0008635999642237123,
        1,
        6,
        0
      ],
      [
        7,
        32,
        0.0002971387879343226,
        0.003073062997896783,
        0.003370201785831105,
        1,
        7,
        1
      ],
      [
        7,
        33,
        0.0004212921170895453,
        0.0003589776653943835,
        0.0007802697824839289,
        1,
        6,
        0
      ],
      [
        7,
        34,
        0.0004323518034882611,
        0.0008850902848281855,
        0.001317442088316447,
        1,
        2,
        0
      ],
      [
        7,
        35,
        0.00008761600389805226,
        0.0004323049883620858,
        0.0005199209922601381,
        1,
        9,
        0
      ],
      [
        7,
        36,
        0.00007738927510316121,
        0.0002774530113459342,
        0.0003548422864490954,
        1,
        9,
        0
      ],
      [
        7,
        37,
        0.0002388381573030016,
        0.0003569882081725943,
        0.0005958263654755959,
        1,
        8,
        0
      ],
      [
        7,
        38,
        0.00002299687176889773,
        0.0006563728596891734,
        0.0006793697314580711,
        1,
        12,
        0
      ],
      [
        7,
        40,
        0.0003902797954005001,
        0.0003694563411420262,
        0.0007597361365425264,
        1,
        5,
        0
      ],
      [
        7,
        41,
        0.0001624016972298434,
        0.000415424743101538,
        0.0005778264403313814,
        1,
        9,
        0
      ],
      [
        7,
        42,
        0.00005006083478421405,
        0.0005562740761984027,
        0.0006063349109826167,
        1,
        9,
        0
      ],
      [
        7,
        43,
        0.00001192124486740478,
        0.000998302704320897,
        0.001010223949188302,
        1,
        6,
        0
      ],
      [
        7,
        44,
        0.0004098183088721297,
        0.0006591374556195141,
        0.001068955764491644,
        1,
        3,
        0
      ],
      [
        7,
        45,
        0.0005948912031605219,
        0.001195416203787945,
        0.001790307406948467,
        1,
        1,
        0
      ],
      [
        7,
        46,
        0.0009372792480488826,
        0.001177853870566762,
        0.002115133118615644,
        1,
        1,
        0
      ],
      [
        7,
        47,
        0.0004311621528115353,
        0.0003528651854856846,
        0.0007840273382972198,
        1,
        5,
        0
      ],
      [
        7,
        49,
        0.00006688689155323984,
        0.00051311123479457,
        0.0005799981263478098,
        1,
        6,
        0
      ],
      [
        7,
        50,
        0.0001535748038182933,
        0.0003982578744173927,
        0.000551832678235686,
        1,
        7,
        0
      ],
      [
        7,
        51,
        0.0002819080004803915,
        0.000305265531275409,
        0.0005871735317558005,
        1,
        10,
        0
      ],
      [
        7,
        52,
        0.00004695487384710042,
        0.0009673586129903988,
        0.001014313486837499,
        1,
        4,
        0
      ],
      [
        7,
        53,
        0.0003725206957962613,
        0.000487415894712049,
        0.0008599365905083104,
        1,
        4,
        0
      ],
      [
        7,
        54,
        0.0006097189156483607,
        0.001358945702366191,
        0.001968664618014552,
        1,
        10,
        1
      ],
      [
        7,
        55,
        0.0004780586873766359,
        0.0007405128610540908,
        0.001218571548430727,
        1,
        3,
        0
      ],
      [
        7,
        56,
        0.0008876906994919053,
        0.0004377406123488046,
        0.00132543131184071,
        1,
        4,
        0
      ],
      [
        7,
        57,
        0.0001616165368693421,
        0.0007050647230769806,
        0.0008666812599463227,
        1,
        4,
        0
      ],
      [
        7,
        58,
        0.0004945154102817786,
        0.0002976741556639788,
        0.0007921895659457574,
        1,
        8,
        0
      ],
      [
        7,
        60,
        0.0002896411282843269,
        0.0002621779706426301,
        0.000551819098926957,
        1,
        15,
        0
      ],
      [
        7,
        61,
        0.0005218558891887485,
        0.0009507305717520784,
        0.001472586460940827,
        1,
        2,
        0
      ],
      [
        7,
        62,
        0.00002456112152522393,
        0.0007708399470938522,
        0.0007954010686190761,
        1,
        7,
        0
      ],
      [
        7,
        63,
        0.0001205947790970336,
        0.0005462036919124395,
        0.0006667984710094731,
        1,
        5,
        0
      ],
      [
        7,
        64,
        0.00003158990115426988,
        0.0007658145254827829,
        0.0007974044266370528,
        1,
        5,
        0
      ],
      [
        7,
        65,
        0.0001261338477335732,
        0.0005955318697730204,
        0.0007216657175065936,
        1,
        6,
        0
      ],
      [
        7,
        69,
        0.0009953343625705418,
        0.0008677127183030827,
        0.001863047080873624,
        1,
        2,
        0
      ],
      [
        7,
        70,
        0.0004514401757245072,
        0.001061508415248509,
        0.001512948590973016,
        1,
        2,
        0
      ],
      [
        7,
        71,
        0.0001044555531572445,
        0.00119499777672299,
        0.001299453329880235,
        1,
        2,
        0
      ],
      [
        7,
        72,
        0.00002059790645049221,
        0.0012186653930462,
        0.001239263299496692,
        1,
        4,
        0
      ],
      [
        7,
        74,
        0.0002235095596706403,
        0.0003787069938613714,
        0.0006022165535320116,
        1,
        9,
        0
      ],
      [
        7,
        75,
        0.0001625679903930214,
        0.002253244560095594,
        0.002415812550488615,
        1,
        9,
        1
      ],
      [
        7,
        76,
        0.001244963035891395,
        0.0003696642046348828,
        0.001614627240526277,
        1,
        4,
        0
      ],
      [
        7,
        78,
        0.0003429317299256087,
        0.0004023504490097799,
        0.0007452821789353886,
        1,
        5,
        0
      ],
      [
        7,
        79,
        0.0004888904417745104,
        0.0004213808400497722,
        0.0009102712818242826,
        1,
        5,
        0
      ],
      [
        7,
        80,
        0.000770624783548918,
        0.0007053177663196268,
        0.001475942549868545,
        1,
        2,
        0
      ],
      [
        7,
        82,
        0.0000222087623276353,
        0.0007401768536189947,
        0.0007623856159466299,
        1,
        8,
        0
      ],
      [
        7,
        83,
        0.0001086128495782324,
        0.0008047812040028865,
        0.0009133940535811189,
        1,
        3,
        0
      ],
      [
        7,
        84,
        0.0001310526766179496,
        0.000873277989758505,
        0.001004330666376455,
        1,
        3,
        0
      ],
      [
        7,
        85,
        0.0001819069856409394,
        0.001070335456206792,
        0.001252242441847731,
        1,
        3,
        0
      ],
      [
        7,
        86,
        0.001691536785825549,
        0.002728142538052466,
        0.004419679323878015,
        1,
        6,
        1
      ],
      [
        7,
        87,
        0.001067317279113751,
        0.0007146766678252232,
        0.001781993946938974,
        1,
        2,
        0
      ],
      [
        7,
        89,
        0.00087593570013367,
        0.0005760258184134844,
        0.001451961518547154,
        1,
        2,
        0
      ],
      [
        7,
        90,
        0.0002373520079368277,
        0.0007223660749236224,
        0.0009597180828604501,
        1,
        3,
        0
      ],
      [
        7,
        93,
        0.0005519473230465281,
        0.001381158379791137,
        0.001933105702837665,
        1,
        1,
        0
      ],
      [
        7,
        94,
        0.0004237562929522292,
        0.0004330062051991292,
        0.0008567624981513584,
        1,
        5,
        0
      ],
      [
        7,
        95,
        0.000333707718533679,
        0.0006687908499351832,
        0.001002498568468862,
        1,
        14,
        1
      ],
      [
        7,
        96,
        0.002201495967127741,
        0.001957807802644103,
        0.004159303769771845,
        1,
        7,
        1
      ],
      [
        7,
        97,
        0.01298678218337699,
        0.00610886414067083,
        0.01909564632404782,
        1,
        3,
        1
      ],
      [
        7,
        98,
        0.0009053579356420086,
        0.001842959900609373,
        0.002748317836251382,
        1,
        7,
        1
      ],
      [
        7,
        99,
        0.0002320560195814034,
        0.001215931799402005,
        0.001447987818983408,
        1,
        2,
        0
      ],
      [
        7,
        100,
        0.0001780360838986636,
        0.0002815015602171765,
        0.0004595376441158401,
        1,
        8,
        0
      ],
      [
        7,
        101,
        0.0006034061014157091,
        0.0008203852434416066,
        0.001423791344857316,
        1,
        2,
        0
      ],
      [
        7,
        102,
        0.0008039351520372925,
        0.0007638455646185167,
        0.001567780716655809,
        1,
        2,
        0
      ],
      [
        7,
        103,
        0.0002761225251985409,
        0.0002631237097044118,
        0.0005392462349029527,
        1,
        11,
        0
      ],
      [
        7,
        104,
        0.00000184512905189764,
        0.0009305226215164151,
        0.0009323677505683127,
        1,
        8,
        0
      ],
      [
        7,
        106,
        0.0002113523838956967,
        0.0006044186267607505,
        0.0008157710106564472,
        1,
        4,
        0
      ],
      [
        7,
        107,
        0.0001240826502223308,
        0.0009552826427478356,
        0.001079365292970166,
        1,
        3,
        0
      ],
      [
        7,
        109,
        0.0002521430980468304,
        0.0004807985014551651,
        0.0007329415995019955,
        1,
        5,
        0
      ],
      [
        7,
        110,
        0.0001298671654864555,
        0.0006165985850287996,
        0.0007464657505152551,
        1,
        5,
        0
      ],
      [
        7,
        111,
        0.0007022041428316391,
        0.000518567044792465,
        0.001220771187624104,
        1,
        3,
        0
      ],
      [
        7,
        112,
        0.001016708781978495,
        0.0006530625565093713,
        0.001669771338487866,
        1,
        2,
        0
      ],
      [
        7,
        113,
        0.0005608178564035911,
        0.0003685505357146331,
        0.0009293683921182243,
        1,
        5,
        0
      ],
      [
        7,
        114,
        0.00004270930840059448,
        0.0009722770928766835,
        0.001014986401277278,
        1,
        5,
        0
      ],
      [
        7,
        117,
        0.0007014359117267439,
        0.0007402818750143954,
        0.001441717786741139,
        1,
        2,
        0
      ],
      [
        7,
        118,
        0.000468410905933783,
        0.0006485009184989676,
        0.001116911824432751,
        1,
        3,
        0
      ],
      [
        7,
        119,
        0.0002829085513209664,
        0.000472041319497665,
        0.0007549498708186314,
        1,
        5,
        0
      ],
      [
        7,
        120,
        0.0004522513313483592,
        0.000409467337819193,
        0.0008617186691675521,
        1,
        6,
        0
      ],
      [
        7,
        121,
        0.0001363111307852834,
        0.0004959569802038959,
        0.0006322681109891793,
        1,
        6,
        0
      ],
      [
        7,
        122,
        0.0001852084364232871,
        0.0009548161723408338,
        0.001140024608764121,
        1,
        4,
        0
      ],
      [
        7,
        123,
        0.000102089995739592,
        0.001023088348461897,
        0.001125178344201489,
        1,
        15,
        1
      ],
      [
        7,
        124,
        0.0004623179731728774,
        0.002239246244862078,
        0.002701564218034956,
        1,
        8,
        1
      ],
      [
        7,
        125,
        0.0006999289860653797,
        0.0004498138533980826,
        0.001149742839463462,
        1,
        3,
        0
      ],
      [
        7,
        127,
        0.0002382315323716752,
        0.0005378460487429185,
        0.0007760775811145937,
        1,
        4,
        0
      ],
      [
        7,
        128,
        0.0001746404861511213,
        0.001210650320633519,
        0.00138529080678464,
        1,
        3,
        0
      ],
      [
        7,
        129,
        0.0006370418334727648,
        0.000879537905270168,
        0.001516579738742933,
        1,
        2,
        0
      ],
      [
        7,
        130,
        0.00007309775853596366,
        0.001547619322112612,
        0.001620717080648576,
        1,
        2,
        0
      ],
      [
        7,
        131,
        0.000005457632612593773,
        0.0009556793905777007,
        0.0009611370231902944,
        1,
        7,
        0
      ],
      [
        7,
        133,
        0.000334021468141425,
        0.0005640305493713517,
        0.0008980520175127767,
        1,
        4,
        0
      ],
      [
        7,
        134,
        0.0009752147470112306,
        0.002823235442953349,
        0.00379845018996458,
        1,
        7,
        1
      ],
      [
        7,
        135,
        0.01115217251620701,
        0.01612695545467171,
        0.02727912797087872,
        1,
        2,
        1
      ],
      [
        7,
        136,
        0.00008853868356516285,
        0.0005314542813785806,
        0.0006199929649437434,
        1,
        5,
        0
      ],
      [
        7,
        137,
        0.0005583955408958464,
        0.0007911930028695715,
        0.001349588543765418,
        1,
        12,
        1
      ],
      [
        7,
        138,
        0.0005079142947029037,
        0.001695797627388914,
        0.002203711922091818,
        1,
        9,
        1
      ],
      [
        7,
        139,
        0.0003147871336736803,
        0.001374754199482101,
        0.001689541333155782,
        1,
        1,
        0
      ],
      [
        7,
        141,
        0.0006993379570700295,
        0.0004988540775866206,
        0.00119819203465665,
        1,
        4,
        0
      ],
      [
        7,
        143,
        0.0002460604169828633,
        0.0002865047537787065,
        0.0005325651707615698,
        1,
        7,
        0
      ],
      [
        7,
        144,
        0.00003177839018680076,
        0.0003325658662064838,
        0.0003643442563932845,
        1,
        9,
        0
      ],
      [
        7,
        145,
        0.001765153016299623,
        0.004774675874366177,
        0.006539828890665799,
        1,
        5,
        1
      ],
      [
        7,
        146,
        0.0008307087778499908,
        0.0003296739135599777,
        0.001160382691409969,
        1,
        6,
        0
      ],
      [
        7,
        147,
        0.0000444371227954317,
        0.0005934603723372276,
        0.0006378974951326594,
        1,
        7,
        0
      ],
      [
        7,
        148,
        0.0001538027744163106,
        0.0004970410230217229,
        0.0006508437974380335,
        1,
        6,
        0
      ],
      [
        7,
        149,
        0.001082702650502317,
        0.0007870193011102709,
        0.001869721951612588,
        1,
        2,
        0
      ],
      [
        7,
        150,
        0.0004844631153635467,
        0.0003169786503092458,
        0.0008014417656727925,
        1,
        7,
        0
      ],
      [
        7,
        151,
        0.0001139577803272879,
        0.0008808349752510731,
        0.000994792755578361,
        1,
        3,
        0
      ],
      [
        7,
        152,
        0.0002608380217143141,
        0.0006843574735832003,
        0.0009451954952975144,
        1,
        3,
        0
      ],
      [
        7,
        154,
        0.00003444015770935935,
        0.001127513766533662,
        0.001161953924243021,
        1,
        4,
        0
      ],
      [
        7,
        155,
        0.000083618018770587,
        0.001431491310693047,
        0.001515109329463634,
        1,
        13,
        1
      ],
      [
        7,
        156,
        0.0002095061308807162,
        0.001335000733161146,
        0.001544506864041863,
        1,
        2,
        0
      ],
      [
        7,
        157,
        0.00551017759754788,
        0.00196098848155785,
        0.00747116607910573,
        1,
        6,
        1
      ],
      [
        7,
        158,
        0.0002520537499553293,
        0.000267387582670742,
        0.0005194413326260713,
        1,
        13,
        0
      ],
      [
        7,
        159,
        0.0004249323178679922,
        0.0004943812781343318,
        0.0009193135960023239,
        1,
        4,
        0
      ],
      [
        7,
        160,
        0.0004660544333006694,
        0.0003314785071772165,
        0.0007975329404778859,
        1,
        6,
        0
      ],
      [
        7,
        161,
        0.0005979751113724379,
        0.0004944078251556565,
        0.001092382936528094,
        1,
        4,
        0
      ],
      [
        7,
        162,
        0.0005125123146193838,
        0.0005725015005896609,
        0.001085013815209045,
        1,
        3,
        0
      ],
      [
        7,
        163,
        0.0003634918939189611,
        0.0005451332942840039,
        0.0009086251882029651,
        1,
        5,
        0
      ],
      [
        7,
        165,
        0.0005288943123222923,
        0.0006384749600510436,
        0.001167369272373336,
        1,
        3,
        0
      ],
      [
        7,
        166,
        0.0003082775787946291,
        0.00113758882747778,
        0.001445866406272409,
        1,
        2,
        0
      ],
      [
        7,
        167,
        0.00007518644606975235,
        0.001114723558757558,
        0.00118991000482731,
        1,
        3,
        0
      ],
      [
        7,
        168,
        0.0007331296233861864,
        0.001377859024541109,
        0.002110988647927295,
        1,
        1,
        0
      ],
      [
        7,
        169,
        0.0001333989053537642,
        0.0004652846251608152,
        0.0005986835305145795,
        1,
        6,
        0
      ],
      [
        7,
        170,
        0.0003085838490870184,
        0.001607033552374846,
        0.001915617401461864,
        1,
        1,
        0
      ],
      [
        7,
        173,
        0.0003416289602519435,
        0.001640399896409691,
        0.001982028856661635,
        1,
        1,
        0
      ],
      [
        7,
        174,
        0.0004994452725362792,
        0.0005444924973024187,
        0.001043937769838698,
        1,
        3,
        0
      ],
      [
        7,
        176,
        0.0000547331771726058,
        0.001799707664905584,
        0.00185444084207819,
        1,
        2,
        0
      ],
      [
        7,
        177,
        0.00000864241611986743,
        0.001116963016638885,
        0.001125605432758752,
        1,
        5,
        0
      ],
      [
        7,
        178,
        0.0009181008893738874,
        0.003792363000900812,
        0.004710463890274699,
        1,
        6,
        1
      ],
      [
        7,
        179,
        0.0005984106778527223,
        0.0005581320446268288,
        0.001156542722479551,
        1,
        3,
        0
      ],
      [
        7,
        180,
        0.00001543314057197868,
        0.0008758796435197653,
        0.000891312784091744,
        1,
        5,
        0
      ],
      [
        7,
        181,
        0.000120845137941698,
        0.0004741960009228121,
        0.0005950411388645101,
        1,
        6,
        0
      ],
      [
        7,
        182,
        0.0003375289475328835,
        0.0006227361642313795,
        0.000960265111764263,
        1,
        3,
        0
      ],
      [
        7,
        183,
        0.002807696201206652,
        0.001685879825377506,
        0.004493576026584158,
        1,
        7,
        1
      ],
      [
        7,
        184,
        0.0001928166316941725,
        0.0002937746082056924,
        0.0004865912398998649,
        1,
        8,
        0
      ],
      [
        7,
        185,
        0.0007154401690529217,
        0.001044804444738085,
        0.001760244613791007,
        1,
        1,
        0
      ],
      [
        7,
        187,
        0.001188797585204937,
        0.0009775612363906866,
        0.002166358821595624,
        1,
        1,
        0
      ],
      [
        7,
        188,
        0.0002656721025129978,
        0.0008207334351981649,
        0.001086405537711163,
        1,
        3,
        0
      ],
      [
        7,
        189,
        0.0002278325362520654,
        0.0007928995151759515,
        0.001020732051428017,
        1,
        13,
        1
      ],
      [
        7,
        191,
        0.0001428654456161626,
        0.0005007448110262091,
        0.0006436102566423716,
        1,
        4,
        0
      ],
      [
        7,
        193,
        0.0004258103757977275,
        0.0007739460665127575,
        0.001199756442310485,
        1,
        12,
        1
      ],
      [
        7,
        194,
        0.0004971416027384649,
        0.001272341711148752,
        0.001769483313887218,
        1,
        1,
        0
      ],
      [
        7,
        195,
        0.0003452380798762115,
        0.001305166733786675,
        0.001650404813662886,
        1,
        2,
        0
      ],
      [
        7,
        196,
        0.0002249429723272258,
        0.0004413569672193195,
        0.0006662999395465454,
        1,
        5,
        0
      ],
      [
        7,
        197,
        0.0003711565146127977,
        0.000834064884765854,
        0.001205221399378652,
        1,
        2,
        0
      ],
      [
        7,
        198,
        0.0006976423216036752,
        0.0004248743456854898,
        0.001122516667289165,
        1,
        3,
        0
      ],
      [
        7,
        199,
        0.0005527528762634131,
        0.0006291691260246668,
        0.00118192200228808,
        1,
        3,
        0
      ],
      [
        7,
        200,
        0,
        0.001584693979276236,
        0.001584693979276236,
        1,
        5,
        0
      ],
      [
        7,
        201,
        0.0004128153690490602,
        0.001030108247765716,
        0.001442923616814776,
        1,
        2,
        0
      ],
      [
        7,
        203,
        0.0008331002536875901,
        0.001333581032631101,
        0.002166681286318691,
        1,
        1,
        0
      ],
      [
        7,
        204,
        0.00124182070564014,
        0.0008884763656845555,
        0.002130297071324695,
        1,
        1,
        0
      ],
      [
        7,
        205,
        0.0002413958496124193,
        0.0003777688640783437,
        0.000619164713690763,
        1,
        6,
        0
      ],
      [
        7,
        206,
        0.0002353354155794973,
        0.00110431590815658,
        0.001339651323736078,
        1,
        2,
        0
      ],
      [
        7,
        207,
        0.0003164802025067477,
        0.0008185698632511735,
        0.001135050065757921,
        1,
        2,
        0
      ],
      [
        7,
        208,
        0.0002105209078247605,
        0.0006891810080287955,
        0.000899701915853556,
        1,
        4,
        0
      ],
      [
        7,
        209,
        0.0004096775665120043,
        0.0009945909815262134,
        0.001404268548038218,
        1,
        2,
        0
      ],
      [
        7,
        210,
        0.0004216930143771054,
        0.0003248692531582338,
        0.0007465622675353392,
        1,
        8,
        0
      ],
      [
        7,
        211,
        0.0001521965273197183,
        0.0007742151585482238,
        0.000926411685867942,
        1,
        3,
        0
      ],
      [
        7,
        212,
        0.003941556914018742,
        0.008762020120298008,
        0.01270357703431675,
        1,
        3,
        1
      ],
      [
        7,
        213,
        0.0004325660168605658,
        0.0004376128213380321,
        0.000870178838198598,
        1,
        7,
        0
      ],
      [
        7,
        215,
        0.00003380866676052997,
        0.0009039541471630218,
        0.0009377628139235518,
        1,
        8,
        0
      ],
      [
        7,
        216,
        0.0006350685347716024,
        0.0006277085604426439,
        0.001262777095214246,
        1,
        3,
        0
      ],
      [
        7,
        217,
        0.0002896694931840495,
        0.000479756247563127,
        0.0007694257407471765,
        1,
        6,
        0
      ],
      [
        7,
        218,
        0.0003329640748003235,
        0.001114911088060515,
        0.001447875162860838,
        1,
        10,
        1
      ],
      [
        7,
        219,
        0.0003431606053812392,
        0.0007519870082235542,
        0.001095147613604793,
        1,
        2,
        0
      ],
      [
        7,
        220,
        0.004846177820367834,
        0.004349869345495676,
        0.00919604716586351,
        1,
        4,
        1
      ],
      [
        7,
        221,
        0.0004414745054634072,
        0.0004547761728841938,
        0.0008962506783476009,
        1,
        5,
        0
      ],
      [
        7,
        222,
        0.000125610119143712,
        0.001274609018188646,
        0.001400219137332358,
        1,
        2,
        0
      ],
      [
        7,
        224,
        0.0003054594274109607,
        0.0007788380696586904,
        0.001084297497069651,
        1,
        3,
        0
      ],
      [
        7,
        225,
        0.0004120679547641611,
        0.0003972847952209631,
        0.0008093527499851243,
        1,
        6,
        0
      ],
      [
        7,
        226,
        0.0001638679097995577,
        0.0006065135983225957,
        0.0007703815081221534,
        1,
        5,
        0
      ],
      [
        7,
        228,
        0.002634439062197652,
        0.001457482222708823,
        0.004091921284906475,
        1,
        8,
        1
      ],
      [
        7,
        229,
        0.000008575507346374346,
        0.0007535028661306833,
        0.0007620783734770577,
        1,
        8,
        0
      ],
      [
        7,
        230,
        0.0005746709875279971,
        0.0007273624338560511,
        0.001302033421384048,
        1,
        3,
        0
      ],
      [
        7,
        231,
        0.000500034772275456,
        0.0003588481626755953,
        0.0008588829349510513,
        1,
        6,
        0
      ],
      [
        7,
        232,
        0.001104663435782907,
        0.0006283631461591646,
        0.001733026581942072,
        1,
        11,
        1
      ],
      [
        7,
        233,
        0.0003720253921142547,
        0.0008052984801518945,
        0.001177323872266149,
        1,
        2,
        0
      ],
      [
        7,
        234,
        0.0007370608520597851,
        0.000394703592642212,
        0.001131764444701997,
        1,
        3,
        0
      ],
      [
        7,
        235,
        0.0001927968328355086,
        0.001066334594815858,
        0.001259131427651366,
        1,
        3,
        0
      ],
      [
        7,
        237,
        0.001986516680456549,
        0.005109499238492696,
        0.007096015918949245,
        1,
        5,
        1
      ],
      [
        7,
        238,
        0.001413908048244125,
        0.0009455271317293892,
        0.002359435179973514,
        1,
        1,
        0
      ],
      [
        7,
        240,
        0.001657912705002809,
        0.0009159599691604493,
        0.002573872674163258,
        1,
        1,
        0
      ],
      [
        7,
        241,
        0.0002167426843770501,
        0.000391811734361282,
        0.0006085544187383321,
        1,
        7,
        0
      ],
      [
        7,
        242,
        0.0007353869905355974,
        0.0004915969293064476,
        0.001226983919842045,
        1,
        4,
        0
      ],
      [
        7,
        243,
        0.0003288515510821171,
        0.0003731419289890978,
        0.0007019934800712149,
        1,
        8,
        0
      ],
      [
        7,
        244,
        0.0005612701596171002,
        0.0005575502696879369,
        0.001118820429305037,
        1,
        3,
        0
      ],
      [
        7,
        245,
        0.0005953605015234264,
        0.001132860119926191,
        0.001728220621449617,
        1,
        1,
        0
      ],
      [
        7,
        246,
        0.0006804648011297246,
        0.0007070685835622959,
        0.00138753338469202,
        1,
        2,
        0
      ],
      [
        7,
        247,
        0.0004597425891975016,
        0.0003656555820616233,
        0.0008253981712591249,
        1,
        6,
        0
      ],
      [
        7,
        248,
        0.0009736411682187738,
        0.0006124746734354365,
        0.00158611584165421,
        1,
        2,
        0
      ],
      [
        7,
        249,
        0.000264048288273518,
        0.0005949469468480103,
        0.0008589952351215284,
        1,
        4,
        0
      ],
      [
        7,
        250,
        0.0005043923250035673,
        0.001405899191014914,
        0.001910291516018481,
        1,
        1,
        0
      ],
      [
        7,
        252,
        0.000640930639451395,
        0.000736861486631683,
        0.001377792126083078,
        1,
        2,
        0
      ],
      [
        7,
        253,
        0.0001567918022253082,
        0.0003111140413494255,
        0.0004679058435747337,
        1,
        8,
        0
      ],
      [
        7,
        254,
        0.00005058785011787957,
        0.001089207730886598,
        0.001139795581004478,
        1,
        4,
        0
      ],
      [
        7,
        255,
        0.0007521098455121817,
        0.001320005471927074,
        0.002072115317439256,
        1,
        1,
        0
      ],
      [
        7,
        256,
        0.0007277147386164043,
        0.0004854203808604369,
        0.001213135119476841,
        1,
        3,
        0
      ],
      [
        7,
        257,
        0.00006849283592760679,
        0.0004943369734945861,
        0.0005628298094221929,
        1,
        9,
        0
      ],
      [
        7,
        258,
        0.00003440679348940091,
        0.0008304265123462129,
        0.0008648333058356137,
        1,
        5,
        0
      ],
      [
        7,
        259,
        0.0001858391880665022,
        0.0004049719427378774,
        0.0005908111308043796,
        1,
        7,
        0
      ],
      [
        7,
        260,
        0.0002615985262411738,
        0.0007564526430053062,
        0.00101805116924648,
        1,
        5,
        0
      ],
      [
        7,
        261,
        0.0004748492538023614,
        0.001225971737813153,
        0.001700820991615515,
        1,
        1,
        0
      ],
      [
        7,
        262,
        0.0002475308933072601,
        0.0007131073678639025,
        0.0009606382611711626,
        1,
        3,
        0
      ],
      [
        7,
        263,
        0.0001841868331799236,
        0.0009950318879556872,
        0.001179218721135611,
        1,
        3,
        0
      ],
      [
        7,
        264,
        0.0006866113599647552,
        0.0008050613098333313,
        0.001491672669798087,
        1,
        2,
        0
      ],
      [
        7,
        265,
        0.0004278781959725006,
        0.0005829947976163661,
        0.001010872993588867,
        1,
        4,
        0
      ],
      [
        7,
        266,
        0.0005542013183933145,
        0.001141691860942837,
        0.001695893179336152,
        1,
        1,
        0
      ],
      [
        7,
        267,
        0.002344161552145957,
        0.002151565353217533,
        0.004495726905363491,
        1,
        7,
        1
      ],
      [
        7,
        268,
        0.0001353451470108673,
        0.000671749162131382,
        0.0008070943091422493,
        1,
        5,
        0
      ],
      [
        7,
        269,
        0.00006329426030764358,
        0.0006389586572786382,
        0.0007022529175862818,
        1,
        6,
        0
      ],
      [
        7,
        270,
        0.0003044410406956915,
        0.0002815778857656863,
        0.0005860189264613777,
        1,
        9,
        0
      ],
      [
        7,
        271,
        0.0003544128192170017,
        0.0002778367766967661,
        0.0006322495959137679,
        1,
        9,
        0
      ],
      [
        7,
        272,
        0.0002017185391945365,
        0.001970477006929473,
        0.002172195546124009,
        1,
        10,
        1
      ],
      [
        7,
        273,
        0.00003743120787875975,
        0.0007030422249873483,
        0.000740473432866108,
        1,
        4,
        0
      ],
      [
        7,
        274,
        0.0002689536715318336,
        0.0002479748213934903,
        0.0005169284929253239,
        1,
        11,
        0
      ],
      [
        7,
        275,
        0.0003629470849966864,
        0.0003675288365901208,
        0.0007304759215868073,
        1,
        7,
        0
      ],
      [
        7,
        276,
        0.005739705932452583,
        0.02378333161517853,
        0.02952303754763112,
        1,
        2,
        1
      ],
      [
        7,
        278,
        0.0004255742410280462,
        0.0009750774796212363,
        0.001400651720649283,
        1,
        2,
        0
      ],
      [
        7,
        279,
        0.0002473124061880275,
        0.0009646303377835924,
        0.00121194274397162,
        1,
        2,
        0
      ],
      [
        7,
        280,
        0.0005219130134638936,
        0.0007789129594288777,
        0.001300825972892771,
        1,
        2,
        0
      ],
      [
        7,
        281,
        0.0003823318489689244,
        0.002215004014212648,
        0.002597335863181572,
        1,
        1,
        0
      ],
      [
        7,
        282,
        0.0004629315659950268,
        0.0003014556673249549,
        0.0007643872333199817,
        1,
        8,
        0
      ],
      [
        7,
        284,
        0.0003090187926923702,
        0.0004634418334207498,
        0.0007724606261131201,
        1,
        4,
        0
      ],
      [
        7,
        285,
        0.0007191286531867498,
        0.0008088414277761544,
        0.001527970080962904,
        1,
        2,
        0
      ],
      [
        7,
        286,
        0.0005857219604752987,
        0.0004239038485762321,
        0.001009625809051531,
        1,
        5,
        0
      ],
      [
        7,
        287,
        0.0003889547101097919,
        0.0003522566583808018,
        0.0007412113684905937,
        1,
        8,
        0
      ],
      [
        7,
        288,
        0.0007023462205398208,
        0.001443767993447191,
        0.002146114213987012,
        1,
        1,
        0
      ],
      [
        7,
        289,
        0.001012976126058475,
        0.0004698558022442768,
        0.001482831928302752,
        1,
        4,
        0
      ],
      [
        7,
        290,
        0.0003638792477754202,
        0.0006558085797939163,
        0.001019687827569336,
        1,
        3,
        0
      ],
      [
        7,
        291,
        0.0002944260002860835,
        0.0008938631180053843,
        0.001188289118291468,
        1,
        3,
        0
      ],
      [
        7,
        292,
        0.001527402302309041,
        0.001697467080091171,
        0.003224869382400212,
        1,
        8,
        1
      ],
      [
        7,
        293,
        0.0002107234145067675,
        0.0006216135067616397,
        0.0008323369212684072,
        1,
        4,
        0
      ],
      [
        7,
        294,
        0.0003729936689128624,
        0.0003113133191873394,
        0.0006843069881002018,
        1,
        10,
        0
      ],
      [
        7,
        295,
        0.0007283693020242205,
        0.001070772268315476,
        0.001799141570339696,
        1,
        1,
        0
      ],
      [
        7,
        296,
        0.0002090020754776576,
        0.000583373579609784,
        0.0007923756550874417,
        1,
        4,
        0
      ],
      [
        7,
        297,
        0.00008691540556905018,
        0.0004490642133370669,
        0.0005359796189061171,
        1,
        7,
        0
      ],
      [
        7,
        298,
        0.0003073148108910622,
        0.00113134668157016,
        0.001438661492461222,
        1,
        2,
        0
      ],
      [
        7,
        299,
        0.0004263841047635816,
        0.0002647306379303369,
        0.0006911147426939185,
        1,
        9,
        0
      ],
      [
        7,
        300,
        0.000835549896451687,
        0.0004479157011034413,
        0.001283465597555128,
        1,
        4,
        0
      ],
      [
        7,
        301,
        0.0009848940444810923,
        0.003460217644648263,
        0.004445111689129356,
        1,
        6,
        1
      ],
      [
        7,
        303,
        0.0003301085415713652,
        0.0005381333497774461,
        0.0008682418913488113,
        1,
        5,
        0
      ],
      [
        7,
        304,
        0.002174140121294257,
        0.001351950592211908,
        0.003526090713506165,
        1,
        7,
        1
      ],
      [
        7,
        307,
        0.0002132959559258741,
        0.0003289810304676617,
        0.0005422769863935358,
        1,
        8,
        0
      ],
      [
        7,
        308,
        0.0009254087550779038,
        0.007914725804216248,
        0.008840134559294152,
        1,
        4,
        1
      ],
      [
        7,
        309,
        0.0008347724753041476,
        0.0007139534151658887,
        0.001548725890470036,
        1,
        2,
        0
      ],
      [
        7,
        310,
        0.0004226288483944749,
        0.0005907474795698185,
        0.001013376327964293,
        1,
        4,
        0
      ],
      [
        7,
        311,
        0.0003599577947537412,
        0.0007143274154635049,
        0.001074285210217246,
        1,
        3,
        0
      ],
      [
        7,
        312,
        0.0003663144650249854,
        0.0009567623317161795,
        0.001323076796741165,
        1,
        2,
        0
      ],
      [
        7,
        313,
        0.00004523772173038679,
        0.0006811894974711775,
        0.0007264272192015643,
        1,
        7,
        0
      ],
      [
        7,
        314,
        0.00001609184807803462,
        0.001291695269770038,
        0.001307787117848073,
        1,
        4,
        0
      ],
      [
        7,
        315,
        0.000794096988607488,
        0.001314854306310924,
        0.002108951294918412,
        1,
        1,
        0
      ],
      [
        7,
        316,
        0.001248188027422052,
        0.00121555918063796,
        0.002463747208060011,
        1,
        1,
        0
      ],
      [
        7,
        317,
        0.0003558158077441998,
        0.0007848258177597753,
        0.001140641625503975,
        1,
        3,
        0
      ],
      [
        7,
        318,
        0.000289123097001563,
        0.0002141730426990803,
        0.0005032961397006433,
        1,
        12,
        0
      ],
      [
        7,
        320,
        0.00008379669117779411,
        0.0005525660303223737,
        0.0006363627215001679,
        1,
        8,
        0
      ],
      [
        7,
        321,
        0.0001767068424612921,
        0.0006404457290064895,
        0.0008171525714677815,
        1,
        4,
        0
      ],
      [
        7,
        322,
        0.0002243094848053533,
        0.0003516310720451786,
        0.0005759405568505319,
        1,
        10,
        0
      ],
      [
        7,
        323,
        0.00005244810186455449,
        0.0005923417571557425,
        0.0006447898590202971,
        1,
        6,
        0
      ],
      [
        7,
        325,
        0.0002087330964938202,
        0.0004353729700697784,
        0.0006441060665635986,
        1,
        7,
        0
      ],
      [
        7,
        326,
        0.0001666192986402584,
        0.0003348341280048183,
        0.0005014534266450767,
        1,
        9,
        0
      ],
      [
        7,
        328,
        0.0007512628407548988,
        0.001252973731876098,
        0.002004236572630997,
        1,
        1,
        0
      ],
      [
        7,
        329,
        0.00006484567442399123,
        0.0008901485425893441,
        0.0009549942170133354,
        1,
        3,
        0
      ],
      [
        7,
        330,
        0.009009517343492006,
        0.006819570888524814,
        0.01582908823201682,
        1,
        3,
        1
      ],
      [
        7,
        332,
        0.007378117209102498,
        0.009249180171209612,
        0.01662729738031211,
        1,
        3,
        1
      ],
      [
        7,
        333,
        0.0005691346659839588,
        0.000293808709705201,
        0.0008629433756891598,
        1,
        7,
        0
      ],
      [
        7,
        334,
        0.00009320787789366658,
        0.004102828177666072,
        0.004196036055559738,
        1,
        7,
        1
      ],
      [
        7,
        336,
        0.0002218343620428584,
        0.0006978609863747705,
        0.0009196953484176288,
        1,
        4,
        0
      ],
      [
        7,
        337,
        0.0004754357879838617,
        0.0002864101475736803,
        0.000761845935557542,
        1,
        7,
        0
      ],
      [
        7,
        338,
        0.0004389187936579982,
        0.000896058547088947,
        0.001334977340746945,
        1,
        2,
        0
      ],
      [
        7,
        339,
        0.0007853563599621266,
        0.0018781004206463,
        0.002663456780608427,
        1,
        8,
        1
      ],
      [
        7,
        340,
        0.00170006180119422,
        0.01014655092596581,
        0.01184661272716003,
        1,
        3,
        1
      ],
      [
        7,
        341,
        0.0003885117015972208,
        0.0003201169024316954,
        0.0007086286040289163,
        1,
        7,
        0
      ],
      [
        7,
        342,
        0.0009673455862675872,
        0.0009936069723097184,
        0.001960952558577306,
        1,
        11,
        1
      ],
      [
        7,
        344,
        0.0005083872829216409,
        0.0004906586439089912,
        0.000999045926830632,
        1,
        4,
        0
      ],
      [
        7,
        345,
        0.0002160884587359519,
        0.0004759871308260924,
        0.0006920755895620444,
        1,
        6,
        0
      ],
      [
        7,
        346,
        0.0002815337875325924,
        0.00100858363312108,
        0.001290117420653672,
        1,
        2,
        0
      ],
      [
        7,
        347,
        0.001315716854956276,
        0.0004859213448940816,
        0.001801638199850357,
        1,
        3,
        0
      ],
      [
        7,
        348,
        0.0007505353997788192,
        0.0006485146514693707,
        0.00139905005124819,
        1,
        2,
        0
      ],
      [
        7,
        350,
        0.0000879298785687012,
        0.0006078108853290015,
        0.0006957407638977027,
        1,
        5,
        0
      ],
      [
        7,
        351,
        0.00009716907602328815,
        0.0006419855854388355,
        0.0007391546614621237,
        1,
        6,
        0
      ],
      [
        7,
        352,
        0.0008729049200840415,
        0.001094838743146681,
        0.001967743663230723,
        1,
        1,
        0
      ],
      [
        7,
        353,
        0.0006244764524780209,
        0.000738468712984327,
        0.001362945165462348,
        1,
        2,
        0
      ],
      [
        7,
        354,
        0.00009438932928466404,
        0.0005199895052380602,
        0.0006143788345227242,
        1,
        9,
        0
      ],
      [
        7,
        356,
        0.0008770795307828783,
        0.001061288448311058,
        0.001938367979093936,
        1,
        1,
        0
      ],
      [
        7,
        357,
        0.00001682030588401498,
        0.0006290299430467713,
        0.0006458502489307864,
        1,
        7,
        0
      ],
      [
        7,
        358,
        0.000007645112938923476,
        0.001056025562075112,
        0.001063670675014035,
        1,
        5,
        0
      ],
      [
        7,
        359,
        0.0005885457599110155,
        0.0006743943519007452,
        0.001262940111811761,
        1,
        3,
        0
      ],
      [
        7,
        360,
        0.0004419515208304927,
        0.0004726782847142029,
        0.0009146298055446955,
        1,
        4,
        0
      ],
      [
        7,
        361,
        0.00001584323778045177,
        0.0008636303700652255,
        0.0008794736078456773,
        1,
        7,
        0
      ],
      [
        7,
        363,
        0.0004626810914137828,
        0.0003864740783613637,
        0.0008491551697751465,
        1,
        4,
        0
      ],
      [
        7,
        364,
        0.0001513813383822751,
        0.0005517507671568809,
        0.000703132105539156,
        1,
        5,
        0
      ],
      [
        7,
        365,
        0.0001170917772254306,
        0.0006334774438639145,
        0.0007505692210893452,
        1,
        5,
        0
      ],
      [
        7,
        366,
        0.00008684551482045619,
        0.0004484720381684741,
        0.0005353175529889303,
        1,
        10,
        0
      ],
      [
        7,
        368,
        0.000363451823239203,
        0.0005023652508642779,
        0.0008658170741034809,
        1,
        4,
        0
      ],
      [
        7,
        369,
        0.0006359784420407621,
        0.0002952931563658466,
        0.0009312715984066087,
        1,
        7,
        0
      ],
      [
        7,
        370,
        0.001274571666034065,
        0.0006574403612703272,
        0.001932012027304392,
        1,
        2,
        0
      ],
      [
        7,
        371,
        0.0004360968257261897,
        0.0003832012481744342,
        0.0008192980739006239,
        1,
        5,
        0
      ],
      [
        7,
        372,
        0.00002436887357232463,
        0.001559682843579656,
        0.001584051717151981,
        1,
        3,
        0
      ],
      [
        7,
        373,
        0.001009767740536658,
        0.0004346024633450536,
        0.001444370203881712,
        1,
        3,
        0
      ],
      [
        7,
        374,
        0.0001249887909010891,
        0.0006466008103090643,
        0.0007715896012101534,
        1,
        4,
        0
      ],
      [
        7,
        375,
        0.0007077374525032934,
        0.001359879369441083,
        0.002067616821944376,
        1,
        9,
        1
      ],
      [
        7,
        376,
        0.000538082694734238,
        0.0004525140413573703,
        0.0009905967360916083,
        1,
        5,
        0
      ],
      [
        7,
        377,
        0.0009369998850918519,
        0.0006749601465523574,
        0.001611960031644209,
        1,
        2,
        0
      ],
      [
        7,
        378,
        0.0001664879263558546,
        0.0009783146823689219,
        0.001144802608724776,
        1,
        4,
        0
      ],
      [
        7,
        380,
        0.0005271503600236176,
        0.0005694118416728355,
        0.001096562201696453,
        1,
        3,
        0
      ],
      [
        7,
        381,
        0.000673830023382409,
        0.001145388645295533,
        0.001819218668677942,
        1,
        1,
        0
      ],
      [
        7,
        382,
        0.004390202490819076,
        0.01060006412021716,
        0.01499026661103624,
        1,
        3,
        1
      ],
      [
        7,
        383,
        0.0002081148793729803,
        0.0003494448843875253,
        0.0005575597637605056,
        1,
        7,
        0
      ],
      [
        7,
        384,
        0.003346785593184493,
        0.005539247468266013,
        0.008886033061450506,
        1,
        4,
        1
      ],
      [
        7,
        385,
        0.0006126752176083909,
        0.0003038875937845009,
        0.0009165628113928918,
        1,
        4,
        0
      ],
      [
        7,
        386,
        0.0006700449022904001,
        0.0006140872654833517,
        0.001284132167773752,
        1,
        2,
        0
      ],
      [
        7,
        387,
        0.001074108158122375,
        0.00806955844013152,
        0.009143666598253896,
        1,
        4,
        1
      ],
      [
        7,
        388,
        0.0001592414223811636,
        0.0003958734984226832,
        0.0005551149208038468,
        1,
        7,
        0
      ],
      [
        7,
        389,
        0.000277145712458663,
        0.0004680425500104526,
        0.0007451882624691156,
        1,
        5,
        0
      ],
      [
        7,
        390,
        0.0005750760370333627,
        0.0009057742598112039,
        0.001480850296844567,
        1,
        2,
        0
      ],
      [
        7,
        392,
        0.002256763047473516,
        0.003710822175904062,
        0.005967585223377578,
        1,
        5,
        1
      ],
      [
        7,
        393,
        0.0006634422913177802,
        0.0007315793164977652,
        0.001395021607815545,
        1,
        2,
        0
      ],
      [
        7,
        394,
        0.001033299433523103,
        0.003603753435616665,
        0.004637052869139768,
        1,
        6,
        1
      ],
      [
        7,
        395,
        0.005395103815558572,
        0.008104530078109016,
        0.01349963389366759,
        1,
        3,
        1
      ],
      [
        7,
        396,
        0.001835869806947966,
        0.001818213104288892,
        0.003654082911236858,
        1,
        7,
        1
      ],
      [
        7,
        397,
        0.0006612255527462496,
        0.0006727174158633901,
        0.00133394296860964,
        1,
        14,
        1
      ],
      [
        7,
        399,
        0.0004278609844482178,
        0.0009002944365965503,
        0.001328155421044768,
        1,
        2,
        0
      ],
      [
        7,
        400,
        0.000430987756917268,
        0.0003644390509099258,
        0.0007954268078271937,
        1,
        6,
        0
      ],
      [
        7,
        401,
        0.0009644586480653895,
        0.001065789267817166,
        0.002030247915882555,
        1,
        1,
        0
      ],
      [
        7,
        402,
        0.0002865802395918123,
        0.0004308281551963849,
        0.0007174083947881973,
        1,
        5,
        0
      ],
      [
        7,
        403,
        0.0004864332283177521,
        0.0005911597874885895,
        0.001077593015806341,
        1,
        3,
        0
      ],
      [
        7,
        404,
        0.0005032993420638157,
        0.001879770614975998,
        0.002383069957039814,
        1,
        1,
        0
      ],
      [
        7,
        405,
        0.0002380109255833425,
        0.0004646294816904098,
        0.0007026404072737523,
        1,
        6,
        0
      ],
      [
        7,
        406,
        0.00001325855243669767,
        0.000723613246232629,
        0.0007368717986693267,
        1,
        8,
        0
      ],
      [
        7,
        407,
        0.0006406756082226779,
        0.0004834267298483887,
        0.001124102338071067,
        1,
        4,
        0
      ],
      [
        7,
        408,
        0.0001779171126571047,
        0.0004474703245962598,
        0.0006253874372533645,
        1,
        5,
        0
      ],
      [
        7,
        409,
        0.00005777081756572755,
        0.0008593835955346133,
        0.0009171544131003408,
        1,
        4,
        0
      ],
      [
        7,
        411,
        0.0004157021539086471,
        0.0006379724879946265,
        0.001053674641903274,
        1,
        4,
        0
      ],
      [
        7,
        412,
        0.0008225301989469164,
        0.002092225026915906,
        0.002914755225862823,
        1,
        7,
        1
      ],
      [
        7,
        413,
        0.007166814259734975,
        0.008971620111533667,
        0.01613843437126864,
        1,
        3,
        1
      ],
      [
        7,
        415,
        0.002465974739645505,
        0.002524081971842725,
        0.00499005671148823,
        1,
        6,
        1
      ],
      [
        7,
        416,
        0.0001363418017268603,
        0.0008110346267401673,
        0.0009473764284670277,
        1,
        3,
        0
      ],
      [
        7,
        417,
        0.0006913602041387415,
        0.001022232426702368,
        0.00171359263084111,
        1,
        1,
        0
      ],
      [
        7,
        418,
        0.0002514831202540556,
        0.001010626587181491,
        0.001262109707435547,
        1,
        2,
        0
      ],
      [
        7,
        419,
        0.0001894307867920031,
        0.0004462185718489497,
        0.0006356493586409528,
        1,
        9,
        0
      ],
      [
        7,
        420,
        0.00006893894028164349,
        0.001464038631946381,
        0.001532977572228024,
        1,
        2,
        0
      ],
      [
        7,
        421,
        0.0004667592252769086,
        0.000738562941275556,
        0.001205322166552465,
        1,
        2,
        0
      ],
      [
        7,
        422,
        0.00002646252414129709,
        0.001153788891315575,
        0.001180251415456872,
        1,
        5,
        0
      ],
      [
        7,
        423,
        0.0004637066879853207,
        0.0005682008230911172,
        0.001031907511076438,
        1,
        3,
        0
      ],
      [
        7,
        425,
        0.0008420841342572107,
        0.000589711296947516,
        0.001431795431204727,
        1,
        2,
        0
      ],
      [
        7,
        426,
        0.0002795331445529564,
        0.0006189182150122686,
        0.000898451359565225,
        1,
        4,
        0
      ],
      [
        7,
        427,
        0.0002489032703162807,
        0.0004653737494798808,
        0.0007142770197961615,
        1,
        5,
        0
      ],
      [
        7,
        428,
        0.004174844916179009,
        0.01013654839263381,
        0.01431139330881282,
        1,
        3,
        1
      ],
      [
        7,
        429,
        0.00120476061969867,
        0.0005238223836553931,
        0.001728583003354063,
        1,
        3,
        0
      ],
      [
        7,
        430,
        0.0004413776059616699,
        0.00030840037722824,
        0.00074977798318991,
        1,
        7,
        0
      ],
      [
        7,
        431,
        0.0001688178856134027,
        0.0007855972944347936,
        0.0009544151800481963,
        1,
        4,
        0
      ],
      [
        7,
        432,
        0.0004825013589799492,
        0.0005464630967229459,
        0.001028964455702895,
        1,
        4,
        0
      ],
      [
        7,
        433,
        0.0002832008650288734,
        0.000394123518253927,
        0.0006773243832828004,
        1,
        5,
        0
      ],
      [
        7,
        434,
        0.00005050793967948584,
        0.0005158388242405213,
        0.0005663467639200072,
        1,
        6,
        0
      ],
      [
        7,
        436,
        0.004872074406934374,
        0.001664143678825478,
        0.006536218085759852,
        1,
        7,
        1
      ],
      [
        7,
        437,
        0.00009266487804420491,
        0.0008580943272409308,
        0.0009507592052851357,
        1,
        5,
        0
      ],
      [
        7,
        438,
        0.0003999016768546292,
        0.0008530585909691951,
        0.001252960267823824,
        1,
        2,
        0
      ],
      [
        7,
        439,
        0.0003514651270229911,
        0.001009731455837867,
        0.001361196582860858,
        1,
        2,
        0
      ],
      [
        7,
        440,
        0.0007198105826180815,
        0.0005565249319172463,
        0.001276335514535328,
        1,
        4,
        0
      ],
      [
        7,
        441,
        0.0001177801911064447,
        0.0004537566195605178,
        0.0005715368106669626,
        1,
        8,
        0
      ],
      [
        7,
        444,
        0.0003344262361542978,
        0.0007665168092527271,
        0.001100943045407025,
        1,
        2,
        0
      ],
      [
        7,
        446,
        0.0004464976477914791,
        0.0004132295229375004,
        0.0008597271707289795,
        1,
        5,
        0
      ],
      [
        7,
        447,
        0.002163622918826361,
        0.0009007624843711181,
        0.00306438540319748,
        1,
        9,
        1
      ],
      [
        7,
        448,
        0.0002094496424694642,
        0.001078694609418784,
        0.001288144251888248,
        1,
        2,
        0
      ],
      [
        7,
        449,
        0.0006952445283954694,
        0.0008684104816058712,
        0.001563655010001341,
        1,
        2,
        0
      ],
      [
        7,
        451,
        0.0003456421014597611,
        0.0004840340832781037,
        0.0008296761847378649,
        1,
        4,
        0
      ],
      [
        7,
        452,
        0.001227657853325664,
        0.00279216155979186,
        0.004019819413117524,
        1,
        6,
        1
      ],
      [
        7,
        453,
        0.0002258561199922704,
        0.0007271889975421784,
        0.0009530451175344489,
        1,
        4,
        0
      ],
      [
        7,
        454,
        0.0003912160793367189,
        0.0005817926062718312,
        0.0009730086856085501,
        1,
        4,
        0
      ],
      [
        7,
        455,
        0.0001782251141432841,
        0.001142900368046974,
        0.001321125482190259,
        1,
        2,
        0
      ],
      [
        7,
        456,
        0.0001538632421448824,
        0.0003739958992175734,
        0.0005278591413624558,
        1,
        10,
        0
      ],
      [
        7,
        457,
        0.00006222544775427083,
        0.000480760271138207,
        0.0005429857188924778,
        1,
        8,
        0
      ],
      [
        7,
        458,
        0.0007805759847694689,
        0.0006265783264173217,
        0.001407154311186791,
        1,
        2,
        0
      ],
      [
        7,
        459,
        0.0005796230195378568,
        0.0003198257430259716,
        0.0008994487625638284,
        1,
        7,
        0
      ],
      [
        7,
        460,
        0.000274564015818502,
        0.00152116317846088,
        0.001795727194279382,
        1,
        1,
        0
      ],
      [
        7,
        461,
        0.001102616364504333,
        0.00127616277868561,
        0.002378779143189943,
        1,
        1,
        0
      ],
      [
        7,
        462,
        0.0004448761409501887,
        0.0004112575390169262,
        0.000856133679967115,
        1,
        4,
        0
      ],
      [
        7,
        463,
        0.0001835895851309933,
        0.0007657736695409647,
        0.000949363254671958,
        1,
        4,
        0
      ],
      [
        7,
        464,
        0.0001073092351190802,
        0.0005022088074212811,
        0.0006095180425403613,
        1,
        6,
        0
      ],
      [
        7,
        465,
        0.001147110716733926,
        0.001958922386120633,
        0.003106033102854558,
        1,
        7,
        1
      ],
      [
        7,
        466,
        0.000149970905467618,
        0.0004154184976714197,
        0.0005653894031390377,
        1,
        9,
        0
      ],
      [
        7,
        467,
        0.0001560060982536113,
        0.0004981378034048668,
        0.0006541439016584781,
        1,
        5,
        0
      ],
      [
        7,
        468,
        0.0007484568134214186,
        0.001212969307191472,
        0.001961426120612891,
        1,
        1,
        0
      ],
      [
        7,
        469,
        0.0009325587615453189,
        0.001515281156741363,
        0.002447839918286682,
        1,
        1,
        0
      ],
      [
        7,
        470,
        0.0002012859889643094,
        0.0008133437291278032,
        0.001014629718092113,
        1,
        4,
        0
      ],
      [
        7,
        471,
        0.0003479127182921527,
        0.000376190387774034,
        0.0007241031060661867,
        1,
        7,
        0
      ],
      [
        7,
        473,
        0.00003214696193753797,
        0.002046614872201988,
        0.002078761834139526,
        1,
        2,
        0
      ],
      [
        7,
        474,
        0.0001060189156264111,
        0.0006813389974236461,
        0.0007873579130500572,
        1,
        4,
        0
      ],
      [
        7,
        475,
        0.0006151446675955476,
        0.0004759823798715898,
        0.001091127047467137,
        1,
        4,
        0
      ],
      [
        7,
        476,
        0.0002295645599854317,
        0.000594176660241879,
        0.0008237412202273107,
        1,
        4,
        0
      ],
      [
        7,
        478,
        0.0002741786205426508,
        0.0003962234415547277,
        0.0006704020620973785,
        1,
        8,
        0
      ],
      [
        7,
        479,
        0.001240264808090448,
        0.001115880607531917,
        0.002356145415622364,
        1,
        1,
        0
      ],
      [
        7,
        480,
        0.000748436714794608,
        0.002342074605169013,
        0.003090511319963621,
        1,
        8,
        1
      ],
      [
        7,
        482,
        0.004268549313784916,
        0.001885680828038212,
        0.006154230141823127,
        1,
        6,
        1
      ],
      [
        7,
        483,
        0.00009300620611018838,
        0.000956098314323901,
        0.001049104520434089,
        1,
        3,
        0
      ],
      [
        7,
        484,
        0.0002509931765302521,
        0.0005216695226704786,
        0.0007726626992007306,
        1,
        5,
        0
      ],
      [
        7,
        486,
        0.0003014495016512479,
        0.0003203864834485003,
        0.0006218359850997481,
        1,
        11,
        0
      ],
      [
        7,
        488,
        0.0001286902292642839,
        0.0004678586568303374,
        0.0005965488860946212,
        1,
        7,
        0
      ],
      [
        7,
        489,
        0.0002840298167300575,
        0.0003727529720410289,
        0.0006567827887710864,
        1,
        5,
        0
      ],
      [
        7,
        491,
        0.0005946685359517231,
        0.008905863304972806,
        0.00950053184092453,
        1,
        4,
        1
      ],
      [
        7,
        492,
        0.0003491257124297984,
        0.0002909499698775722,
        0.0006400756823073705,
        1,
        11,
        0
      ],
      [
        7,
        493,
        0.0001307746184846147,
        0.0004614727014325743,
        0.000592247319917189,
        1,
        6,
        0
      ],
      [
        7,
        494,
        0.0005889310373873431,
        0.0003936903809144064,
        0.0009826214183017495,
        1,
        4,
        0
      ],
      [
        7,
        495,
        0.001633919571785991,
        0.001868629113155937,
        0.003502548684941929,
        1,
        7,
        1
      ],
      [
        7,
        496,
        0.0002553231857090436,
        0.0009794666211602118,
        0.001234789806869255,
        1,
        2,
        0
      ],
      [
        7,
        497,
        0.0003945855103110277,
        0.0002868926461560922,
        0.0006814781564671199,
        1,
        7,
        0
      ],
      [
        7,
        498,
        0.000204240057892951,
        0.001028301662466761,
        0.001232541720359713,
        1,
        2,
        0
      ],
      [
        7,
        499,
        0.00001979834946078839,
        0.001652704231541686,
        0.001672502581002475,
        1,
        3,
        0
      ],
      [
        7,
        500,
        0.0001419379954163345,
        0.0005158347301261969,
        0.0006577727255425314,
        1,
        9,
        0
      ],
      [
        7,
        501,
        0.0001197027406980146,
        0.0004670671265355282,
        0.0005867698672335428,
        1,
        6,
        0
      ],
      [
        7,
        502,
        0.0006491199687435017,
        0.001229584866178223,
        0.001878704834921725,
        1,
        1,
        0
      ],
      [
        7,
        503,
        0.0002249133619664836,
        0.0003182435917867626,
        0.0005431569537532462,
        1,
        8,
        0
      ],
      [
        7,
        504,
        0.0005148165476684753,
        0.0009797910234519158,
        0.001494607571120391,
        1,
        2,
        0
      ],
      [
        7,
        505,
        0.0001705634451220125,
        0.0006820000556464285,
        0.000852563500768441,
        1,
        4,
        0
      ],
      [
        7,
        506,
        0.00006204673999479086,
        0.001107477386090249,
        0.001169524126085039,
        1,
        3,
        0
      ],
      [
        7,
        507,
        0.0005639857704945752,
        0.001196827353319074,
        0.00176081312381365,
        1,
        11,
        1
      ],
      [
        7,
        508,
        0.0006012288870850148,
        0.001180417218407085,
        0.0017816461054921,
        1,
        1,
        0
      ],
      [
        7,
        509,
        0.0002392064720865797,
        0.0005208097140389299,
        0.0007600161861255095,
        1,
        6,
        0
      ],
      [
        7,
        510,
        0.001020869076801594,
        0.00198592754923418,
        0.003006796626035774,
        1,
        7,
        1
      ],
      [
        7,
        511,
        0.00009223143231453823,
        0.0004582665062097393,
        0.0005504979385242776,
        1,
        9,
        0
      ],
      [
        7,
        512,
        0.0004725677151790932,
        0.0006065492796326875,
        0.001079116994811781,
        1,
        3,
        0
      ],
      [
        7,
        513,
        0.0007393461493097111,
        0.000523480978072787,
        0.001262827127382498,
        1,
        3,
        0
      ],
      [
        7,
        514,
        0.0002164626283235282,
        0.0006468986541293374,
        0.0008633612824528657,
        1,
        5,
        0
      ],
      [
        7,
        515,
        0.0001872451269493598,
        0.0004844605849854854,
        0.0006717057119348453,
        1,
        6,
        0
      ],
      [
        7,
        516,
        0.0002758962111779935,
        0.001730679980229488,
        0.002006576191407482,
        1,
        1,
        0
      ],
      [
        7,
        517,
        0.0007994024763558984,
        0.00118169139133705,
        0.001981093867692948,
        1,
        1,
        0
      ],
      [
        7,
        518,
        0.0001480125557036166,
        0.0004725961304488915,
        0.0006206086861525081,
        1,
        7,
        0
      ],
      [
        7,
        519,
        0.0006356659297893333,
        0.0009101816175792064,
        0.00154584754736854,
        1,
        2,
        0
      ],
      [
        7,
        520,
        0.0003478075240111283,
        0.0005158192284846105,
        0.0008636267524957388,
        1,
        4,
        0
      ],
      [
        7,
        521,
        0.0003907121436385466,
        0.0005201709855540553,
        0.0009108831291926018,
        1,
        6,
        0
      ],
      [
        7,
        522,
        0.0009288451987137438,
        0.001172734834426015,
        0.002101580033139759,
        1,
        1,
        0
      ],
      [
        7,
        523,
        0.0004302235017209122,
        0.0003224022941420942,
        0.0007526257958630064,
        1,
        5,
        0
      ],
      [
        7,
        524,
        0.00110986685551388,
        0.0006825164179914621,
        0.001792383273505342,
        1,
        2,
        0
      ],
      [
        7,
        525,
        0.0008594186156671115,
        0.001436523729497713,
        0.002295942345164824,
        1,
        1,
        0
      ],
      [
        7,
        526,
        0.0002867201395786819,
        0.0005456372216809754,
        0.0008323573612596573,
        1,
        4,
        0
      ],
      [
        7,
        527,
        0.0006968071671055121,
        0.0005295627120193309,
        0.001226369879124843,
        1,
        3,
        0
      ],
      [
        7,
        528,
        0.0004010170780767943,
        0.000395798405792084,
        0.0007968154838688783,
        1,
        5,
        0
      ],
      [
        7,
        529,
        0.0003311509121052678,
        0.0002846305554107883,
        0.0006157814675160562,
        1,
        10,
        0
      ],
      [
        7,
        530,
        0.0002009959222213261,
        0.0005236581793758701,
        0.0007246541015971963,
        1,
        6,
        0
      ],
      [
        7,
        531,
        0.0001768725734860308,
        0.0003591869934168397,
        0.0005360595669028705,
        1,
        8,
        0
      ],
      [
        7,
        532,
        0.0001013941137353555,
        0.0009366940922830024,
        0.001038088206018358,
        1,
        3,
        0
      ],
      [
        7,
        533,
        0.002033783523842099,
        0.01315186263409087,
        0.01518564615793297,
        1,
        3,
        1
      ],
      [
        7,
        534,
        0.0009429353328264923,
        0.001064554206781693,
        0.002007489539608185,
        1,
        1,
        0
      ],
      [
        7,
        535,
        0.02264227913430537,
        0.01320484450518104,
        0.03584712363948642,
        1,
        2,
        1
      ],
      [
        7,
        536,
        0.001005248128341353,
        0.0007549916107868635,
        0.001760239739128216,
        1,
        11,
        1
      ],
      [
        7,
        537,
        0.001193088735630318,
        0.001269348198758036,
        0.002462436934388354,
        1,
        9,
        1
      ],
      [
        7,
        538,
        0.0002139110755471627,
        0.0005860114702873455,
        0.0007999225458345082,
        1,
        5,
        0
      ],
      [
        7,
        539,
        0.0001564857434052341,
        0.001190205269749202,
        0.001346691013154436,
        1,
        2,
        0
      ],
      [
        7,
        541,
        0.001039514755309786,
        0.001323123961928176,
        0.002362638717237962,
        1,
        1,
        0
      ],
      [
        7,
        542,
        0.0000930352760076147,
        0.001365427985650029,
        0.001458463261657644,
        1,
        3,
        0
      ],
      [
        7,
        543,
        0.0001371604070469792,
        0.0003830790191323492,
        0.0005202394261793284,
        1,
        9,
        0
      ],
      [
        7,
        544,
        0.001032241878645629,
        0.0005237462901230811,
        0.00155598816876871,
        1,
        3,
        0
      ],
      [
        7,
        546,
        0.0004764966414953589,
        0.002176758347288327,
        0.002653254988783686,
        1,
        7,
        1
      ],
      [
        7,
        547,
        0.0008833005990369827,
        0.001026083545918491,
        0.001909384144955473,
        1,
        1,
        0
      ],
      [
        7,
        548,
        0.001120159178204643,
        0.0006806959479358517,
        0.001800855126140494,
        1,
        2,
        0
      ],
      [
        7,
        549,
        0.0002149015269749129,
        0.0004923855415908735,
        0.0007072870685657864,
        1,
        4,
        0
      ],
      [
        7,
        550,
        0.0003239319091849993,
        0.0003657368049748989,
        0.0006896687141598983,
        1,
        10,
        0
      ],
      [
        7,
        551,
        0.0004497121064508381,
        0.0008495424310750835,
        0.001299254537525921,
        1,
        2,
        0
      ],
      [
        7,
        554,
        0.0009124462356035905,
        0.00115154843176789,
        0.00206399466737148,
        1,
        1,
        0
      ],
      [
        7,
        558,
        0.0005568051572939827,
        0.001233377329618346,
        0.001790182486912328,
        1,
        1,
        0
      ],
      [
        7,
        560,
        0.001062209528595908,
        0.001139758472293009,
        0.002201968000888916,
        1,
        1,
        0
      ],
      [
        7,
        562,
        0.00007526337699318983,
        0.0006888456449640688,
        0.0007641090219572586,
        1,
        6,
        0
      ],
      [
        7,
        563,
        0.0000328519646960649,
        0.0005429852943114658,
        0.0005758372590075306,
        1,
        11,
        0
      ],
      [
        7,
        564,
        0.0002186947092811103,
        0.0002986756311470151,
        0.0005173703404281254,
        1,
        9,
        0
      ],
      [
        7,
        565,
        0.000187477419740268,
        0.000378864032525835,
        0.0005663414522661031,
        1,
        10,
        0
      ],
      [
        7,
        566,
        0.0007438648363426967,
        0.0002524414304809974,
        0.0009963062668236942,
        1,
        6,
        0
      ],
      [
        7,
        567,
        0.0004001372431515509,
        0.0003460993367021969,
        0.0007462365798537479,
        1,
        7,
        0
      ],
      [
        7,
        569,
        0.00129892987555498,
        0.001366855839697516,
        0.002665785715252496,
        1,
        1,
        0
      ],
      [
        7,
        570,
        0.0003878612653452817,
        0.0003454606106993445,
        0.0007333218760446263,
        1,
        9,
        0
      ],
      [
        7,
        571,
        0.0006631666860257525,
        0.0007400124792490189,
        0.001403179165274771,
        1,
        2,
        0
      ],
      [
        7,
        572,
        0.0008949287934326599,
        0.001105728920391181,
        0.002000657713823841,
        1,
        1,
        0
      ],
      [
        7,
        573,
        0.00002566476858637884,
        0.001345683661001658,
        0.001371348429588036,
        1,
        3,
        0
      ],
      [
        7,
        575,
        0.0005317847127422363,
        0.0006373511143386287,
        0.001169135827080865,
        1,
        3,
        0
      ],
      [
        7,
        577,
        0.0001564461096365559,
        0.001164904492706741,
        0.001321350602343297,
        1,
        2,
        0
      ],
      [
        7,
        582,
        0.0005708362515303226,
        0.0007562983545592371,
        0.00132713460608956,
        1,
        2,
        0
      ],
      [
        7,
        585,
        0.00002089938236555979,
        0.0009315194147715451,
        0.0009524187971371049,
        1,
        7,
        0
      ],
      [
        7,
        588,
        0.0002427782935756647,
        0.0004504911629989521,
        0.0006932694565746168,
        1,
        6,
        0
      ],
      [
        7,
        589,
        0.006056113629149349,
        0.02051404166215132,
        0.02657015529130067,
        1,
        2,
        1
      ],
      [
        7,
        591,
        0.0005040661745908258,
        0.004105194308548273,
        0.004609260483139099,
        1,
        6,
        1
      ],
      [
        7,
        595,
        0.0007946880981162907,
        0.001460500310672016,
        0.002255188408788307,
        1,
        1,
        0
      ],
      [
        7,
        596,
        0.0001053983858528118,
        0.0005803972637344573,
        0.0006857956495872691,
        1,
        6,
        0
      ],
      [
        7,
        597,
        0.001815924091388086,
        0.001534326616374302,
        0.003350250707762389,
        1,
        7,
        1
      ],
      [
        7,
        599,
        0.0003186626075258162,
        0.0005986220933648283,
        0.0009172847008906445,
        1,
        4,
        0
      ],
      [
        7,
        600,
        0.0001603300149381156,
        0.0003924182169355394,
        0.000552748231873655,
        1,
        8,
        0
      ],
      [
        7,
        601,
        0.0003502942814309364,
        0.0003674022310787307,
        0.000717696512509667,
        1,
        6,
        0
      ],
      [
        7,
        602,
        0.00003488033902629758,
        0.0003526603629175173,
        0.0003875407019438149,
        1,
        8,
        0
      ],
      [
        7,
        603,
        0.0002601812647212553,
        0.0003228019152176121,
        0.0005829831799388674,
        1,
        9,
        0
      ],
      [
        7,
        604,
        0.0008804802870063795,
        0.0007239175841954544,
        0.001604397871201834,
        1,
        2,
        0
      ],
      [
        7,
        605,
        0.000118098947551622,
        0.0005357048891250018,
        0.0006538038366766238,
        1,
        9,
        0
      ],
      [
        7,
        606,
        0.0001544370831165951,
        0.002124496690417708,
        0.002278933773534303,
        1,
        9,
        1
      ],
      [
        7,
        607,
        0.001403748455822807,
        0.001029888207165135,
        0.002433636662987941,
        1,
        1,
        0
      ],
      [
        7,
        608,
        0.0000485621016239874,
        0.0003193163281426405,
        0.000367878429766628,
        1,
        11,
        0
      ],
      [
        7,
        609,
        0.0001896109977970557,
        0.0007759243616488493,
        0.000965535359445905,
        1,
        4,
        0
      ],
      [
        7,
        610,
        0.0002903826748006656,
        0.001765245862769898,
        0.002055628537570563,
        1,
        1,
        0
      ],
      [
        7,
        611,
        0.0004303814065554368,
        0.0007978816306850677,
        0.001228263037240505,
        1,
        2,
        0
      ],
      [
        7,
        614,
        0.0003249877866954346,
        0.0005016560412395563,
        0.0008266438279349909,
        1,
        4,
        0
      ],
      [
        7,
        619,
        0.0004562880280187931,
        0.0008702922044948161,
        0.001326580232513609,
        1,
        14,
        1
      ],
      [
        7,
        620,
        0.0001105384811065123,
        0.001201484837620064,
        0.001312023318726576,
        1,
        13,
        1
      ],
      [
        7,
        621,
        0.0007366198571719799,
        0.001343774348317907,
        0.002080394205489887,
        1,
        1,
        0
      ],
      [
        7,
        622,
        0.0002689812590781901,
        0.000578981280559586,
        0.0008479625396377762,
        1,
        6,
        0
      ],
      [
        7,
        623,
        0.00000985430453536937,
        0.001380046290608437,
        0.001389900595143807,
        1,
        4,
        0
      ],
      [
        7,
        624,
        0.001095970101846821,
        0.001114830300416472,
        0.002210800402263293,
        1,
        1,
        0
      ],
      [
        7,
        625,
        0.00007455983255419483,
        0.0005483428688275359,
        0.0006229027013817307,
        1,
        7,
        0
      ],
      [
        7,
        626,
        0.0002880226473813487,
        0.0003867147913744206,
        0.0006747374387557693,
        1,
        6,
        0
      ],
      [
        7,
        627,
        0.0001381392330055117,
        0.0003516931947527792,
        0.0004898324277582909,
        1,
        10,
        0
      ],
      [
        7,
        628,
        0.0006587472202051738,
        0.001177500482467945,
        0.001836247702673119,
        1,
        1,
        0
      ],
      [
        7,
        629,
        0.0002575066280919421,
        0.0002959630376683158,
        0.0005534696657602579,
        1,
        10,
        0
      ],
      [
        7,
        630,
        0.01143399688183812,
        0.006188994900373226,
        0.01762299178221134,
        1,
        3,
        1
      ],
      [
        7,
        631,
        0.0002805121370268697,
        0.001506929772337232,
        0.001787441909364101,
        1,
        1,
        0
      ],
      [
        7,
        632,
        0.0002947794550150142,
        0.002195616045314484,
        0.002490395500329498,
        1,
        1,
        0
      ],
      [
        7,
        633,
        0.00003282584220249521,
        0.002234661945350072,
        0.002267487787552567,
        1,
        2,
        0
      ],
      [
        7,
        634,
        0.0002122382968820282,
        0.002565355076134274,
        0.002777593373016302,
        1,
        8,
        1
      ],
      [
        7,
        635,
        0.0003372110398740544,
        0.0004656438464309293,
        0.0008028548863049838,
        1,
        5,
        0
      ],
      [
        7,
        637,
        0.0004317841851432213,
        0.0009439399080627771,
        0.001375724093205998,
        1,
        2,
        0
      ],
      [
        7,
        638,
        0.0002442666964047397,
        0.0009649943760774581,
        0.001209261072482198,
        1,
        3,
        0
      ],
      [
        7,
        639,
        0.000582040827377195,
        0.0007663423278777748,
        0.00134838315525497,
        1,
        2,
        0
      ],
      [
        7,
        640,
        0.0001795994548981417,
        0.0004080494111366947,
        0.0005876488660348365,
        1,
        10,
        0
      ],
      [
        7,
        641,
        0.0004664287469750282,
        0.00106831240039056,
        0.001534741147365588,
        1,
        2,
        0
      ],
      [
        7,
        642,
        0.0003970546847105474,
        0.0003856739170001139,
        0.0007827286017106612,
        1,
        5,
        0
      ],
      [
        7,
        643,
        0.00330378970971367,
        0.007282040766801952,
        0.01058583047651562,
        1,
        4,
        1
      ],
      [
        7,
        644,
        0.0001715760003908616,
        0.0004234567173755444,
        0.000595032717766406,
        1,
        7,
        0
      ],
      [
        7,
        645,
        0.0001440836811893159,
        0.0005527394185933112,
        0.0006968230997826271,
        1,
        5,
        0
      ],
      [
        7,
        646,
        0.004175752857641822,
        0.002570019653609198,
        0.00674577251125102,
        1,
        6,
        1
      ],
      [
        7,
        647,
        0.0005817920223470418,
        0.006080201568809911,
        0.006661993591156953,
        1,
        5,
        1
      ],
      [
        7,
        648,
        0.0009914137059155086,
        0.001050284255733697,
        0.002041697961649205,
        1,
        1,
        0
      ],
      [
        7,
        649,
        0.0004644063618220984,
        0.0007422558961268141,
        0.001206662257948913,
        1,
        2,
        0
      ],
      [
        7,
        650,
        0.0001835754227597309,
        0.0004054627664773793,
        0.0005890381892371102,
        1,
        13,
        0
      ],
      [
        7,
        651,
        0.001349974510542567,
        0.001149219589511193,
        0.002499194100053759,
        1,
        1,
        0
      ],
      [
        7,
        652,
        0.0003845824210044692,
        0.0004066804835267593,
        0.0007912629045312285,
        1,
        4,
        0
      ],
      [
        7,
        653,
        0.0003203350154228389,
        0.00337628213086251,
        0.003696617146285349,
        1,
        8,
        1
      ],
      [
        7,
        654,
        0.0001717606036535965,
        0.000377833057522419,
        0.0005495936611760154,
        1,
        9,
        0
      ],
      [
        7,
        655,
        0.00008931866174691044,
        0.0007491387825295275,
        0.0008384574442764379,
        1,
        5,
        0
      ],
      [
        7,
        656,
        0.0001227012266587863,
        0.0006112006737310583,
        0.0007339019003898445,
        1,
        7,
        0
      ],
      [
        7,
        657,
        0.0001199218737611264,
        0.0009032141498058616,
        0.001023136023566988,
        1,
        3,
        0
      ],
      [
        7,
        658,
        0.0003294345783033183,
        0.0009324477089588924,
        0.001261882287262211,
        1,
        2,
        0
      ],
      [
        7,
        661,
        0.0001237774969309367,
        0.001194046613360992,
        0.001317824110291929,
        1,
        3,
        0
      ],
      [
        7,
        662,
        0.0003441487208077858,
        0.001610604405872557,
        0.001954753126680343,
        1,
        1,
        0
      ],
      [
        7,
        664,
        0.0006068678250279628,
        0.0003213060168137907,
        0.0009281738418417534,
        1,
        7,
        0
      ],
      [
        7,
        666,
        0.0003081155004992334,
        0.0007259238524370301,
        0.001034039352936264,
        1,
        3,
        0
      ],
      [
        7,
        667,
        0.0006291857530978353,
        0.0004935559303140949,
        0.00112274168341193,
        1,
        4,
        0
      ],
      [
        7,
        668,
        0.0001799812209991,
        0.0006282768550160044,
        0.0008082580760151044,
        1,
        5,
        0
      ],
      [
        7,
        669,
        0.0007464606893677183,
        0.001330322893809162,
        0.00207678358317688,
        1,
        1,
        0
      ],
      [
        7,
        670,
        0.00002960254121029495,
        0.001097027262647535,
        0.00112662980385783,
        1,
        4,
        0
      ],
      [
        7,
        671,
        0.0005245185467716304,
        0.0002680277726213576,
        0.0007925463193929881,
        1,
        9,
        0
      ],
      [
        7,
        672,
        0.0008064598089858162,
        0.0005623857451349973,
        0.001368845554120814,
        1,
        3,
        0
      ],
      [
        7,
        673,
        0.001215828673790664,
        0.01443651320553548,
        0.01565234187932614,
        1,
        3,
        1
      ],
      [
        7,
        674,
        0.0005015627795477237,
        0.0003753170889854159,
        0.0008768798685331396,
        1,
        7,
        0
      ],
      [
        7,
        675,
        0.0002342432299083816,
        0.00063631667554935,
        0.0008705599054577317,
        1,
        5,
        0
      ],
      [
        7,
        676,
        0.0006311376676130288,
        0.001370130186207626,
        0.002001267853820655,
        1,
        1,
        0
      ],
      [
        7,
        678,
        0.0000885748683145546,
        0.0006378445837007632,
        0.0007264194520153178,
        1,
        5,
        0
      ],
      [
        7,
        679,
        0.0005983736726818674,
        0.0002798934701766144,
        0.0008782671428584817,
        1,
        6,
        0
      ],
      [
        7,
        681,
        0.0001475777140332335,
        0.0006030803403089533,
        0.0007506580543421868,
        1,
        7,
        0
      ],
      [
        7,
        682,
        0.0009866417267343187,
        0.0009165010297000819,
        0.001903142756434401,
        1,
        1,
        0
      ],
      [
        7,
        683,
        0.0009107696033871428,
        0.000359848070876992,
        0.001270617674264135,
        1,
        4,
        0
      ],
      [
        7,
        684,
        0.0001628237143929269,
        0.0006839099883641765,
        0.0008467337027571035,
        1,
        4,
        0
      ],
      [
        7,
        687,
        0.0002540040996590361,
        0.0008688686632200354,
        0.001122872762879072,
        1,
        3,
        0
      ],
      [
        7,
        694,
        0.001205661225319909,
        0.0006099315182604252,
        0.001815592743580334,
        1,
        2,
        0
      ],
      [
        7,
        695,
        0.0009652275262597645,
        0.0007565669843565726,
        0.001721794510616337,
        1,
        2,
        0
      ],
      [
        7,
        697,
        0.000698042597382118,
        0.0004356938518975191,
        0.001133736449279637,
        1,
        5,
        0
      ],
      [
        7,
        698,
        0.0004026271281233323,
        0.0004910181758499343,
        0.0008936453039732667,
        1,
        4,
        0
      ],
      [
        7,
        699,
        0.000452640699908477,
        0.0003367862229544178,
        0.0007894269228628948,
        1,
        6,
        0
      ],
      [
        7,
        701,
        0.0003115442827198372,
        0.0004998980906967721,
        0.0008114423734166093,
        1,
        5,
        0
      ],
      [
        7,
        703,
        0.0002603573845408638,
        0.0002838866621162381,
        0.0005442440466571019,
        1,
        8,
        0
      ],
      [
        7,
        705,
        0.0002942452566781673,
        0.000888416908529711,
        0.001182662165207878,
        1,
        2,
        0
      ],
      [
        7,
        706,
        0.0001949779885318731,
        0.0004531101151857681,
        0.0006480881037176411,
        1,
        6,
        0
      ],
      [
        7,
        707,
        0.0004739165815122505,
        0.000366646654113978,
        0.0008405632356262285,
        1,
        7,
        0
      ],
      [
        7,
        708,
        0.0005533926336793647,
        0.0003372108625767448,
        0.0008906034962561096,
        1,
        6,
        0
      ],
      [
        7,
        709,
        0.0003113211216191317,
        0.0006591572721808497,
        0.0009704783937999814,
        1,
        3,
        0
      ],
      [
        7,
        710,
        0.0003165812030052854,
        0.001534491545855153,
        0.001851072748860438,
        1,
        1,
        0
      ],
      [
        7,
        711,
        0.0002392712099760238,
        0.0003582390431128345,
        0.0005975102530888582,
        1,
        6,
        0
      ],
      [
        7,
        712,
        0.0003074323802456135,
        0.0003330253292670138,
        0.0006404577095126273,
        1,
        9,
        0
      ],
      [
        7,
        713,
        0.00003039564162452111,
        0.0004932760074429804,
        0.0005236716490675015,
        1,
        8,
        0
      ],
      [
        7,
        714,
        0.0002566117379602787,
        0.0002961977180097076,
        0.0005528094559699862,
        1,
        8,
        0
      ],
      [
        7,
        715,
        0.0001349819657879834,
        0.0005025692276253287,
        0.000637551193413312,
        1,
        4,
        0
      ],
      [
        7,
        716,
        0.0003173561141745832,
        0.001334713795456674,
        0.001652069909631257,
        1,
        1,
        0
      ],
      [
        7,
        717,
        0.001723067132400247,
        0.0006612654067488011,
        0.002384332539149048,
        1,
        12,
        1
      ],
      [
        7,
        722,
        0.0004130821879182976,
        0.0003696552446476788,
        0.0007827374325659765,
        1,
        6,
        0
      ],
      [
        7,
        723,
        0.0002029331859077594,
        0.0004647424379680404,
        0.0006676756238757998,
        1,
        6,
        0
      ],
      [
        7,
        725,
        0.0007216952461408753,
        0.000374920244599019,
        0.001096615490739894,
        1,
        6,
        0
      ],
      [
        7,
        726,
        0.001146470110674839,
        0.0008941104466004317,
        0.002040580557275271,
        1,
        1,
        0
      ],
      [
        7,
        727,
        0.005560756317935948,
        0.002474086758666091,
        0.008034843076602039,
        1,
        5,
        1
      ],
      [
        7,
        728,
        0.0009137581545555529,
        0.0004530786432470594,
        0.001366836797802612,
        1,
        3,
        0
      ],
      [
        7,
        729,
        0.0001653863083665841,
        0.0006039424463670669,
        0.000769328754733651,
        1,
        5,
        0
      ],
      [
        7,
        730,
        0.0001275649812071152,
        0.000627428353824933,
        0.0007549933350320482,
        1,
        4,
        0
      ],
      [
        7,
        731,
        0.0001410016877611887,
        0.0007161794934166872,
        0.0008571811811778759,
        1,
        4,
        0
      ],
      [
        7,
        732,
        0.0002333853871857176,
        0.0007660393042555229,
        0.0009994246914412405,
        1,
        4,
        0
      ],
      [
        7,
        733,
        0.0001720853240882326,
        0.001490342525856794,
        0.001662427849945027,
        1,
        2,
        0
      ],
      [
        7,
        734,
        0.0003094192353182913,
        0.0003214477396552257,
        0.000630866974973517,
        1,
        7,
        0
      ],
      [
        7,
        735,
        0.0002338104526910243,
        0.001293362315386419,
        0.001527172768077443,
        1,
        2,
        0
      ],
      [
        7,
        736,
        0.0009751619477844587,
        0.0006953683460492931,
        0.001670530293833752,
        1,
        2,
        0
      ],
      [
        7,
        738,
        0.0004497598521337724,
        0.0008346926508810991,
        0.001284452503014871,
        1,
        2,
        0
      ],
      [
        7,
        740,
        0.00009508257284054908,
        0.0009077568218855142,
        0.001002839394726063,
        1,
        3,
        0
      ],
      [
        7,
        741,
        0.0004169380692775984,
        0.001297072943948409,
        0.001714011013226007,
        1,
        1,
        0
      ],
      [
        7,
        743,
        0.0004649519127824852,
        0.0005062724524211767,
        0.0009712243652036619,
        1,
        4,
        0
      ],
      [
        7,
        744,
        0.0001964899710802675,
        0.0008086192078039187,
        0.001005109178884186,
        1,
        3,
        0
      ],
      [
        7,
        745,
        0.0002057206830281385,
        0.001240130910543257,
        0.001445851593571396,
        1,
        2,
        0
      ],
      [
        7,
        746,
        0.0002899749717443953,
        0.0006162959494682104,
        0.0009062709212126058,
        1,
        4,
        0
      ],
      [
        7,
        748,
        0.000624933685586671,
        0.0004700671234117285,
        0.0010950008089984,
        1,
        4,
        0
      ],
      [
        7,
        749,
        0.00008990633689226653,
        0.000474970309743899,
        0.0005648766466361656,
        1,
        7,
        0
      ],
      [
        7,
        750,
        0.0004570297538402131,
        0.0003884499718719176,
        0.0008454797257121307,
        1,
        5,
        0
      ],
      [
        7,
        751,
        0.001191105025646349,
        0.001289459434601177,
        0.002480564460247526,
        1,
        1,
        0
      ],
      [
        7,
        752,
        0.001319819902431964,
        0.000787649019220896,
        0.00210746892165286,
        1,
        1,
        0
      ],
      [
        7,
        753,
        0.000008484093930944596,
        0.001012488680587645,
        0.00102097277451859,
        1,
        6,
        0
      ],
      [
        7,
        754,
        0.001447065355988095,
        0.0009736050558775118,
        0.002420670411865606,
        1,
        1,
        0
      ],
      [
        7,
        755,
        0.0004518049855520057,
        0.000292324036697618,
        0.0007441290222496238,
        1,
        7,
        0
      ],
      [
        7,
        756,
        0.00001959221016773048,
        0.000813242211275192,
        0.0008328344214429225,
        1,
        5,
        0
      ],
      [
        7,
        757,
        0.00005404363814927562,
        0.001070541797291039,
        0.001124585435440315,
        1,
        4,
        0
      ],
      [
        7,
        758,
        0.0004721809092029922,
        0.0003471879370842384,
        0.0008193688462872306,
        1,
        8,
        0
      ],
      [
        7,
        759,
        0.0008011130499915175,
        0.002369919269531495,
        0.003171032319523013,
        1,
        7,
        1
      ],
      [
        7,
        760,
        0.000008128865888976308,
        0.001306137749765017,
        0.001314266615653993,
        1,
        5,
        0
      ],
      [
        7,
        761,
        0.0007011731137653593,
        0.001506251211515797,
        0.002207424325281156,
        1,
        1,
        0
      ],
      [
        7,
        762,
        0.0009481134307106332,
        0.0006625411330057246,
        0.001610654563716358,
        1,
        2,
        0
      ],
      [
        7,
        763,
        0.0001492602151800022,
        0.0005410843445933894,
        0.0006903445597733916,
        1,
        5,
        0
      ],
      [
        7,
        764,
        0.0005433898368242898,
        0.0004985585776922175,
        0.001041948414516507,
        1,
        4,
        0
      ],
      [
        7,
        765,
        0.0006754857615080058,
        0.001216789863718154,
        0.00189227562522616,
        1,
        1,
        0
      ],
      [
        7,
        766,
        0.00012221328078922,
        0.001231385458864664,
        0.001353598739653884,
        1,
        2,
        0
      ],
      [
        7,
        767,
        0.004051654439941093,
        0.005751199412082974,
        0.009802853852024066,
        1,
        4,
        1
      ],
      [
        7,
        771,
        0.0005521820941651449,
        0.0007807087913493401,
        0.001332890885514485,
        1,
        2,
        0
      ],
      [
        7,
        772,
        0.0001613291394956548,
        0.0004562096633746759,
        0.0006175388028703307,
        1,
        5,
        0
      ],
      [
        7,
        773,
        0.001812684380280269,
        0.001069415044985368,
        0.002882099425265638,
        1,
        1,
        0
      ],
      [
        7,
        776,
        0.0007247345816958147,
        0.0005407670945823929,
        0.001265501676278208,
        1,
        3,
        0
      ],
      [
        7,
        777,
        0.00004992314066327004,
        0.001571361000945157,
        0.001621284141608427,
        1,
        2,
        0
      ],
      [
        7,
        778,
        0.0003193562477419352,
        0.0003446081414491089,
        0.0006639643891910442,
        1,
        8,
        0
      ],
      [
        7,
        779,
        0.00006775784109501381,
        0.0007401417639486227,
        0.0008078996050436366,
        1,
        3,
        0
      ],
      [
        7,
        780,
        0.0009367396928062412,
        0.0005771519512203385,
        0.00151389164402658,
        1,
        2,
        0
      ],
      [
        7,
        782,
        0.0005209757133705452,
        0.001652558283357018,
        0.002173533996727563,
        1,
        1,
        0
      ],
      [
        7,
        783,
        0.000813400547960103,
        0.0005301372221380856,
        0.001343537770098188,
        1,
        4,
        0
      ],
      [
        7,
        784,
        0.0003686797595356761,
        0.001521004940038085,
        0.001889684699573761,
        1,
        1,
        0
      ],
      [
        7,
        785,
        0.0005755220463585456,
        0.0005865673790910079,
        0.001162089425449553,
        1,
        4,
        0
      ],
      [
        7,
        786,
        0.0004998200554778917,
        0.001384962750818624,
        0.001884782806296516,
        1,
        1,
        0
      ],
      [
        7,
        787,
        0.001024695753474515,
        0.001265619765511197,
        0.002290315518985712,
        1,
        1,
        0
      ],
      [
        7,
        788,
        0.0004013296980377257,
        0.0002690371191490578,
        0.0006703668171867836,
        1,
        7,
        0
      ],
      [
        7,
        789,
        0.0002491982274092401,
        0.0003343249659957875,
        0.0005835231934050275,
        1,
        9,
        0
      ],
      [
        7,
        790,
        0.0001928976425685318,
        0.0004138603234919826,
        0.0006067579660605144,
        1,
        6,
        0
      ],
      [
        7,
        791,
        0.0001619347613474584,
        0.0004771535564504276,
        0.000639088317797886,
        1,
        7,
        0
      ],
      [
        7,
        792,
        0.0005731405574645173,
        0.0005342114484818955,
        0.001107352005946413,
        1,
        3,
        0
      ],
      [
        7,
        793,
        0.0006785026814831646,
        0.0004135506111271922,
        0.001092053292610357,
        1,
        4,
        0
      ],
      [
        7,
        794,
        0.001217360376550055,
        0.0006161315868459023,
        0.001833491963395957,
        1,
        3,
        0
      ],
      [
        7,
        795,
        0.0006763248380811887,
        0.001027882086938297,
        0.001704206925019486,
        1,
        1,
        0
      ],
      [
        7,
        796,
        0.0003334378714442541,
        0.0009246032722039542,
        0.001258041143648208,
        1,
        2,
        0
      ],
      [
        7,
        797,
        0.000142045374992031,
        0.001024244739251301,
        0.001166290114243332,
        1,
        4,
        0
      ],
      [
        7,
        798,
        0.0006670685615090638,
        0.003677267266297722,
        0.004344335827806785,
        1,
        6,
        1
      ],
      [
        7,
        799,
        0.003311674064908532,
        0.001132154668320581,
        0.004443828733229113,
        1,
        8,
        1
      ],
      [
        7,
        800,
        0.0006448608774716905,
        0.001410503118787502,
        0.002055363996259192,
        1,
        1,
        0
      ],
      [
        7,
        801,
        0.0003855902532041488,
        0.001451208668614317,
        0.001836798921818466,
        1,
        1,
        0
      ],
      [
        7,
        804,
        0.0007964174491271105,
        0.0004667936455665661,
        0.001263211094693677,
        1,
        4,
        0
      ],
      [
        7,
        805,
        0.0004264161278296926,
        0.001126079245218555,
        0.001552495373048247,
        1,
        1,
        0
      ],
      [
        7,
        806,
        0.0006007383009883643,
        0.0007315190659431238,
        0.001332257366931488,
        1,
        2,
        0
      ],
      [
        7,
        807,
        0.001004782970198325,
        0.000409714920816017,
        0.001414497891014342,
        1,
        4,
        0
      ],
      [
        7,
        808,
        1.276776148028246e-7,
        0.001413744285243721,
        0.001413871962858524,
        1,
        6,
        0
      ],
      [
        7,
        809,
        0.0002789709919036409,
        0.0003393405960726602,
        0.0006183115879763011,
        1,
        9,
        0
      ],
      [
        7,
        811,
        0.000158828845445088,
        0.000274898713047946,
        0.000433727558493034,
        1,
        10,
        0
      ],
      [
        7,
        812,
        0.000008151954937935949,
        0.0009249117310055361,
        0.0009330636859434721,
        1,
        9,
        0
      ],
      [
        7,
        815,
        0.0007597885733373843,
        0.00123491204567466,
        0.001994700619012045,
        1,
        1,
        0
      ],
      [
        7,
        817,
        0.0008901560553129457,
        0.0005721130135372711,
        0.001462269068850217,
        1,
        3,
        0
      ],
      [
        7,
        818,
        0.001128566289541935,
        0.003464256239679679,
        0.004592822529221613,
        1,
        5,
        1
      ],
      [
        7,
        819,
        0.008268542365570529,
        0.004004830231787084,
        0.01227337259735761,
        1,
        4,
        1
      ],
      [
        7,
        820,
        0.000734701866051255,
        0.001055843554437827,
        0.001790545420489082,
        1,
        1,
        0
      ],
      [
        7,
        821,
        0.0009210629182686492,
        0.0004391015010465247,
        0.001360164419315174,
        1,
        4,
        0
      ],
      [
        7,
        823,
        0.0002743637801611146,
        0.0008453421576705177,
        0.001119705937831632,
        1,
        3,
        0
      ],
      [
        7,
        824,
        0.0004118864244605972,
        0.001242053824331153,
        0.00165394024879175,
        1,
        1,
        0
      ],
      [
        7,
        825,
        0.001635722789068386,
        0.000933280555119488,
        0.002569003344187875,
        1,
        1,
        0
      ],
      [
        7,
        826,
        0.0006904278975825608,
        0.0001947365942017358,
        0.0008851644917842966,
        1,
        13,
        0
      ],
      [
        7,
        827,
        0.0008618214138942682,
        0.0005367454372163686,
        0.001398566851110637,
        1,
        3,
        0
      ],
      [
        7,
        828,
        0.0008030138459064771,
        0.0008901291779350307,
        0.001693143023841508,
        1,
        11,
        1
      ],
      [
        7,
        829,
        0.0004012401918055297,
        0.001393625226749894,
        0.001794865418555424,
        1,
        1,
        0
      ],
      [
        7,
        830,
        0.0003858730132701485,
        0.0004663130981535547,
        0.0008521861114237032,
        1,
        4,
        0
      ],
      [
        7,
        831,
        0.0003837219039428975,
        0.0004439169353293934,
        0.0008276388392722909,
        1,
        6,
        0
      ],
      [
        7,
        832,
        0.0005101234876607857,
        0.0003235437691142719,
        0.0008336672567750576,
        1,
        5,
        0
      ],
      [
        7,
        833,
        0.00008933538158986478,
        0.0009165513926114462,
        0.001005886774201311,
        1,
        3,
        0
      ],
      [
        7,
        836,
        0.0007467818826963431,
        0.001082210335794133,
        0.001828992218490476,
        1,
        1,
        0
      ],
      [
        7,
        837,
        0.00002546669667472207,
        0.001037075081410529,
        0.001062541778085251,
        1,
        5,
        0
      ],
      [
        7,
        838,
        0.00008206122225352097,
        0.0009801380847512548,
        0.001062199307004776,
        1,
        4,
        0
      ],
      [
        7,
        840,
        0.0001060682403158961,
        0.0004002165999110596,
        0.0005062848402269557,
        1,
        9,
        0
      ],
      [
        7,
        841,
        0.0006543494281302109,
        0.0008324240950992343,
        0.001486773523229445,
        1,
        2,
        0
      ],
      [
        7,
        842,
        0.0003090381045288626,
        0.0003086307034922483,
        0.000617668808021111,
        1,
        8,
        0
      ],
      [
        7,
        843,
        0.00002227432576254972,
        0.001539515387873086,
        0.001561789713635635,
        1,
        4,
        0
      ],
      [
        7,
        844,
        0.0005944664489338639,
        0.000343179401765753,
        0.000937645850699617,
        1,
        6,
        0
      ],
      [
        7,
        845,
        0.00198166464118865,
        0.003170371696729719,
        0.005152036337918369,
        1,
        5,
        1
      ],
      [
        7,
        847,
        0.001066259161605596,
        0.0007205617769167967,
        0.001786820938522393,
        1,
        2,
        0
      ],
      [
        7,
        848,
        0.0001095775336751787,
        0.0005758664404684243,
        0.000685443974143603,
        1,
        5,
        0
      ],
      [
        7,
        850,
        0.0002009091310515893,
        0.0007676413510302795,
        0.0009685504820818689,
        1,
        3,
        0
      ],
      [
        7,
        851,
        0.0003264144264020186,
        0.0006074976881221474,
        0.000933912114524166,
        1,
        4,
        0
      ],
      [
        7,
        852,
        0.0003893547188521384,
        0.0002705545329668057,
        0.0006599092518189441,
        1,
        11,
        0
      ],
      [
        7,
        853,
        0.0003674674256857047,
        0.0006629757956231789,
        0.001030443221308884,
        1,
        3,
        0
      ],
      [
        7,
        856,
        0.0002220054932458262,
        0.001007131436471668,
        0.001229136929717494,
        1,
        2,
        0
      ],
      [
        7,
        857,
        0.0001332116992998179,
        0.0004373530433195862,
        0.0005705647426194041,
        1,
        9,
        0
      ],
      [
        7,
        858,
        0.0005586213883278075,
        0.0009252258356593375,
        0.001483847223987145,
        1,
        2,
        0
      ],
      [
        7,
        860,
        0.003304931318682467,
        0.005403349830293078,
        0.008708281148975545,
        1,
        4,
        1
      ],
      [
        7,
        863,
        0.000374436192640314,
        0.0003048966707942381,
        0.0006793328634345521,
        1,
        9,
        0
      ],
      [
        7,
        865,
        0.00049052446573948,
        0.0009747419965441324,
        0.001465266462283612,
        1,
        2,
        0
      ],
      [
        7,
        866,
        0.00006320194779388906,
        0.00157433517507348,
        0.001637537122867369,
        1,
        11,
        1
      ],
      [
        7,
        868,
        0.00009009681166492582,
        0.001024183803579056,
        0.001114280615243982,
        1,
        3,
        0
      ],
      [
        7,
        869,
        0.0002756248936092051,
        0.001044233815484764,
        0.001319858709093969,
        1,
        2,
        0
      ],
      [
        7,
        871,
        0.0008163210812973634,
        0.001302450616941194,
        0.002118771698238557,
        1,
        1,
        0
      ],
      [
        7,
        872,
        0.000434780178225504,
        0.0004507598550656238,
        0.0008855400332911279,
        1,
        4,
        0
      ],
      [
        7,
        873,
        0.0005181532119248286,
        0.0004587170835438462,
        0.0009768702954686748,
        1,
        3,
        0
      ],
      [
        7,
        874,
        0.00006220288638022699,
        0.0008682696323051633,
        0.0009304725186853902,
        1,
        4,
        0
      ],
      [
        7,
        875,
        0.0005728804934726858,
        0.0007359106336433948,
        0.001308791127116081,
        1,
        2,
        0
      ],
      [
        7,
        876,
        0.0006509570918709062,
        0.0007009756379166938,
        0.0013519327297876,
        1,
        2,
        0
      ],
      [
        7,
        877,
        0.0003582993638205271,
        0.0003880547101286112,
        0.0007463540739491383,
        1,
        5,
        0
      ],
      [
        7,
        879,
        0.0006133859954144289,
        0.0007346371057945711,
        0.001348023101209,
        1,
        2,
        0
      ],
      [
        7,
        880,
        0.0005737639531941538,
        0.0005663907990257075,
        0.001140154752219861,
        1,
        3,
        0
      ],
      [
        7,
        881,
        0.0003366493649657675,
        0.0006527253711583718,
        0.0009893747361241392,
        1,
        3,
        0
      ],
      [
        7,
        882,
        0.001068932635832068,
        0.001240377880210373,
        0.002309310516042441,
        1,
        1,
        0
      ],
      [
        7,
        883,
        0.0001001192386645814,
        0.001569144219904432,
        0.001669263458569014,
        1,
        2,
        0
      ],
      [
        7,
        885,
        0.0001140235786276642,
        0.0007080343781926391,
        0.0008220579568203033,
        1,
        5,
        0
      ],
      [
        7,
        886,
        0.000112317480082731,
        0.001098588438188934,
        0.001210905918271665,
        1,
        3,
        0
      ],
      [
        7,
        889,
        0.00008787939615136179,
        0.0009952550628479653,
        0.001083134458999327,
        1,
        3,
        0
      ],
      [
        7,
        890,
        0.0006707421253217602,
        0.001244441455013833,
        0.001915183580335593,
        1,
        1,
        0
      ],
      [
        7,
        891,
        0.0000704491120120454,
        0.000994573367869155,
        0.0010650224798812,
        1,
        3,
        0
      ],
      [
        7,
        893,
        0.0003459463038781631,
        0.0008625444380450795,
        0.001208490741923243,
        1,
        2,
        0
      ],
      [
        7,
        894,
        0.0005269147723533616,
        0.0006093773056682631,
        0.001136292078021625,
        1,
        4,
        0
      ],
      [
        7,
        895,
        0.004650946936191554,
        0.004990506767224238,
        0.009641453703415792,
        1,
        4,
        1
      ],
      [
        7,
        896,
        0.000802864553639864,
        0.0005248828616613917,
        0.001327747415301256,
        1,
        3,
        0
      ],
      [
        7,
        898,
        0.0002410086005426043,
        0.002190298298523676,
        0.00243130689906628,
        1,
        1,
        0
      ],
      [
        7,
        899,
        0.00000398609860788416,
        0.001682967780669887,
        0.001686953879277771,
        1,
        4,
        0
      ],
      [
        7,
        902,
        0.00006152743260210653,
        0.0007523526470042942,
        0.0008138800796064007,
        1,
        5,
        0
      ],
      [
        7,
        903,
        0.00003986469349400391,
        0.0006750843827240641,
        0.000714949076218068,
        1,
        5,
        0
      ],
      [
        7,
        904,
        0.00005540134891541296,
        0.0005334213455080676,
        0.0005888226944234807,
        1,
        6,
        0
      ],
      [
        7,
        905,
        0.0002104727056439957,
        0.0004518457517446201,
        0.0006623184573886158,
        1,
        6,
        0
      ],
      [
        7,
        906,
        0.0002582187191991869,
        0.001916885829241336,
        0.002175104548440522,
        1,
        1,
        0
      ],
      [
        7,
        907,
        0.001382112541399229,
        0.00103792951008007,
        0.002420042051479299,
        1,
        1,
        0
      ],
      [
        7,
        908,
        0.00004490313203821025,
        0.0008526901314551427,
        0.0008975932634933529,
        1,
        7,
        0
      ],
      [
        7,
        909,
        0.008602838288347929,
        0.01674704265710017,
        0.0253498809454481,
        1,
        2,
        1
      ],
      [
        7,
        911,
        0.0004917533155441172,
        0.00127820327034924,
        0.001769956585893357,
        1,
        1,
        0
      ],
      [
        7,
        914,
        0.0003257706051816944,
        0.0005751576990868161,
        0.0009009283042685104,
        1,
        4,
        0
      ],
      [
        7,
        915,
        0.0001183772174253088,
        0.001392659303000935,
        0.001511036520426244,
        1,
        2,
        0
      ],
      [
        7,
        916,
        0.0006527540913193465,
        0.002125907247447495,
        0.002778661338766841,
        1,
        7,
        1
      ],
      [
        7,
        917,
        0.0004219686097713005,
        0.0003177540119078975,
        0.0007397226216791979,
        1,
        8,
        0
      ],
      [
        7,
        919,
        0.0001062910860535888,
        0.0007979362155302989,
        0.0009042273015838876,
        1,
        5,
        0
      ],
      [
        7,
        920,
        0.002190591466007651,
        0.005818431055554681,
        0.008009022521562333,
        1,
        4,
        1
      ],
      [
        7,
        921,
        0.001112614195138886,
        0.006152140419345511,
        0.007264754614484397,
        1,
        5,
        1
      ],
      [
        7,
        923,
        0.001647383428041069,
        0.0009631593264409635,
        0.002610542754482032,
        1,
        1,
        0
      ],
      [
        7,
        925,
        0.0007183511131905751,
        0.0003610792833093714,
        0.001079430396499947,
        1,
        4,
        0
      ],
      [
        7,
        926,
        0.0002244220716153027,
        0.0005694145415386178,
        0.0007938366131539206,
        1,
        4,
        0
      ],
      [
        7,
        927,
        0.0007744511843814347,
        0.0003349423011338416,
        0.001109393485515276,
        1,
        5,
        0
      ],
      [
        7,
        930,
        0.00004163225593286214,
        0.001272299070474529,
        0.001313931326407391,
        1,
        4,
        0
      ],
      [
        7,
        931,
        0.0002639449417430604,
        0.0008495951816784749,
        0.001113540123421535,
        1,
        3,
        0
      ],
      [
        7,
        933,
        0.0003476535299285367,
        0.0005446245695244807,
        0.0008922780994530174,
        1,
        4,
        0
      ],
      [
        7,
        934,
        0.0006515330686631642,
        0.001421656082437377,
        0.002073189151100541,
        1,
        1,
        0
      ],
      [
        7,
        935,
        0.0003233955356847696,
        0.001781890269473486,
        0.002105285805158256,
        1,
        1,
        0
      ],
      [
        7,
        936,
        0.004974545428915584,
        0.02188694920858649,
        0.02686149463750208,
        1,
        2,
        1
      ],
      [
        7,
        937,
        0.0003191857476838108,
        0.0004547439251764743,
        0.0007739296728602851,
        1,
        4,
        0
      ],
      [
        7,
        938,
        0.0001056828988064112,
        0.0006877879881207643,
        0.0007934708869271755,
        1,
        5,
        0
      ],
      [
        7,
        939,
        0.00004439110462565462,
        0.0009739491260283268,
        0.001018340230653981,
        1,
        4,
        0
      ],
      [
        7,
        940,
        0.00005493360657426229,
        0.002012623632878172,
        0.002067557239452434,
        1,
        2,
        0
      ],
      [
        7,
        941,
        0.0001228168696668562,
        0.0004362879408393566,
        0.0005591048105062128,
        1,
        8,
        0
      ],
      [
        7,
        942,
        0.0004030966237498048,
        0.0003290021285970366,
        0.0007320987523468413,
        1,
        6,
        0
      ],
      [
        7,
        943,
        0.0001740314343647389,
        0.0005248322185632678,
        0.0006988636529280067,
        1,
        6,
        0
      ],
      [
        7,
        944,
        0.0003020454364898818,
        0.0006927733316589044,
        0.000994818768148786,
        1,
        3,
        0
      ],
      [
        7,
        945,
        0.0006596897404859295,
        0.0009513151758080215,
        0.001611004916293951,
        1,
        2,
        0
      ],
      [
        7,
        946,
        0.0002753016816650647,
        0.000640961546010152,
        0.0009162632276752166,
        1,
        3,
        0
      ],
      [
        7,
        947,
        0.0002076162505967571,
        0.0003064189659624507,
        0.0005140352165592079,
        1,
        9,
        0
      ],
      [
        7,
        948,
        0.000177227465775383,
        0.000469030601185203,
        0.000646258066960586,
        1,
        6,
        0
      ],
      [
        7,
        949,
        0.0008302261684106559,
        0.0006457547113955514,
        0.001475980879806207,
        1,
        2,
        0
      ],
      [
        7,
        958,
        0.0001346922255901044,
        0.007111339470718969,
        0.007246031696309074,
        1,
        5,
        1
      ],
      [
        8,
        9,
        0.09433097388111839,
        0.0991764970475676,
        0.193507470928686,
        2,
        3,
        2
      ],
      [
        8,
        10,
        0.001302704278893508,
        0.001043117303840845,
        0.002345821582734353,
        2,
        5,
        1
      ],
      [
        8,
        11,
        0.0006246111865829425,
        0.000225943888958564,
        0.0008505550755415066,
        2,
        5,
        0
      ],
      [
        8,
        16,
        0.001076432097509707,
        0.0006721890928010039,
        0.00174862119031071,
        2,
        1,
        0
      ],
      [
        8,
        17,
        0.00626488958529351,
        0.004435694729969718,
        0.01070058431526323,
        2,
        2,
        1
      ],
      [
        8,
        18,
        0.0006693448051439165,
        0.0003824410304173761,
        0.001051785835561293,
        2,
        2,
        0
      ],
      [
        8,
        19,
        0.005296887487520558,
        0.004996170436178659,
        0.01029305792369922,
        2,
        2,
        1
      ],
      [
        8,
        20,
        0.05380631739170462,
        0.01057221008930545,
        0.06437852748101007,
        2,
        5,
        2
      ],
      [
        8,
        21,
        0.001106967735988155,
        0.0004585338705468728,
        0.001565501606535028,
        2,
        1,
        0
      ],
      [
        8,
        22,
        0.0001669302409814135,
        0.0003939181033043259,
        0.0005608483442857394,
        2,
        7,
        0
      ],
      [
        8,
        23,
        0.0000836579281413055,
        0.0006914149765413008,
        0.0007750729046826063,
        2,
        10,
        1
      ],
      [
        8,
        24,
        0.00004662126261016681,
        0.0007353219087669428,
        0.0007819431713771097,
        2,
        8,
        0
      ],
      [
        8,
        25,
        0.0001340391086041601,
        0.0002581128405866002,
        0.0003921519491907603,
        2,
        7,
        0
      ],
      [
        8,
        28,
        0.00007944148314129382,
        0.000460231764343144,
        0.0005396732474844377,
        2,
        6,
        0
      ],
      [
        8,
        29,
        0.0006231743005125189,
        0.0006940651060986542,
        0.001317239406611173,
        2,
        7,
        1
      ],
      [
        8,
        30,
        0.003525713342979244,
        0.001754763109126626,
        0.005280476452105869,
        2,
        3,
        1
      ],
      [
        8,
        31,
        0.001468908970114385,
        0.000754664402934415,
        0.0022235733730488,
        2,
        6,
        1
      ],
      [
        8,
        32,
        0.0001536685494589864,
        0.00107308546412335,
        0.001226754013582336,
        2,
        7,
        1
      ],
      [
        8,
        33,
        0.0004273961938567962,
        0.0001697152005171627,
        0.0005971113943739589,
        2,
        6,
        0
      ],
      [
        8,
        34,
        0.003489283246861477,
        0.005232761823185535,
        0.008722045070047011,
        2,
        2,
        1
      ],
      [
        8,
        35,
        0.00007999306420606792,
        0.0002894166444134209,
        0.0003694097086194888,
        2,
        9,
        0
      ],
      [
        8,
        36,
        0.0001296566264436739,
        0.0003447147871750246,
        0.0004743714136186985,
        2,
        9,
        1
      ],
      [
        8,
        37,
        0.0005775387557710663,
        0.0004532684698272116,
        0.001030807225598278,
        2,
        8,
        1
      ],
      [
        8,
        38,
        0.00002311639791400419,
        0.0005869400829095249,
        0.0006100564808235291,
        2,
        12,
        1
      ],
      [
        8,
        40,
        0.0003556277481712045,
        0.0002299599831146333,
        0.0005855877312858377,
        2,
        5,
        0
      ],
      [
        8,
        41,
        0.0003286474555900369,
        0.0004465739988488508,
        0.0007752214544388878,
        2,
        9,
        1
      ],
      [
        8,
        42,
        0.0001130124529039253,
        0.0009185301767855362,
        0.001031542629689461,
        2,
        9,
        1
      ],
      [
        8,
        43,
        0.00008896354553674983,
        0.001619352506879396,
        0.001708316052416146,
        2,
        6,
        1
      ],
      [
        8,
        44,
        0.0003606295160323165,
        0.0004841414482372855,
        0.000844770964269602,
        2,
        3,
        0
      ],
      [
        8,
        45,
        0.000606608529718635,
        0.0007007061781520965,
        0.001307314707870732,
        2,
        1,
        0
      ],
      [
        8,
        46,
        0.0008480950588266023,
        0.0005604280973838292,
        0.001408523156210431,
        2,
        1,
        0
      ],
      [
        8,
        47,
        0.001502063336889619,
        0.0009348031871691263,
        0.002436866524058745,
        2,
        5,
        1
      ],
      [
        8,
        49,
        0.0001279276358214737,
        0.001069376531897249,
        0.001197304167718723,
        2,
        6,
        1
      ],
      [
        8,
        50,
        0.000172893837609905,
        0.0002015863621147891,
        0.0003744801997246941,
        2,
        7,
        0
      ],
      [
        8,
        51,
        0.0004089932465721044,
        0.0001541641338828738,
        0.0005631573804549782,
        2,
        10,
        0
      ],
      [
        8,
        52,
        0.00005890006863545932,
        0.000664394127357106,
        0.0007232941959925653,
        2,
        4,
        0
      ],
      [
        8,
        53,
        0.0003200536132616953,
        0.0002392316841933042,
        0.0005592852974549995,
        2,
        4,
        0
      ],
      [
        8,
        54,
        0.002662240007400977,
        0.002916498448285565,
        0.005578738455686542,
        2,
        10,
        2
      ],
      [
        8,
        55,
        0.000445773608620723,
        0.0002766617580896538,
        0.0007224353667103769,
        2,
        3,
        0
      ],
      [
        8,
        56,
        0.0009147303773093227,
        0.0002407063703207168,
        0.001155436747630039,
        2,
        4,
        0
      ],
      [
        8,
        57,
        0.0002091800606597016,
        0.0003867416954722794,
        0.000595921756131981,
        2,
        4,
        0
      ],
      [
        8,
        58,
        0.0003243899955746886,
        0.0002064101049911455,
        0.0005308001005658341,
        2,
        8,
        0
      ],
      [
        8,
        60,
        0.0003818736645648172,
        0.0001877770944766386,
        0.0005696507590414558,
        2,
        15,
        1
      ],
      [
        8,
        61,
        0.0005069289273292565,
        0.0004383985700951115,
        0.000945327497424368,
        2,
        2,
        0
      ],
      [
        8,
        62,
        0.00002827166886848536,
        0.0006636428442211878,
        0.0006919145130896732,
        2,
        7,
        0
      ],
      [
        8,
        63,
        0.0001150050619649046,
        0.0003951212639478883,
        0.0005101263259127929,
        2,
        5,
        0
      ],
      [
        8,
        64,
        0.00002900661149134394,
        0.0007097550638151687,
        0.0007387616753065126,
        2,
        5,
        0
      ],
      [
        8,
        65,
        0.0001427748149422451,
        0.000288783556295651,
        0.0004315583712378961,
        2,
        6,
        0
      ],
      [
        8,
        69,
        0.0008188870512519881,
        0.0004071092239253009,
        0.001225996275177289,
        2,
        2,
        0
      ],
      [
        8,
        70,
        0.0003200889173266867,
        0.0005255045737376815,
        0.0008455934910643682,
        2,
        2,
        0
      ],
      [
        8,
        71,
        0.0001373316168500696,
        0.0008738092870787643,
        0.001011140903928834,
        2,
        2,
        0
      ],
      [
        8,
        72,
        0.00002060203719371136,
        0.000843453851120787,
        0.0008640558883144983,
        2,
        4,
        0
      ],
      [
        8,
        74,
        0.0004140687906875802,
        0.00050597555088363,
        0.0009200443415712102,
        2,
        9,
        1
      ],
      [
        8,
        75,
        0.0000242103763943989,
        0.001487345127920128,
        0.001511555504314527,
        2,
        9,
        1
      ],
      [
        8,
        76,
        0.001028533072671502,
        0.0001849918211170931,
        0.001213524893788596,
        2,
        4,
        0
      ],
      [
        8,
        78,
        0.0002380373196695693,
        0.0002929365137953602,
        0.0005309738334649295,
        2,
        5,
        0
      ],
      [
        8,
        79,
        0.0004918787078026827,
        0.00031402043619745,
        0.0008058991440001328,
        2,
        5,
        0
      ],
      [
        8,
        80,
        0.0005300159199791914,
        0.0004278453407399889,
        0.0009578612607191803,
        2,
        2,
        0
      ],
      [
        8,
        82,
        0.00001411563429289198,
        0.0008550957374370043,
        0.0008692113717298963,
        2,
        8,
        0
      ],
      [
        8,
        83,
        0.00008575691715514377,
        0.0006091979963535018,
        0.0006949549135086456,
        2,
        3,
        0
      ],
      [
        8,
        84,
        0.0001569467105822175,
        0.0005704533709151278,
        0.0007274000814973453,
        2,
        3,
        0
      ],
      [
        8,
        85,
        0.001079029166881559,
        0.004221400012651054,
        0.005300429179532612,
        2,
        3,
        1
      ],
      [
        8,
        86,
        0.0006460856640673554,
        0.0008629071046060425,
        0.001508992768673398,
        2,
        6,
        1
      ],
      [
        8,
        87,
        0.0008902662175946912,
        0.0003656391618100477,
        0.001255905379404739,
        2,
        2,
        0
      ],
      [
        8,
        89,
        0.0006516709678381963,
        0.0003798579132926914,
        0.001031528881130888,
        2,
        2,
        0
      ],
      [
        8,
        90,
        0.0002520185033034426,
        0.0003746879796250789,
        0.0006267064829285215,
        2,
        3,
        0
      ],
      [
        8,
        93,
        0.0004428862760111742,
        0.0007295871707003726,
        0.001172473446711547,
        2,
        1,
        0
      ],
      [
        8,
        94,
        0.001783981443701004,
        0.0007852551091241315,
        0.002569236552825135,
        2,
        5,
        1
      ],
      [
        8,
        95,
        0.001037112782875572,
        0.0009302533744099167,
        0.001967366157285488,
        2,
        14,
        2
      ],
      [
        8,
        96,
        0.001133814841037864,
        0.000454776139739525,
        0.001588590980777389,
        2,
        7,
        1
      ],
      [
        8,
        97,
        0.004416464019923778,
        0.001790003770273651,
        0.006206467790197429,
        2,
        3,
        1
      ],
      [
        8,
        98,
        0.0003968038042965332,
        0.0006548752591055892,
        0.001051679063402122,
        2,
        7,
        1
      ],
      [
        8,
        99,
        0.0002539323754926185,
        0.0005679510137218938,
        0.0008218833892145122,
        2,
        2,
        0
      ],
      [
        8,
        100,
        0.0003389388106382901,
        0.0004593920761965079,
        0.000798330886834798,
        2,
        8,
        1
      ],
      [
        8,
        101,
        0.0005188663736420797,
        0.0002875454549754559,
        0.0008064118286175356,
        2,
        2,
        0
      ],
      [
        8,
        102,
        0.0007519348624164361,
        0.0005035737200846618,
        0.001255508582501098,
        2,
        2,
        0
      ],
      [
        8,
        103,
        0.0002990885402718814,
        0.0001661249743989801,
        0.0004652135146708616,
        2,
        11,
        0
      ],
      [
        8,
        104,
        0.000007478447867345724,
        0.001689535049895593,
        0.001697013497762939,
        2,
        8,
        1
      ],
      [
        8,
        106,
        0.0001776059104888833,
        0.0003626839706427741,
        0.0005402898811316573,
        2,
        4,
        0
      ],
      [
        8,
        107,
        0.000112135510178278,
        0.0005302959940973168,
        0.0006424315042755948,
        2,
        3,
        0
      ],
      [
        8,
        109,
        0.0002475209192469971,
        0.0002908169219953954,
        0.0005383378412423924,
        2,
        5,
        0
      ],
      [
        8,
        110,
        0.0004338484533554597,
        0.001573069296106074,
        0.002006917749461534,
        2,
        5,
        1
      ],
      [
        8,
        111,
        0.0005677380984134,
        0.0003067163380453261,
        0.000874454436458726,
        2,
        3,
        0
      ],
      [
        8,
        112,
        0.0006504935766520234,
        0.000359705278252951,
        0.001010198854904974,
        2,
        2,
        0
      ],
      [
        8,
        113,
        0.0004599433534914483,
        0.0002201821329211294,
        0.0006801254864125777,
        2,
        5,
        0
      ],
      [
        8,
        114,
        0.00005122385131023694,
        0.0005311944488927303,
        0.0005824183002029672,
        2,
        5,
        0
      ],
      [
        8,
        117,
        0.0007163075141798899,
        0.000350117922293228,
        0.001066425436473118,
        2,
        2,
        0
      ],
      [
        8,
        118,
        0.002322895806297364,
        0.002511411864791381,
        0.004834307671088745,
        2,
        3,
        1
      ],
      [
        8,
        119,
        0.0002251518717488859,
        0.0003503406904272861,
        0.000575492562176172,
        2,
        5,
        0
      ],
      [
        8,
        120,
        0.0004867915537466351,
        0.0002561609883309073,
        0.0007429525420775424,
        2,
        6,
        0
      ],
      [
        8,
        121,
        0.0001358565685371094,
        0.0003494757185855168,
        0.0004853322871226262,
        2,
        6,
        0
      ],
      [
        8,
        122,
        0.0001775744215448898,
        0.0003963899709361269,
        0.0005739643924810167,
        2,
        4,
        0
      ],
      [
        8,
        123,
        0.0002459760185304535,
        0.001600507034843695,
        0.001846483053374149,
        2,
        15,
        2
      ],
      [
        8,
        124,
        0.002294026859812869,
        0.009431884278535769,
        0.01172591113834864,
        2,
        8,
        2
      ],
      [
        8,
        125,
        0.0007804346265209695,
        0.0002112856207038702,
        0.0009917202472248397,
        2,
        3,
        0
      ],
      [
        8,
        127,
        0.0002096860487744574,
        0.0002854421729149294,
        0.0004951282216893869,
        2,
        4,
        0
      ],
      [
        8,
        128,
        0.0001579858507911887,
        0.0004797460296696245,
        0.0006377318804608132,
        2,
        3,
        0
      ],
      [
        8,
        129,
        0.0005713779158245826,
        0.0004218119652503563,
        0.000993189881074939,
        2,
        2,
        0
      ],
      [
        8,
        130,
        0.0000785049797819473,
        0.0005471553310628295,
        0.0006256603108447768,
        2,
        2,
        0
      ],
      [
        8,
        131,
        0.00001984651506744525,
        0.00220434508871553,
        0.002224191603782976,
        2,
        7,
        1
      ],
      [
        8,
        133,
        0.0003685929545716072,
        0.0002486272767106506,
        0.0006172202312822578,
        2,
        4,
        0
      ],
      [
        8,
        134,
        0.0004414820524878948,
        0.0007323316362373382,
        0.001173813688725233,
        2,
        7,
        1
      ],
      [
        8,
        135,
        0.004172523773390356,
        0.005100803221930014,
        0.00927332699532037,
        2,
        2,
        1
      ],
      [
        8,
        136,
        0.0002562122180696227,
        0.001430011234434563,
        0.001686223452504186,
        2,
        5,
        1
      ],
      [
        8,
        137,
        0.002034114008520266,
        0.001410717247133021,
        0.003444831255653287,
        2,
        12,
        2
      ],
      [
        8,
        138,
        0.001990322187849912,
        0.004530333791090957,
        0.00652065597894087,
        2,
        9,
        2
      ],
      [
        8,
        139,
        0.0002970456863580349,
        0.0008415001485920279,
        0.001138545834950063,
        2,
        1,
        0
      ],
      [
        8,
        141,
        0.0008600520754455187,
        0.0002678672780739591,
        0.001127919353519478,
        2,
        4,
        0
      ],
      [
        8,
        143,
        0.0002459617714502336,
        0.0001387607466065826,
        0.0003847225180568162,
        2,
        7,
        0
      ],
      [
        8,
        144,
        0.00002511135502614812,
        0.0002040680703429312,
        0.0002291794253690793,
        2,
        9,
        0
      ],
      [
        8,
        145,
        0.001029750877372641,
        0.001522788915099432,
        0.002552539792472073,
        2,
        5,
        1
      ],
      [
        8,
        146,
        0.000694294046251761,
        0.0001792066830688114,
        0.0008735007293205724,
        2,
        6,
        0
      ],
      [
        8,
        147,
        0.0003166461346113176,
        0.001019558761044752,
        0.00133620489565607,
        2,
        7,
        1
      ],
      [
        8,
        148,
        0.0001470389060979363,
        0.0002296689987366904,
        0.0003767079048346267,
        2,
        6,
        0
      ],
      [
        8,
        149,
        0.001034696139874156,
        0.0003595307243781701,
        0.001394226864252327,
        2,
        2,
        0
      ],
      [
        8,
        150,
        0.0004178209972189637,
        0.0002195217621362521,
        0.0006373427593552158,
        2,
        7,
        0
      ],
      [
        8,
        151,
        0.0001806864654249233,
        0.0004001273104824147,
        0.0005808137759073381,
        2,
        3,
        0
      ],
      [
        8,
        152,
        0.0001901352624512027,
        0.0004711172061070947,
        0.0006612524685582975,
        2,
        3,
        0
      ],
      [
        8,
        154,
        0.00002708411109201608,
        0.0006885907476612555,
        0.0007156748587532715,
        2,
        4,
        0
      ],
      [
        8,
        155,
        0.0003454493309279311,
        0.002386781428722685,
        0.002732230759650616,
        2,
        13,
        2
      ],
      [
        8,
        156,
        0.0001759839193370604,
        0.0007079588216467277,
        0.0008839427409837881,
        2,
        2,
        0
      ],
      [
        8,
        157,
        0.03890555032844173,
        0.008445392815542282,
        0.04735094314398401,
        2,
        6,
        2
      ],
      [
        8,
        158,
        0.0004148454400638283,
        0.000198074340971611,
        0.0006129197810354393,
        2,
        13,
        1
      ],
      [
        8,
        159,
        0.0004056373358550428,
        0.0003050887943022031,
        0.0007107261301572459,
        2,
        4,
        0
      ],
      [
        8,
        160,
        0.0003917576083798333,
        0.0001909829176130072,
        0.0005827405259928405,
        2,
        6,
        0
      ],
      [
        8,
        161,
        0.0006719762450296768,
        0.0002105206551086707,
        0.0008824969001383475,
        2,
        4,
        0
      ],
      [
        8,
        162,
        0.00044499874360065,
        0.0003236808419712134,
        0.0007686795855718634,
        2,
        3,
        0
      ],
      [
        8,
        163,
        0.000511263032619055,
        0.0002564454809088478,
        0.0007677085135279029,
        2,
        5,
        0
      ],
      [
        8,
        165,
        0.0005518776553387553,
        0.0002856491646988723,
        0.0008375268200376275,
        2,
        3,
        0
      ],
      [
        8,
        166,
        0.0002890844368377025,
        0.0005493161537793763,
        0.0008384005906170788,
        2,
        2,
        0
      ],
      [
        8,
        167,
        0.00006618254874466138,
        0.00068209550991177,
        0.0007482780586564314,
        2,
        3,
        0
      ],
      [
        8,
        168,
        0.0006724070525500226,
        0.0008056468923924106,
        0.001478053944942433,
        2,
        1,
        0
      ],
      [
        8,
        169,
        0.0001067407027539353,
        0.0004154890206636162,
        0.0005222297234175516,
        2,
        6,
        0
      ],
      [
        8,
        170,
        0.0002893338158571697,
        0.0008403988451772481,
        0.001129732661034418,
        2,
        1,
        0
      ],
      [
        8,
        173,
        0.0002630729585101577,
        0.0008288932065029371,
        0.001091966165013095,
        2,
        1,
        0
      ],
      [
        8,
        174,
        0.0004742432385287348,
        0.0003267495266006929,
        0.0008009927651294277,
        2,
        3,
        0
      ],
      [
        8,
        176,
        0.00005941157999874087,
        0.001308182484300761,
        0.001367594064299502,
        2,
        2,
        0
      ],
      [
        8,
        177,
        0.00008585979902820241,
        0.002931736308815325,
        0.003017596107843528,
        2,
        5,
        1
      ],
      [
        8,
        178,
        0.0003452605285221517,
        0.0008933895372716188,
        0.00123865006579377,
        2,
        6,
        1
      ],
      [
        8,
        179,
        0.0005389304890961772,
        0.0003275598068485375,
        0.0008664902959447146,
        2,
        3,
        0
      ],
      [
        8,
        180,
        0.00005706942065126765,
        0.001831897298920506,
        0.001888966719571774,
        2,
        5,
        1
      ],
      [
        8,
        181,
        0.0001001515462506039,
        0.0003065497243556966,
        0.0004067012706063004,
        2,
        6,
        0
      ],
      [
        8,
        182,
        0.000306064702829511,
        0.000310927343295443,
        0.0006169920461249539,
        2,
        3,
        0
      ],
      [
        8,
        183,
        0.00187530182321832,
        0.0002740846452420589,
        0.002149386468460379,
        2,
        7,
        1
      ],
      [
        8,
        184,
        0.0004452892925128669,
        0.000428214793366509,
        0.0008735040858793759,
        2,
        8,
        1
      ],
      [
        8,
        185,
        0.0004708019498639553,
        0.0006937020132722096,
        0.001164503963136165,
        2,
        1,
        0
      ],
      [
        8,
        187,
        0.001023949841150767,
        0.0004686032192076235,
        0.001492553060358391,
        2,
        1,
        0
      ],
      [
        8,
        188,
        0.0002567543023688425,
        0.0004393402276831153,
        0.0006960945300519578,
        2,
        3,
        0
      ],
      [
        8,
        189,
        0.0006368985304911568,
        0.001203172082006074,
        0.00184007061249723,
        2,
        13,
        2
      ],
      [
        8,
        191,
        0.0001115684852223461,
        0.0003051579969645111,
        0.0004167264821868571,
        2,
        4,
        0
      ],
      [
        8,
        193,
        0.001215086960539583,
        0.001752977721614365,
        0.002968064682153949,
        2,
        12,
        2
      ],
      [
        8,
        194,
        0.0004799427725851256,
        0.0006952155568553268,
        0.001175158329440452,
        2,
        1,
        0
      ],
      [
        8,
        195,
        0.0002757979922942448,
        0.0006505175655767722,
        0.000926315557871017,
        2,
        2,
        0
      ],
      [
        8,
        196,
        0.0007096263106124116,
        0.001207340938028905,
        0.001916967248641316,
        2,
        5,
        1
      ],
      [
        8,
        197,
        0.0003461472429093459,
        0.000460102679916724,
        0.0008062499228260699,
        2,
        2,
        0
      ],
      [
        8,
        198,
        0.00362201350240698,
        0.00173420191448332,
        0.005356215416890299,
        2,
        3,
        1
      ],
      [
        8,
        199,
        0.000441780962882507,
        0.0004164902066466435,
        0.0008582711695291506,
        2,
        3,
        0
      ],
      [
        8,
        200,
        0.00001338149588103911,
        0.001074861779581209,
        0.001088243275462248,
        2,
        5,
        0
      ],
      [
        8,
        201,
        0.0003665045277992664,
        0.0004561647049679855,
        0.0008226692327672519,
        2,
        2,
        0
      ],
      [
        8,
        203,
        0.0006717443879627358,
        0.0006772566066988057,
        0.001349000994661541,
        2,
        1,
        0
      ],
      [
        8,
        204,
        0.0007922189454357268,
        0.0006331209679669496,
        0.001425339913402676,
        2,
        1,
        0
      ],
      [
        8,
        205,
        0.0002623720408066355,
        0.0002547858581956472,
        0.0005171578990022826,
        2,
        6,
        0
      ],
      [
        8,
        206,
        0.0002730353017937014,
        0.0004573757472903712,
        0.0007304110490840726,
        2,
        2,
        0
      ],
      [
        8,
        207,
        0.0003400410169318107,
        0.0004281134473234975,
        0.0007681544642553081,
        2,
        2,
        0
      ],
      [
        8,
        208,
        0.0001847343326149039,
        0.0005200503310794756,
        0.0007047846636943795,
        2,
        4,
        0
      ],
      [
        8,
        209,
        0.0003893459698195101,
        0.0004533186219093968,
        0.0008426645917289069,
        2,
        2,
        0
      ],
      [
        8,
        210,
        0.0004536325423480459,
        0.0001637967164135539,
        0.0006174292587615998,
        2,
        8,
        0
      ],
      [
        8,
        211,
        0.000159289567007433,
        0.0004451992789022641,
        0.0006044888459096971,
        2,
        3,
        0
      ],
      [
        8,
        212,
        0.001673365107053917,
        0.002823777187739848,
        0.004497142294793764,
        2,
        3,
        1
      ],
      [
        8,
        213,
        0.0004033540471778321,
        0.0001919671289952292,
        0.0005953211761730614,
        2,
        7,
        0
      ],
      [
        8,
        215,
        0.00006877657078016641,
        0.0004545944838113415,
        0.0005233710545915079,
        2,
        8,
        0
      ],
      [
        8,
        216,
        0.0006136988632458498,
        0.0002662803070364401,
        0.0008799791702822899,
        2,
        3,
        0
      ],
      [
        8,
        217,
        0.0003897289008206861,
        0.0002524378169924293,
        0.0006421667178131154,
        2,
        6,
        0
      ],
      [
        8,
        218,
        0.001587920438252245,
        0.003804490768163367,
        0.005392411206415612,
        2,
        10,
        2
      ],
      [
        8,
        219,
        0.0005851260077433709,
        0.000478264217386546,
        0.001063390225129917,
        2,
        2,
        0
      ],
      [
        8,
        220,
        0.002085975458798115,
        0.001180393707558348,
        0.003266369166356463,
        2,
        4,
        1
      ],
      [
        8,
        221,
        0.0004857920662811118,
        0.0003222671273604298,
        0.0008080591936415416,
        2,
        5,
        0
      ],
      [
        8,
        222,
        0.0001119979478052522,
        0.0007085931528720339,
        0.000820591100677286,
        2,
        2,
        0
      ],
      [
        8,
        224,
        0.0003634343048202311,
        0.0003219092052705294,
        0.0006853435100907605,
        2,
        3,
        0
      ],
      [
        8,
        225,
        0.0004065514300053502,
        0.0001954022697444764,
        0.0006019536997498267,
        2,
        6,
        0
      ],
      [
        8,
        226,
        0.0001543238590419868,
        0.0003883430414237848,
        0.0005426669004657716,
        2,
        5,
        0
      ],
      [
        8,
        228,
        0.01153738794555542,
        0.004286135089325917,
        0.01582352303488134,
        2,
        8,
        2
      ],
      [
        8,
        229,
        0.00003096130296797185,
        0.001104363162696636,
        0.001135324465664607,
        2,
        8,
        1
      ],
      [
        8,
        230,
        0.0005514660566081074,
        0.0004200837523567386,
        0.000971549808964846,
        2,
        3,
        0
      ],
      [
        8,
        231,
        0.0004755441497114482,
        0.0002108580778919698,
        0.000686402227603418,
        2,
        6,
        0
      ],
      [
        8,
        232,
        0.003898539054221544,
        0.001432440956669777,
        0.005330980010891322,
        2,
        11,
        2
      ],
      [
        8,
        233,
        0.0003664695341445903,
        0.0003848287139116146,
        0.000751298248056205,
        2,
        2,
        0
      ],
      [
        8,
        234,
        0.0005323630314618927,
        0.0002374542461929096,
        0.0007698172776548023,
        2,
        3,
        0
      ],
      [
        8,
        235,
        0.001451083262563497,
        0.003165018717960131,
        0.004616101980523628,
        2,
        3,
        1
      ],
      [
        8,
        237,
        0.0007848182323561249,
        0.001099189224839407,
        0.001884007457195532,
        2,
        5,
        1
      ],
      [
        8,
        238,
        0.001373105714699263,
        0.0003915872191681933,
        0.001764692933867456,
        2,
        1,
        0
      ],
      [
        8,
        240,
        0.001185880862588443,
        0.0004542351477598148,
        0.001640116010348258,
        2,
        1,
        0
      ],
      [
        8,
        241,
        0.000519550083916455,
        0.0007022120652811581,
        0.001221762149197613,
        2,
        7,
        1
      ],
      [
        8,
        242,
        0.0006578783800162507,
        0.0002523883297835314,
        0.000910266709799782,
        2,
        4,
        0
      ],
      [
        8,
        243,
        0.0005758341249535071,
        0.0005437944401288473,
        0.001119628565082354,
        2,
        8,
        1
      ],
      [
        8,
        244,
        0.0005983909932538523,
        0.0002703998690116268,
        0.000868790862265479,
        2,
        3,
        0
      ],
      [
        8,
        245,
        0.0005256323877271382,
        0.0006769363352132941,
        0.001202568722940432,
        2,
        1,
        0
      ],
      [
        8,
        246,
        0.0006235567147220946,
        0.0003001626484446099,
        0.0009237193631667045,
        2,
        2,
        0
      ],
      [
        8,
        247,
        0.0003575383236617888,
        0.0002337784405974048,
        0.0005913167642591936,
        2,
        6,
        0
      ],
      [
        8,
        248,
        0.000685970300252476,
        0.0003417822093301264,
        0.001027752509582603,
        2,
        2,
        0
      ],
      [
        8,
        249,
        0.0002055470922018698,
        0.0003458463693077719,
        0.0005513934615096418,
        2,
        4,
        0
      ],
      [
        8,
        250,
        0.0005317637646136305,
        0.0006506601122112421,
        0.001182423876824873,
        2,
        1,
        0
      ],
      [
        8,
        252,
        0.0006257812762922863,
        0.0003282774261689873,
        0.0009540587024612736,
        2,
        2,
        0
      ],
      [
        8,
        253,
        0.0003558367046339771,
        0.0004037508262206475,
        0.0007595875308546246,
        2,
        8,
        1
      ],
      [
        8,
        254,
        0.0001305936629582101,
        0.0007772863241743789,
        0.000907879987132589,
        2,
        4,
        0
      ],
      [
        8,
        255,
        0.001025166542723135,
        0.0005966869501544854,
        0.001621853492877621,
        2,
        1,
        0
      ],
      [
        8,
        256,
        0.0004847497358126469,
        0.0004113303054147033,
        0.0008960800412273501,
        2,
        3,
        0
      ],
      [
        8,
        257,
        0.00006689754347720571,
        0.0003851059584052031,
        0.0004520035018824088,
        2,
        9,
        0
      ],
      [
        8,
        258,
        0.00002787669024591329,
        0.0006506529669741983,
        0.0006785296572201116,
        2,
        5,
        0
      ],
      [
        8,
        259,
        0.0001881902902342232,
        0.0002745688183071298,
        0.000462759108541353,
        2,
        7,
        0
      ],
      [
        8,
        260,
        0.0002853171019125568,
        0.0002981145684703576,
        0.0005834316703829145,
        2,
        5,
        0
      ],
      [
        8,
        261,
        0.0004588227784573606,
        0.0006971818917874793,
        0.00115600467024484,
        2,
        1,
        0
      ],
      [
        8,
        262,
        0.0002332822062356148,
        0.0004088271961139878,
        0.0006421094023496026,
        2,
        3,
        0
      ],
      [
        8,
        263,
        0.000174946257829069,
        0.0005901500804742126,
        0.0007650963383032815,
        2,
        3,
        0
      ],
      [
        8,
        264,
        0.0004299189259459818,
        0.0006094998093204328,
        0.001039418735266415,
        2,
        2,
        0
      ],
      [
        8,
        265,
        0.0004021640441628578,
        0.0002929574445632588,
        0.0006951214887261166,
        2,
        4,
        0
      ],
      [
        8,
        266,
        0.0005553786045303028,
        0.0006314167108489884,
        0.001186795315379291,
        2,
        1,
        0
      ],
      [
        8,
        267,
        0.001246624558143047,
        0.0005668957491369335,
        0.001813520307279981,
        2,
        7,
        1
      ],
      [
        8,
        268,
        0.00006994194861248374,
        0.0004984679254579243,
        0.000568409874070408,
        2,
        5,
        0
      ],
      [
        8,
        269,
        0.00005010834214495548,
        0.0004104491806951674,
        0.0004605575228401229,
        2,
        6,
        0
      ],
      [
        8,
        270,
        0.0006501041915863212,
        0.0003870246926972019,
        0.001037128884283523,
        2,
        9,
        1
      ],
      [
        8,
        271,
        0.0003511402860237367,
        0.0002534950800722528,
        0.0006046353660959895,
        2,
        9,
        0
      ],
      [
        8,
        272,
        0.0001066061647110396,
        0.0007929059452878921,
        0.0008995121099989317,
        2,
        10,
        1
      ],
      [
        8,
        273,
        0.0001420223741681698,
        0.002694849894797668,
        0.002836872268965838,
        2,
        4,
        1
      ],
      [
        8,
        274,
        0.0004088623987869632,
        0.000351143036135808,
        0.0007600054349227712,
        2,
        11,
        1
      ],
      [
        8,
        275,
        0.0004143267873405154,
        0.0002150906687783669,
        0.0006294174561188824,
        2,
        7,
        0
      ],
      [
        8,
        276,
        0.002973505038871687,
        0.005931222726012865,
        0.008904727764884553,
        2,
        2,
        1
      ],
      [
        8,
        278,
        0.0003858125091296186,
        0.0005188368725285023,
        0.0009046493816581209,
        2,
        2,
        0
      ],
      [
        8,
        279,
        0.0001887252095437046,
        0.000609197498856261,
        0.0007979227083999656,
        2,
        2,
        0
      ],
      [
        8,
        280,
        0.0004680868648510554,
        0.0003867058659452808,
        0.0008547927307963363,
        2,
        2,
        0
      ],
      [
        8,
        281,
        0.000447754990531037,
        0.0008227622839471224,
        0.001270517274478159,
        2,
        1,
        0
      ],
      [
        8,
        282,
        0.0009487913354324543,
        0.0004881260893422228,
        0.001436917424774677,
        2,
        8,
        1
      ],
      [
        8,
        284,
        0.000313491924657329,
        0.0002771064158144868,
        0.0005905983404718158,
        2,
        4,
        0
      ],
      [
        8,
        285,
        0.0006379651701849533,
        0.0004628242620559325,
        0.001100789432240886,
        2,
        2,
        0
      ],
      [
        8,
        286,
        0.0006224876468184597,
        0.0002141013232979407,
        0.0008365889701164004,
        2,
        5,
        0
      ],
      [
        8,
        287,
        0.0003764533932803109,
        0.0001996829424914716,
        0.0005761363357717825,
        2,
        8,
        0
      ],
      [
        8,
        288,
        0.0006427156486409849,
        0.0007712556605196123,
        0.001413971309160597,
        2,
        1,
        0
      ],
      [
        8,
        289,
        0.000779853406513033,
        0.0002452689274001903,
        0.001025122333913223,
        2,
        4,
        0
      ],
      [
        8,
        290,
        0.0002905216078902933,
        0.000383802685857392,
        0.0006743242937476853,
        2,
        3,
        0
      ],
      [
        8,
        291,
        0.0003767088656220978,
        0.0003049265645074348,
        0.0006816354301295326,
        2,
        3,
        0
      ],
      [
        8,
        292,
        0.000610159175329417,
        0.0006385360330708318,
        0.001248695208400249,
        2,
        8,
        1
      ],
      [
        8,
        293,
        0.00016049678503532,
        0.000481189998186447,
        0.000641686783221767,
        2,
        4,
        0
      ],
      [
        8,
        294,
        0.0004943472172451145,
        0.0001336393765287503,
        0.0006279865937738648,
        2,
        10,
        0
      ],
      [
        8,
        295,
        0.0004980852010835658,
        0.0007986691966103807,
        0.001296754397693947,
        2,
        1,
        0
      ],
      [
        8,
        296,
        0.0002357816708294661,
        0.0002936641020195359,
        0.000529445772849002,
        2,
        4,
        0
      ],
      [
        8,
        297,
        0.00007101410633255251,
        0.0003266566267689456,
        0.0003976707331014981,
        2,
        7,
        0
      ],
      [
        8,
        298,
        0.0002051937752584165,
        0.0008224201899154577,
        0.001027613965173874,
        2,
        2,
        0
      ],
      [
        8,
        299,
        0.0004095330428569226,
        0.0002101116578216617,
        0.0006196447006785842,
        2,
        9,
        0
      ],
      [
        8,
        300,
        0.0007836199718847315,
        0.000220706788817409,
        0.00100432676070214,
        2,
        4,
        0
      ],
      [
        8,
        301,
        0.0004804404757588523,
        0.0007933819620569005,
        0.001273822437815753,
        2,
        6,
        1
      ],
      [
        8,
        303,
        0.0003486306401824821,
        0.0003249835847734991,
        0.0006736142249559813,
        2,
        5,
        0
      ],
      [
        8,
        304,
        0.001111174945829065,
        0.0003027092337498238,
        0.001413884179578888,
        2,
        7,
        1
      ],
      [
        8,
        307,
        0.0001866208164555714,
        0.0002435594690583779,
        0.0004301802855139493,
        2,
        8,
        0
      ],
      [
        8,
        308,
        0.01449645669249845,
        0.06136928275562373,
        0.07586573944812218,
        2,
        4,
        2
      ],
      [
        8,
        309,
        0.007673298717025374,
        0.003460635289225308,
        0.01113393400625068,
        2,
        2,
        1
      ],
      [
        8,
        310,
        0.0003512014392858848,
        0.0003507932267961185,
        0.0007019946660820033,
        2,
        4,
        0
      ],
      [
        8,
        311,
        0.0003233053744079088,
        0.0003715702349288729,
        0.0006948756093367817,
        2,
        3,
        0
      ],
      [
        8,
        312,
        0.0003358533722609803,
        0.0006420341685546048,
        0.0009778875408155852,
        2,
        2,
        0
      ],
      [
        8,
        313,
        0.00002464697451661865,
        0.0003579419069372557,
        0.0003825888814538743,
        2,
        7,
        0
      ],
      [
        8,
        314,
        0.00007490399125029616,
        0.004420385326569088,
        0.004495289317819385,
        2,
        4,
        1
      ],
      [
        8,
        315,
        0.0008670853302548022,
        0.0006605641440096968,
        0.001527649474264499,
        2,
        1,
        0
      ],
      [
        8,
        316,
        0.001162447076453398,
        0.0005058077398941498,
        0.001668254816347547,
        2,
        1,
        0
      ],
      [
        8,
        317,
        0.000335334982656012,
        0.0003399090637057813,
        0.0006752440463617933,
        2,
        3,
        0
      ],
      [
        8,
        318,
        0.0003652623764182272,
        0.0001231647080024336,
        0.0004884270844206608,
        2,
        12,
        0
      ],
      [
        8,
        320,
        0.00008429283647605552,
        0.0003752539460506651,
        0.0004595467825267206,
        2,
        8,
        0
      ],
      [
        8,
        321,
        0.0001619863377751626,
        0.0004542265639733636,
        0.0006162129017485262,
        2,
        4,
        0
      ],
      [
        8,
        322,
        0.0003008213923713231,
        0.0002295251940628314,
        0.0005303465864341545,
        2,
        10,
        0
      ],
      [
        8,
        323,
        0.00007342414589963025,
        0.0004334167027813372,
        0.0005068408486809675,
        2,
        6,
        0
      ],
      [
        8,
        325,
        0.0002126942598138097,
        0.0002835608911013623,
        0.000496255150915172,
        2,
        7,
        0
      ],
      [
        8,
        326,
        0.0001583714052424905,
        0.0002269496105263871,
        0.0003853210157688776,
        2,
        9,
        0
      ],
      [
        8,
        328,
        0.0007861997421709732,
        0.0007262363930410257,
        0.001512436135211999,
        2,
        1,
        0
      ],
      [
        8,
        329,
        0.0004979253924554362,
        0.003629043287366383,
        0.004126968679821819,
        2,
        3,
        1
      ],
      [
        8,
        330,
        0.004299064997089447,
        0.001299073934516547,
        0.005598138931605994,
        2,
        3,
        1
      ],
      [
        8,
        332,
        0.003140741501937324,
        0.002433676925301993,
        0.005574418427239316,
        2,
        3,
        1
      ],
      [
        8,
        333,
        0.0005558263266976227,
        0.0001674118908260627,
        0.0007232382175236853,
        2,
        7,
        0
      ],
      [
        8,
        334,
        0.00006098929021194913,
        0.002025076755626248,
        0.002086066045838197,
        2,
        7,
        1
      ],
      [
        8,
        336,
        0.0001769867144086307,
        0.0004309014070526032,
        0.0006078881214612339,
        2,
        4,
        0
      ],
      [
        8,
        337,
        0.0005181208230015315,
        0.000138231243298185,
        0.0006563520662997165,
        2,
        7,
        0
      ],
      [
        8,
        338,
        0.000429001890005324,
        0.0005166593475636157,
        0.0009456612375689398,
        2,
        2,
        0
      ],
      [
        8,
        339,
        0.0004212053234139609,
        0.0005505440967257711,
        0.0009717494201397321,
        2,
        8,
        1
      ],
      [
        8,
        340,
        0.0008912210288129048,
        0.003068981161457417,
        0.003960202190270322,
        2,
        3,
        1
      ],
      [
        8,
        341,
        0.0002744885904678338,
        0.0002156952662911614,
        0.0004901838567589953,
        2,
        7,
        0
      ],
      [
        8,
        342,
        0.0005828393953455429,
        0.0003701850206767212,
        0.0009530244160222642,
        2,
        11,
        1
      ],
      [
        8,
        344,
        0.000666796050486511,
        0.0002127244914423212,
        0.0008795205419288322,
        2,
        4,
        0
      ],
      [
        8,
        345,
        0.0007494056346972968,
        0.0008330083347340704,
        0.001582413969431367,
        2,
        6,
        1
      ],
      [
        8,
        346,
        0.0002173296121965173,
        0.0007644414727021772,
        0.0009817710848986946,
        2,
        2,
        0
      ],
      [
        8,
        347,
        0.001317371127245024,
        0.000262772117027393,
        0.001580143244272417,
        2,
        3,
        0
      ],
      [
        8,
        348,
        0.0005734408323694103,
        0.0007415724775537855,
        0.001315013309923196,
        2,
        2,
        0
      ],
      [
        8,
        350,
        0.00007817683407201266,
        0.0005533562469322862,
        0.0006315330810042988,
        2,
        5,
        0
      ],
      [
        8,
        351,
        0.0003225603421698269,
        0.00131335579175821,
        0.001635916133928036,
        2,
        6,
        1
      ],
      [
        8,
        352,
        0.0007948954562722202,
        0.0004988407575734948,
        0.001293736213845715,
        2,
        1,
        0
      ],
      [
        8,
        353,
        0.0005330666910613511,
        0.0003784697567060899,
        0.000911536447767441,
        2,
        2,
        0
      ],
      [
        8,
        354,
        0.00008637917597788945,
        0.0006390907021347983,
        0.0007254698781126877,
        2,
        9,
        0
      ],
      [
        8,
        356,
        0.000797217806752098,
        0.0006042260968437835,
        0.001401443903595881,
        2,
        1,
        0
      ],
      [
        8,
        357,
        0.00002678768330205185,
        0.0005473970126778654,
        0.0005741846959799173,
        2,
        7,
        0
      ],
      [
        8,
        358,
        0.00005985866757780277,
        0.002869913688751453,
        0.002929772356329256,
        2,
        5,
        1
      ],
      [
        8,
        359,
        0.0004790273351539844,
        0.0003384664294147519,
        0.0008174937645687363,
        2,
        3,
        0
      ],
      [
        8,
        360,
        0.0004018892929115561,
        0.0002677167364551719,
        0.0006696060293667281,
        2,
        4,
        0
      ],
      [
        8,
        361,
        0.00002760460158699953,
        0.001751002161563196,
        0.001778606763150195,
        2,
        7,
        1
      ],
      [
        8,
        363,
        0.0003713809129110776,
        0.0001844471179771611,
        0.0005558280308882387,
        2,
        4,
        0
      ],
      [
        8,
        364,
        0.000206287662759597,
        0.0003609983816939595,
        0.0005672860444535565,
        2,
        5,
        0
      ],
      [
        8,
        365,
        0.0000967875874250058,
        0.0004696596976813767,
        0.0005664472851063825,
        2,
        5,
        0
      ],
      [
        8,
        366,
        0.0001010898961428185,
        0.0002650044365344301,
        0.0003660943326772486,
        2,
        10,
        0
      ],
      [
        8,
        368,
        0.0002809907475709221,
        0.0003869887618174309,
        0.000667979509388353,
        2,
        4,
        0
      ],
      [
        8,
        369,
        0.0005377094260402444,
        0.0001454200547143183,
        0.0006831294807545627,
        2,
        7,
        0
      ],
      [
        8,
        370,
        0.0009401573474495027,
        0.000331383656187622,
        0.001271541003637125,
        2,
        2,
        0
      ],
      [
        8,
        371,
        0.0003118752171894223,
        0.000208439208816511,
        0.0005203144260059333,
        2,
        5,
        0
      ],
      [
        8,
        372,
        0.00003452835150049179,
        0.0007205567026537963,
        0.0007550850541542881,
        2,
        3,
        0
      ],
      [
        8,
        373,
        0.0008461217205629969,
        0.000274883819351611,
        0.001121005539914608,
        2,
        3,
        0
      ],
      [
        8,
        374,
        0.0001895272311236898,
        0.0003361051901481418,
        0.0005256324212718317,
        2,
        4,
        0
      ],
      [
        8,
        375,
        0.0003755041147020139,
        0.0003806202270854521,
        0.0007561243417874659,
        2,
        9,
        1
      ],
      [
        8,
        376,
        0.0005148532893426912,
        0.0002188681327013683,
        0.0007337214220440595,
        2,
        5,
        0
      ],
      [
        8,
        377,
        0.0006832568012996625,
        0.0004192532900087068,
        0.001102510091308369,
        2,
        2,
        0
      ],
      [
        8,
        378,
        0.0002010162832304822,
        0.0006090412574938011,
        0.0008100575407242833,
        2,
        4,
        0
      ],
      [
        8,
        380,
        0.0005269695808212529,
        0.0003041910704772818,
        0.0008311606512985347,
        2,
        3,
        0
      ],
      [
        8,
        381,
        0.0005566251914103349,
        0.0007131526353953851,
        0.00126977782680572,
        2,
        1,
        0
      ],
      [
        8,
        382,
        0.003005179601887698,
        0.002428879158767707,
        0.005434058760655405,
        2,
        3,
        1
      ],
      [
        8,
        383,
        0.000236204160886741,
        0.0002418424001658598,
        0.0004780465610526008,
        2,
        7,
        0
      ],
      [
        8,
        384,
        0.001558581575447083,
        0.001899386252437963,
        0.003457967827885046,
        2,
        4,
        1
      ],
      [
        8,
        385,
        0.002361569925787204,
        0.0009880979178524944,
        0.003349667843639699,
        2,
        4,
        1
      ],
      [
        8,
        386,
        0.0005905799874655973,
        0.0003568366789680322,
        0.0009474166664336294,
        2,
        2,
        0
      ],
      [
        8,
        387,
        0.0004835551854419055,
        0.00252703591811836,
        0.003010591103560266,
        2,
        4,
        1
      ],
      [
        8,
        388,
        0.0001538983864745441,
        0.000250877593144385,
        0.0004047759796189291,
        2,
        7,
        0
      ],
      [
        8,
        389,
        0.0003028082621633489,
        0.0002459333974815438,
        0.0005487416596448927,
        2,
        5,
        0
      ],
      [
        8,
        390,
        0.0004425204646889812,
        0.0005476554350226213,
        0.0009901758997116026,
        2,
        2,
        0
      ],
      [
        8,
        392,
        0.00113674273459087,
        0.0009723979826806964,
        0.002109140717271567,
        2,
        5,
        1
      ],
      [
        8,
        393,
        0.0005142866757464913,
        0.0003840030924512822,
        0.0008982897681977734,
        2,
        2,
        0
      ],
      [
        8,
        394,
        0.007819610782190891,
        0.01708019874053759,
        0.02489980952272848,
        2,
        6,
        2
      ],
      [
        8,
        395,
        0.002281900901748582,
        0.002582235520784985,
        0.004864136422533567,
        2,
        3,
        1
      ],
      [
        8,
        396,
        0.0114580251516861,
        0.009181503972286245,
        0.02063952912397234,
        2,
        7,
        2
      ],
      [
        8,
        397,
        0.0004108603679391449,
        0.000226686058513629,
        0.0006375464264527739,
        2,
        14,
        1
      ],
      [
        8,
        399,
        0.004578286439528653,
        0.005180575960042507,
        0.009758862399571161,
        2,
        2,
        1
      ],
      [
        8,
        400,
        0.0003626088120726732,
        0.0002444863816282564,
        0.0006070951937009296,
        2,
        6,
        0
      ],
      [
        8,
        401,
        0.0007492327380955011,
        0.0005762902151485405,
        0.001325522953244042,
        2,
        1,
        0
      ],
      [
        8,
        402,
        0.0002838500813543701,
        0.0002635944999902937,
        0.0005474445813446638,
        2,
        5,
        0
      ],
      [
        8,
        403,
        0.0005865668117312384,
        0.0002582538400342878,
        0.0008448206517655261,
        2,
        3,
        0
      ],
      [
        8,
        404,
        0.000446299639622956,
        0.0007520054475300334,
        0.001198305087152989,
        2,
        1,
        0
      ],
      [
        8,
        405,
        0.0008645507211642114,
        0.0006634976244014532,
        0.001528048345565665,
        2,
        6,
        1
      ],
      [
        8,
        406,
        0.00001760118417007109,
        0.0005069586143916908,
        0.0005245597985617619,
        2,
        8,
        0
      ],
      [
        8,
        407,
        0.0004188066888989549,
        0.0003729688643415002,
        0.0007917755532404552,
        2,
        4,
        0
      ],
      [
        8,
        408,
        0.0002109893090267659,
        0.0002228046149700786,
        0.0004337939239968445,
        2,
        5,
        0
      ],
      [
        8,
        409,
        0.00004435946949380057,
        0.000936589470740823,
        0.0009809489402346236,
        2,
        4,
        0
      ],
      [
        8,
        411,
        0.001782423928491558,
        0.001498190895171726,
        0.003280614823663283,
        2,
        4,
        1
      ],
      [
        8,
        412,
        0.0002196230241721404,
        0.001011458732850901,
        0.001231081757023041,
        2,
        7,
        1
      ],
      [
        8,
        413,
        0.003001017322803696,
        0.002448388720418803,
        0.005449406043222499,
        2,
        3,
        1
      ],
      [
        8,
        415,
        0.001073565980823142,
        0.0008898123793539711,
        0.001963378360177113,
        2,
        6,
        1
      ],
      [
        8,
        416,
        0.0001190121683521414,
        0.0005604747849936172,
        0.0006794869533457587,
        2,
        3,
        0
      ],
      [
        8,
        417,
        0.0005528313363323979,
        0.0007098618790351603,
        0.001262693215367558,
        2,
        1,
        0
      ],
      [
        8,
        418,
        0.0001875161914591713,
        0.0005719947165802301,
        0.0007595109080394014,
        2,
        2,
        0
      ],
      [
        8,
        419,
        0.0002155095942137026,
        0.0002455566491818764,
        0.000461066243395579,
        2,
        9,
        0
      ],
      [
        8,
        420,
        0.00007810974157446646,
        0.0006639624736357898,
        0.0007420722152102563,
        2,
        2,
        0
      ],
      [
        8,
        421,
        0.0004172440847727963,
        0.0004197942086719305,
        0.0008370382934447267,
        2,
        2,
        0
      ],
      [
        8,
        422,
        0.00003068009301432687,
        0.0005420752000758953,
        0.0005727552930902222,
        2,
        5,
        0
      ],
      [
        8,
        423,
        0.0003044985357970662,
        0.0002802882176466776,
        0.0005847867534437438,
        2,
        3,
        0
      ],
      [
        8,
        425,
        0.000629713705943374,
        0.000361942101699645,
        0.000991655807643019,
        2,
        2,
        0
      ],
      [
        8,
        426,
        0.0002889766831068991,
        0.0002448004749255302,
        0.0005337771580324292,
        2,
        4,
        0
      ],
      [
        8,
        427,
        0.0002199330549752879,
        0.0002984508407344586,
        0.0005183838957097465,
        2,
        5,
        0
      ],
      [
        8,
        428,
        0.001704699074396764,
        0.003023686872887053,
        0.004728385947283817,
        2,
        3,
        1
      ],
      [
        8,
        429,
        0.00096992991567787,
        0.0002635879415712301,
        0.0012335178572491,
        2,
        3,
        0
      ],
      [
        8,
        430,
        0.0004350447625344954,
        0.0001715115515174398,
        0.0006065563140519351,
        2,
        7,
        0
      ],
      [
        8,
        431,
        0.0001653327679576048,
        0.0004556571568133271,
        0.0006209899247709319,
        2,
        4,
        0
      ],
      [
        8,
        432,
        0.000462187056729867,
        0.0003114188488387324,
        0.0007736059055685994,
        2,
        4,
        0
      ],
      [
        8,
        433,
        0.0008844383539531392,
        0.001361811183472151,
        0.00224624953742529,
        2,
        5,
        1
      ],
      [
        8,
        434,
        0.0002191909480670335,
        0.001281416897351674,
        0.001500607845418708,
        2,
        6,
        1
      ],
      [
        8,
        436,
        0.002117215780922022,
        0.00040602680977576,
        0.002523242590697782,
        2,
        7,
        1
      ],
      [
        8,
        437,
        0.0001572769492647699,
        0.0005030732694819919,
        0.0006603502187467618,
        2,
        5,
        0
      ],
      [
        8,
        438,
        0.0003688417054268457,
        0.0005753358636440547,
        0.0009441775690709005,
        2,
        2,
        0
      ],
      [
        8,
        439,
        0.0003336759396964407,
        0.0004896864962379459,
        0.0008233624359343867,
        2,
        2,
        0
      ],
      [
        8,
        440,
        0.0008780301066961445,
        0.0002883949282482634,
        0.001166425034944408,
        2,
        4,
        0
      ],
      [
        8,
        441,
        0.0001308022519655083,
        0.000281793270998215,
        0.0004125955229637233,
        2,
        8,
        0
      ],
      [
        8,
        444,
        0.0003906260524808922,
        0.0003600829409973358,
        0.000750708993478228,
        2,
        2,
        0
      ],
      [
        8,
        446,
        0.001761325808904352,
        0.0008665092890360989,
        0.002627835097940451,
        2,
        5,
        1
      ],
      [
        8,
        447,
        0.0008860796010154665,
        0.0002873946186858069,
        0.001173474219701273,
        2,
        9,
        1
      ],
      [
        8,
        448,
        0.0002004585245848078,
        0.0007313972671129759,
        0.0009318557916977837,
        2,
        2,
        0
      ],
      [
        8,
        449,
        0.0008172378893064879,
        0.0003810179804382605,
        0.001198255869744749,
        2,
        2,
        0
      ],
      [
        8,
        451,
        0.0003257778679474305,
        0.0002461300735464025,
        0.0005719079414938331,
        2,
        4,
        0
      ],
      [
        8,
        452,
        0.0005853967708229427,
        0.0007258904930757997,
        0.001311287263898742,
        2,
        6,
        1
      ],
      [
        8,
        453,
        0.0001879746901719155,
        0.0003445921792794825,
        0.000532566869451398,
        2,
        4,
        0
      ],
      [
        8,
        454,
        0.0002681483071105666,
        0.0003938595546055815,
        0.0006620078617161481,
        2,
        4,
        0
      ],
      [
        8,
        455,
        0.0001840711594917963,
        0.0007707479839137949,
        0.0009548191434055912,
        2,
        2,
        0
      ],
      [
        8,
        456,
        0.0001805840547006048,
        0.0002031910826896847,
        0.0003837751373902894,
        2,
        10,
        0
      ],
      [
        8,
        457,
        0.0001221700435194909,
        0.0002657300946627329,
        0.0003879001381822239,
        2,
        8,
        0
      ],
      [
        8,
        458,
        0.0006374033725473216,
        0.0003447142653820772,
        0.0009821176379293988,
        2,
        2,
        0
      ],
      [
        8,
        459,
        0.0006897922236714798,
        0.0001568026345425257,
        0.0008465948582140055,
        2,
        7,
        0
      ],
      [
        8,
        460,
        0.0002677882002556129,
        0.0009116730805538777,
        0.001179461280809491,
        2,
        1,
        0
      ],
      [
        8,
        461,
        0.0009605686701253748,
        0.0005480627051310422,
        0.001508631375256417,
        2,
        1,
        0
      ],
      [
        8,
        462,
        0.0003504201804139048,
        0.0002740223490419497,
        0.0006244425294558545,
        2,
        4,
        0
      ],
      [
        8,
        463,
        0.0007101787340155155,
        0.002146143546393435,
        0.002856322280408951,
        2,
        4,
        1
      ],
      [
        8,
        464,
        0.000364329127135804,
        0.001169095196703078,
        0.001533424323838882,
        2,
        6,
        1
      ],
      [
        8,
        465,
        0.006215526290115204,
        0.006998964704577163,
        0.01321449099469237,
        2,
        7,
        2
      ],
      [
        8,
        466,
        0.000465257554777138,
        0.0004877106740218942,
        0.0009529682287990321,
        2,
        9,
        1
      ],
      [
        8,
        467,
        0.0001707327854833767,
        0.0002464763819499724,
        0.0004172091674333491,
        2,
        5,
        0
      ],
      [
        8,
        468,
        0.0005003770838694445,
        0.0006796302817204338,
        0.001180007365589878,
        2,
        1,
        0
      ],
      [
        8,
        469,
        0.0009074476907874065,
        0.0005300415369058902,
        0.001437489227693297,
        2,
        1,
        0
      ],
      [
        8,
        470,
        0.0002484815217572713,
        0.0003399298227221892,
        0.0005884113444794604,
        2,
        4,
        0
      ],
      [
        8,
        471,
        0.0003901317595084231,
        0.0002071463799289077,
        0.0005972781394373308,
        2,
        7,
        0
      ],
      [
        8,
        473,
        0.00006266386180892035,
        0.000963232094930979,
        0.001025895956739899,
        2,
        2,
        0
      ],
      [
        8,
        474,
        0.00009835227099184296,
        0.0004656400381313986,
        0.0005639923091232415,
        2,
        4,
        0
      ],
      [
        8,
        475,
        0.000551637988614016,
        0.0002636295880322468,
        0.0008152675766462628,
        2,
        4,
        0
      ],
      [
        8,
        476,
        0.00126020327444742,
        0.001368580413494106,
        0.002628783687941526,
        2,
        4,
        1
      ],
      [
        8,
        478,
        0.0006236364427236639,
        0.0004835700486133013,
        0.001107206491336965,
        2,
        8,
        1
      ],
      [
        8,
        479,
        0.001076202088076495,
        0.0005696721785092144,
        0.001645874266585709,
        2,
        1,
        0
      ],
      [
        8,
        480,
        0.004755134753252972,
        0.005511566354405745,
        0.01026670110765872,
        2,
        8,
        2
      ],
      [
        8,
        482,
        0.002320510953889716,
        0.0004812444655020278,
        0.002801755419391744,
        2,
        6,
        1
      ],
      [
        8,
        483,
        0.00007804630415016618,
        0.0008519553178239035,
        0.0009300016219740698,
        2,
        3,
        0
      ],
      [
        8,
        484,
        0.0002686417717873083,
        0.0003483052685087994,
        0.0006169470402961078,
        2,
        5,
        0
      ],
      [
        8,
        486,
        0.0003058883913035562,
        0.0002209939020409221,
        0.0005268822933444783,
        2,
        11,
        0
      ],
      [
        8,
        488,
        0.0003387928175673445,
        0.0009642227581333414,
        0.001303015575700686,
        2,
        7,
        1
      ],
      [
        8,
        489,
        0.0001853051067749491,
        0.0003922211941361544,
        0.0005775263009111035,
        2,
        5,
        0
      ],
      [
        8,
        491,
        0.0002878034397082009,
        0.003895969591702051,
        0.004183773031410252,
        2,
        4,
        1
      ],
      [
        8,
        492,
        0.0003568968931164165,
        0.0001826783192278158,
        0.0005395752123442323,
        2,
        11,
        0
      ],
      [
        8,
        493,
        0.0005171044994977908,
        0.0009724031269672734,
        0.001489507626465064,
        2,
        6,
        1
      ],
      [
        8,
        494,
        0.0005507352518884194,
        0.0002575130892047448,
        0.0008082483410931643,
        2,
        4,
        0
      ],
      [
        8,
        495,
        0.0006744254101695424,
        0.0006245850241069255,
        0.001299010434276468,
        2,
        7,
        1
      ],
      [
        8,
        496,
        0.0002194794893783915,
        0.0006161601237816675,
        0.000835639613160059,
        2,
        2,
        0
      ],
      [
        8,
        497,
        0.001015908576103679,
        0.0004617936938526059,
        0.001477702269956285,
        2,
        7,
        1
      ],
      [
        8,
        498,
        0.0001235961611740672,
        0.0008688590300781224,
        0.0009924551912521896,
        2,
        2,
        0
      ],
      [
        8,
        499,
        0.00001168360663292637,
        0.001012493342636916,
        0.001024176949269842,
        2,
        3,
        0
      ],
      [
        8,
        500,
        0.00007446335244082264,
        0.0003383451863511297,
        0.0004128085387919523,
        2,
        9,
        0
      ],
      [
        8,
        501,
        0.0001815426780275339,
        0.0002787924903492198,
        0.0004603351683767536,
        2,
        6,
        0
      ],
      [
        8,
        502,
        0.0005267403112941998,
        0.0005443179880354745,
        0.001071058299329674,
        2,
        1,
        0
      ],
      [
        8,
        503,
        0.0002033923712757698,
        0.0002433553606245199,
        0.0004467477319002897,
        2,
        8,
        0
      ],
      [
        8,
        504,
        0.005601574045097939,
        0.004206962357378075,
        0.009808536402476014,
        2,
        2,
        1
      ],
      [
        8,
        505,
        0.0001147745437732471,
        0.0006083510895156101,
        0.0007231256332888571,
        2,
        4,
        0
      ],
      [
        8,
        506,
        0.00005579784567659736,
        0.0006829575304002198,
        0.0007387553760768172,
        2,
        3,
        0
      ],
      [
        8,
        507,
        0.002115144241718652,
        0.002013952970402441,
        0.004129097212121092,
        2,
        11,
        2
      ],
      [
        8,
        508,
        0.0004165403189516698,
        0.0006439395912538102,
        0.00106047991020548,
        2,
        1,
        0
      ],
      [
        8,
        509,
        0.0001789075739262326,
        0.0002807501864176071,
        0.0004596577603438397,
        2,
        6,
        0
      ],
      [
        8,
        510,
        0.0005867113625641838,
        0.0005310015307141238,
        0.001117712893278308,
        2,
        7,
        1
      ],
      [
        8,
        511,
        0.00009727215910220367,
        0.0002748570717059293,
        0.000372129230808133,
        2,
        9,
        0
      ],
      [
        8,
        512,
        0.0004073867436296692,
        0.000322917675816831,
        0.0007303044194465003,
        2,
        3,
        0
      ],
      [
        8,
        513,
        0.004630729058064575,
        0.001820426809240523,
        0.006451155867305098,
        2,
        3,
        1
      ],
      [
        8,
        514,
        0.000349613481733347,
        0.000303263237435552,
        0.0006528767191688991,
        2,
        5,
        0
      ],
      [
        8,
        515,
        0.0001607400308000599,
        0.0002818338708358117,
        0.0004425739016358716,
        2,
        6,
        0
      ],
      [
        8,
        516,
        0.0002846501540943972,
        0.0007335004565284563,
        0.001018150610622853,
        2,
        1,
        0
      ],
      [
        8,
        517,
        0.0006264931822444326,
        0.0006232735165266148,
        0.001249766698771047,
        2,
        1,
        0
      ],
      [
        8,
        518,
        0.0001561790305235329,
        0.0002569941072594222,
        0.0004131731377829552,
        2,
        7,
        0
      ],
      [
        8,
        519,
        0.0005117187503131128,
        0.0005179934154047959,
        0.001029712165717909,
        2,
        2,
        0
      ],
      [
        8,
        520,
        0.0003092640278908634,
        0.0003225939915524358,
        0.0006318580194432992,
        2,
        4,
        0
      ],
      [
        8,
        521,
        0.0004225652575534651,
        0.0002149402013449282,
        0.0006375054588983933,
        2,
        6,
        0
      ],
      [
        8,
        522,
        0.0008203668816860565,
        0.0005021446758517123,
        0.001322511557537769,
        2,
        1,
        0
      ],
      [
        8,
        523,
        0.0003287643406088106,
        0.0002057430528565359,
        0.0005345073934653465,
        2,
        5,
        0
      ],
      [
        8,
        524,
        0.000660566466244909,
        0.0004937646242018704,
        0.001154331090446779,
        2,
        2,
        0
      ],
      [
        8,
        525,
        0.0007146813413368064,
        0.0007128297692255087,
        0.001427511110562315,
        2,
        1,
        0
      ],
      [
        8,
        526,
        0.0002380432806784256,
        0.0004005905129171872,
        0.0006386337935956127,
        2,
        4,
        0
      ],
      [
        8,
        527,
        0.0006968366764689727,
        0.0002722928589897474,
        0.0009691295354587201,
        2,
        3,
        0
      ],
      [
        8,
        528,
        0.0003544387895096218,
        0.0002318278545362207,
        0.0005862666440458426,
        2,
        5,
        0
      ],
      [
        8,
        529,
        0.0004403561432849096,
        0.0001375059573162163,
        0.0005778621006011259,
        2,
        10,
        0
      ],
      [
        8,
        530,
        0.0007863852045838053,
        0.0008848040146457437,
        0.001671189219229549,
        2,
        6,
        1
      ],
      [
        8,
        531,
        0.0002282121330629582,
        0.0002172086305811051,
        0.0004454207636440633,
        2,
        8,
        0
      ],
      [
        8,
        532,
        0.0001447553395725955,
        0.0006544375420219121,
        0.0007991928815945075,
        2,
        3,
        0
      ],
      [
        8,
        533,
        0.001208331714133692,
        0.003559494281860172,
        0.004767825995993864,
        2,
        3,
        1
      ],
      [
        8,
        534,
        0.01571287181126379,
        0.01187477530866857,
        0.02758764711993236,
        2,
        1,
        1
      ],
      [
        8,
        535,
        0.009689551836694496,
        0.003200139073041786,
        0.01288969090973628,
        2,
        2,
        1
      ],
      [
        8,
        536,
        0.00332001080373919,
        0.002065513766095611,
        0.005385524569834801,
        2,
        11,
        2
      ],
      [
        8,
        537,
        0.004703798686276134,
        0.00361948410888315,
        0.008323282795159285,
        2,
        9,
        2
      ],
      [
        8,
        538,
        0.0001616914938860885,
        0.0003767635933797736,
        0.000538455087265862,
        2,
        5,
        0
      ],
      [
        8,
        539,
        0.0001458710066179712,
        0.0007276475794382469,
        0.0008735185860562181,
        2,
        2,
        0
      ],
      [
        8,
        541,
        0.0009464347446823023,
        0.0007579922122977019,
        0.001704426956980004,
        2,
        1,
        0
      ],
      [
        8,
        542,
        0.00009713943861799767,
        0.0007091938012681852,
        0.0008063332398861829,
        2,
        3,
        0
      ],
      [
        8,
        543,
        0.0001306901733219581,
        0.0002622892042728999,
        0.0003929793775948581,
        2,
        9,
        0
      ],
      [
        8,
        544,
        0.001022050254685143,
        0.0002619244222842077,
        0.00128397467696935,
        2,
        3,
        0
      ],
      [
        8,
        546,
        0.003748834652329743,
        0.009282736197300263,
        0.01303157084963,
        2,
        7,
        2
      ],
      [
        8,
        547,
        0.0006161727867495366,
        0.0005746410544770511,
        0.001190813841226588,
        2,
        1,
        0
      ],
      [
        8,
        548,
        0.0007525694076089473,
        0.0004643882874753194,
        0.001216957695084267,
        2,
        2,
        0
      ],
      [
        8,
        549,
        0.0002033810668823958,
        0.0003115698220560026,
        0.0005149508889383983,
        2,
        4,
        0
      ],
      [
        8,
        550,
        0.0003697960431602143,
        0.0001837818283867703,
        0.0005535778715469845,
        2,
        10,
        0
      ],
      [
        8,
        551,
        0.003453638625493873,
        0.005383740769191354,
        0.008837379394685227,
        2,
        2,
        1
      ],
      [
        8,
        554,
        0.0007649460347886074,
        0.0007357641877405495,
        0.001500710222529157,
        2,
        1,
        0
      ],
      [
        8,
        558,
        0.0004411625313504414,
        0.0009432047177265529,
        0.001384367249076994,
        2,
        1,
        0
      ],
      [
        8,
        560,
        0.0008093070440815172,
        0.0006399142055112553,
        0.001449221249592772,
        2,
        1,
        0
      ],
      [
        8,
        562,
        0.0001049718467142999,
        0.0003542074911468146,
        0.0004591793378611146,
        2,
        6,
        0
      ],
      [
        8,
        563,
        0.00005228873260864244,
        0.0007129052654854458,
        0.0007651939980940882,
        2,
        11,
        1
      ],
      [
        8,
        564,
        0.0002030906355012035,
        0.0001849483023032757,
        0.0003880389378044793,
        2,
        9,
        0
      ],
      [
        8,
        565,
        0.0003711384667413597,
        0.0003565341125173399,
        0.0007276725792586996,
        2,
        10,
        1
      ],
      [
        8,
        566,
        0.0006314517115927274,
        0.0001362158070496035,
        0.000767667518642331,
        2,
        6,
        0
      ],
      [
        8,
        567,
        0.0003880928452680185,
        0.0002713290330178977,
        0.0006594218782859162,
        2,
        7,
        0
      ],
      [
        8,
        569,
        0.0007813979283638263,
        0.0006272791601783723,
        0.001408677088542199,
        2,
        1,
        0
      ],
      [
        8,
        570,
        0.0004048051282876009,
        0.000202785230255249,
        0.0006075903585428499,
        2,
        9,
        0
      ],
      [
        8,
        571,
        0.0006375750834859664,
        0.000330805644593399,
        0.0009683807280793655,
        2,
        2,
        0
      ],
      [
        8,
        572,
        0.0007728710686348307,
        0.0006267616721063249,
        0.001399632740741156,
        2,
        1,
        0
      ],
      [
        8,
        573,
        0.00002596388073590722,
        0.0008105389651713152,
        0.0008365028459072225,
        2,
        3,
        0
      ],
      [
        8,
        575,
        0.0006090202241767614,
        0.0001887254128531462,
        0.0007977456370299077,
        2,
        3,
        0
      ],
      [
        8,
        577,
        0.0001287331709252055,
        0.0007821869769398574,
        0.0009109201478650629,
        2,
        2,
        0
      ],
      [
        8,
        582,
        0.0005056265462992806,
        0.0004251433512324395,
        0.0009307698975317201,
        2,
        2,
        0
      ],
      [
        8,
        585,
        0.00006141743342001465,
        0.001436508828471969,
        0.001497926261891984,
        2,
        7,
        1
      ],
      [
        8,
        588,
        0.0002196150819139288,
        0.0002989433411916826,
        0.0005185584231056114,
        2,
        6,
        0
      ],
      [
        8,
        589,
        0.002280002504685515,
        0.006806112579501681,
        0.009086115084187196,
        2,
        2,
        1
      ],
      [
        8,
        591,
        0.002701452654348332,
        0.02665368180495112,
        0.02935513445929945,
        2,
        6,
        2
      ],
      [
        8,
        595,
        0.0006179954978121561,
        0.0008050628428870739,
        0.00142305834069923,
        2,
        1,
        0
      ],
      [
        8,
        596,
        0.0003416497270970883,
        0.0008120094034877099,
        0.001153659130584798,
        2,
        6,
        1
      ],
      [
        8,
        597,
        0.0007010916343984252,
        0.0007987182255945611,
        0.001499809859992986,
        2,
        7,
        1
      ],
      [
        8,
        599,
        0.0002281682545848837,
        0.0004664490378537595,
        0.0006946172924386432,
        2,
        4,
        0
      ],
      [
        8,
        600,
        0.000174670060992018,
        0.0001924078326387894,
        0.0003670778936308074,
        2,
        8,
        0
      ],
      [
        8,
        601,
        0.0002563835273269761,
        0.0002090203689278771,
        0.0004654038962548532,
        2,
        6,
        0
      ],
      [
        8,
        602,
        0.00006878972685464952,
        0.0007235801303494297,
        0.0007923698572040792,
        2,
        8,
        1
      ],
      [
        8,
        603,
        0.0002779618568951297,
        0.0001715249611640849,
        0.0004494868180592146,
        2,
        9,
        0
      ],
      [
        8,
        604,
        0.009769431757672814,
        0.003832409935526679,
        0.01360184169319949,
        2,
        2,
        1
      ],
      [
        8,
        605,
        0.0001981557058113113,
        0.0007928135393621935,
        0.0009909692451735047,
        2,
        9,
        1
      ],
      [
        8,
        606,
        0.0001467422512931593,
        0.0007381889406765721,
        0.0008849311919697314,
        2,
        9,
        1
      ],
      [
        8,
        607,
        0.001160925020527792,
        0.0005726544852960963,
        0.001733579505823888,
        2,
        1,
        0
      ],
      [
        8,
        608,
        0.00009280425494159057,
        0.0002195262136443689,
        0.0003123304685859595,
        2,
        11,
        0
      ],
      [
        8,
        609,
        0.0002514489008864682,
        0.0004035189250269942,
        0.0006549678259134624,
        2,
        4,
        0
      ],
      [
        8,
        610,
        0.0002709384268004058,
        0.0009077466435529201,
        0.001178685070353326,
        2,
        1,
        0
      ],
      [
        8,
        611,
        0.0004720835701022964,
        0.0003005544718249439,
        0.0007726380419272403,
        2,
        2,
        0
      ],
      [
        8,
        614,
        0.0002100164448611711,
        0.0003844482860144688,
        0.0005944647308756399,
        2,
        4,
        0
      ],
      [
        8,
        619,
        0.0003194702701739781,
        0.0002129556426205209,
        0.0005324259127944991,
        2,
        14,
        1
      ],
      [
        8,
        620,
        0.0003864611275624569,
        0.002404094426236499,
        0.002790555553798956,
        2,
        13,
        2
      ],
      [
        8,
        621,
        0.0007180370593453117,
        0.0006476933734040019,
        0.001365730432749314,
        2,
        1,
        0
      ],
      [
        8,
        622,
        0.000798909718333288,
        0.0007925025210590083,
        0.001591412239392296,
        2,
        6,
        1
      ],
      [
        8,
        623,
        0.000006800712453173295,
        0.0009188432293786754,
        0.0009256439418318487,
        2,
        4,
        0
      ],
      [
        8,
        624,
        0.001196238605507993,
        0.000500638701871959,
        0.001696877307379952,
        2,
        1,
        0
      ],
      [
        8,
        625,
        0.0003274739363402703,
        0.0009086376731043044,
        0.001236111609444575,
        2,
        7,
        1
      ],
      [
        8,
        626,
        0.0002779193539848926,
        0.0001766814067915248,
        0.0004546007607764174,
        2,
        6,
        0
      ],
      [
        8,
        627,
        0.0002826013501350764,
        0.0003903199251345083,
        0.0006729212752695846,
        2,
        10,
        1
      ],
      [
        8,
        628,
        0.0005656543323319603,
        0.0009120185725486515,
        0.001477672904880612,
        2,
        1,
        0
      ],
      [
        8,
        629,
        0.0002859401884753394,
        0.0001798051399213821,
        0.0004657453283967215,
        2,
        10,
        0
      ],
      [
        8,
        630,
        0.003781030269616484,
        0.001816031903940483,
        0.005597062173556967,
        2,
        3,
        1
      ],
      [
        8,
        631,
        0.0002798673699298099,
        0.0007320695549042867,
        0.001011936924834097,
        2,
        1,
        0
      ],
      [
        8,
        632,
        0.0003462628523184571,
        0.0008107638808482516,
        0.001157026733166709,
        2,
        1,
        0
      ],
      [
        8,
        633,
        0.00004604098263645633,
        0.00118105749016114,
        0.001227098472797597,
        2,
        2,
        0
      ],
      [
        8,
        634,
        0.0002089928265949098,
        0.0007979596943940802,
        0.00100695252098899,
        2,
        8,
        1
      ],
      [
        8,
        635,
        0.001396975964240439,
        0.001146045896154808,
        0.002543021860395247,
        2,
        5,
        1
      ],
      [
        8,
        637,
        0.0003505002036573926,
        0.000442261629220061,
        0.0007927618328774535,
        2,
        2,
        0
      ],
      [
        8,
        638,
        0.0002108114019390195,
        0.0004596734050475597,
        0.0006704848069865793,
        2,
        3,
        0
      ],
      [
        8,
        639,
        0.0004541282253058641,
        0.0004455482160326916,
        0.0008996764413385556,
        2,
        2,
        0
      ],
      [
        8,
        640,
        0.0003583396092358268,
        0.000478005732087079,
        0.0008363453413229058,
        2,
        10,
        1
      ],
      [
        8,
        641,
        0.0004173228438608895,
        0.0005020662858584873,
        0.0009193891297193768,
        2,
        2,
        0
      ],
      [
        8,
        642,
        0.001677364445507466,
        0.0007586376100225797,
        0.002436002055530045,
        2,
        5,
        1
      ],
      [
        8,
        643,
        0.001583564080888974,
        0.001324982197744901,
        0.002908546278633875,
        2,
        4,
        1
      ],
      [
        8,
        644,
        0.0001651017568342539,
        0.0002618930097439893,
        0.0004269947665782433,
        2,
        7,
        0
      ],
      [
        8,
        645,
        0.0001491644178007693,
        0.0003369903039310723,
        0.0004861547217318416,
        2,
        5,
        0
      ],
      [
        8,
        646,
        0.002117740448192761,
        0.0007017059266779738,
        0.002819446374870734,
        2,
        6,
        1
      ],
      [
        8,
        647,
        0.0002243443179941573,
        0.001558332324445424,
        0.001782676642439582,
        2,
        5,
        1
      ],
      [
        8,
        648,
        0.001042483283841007,
        0.0003944645173185898,
        0.001436947801159597,
        2,
        1,
        0
      ],
      [
        8,
        649,
        0.0003835354603274746,
        0.0004562390057132403,
        0.0008397744660407149,
        2,
        2,
        0
      ],
      [
        8,
        650,
        0.0002392594597034522,
        0.000227180998023127,
        0.0004664404577265792,
        2,
        13,
        0
      ],
      [
        8,
        651,
        0.001928220430955477,
        0.0003624295207404214,
        0.002290649951695898,
        2,
        1,
        0
      ],
      [
        8,
        652,
        0.0003401059615530277,
        0.0002528209561730605,
        0.0005929269177260882,
        2,
        4,
        0
      ],
      [
        8,
        653,
        0.0002072172906072196,
        0.0007251763382172894,
        0.0009323936288245091,
        2,
        8,
        1
      ],
      [
        8,
        654,
        0.0001831154885355148,
        0.0003138166784333502,
        0.000496932166968865,
        2,
        9,
        0
      ],
      [
        8,
        655,
        0.0003707403196078971,
        0.001910407430465705,
        0.002281147750073602,
        2,
        5,
        1
      ],
      [
        8,
        656,
        0.0001914481047477561,
        0.0003548807930591102,
        0.0005463288978068664,
        2,
        7,
        0
      ],
      [
        8,
        657,
        0.000150398509440614,
        0.0005392990160511584,
        0.0006896975254917723,
        2,
        3,
        0
      ],
      [
        8,
        658,
        0.000293245502913433,
        0.000664352651494508,
        0.0009575981544079409,
        2,
        2,
        0
      ],
      [
        8,
        661,
        0.000133141628554866,
        0.0006241881040604666,
        0.0007573297326153326,
        2,
        3,
        0
      ],
      [
        8,
        662,
        0.0004397929903990066,
        0.0006074137211152038,
        0.00104720671151421,
        2,
        1,
        0
      ],
      [
        8,
        664,
        0.001724865823921645,
        0.0003748736479229228,
        0.002099739471844568,
        2,
        7,
        1
      ],
      [
        8,
        666,
        0.001588818111564487,
        0.002920533247070252,
        0.00450935135863474,
        2,
        3,
        1
      ],
      [
        8,
        667,
        0.0006881051987910216,
        0.0002917326549727911,
        0.0009798378537638126,
        2,
        4,
        0
      ],
      [
        8,
        668,
        0.0001989874357606242,
        0.0003261743316726962,
        0.0005251617674333204,
        2,
        5,
        0
      ],
      [
        8,
        669,
        0.0004490273782544638,
        0.000739822723859506,
        0.00118885010211397,
        2,
        1,
        0
      ],
      [
        8,
        670,
        0.00003418234855593146,
        0.0007583741742442263,
        0.0007925565228001577,
        2,
        4,
        0
      ],
      [
        8,
        671,
        0.0005348534993462684,
        0.0001780008383708869,
        0.0007128543377171553,
        2,
        9,
        0
      ],
      [
        8,
        672,
        0.0005484819034788275,
        0.000330326467867162,
        0.0008788083713459896,
        2,
        3,
        0
      ],
      [
        8,
        673,
        0.0004340853945605373,
        0.005393991468435269,
        0.005828076862995807,
        2,
        3,
        1
      ],
      [
        8,
        674,
        0.0004844714288225038,
        0.0001932685668660663,
        0.0006777399956885701,
        2,
        7,
        0
      ],
      [
        8,
        675,
        0.0003020443754489497,
        0.0003739587499171188,
        0.0006760031253660685,
        2,
        5,
        0
      ],
      [
        8,
        676,
        0.0005896809136250266,
        0.0007338080426134607,
        0.001323488956238487,
        2,
        1,
        0
      ],
      [
        8,
        678,
        0.0001100495153978603,
        0.0003553261076380988,
        0.0004653756230359591,
        2,
        5,
        0
      ],
      [
        8,
        679,
        0.000562548128362474,
        0.0001831851221790739,
        0.000745733250541548,
        2,
        6,
        0
      ],
      [
        8,
        681,
        0.0001306150462608495,
        0.0002688419409413586,
        0.0003994569872022081,
        2,
        7,
        0
      ],
      [
        8,
        682,
        0.0007286054680899376,
        0.0004390691854141458,
        0.001167674653504083,
        2,
        1,
        0
      ],
      [
        8,
        683,
        0.0008492760048820375,
        0.0002360713374634129,
        0.00108534734234545,
        2,
        4,
        0
      ],
      [
        8,
        684,
        0.0001330349879640498,
        0.0004017327101500611,
        0.0005347676981141109,
        2,
        4,
        0
      ],
      [
        8,
        687,
        0.0003005131739315909,
        0.0003548580803182411,
        0.0006553712542498321,
        2,
        3,
        0
      ],
      [
        8,
        694,
        0.000910244944206537,
        0.0002943875712282898,
        0.001204632515434827,
        2,
        2,
        0
      ],
      [
        8,
        695,
        0.0008737197189912869,
        0.000350309209991664,
        0.001224028928982951,
        2,
        2,
        0
      ],
      [
        8,
        697,
        0.0007492351463138891,
        0.0001703353937548054,
        0.0009195705400686945,
        2,
        5,
        0
      ],
      [
        8,
        698,
        0.0004187836286945325,
        0.0002587859768922623,
        0.0006775696055867947,
        2,
        4,
        0
      ],
      [
        8,
        699,
        0.000412149100757785,
        0.0002115352075976809,
        0.0006236843083554659,
        2,
        6,
        0
      ],
      [
        8,
        701,
        0.0002902735370090875,
        0.000278722410047724,
        0.0005689959470568115,
        2,
        5,
        0
      ],
      [
        8,
        703,
        0.0002511605846330745,
        0.0001985604062852975,
        0.000449720990918372,
        2,
        8,
        0
      ],
      [
        8,
        705,
        0.0002453121532959996,
        0.0004706969168401203,
        0.0007160090701361199,
        2,
        2,
        0
      ],
      [
        8,
        706,
        0.0009547585446783556,
        0.000930607743495937,
        0.001885366288174292,
        2,
        6,
        1
      ],
      [
        8,
        707,
        0.0005628202544789156,
        0.0001467029486997684,
        0.000709523203178684,
        2,
        7,
        0
      ],
      [
        8,
        708,
        0.001809900675401839,
        0.0005662940125284897,
        0.002376194687930328,
        2,
        6,
        1
      ],
      [
        8,
        709,
        0.0003239859120619143,
        0.0002967220475737487,
        0.000620707959635663,
        2,
        3,
        0
      ],
      [
        8,
        710,
        0.0003008517453571756,
        0.0008590773096145693,
        0.001159929054971745,
        2,
        1,
        0
      ],
      [
        8,
        711,
        0.0002333679238888397,
        0.000213800625719316,
        0.0004471685496081557,
        2,
        6,
        0
      ],
      [
        8,
        712,
        0.0002870036908650574,
        0.0002130817405871398,
        0.0005000854314521972,
        2,
        9,
        0
      ],
      [
        8,
        713,
        0.00006766219405497846,
        0.0008217369753755988,
        0.0008893991694305772,
        2,
        8,
        1
      ],
      [
        8,
        714,
        0.0002840251437653182,
        0.0002276265420569848,
        0.0005116516858223029,
        2,
        8,
        0
      ],
      [
        8,
        715,
        0.0001288850198098837,
        0.0003094345883722094,
        0.0004383196081820931,
        2,
        4,
        0
      ],
      [
        8,
        716,
        0.0002744709238802574,
        0.0006533669464908223,
        0.0009278378703710797,
        2,
        1,
        0
      ],
      [
        8,
        717,
        0.00465798283052898,
        0.001773377586735113,
        0.006431360417264093,
        2,
        12,
        2
      ],
      [
        8,
        722,
        0.0003726266027867296,
        0.0002494456991360429,
        0.0006220723019227725,
        2,
        6,
        0
      ],
      [
        8,
        723,
        0.0001979739210724175,
        0.0002702142961093261,
        0.0004681882171817435,
        2,
        6,
        0
      ],
      [
        8,
        725,
        0.002479789916614568,
        0.0005722665148088232,
        0.003052056431423391,
        2,
        6,
        1
      ],
      [
        8,
        726,
        0.0008146558744558758,
        0.0005445588780988664,
        0.001359214752554742,
        2,
        1,
        0
      ],
      [
        8,
        727,
        0.003109030667527888,
        0.0007762920935219678,
        0.003885322761049856,
        2,
        5,
        1
      ],
      [
        8,
        728,
        0.0009850947010647702,
        0.0001712919182132476,
        0.001156386619278018,
        2,
        3,
        0
      ],
      [
        8,
        729,
        0.0001303129780628049,
        0.000446759614103994,
        0.0005770725921667989,
        2,
        5,
        0
      ],
      [
        8,
        730,
        0.0001550107431355835,
        0.0003469272506487411,
        0.0005019379937843246,
        2,
        4,
        0
      ],
      [
        8,
        731,
        0.0001421225167811224,
        0.0004506986386476326,
        0.000592821155428755,
        2,
        4,
        0
      ],
      [
        8,
        732,
        0.0002418707007466904,
        0.0002954614523556572,
        0.0005373321531023476,
        2,
        4,
        0
      ],
      [
        8,
        733,
        0.002032269065079494,
        0.01091793921125124,
        0.01295020827633074,
        2,
        2,
        1
      ],
      [
        8,
        734,
        0.000313207907249138,
        0.0001645694142139157,
        0.0004777773214630537,
        2,
        7,
        0
      ],
      [
        8,
        735,
        0.0001929495103064703,
        0.0006385655960834767,
        0.000831515106389947,
        2,
        2,
        0
      ],
      [
        8,
        736,
        0.0006659205214878819,
        0.0003836951321459009,
        0.001049615653633783,
        2,
        2,
        0
      ],
      [
        8,
        738,
        0.0004348895547574174,
        0.0003527308031179515,
        0.0007876203578753689,
        2,
        2,
        0
      ],
      [
        8,
        740,
        0.00008458227461621212,
        0.000518061140034354,
        0.0006026434146505661,
        2,
        3,
        0
      ],
      [
        8,
        741,
        0.0004024102918083226,
        0.0007039768852982587,
        0.001106387177106581,
        2,
        1,
        0
      ],
      [
        8,
        743,
        0.0004728530729148111,
        0.0002560017462533507,
        0.0007288548191681618,
        2,
        4,
        0
      ],
      [
        8,
        744,
        0.0002120160575024386,
        0.0004547910080247858,
        0.0006668070655272243,
        2,
        3,
        0
      ],
      [
        8,
        745,
        0.0002148539008998185,
        0.0006899319601276129,
        0.0009047858610274314,
        2,
        2,
        0
      ],
      [
        8,
        746,
        0.0003049682315661679,
        0.0003624073351750741,
        0.0006673755667412419,
        2,
        4,
        0
      ],
      [
        8,
        748,
        0.0006209485280274642,
        0.000214981051310849,
        0.0008359295793383132,
        2,
        4,
        0
      ],
      [
        8,
        749,
        0.00007061363172129344,
        0.0002330678803955021,
        0.0003036815121167956,
        2,
        7,
        0
      ],
      [
        8,
        750,
        0.001484086402141994,
        0.00105239601889896,
        0.002536482421040953,
        2,
        5,
        1
      ],
      [
        8,
        751,
        0.001153797819922285,
        0.0005136843843511156,
        0.001667482204273401,
        2,
        1,
        0
      ],
      [
        8,
        752,
        0.001032570858129593,
        0.0005549493468561565,
        0.001587520204985749,
        2,
        1,
        0
      ],
      [
        8,
        753,
        0.00002540306358871087,
        0.001625522416638451,
        0.001650925480227162,
        2,
        6,
        1
      ],
      [
        8,
        754,
        0.001263437374056639,
        0.0005746539352212505,
        0.001838091309277889,
        2,
        1,
        0
      ],
      [
        8,
        755,
        0.0004508613918952284,
        0.0001355463251618209,
        0.0005864077170570493,
        2,
        7,
        0
      ],
      [
        8,
        756,
        0.0000843018329602275,
        0.001865733832522149,
        0.001950035665482377,
        2,
        5,
        1
      ],
      [
        8,
        757,
        0.0003170357856411897,
        0.003685729501923928,
        0.004002765287565118,
        2,
        4,
        1
      ],
      [
        8,
        758,
        0.0004756755917313569,
        0.0002040076605774795,
        0.0006796832523088363,
        2,
        8,
        0
      ],
      [
        8,
        759,
        0.0003104869137410335,
        0.0008418766861188629,
        0.001152363599859896,
        2,
        7,
        1
      ],
      [
        8,
        760,
        0.0000102474662836517,
        0.0009619965413772483,
        0.0009722440076609,
        2,
        5,
        0
      ],
      [
        8,
        761,
        0.0005824929870084899,
        0.0009093682765768017,
        0.001491861263585292,
        2,
        1,
        0
      ],
      [
        8,
        762,
        0.0008870319401411012,
        0.0002898974038216607,
        0.001176929343962762,
        2,
        2,
        0
      ],
      [
        8,
        763,
        0.0004027617758017117,
        0.001721646007143853,
        0.002124407782945565,
        2,
        5,
        1
      ],
      [
        8,
        764,
        0.0006118386845985223,
        0.0002471447879850594,
        0.0008589834725835817,
        2,
        4,
        0
      ],
      [
        8,
        765,
        0.0004767529473217466,
        0.001352234083514187,
        0.001828987030835934,
        2,
        1,
        0
      ],
      [
        8,
        766,
        0.0001194951474353564,
        0.0008103073750912584,
        0.0009298025225266148,
        2,
        2,
        0
      ],
      [
        8,
        767,
        0.06334713946121467,
        0.03683707720280963,
        0.1001842166640243,
        2,
        4,
        2
      ],
      [
        8,
        771,
        0.0005483621605625677,
        0.0003656528922772034,
        0.0009140150528397711,
        2,
        2,
        0
      ],
      [
        8,
        772,
        0.00005781938633346217,
        0.0003091460556803282,
        0.0003669654420137903,
        2,
        5,
        0
      ],
      [
        8,
        773,
        0.001480157106643056,
        0.000418655871860253,
        0.001898812978503309,
        2,
        1,
        0
      ],
      [
        8,
        776,
        0.0006956649262513132,
        0.0002656182384268089,
        0.0009612831646781221,
        2,
        3,
        0
      ],
      [
        8,
        777,
        0.00004761622610612654,
        0.001378957093229967,
        0.001426573319336094,
        2,
        2,
        0
      ],
      [
        8,
        778,
        0.0003359807286817336,
        0.0001885463593866551,
        0.0005245270880683887,
        2,
        8,
        0
      ],
      [
        8,
        779,
        0.0001081477250528172,
        0.0004993489556167456,
        0.0006074966806695628,
        2,
        3,
        0
      ],
      [
        8,
        780,
        0.007579303068795613,
        0.003170902050801249,
        0.01075020511959686,
        2,
        2,
        1
      ],
      [
        8,
        782,
        0.0004477992266477335,
        0.0009889532123130546,
        0.001436752438960788,
        2,
        1,
        0
      ],
      [
        8,
        783,
        0.003182299218472436,
        0.001400646506206447,
        0.004582945724678883,
        2,
        4,
        1
      ],
      [
        8,
        784,
        0.0003641069134655338,
        0.0006843809563299822,
        0.001048487869795516,
        2,
        1,
        0
      ],
      [
        8,
        785,
        0.0005942798176669309,
        0.000228110979411111,
        0.0008223907970780418,
        2,
        4,
        0
      ],
      [
        8,
        786,
        0.0003944999841900236,
        0.0007417971977844119,
        0.001136297181974436,
        2,
        1,
        0
      ],
      [
        8,
        787,
        0.001156445076400071,
        0.0005065944858496364,
        0.001663039562249708,
        2,
        1,
        0
      ],
      [
        8,
        788,
        0.0004012252063539318,
        0.0001720182050608697,
        0.0005732434114148015,
        2,
        7,
        0
      ],
      [
        8,
        789,
        0.0006392496658205607,
        0.0002928972086454317,
        0.0009321468744659925,
        2,
        9,
        1
      ],
      [
        8,
        790,
        0.0006404607630741132,
        0.0008046355865210761,
        0.001445096349595189,
        2,
        6,
        1
      ],
      [
        8,
        791,
        0.000337600678633607,
        0.0007951707460760763,
        0.001132771424709683,
        2,
        7,
        1
      ],
      [
        8,
        792,
        0.0005239042469450315,
        0.0002982368405787399,
        0.0008221410875237714,
        2,
        3,
        0
      ],
      [
        8,
        793,
        0.0006241807622228924,
        0.0001925566252657502,
        0.0008167373874886426,
        2,
        4,
        0
      ],
      [
        8,
        794,
        0.0009025140886636751,
        0.0003595821075054564,
        0.001262096196169132,
        2,
        3,
        0
      ],
      [
        8,
        795,
        0.0006077006457223035,
        0.0005489206214023234,
        0.001156621267124627,
        2,
        1,
        0
      ],
      [
        8,
        796,
        0.0003286391866231153,
        0.0003436207677747791,
        0.0006722599543978944,
        2,
        2,
        0
      ],
      [
        8,
        797,
        0.0007580930917611651,
        0.002251967325830562,
        0.003010060417591727,
        2,
        4,
        1
      ],
      [
        8,
        798,
        0.0004429188986072972,
        0.001100452200994767,
        0.001543371099602064,
        2,
        6,
        1
      ],
      [
        8,
        799,
        0.001341345476496721,
        0.0004767590089393926,
        0.001818104485436114,
        2,
        8,
        1
      ],
      [
        8,
        800,
        0.0009001954258522721,
        0.0006995948197048246,
        0.001599790245557097,
        2,
        1,
        0
      ],
      [
        8,
        801,
        0.0003326830805705656,
        0.0008617608025247345,
        0.0011944438830953,
        2,
        1,
        0
      ],
      [
        8,
        804,
        0.0007386192235512865,
        0.0002772918443688845,
        0.001015911067920171,
        2,
        4,
        0
      ],
      [
        8,
        805,
        0.0004312182213884976,
        0.0005231340038062583,
        0.000954352225194756,
        2,
        1,
        0
      ],
      [
        8,
        806,
        0.0005409942494608205,
        0.0005284191846533931,
        0.001069413434114214,
        2,
        2,
        0
      ],
      [
        8,
        807,
        0.0007092239778634805,
        0.0002124250326725523,
        0.0009216490105360328,
        2,
        4,
        0
      ],
      [
        8,
        808,
        0.000002709696595071467,
        0.0009674216775113872,
        0.0009701313741064586,
        2,
        6,
        0
      ],
      [
        8,
        809,
        0.0003934819646933811,
        0.0001756772208115762,
        0.0005691591855049573,
        2,
        9,
        0
      ],
      [
        8,
        811,
        0.0001847266685455951,
        0.0001628520847493934,
        0.0003475787532949885,
        2,
        10,
        0
      ],
      [
        8,
        812,
        0.0000161000066582173,
        0.001346670390526819,
        0.001362770397185037,
        2,
        9,
        1
      ],
      [
        8,
        815,
        0.0007279018898414174,
        0.0006080921141119574,
        0.001335994003953375,
        2,
        1,
        0
      ],
      [
        8,
        817,
        0.0008103448543541514,
        0.0003258884318771148,
        0.001136233286231266,
        2,
        3,
        0
      ],
      [
        8,
        818,
        0.0005018596287671048,
        0.001172100199570526,
        0.001673959828337631,
        2,
        5,
        1
      ],
      [
        8,
        819,
        0.002962637942834846,
        0.001229483746461827,
        0.004192121689296674,
        2,
        4,
        1
      ],
      [
        8,
        820,
        0.0005891861177408303,
        0.0008736192364026699,
        0.0014628053541435,
        2,
        1,
        0
      ],
      [
        8,
        821,
        0.001055259410519317,
        0.0001775281604240096,
        0.001232787570943326,
        2,
        4,
        0
      ],
      [
        8,
        823,
        0.0002652900082312483,
        0.0003555798583846195,
        0.0006208698666158678,
        2,
        3,
        0
      ],
      [
        8,
        824,
        0.0003544526156554997,
        0.0006397096939861455,
        0.000994162309641645,
        2,
        1,
        0
      ],
      [
        8,
        825,
        0.001354164585195651,
        0.000455230439517452,
        0.001809395024713103,
        2,
        1,
        0
      ],
      [
        8,
        826,
        0.0008520396605370683,
        0.0002019873224967551,
        0.001054026983033823,
        2,
        13,
        1
      ],
      [
        8,
        827,
        0.0007174323061053081,
        0.0002750946810518419,
        0.00099252698715715,
        2,
        3,
        0
      ],
      [
        8,
        828,
        0.0004057874317059026,
        0.0002550202335048294,
        0.000660807665210732,
        2,
        11,
        1
      ],
      [
        8,
        829,
        0.0003757013803771403,
        0.0007167310069338766,
        0.001092432387311017,
        2,
        1,
        0
      ],
      [
        8,
        830,
        0.0003780983719901251,
        0.000267307565051786,
        0.000645405937041911,
        2,
        4,
        0
      ],
      [
        8,
        831,
        0.00096380320560795,
        0.0009747633655914661,
        0.001938566571199416,
        2,
        6,
        1
      ],
      [
        8,
        832,
        0.0004486568552424737,
        0.000224522373012487,
        0.0006731792282549607,
        2,
        5,
        0
      ],
      [
        8,
        833,
        0.00005765500662550108,
        0.0007238699328879544,
        0.0007815249395134556,
        2,
        3,
        0
      ],
      [
        8,
        836,
        0.0006942166464556771,
        0.0005291621286868923,
        0.001223378775142569,
        2,
        1,
        0
      ],
      [
        8,
        837,
        0.00002424378615670127,
        0.0005544024165491082,
        0.0005786462027058094,
        2,
        5,
        0
      ],
      [
        8,
        838,
        0.00007844277145593329,
        0.00070221728038607,
        0.0007806600518420033,
        2,
        4,
        0
      ],
      [
        8,
        840,
        0.0002096906726801616,
        0.0005910975574548495,
        0.0008007882301350111,
        2,
        9,
        1
      ],
      [
        8,
        841,
        0.0008133747300988152,
        0.0004143262732811857,
        0.001227701003380001,
        2,
        2,
        0
      ],
      [
        8,
        842,
        0.0005152654426104928,
        0.0005145955301000885,
        0.001029860972710581,
        2,
        8,
        1
      ],
      [
        8,
        843,
        0.00003879084892110621,
        0.0007560384494528335,
        0.0007948292983739396,
        2,
        4,
        0
      ],
      [
        8,
        844,
        0.0007896537429094488,
        0.0002861470006855427,
        0.001075800743594992,
        2,
        6,
        0
      ],
      [
        8,
        845,
        0.01807416678135556,
        0.02092215820104242,
        0.03899632498239798,
        2,
        5,
        2
      ],
      [
        8,
        847,
        0.009232693000311995,
        0.003846414453606563,
        0.01307910745391856,
        2,
        2,
        1
      ],
      [
        8,
        848,
        0.00008826725087850821,
        0.0004118362297781122,
        0.0005001034806566204,
        2,
        5,
        0
      ],
      [
        8,
        850,
        0.0002847045450701386,
        0.0004008984560540786,
        0.0006856030011242173,
        2,
        3,
        0
      ],
      [
        8,
        851,
        0.0003430767788852417,
        0.0002841334952106982,
        0.00062721027409594,
        2,
        4,
        0
      ],
      [
        8,
        852,
        0.000632858619807124,
        0.0002998321840167665,
        0.0009326908038238905,
        2,
        11,
        1
      ],
      [
        8,
        853,
        0.0004087365546718965,
        0.0004076683524374436,
        0.0008164049071093401,
        2,
        3,
        0
      ],
      [
        8,
        856,
        0.0002350100856337387,
        0.0006627068009986678,
        0.0008977168866324065,
        2,
        2,
        0
      ],
      [
        8,
        857,
        0.000162056999418048,
        0.0002458501392349739,
        0.0004079071386530219,
        2,
        9,
        0
      ],
      [
        8,
        858,
        0.0005783712575984029,
        0.0004249323334694064,
        0.001003303591067809,
        2,
        2,
        0
      ],
      [
        8,
        860,
        0.001401176259295663,
        0.001267025194520592,
        0.002668201453816255,
        2,
        4,
        1
      ],
      [
        8,
        863,
        0.0006685263080768837,
        0.0003516602240667705,
        0.001020186532143654,
        2,
        9,
        1
      ],
      [
        8,
        865,
        0.0006022468024254593,
        0.0005070890786942179,
        0.001109335881119677,
        2,
        2,
        0
      ],
      [
        8,
        866,
        0.00003614465437545378,
        0.000579178147289076,
        0.0006153228016645298,
        2,
        11,
        1
      ],
      [
        8,
        868,
        0.00006900364315586054,
        0.0006649282744961175,
        0.000733931917651978,
        2,
        3,
        0
      ],
      [
        8,
        869,
        0.0003111707363609327,
        0.0003809404134568833,
        0.0006921111498178161,
        2,
        2,
        0
      ],
      [
        8,
        871,
        0.000795672871500309,
        0.0005729209098648766,
        0.001368593781365186,
        2,
        1,
        0
      ],
      [
        8,
        872,
        0.000429121238251488,
        0.0002884203027091755,
        0.0007175415409606635,
        2,
        4,
        0
      ],
      [
        8,
        873,
        0.002522100845174387,
        0.002174041792414219,
        0.004696142637588606,
        2,
        3,
        1
      ],
      [
        8,
        874,
        0.00008798711669875253,
        0.0004573923738055486,
        0.0005453794905043012,
        2,
        4,
        0
      ],
      [
        8,
        875,
        0.0005898653916730892,
        0.0004224409052842869,
        0.001012306296957376,
        2,
        2,
        0
      ],
      [
        8,
        876,
        0.000630035236381251,
        0.0003004139711982683,
        0.0009304492075795193,
        2,
        2,
        0
      ],
      [
        8,
        877,
        0.001024227643875117,
        0.001098828239849738,
        0.002123055883724854,
        2,
        5,
        1
      ],
      [
        8,
        879,
        0.0005339265204539408,
        0.0004070713082090719,
        0.0009409978286630127,
        2,
        2,
        0
      ],
      [
        8,
        880,
        0.0004815368304444455,
        0.0003546389480242928,
        0.0008361757784687383,
        2,
        3,
        0
      ],
      [
        8,
        881,
        0.0003413156508992539,
        0.0003786176620311629,
        0.0007199333129304169,
        2,
        3,
        0
      ],
      [
        8,
        882,
        0.000786575469015213,
        0.0007613969478176075,
        0.001547972416832821,
        2,
        1,
        0
      ],
      [
        8,
        883,
        0.00008003366139183102,
        0.0009737085620129096,
        0.001053742223404741,
        2,
        2,
        0
      ],
      [
        8,
        885,
        0.0001083219671514674,
        0.0003302288906945615,
        0.0004385508578460289,
        2,
        5,
        0
      ],
      [
        8,
        886,
        0.00009361293944761364,
        0.0006424014143177691,
        0.0007360143537653828,
        2,
        3,
        0
      ],
      [
        8,
        889,
        0.0001035133420346087,
        0.0006161046780891063,
        0.000719618020123715,
        2,
        3,
        0
      ],
      [
        8,
        890,
        0.0005316435930071596,
        0.0007972725362614152,
        0.001328916129268575,
        2,
        1,
        0
      ],
      [
        8,
        891,
        0.00007978944946525839,
        0.0005400459196530531,
        0.0006198353691183114,
        2,
        3,
        0
      ],
      [
        8,
        893,
        0.0002508018501136905,
        0.0005455380222858792,
        0.0007963398723995698,
        2,
        2,
        0
      ],
      [
        8,
        894,
        0.0004446179065521298,
        0.0002732764902394155,
        0.0007178943967915453,
        2,
        4,
        0
      ],
      [
        8,
        895,
        0.002049139239826977,
        0.001228028319302721,
        0.003277167559129698,
        2,
        4,
        1
      ],
      [
        8,
        896,
        0.0006668334391270671,
        0.000322925515066934,
        0.000989758954194001,
        2,
        3,
        0
      ],
      [
        8,
        898,
        0.0002473274333432066,
        0.0008734627547138651,
        0.001120790188057072,
        2,
        1,
        0
      ],
      [
        8,
        899,
        0.000008855403587963056,
        0.001162394738937364,
        0.001171250142525327,
        2,
        4,
        0
      ],
      [
        8,
        902,
        0.00006598199918301235,
        0.0005588880357257661,
        0.0006248700349087785,
        2,
        5,
        0
      ],
      [
        8,
        903,
        0.00003472252003018981,
        0.0003773364109267806,
        0.0004120589309569704,
        2,
        5,
        0
      ],
      [
        8,
        904,
        0.00007498614654449021,
        0.0003837371154800521,
        0.0004587232620245423,
        2,
        6,
        0
      ],
      [
        8,
        905,
        0.0002637631040535447,
        0.0002137007422365364,
        0.0004774638462900811,
        2,
        6,
        0
      ],
      [
        8,
        906,
        0.0002616129329899496,
        0.0008031762865885553,
        0.001064789219578505,
        2,
        1,
        0
      ],
      [
        8,
        907,
        0.00132404959859573,
        0.0004842468518902323,
        0.001808296450485962,
        2,
        1,
        0
      ],
      [
        8,
        908,
        0.00003973757953621698,
        0.0005047792511785828,
        0.0005445168307147998,
        2,
        7,
        0
      ],
      [
        8,
        909,
        0.003818253863512475,
        0.004981965933720659,
        0.008800219797233135,
        2,
        2,
        1
      ],
      [
        8,
        911,
        0.000455747041734975,
        0.0006849731678200485,
        0.001140720209555024,
        2,
        1,
        0
      ],
      [
        8,
        914,
        0.0002788726635780279,
        0.0003039602863230149,
        0.0005828329499010427,
        2,
        4,
        0
      ],
      [
        8,
        915,
        0.0000808219130887005,
        0.0009686277941167842,
        0.001049449707205485,
        2,
        2,
        0
      ],
      [
        8,
        916,
        0.003740117246278678,
        0.009690841281683833,
        0.01343095852796251,
        2,
        7,
        2
      ],
      [
        8,
        917,
        0.0004176474575957795,
        0.0001661631713426679,
        0.0005838106289384474,
        2,
        8,
        0
      ],
      [
        8,
        919,
        0.0001218624434015226,
        0.0003301272320095946,
        0.0004519896754111172,
        2,
        5,
        0
      ],
      [
        8,
        920,
        0.03014160244351495,
        0.04046998224731171,
        0.07061158469082666,
        2,
        4,
        2
      ],
      [
        8,
        921,
        0.01177528744064752,
        0.02815669693275996,
        0.03993198437340748,
        2,
        5,
        2
      ],
      [
        8,
        923,
        0.001489741287715386,
        0.0004005874787074121,
        0.001890328766422798,
        2,
        1,
        0
      ],
      [
        8,
        925,
        0.0006031805622703896,
        0.000182025813755388,
        0.0007852063760257776,
        2,
        4,
        0
      ],
      [
        8,
        926,
        0.0001852492878694748,
        0.0003147951305904168,
        0.0005000444184598916,
        2,
        4,
        0
      ],
      [
        8,
        927,
        0.0007532787349505438,
        0.000172940112067529,
        0.0009262188470180728,
        2,
        5,
        0
      ],
      [
        8,
        930,
        0.00005230313533399431,
        0.0007196831073529025,
        0.0007719862426868968,
        2,
        4,
        0
      ],
      [
        8,
        931,
        0.001682888781620896,
        0.002588295921865903,
        0.004271184703486799,
        2,
        3,
        1
      ],
      [
        8,
        933,
        0.0002978527924410387,
        0.0003734817298540491,
        0.0006713345222950878,
        2,
        4,
        0
      ],
      [
        8,
        934,
        0.0006998105091605876,
        0.0009017886304907896,
        0.001601599139651377,
        2,
        1,
        0
      ],
      [
        8,
        935,
        0.0002425263220111227,
        0.0007952396862763557,
        0.001037766008287478,
        2,
        1,
        0
      ],
      [
        8,
        936,
        0.002427820817918273,
        0.004981190721488015,
        0.007409011539406289,
        2,
        2,
        1
      ],
      [
        8,
        937,
        0.0002744465354008157,
        0.0002051102243318815,
        0.0004795567597326972,
        2,
        4,
        0
      ],
      [
        8,
        938,
        0.00009466247770469202,
        0.0005934854271185774,
        0.0006881479048232694,
        2,
        5,
        0
      ],
      [
        8,
        939,
        0.00004994223429403376,
        0.000893627243775769,
        0.0009435694780698028,
        2,
        4,
        0
      ],
      [
        8,
        940,
        0.0000613541085421824,
        0.0008617568802377547,
        0.0009231109887799371,
        2,
        2,
        0
      ],
      [
        8,
        941,
        0.0001532836847783891,
        0.0003765016010271976,
        0.0005297852858055867,
        2,
        8,
        0
      ],
      [
        8,
        942,
        0.001301413812603791,
        0.0004985204167687853,
        0.001799934229372576,
        2,
        6,
        1
      ],
      [
        8,
        943,
        0.000122754166871249,
        0.0003786842019533456,
        0.0005014383688245946,
        2,
        6,
        0
      ],
      [
        8,
        944,
        0.0002505764645939643,
        0.0004744226246150315,
        0.0007249990892089957,
        2,
        3,
        0
      ],
      [
        8,
        945,
        0.0005628419693546898,
        0.000581032622149126,
        0.001143874591503816,
        2,
        2,
        0
      ],
      [
        8,
        946,
        0.0002137054018211314,
        0.000430006706458218,
        0.0006437121082793494,
        2,
        3,
        0
      ],
      [
        8,
        947,
        0.0002622892135400461,
        0.0002034784925601054,
        0.0004657677061001515,
        2,
        9,
        0
      ],
      [
        8,
        948,
        0.0004991126510843036,
        0.0008577581706191923,
        0.001356870821703496,
        2,
        6,
        1
      ],
      [
        8,
        949,
        0.0009449963294838901,
        0.000343538146277001,
        0.001288534475760891,
        2,
        2,
        0
      ],
      [
        8,
        958,
        0.0001217555445477064,
        0.002015154681671278,
        0.002136910226218985,
        2,
        5,
        1
      ],
      [
        9,
        10,
        0.008600614046629913,
        0.006363607310015939,
        0.01496422135664585,
        3,
        5,
        2
      ],
      [
        9,
        11,
        0.001236543476351203,
        0.0008279311118032743,
        0.002064474588154478,
        3,
        5,
        1
      ],
      [
        9,
        16,
        0.01133873940468802,
        0.007399731375426774,
        0.0187384707801148,
        3,
        1,
        1
      ],
      [
        9,
        17,
        0.1194012413999461,
        0.09579855445849861,
        0.2151997958584447,
        3,
        2,
        2
      ],
      [
        9,
        18,
        0.0005343841399421489,
        0.0003534884512850401,
        0.000887872591227189,
        3,
        2,
        0
      ],
      [
        9,
        19,
        0.003204425484929481,
        0.002872712881419912,
        0.006077138366349393,
        3,
        2,
        1
      ],
      [
        9,
        20,
        0.01355008964066402,
        0.003671990801572619,
        0.01722208044223664,
        3,
        5,
        2
      ],
      [
        9,
        21,
        0.01233867778233289,
        0.005968850792842507,
        0.01830752857517539,
        3,
        1,
        1
      ],
      [
        9,
        22,
        0.0002179618634638686,
        0.0002149287059898119,
        0.0004328905694536805,
        3,
        7,
        0
      ],
      [
        9,
        23,
        0.0002093998045946009,
        0.002447044139614704,
        0.002656443944209305,
        3,
        10,
        2
      ],
      [
        9,
        24,
        0.0001056389034292883,
        0.0005251600163970528,
        0.000630798919826341,
        3,
        8,
        0
      ],
      [
        9,
        25,
        0.000110360932582832,
        0.000249046489380497,
        0.000359407421963329,
        3,
        7,
        0
      ],
      [
        9,
        28,
        0.0000845190315169933,
        0.0006382850486012591,
        0.0007228040801182524,
        3,
        6,
        0
      ],
      [
        9,
        29,
        0.0004261674706992005,
        0.0004027632270984897,
        0.0008289306977976901,
        3,
        7,
        1
      ],
      [
        9,
        30,
        0.001361118273377296,
        0.001263738171013434,
        0.002624856444390731,
        3,
        3,
        1
      ],
      [
        9,
        31,
        0.0009705365474458326,
        0.0004543220102919382,
        0.001424858557737771,
        3,
        6,
        1
      ],
      [
        9,
        32,
        0.00008952723566241836,
        0.0006672855874781451,
        0.0007568128231405635,
        3,
        7,
        1
      ],
      [
        9,
        33,
        0.000348089325521157,
        0.0001845335040842015,
        0.0005326228296053585,
        3,
        6,
        0
      ],
      [
        9,
        34,
        0.002163386739861672,
        0.003275088062406685,
        0.005438474802268356,
        3,
        2,
        1
      ],
      [
        9,
        35,
        0.00007426113243687454,
        0.0005212533714552713,
        0.0005955145038921459,
        3,
        9,
        0
      ],
      [
        9,
        36,
        0.0004221612308675064,
        0.0009418140668997446,
        0.001363975297767251,
        3,
        9,
        2
      ],
      [
        9,
        37,
        0.0003445062747283262,
        0.0003306860150012936,
        0.0006751922897296198,
        3,
        8,
        1
      ],
      [
        9,
        38,
        0.00007438785690914235,
        0.001455086229591,
        0.001529474086500142,
        3,
        12,
        2
      ],
      [
        9,
        40,
        0.0003442009328777764,
        0.0001836328629518048,
        0.0005278337958295812,
        3,
        5,
        0
      ],
      [
        9,
        41,
        0.0002132424331212262,
        0.0003408749283090704,
        0.0005541173614302966,
        3,
        9,
        1
      ],
      [
        9,
        42,
        0.00006481989524710846,
        0.0005877183905297956,
        0.000652538285776904,
        3,
        9,
        1
      ],
      [
        9,
        43,
        0.00004947830669806239,
        0.00118025645459007,
        0.001229734761288132,
        3,
        6,
        1
      ],
      [
        9,
        44,
        0.000307231597488123,
        0.0003563782359774398,
        0.0006636098334655627,
        3,
        3,
        0
      ],
      [
        9,
        45,
        0.0004407385823386578,
        0.0006985654250262345,
        0.001139304007364892,
        3,
        1,
        0
      ],
      [
        9,
        46,
        0.0006471063488609087,
        0.0006580784683245082,
        0.001305184817185417,
        3,
        1,
        0
      ],
      [
        9,
        47,
        0.007255293853512549,
        0.005071453511078519,
        0.01232674736459107,
        3,
        5,
        2
      ],
      [
        9,
        49,
        0.00007151600653026499,
        0.001140024601500818,
        0.001211540608031083,
        3,
        6,
        1
      ],
      [
        9,
        50,
        0.0001720007139106672,
        0.0002533909543107147,
        0.000425391668221382,
        3,
        7,
        0
      ],
      [
        9,
        51,
        0.000365712225003066,
        0.0002534687862797201,
        0.0006191810112827861,
        3,
        10,
        1
      ],
      [
        9,
        52,
        0.00004089246454153556,
        0.0004378081000366782,
        0.0004787005645782138,
        3,
        4,
        0
      ],
      [
        9,
        53,
        0.000317348747462046,
        0.0002967666402240544,
        0.0006141153876861005,
        3,
        4,
        0
      ],
      [
        9,
        54,
        0.0009762234634458133,
        0.001256652493068068,
        0.002232875956513881,
        3,
        10,
        2
      ],
      [
        9,
        55,
        0.0003232981768534559,
        0.0003716687377816776,
        0.0006949669146351335,
        3,
        3,
        0
      ],
      [
        9,
        56,
        0.0008383932948716283,
        0.000171620820826396,
        0.001010014115698024,
        3,
        4,
        0
      ],
      [
        9,
        57,
        0.000179944417574051,
        0.0004180068588950954,
        0.0005979512764691464,
        3,
        4,
        0
      ],
      [
        9,
        58,
        0.0003328808087099446,
        0.0003120196939666614,
        0.000644900502676606,
        3,
        8,
        0
      ],
      [
        9,
        60,
        0.0006584736716879077,
        0.0002988190543799995,
        0.0009572927260679072,
        3,
        15,
        2
      ],
      [
        9,
        61,
        0.000306554380009971,
        0.0005401688350093189,
        0.0008467232150192899,
        3,
        2,
        0
      ],
      [
        9,
        62,
        0.00002492335823429281,
        0.0007525030585290334,
        0.0007774264167633262,
        3,
        7,
        0
      ],
      [
        9,
        63,
        0.0001165478706833509,
        0.000292602986525201,
        0.000409150857208552,
        3,
        5,
        0
      ],
      [
        9,
        64,
        0.00002521464163542235,
        0.000657751258859578,
        0.0006829659004950004,
        3,
        5,
        0
      ],
      [
        9,
        65,
        0.0001115753833673887,
        0.0004015116078951092,
        0.0005130869912624979,
        3,
        6,
        0
      ],
      [
        9,
        69,
        0.0007516455771001034,
        0.0003393538647929907,
        0.001090999441893094,
        3,
        2,
        0
      ],
      [
        9,
        70,
        0.0002884295427771494,
        0.0004115159796066559,
        0.0006999455223838053,
        3,
        2,
        0
      ],
      [
        9,
        71,
        0.00008512654967655072,
        0.0007006119553119187,
        0.0007857385049884695,
        3,
        2,
        0
      ],
      [
        9,
        72,
        0.00001717913614248587,
        0.001319522137820213,
        0.001336701273962699,
        3,
        4,
        0
      ],
      [
        9,
        74,
        0.00028114608064086,
        0.0003174835207726237,
        0.0005986296014134836,
        3,
        9,
        1
      ],
      [
        9,
        75,
        0.00001626311628472743,
        0.0009560082739319592,
        0.0009722713902166867,
        3,
        9,
        1
      ],
      [
        9,
        76,
        0.001001656618677341,
        0.0001743745359722516,
        0.001176031154649593,
        3,
        4,
        0
      ],
      [
        9,
        78,
        0.0002557602974719244,
        0.0002741880367114304,
        0.0005299483341833548,
        3,
        5,
        0
      ],
      [
        9,
        79,
        0.0003506365781852028,
        0.0002691181873964951,
        0.0006197547655816978,
        3,
        5,
        0
      ],
      [
        9,
        80,
        0.000558169287464917,
        0.0003037020518221077,
        0.0008618713392870246,
        3,
        2,
        0
      ],
      [
        9,
        82,
        0.00002810450892995837,
        0.000606908834284153,
        0.0006350133432141113,
        3,
        8,
        0
      ],
      [
        9,
        83,
        0.00006800522326353858,
        0.0006351972999728785,
        0.0007032025232364171,
        3,
        3,
        0
      ],
      [
        9,
        84,
        0.0001097424333785348,
        0.0005937341030599149,
        0.0007034765364384497,
        3,
        3,
        0
      ],
      [
        9,
        85,
        0.0006373347733359949,
        0.002531329496520685,
        0.00316866426985668,
        3,
        3,
        1
      ],
      [
        9,
        86,
        0.000423391674625572,
        0.000461020864159708,
        0.00088441253878528,
        3,
        6,
        1
      ],
      [
        9,
        87,
        0.0006921653892318062,
        0.0004858887344299022,
        0.001178054123661708,
        3,
        2,
        0
      ],
      [
        9,
        89,
        0.0005038201522033782,
        0.0004557532974145128,
        0.0009595734496178911,
        3,
        2,
        0
      ],
      [
        9,
        90,
        0.0002117526440560206,
        0.0003077736238437388,
        0.0005195262678997594,
        3,
        3,
        0
      ],
      [
        9,
        93,
        0.0003694758014812636,
        0.0006491849256137048,
        0.001018660727094968,
        3,
        1,
        0
      ],
      [
        9,
        94,
        0.001013605998011689,
        0.000608921755805107,
        0.001622527753816796,
        3,
        5,
        1
      ],
      [
        9,
        95,
        0.0003284152606634537,
        0.0006044892977244801,
        0.0009329045583879338,
        3,
        14,
        2
      ],
      [
        9,
        96,
        0.004631977921199711,
        0.001808480455017711,
        0.006440458376217421,
        3,
        7,
        2
      ],
      [
        9,
        97,
        0.002125072137516381,
        0.001189739930294441,
        0.003314812067810822,
        3,
        3,
        1
      ],
      [
        9,
        98,
        0.0002429063563073131,
        0.0004903870547431494,
        0.0007332934110504624,
        3,
        7,
        1
      ],
      [
        9,
        99,
        0.0001484651775263153,
        0.00079470305955442,
        0.0009431682370807353,
        3,
        2,
        0
      ],
      [
        9,
        100,
        0.0002399724384058969,
        0.0003977178596206291,
        0.000637690298026526,
        3,
        8,
        1
      ],
      [
        9,
        101,
        0.0004254002100630434,
        0.0002926748080718511,
        0.0007180750181348945,
        3,
        2,
        0
      ],
      [
        9,
        102,
        0.0005536198387600542,
        0.0005196057727310484,
        0.001073225611491103,
        3,
        2,
        0
      ],
      [
        9,
        103,
        0.0003462914292504826,
        0.0002311764159007895,
        0.0005774678451512721,
        3,
        11,
        0
      ],
      [
        9,
        104,
        0.000005509398292309848,
        0.001842511368885625,
        0.001848020767177935,
        3,
        8,
        1
      ],
      [
        9,
        106,
        0.0001686429595294687,
        0.0004297881944240516,
        0.0005984311539535203,
        3,
        4,
        0
      ],
      [
        9,
        107,
        0.00009289908780595536,
        0.0004391315187019768,
        0.0005320306065079322,
        3,
        3,
        0
      ],
      [
        9,
        109,
        0.0002347204091995402,
        0.0002974699623546902,
        0.0005321903715542304,
        3,
        5,
        0
      ],
      [
        9,
        110,
        0.0002258227862944332,
        0.001126139157545711,
        0.001351961943840145,
        3,
        5,
        1
      ],
      [
        9,
        111,
        0.0005220562898792493,
        0.0002744250216426476,
        0.000796481311521897,
        3,
        3,
        0
      ],
      [
        9,
        112,
        0.0005678153899418796,
        0.0003670298164986898,
        0.0009348452064405694,
        3,
        2,
        0
      ],
      [
        9,
        113,
        0.0004771346383445543,
        0.0001933302616560962,
        0.0006704649000006505,
        3,
        5,
        0
      ],
      [
        9,
        114,
        0.0001403384719537232,
        0.001133207309095058,
        0.001273545781048781,
        3,
        5,
        1
      ],
      [
        9,
        117,
        0.0006181471928955171,
        0.0004041155243328824,
        0.001022262717228399,
        3,
        2,
        0
      ],
      [
        9,
        118,
        0.001218565373409332,
        0.002794546618413856,
        0.004013111991823188,
        3,
        3,
        1
      ],
      [
        9,
        119,
        0.0002101734970423199,
        0.0004488650774938222,
        0.0006590385745361422,
        3,
        5,
        0
      ],
      [
        9,
        120,
        0.00047482512627148,
        0.000210678319533751,
        0.0006855034458052309,
        3,
        6,
        0
      ],
      [
        9,
        121,
        0.000229810378958025,
        0.0007677752844156665,
        0.0009975856633736915,
        3,
        6,
        1
      ],
      [
        9,
        122,
        0.0001782605899080729,
        0.0004433138940854818,
        0.0006215744839935547,
        3,
        4,
        0
      ],
      [
        9,
        123,
        0.0001089674120712619,
        0.0009047152691682608,
        0.001013682681239523,
        3,
        15,
        2
      ],
      [
        9,
        124,
        0.0008982542643180585,
        0.001810739133369443,
        0.002708993397687501,
        3,
        8,
        2
      ],
      [
        9,
        125,
        0.0005950653481660928,
        0.0003085806123592911,
        0.0009036459605253839,
        3,
        3,
        0
      ],
      [
        9,
        127,
        0.0001784703346071024,
        0.0003466185912897466,
        0.000525088925896849,
        3,
        4,
        0
      ],
      [
        9,
        128,
        0.0001195504457754864,
        0.0006956929457330121,
        0.0008152433915084986,
        3,
        3,
        0
      ],
      [
        9,
        129,
        0.0005219162844819549,
        0.0003151647596346986,
        0.0008370810441166534,
        3,
        2,
        0
      ],
      [
        9,
        130,
        0.00005330296094611794,
        0.0008372100386965554,
        0.0008905129996426733,
        3,
        2,
        0
      ],
      [
        9,
        131,
        0.00001783728016695595,
        0.00125717030989199,
        0.001275007590058946,
        3,
        7,
        1
      ],
      [
        9,
        133,
        0.0003472923411708716,
        0.0002655023464362647,
        0.0006127946876071362,
        3,
        4,
        0
      ],
      [
        9,
        134,
        0.0004767891799240075,
        0.0004845003375628681,
        0.0009612895174868757,
        3,
        7,
        1
      ],
      [
        9,
        135,
        0.002587423435284153,
        0.003241016871982766,
        0.005828440307266919,
        3,
        2,
        1
      ],
      [
        9,
        136,
        0.0001315302305299186,
        0.001138292747743303,
        0.001269822978273222,
        3,
        5,
        1
      ],
      [
        9,
        137,
        0.000673617943098015,
        0.0006194275107232652,
        0.00129304545382128,
        3,
        12,
        2
      ],
      [
        9,
        138,
        0.0005430691944079212,
        0.00175039475669377,
        0.002293463951101691,
        3,
        9,
        2
      ],
      [
        9,
        139,
        0.0002138839659121642,
        0.0009794107263580124,
        0.001193294692270177,
        3,
        1,
        0
      ],
      [
        9,
        141,
        0.0005527260093364546,
        0.0002496215610439378,
        0.0008023475703803924,
        3,
        4,
        0
      ],
      [
        9,
        143,
        0.0002480105429648274,
        0.0001460690221861707,
        0.0003940795651509981,
        3,
        7,
        0
      ],
      [
        9,
        144,
        0.00002777328234222063,
        0.0002498585966848237,
        0.0002776318790270444,
        3,
        9,
        0
      ],
      [
        9,
        145,
        0.0005992378012235683,
        0.000540130353614108,
        0.001139368154837676,
        3,
        5,
        1
      ],
      [
        9,
        146,
        0.0007975301538449352,
        0.0001441869320262611,
        0.0009417170858711963,
        3,
        6,
        0
      ],
      [
        9,
        147,
        0.0001531865082384958,
        0.0009078181779868569,
        0.001061004686225353,
        3,
        7,
        1
      ],
      [
        9,
        148,
        0.0001430129135566945,
        0.0003537657822924374,
        0.0004967786958491319,
        3,
        6,
        0
      ],
      [
        9,
        149,
        0.0008223473291404055,
        0.0003218336146923204,
        0.001144180943832726,
        3,
        2,
        0
      ],
      [
        9,
        150,
        0.0006400436210701083,
        0.0004969781618121721,
        0.00113702178288228,
        3,
        7,
        1
      ],
      [
        9,
        151,
        0.0001292755177995203,
        0.0005351903969232568,
        0.0006644659147227771,
        3,
        3,
        0
      ],
      [
        9,
        152,
        0.0001873631953882163,
        0.000474935545720406,
        0.0006622987411086224,
        3,
        3,
        0
      ],
      [
        9,
        154,
        0.00003708758799682046,
        0.0006126055819231372,
        0.0006496931699199577,
        3,
        4,
        0
      ],
      [
        9,
        155,
        0.0009494618318953167,
        0.008709104690780746,
        0.009658566522676063,
        3,
        13,
        3
      ],
      [
        9,
        156,
        0.0001807845377453136,
        0.0007552446423500655,
        0.000936029180095379,
        3,
        2,
        0
      ],
      [
        9,
        157,
        0.01248879055025682,
        0.002763629586285758,
        0.01525242013654258,
        3,
        6,
        2
      ],
      [
        9,
        158,
        0.0007395541558586402,
        0.0005223726281273459,
        0.001261926783985986,
        3,
        13,
        2
      ],
      [
        9,
        159,
        0.0003680564715626789,
        0.0003045376938712189,
        0.0006725941654338978,
        3,
        4,
        0
      ],
      [
        9,
        160,
        0.0006494285655313386,
        0.0004711798035611439,
        0.001120608369092482,
        3,
        6,
        1
[truncated: 49,048,882 more chars]
