# Supplementary material for: Variation in selection constraints on teleost TLRs with emphasis on their repertoire in the Walking catfish, Clarias batrachus
Source: Sci Rep. 2020 Dec 7;10:21394. doi: 10.1038/s41598-020-78347-6 (PMC7721727; doi:10.1038/s41598-020-78347-6)
Supplement: Supplementary file 27 — Supplementary Information 27. [file 41598_2020_78347_MOESM27_ESM.zip › T3/bgm/tree.new]

(((ECTLR3_2874_BP:0.08906580648514996,PFTLR3_2874_BP:0.0773049176403751):0.02275297961582727,MMTLR3_2874_BP:0.08995468548201406):0.00634048055142243,((((LCTLR3_2874_BP:0.07784775698828586,(SDTLR3_2874_BP:0.0552348986792986,TOTLR3_2874_BP:0.05763466359401018):0.02973226922682459):0.002809414193840289,SMTLR3_2874_BP:0.1356662230195892):0.0257062836317115,((SATLR3_2874_BP:0.1150856263234614,(TRTLR3_2874_BP:0.2115960389399821,(((SSTLR3_2874_BP:0.01661407211174261,OMTLR3_2874_BP:0.01355591085481865):0.1822022489225457,((((PHTLR3_2874_BP:0.03020883871152473,IPTLR3_2874_BP:0.04805324536032502):0.01416134811155852,TFTLR3_2874_BP:0.09155077498980548):0.002214537034473972,CBTLR3_2874_BP:0.1020920188971903):0.226162376756532,((CCATLR3_2874_BP:0.0744994602563829,((MATLR3_2874_BP:0.0222804007866008,CITLR3_2874_BP:0.004991985895440581):0.01906499280203275,CCTLR3_2874_BP:0.01345577814376546):0.03138532505236445):0.03318355988091626,DRTLR3_2874_BP:0.1064841272501581):0.2000819721041956):0.2054383537981771):0.08705253816884213,GMTLR3_2874_BP:0.2963484302038089):0.1111744961718321):0.04284483140398492):0.02949984741827675,ONTLR3_2874_BP:0.1594342347210919):0.01608037047050896):0.001631487914824202,ATTLR3_2874_BP:0.1337596020436759):0.008238952000358216,LMTLR3_2874_BP:0.06234809725013831):0
