# Supplementary material for: Variation in selection constraints on teleost TLRs with emphasis on their repertoire in the Walking catfish, Clarias batrachus
Source: Sci Rep. 2020 Dec 7;10:21394. doi: 10.1038/s41598-020-78347-6 (PMC7721727; doi:10.1038/s41598-020-78347-6)
Supplement: Supplementary file 27 — Supplementary Information 27. [file 41598_2020_78347_MOESM27_ESM.zip › T3/bis2/analysis.xlsx]

## Sheet: Sheet1
d	cluster_id	coevolved sites
0	1	59
0	7	66
0	3	67
0	9	68
0	2	71
0	4	73
0	6	77
0	8	80
1	3	81
1	2	87
1	1	88
1	17	90
1	23	91
1	4	92
1	5	94
1	6	102
1	7	105
1	8	108
1	9	116
1	10	126
1	11	132
1	12	140
1	13	142
1	14	153
1	15	156
1	16	164
1	18	175
1	19	176
1	20	179
1	21	182
1	22	185
		186
		188
		192
		202
		203
		206
		214
		223
		224
		226
		227
		230
		233
		236
		239
		245
		250
		251
		261
		277
		279
		283
		295
		306
		311
		315
		331
		338
		353
		364
		368
		381
		395
		401
		404
		411
		417
		438
		448
		450
		455
		458
		460
		461
		464
		468
		473
		474
		479
		488
		502
		512
		516
		517
		525
		539
		541
		547
		554
		558
		560
		575
		595
		610
		621
		624
		625
		631
		632
		637
		638
		651
		655
		658
		662
		669
		682
		687
		695
		697
		701
		710
		716
		735
		741
		745
		751
		754
		757
		762
		765
		775
		782
		784
		786
		795
		796
		801
		803
		805
		815
		820
		821
		871
		873
		878
		883
		884
		887
		888
		890
		892
		894
		895
		897
		900
		903
		907
		910
		911
		912
		913
		914
		918
		922
		928
		929
