# Supplementary material for: Variation in selection constraints on teleost TLRs with emphasis on their repertoire in the Walking catfish, Clarias batrachus
Source: Sci Rep. 2020 Dec 7;10:21394. doi: 10.1038/s41598-020-78347-6 (PMC7721727; doi:10.1038/s41598-020-78347-6)
Supplement: Supplementary file 27 — Supplementary Information 27. [file 41598_2020_78347_MOESM27_ESM.zip › T3/bis2/cluster.out]

# BIS2 clusters on reference sequence CBTLR3_2874_BP
d	cluster_id	list_of_positions	p-value
0	1	786/796	6.069968e-09
0	7	395/458	4.006179e-07
0	3	295/669/762/765/795	7.64816e-07
0	9	311/625/782	2.35272e-05
0	2	473/662/735/741/784/801/805	9.410879e-05
0	4	658/745	0.003623188
0	6	502/637	0.003623188
0	8	279/455	0.003623188
0	5	280/288/302/303/305/314/316/317/319/324/327/329/335/340/343/348/349/355/356/359/362/367/379/384/387/390/391/393/398/408/410/414/435/439/442/463/469/472/477/481/483/485/487/490/508/513/519/522/524/540/542/545/551/552/553/555/556/557/559/561/568/569/572/574/576/578/579/580/581/583/584/586/587/590/592/593/594/598/604/607/612/613/615/616/617/618/628/636/646/649/652/659/660/663/665/670/677/680/685/686…	1
1	3	71/883	5.098773e-08
1	2	233/890	8.497956e-08
1	1	179/911	2.35272e-05
1	17	404/539	0.0001646904
1	23	245/250	0.0001646904
1	4	701/815	0.04166667
1	5	803/821	0.04166667
1	6	411/464/757	0.04166667
1	7	450/479/651/754	0.04166667
1	8	59/66/67/68/73/77/80/81/87/88/90/91/92/94/102/105/108/116/126/132/140/142/153/156/164/175/176/182/185/186/188/192/202/203/206/214/223/224/226/227/230/236/239/251/261/306/338/624/695/751/873/878/884/887/888/892/894/895/897/900/903/907/910/912/913/914/918/922/928/929	0.04166667
1	9	381/468/687/697	0.04166667
1	10	547/655	0.04166667
1	11	364/541/641	0.04166667
1	12	417/448/460/516/610/631/632/710/716	0.04166667
1	13	401/621/775	0.04166667
1	14	512/595	0.04166667
1	15	558/638	0.04166667
1	16	488/554	0.04166667
1	18	277/438/474/517/575/820	0.04166667
1	19	331/368	0.04166667
1	20	353/560/726	0.04166667
1	21	315/461/728	0.04166667
1	22	283/525/682/871	0.04166667
1	24	443/597/648/752/783	1
