# Supplementary material for: Variation in selection constraints on teleost TLRs with emphasis on their repertoire in the Walking catfish, Clarias batrachus
Source: Sci Rep. 2020 Dec 7;10:21394. doi: 10.1038/s41598-020-78347-6 (PMC7721727; doi:10.1038/s41598-020-78347-6)
Supplement: Supplementary file 27 — Supplementary Information 27. [file 41598_2020_78347_MOESM27_ESM.zip › T3/bis2/summary/PF00000-NONREDUNDANT-5DD-dim0-table.txt]

# list_of_positions	number_of_sequences	aa_type	p_value	cluster_id	Ssymm	Senv
786/796	15/5/4	SXN/RGC	6.069968e-09	1	1	1
395/458	13/11	LM/IL	4.006179e-07	7	1	1
295/669/762/765/795	15/9	LQ/VT/LF/RH/GE	7.64816e-07	3	1	1
311/625/782	19/5	LI/LF/TM	2.35272e-05	9	1	1
473/662/735/741/784/801/805	20/4	LV/IL/LE/TV/GD/DK/IV	9.410879e-05	2	1	1
658/745	22/2	QE/AT	0.003623188	4	1	1
502/637	22/2	NG/LI	0.003623188	6	1	1
279/455	22/2	EQ/IV	0.003623188	8	1	1
280/288/302/303/305/314/316/317/319/324/327/329/335/340/343/348/349/355/356/359/362/367/379/384/387/390/391/393/398/408/410/414/435/439/442/463/469/472/477/481/483/485/487/490/508/513/519/522/524/540/542/545/551/552/553/555/556/557/559/561/568/569/572/574/576/578/579/580/581/583/584/586/587/590/592/593/594/598/604/607/612/613/615/616/617/618/628/636/646/649/652/659/660/663/665/670/677/680/685/686…	24	L/L/T/F/G/L/L/S/N/I/G/F/L/L/N/L/T/G/L/L/L/A/I/F/L/L/E/L/T/F/G/L/T/L/S/F/L/L/N/Q/L/G/E/G/L/F/L/L/L/S/F/L/L/D/L/N/N/N/A/I/G/L/L/V/K/Q/H/N/N/A/R/W/K/N/G/G/P/L/L/L/N/G/D/E/I/P/L/N/F/L/L/K/N/T/V/F/L/L/N/P/D/C/T/C/E/S/W/W/N/T/C/N/T/P/Y/F/S/C/D/P/F/Y/G/W/R/F/R/A/D/W/V/R/E/F/R/D/G/I/N/S/R/K/F/V/T/E/L/L/D/C	1	5	1	1
