# Supplementary material for: Variation in selection constraints on teleost TLRs with emphasis on their repertoire in the Walking catfish, Clarias batrachus
Source: Sci Rep. 2020 Dec 7;10:21394. doi: 10.1038/s41598-020-78347-6 (PMC7721727; doi:10.1038/s41598-020-78347-6)
Supplement: Supplementary file 27 — Supplementary Information 27. [file 41598_2020_78347_MOESM27_ESM.zip › T3/bis2/summary/PF00000-NONREDUNDANT-5DD-dim1-table.txt]

# list_of_positions	number_of_sequences	aa_type	p_value	cluster_id	Ssymm	Senv
71/883	14/9/1	LMX/IMX	5.098773e-08	3	1	1
233/890	15/8/1	LFX/VLX	8.497956e-08	2	1	1
179/911	20/3/1	LTX/RKX	2.35272e-05	1	1	1
404/539	21/2/1	TSG/PTH	0.0001646904	17	1	1
245/250	21/2/1	KAX/GDX	0.0001646904	23	1	1
701/815	23/1	LM/ED	0.04166667	4	1	1
803/821	23/1	YF/LI	0.04166667	5	1	1
411/464/757	23/1	LM/SA/LV	0.04166667	6	1	1
450/479/651/754	23/1	LF/IV/ST/VM	0.04166667	7	1	1
59/66/67/68/73/77/80/81/87/88/90/91/92/94/102/105/108/116/126/132/140/142/153/156/164/175/176/182/185/186/188/192/202/203/206/214/223/224/226/227/230/236/239/251/261/306/338/624/695/751/873/878/884/887/888/892/894/895/897/900/903/907/910/912/913/914/918/922/928/929	23/1	CX/AX/DX/CX/LX/PX/LX/PX/LX/DX/SX/HX/NX/LX/LX/YX/LX/NX/CX/LX/NX/VX/CX/LX/NX/PX/FX/LX/LX/DX/SX/LX/QX/LX/LX/NX/DX/FX/FX/LX/SX/LX/SX/CX/LX/LF/LX/GD/LM/SN/FX/AX/EX/RX/DX/LX/FX/LX/DX/DX/LX/LX/RX/GX/MX/LX/CX/WX/EX/RX	0.04166667	8	1	1
381/468/687/697	23/1	DN/NS/FY/FY	0.04166667	9	1	1
547/655	23/1	NK/LF	0.04166667	10	1	1
364/541/641	23/1	LM/PL/LF	0.04166667	11	1	1
417/448/460/516/610/631/632/710/716	23/1	LF/LV/PN/VL/DE/LM/SR/PT/YF	0.04166667	12	1	1
401/621/775	23/1	RH/AG/WC	0.04166667	13	1	1
512/595	23/1	SA/VM	0.04166667	14	1	1
558/638	23/1	IV/LI	0.04166667	15	1	1
488/554	23/1	FL/SN	0.04166667	16	1	1
277/438/474/517/575/820	23/1	CF/SG/LM/PS/LV/PS	0.04166667	18	1	1
331/368	23/1	WC/LV	0.04166667	19	1	1
353/560/726	23/1	FL/NQ/ND	0.04166667	20	1	1
315/461/728	23/1	DE/GR/SP	0.04166667	21	1	1
283/525/682/871	23/1	TS/GA/ML/RS	0.04166667	22	1	1
443/597/648/752/783	22/1/1	PPS/FFI/DDN/TTS/LIL	1	24	0.521739	0.987903
