# Supplementary material for: Variation in selection constraints on teleost TLRs with emphasis on their repertoire in the Walking catfish, Clarias batrachus
Source: Sci Rep. 2020 Dec 7;10:21394. doi: 10.1038/s41598-020-78347-6 (PMC7721727; doi:10.1038/s41598-020-78347-6)
Supplement: Supplementary file 27 — Supplementary Information 27. [file 41598_2020_78347_MOESM27_ESM.zip › T3/bis2/summary/summary.txt]

Running date: Thu Jan 16 09:09:58 CET 2020
job name: T3A
jobID: eUxHfKvhY0
Only hits: y
Alphabet Reduction: None
Dimension: 2
