# Supplementary material for: Variation in selection constraints on teleost TLRs with emphasis on their repertoire in the Walking catfish, Clarias batrachus
Source: Sci Rep. 2020 Dec 7;10:21394. doi: 10.1038/s41598-020-78347-6 (PMC7721727; doi:10.1038/s41598-020-78347-6)
Supplement: Supplementary file 27 — Supplementary Information 27. [file 41598_2020_78347_MOESM27_ESM.zip › T3/bis2/summary/tree.txt]

(PHTLR3_2874_BP:0.05048407,IPTLR3_2874_BP:0.07311938,(CBTLR3_2874_BP:0.11815509,(TFTLR3_2874_BP:0.09562369,(((SSTLR3_2874_BP:0.03011028,OMTLR3_2874_BP:0.01474746)1.000000:0.28804545,(GMTLR3_2874_BP:0.42314041,(ONTLR3_2874_BP:0.21020336,((LMTLR3_2874_BP:0.09948083,((PFTLR3_2874_BP:0.15223535,ECTLR3_2874_BP:0.11692251)0.999000:0.03610968,(MMTLR3_2874_BP:0.11829075,(TRTLR3_2874_BP:0.27658341,SATLR3_2874_BP:0.13748810)0.968000:0.03749449)0.987000:0.03105292)0.849000:0.00753443)0.918000:0.00976565,(ATTLR3_2874_BP:0.15151760,((SDTLR3_2874_BP:0.09685046,TOTLR3_2874_BP:0.07398526)0.999000:0.04669088,(LCTLR3_2874_BP:0.10320341,SMTLR3_2874_BP:0.16256861)0.746000:0.02093015)0.986000:0.02507387)0.000000:0.00754091)0.982000:0.04637973)1.000000:0.13057866)0.991000:0.10509161)1.000000:0.22624070,(DRTLR3_2874_BP:0.15270264,(CCATLR3_2874_BP:0.09628950,(CCTLR3_2874_BP:0.02200686,(MATLR3_2874_BP:0.03690505,CITLR3_2874_BP:0.00500608)0.482000:0.02039578)0.981000:0.04185316)0.601000:0.03571417)1.000000:0.19666711)1.000000:0.26875772)0.836000:0.02304101)0.784000:0.02233191);
