# Supplementary material for: Variation in selection constraints on teleost TLRs with emphasis on their repertoire in the Walking catfish, Clarias batrachus
Source: Sci Rep. 2020 Dec 7;10:21394. doi: 10.1038/s41598-020-78347-6 (PMC7721727; doi:10.1038/s41598-020-78347-6)
Supplement: Supplementary file 27 — Supplementary Information 27. [file 41598_2020_78347_MOESM27_ESM.zip › T3/busted/datamonkey-table.csv]

Site index	Unconstrained likelihood	Constrained likelihood	Optimized Null Likelihood	Constrained Statistic	Optimized Null Statistic
1	-3.54	-3.54	-3.54	0	0
2	-4.13	-4.13	-4.13	0	0
3	-3.77	-3.77	-3.77	0	0
4	-3.9	-3.9	-3.9	0	0
5	-4.43	-4.43	-4.43	0	0
6	-10.01	-10.05	-10.02	0.09	0.03
7	-15.02	-14.98	-15.01	-0.08	-0.02
8	-19.61	-19.58	-19.62	-0.06	0.02
9	-25.41	-25.38	-25.39	-0.04	-0.02
10	-31.98	-32.01	-31.97	0.06	-0.02
11	-29.7	-29.96	-29.71	0.52	0.02
12	-13.05	-13.33	-13.09	0.56	0.08
13	-3.91	-3.91	-3.91	0	0
14	-4.06	-4.06	-4.06	0	0
15	-4.21	-4.21	-4.21	0	0
16	-9.32	-9.29	-9.32	-0.06	0
17	-18.46	-18.43	-18.46	-0.06	0
18	-17.2	-17.17	-17.21	-0.07	0.02
19	-13.46	-13.47	-13.46	0.02	0
20	-33.96	-35.01	-34.37	2.08	0.8
21	-13.35	-13.24	-13.35	-0.23	0
22	-70.44	-71.14	-70.44	1.4	0
23	-62.54	-62.87	-62.48	0.64	-0.13
24	-50.27	-50.3	-50.21	0.07	-0.1
25	-47.82	-47.84	-47.85	0.04	0.06
26	-4.54	-4.54	-4.54	0	0
27	-4.72	-4.72	-4.72	0	0
28	-42.21	-42.32	-42.27	0.22	0.13
29	-52.46	-52.59	-52.5	0.25	0.08
30	-25.75	-25.66	-25.73	-0.18	-0.03
31	-57.06	-57.06	-57.02	0	-0.09
32	-66.52	-66.88	-66.46	0.7	-0.14
33	-55.57	-57.04	-56.4	2.94	1.67
34	-13.69	-13.75	-13.69	0.12	0
35	-49.17	-49.46	-48.98	0.58	-0.38
36	-50.32	-50.44	-50.33	0.24	0.01
37	-52.05	-52.23	-52	0.36	-0.09
38	-63.07	-63.19	-63.06	0.24	-0.03
39	-38.98	-38.84	-39.01	-0.27	0.07
40	-61.31	-61.37	-61.21	0.12	-0.2
41	-55.05	-55.1	-55.02	0.1	-0.06
42	-49.9	-49.85	-49.91	-0.08	0.04
43	-44.14	-44.07	-44.2	-0.13	0.12
44	-35.93	-35.84	-35.99	-0.17	0.12
45	-21.38	-21.3	-21.41	-0.16	0.05
46	-47.76	-48.3	-47.82	1.09	0.12
47	-40.55	-40.83	-40.64	0.54	0.18
48	-37.1	-37	-37.08	-0.21	-0.05
49	-43.06	-43.53	-43.03	0.94	-0.07
50	-50.08	-50	-50.06	-0.15	-0.04
51	-55.88	-55.87	-55.87	-0.02	-0.01
52	-19.86	-20.05	-19.84	0.39	-0.03
53	-26.87	-27.11	-26.85	0.46	-0.05
54	-70.1	-70.11	-70.02	0.04	-0.16
55	-24.61	-24.58	-24.59	-0.05	-0.05
56	-35.81	-35.97	-35.77	0.32	-0.08
57	-49.86	-49.94	-49.6	0.17	-0.53
58	-48.71	-48.83	-48.74	0.24	0.06
59	-21.08	-20.97	-21.07	-0.23	-0.02
60	-88.04	-90.27	-88.67	4.46	1.26
61	-28.77	-28.65	-28.76	-0.22	-0.01
62	-42.89	-42.84	-42.85	-0.1	-0.09
63	-46.56	-46.75	-46.35	0.38	-0.43
64	-35.79	-35.78	-35.76	-0.02	-0.05
65	-44.39	-44.44	-44.38	0.09	-0.02
66	-29.05	-28.94	-29.07	-0.23	0.03
67	-9.53	-9.42	-9.53	-0.22	0
68	-17.57	-17.46	-17.57	-0.23	-0.01
69	-25.55	-25.44	-25.56	-0.23	0.01
70	-19.51	-19.39	-19.51	-0.22	0.01
71	-26.95	-26.92	-26.96	-0.05	0.03
72	-28.1	-28.02	-28.07	-0.16	-0.05
73	-24.4	-24.3	-24.4	-0.19	0.01
74	-56.33	-56.3	-56.28	-0.04	-0.1
75	-63.91	-63.96	-63.89	0.09	-0.04
76	-36.43	-36.88	-36.37	0.91	-0.12
77	-20.24	-20.14	-20.26	-0.21	0.04
78	-47.97	-48.39	-48.06	0.84	0.17
79	-37.02	-37.21	-36.93	0.37	-0.17
80	-27.53	-27.43	-27.55	-0.2	0.04
81	-21.67	-21.57	-21.69	-0.2	0.03
82	-46.71	-46.62	-46.74	-0.19	0.05
83	-21.97	-21.86	-22.01	-0.23	0.08
84	-28.75	-28.67	-28.75	-0.16	0.01
85	-34.1	-34.05	-34.08	-0.11	-0.05
86	-43.73	-44.5	-44.21	1.56	0.96
87	-18.51	-18.42	-18.46	-0.17	-0.09
88	-25.51	-25.4	-25.54	-0.22	0.07
89	-25.05	-25.04	-25.03	-0.01	-0.04
90	-21.79	-21.68	-21.82	-0.22	0.06
91	-13.42	-13.31	-13.43	-0.22	0.02
92	-13	-12.89	-12.95	-0.22	-0.1
93	-39.54	-39.43	-39.6	-0.22	0.12
94	-43.6	-43.5	-43.6	-0.18	0
95	-69.17	-70.42	-69.4	2.49	0.45
96	-43.9	-44.02	-43.79	0.24	-0.21
97	-38.52	-38.51	-38.51	-0.02	-0.02
98	-44.08	-44.45	-44.02	0.75	-0.12
99	-34.07	-33.98	-34.05	-0.18	-0.03
100	-60.28	-60.42	-60.34	0.28	0.11
101	-46.29	-46.18	-46.32	-0.22	0.05
102	-32.12	-32.03	-32.09	-0.18	-0.06
103	-71.23	-71.56	-71.09	0.66	-0.28
104	-53.92	-53.96	-53.87	0.07	-0.11
105	-12.25	-12.15	-12.24	-0.2	-0.01
106	-63.57	-63.56	-63.55	-0.02	-0.03
107	-36.63	-36.5	-36.61	-0.26	-0.05
108	-18.13	-18.03	-18.15	-0.2	0.05
109	-38.89	-38.95	-38.89	0.13	0.01
110	-30.53	-30.45	-30.52	-0.16	-0.02
111	-42.32	-42.32	-42.23	0.01	-0.18
112	-35.29	-35.32	-35.32	0.05	0.05
113	-40.27	-40.37	-40.3	0.2	0.06
114	-40.54	-40.4	-40.53	-0.28	-0.01
115	-24.69	-24.61	-24.65	-0.17	-0.09
116	-12.51	-12.41	-12.51	-0.21	0
117	-31.55	-31.77	-31.49	0.44	-0.12
118	-25.88	-25.81	-25.86	-0.13	-0.04
119	-40.48	-40.47	-40.47	-0.03	-0.01
120	-43.95	-44.06	-43.92	0.22	-0.06
121	-40.96	-40.92	-40.87	-0.09	-0.19
122	-37.31	-37.34	-37.17	0.05	-0.28
123	-73.14	-73.55	-73.29	0.81	0.29
124	-51.41	-51.73	-51.58	0.64	0.33
125	-31.92	-31.83	-31.92	-0.18	0
126	-14.47	-14.35	-14.49	-0.24	0.03
127	-30.7	-30.72	-30.68	0.04	-0.03
128	-42.51	-42.39	-42.6	-0.24	0.18
129	-36.69	-36.94	-36.68	0.5	-0.02
130	-40.84	-41.02	-40.79	0.36	-0.09
131	-47.41	-47.58	-47.36	0.33	-0.1
132	-11.54	-11.46	-11.53	-0.16	-0.02
133	-32.58	-32.48	-32.61	-0.2	0.07
134	-55.91	-55.93	-55.95	0.03	0.08
135	-28.09	-28	-28.11	-0.19	0.03
136	-44.28	-44.2	-44.27	-0.15	-0.01
137	-66.63	-66.93	-66.5	0.6	-0.26
138	-54.35	-54.29	-54.35	-0.12	0.01
139	-12.61	-12.5	-12.6	-0.21	-0.01
140	-20.74	-20.63	-20.76	-0.23	0.04
141	-36.65	-36.73	-36.67	0.16	0.03
142	-19.28	-19.18	-19.31	-0.2	0.06
143	-46.38	-46.8	-46.65	0.83	0.53
144	-63.64	-63.92	-63.74	0.57	0.2
145	-38.34	-38.49	-38.38	0.3	0.09
146	-48.07	-48.05	-47.98	-0.03	-0.18
147	-40.53	-40.52	-40.5	-0.02	-0.05
148	-38.46	-38.39	-38.4	-0.14	-0.12
149	-30.42	-30.51	-30.36	0.18	-0.12
150	-44.48	-44.45	-44.47	-0.06	-0.03
151	-21.31	-21.18	-21.33	-0.26	0.03
152	-32.73	-32.68	-32.64	-0.09	-0.18
153	-11.63	-11.51	-11.64	-0.23	0.02
154	-40.7	-40.84	-40.62	0.27	-0.16
155	-64.86	-65.02	-64.82	0.32	-0.07
156	-31.96	-31.87	-31.94	-0.19	-0.04
157	-52.81	-53.37	-53.12	1.12	0.62
158	-64.49	-64.73	-64.53	0.48	0.07
159	-27.56	-27.48	-27.6	-0.17	0.09
160	-41.28	-41.49	-41.38	0.41	0.19
161	-28.44	-28.67	-28.47	0.46	0.06
162	-38.2	-38.1	-38.2	-0.19	0.01
163	-47.92	-47.87	-47.92	-0.11	0
164	-17.35	-17.24	-17.38	-0.23	0.05
165	-40.82	-40.73	-40.85	-0.17	0.07
166	-30.78	-30.69	-30.81	-0.18	0.07
167	-26.42	-26.32	-26.45	-0.21	0.06
168	-35.5	-35.4	-35.41	-0.21	-0.19
169	-50.79	-50.75	-50.76	-0.08	-0.06
170	-12.11	-12	-12.11	-0.23	-0.01
171	-3.93	-3.93	-3.93	0	0
172	-4.57	-4.57	-4.57	0	0
173	-17.03	-17.02	-17.04	-0.03	0.02
174	-29.32	-29.2	-29.32	-0.22	0
175	-29.14	-29.03	-29.13	-0.22	-0.02
176	-11.96	-11.85	-11.99	-0.23	0.05
177	-36.98	-36.88	-37	-0.19	0.04
178	-60.34	-60.27	-60.42	-0.14	0.16
179	-38.99	-39.22	-38.97	0.47	-0.04
180	-28.15	-28.03	-28.13	-0.24	-0.04
181	-42.31	-42.38	-42.34	0.14	0.06
182	-27.06	-26.97	-27.07	-0.18	0.02
183	-53.98	-54.19	-54.06	0.43	0.17
184	-53.68	-53.84	-53.65	0.32	-0.07
185	-26.58	-26.48	-26.56	-0.21	-0.05
186	-23.01	-22.89	-23.01	-0.23	0.01
187	-30.98	-30.87	-31.01	-0.21	0.07
188	-18.98	-18.87	-18.99	-0.21	0.03
189	-69	-69.35	-68.86	0.68	-0.28
190	-18.02	-17.92	-18.06	-0.22	0.06
191	-33.75	-33.7	-33.69	-0.1	-0.12
192	-21.56	-21.48	-21.54	-0.16	-0.02
193	-72.21	-73.07	-72.49	1.73	0.56
194	-39.6	-39.54	-39.61	-0.14	0.02
195	-25.53	-25.42	-25.52	-0.22	-0.02
196	-38.63	-38.81	-38.61	0.34	-0.04
197	-28.3	-28.2	-28.33	-0.19	0.05
198	-40.43	-40.45	-40.32	0.04	-0.22
199	-39.57	-39.48	-39.59	-0.18	0.05
200	-34.06	-34.02	-34.06	-0.08	-0.01
201	-29.05	-28.94	-29.07	-0.22	0.03
202	-12.26	-12.16	-12.26	-0.2	0
203	-23.27	-23.18	-23.3	-0.18	0.06
204	-29.84	-29.73	-29.85	-0.22	0.02
205	-41.76	-41.64	-41.79	-0.25	0.04
206	-32.75	-32.66	-32.66	-0.19	-0.18
207	-23.42	-23.35	-23.38	-0.15	-0.08
208	-33.36	-33.33	-33.35	-0.05	-0.02
209	-31.67	-31.57	-31.67	-0.2	0.01
210	-50.05	-50.3	-50.02	0.51	-0.05
211	-35.01	-34.91	-35.03	-0.19	0.04
212	-43.47	-43.43	-43.47	-0.09	0
213	-49.97	-50.5	-50.01	1.05	0.09
214	-18.02	-17.9	-17.99	-0.23	-0.06
215	-44.93	-44.99	-44.82	0.13	-0.22
216	-28.89	-28.91	-28.91	0.05	0.06
217	-62.04	-62.15	-62.07	0.21	0.05
218	-56.22	-56.27	-56.25	0.1	0.06
219	-30.46	-30.44	-30.48	-0.05	0.03
220	-28.24	-28.13	-28.27	-0.22	0.07
221	-40.16	-40.05	-40.18	-0.22	0.04
222	-20.68	-20.55	-20.7	-0.26	0.05
223	-16.46	-16.35	-16.46	-0.22	0
224	-15.79	-15.68	-15.82	-0.23	0.05
225	-52.49	-52.4	-52.46	-0.19	-0.07
226	-20.33	-20.21	-20.25	-0.23	-0.15
227	-30.3	-30.19	-30.26	-0.21	-0.06
228	-53.39	-53.29	-53.38	-0.18	-0.02
229	-48.17	-48.18	-48.12	0.02	-0.09
230	-29.54	-29.42	-29.51	-0.22	-0.05
231	-38.97	-39.27	-38.98	0.61	0.02
232	-66.95	-67.1	-66.82	0.29	-0.25
233	-29.85	-29.75	-29.9	-0.19	0.1
234	-31.73	-32.01	-31.69	0.56	-0.07
235	-33.67	-33.73	-33.63	0.11	-0.09
236	-19.03	-18.94	-19.06	-0.2	0.05
237	-40.71	-40.69	-40.6	-0.03	-0.22
238	-30.1	-30.25	-30.03	0.3	-0.14
239	-33.02	-32.91	-33.02	-0.22	0.01
240	-8.25	-8.25	-8.25	0	0
241	-58.89	-59.05	-58.99	0.33	0.21
242	-33.31	-33.4	-33.27	0.19	-0.07
243	-52.35	-52.31	-52.36	-0.07	0.03
244	-38.13	-38.04	-38.18	-0.19	0.09
245	-24.71	-24.74	-24.59	0.05	-0.25
246	-26.9	-26.81	-26.76	-0.18	-0.28
247	-39.37	-39.29	-39.34	-0.15	-0.06
248	-25.32	-25.21	-25.31	-0.22	-0.02
249	-37	-37.14	-36.92	0.28	-0.16
250	-27.2	-27.07	-27.24	-0.27	0.07
251	-11.63	-11.51	-11.64	-0.23	0.02
252	-32.35	-32.42	-32.34	0.14	-0.01
253	-52.34	-52.4	-52.3	0.12	-0.09
254	-34.5	-34.4	-34.49	-0.2	-0.03
255	-17.53	-17.44	-17.53	-0.2	0
256	-45.68	-45.81	-45.67	0.26	-0.03
257	-53.28	-53.16	-53.37	-0.24	0.18
258	-45.16	-45.11	-45.18	-0.09	0.04
259	-55.1	-55.51	-54.98	0.82	-0.24
260	-38.22	-38.5	-38.2	0.56	-0.03
261	-21.14	-21.05	-21.15	-0.19	0.02
262	-33.59	-33.51	-33.51	-0.15	-0.16
263	-21.31	-21.2	-21.31	-0.21	0.01
264	-25.71	-25.59	-25.72	-0.24	0.02
265	-55.33	-55.46	-55.33	0.26	-0.01
266	-29.37	-29.27	-29.38	-0.2	0.03
267	-48.02	-48.07	-47.95	0.09	-0.15
268	-31.65	-31.6	-31.66	-0.1	0
269	-39.08	-38.96	-39.07	-0.23	-0.01
270	-60.18	-60.53	-60.01	0.7	-0.34
271	-65.86	-66.27	-65.87	0.82	0.02
272	-55.86	-55.8	-55.82	-0.11	-0.07
273	-38.18	-38.09	-38.2	-0.17	0.05
274	-57.98	-57.89	-57.92	-0.19	-0.11
275	-47.17	-47.21	-47.15	0.06	-0.04
276	-35.57	-35.47	-35.6	-0.2	0.06
277	-16.49	-16.38	-16.51	-0.23	0.04
278	-52.36	-52.37	-52.22	0.03	-0.27
279	-23.64	-23.56	-23.58	-0.16	-0.13
280	-26.9	-26.81	-26.9	-0.19	-0.01
281	-40.5	-40.4	-40.5	-0.21	-0.01
282	-48.78	-48.67	-48.8	-0.22	0.05
283	-26.11	-26	-26.11	-0.21	0
284	-45.2	-45.43	-45.36	0.46	0.33
285	-28.76	-28.78	-28.73	0.05	-0.05
286	-42.39	-42.7	-42.39	0.62	-0.01
287	-50.77	-51.3	-50.97	1.06	0.4
288	-36.38	-36.28	-36.37	-0.19	-0.02
289	-24.62	-24.74	-24.59	0.24	-0.07
290	-35.94	-35.88	-35.98	-0.12	0.06
291	-32.55	-32.44	-32.56	-0.22	0.01
292	-52.57	-52.56	-52.52	-0.01	-0.1
293	-38.05	-37.99	-38.02	-0.11	-0.05
294	-65.58	-68.07	-67.16	4.99	3.17
295	-31.1	-31.01	-31.1	-0.18	-0.01
296	-36.99	-36.89	-37	-0.21	0.02
297	-57.89	-57.84	-57.87	-0.11	-0.04
298	-33.68	-33.58	-33.69	-0.21	0.01
299	-67.74	-69.32	-68.56	3.16	1.65
300	-30	-30.07	-29.99	0.16	-0.02
301	-50.03	-49.95	-50	-0.17	-0.06
302	-19.69	-19.58	-19.71	-0.21	0.04
303	-22.9	-22.79	-22.88	-0.23	-0.03
304	-57.35	-57.35	-57.33	-0.01	-0.05
305	-27.52	-27.4	-27.43	-0.24	-0.17
306	-36.05	-35.95	-36.01	-0.19	-0.07
307	-40.47	-40.71	-40.48	0.48	0.03
308	-31.92	-31.81	-31.93	-0.21	0.03
309	-37.01	-37.08	-36.98	0.13	-0.07
310	-41.11	-41.01	-41.16	-0.21	0.11
311	-31.6	-31.51	-31.55	-0.18	-0.09
312	-36.92	-36.81	-36.93	-0.22	0.03
313	-47.43	-47.39	-47.43	-0.07	0
314	-30.7	-30.6	-30.68	-0.19	-0.04
315	-16.58	-16.46	-16.58	-0.22	0
316	-22.92	-22.82	-22.96	-0.2	0.08
317	-28.98	-29.37	-29.05	0.79	0.15
318	-68.58	-69.14	-68.75	1.11	0.33
319	-16.27	-16.16	-16.29	-0.22	0.03
320	-53.96	-53.98	-53.98	0.05	0.04
321	-24.23	-24.09	-24.26	-0.28	0.06
322	-73.43	-73.84	-73.45	0.83	0.03
323	-42.41	-42.28	-42.46	-0.24	0.11
324	-16.98	-16.88	-17.02	-0.22	0.08
325	-51.42	-51.44	-51.3	0.05	-0.23
326	-54.83	-54.85	-54.75	0.03	-0.17
327	-27.78	-27.66	-27.81	-0.23	0.08
328	-33.35	-33.26	-33.39	-0.17	0.07
329	-15	-14.89	-15.03	-0.22	0.06
330	-25.76	-25.66	-25.77	-0.2	0.02
331	-13.05	-12.94	-13.04	-0.22	0
332	-40.68	-40.62	-40.71	-0.12	0.07
333	-49.18	-49.35	-49.12	0.34	-0.12
334	-52.19	-52.27	-52.23	0.17	0.09
335	-17.61	-17.51	-17.62	-0.2	0.02
336	-29.96	-29.98	-29.94	0.04	-0.03
337	-55.53	-55.69	-55.52	0.33	-0.02
338	-36.43	-36.34	-36.49	-0.19	0.11
339	-45.66	-46.27	-45.82	1.23	0.33
340	-25.02	-24.92	-25.08	-0.19	0.12
341	-54.57	-54.5	-54.47	-0.14	-0.2
342	-62.07	-62.17	-62	0.19	-0.15
343	-16.52	-16.41	-16.52	-0.21	0.01
344	-35.61	-35.8	-35.61	0.4	0.01
345	-42.71	-42.74	-42.69	0.05	-0.05
346	-18.45	-18.34	-18.46	-0.22	0.02
347	-35.06	-34.95	-35.1	-0.22	0.08
348	-25.55	-25.46	-25.54	-0.18	-0.03
349	-17.9	-17.79	-17.93	-0.22	0.07
350	-40.25	-40.14	-40.24	-0.22	-0.02
351	-43.42	-43.26	-43.5	-0.31	0.16
352	-33.14	-33.03	-33.19	-0.22	0.1
353	-18.58	-18.47	-18.59	-0.22	0.02
354	-59.03	-59.26	-58.99	0.46	-0.08
355	-25.97	-25.86	-25.97	-0.22	0.02
356	-20.4	-20.3	-20.39	-0.2	0
357	-45.66	-45.61	-45.6	-0.1	-0.11
358	-39.07	-38.93	-39.06	-0.3	-0.03
359	-26.46	-26.37	-26.42	-0.18	-0.07
360	-30.08	-29.99	-30.06	-0.17	-0.02
361	-45	-44.95	-45.05	-0.09	0.1
362	-20.56	-20.46	-20.53	-0.2	-0.07
363	-42.93	-43.36	-43.05	0.86	0.24
364	-37.28	-37.19	-37.33	-0.17	0.1
365	-37.01	-37.06	-37.02	0.11	0.01
366	-61.14	-61.45	-61.2	0.63	0.13
367	-29.31	-29.19	-29.33	-0.23	0.05
368	-38.87	-38.78	-38.87	-0.18	0.01
369	-57.54	-57.74	-57.64	0.4	0.2
370	-28.56	-29.81	-29.21	2.5	1.29
371	-36.15	-36.3	-36.15	0.32	0
372	-28.25	-28.11	-28.24	-0.27	-0.02
373	-47.89	-47.79	-47.95	-0.2	0.12
374	-22.51	-22.4	-22.53	-0.21	0.05
375	-58.12	-58.19	-58.17	0.14	0.09
376	-53.24	-53.61	-53.33	0.75	0.18
377	-48.03	-47.92	-48.08	-0.23	0.09
378	-34.25	-34.17	-34.26	-0.17	0.03
379	-33.76	-33.64	-33.76	-0.22	0.01
380	-41.6	-41.58	-41.59	-0.04	-0.02
381	-20.79	-20.68	-20.76	-0.23	-0.07
382	-25.2	-25.1	-25.22	-0.21	0.03
383	-38.67	-38.55	-38.56	-0.23	-0.22
384	-21.12	-21.01	-21.08	-0.22	-0.07
385	-40.86	-40.85	-40.84	-0.01	-0.04
386	-34.6	-34.61	-34.59	0.01	-0.02
387	-25.1	-25.01	-25.14	-0.19	0.06
388	-51.57	-51.71	-51.59	0.27	0.05
389	-53.45	-53.7	-53.4	0.51	-0.1
390	-30.96	-30.87	-30.97	-0.17	0.02
391	-22.91	-22.79	-22.88	-0.23	-0.06
392	-41.14	-41.16	-41.06	0.05	-0.14
393	-33.39	-33.3	-33.36	-0.18	-0.06
394	-55.73	-55.86	-55.82	0.26	0.18
395	-22.74	-22.73	-22.71	-0.02	-0.05
396	-48.75	-48.68	-48.72	-0.14	-0.06
397	-68.19	-68.7	-68.3	1.04	0.22
398	-25.65	-25.55	-25.67	-0.21	0.03
399	-52.4	-52.31	-52.48	-0.18	0.15
400	-36.52	-36.57	-36.45	0.11	-0.12
401	-42.89	-42.78	-42.86	-0.22	-0.05
402	-46.09	-46.08	-46.02	-0.01	-0.13
403	-28.16	-28.05	-28.17	-0.21	0.02
404	-48.53	-48.43	-48.5	-0.2	-0.05
405	-47.57	-47.63	-47.55	0.12	-0.04
406	-50.03	-49.97	-50.05	-0.12	0.04
407	-49.43	-49.42	-49.33	-0.03	-0.2
408	-21.09	-20.98	-21.02	-0.23	-0.14
409	-34.27	-34.23	-34.35	-0.08	0.16
410	-28.97	-28.85	-28.98	-0.23	0.04
411	-25.37	-25.29	-25.38	-0.16	0.01
412	-45.58	-45.56	-45.56	-0.04	-0.05
413	-34.83	-34.9	-34.83	0.14	-0.01
414	-26.19	-26.09	-26.21	-0.2	0.05
415	-47.43	-47.41	-47.39	-0.04	-0.07
416	-33.23	-33.21	-33.16	-0.03	-0.14
417	-31.41	-31.31	-31.42	-0.2	0.02
418	-26.77	-26.64	-26.83	-0.26	0.11
419	-47.47	-47.45	-47.4	-0.03	-0.14
420	-30.58	-30.43	-30.62	-0.29	0.09
421	-16.89	-16.77	-16.88	-0.25	-0.02
422	-40.68	-40.6	-40.67	-0.16	-0.02
423	-28.76	-28.66	-28.8	-0.2	0.08
424	-10.12	-10.08	-10.12	-0.08	-0.01
425	-44.22	-44.44	-44.29	0.45	0.14
426	-51.75	-51.94	-51.82	0.39	0.14
427	-53.74	-53.96	-53.67	0.44	-0.14
428	-26.49	-26.41	-26.49	-0.16	0
429	-39.95	-39.99	-39.91	0.08	-0.08
430	-45.57	-45.81	-45.54	0.49	-0.06
431	-26.97	-26.86	-26.95	-0.22	-0.05
432	-40.26	-40.17	-40.17	-0.18	-0.18
433	-35.29	-35.19	-35.32	-0.21	0.04
434	-39.7	-39.65	-39.73	-0.1	0.07
435	-23.1	-23	-23.1	-0.2	0.01
436	-41.01	-41.27	-40.98	0.53	-0.05
437	-46.81	-46.69	-46.87	-0.23	0.12
438	-35.15	-35.04	-35.18	-0.21	0.06
439	-34.2	-34.09	-34.13	-0.22	-0.14
440	-44.61	-44.77	-44.44	0.32	-0.35
441	-59.91	-59.78	-59.92	-0.25	0.02
442	-38.38	-38.27	-38.35	-0.22	-0.07
443	-28.85	-28.75	-28.82	-0.2	-0.06
444	-25.85	-25.75	-25.87	-0.21	0.04
445	-9.89	-9.86	-9.89	-0.07	0
446	-41.97	-42.23	-42.05	0.52	0.16
447	-65.23	-65.33	-65.16	0.21	-0.13
448	-35.36	-35.26	-35.35	-0.2	-0.03
449	-22.28	-22.17	-22.3	-0.22	0.03
450	-30.35	-30.26	-30.3	-0.18	-0.1
451	-50.6	-50.79	-50.61	0.38	0.03
452	-59.58	-59.62	-59.58	0.08	0.01
453	-30.61	-30.53	-30.61	-0.17	0
454	-49.92	-49.81	-50.02	-0.21	0.2
455	-31.7	-31.61	-31.62	-0.18	-0.16
456	-67.34	-67.4	-67.36	0.12	0.03
457	-52.1	-52.24	-52.09	0.28	-0.02
458	-28.17	-28.14	-28.11	-0.05	-0.11
459	-50.26	-50.24	-50.28	-0.04	0.05
460	-26.06	-25.95	-26.08	-0.22	0.03
461	-31.37	-31.26	-31.36	-0.22	0
462	-46.31	-46.53	-46.27	0.43	-0.08
463	-19.17	-19.06	-19.19	-0.22	0.03
464	-34.4	-34.29	-34.42	-0.21	0.04
465	-54.14	-54.57	-54.22	0.87	0.17
466	-51.44	-51.35	-51.44	-0.18	0
467	-39.83	-39.76	-39.77	-0.15	-0.12
468	-21.15	-21.04	-21.17	-0.23	0.04
469	-21.68	-21.59	-21.71	-0.18	0.05
470	-48.66	-48.62	-48.7	-0.07	0.09
471	-57.56	-57.45	-57.65	-0.22	0.18
472	-22.11	-22.01	-22.12	-0.2	0.02
473	-39.44	-39.35	-39.44	-0.18	-0.01
474	-36.26	-36.17	-36.29	-0.19	0.05
475	-38.69	-38.65	-38.61	-0.08	-0.17
476	-69.51	-69.47	-69.42	-0.08	-0.18
477	-24.27	-24.15	-24.16	-0.24	-0.22
478	-49.51	-49.64	-49.55	0.26	0.08
479	-23.8	-23.7	-23.7	-0.2	-0.21
480	-55.71	-56.03	-55.64	0.64	-0.14
481	-18.85	-18.75	-18.85	-0.22	-0.01
482	-58.63	-59.05	-58.66	0.84	0.06
483	-29.11	-29.01	-29.11	-0.2	0
484	-47.57	-47.58	-47.58	0.02	0.03
485	-25.02	-24.91	-25.04	-0.22	0.04
486	-56.04	-56.12	-56.01	0.16	-0.06
487	-12.29	-12.18	-12.29	-0.21	0
488	-27.24	-27.13	-27.29	-0.22	0.1
489	-34.56	-34.5	-34.56	-0.12	-0.01
490	-21.11	-20.99	-21.14	-0.23	0.07
491	-43.37	-43.27	-43.28	-0.21	-0.19
492	-70.51	-70.74	-70.42	0.47	-0.19
493	-45.01	-45.02	-44.91	0.02	-0.19
494	-33.02	-33.12	-33.07	0.21	0.1
495	-48.58	-48.69	-48.59	0.21	0.02
496	-21.25	-21.13	-21.25	-0.23	0
497	-49.25	-49.14	-49.28	-0.21	0.07
498	-32.87	-32.95	-32.86	0.18	-0.01
499	-27.3	-27.24	-27.3	-0.13	-0.01
500	-50.44	-50.8	-50.38	0.73	-0.12
501	-50.68	-50.67	-50.71	-0.02	0.06
502	-15.15	-15.16	-15.04	0.02	-0.23
503	-56.89	-58.33	-57.4	2.89	1.03
504	-25.37	-25.26	-25.37	-0.21	-0.01
505	-49.47	-49.44	-49.47	-0.05	0
506	-28.73	-28.65	-28.73	-0.16	-0.01
507	-61.11	-61.78	-61.3	1.34	0.37
508	-34	-33.9	-33.94	-0.21	-0.13
509	-40.84	-40.92	-40.71	0.16	-0.26
510	-43.35	-43.55	-43.31	0.39	-0.08
511	-74.27	-74.18	-74.14	-0.16	-0.24
512	-39.01	-38.9	-38.98	-0.22	-0.06
513	-17.79	-17.68	-17.8	-0.22	0.02
514	-44.27	-44.18	-44.34	-0.18	0.14
515	-42.76	-42.72	-42.72	-0.09	-0.09
516	-20.1	-20	-20.13	-0.21	0.05
517	-27.14	-27.04	-27.17	-0.21	0.05
518	-54.75	-54.84	-54.75	0.18	0
519	-30.67	-30.57	-30.69	-0.21	0.03
520	-28.78	-28.67	-28.75	-0.21	-0.06
521	-41.3	-41.69	-41.39	0.78	0.17
522	-27.9	-27.81	-27.91	-0.17	0.03
523	-44.73	-44.68	-44.75	-0.09	0.04
524	-32.36	-32.27	-32.38	-0.19	0.02
525	-35.86	-35.74	-35.83	-0.23	-0.06
526	-33.27	-33.32	-33.26	0.11	-0.03
527	-45.4	-45.55	-45.42	0.29	0.02
528	-37.4	-37.52	-37.35	0.24	-0.1
529	-57.6	-57.87	-57.48	0.55	-0.24
530	-50.12	-50.32	-50.12	0.4	-0.01
531	-69.76	-70.6	-69.83	1.69	0.14
532	-40.53	-40.41	-40.44	-0.23	-0.19
533	-37.11	-37.19	-37.14	0.15	0.06
534	-9.09	-9.1	-9.1	0.01	0.01
535	-42.42	-42.64	-42.46	0.44	0.09
536	-59.37	-59.75	-59.42	0.75	0.1
537	-62.39	-62.49	-62.23	0.2	-0.32
538	-34.17	-34.05	-34.17	-0.24	0.01
539	-35.22	-35.11	-35.26	-0.21	0.08
540	-15.47	-15.37	-15.45	-0.2	-0.03
541	-38.5	-38.38	-38.45	-0.22	-0.1
542	-15.62	-15.51	-15.64	-0.22	0.04
543	-67.63	-68.01	-67.67	0.76	0.07
544	-31.08	-31.46	-31.14	0.78	0.14
545	-27.02	-26.92	-26.97	-0.19	-0.1
546	-55.51	-55.97	-55.51	0.93	0.01
547	-17.2	-17.09	-17.2	-0.22	0
548	-24.58	-24.71	-24.61	0.27	0.06
549	-36.53	-36.44	-36.59	-0.18	0.12
550	-60.26	-60.39	-60.21	0.27	-0.1
551	-21.67	-21.58	-21.68	-0.17	0.02
552	-13.96	-13.85	-13.99	-0.23	0.05
553	-10.49	-10.4	-10.48	-0.18	-0.01
554	-24.24	-24.12	-24.19	-0.24	-0.1
555	-19.04	-18.93	-19.05	-0.22	0.02
556	-19.16	-19.04	-19.1	-0.22	-0.11
557	-16.4	-16.28	-16.41	-0.22	0.03
558	-31.08	-30.97	-31.11	-0.21	0.07
559	-28.56	-28.45	-28.56	-0.23	0
560	-18.67	-18.56	-18.64	-0.21	-0.05
561	-20.95	-20.85	-20.96	-0.21	0.02
562	-36.85	-36.75	-36.8	-0.2	-0.09
563	-59.11	-59.24	-59.09	0.25	-0.04
564	-51.46	-51.53	-51.42	0.14	-0.08
565	-60.64	-60.86	-60.52	0.45	-0.23
566	-47.27	-47.36	-47.26	0.18	-0.02
567	-44.11	-44.3	-44.12	0.39	0.02
568	-34.61	-34.49	-34.62	-0.23	0.03
569	-25.14	-25.03	-25.15	-0.2	0.02
570	-61.53	-61.58	-61.54	0.09	0.01
571	-20.95	-21.02	-20.96	0.13	0.02
572	-32.99	-32.9	-33.01	-0.18	0.03
573	-26.25	-26.18	-26.18	-0.13	-0.13
574	-22.51	-22.41	-22.51	-0.2	0
575	-25.9	-25.83	-25.89	-0.16	-0.02
576	-19.81	-19.7	-19.82	-0.22	0.01
577	-40.06	-39.96	-40.1	-0.2	0.08
578	-16.31	-16.2	-16.31	-0.21	0.01
579	-9.31	-9.2	-9.3	-0.21	-0.01
580	-21.37	-21.25	-21.4	-0.23	0.07
581	-14.07	-13.96	-14.09	-0.22	0.03
582	-29.48	-29.39	-29.46	-0.18	-0.02
583	-27.09	-26.98	-27.1	-0.22	0.02
584	-27.57	-27.46	-27.52	-0.23	-0.11
585	-36.87	-36.79	-36.87	-0.17	0
586	-7.65	-7.54	-7.65	-0.22	0
587	-14.4	-14.29	-14.4	-0.22	0
588	-47	-46.99	-47.04	-0.02	0.09
589	-31.12	-31.01	-31.15	-0.22	0.06
590	-17.09	-16.98	-17.12	-0.23	0.06
591	-47.9	-48.04	-47.92	0.29	0.05
592	-20.22	-20.11	-20.11	-0.22	-0.21
593	-23.66	-23.55	-23.68	-0.22	0.03
594	-31.45	-31.34	-31.42	-0.22	-0.06
595	-20.48	-20.38	-20.47	-0.19	0
596	-33.11	-33.22	-33.11	0.22	0
597	-27.87	-27.76	-27.9	-0.22	0.05
598	-22.41	-22.3	-22.43	-0.21	0.04
599	-37.45	-37.43	-37.43	-0.04	-0.04
600	-51.8	-53.05	-52.72	2.5	1.83
601	-50.83	-51.17	-50.57	0.68	-0.53
602	-58.59	-58.77	-58.62	0.36	0.06
603	-49.23	-49.69	-48.95	0.92	-0.56
604	-22.36	-22.27	-22.42	-0.19	0.12
605	-68.6	-68.78	-68.49	0.35	-0.22
606	-54.48	-54.55	-54.48	0.14	0
607	-22.36	-22.26	-22.4	-0.19	0.08
608	-56.56	-56.77	-56.51	0.42	-0.09
609	-23.95	-23.84	-23.95	-0.23	0
610	-22.45	-22.33	-22.47	-0.23	0.05
611	-37.19	-37.38	-37.14	0.38	-0.11
612	-20.31	-20.2	-20.34	-0.22	0.06
613	-32.71	-32.6	-32.74	-0.23	0.05
614	-35.15	-35.06	-35.15	-0.17	0.01
615	-10.27	-10.16	-10.26	-0.21	-0.01
616	-16.06	-15.95	-16.06	-0.21	0
617	-18.71	-18.61	-18.72	-0.21	0.01
618	-24.15	-24.04	-24.19	-0.21	0.09
619	-79.54	-79.68	-79.41	0.28	-0.27
620	-62.09	-62.16	-62	0.12	-0.19
621	-22.66	-22.54	-22.69	-0.23	0.05
622	-35.75	-35.72	-35.74	-0.06	-0.02
623	-32.23	-32.3	-32.34	0.14	0.23
624	-30.48	-30.37	-30.44	-0.24	-0.09
625	-33.51	-33.38	-33.55	-0.25	0.08
626	-52.48	-52.62	-52.54	0.27	0.12
627	-52.89	-53.66	-53.15	1.54	0.53
628	-21.62	-21.51	-21.65	-0.2	0.06
629	-67.96	-68.26	-68.01	0.6	0.09
630	-40.8	-40.92	-40.72	0.25	-0.15
631	-31.55	-31.46	-31.56	-0.19	0.02
632	-22.03	-21.91	-21.94	-0.24	-0.17
633	-38.3	-38.19	-38.25	-0.22	-0.11
634	-69.74	-69.97	-69.69	0.46	-0.11
635	-60.42	-60.55	-60.39	0.25	-0.06
636	-17.07	-16.96	-17.03	-0.23	-0.09
637	-32.14	-32.09	-32.13	-0.1	-0.02
638	-42.21	-42.11	-42.18	-0.21	-0.07
639	-29.86	-29.72	-29.82	-0.27	-0.08
640	-52.36	-52.86	-52.28	1	-0.15
641	-43.29	-43.19	-43.34	-0.2	0.09
642	-39.79	-39.8	-39.74	0.03	-0.1
643	-39.79	-39.68	-39.76	-0.22	-0.05
644	-49.17	-49.05	-49.2	-0.23	0.07
645	-35.39	-35.27	-35.42	-0.24	0.05
646	-26.18	-26.07	-26.16	-0.23	-0.05
647	-36.17	-36.05	-36.24	-0.24	0.14
648	-22.12	-22	-22.13	-0.22	0.02
649	-23.65	-23.56	-23.69	-0.18	0.08
650	-72.22	-72.62	-72.06	0.78	-0.32
651	-28.92	-28.82	-28.93	-0.2	0.03
652	-25.42	-25.33	-25.45	-0.19	0.05
653	-49.04	-49.13	-49.03	0.17	-0.03
654	-51.53	-51.77	-51.39	0.48	-0.28
655	-31.71	-31.62	-31.78	-0.17	0.16
656	-53.31	-54.52	-54	2.42	1.37
657	-26.6	-26.55	-26.65	-0.11	0.1
658	-26.32	-26.22	-26.32	-0.22	0
659	-14.46	-14.35	-14.43	-0.22	-0.06
660	-25.9	-25.78	-25.84	-0.23	-0.11
661	-38.89	-38.8	-38.89	-0.19	0
662	-18.41	-18.36	-18.43	-0.11	0.03
663	-25.95	-25.84	-26	-0.22	0.1
664	-56.46	-56.45	-56.45	-0.01	-0.03
665	-25.48	-25.38	-25.46	-0.22	-0.06
666	-36.89	-36.79	-36.89	-0.21	-0.01
667	-55.76	-56	-55.8	0.47	0.08
668	-40.19	-40.25	-40.19	0.13	0
669	-27.53	-27.56	-27.4	0.05	-0.27
670	-16.43	-16.32	-16.46	-0.23	0.06
671	-56.04	-56.13	-56.02	0.19	-0.04
672	-32.35	-32.38	-32.24	0.05	-0.23
673	-54.08	-53.96	-54.01	-0.23	-0.14
674	-47.13	-47.44	-47.09	0.62	-0.06
675	-32.79	-33.18	-32.84	0.79	0.1
676	-14.14	-14.04	-14.15	-0.21	0.01
677	-12.89	-12.8	-12.89	-0.19	0.01
678	-41.03	-40.94	-41.05	-0.18	0.03
679	-46.21	-46.25	-46.12	0.07	-0.18
680	-32.24	-32.13	-32.22	-0.22	-0.04
681	-54.47	-54.58	-54.41	0.23	-0.12
682	-15.56	-15.45	-15.56	-0.23	-0.01
683	-37.61	-37.71	-37.61	0.2	0
684	-31.11	-31.22	-31.14	0.22	0.06
685	-18.1	-17.99	-18.1	-0.22	-0.01
686	-27.87	-27.76	-27.86	-0.22	-0.02
687	-22.7	-22.59	-22.73	-0.22	0.07
688	-17.64	-17.53	-17.66	-0.23	0.03
689	-10.25	-10.14	-10.25	-0.22	-0.01
690	-25.37	-25.25	-25.26	-0.23	-0.21
691	-21.56	-21.44	-21.54	-0.24	-0.06
692	-9.66	-9.56	-9.66	-0.21	0
693	-14.67	-14.56	-14.67	-0.22	0
694	-29.53	-29.64	-29.5	0.22	-0.07
695	-27.63	-27.55	-27.6	-0.17	-0.07
696	-7.65	-7.54	-7.65	-0.22	0
697	-29.83	-29.71	-29.79	-0.23	-0.08
698	-48.91	-49.01	-48.74	0.2	-0.34
699	-54.41	-54.3	-54.44	-0.23	0.05
700	-7.65	-7.54	-7.65	-0.22	0
701	-32.7	-32.6	-32.71	-0.19	0.02
702	-16.03	-15.92	-16.06	-0.23	0.06
703	-65.85	-65.91	-65.87	0.13	0.05
704	-16.81	-16.7	-16.82	-0.21	0.03
705	-28.3	-28.19	-28.3	-0.23	0
706	-40.55	-40.57	-40.5	0.04	-0.1
707	-54.13	-54.4	-54.21	0.55	0.17
708	-59.88	-59.81	-59.83	-0.14	-0.1
709	-29.26	-29.15	-29.26	-0.21	0.02
710	-28.14	-28.02	-28.15	-0.22	0.02
711	-53.01	-53.02	-52.94	0.03	-0.13
712	-55.06	-55.01	-55.03	-0.1	-0.06
713	-46.2	-46.38	-46.23	0.36	0.06
714	-46.59	-46.59	-46.55	-0.01	-0.07
715	-31.11	-31.18	-31	0.15	-0.21
716	-27.45	-27.33	-27.4	-0.24	-0.09
717	-67.39	-67.39	-67.3	0	-0.19
718	-17.27	-17.15	-17.22	-0.23	-0.1
719	-19.84	-19.73	-19.81	-0.22	-0.05
720	-23.68	-23.57	-23.74	-0.23	0.12
721	-26.39	-26.28	-26.42	-0.21	0.06
722	-52.57	-52.77	-52.38	0.38	-0.38
723	-44.22	-44.3	-44.2	0.16	-0.04
724	-12.37	-12.27	-12.36	-0.2	-0.02
725	-36.23	-36.1	-36.15	-0.26	-0.15
726	-23.14	-23.03	-23.06	-0.22	-0.15
727	-41	-41.12	-40.95	0.23	-0.1
728	-33.14	-33.02	-33.01	-0.24	-0.26
729	-37.38	-37.27	-37.35	-0.21	-0.04
730	-30.53	-30.43	-30.53	-0.19	0.01
731	-42.34	-42.48	-42.46	0.27	0.23
732	-19.59	-19.48	-19.62	-0.22	0.05
733	-20.27	-20.14	-20.28	-0.27	0.03
734	-55.86	-56.35	-55.84	0.98	-0.03
735	-35.62	-35.74	-35.57	0.25	-0.1
736	-25.41	-25.3	-25.42	-0.21	0.02
737	-15.41	-15.3	-15.43	-0.23	0.03
738	-22.08	-22.01	-22.12	-0.14	0.07
739	-21.86	-21.74	-21.77	-0.23	-0.18
740	-24.4	-24.31	-24.4	-0.18	-0.01
741	-29.08	-29.04	-28.98	-0.08	-0.21
742	-22.6	-22.48	-22.54	-0.23	-0.11
743	-19.92	-19.81	-19.94	-0.23	0.05
744	-24.16	-24.06	-24.15	-0.21	-0.04
745	-33.37	-33.25	-33.36	-0.24	-0.01
746	-40.2	-40.34	-40.15	0.28	-0.1
747	-16.09	-15.98	-16.11	-0.22	0.03
748	-41.34	-41.55	-41.31	0.42	-0.07
749	-43.87	-43.83	-43.89	-0.08	0.04
750	-36.85	-37.02	-36.9	0.34	0.1
751	-19.79	-19.67	-19.81	-0.22	0.05
752	-37.2	-37.09	-37.2	-0.23	-0.01
753	-50.84	-50.86	-50.74	0.05	-0.2
754	-36.34	-36.25	-36.33	-0.19	-0.03
755	-56.4	-56.57	-56.32	0.33	-0.15
756	-41.61	-41.65	-41.67	0.08	0.12
757	-37.94	-37.85	-38	-0.19	0.12
758	-52.2	-52.24	-52.05	0.07	-0.29
759	-55.36	-55.27	-55.4	-0.18	0.06
760	-48.55	-48.45	-48.59	-0.19	0.09
761	-39.45	-39.34	-39.4	-0.23	-0.11
762	-25.65	-25.53	-25.68	-0.24	0.05
763	-42.37	-42.28	-42.41	-0.17	0.08
764	-45.1	-45.14	-45.11	0.08	0.01
765	-26.05	-25.91	-26.06	-0.26	0.04
766	-22.38	-22.33	-22.4	-0.11	0.04
767	-41.02	-40.91	-40.99	-0.23	-0.08
768	-19.63	-19.52	-19.68	-0.23	0.1
769	-7.65	-7.54	-7.65	-0.22	0
770	-19.07	-18.96	-19.09	-0.22	0.03
771	-30.59	-30.48	-30.51	-0.21	-0.17
772	-34.37	-34.26	-34.39	-0.21	0.04
773	-13.22	-13.11	-13.16	-0.22	-0.13
774	-25.44	-25.48	-25.33	0.08	-0.23
775	-12.64	-12.53	-12.64	-0.22	-0.01
776	-31.54	-31.53	-31.52	-0.01	-0.03
777	-22.46	-22.33	-22.55	-0.27	0.16
778	-46	-46.11	-45.99	0.24	-0.02
779	-28.74	-28.63	-28.74	-0.24	-0.01
780	-21.69	-21.58	-21.73	-0.22	0.08
781	-25.19	-25.07	-25.21	-0.23	0.04
782	-26.33	-26.21	-26.37	-0.24	0.08
783	-42.84	-42.75	-42.89	-0.18	0.11
784	-27.25	-27.15	-27.29	-0.21	0.07
785	-34.23	-34.1	-34.14	-0.25	-0.16
786	-24.44	-24.34	-24.41	-0.22	-0.07
787	-26.28	-26.2	-26.17	-0.18	-0.22
788	-41.77	-41.89	-41.8	0.25	0.06
789	-64.2	-65.22	-64.34	2.04	0.27
790	-48.83	-49.04	-48.89	0.42	0.12
791	-44.23	-44.08	-44.3	-0.3	0.15
792	-33.55	-33.57	-33.52	0.03	-0.07
793	-27.42	-27.45	-27.43	0.06	0.02
794	-25.13	-25.28	-25.17	0.3	0.09
795	-30.2	-30.05	-30.21	-0.28	0.03
796	-33.04	-32.93	-33.13	-0.23	0.17
797	-41.18	-41.08	-41.07	-0.19	-0.21
798	-32.14	-32.05	-32.18	-0.17	0.08
799	-56.35	-56.53	-56.3	0.38	-0.1
800	-32.81	-32.7	-32.83	-0.21	0.03
801	-26.26	-26.16	-26.22	-0.19	-0.08
802	-27.34	-27.22	-27.27	-0.25	-0.15
803	-28.18	-28.07	-28.22	-0.22	0.07
804	-31.05	-31.34	-31.06	0.58	0.01
805	-20.49	-20.35	-20.52	-0.27	0.07
806	-28.56	-28.46	-28.59	-0.2	0.06
807	-51.64	-52.76	-52.23	2.24	1.18
808	-42.72	-42.81	-42.69	0.18	-0.06
809	-51.91	-51.98	-51.91	0.14	0
810	-21.35	-21.24	-21.33	-0.23	-0.05
811	-59.33	-59.62	-59.21	0.59	-0.23
812	-57.95	-57.97	-57.97	0.05	0.06
813	-7.65	-7.54	-7.65	-0.22	0
814	-15.22	-15.12	-15.22	-0.19	0
815	-26.14	-26.02	-26.07	-0.23	-0.12
816	-32.01	-31.91	-31.96	-0.2	-0.1
817	-32.82	-32.92	-32.79	0.19	-0.06
818	-33.6	-33.8	-33.63	0.41	0.06
819	-45.49	-45.57	-45.5	0.15	0.02
820	-32.1	-31.99	-32.12	-0.22	0.04
821	-35.99	-35.9	-36.04	-0.18	0.09
822	-20.09	-19.98	-20.11	-0.23	0.04
823	-34.54	-34.45	-34.54	-0.19	-0.01
824	-20.69	-20.66	-20.69	-0.06	0.01
825	-42.88	-43.02	-42.9	0.26	0.04
826	-72.39	-72.74	-72.27	0.7	-0.24
827	-36.69	-36.62	-36.72	-0.14	0.07
828	-64.36	-64.47	-64.27	0.22	-0.18
829	-11.07	-10.96	-11.08	-0.22	0.02
830	-39.04	-38.9	-39.08	-0.28	0.07
831	-41.6	-41.54	-41.66	-0.13	0.11
832	-41.09	-41.02	-41.1	-0.15	0.01
833	-32.75	-32.64	-32.7	-0.23	-0.11
834	-25.93	-25.83	-25.95	-0.2	0.04
835	-12.98	-12.87	-12.98	-0.21	-0.01
836	-61.81	-63.44	-62.65	3.24	1.67
837	-41.09	-41.2	-41.14	0.21	0.09
838	-37.08	-36.99	-37.11	-0.18	0.06
839	-28.84	-28.72	-28.81	-0.23	-0.06
840	-59.61	-60.07	-59.7	0.92	0.18
841	-45.24	-45.13	-45.3	-0.21	0.12
842	-67.06	-67.32	-66.95	0.53	-0.21
843	-35	-34.9	-34.98	-0.2	-0.04
844	-39.63	-39.84	-39.58	0.43	-0.1
845	-40.1	-40.01	-40.09	-0.18	-0.01
846	-24.12	-24.02	-24.12	-0.2	0
847	-34.05	-34.2	-34.1	0.3	0.1
848	-41.99	-41.94	-41.98	-0.1	-0.03
849	-15.91	-15.8	-15.95	-0.22	0.07
850	-19.59	-19.49	-19.57	-0.2	-0.03
851	-38.01	-37.89	-37.98	-0.23	-0.05
852	-63.58	-63.72	-63.54	0.26	-0.09
853	-26.43	-26.33	-26.43	-0.2	0
854	-35.66	-35.55	-35.57	-0.23	-0.18
855	-24.57	-24.46	-24.55	-0.22	-0.03
856	-36.58	-36.47	-36.6	-0.21	0.05
857	-45.03	-45.06	-45.09	0.05	0.11
858	-15.43	-15.33	-15.43	-0.21	-0.01
859	-30.58	-30.48	-30.62	-0.21	0.07
860	-34.31	-34.2	-34.28	-0.21	-0.05
861	-26.71	-26.6	-26.75	-0.22	0.07
862	-13.21	-13.1	-13.23	-0.23	0.05
863	-58.6	-58.91	-58.61	0.63	0.02
864	-22.69	-22.59	-22.7	-0.19	0.02
865	-28.11	-28.01	-28.07	-0.21	-0.07
866	-58.67	-58.55	-58.68	-0.24	0.02
867	-15.43	-15.32	-15.47	-0.22	0.08
868	-35.54	-35.41	-35.52	-0.26	-0.03
869	-23.03	-23.25	-23.05	0.44	0.05
870	-13.63	-13.52	-13.63	-0.22	-0.01
871	-31.07	-30.96	-31.1	-0.22	0.06
872	-40.16	-40.12	-40.13	-0.09	-0.07
873	-16.78	-16.67	-16.74	-0.23	-0.09
874	-31.85	-31.79	-31.83	-0.1	-0.04
875	-30.81	-30.7	-30.77	-0.22	-0.07
876	-26.93	-26.82	-26.89	-0.23	-0.08
877	-42.3	-42.21	-42.27	-0.19	-0.07
878	-29.64	-29.53	-29.59	-0.24	-0.11
879	-31.14	-31.04	-31.16	-0.19	0.05
880	-28.24	-28.19	-28.25	-0.11	0.01
881	-25.72	-25.87	-25.71	0.3	-0.02
882	-22.16	-22.05	-22.16	-0.21	0.01
883	-26.15	-26.02	-26.19	-0.25	0.09
884	-15.32	-15.21	-15.36	-0.23	0.06
885	-40.17	-40.27	-40.15	0.21	-0.03
886	-25.92	-25.79	-25.92	-0.27	-0.01
887	-25.72	-25.61	-25.73	-0.23	0.02
888	-12.4	-12.3	-12.41	-0.22	0.01
889	-34.08	-33.96	-34.04	-0.24	-0.09
890	-18.65	-18.59	-18.6	-0.12	-0.1
891	-31.89	-31.77	-31.95	-0.25	0.12
892	-15.77	-15.69	-15.76	-0.16	-0.02
893	-26.82	-26.7	-26.83	-0.24	0.02
894	-21.97	-21.86	-21.97	-0.22	-0.01
895	-26.5	-26.41	-26.49	-0.17	-0.01
896	-29.19	-29.27	-29.06	0.17	-0.25
897	-20.88	-20.76	-20.78	-0.24	-0.2
898	-36.81	-36.7	-36.77	-0.23	-0.08
899	-33.65	-33.68	-33.67	0.06	0.04
900	-11.02	-10.91	-11.03	-0.23	0.02
901	-12.58	-12.48	-12.57	-0.2	-0.02
902	-32.57	-32.59	-32.52	0.05	-0.09
903	-36.36	-36.27	-36.42	-0.19	0.11
904	-34.19	-34.14	-34.16	-0.09	-0.06
905	-50.38	-50.4	-50.38	0.03	-0.01
906	-32.95	-32.85	-32.97	-0.2	0.05
907	-23.95	-23.85	-23.95	-0.21	0
908	-42.73	-42.89	-42.72	0.32	-0.01
909	-25.83	-25.73	-25.85	-0.2	0.04
910	-24.93	-24.83	-24.94	-0.22	0.01
911	-25.62	-25.55	-25.64	-0.12	0.05
912	-15.39	-15.29	-15.39	-0.21	0.01
913	-7.51	-7.39	-7.51	-0.23	0.01
914	-29.06	-28.96	-29.13	-0.19	0.14
915	-32.04	-32	-31.98	-0.09	-0.12
916	-60.02	-60.1	-59.94	0.17	-0.16
917	-70.34	-71.18	-70.44	1.67	0.18
918	-20.76	-20.64	-20.78	-0.23	0.05
919	-43.53	-43.56	-43.49	0.06	-0.08
920	-35.08	-35.01	-35.04	-0.13	-0.08
921	-49.01	-49.29	-48.99	0.54	-0.04
922	-7.58	-7.47	-7.58	-0.22	0
923	-13.1	-13.24	-13.1	0.29	0
924	-26.15	-26.13	-26.18	-0.03	0.08
925	-46.09	-46.3	-46.07	0.41	-0.05
926	-43.4	-43.28	-43.43	-0.25	0.05
927	-36.6	-36.56	-36.57	-0.08	-0.05
928	-16.27	-16.16	-16.27	-0.23	0
929	-23.64	-23.52	-23.61	-0.23	-0.07
930	-32.85	-32.75	-32.88	-0.2	0.06
931	-47.73	-47.62	-47.76	-0.21	0.07
932	-8.32	-8.23	-8.31	-0.18	-0.01
933	-35.37	-35.33	-35.33	-0.1	-0.09
934	-43.56	-43.88	-43.61	0.65	0.1
935	-20.78	-20.7	-20.72	-0.17	-0.13
936	-22.73	-22.62	-22.76	-0.22	0.07
937	-26.24	-26.15	-26.2	-0.17	-0.08
938	-37.29	-37.23	-37.31	-0.12	0.05
939	-23.81	-23.91	-23.73	0.21	-0.17
940	-32.66	-32.6	-32.64	-0.12	-0.05
941	-43.55	-43.84	-43.5	0.59	-0.1
942	-35.06	-34.99	-35	-0.14	-0.11
943	-37.32	-37.4	-37.3	0.15	-0.03
944	-34.1	-34.13	-34.06	0.05	-0.07
945	-18.02	-17.99	-18.02	-0.05	0
946	-34.7	-34.68	-34.64	-0.04	-0.12
947	-50.1	-50.18	-50.11	0.17	0.03
948	-50.32	-50.65	-50.19	0.68	-0.26
949	-14.45	-14.51	-14.42	0.12	-0.06
950	-3.93	-3.93	-3.93	0	0
951	-4.43	-4.43	-4.43	0	0
952	-4.23	-4.23	-4.23	0	0
953	-3.5	-3.5	-3.5	0	0
954	-4.42	-4.42	-4.42	0	0
955	-4.72	-4.72	-4.72	0	0
956	-4.24	-4.24	-4.24	0	0
957	-4.43	-4.43	-4.43	0	0
958	-32.33	-32.3	-32.32	-0.06	-0.02
