# Supplementary material for: Variation in selection constraints on teleost TLRs with emphasis on their repertoire in the Walking catfish, Clarias batrachus
Source: Sci Rep. 2020 Dec 7;10:21394. doi: 10.1038/s41598-020-78347-6 (PMC7721727; doi:10.1038/s41598-020-78347-6)
Supplement: Supplementary file 27 — Supplementary Information 27. [file 41598_2020_78347_MOESM27_ESM.zip › T3/busted/tree.new]

(((ECTLR3_2874_BP:0.03204113192713186,PFTLR3_2874_BP:0.02750798662355216):0.007415321436700522,MMTLR3_2874_BP:0.03235423453332677):0.001862371284087026,((((LCTLR3_2874_BP:0.02732239014368324,(SDTLR3_2874_BP:0.0191689488730682,TOTLR3_2874_BP:0.02031595408902827):0.01008872265436478):0.0009506273941127264,SMTLR3_2874_BP:0.05049096341205331):0.008983448550916063,((SATLR3_2874_BP:0.042354673927649,(TRTLR3_2874_BP:0.0821538506326942,(((SSTLR3_2874_BP:0.005846896011899336,OMTLR3_2874_BP:0.004491053408563793):0.09361696719372468,((((PHTLR3_2874_BP:0.01028494141198094,IPTLR3_2874_BP:0.01692560362917028):0.005470761329122511,TFTLR3_2874_BP:0.03332059715823048):0.004293406120422659,CBTLR3_2874_BP:0.0338450995533231):0.1268995796325066,((CCATLR3_2874_BP:0.02693776082771624,((MATLR3_2874_BP:0.007641944433382993,CITLR3_2874_BP:0.001683183997001805):0.007198126408687313,CCTLR3_2874_BP:0.004249462376651175):0.01060196452030128):0.01504017370633343,DRTLR3_2874_BP:0.03761640428837101):0.1122738601771943):0.1361708190942879):0.03723135336350298,GMTLR3_2874_BP:0.1188897588574488):0.05704725796112356):0.02036577120312568):0.01039710581128333,ONTLR3_2874_BP:0.05948940411445381):0.005626240713659075):0.000227320763246184,ATTLR3_2874_BP:0.05064515450319654):0.00286299183109937,LMTLR3_2874_BP:0.02181065130310038):0
