# Supplementary material for: Variation in selection constraints on teleost TLRs with emphasis on their repertoire in the Walking catfish, Clarias batrachus
Source: Sci Rep. 2020 Dec 7;10:21394. doi: 10.1038/s41598-020-78347-6 (PMC7721727; doi:10.1038/s41598-020-78347-6)
Supplement: Supplementary file 27 — Supplementary Information 27. [file 41598_2020_78347_MOESM27_ESM.zip › T3/fubar/datamonkey-table.csv]

Site	Partition	&alpha;	&beta;	&beta;-&alpha;	Prob[&alpha;>&beta;]	Prob[&alpha;<&beta;]	BayesFactor[&alpha;<&beta;]
1	1	2.534	1.508	-1.026	0.753	0.168	1.000
2	1	2.534	1.508	-1.026	0.753	0.168	1.000
3	1	2.534	1.508	-1.026	0.753	0.168	1.000
4	1	2.534	1.508	-1.026	0.753	0.168	1.000
5	1	2.534	1.508	-1.026	0.753	0.168	1.000
6	1	4.005	10.503	6.498	0.365	0.503	5.012
7	1	6.653	0.785	-5.868	0.844	0.076	0.407
8	1	3.756	0.963	-2.792	0.787	0.083	0.447
9	1	1.982	1.203	-0.779	0.587	0.190	1.161
10	1	1.157	5.637	4.481	0.124	0.746	14.587
11	1	1.628	1.935	0.308	0.346	0.409	3.435
12	1	2.225	1.311	-0.914	0.547	0.280	1.925
13	1	2.534	1.508	-1.026	0.753	0.168	1.000
14	1	2.534	1.508	-1.026	0.753	0.168	1.000
15	1	2.534	1.508	-1.026	0.753	0.168	1.000
16	1	2.028	0.676	-1.353	0.724	0.184	1.120
17	1	0.897	1.130	0.233	0.296	0.516	5.296
18	1	2.443	0.853	-1.590	0.840	0.054	0.283
19	1	1.026	0.776	-0.250	0.508	0.357	2.752
20	1	3.191	1.302	-1.889	0.778	0.071	0.380
21	1	2.177	0.177	-2.000	0.954	0.033	0.170
22	1	3.358	1.781	-1.577	0.664	0.072	0.384
23	1	1.706	1.900	0.193	0.316	0.394	3.229
24	1	1.928	1.152	-0.777	0.590	0.094	0.515
25	1	2.132	1.060	-1.072	0.752	0.048	0.249
26	1	2.534	1.508	-1.026	0.753	0.168	1.000
27	1	2.534	1.508	-1.026	0.753	0.168	1.000
28	1	1.146	1.077	-0.069	0.341	0.335	2.501
29	1	1.866	1.693	-0.173	0.402	0.272	1.856
30	1	0.658	0.539	-0.119	0.545	0.378	3.007
31	1	3.551	0.954	-2.597	0.992	0.000	0.002
32	1	2.741	1.332	-1.409	0.872	0.015	0.073
33	1	1.433	1.400	-0.033	0.314	0.305	2.174
34	1	1.387	0.798	-0.589	0.651	0.198	1.223
35	1	2.638	1.073	-1.566	0.914	0.011	0.053
36	1	0.812	1.224	0.412	0.127	0.614	7.883
37	1	0.886	1.698	0.812	0.093	0.638	8.758
38	1	2.365	1.694	-0.671	0.601	0.175	1.051
39	1	3.819	0.664	-3.155	0.983	0.004	0.018
40	1	2.941	1.461	-1.480	0.763	0.050	0.263
41	1	1.192	1.547	0.355	0.180	0.449	4.045
42	1	1.788	1.267	-0.521	0.480	0.227	1.455
43	1	2.510	1.082	-1.428	0.871	0.020	0.101
44	1	2.244	0.833	-1.412	0.887	0.026	0.131
45	1	2.028	0.349	-1.679	0.971	0.013	0.064
46	1	0.503	3.489	2.986	0.003	0.979	230.418
47	1	1.552	0.971	-0.581	0.581	0.197	1.220
48	1	3.567	0.621	-2.946	0.991	0.002	0.008
49	1	1.091	1.371	0.281	0.209	0.453	4.102
50	1	2.206	1.089	-1.117	0.760	0.044	0.229
51	1	1.846	1.114	-0.732	0.593	0.098	0.539
52	1	1.324	1.332	0.008	0.384	0.359	2.782
53	1	2.451	1.261	-1.191	0.714	0.104	0.578
54	1	2.395	1.744	-0.651	0.563	0.166	0.989
55	1	0.643	0.617	-0.026	0.434	0.494	4.843
56	1	2.163	0.664	-1.500	0.922	0.027	0.136
57	1	2.648	0.781	-1.867	0.965	0.005	0.024
58	1	2.120	0.909	-1.211	0.833	0.037	0.190
59	1	2.370	0.056	-2.314	1.000	0.000	0.000
60	1	3.803	4.603	0.800	0.113	0.355	2.734
61	1	1.201	0.380	-0.820	0.930	0.044	0.227
62	1	1.972	1.025	-0.947	0.715	0.068	0.362
63	1	2.803	1.048	-1.756	0.911	0.013	0.067
64	1	0.475	0.782	0.307	0.206	0.723	12.972
65	1	1.967	0.992	-0.976	0.738	0.066	0.352
66	1	1.845	0.048	-1.796	1.000	0.000	0.000
67	1	0.764	0.051	-0.714	0.889	0.052	0.274
68	1	1.741	0.046	-1.695	1.000	0.000	0.001
69	1	1.471	0.273	-1.198	0.972	0.018	0.089
70	1	1.034	0.327	-0.707	0.882	0.086	0.465
71	1	1.978	0.388	-1.590	0.965	0.019	0.094
72	1	1.333	0.526	-0.807	0.870	0.084	0.454
73	1	1.346	0.073	-1.273	0.997	0.002	0.009
74	1	2.591	1.155	-1.436	0.855	0.024	0.121
75	1	1.999	1.203	-0.795	0.589	0.085	0.460
76	1	1.008	0.711	-0.296	0.633	0.234	1.516
77	1	1.167	0.046	-1.121	0.998	0.001	0.006
78	1	1.539	0.885	-0.655	0.693	0.098	0.536
79	1	1.485	0.636	-0.848	0.823	0.105	0.579
80	1	1.894	0.079	-1.815	0.999	0.000	0.001
81	1	1.183	0.046	-1.137	0.998	0.001	0.006
82	1	1.242	1.079	-0.162	0.351	0.313	2.256
83	1	1.391	0.447	-0.944	0.912	0.057	0.299
84	1	1.066	0.508	-0.558	0.820	0.123	0.696
85	1	1.158	0.467	-0.691	0.894	0.066	0.352
86	1	1.117	0.949	-0.168	0.427	0.308	2.205
87	1	0.837	0.118	-0.719	0.946	0.037	0.188
88	1	3.409	0.067	-3.342	1.000	0.000	0.000
89	1	1.951	0.320	-1.632	0.983	0.009	0.047
90	1	1.393	0.046	-1.347	0.999	0.000	0.001
91	1	1.406	0.046	-1.360	0.998	0.001	0.005
92	1	1.179	0.049	-1.130	0.991	0.005	0.024
93	1	2.761	0.309	-2.452	0.999	0.000	0.001
94	1	3.335	0.125	-3.210	1.000	0.000	0.000
95	1	1.553	2.827	1.274	0.081	0.652	9.279
96	1	0.861	0.957	0.096	0.281	0.498	4.910
97	1	1.928	0.591	-1.336	0.923	0.024	0.121
98	1	1.039	1.078	0.039	0.267	0.415	3.512
99	1	1.976	0.547	-1.429	0.940	0.024	0.120
100	1	2.393	1.186	-1.206	0.788	0.033	0.168
101	1	2.821	0.658	-2.163	0.992	0.001	0.004
102	1	1.416	0.086	-1.330	0.997	0.001	0.007
103	1	1.548	1.959	0.412	0.259	0.462	4.255
104	1	2.028	1.051	-0.977	0.716	0.055	0.287
105	1	1.138	0.068	-1.070	0.984	0.010	0.048
106	1	3.827	1.019	-2.808	0.991	0.000	0.002
107	1	2.275	0.417	-1.858	0.985	0.006	0.028
108	1	1.115	0.072	-1.043	0.993	0.004	0.022
109	1	1.262	0.816	-0.446	0.651	0.162	0.957
110	1	0.943	0.692	-0.251	0.583	0.316	2.286
111	1	2.709	0.573	-2.135	0.988	0.001	0.007
112	1	4.119	0.398	-3.721	0.999	0.000	0.001
113	1	1.130	0.728	-0.402	0.692	0.170	1.018
114	1	2.193	0.625	-1.568	0.933	0.028	0.142
115	1	0.596	0.656	0.060	0.373	0.551	6.089
116	1	1.134	0.049	-1.085	0.990	0.005	0.026
117	1	1.338	0.524	-0.814	0.872	0.083	0.446
118	1	1.334	0.434	-0.900	0.923	0.042	0.218
119	1	1.218	0.781	-0.437	0.658	0.181	1.093
120	1	0.936	1.139	0.203	0.204	0.510	5.152
121	1	0.716	0.962	0.246	0.208	0.619	8.046
122	1	1.899	0.690	-1.209	0.882	0.049	0.256
123	1	1.019	2.625	1.606	0.048	0.832	24.577
124	1	2.014	0.985	-1.029	0.767	0.051	0.264
125	1	1.472	0.329	-1.143	0.967	0.015	0.076
126	1	1.463	0.043	-1.420	0.999	0.001	0.003
127	1	1.185	0.727	-0.458	0.661	0.213	1.343
128	1	2.925	0.303	-2.622	1.000	0.000	0.000
129	1	1.028	0.562	-0.466	0.799	0.115	0.647
130	1	2.785	0.432	-2.354	0.998	0.000	0.002
131	1	1.130	1.057	-0.074	0.335	0.301	2.132
132	1	0.203	0.143	-0.061	0.476	0.347	2.636
133	1	2.042	0.707	-1.336	0.890	0.036	0.187
134	1	2.539	1.024	-1.516	0.909	0.010	0.052
135	1	1.246	0.317	-0.929	0.965	0.018	0.091
136	1	1.719	0.827	-0.892	0.771	0.089	0.486
137	1	2.466	1.353	-1.113	0.728	0.073	0.391
138	1	2.135	1.161	-0.974	0.681	0.067	0.355
139	1	0.622	0.222	-0.399	0.706	0.230	1.480
140	1	2.529	0.068	-2.461	1.000	0.000	0.000
141	1	1.429	0.610	-0.818	0.853	0.077	0.412
142	1	1.194	0.054	-1.140	0.997	0.002	0.008
143	1	1.702	1.066	-0.635	0.563	0.156	0.920
144	1	1.871	1.438	-0.433	0.480	0.192	1.175
145	1	1.294	0.673	-0.621	0.776	0.099	0.543
146	1	2.367	0.985	-1.383	0.829	0.041	0.210
147	1	0.986	0.914	-0.072	0.378	0.435	3.822
148	1	1.394	0.894	-0.500	0.605	0.183	1.109
149	1	2.434	0.280	-2.155	0.996	0.002	0.008
150	1	0.764	0.982	0.218	0.225	0.581	6.869
151	1	0.899	0.421	-0.478	0.773	0.181	1.097
152	1	2.205	0.558	-1.648	0.942	0.027	0.138
153	1	1.145	0.043	-1.101	0.992	0.004	0.020
154	1	1.495	0.855	-0.640	0.705	0.105	0.579
155	1	2.082	1.707	-0.375	0.485	0.241	1.579
156	1	2.237	0.101	-2.136	0.999	0.000	0.001
157	1	1.158	0.917	-0.241	0.503	0.231	1.487
158	1	0.506	2.800	2.295	0.001	0.986	354.455
159	1	1.654	0.310	-1.344	0.974	0.012	0.060
160	1	1.361	0.803	-0.558	0.682	0.165	0.981
161	1	0.738	0.582	-0.155	0.565	0.356	2.741
162	1	2.143	0.431	-1.712	0.984	0.005	0.026
163	1	2.581	0.809	-1.773	0.950	0.010	0.049
164	1	2.063	0.058	-2.005	1.000	0.000	0.000
165	1	2.853	0.410	-2.443	0.998	0.000	0.002
166	1	1.151	0.346	-0.805	0.946	0.028	0.145
167	1	1.344	0.605	-0.739	0.820	0.109	0.604
168	1	2.108	0.296	-1.812	0.990	0.003	0.013
169	1	2.206	1.162	-1.043	0.695	0.085	0.462
170	1	2.523	0.201	-2.323	0.950	0.037	0.190
171	1	2.534	1.508	-1.026	0.753	0.168	1.000
172	1	2.534	1.508	-1.026	0.753	0.168	1.000
173	1	1.356	0.573	-0.782	0.804	0.083	0.452
174	1	2.163	0.414	-1.748	0.977	0.012	0.060
175	1	2.232	0.062	-2.171	1.000	0.000	0.000
176	1	1.399	0.049	-1.350	0.998	0.001	0.005
177	1	1.693	0.610	-1.084	0.909	0.032	0.162
178	1	2.497	1.057	-1.440	0.887	0.015	0.076
179	1	1.545	0.511	-1.034	0.925	0.022	0.109
180	1	0.635	0.725	0.090	0.345	0.565	6.431
181	1	1.959	0.827	-1.132	0.828	0.060	0.317
182	1	1.397	0.085	-1.312	0.997	0.001	0.006
183	1	2.214	0.969	-1.245	0.835	0.029	0.151
184	1	1.561	1.277	-0.284	0.381	0.249	1.645
185	1	1.855	0.081	-1.775	0.999	0.000	0.002
186	1	2.789	0.065	-2.724	1.000	0.000	0.000
187	1	2.392	0.219	-2.172	0.999	0.000	0.002
188	1	1.164	0.047	-1.117	0.998	0.001	0.006
189	1	0.712	2.684	1.972	0.010	0.938	74.618
190	1	1.132	0.216	-0.916	0.942	0.038	0.197
191	1	1.824	0.758	-1.067	0.831	0.068	0.364
192	1	0.972	0.105	-0.867	0.976	0.016	0.080
193	1	2.336	2.360	0.024	0.327	0.356	2.738
194	1	2.234	0.537	-1.697	0.968	0.006	0.032
195	1	0.902	0.323	-0.579	0.895	0.073	0.392
196	1	1.716	0.872	-0.844	0.690	0.141	0.817
197	1	1.164	0.347	-0.817	0.926	0.047	0.243
198	1	1.799	0.530	-1.269	0.949	0.020	0.100
199	1	2.406	0.470	-1.936	0.986	0.003	0.016
200	1	1.452	0.806	-0.646	0.708	0.125	0.711
201	1	1.320	0.330	-0.990	0.971	0.016	0.082
202	1	1.183	0.066	-1.117	0.986	0.008	0.042
203	1	1.152	0.088	-1.064	0.992	0.005	0.024
204	1	1.471	0.228	-1.243	0.987	0.008	0.039
205	1	1.769	0.836	-0.933	0.782	0.085	0.459
206	1	1.648	0.087	-1.561	0.998	0.001	0.003
207	1	0.713	0.389	-0.324	0.721	0.219	1.387
208	1	1.398	0.575	-0.823	0.870	0.071	0.376
209	1	2.207	0.257	-1.950	0.993	0.003	0.015
210	1	2.376	1.098	-1.278	0.823	0.029	0.147
211	1	2.132	0.302	-1.830	0.988	0.003	0.016
212	1	2.079	0.586	-1.493	0.953	0.012	0.062
213	1	1.765	1.122	-0.643	0.546	0.134	0.769
214	1	2.028	0.058	-1.970	1.000	0.000	0.000
215	1	0.976	1.018	0.042	0.278	0.468	4.368
216	1	1.613	0.488	-1.125	0.927	0.039	0.199
217	1	2.750	1.098	-1.652	0.958	0.003	0.016
218	1	1.061	1.422	0.361	0.140	0.474	4.474
219	1	0.852	0.532	-0.320	0.722	0.202	1.254
220	1	1.376	0.609	-0.767	0.826	0.102	0.565
221	1	1.892	0.721	-1.170	0.868	0.051	0.269
222	1	1.381	0.312	-1.069	0.957	0.028	0.145
223	1	1.417	0.042	-1.376	0.999	0.001	0.004
224	1	1.730	0.054	-1.676	1.000	0.000	0.001
225	1	2.731	0.808	-1.924	0.977	0.003	0.013
226	1	2.539	0.067	-2.472	1.000	0.000	0.000
227	1	1.948	0.071	-1.877	1.000	0.000	0.001
228	1	2.548	1.065	-1.483	0.847	0.030	0.154
229	1	1.887	1.112	-0.775	0.605	0.110	0.612
230	1	2.375	0.074	-2.301	1.000	0.000	0.000
231	1	1.268	0.766	-0.502	0.712	0.131	0.750
232	1	2.931	1.201	-1.731	0.969	0.002	0.008
233	1	2.098	0.280	-1.818	0.992	0.002	0.012
234	1	0.847	0.714	-0.133	0.541	0.332	2.463
235	1	1.339	0.658	-0.681	0.817	0.085	0.459
236	1	1.126	0.071	-1.055	0.993	0.004	0.020
237	1	1.880	0.879	-1.001	0.776	0.077	0.411
238	1	1.429	0.296	-1.133	0.977	0.011	0.056
239	1	2.535	0.086	-2.450	1.000	0.000	0.000
240	1	2.442	5.576	3.134	0.463	0.406	3.387
241	1	2.725	1.064	-1.661	0.934	0.007	0.034
242	1	0.398	0.782	0.384	0.156	0.785	18.145
243	1	1.106	1.053	-0.054	0.307	0.309	2.222
244	1	2.436	0.295	-2.140	0.995	0.001	0.004
245	1	1.563	0.345	-1.218	0.966	0.020	0.100
246	1	1.193	0.351	-0.842	0.926	0.049	0.257
247	1	2.271	0.652	-1.619	0.932	0.017	0.084
248	1	1.874	0.304	-1.570	0.975	0.016	0.080
249	1	1.098	0.778	-0.320	0.634	0.195	1.201
250	1	1.948	0.189	-1.759	0.998	0.001	0.004
251	1	1.145	0.043	-1.101	0.992	0.004	0.020
252	1	1.680	0.614	-1.066	0.876	0.062	0.327
253	1	1.849	1.175	-0.674	0.545	0.152	0.891
254	1	1.025	0.623	-0.402	0.737	0.174	1.044
255	1	0.792	0.257	-0.534	0.858	0.100	0.554
256	1	1.692	0.618	-1.074	0.903	0.033	0.170
257	1	1.438	1.149	-0.290	0.367	0.230	1.485
258	1	2.457	0.686	-1.771	0.956	0.005	0.026
259	1	1.786	1.177	-0.609	0.505	0.122	0.688
260	1	1.073	0.889	-0.184	0.478	0.296	2.083
261	1	1.283	0.086	-1.196	0.996	0.002	0.011
262	1	1.868	0.562	-1.307	0.915	0.038	0.194
263	1	1.666	0.328	-1.338	0.965	0.022	0.113
264	1	1.638	0.301	-1.337	0.980	0.012	0.061
265	1	2.420	1.072	-1.348	0.852	0.023	0.116
266	1	1.901	0.381	-1.520	0.976	0.014	0.069
267	1	2.269	0.997	-1.272	0.818	0.044	0.229
268	1	1.728	0.621	-1.106	0.871	0.067	0.354
269	1	0.976	0.752	-0.224	0.584	0.276	1.886
270	1	1.132	1.055	-0.077	0.316	0.298	2.105
271	1	1.509	1.942	0.433	0.246	0.458	4.196
272	1	2.525	1.160	-1.365	0.851	0.022	0.113
273	1	2.639	0.652	-1.987	0.971	0.006	0.031
274	1	2.108	0.986	-1.122	0.796	0.038	0.195
275	1	0.846	0.937	0.091	0.285	0.501	4.973
276	1	2.092	0.375	-1.718	0.986	0.004	0.022
277	1	1.061	0.198	-0.863	0.946	0.034	0.176
278	1	1.377	1.143	-0.234	0.351	0.202	1.257
279	1	1.627	0.306	-1.321	0.970	0.019	0.096
280	1	1.452	0.074	-1.378	0.998	0.001	0.003
281	1	2.560	0.330	-2.230	0.997	0.001	0.003
282	1	0.869	0.986	0.117	0.265	0.499	4.948
283	1	1.193	0.215	-0.978	0.987	0.007	0.037
284	1	1.686	0.558	-1.128	0.933	0.025	0.130
285	1	1.391	0.504	-0.887	0.878	0.071	0.377
286	1	1.618	0.847	-0.772	0.739	0.092	0.500
287	1	1.479	1.054	-0.425	0.480	0.180	1.088
288	1	2.364	0.095	-2.269	1.000	0.000	0.000
289	1	1.173	0.221	-0.952	0.981	0.012	0.058
290	1	1.846	0.586	-1.260	0.921	0.024	0.124
291	1	1.410	0.521	-0.888	0.909	0.043	0.225
292	1	2.364	1.109	-1.255	0.785	0.048	0.249
293	1	3.044	0.523	-2.520	0.988	0.004	0.018
294	1	1.426	2.001	0.575	0.256	0.525	5.479
295	1	2.040	0.287	-1.753	0.991	0.003	0.015
296	1	1.327	0.660	-0.667	0.804	0.097	0.532
297	1	2.685	1.074	-1.611	0.926	0.008	0.040
298	1	1.583	0.417	-1.167	0.958	0.017	0.087
299	1	1.736	1.644	-0.092	0.369	0.291	2.038
300	1	0.574	0.548	-0.026	0.439	0.499	4.936
301	1	1.949	0.820	-1.129	0.845	0.041	0.214
302	1	1.173	0.045	-1.129	0.998	0.001	0.005
303	1	2.687	0.068	-2.619	1.000	0.000	0.000
304	1	1.332	1.111	-0.221	0.360	0.226	1.445
305	1	1.926	0.048	-1.878	1.000	0.000	0.000
306	1	1.464	0.322	-1.141	0.974	0.010	0.050
307	1	0.858	0.957	0.099	0.273	0.530	5.598
308	1	1.600	0.614	-0.986	0.862	0.073	0.388
309	1	2.463	0.294	-2.170	0.998	0.001	0.003
310	1	2.794	0.690	-2.104	0.968	0.007	0.034
311	1	1.441	0.296	-1.145	0.977	0.011	0.055
312	1	2.045	0.310	-1.735	0.992	0.003	0.016
313	1	2.262	0.933	-1.328	0.855	0.030	0.154
314	1	1.701	0.085	-1.616	0.999	0.000	0.002
315	1	0.968	0.203	-0.766	0.932	0.044	0.227
316	1	1.278	0.069	-1.209	0.998	0.001	0.006
317	1	1.460	0.329	-1.131	0.975	0.014	0.070
318	1	1.041	2.371	1.330	0.069	0.751	14.994
319	1	1.634	0.048	-1.586	1.000	0.000	0.001
320	1	1.570	1.041	-0.529	0.537	0.153	0.894
321	1	1.510	0.473	-1.037	0.808	0.156	0.917
322	1	2.753	1.176	-1.578	0.946	0.004	0.020
323	1	1.642	0.975	-0.667	0.630	0.122	0.687
324	1	1.540	0.052	-1.487	0.999	0.000	0.001
325	1	1.949	0.889	-1.059	0.789	0.066	0.351
326	1	1.920	1.145	-0.775	0.587	0.108	0.600
327	1	1.996	0.050	-1.947	1.000	0.000	0.000
328	1	1.221	0.499	-0.722	0.900	0.054	0.283
329	1	1.472	0.048	-1.424	0.999	0.000	0.002
330	1	1.364	0.517	-0.847	0.869	0.082	0.442
331	1	2.588	0.239	-2.349	0.937	0.048	0.250
332	1	1.824	0.605	-1.219	0.913	0.025	0.125
333	1	1.640	0.713	-0.927	0.850	0.051	0.266
334	1	2.014	1.224	-0.790	0.606	0.122	0.690
335	1	1.031	0.080	-0.951	0.988	0.008	0.038
336	1	1.388	0.597	-0.790	0.836	0.097	0.530
337	1	1.288	1.223	-0.065	0.263	0.282	1.950
338	1	2.675	0.105	-2.570	1.000	0.000	0.000
339	1	0.799	1.048	0.249	0.169	0.587	7.057
340	1	1.597	0.083	-1.514	0.998	0.001	0.003
341	1	2.775	1.017	-1.758	0.938	0.008	0.039
342	1	1.679	1.474	-0.205	0.393	0.274	1.871
343	1	1.668	0.048	-1.620	1.000	0.000	0.001
344	1	1.281	0.566	-0.715	0.834	0.105	0.582
345	1	1.274	0.944	-0.330	0.516	0.222	1.416
346	1	0.975	0.348	-0.627	0.857	0.105	0.585
347	1	2.805	0.403	-2.402	0.995	0.001	0.007
348	1	1.165	0.086	-1.079	0.994	0.003	0.017
349	1	1.160	0.045	-1.115	0.998	0.001	0.005
350	1	4.306	0.736	-3.570	0.969	0.007	0.034
351	1	1.916	0.912	-1.004	0.768	0.077	0.411
352	1	1.768	0.314	-1.454	0.988	0.005	0.027
353	1	1.457	0.211	-1.246	0.982	0.011	0.057
354	1	1.721	1.939	0.218	0.327	0.415	3.522
355	1	1.561	0.041	-1.519	1.000	0.000	0.000
356	1	1.097	0.073	-1.024	0.992	0.005	0.025
357	1	2.174	1.053	-1.121	0.773	0.043	0.221
358	1	1.542	0.765	-0.777	0.782	0.097	0.533
359	1	1.312	0.082	-1.230	0.996	0.002	0.010
360	1	1.042	0.568	-0.473	0.782	0.148	0.865
361	1	1.924	1.063	-0.861	0.656	0.092	0.505
362	1	1.192	0.059	-1.133	0.997	0.002	0.010
363	1	2.250	0.975	-1.275	0.816	0.047	0.245
364	1	2.097	0.308	-1.788	0.989	0.003	0.013
365	1	1.215	0.731	-0.484	0.722	0.143	0.829
366	1	1.697	1.775	0.078	0.353	0.364	2.837
367	1	2.069	0.051	-2.018	1.000	0.000	0.000
368	1	1.962	0.313	-1.649	0.986	0.003	0.016
369	1	1.812	1.082	-0.730	0.601	0.101	0.556
370	1	1.542	0.459	-1.083	0.935	0.036	0.185
371	1	0.794	0.592	-0.202	0.607	0.316	2.290
372	1	1.893	0.429	-1.464	0.967	0.017	0.087
373	1	4.189	0.643	-3.545	0.996	0.000	0.002
374	1	1.815	0.063	-1.752	1.000	0.000	0.001
375	1	2.444	1.021	-1.423	0.871	0.019	0.098
376	1	2.392	1.120	-1.272	0.816	0.027	0.139
377	1	3.434	0.415	-3.018	1.000	0.000	0.000
378	1	1.518	0.625	-0.893	0.869	0.056	0.295
379	1	4.359	0.082	-4.277	1.000	0.000	0.000
380	1	11.445	0.409	-11.036	1.000	0.000	0.000
381	1	2.023	0.183	-1.840	0.997	0.002	0.008
382	1	1.935	0.315	-1.620	0.983	0.009	0.047
383	1	2.448	0.310	-2.138	0.997	0.001	0.005
384	1	2.286	0.059	-2.227	1.000	0.000	0.000
385	1	2.767	1.001	-1.765	0.936	0.009	0.046
386	1	1.262	0.350	-0.912	0.953	0.029	0.151
387	1	1.450	0.084	-1.366	0.998	0.001	0.005
388	1	2.747	1.026	-1.721	0.947	0.006	0.030
389	1	2.704	1.075	-1.629	0.932	0.007	0.037
390	1	1.350	0.081	-1.268	0.997	0.001	0.007
391	1	3.379	0.063	-3.316	1.000	0.000	0.000
392	1	1.868	0.854	-1.014	0.803	0.060	0.315
393	1	1.973	0.093	-1.880	0.999	0.000	0.001
394	1	2.821	1.141	-1.680	0.926	0.010	0.050
395	1	1.796	0.244	-1.551	0.989	0.006	0.029
396	1	1.031	1.063	0.032	0.266	0.425	3.670
397	1	1.097	2.167	1.070	0.115	0.664	9.783
398	1	1.513	0.045	-1.468	1.000	0.000	0.001
399	1	2.612	0.526	-2.086	0.991	0.001	0.007
400	1	1.521	0.659	-0.862	0.850	0.061	0.324
401	1	2.779	0.218	-2.562	1.000	0.000	0.000
402	1	1.021	1.085	0.065	0.241	0.449	4.040
403	1	1.103	0.485	-0.618	0.843	0.108	0.603
404	1	2.500	0.428	-2.072	0.992	0.002	0.009
405	1	2.570	0.926	-1.644	0.919	0.015	0.074
406	1	1.534	1.079	-0.455	0.479	0.202	1.254
407	1	2.826	0.584	-2.241	0.989	0.002	0.009
408	1	2.230	0.062	-2.168	1.000	0.000	0.000
409	1	1.197	0.592	-0.605	0.848	0.079	0.425
410	1	2.048	0.051	-1.997	1.000	0.000	0.000
411	1	1.283	0.333	-0.951	0.929	0.047	0.247
412	1	1.045	0.929	-0.116	0.431	0.295	2.071
413	1	1.547	0.501	-1.045	0.926	0.042	0.216
414	1	1.667	0.069	-1.598	0.999	0.000	0.001
415	1	2.642	0.941	-1.701	0.927	0.012	0.059
416	1	1.103	0.809	-0.293	0.582	0.243	1.590
417	1	2.195	0.264	-1.931	0.994	0.002	0.010
418	1	1.781	0.441	-1.341	0.959	0.021	0.107
419	1	2.361	0.983	-1.377	0.849	0.034	0.174
420	1	2.223	0.258	-1.965	0.996	0.002	0.009
421	1	1.896	0.367	-1.529	0.879	0.096	0.526
422	1	0.916	0.801	-0.115	0.472	0.378	3.012
423	1	2.534	0.464	-2.070	0.983	0.006	0.028
424	1	2.522	0.560	-1.963	0.796	0.138	0.796
425	1	1.874	1.264	-0.610	0.539	0.144	0.836
426	1	2.613	0.791	-1.822	0.963	0.005	0.024
427	1	2.339	1.031	-1.308	0.842	0.024	0.120
428	1	1.002	0.462	-0.540	0.841	0.109	0.607
429	1	2.741	0.436	-2.304	0.996	0.001	0.004
430	1	0.759	0.866	0.107	0.306	0.533	5.665
431	1	0.722	0.622	-0.099	0.520	0.393	3.210
432	1	1.109	0.566	-0.543	0.826	0.107	0.597
433	1	1.456	0.753	-0.702	0.748	0.135	0.772
434	1	1.460	0.887	-0.573	0.630	0.174	1.042
435	1	1.158	0.045	-1.113	0.998	0.001	0.006
436	1	1.695	0.666	-1.029	0.857	0.060	0.317
437	1	2.585	0.727	-1.858	0.971	0.004	0.021
438	1	1.878	0.351	-1.526	0.984	0.006	0.032
439	1	2.520	0.095	-2.425	1.000	0.000	0.000
440	1	1.319	0.696	-0.624	0.798	0.091	0.495
441	1	2.380	1.116	-1.264	0.811	0.027	0.138
442	1	2.741	0.081	-2.660	1.000	0.000	0.000
443	1	1.050	0.214	-0.836	0.975	0.015	0.077
444	1	1.059	0.401	-0.658	0.907	0.059	0.313
445	1	1.402	0.242	-1.161	0.929	0.044	0.228
446	1	1.669	0.911	-0.758	0.688	0.111	0.619
447	1	2.424	1.340	-1.084	0.737	0.082	0.442
448	1	2.416	0.274	-2.142	0.996	0.001	0.003
449	1	1.249	0.328	-0.921	0.941	0.039	0.203
450	1	1.144	0.298	-0.846	0.959	0.024	0.121
451	1	1.104	0.769	-0.334	0.670	0.162	0.959
452	1	2.032	0.949	-1.083	0.789	0.046	0.239
453	1	1.221	0.566	-0.655	0.839	0.100	0.551
454	1	2.781	0.638	-2.143	0.993	0.001	0.004
455	1	2.635	0.295	-2.340	0.998	0.001	0.004
456	1	2.671	1.306	-1.365	0.858	0.020	0.103
457	1	1.666	1.485	-0.181	0.409	0.302	2.149
458	1	2.552	0.247	-2.305	0.997	0.001	0.003
459	1	2.301	0.981	-1.320	0.845	0.033	0.167
460	1	1.319	0.326	-0.993	0.972	0.016	0.080
461	1	1.578	0.197	-1.381	0.996	0.002	0.009
462	1	0.987	0.826	-0.161	0.508	0.308	2.210
463	1	2.103	0.057	-2.046	1.000	0.000	0.000
464	1	2.473	0.211	-2.262	0.999	0.000	0.001
465	1	1.503	1.142	-0.361	0.401	0.190	1.165
466	1	2.022	1.097	-0.926	0.683	0.065	0.347
467	1	1.146	0.743	-0.403	0.683	0.175	1.050
468	1	2.379	0.192	-2.188	0.999	0.001	0.003
469	1	1.124	0.070	-1.053	0.986	0.010	0.051
470	1	2.711	0.582	-2.129	0.986	0.002	0.012
471	1	2.097	1.148	-0.949	0.671	0.055	0.288
472	1	1.260	0.057	-1.204	0.998	0.001	0.005
473	1	2.711	0.261	-2.451	0.999	0.000	0.001
474	1	2.333	0.297	-2.037	0.993	0.001	0.007
475	1	2.443	0.523	-1.920	0.981	0.006	0.029
476	1	2.732	1.574	-1.158	0.685	0.084	0.456
477	1	3.764	0.069	-3.695	1.000	0.000	0.000
478	1	3.642	0.962	-2.680	0.972	0.003	0.016
479	1	1.296	0.225	-1.072	0.974	0.017	0.084
480	1	2.187	1.205	-0.982	0.673	0.085	0.463
481	1	2.082	0.070	-2.011	1.000	0.000	0.001
482	1	2.149	1.199	-0.950	0.662	0.069	0.368
483	1	2.076	0.086	-1.990	0.999	0.000	0.001
484	1	1.851	0.859	-0.993	0.804	0.050	0.262
485	1	1.387	0.039	-1.348	1.000	0.000	0.001
486	1	0.883	1.384	0.501	0.097	0.591	7.168
487	1	1.151	0.045	-1.106	0.991	0.004	0.022
488	1	2.851	0.199	-2.653	1.000	0.000	0.000
489	1	1.284	0.684	-0.600	0.760	0.138	0.796
490	1	1.308	0.037	-1.271	1.000	0.000	0.001
491	1	2.890	0.272	-2.618	1.000	0.000	0.000
492	1	2.547	1.287	-1.260	0.807	0.032	0.164
493	1	2.779	1.024	-1.754	0.912	0.016	0.078
494	1	1.138	0.666	-0.473	0.752	0.137	0.786
495	1	2.365	1.019	-1.346	0.853	0.026	0.131
496	1	1.472	0.311	-1.161	0.962	0.024	0.124
497	1	1.444	1.034	-0.410	0.489	0.194	1.190
498	1	0.984	0.792	-0.192	0.517	0.333	2.472
499	1	3.678	0.455	-3.223	0.989	0.005	0.024
500	1	1.504	0.803	-0.701	0.763	0.080	0.434
501	1	2.172	1.183	-0.989	0.687	0.085	0.459
502	1	0.588	0.333	-0.254	0.605	0.334	2.484
503	1	1.656	1.427	-0.229	0.376	0.273	1.864
504	1	1.242	0.558	-0.684	0.799	0.138	0.791
505	1	1.433	1.060	-0.373	0.451	0.219	1.394
506	1	1.390	0.501	-0.890	0.918	0.040	0.208
507	1	1.847	1.299	-0.548	0.479	0.148	0.862
508	1	2.536	0.104	-2.432	1.000	0.000	0.000
509	1	1.840	0.692	-1.147	0.864	0.063	0.333
510	1	1.386	0.715	-0.672	0.798	0.084	0.454
511	1	5.481	1.406	-4.075	0.942	0.002	0.008
512	1	2.743	0.221	-2.523	1.000	0.000	0.000
513	1	1.603	0.050	-1.553	0.999	0.000	0.002
514	1	1.574	0.862	-0.711	0.716	0.097	0.531
515	1	1.302	0.893	-0.408	0.572	0.215	1.359
516	1	1.135	0.244	-0.891	0.971	0.018	0.091
517	1	1.378	0.206	-1.171	0.992	0.004	0.022
518	1	2.527	1.043	-1.484	0.875	0.021	0.108
519	1	2.327	0.092	-2.235	0.999	0.000	0.001
520	1	0.818	0.512	-0.306	0.690	0.247	1.623
521	1	1.094	0.860	-0.235	0.540	0.233	1.504
522	1	1.158	0.086	-1.072	0.994	0.003	0.017
523	1	2.206	0.753	-1.453	0.899	0.029	0.147
524	1	2.035	0.093	-1.942	0.999	0.000	0.002
525	1	2.464	0.183	-2.281	1.000	0.000	0.001
526	1	1.039	0.680	-0.359	0.642	0.257	1.714
527	1	3.299	0.390	-2.909	0.999	0.000	0.000
528	1	1.646	0.453	-1.193	0.949	0.018	0.089
529	1	2.238	1.245	-0.994	0.691	0.095	0.519
530	1	1.969	1.509	-0.460	0.507	0.198	1.227
531	1	2.602	1.251	-1.351	0.854	0.023	0.119
532	1	2.329	0.429	-1.901	0.988	0.003	0.017
533	1	1.525	4.225	2.701	0.132	0.746	14.555
534	1	2.188	4.021	1.833	0.410	0.426	3.687
535	1	1.956	1.061	-0.896	0.690	0.083	0.450
536	1	2.347	1.184	-1.163	0.749	0.052	0.275
537	1	1.437	1.585	0.148	0.287	0.365	2.853
538	1	0.877	0.640	-0.237	0.609	0.301	2.139
539	1	2.141	0.301	-1.839	0.995	0.002	0.009
540	1	0.762	0.061	-0.702	0.959	0.022	0.110
541	1	2.429	0.193	-2.236	0.999	0.000	0.001
542	1	1.711	0.050	-1.660	1.000	0.000	0.001
543	1	3.455	1.192	-2.264	0.954	0.007	0.035
544	1	1.043	0.457	-0.585	0.882	0.077	0.413
545	1	1.123	0.085	-1.038	0.992	0.005	0.024
546	1	0.773	1.796	1.023	0.053	0.727	13.202
547	1	1.506	0.203	-1.303	0.985	0.009	0.047
548	1	0.637	0.419	-0.218	0.639	0.291	2.033
549	1	1.230	0.716	-0.514	0.745	0.128	0.730
550	1	1.609	1.365	-0.244	0.371	0.241	1.573
551	1	1.072	0.092	-0.980	0.989	0.007	0.035
552	1	1.370	0.040	-1.329	0.999	0.001	0.003
553	1	0.362	0.090	-0.272	0.674	0.184	1.117
554	1	2.234	0.169	-2.065	0.999	0.001	0.003
555	1	2.077	0.055	-2.022	1.000	0.000	0.000
556	1	1.973	0.053	-1.921	1.000	0.000	0.001
557	1	1.689	0.048	-1.641	1.000	0.000	0.001
558	1	2.740	0.209	-2.530	1.000	0.000	0.000
559	1	1.652	0.043	-1.609	1.000	0.000	0.000
560	1	0.609	0.327	-0.282	0.623	0.317	2.300
561	1	1.528	0.051	-1.477	0.999	0.000	0.002
562	1	0.813	0.768	-0.045	0.445	0.423	3.642
563	1	1.704	1.325	-0.379	0.416	0.220	1.396
564	1	1.601	1.111	-0.490	0.472	0.153	0.895
565	1	2.238	1.261	-0.977	0.689	0.110	0.615
566	1	2.633	0.627	-2.005	0.979	0.003	0.014
567	1	1.803	0.912	-0.890	0.733	0.101	0.558
568	1	2.651	0.065	-2.586	1.000	0.000	0.000
569	1	1.391	0.067	-1.324	0.999	0.001	0.004
570	1	2.019	1.257	-0.763	0.579	0.111	0.616
571	1	1.056	0.336	-0.721	0.884	0.084	0.456
572	1	2.071	0.091	-1.980	0.999	0.000	0.001
573	1	1.332	0.586	-0.746	0.827	0.108	0.602
574	1	1.305	0.050	-1.255	0.999	0.001	0.003
575	1	0.849	0.354	-0.495	0.860	0.099	0.546
576	1	2.084	0.059	-2.024	1.000	0.000	0.000
577	1	2.022	0.558	-1.464	0.946	0.018	0.088
578	1	1.765	0.065	-1.700	0.999	0.000	0.002
579	1	0.745	0.054	-0.691	0.881	0.058	0.304
580	1	2.577	0.067	-2.510	1.000	0.000	0.000
581	1	1.382	0.045	-1.337	0.998	0.001	0.005
582	1	1.199	0.493	-0.706	0.884	0.061	0.321
583	1	1.547	0.041	-1.506	1.000	0.000	0.000
584	1	1.704	0.049	-1.656	1.000	0.000	0.000
585	1	1.220	0.789	-0.431	0.670	0.145	0.838
586	1	2.123	0.067	-2.056	0.980	0.011	0.057
587	1	1.702	0.053	-1.649	0.999	0.000	0.001
588	1	2.685	0.901	-1.784	0.937	0.011	0.054
589	1	1.140	0.413	-0.727	0.924	0.049	0.254
590	1	2.035	0.055	-1.981	1.000	0.000	0.000
591	1	1.387	0.945	-0.442	0.583	0.121	0.684
592	1	1.079	0.041	-1.038	0.996	0.002	0.011
593	1	1.203	0.039	-1.164	0.999	0.001	0.003
594	1	2.290	0.061	-2.229	1.000	0.000	0.000
595	1	0.925	0.244	-0.681	0.934	0.044	0.227
596	1	1.616	0.481	-1.135	0.936	0.023	0.117
597	1	2.839	0.198	-2.641	1.000	0.000	0.000
598	1	1.542	0.060	-1.483	0.999	0.000	0.001
599	1	2.094	0.809	-1.285	0.844	0.048	0.251
600	1	2.225	1.060	-1.164	0.742	0.073	0.392
601	1	1.769	1.017	-0.752	0.653	0.080	0.429
602	1	1.401	1.612	0.211	0.256	0.383	3.084
603	1	1.086	1.036	-0.049	0.316	0.419	3.572
604	1	1.443	0.075	-1.368	0.998	0.001	0.005
605	1	2.307	1.350	-0.956	0.676	0.090	0.489
606	1	0.952	1.147	0.195	0.168	0.477	4.531
607	1	1.187	0.083	-1.104	0.994	0.003	0.017
608	1	0.715	1.647	0.932	0.070	0.727	13.225
609	1	1.064	0.460	-0.604	0.800	0.154	0.906
610	1	2.444	0.180	-2.264	0.999	0.000	0.001
611	1	1.403	0.842	-0.561	0.657	0.172	1.032
612	1	2.322	0.061	-2.261	1.000	0.000	0.000
613	1	2.600	0.063	-2.537	1.000	0.000	0.000
614	1	1.301	0.491	-0.809	0.907	0.040	0.206
615	1	0.615	0.055	-0.560	0.838	0.077	0.412
616	1	1.435	0.044	-1.391	0.998	0.001	0.004
617	1	1.376	0.051	-1.325	0.999	0.001	0.004
618	1	1.221	0.042	-1.179	0.999	0.000	0.002
619	1	1.629	2.400	0.771	0.166	0.557	6.245
620	1	1.795	1.373	-0.422	0.441	0.234	1.513
621	1	1.107	0.199	-0.908	0.984	0.010	0.048
622	1	2.241	0.429	-1.812	0.980	0.005	0.025
623	1	0.775	0.739	-0.035	0.454	0.448	4.017
624	1	1.971	0.184	-1.786	0.999	0.001	0.004
625	1	2.670	0.303	-2.366	0.996	0.001	0.003
626	1	2.260	1.031	-1.229	0.803	0.037	0.190
627	1	1.808	1.145	-0.663	0.532	0.155	0.912
628	1	1.445	0.066	-1.379	0.999	0.001	0.003
629	1	1.026	2.103	1.078	0.154	0.666	9.899
630	1	2.193	0.816	-1.377	0.870	0.045	0.232
631	1	1.584	0.310	-1.274	0.980	0.007	0.037
632	1	2.038	0.171	-1.867	0.998	0.001	0.005
633	1	2.623	0.382	-2.241	0.996	0.001	0.004
634	1	2.676	1.116	-1.560	0.926	0.007	0.037
635	1	2.451	1.149	-1.303	0.824	0.028	0.143
636	1	1.793	0.051	-1.742	1.000	0.000	0.001
637	1	1.597	0.270	-1.328	0.978	0.012	0.062
638	1	2.845	0.268	-2.577	1.000	0.000	0.000
639	1	2.608	0.296	-2.312	0.996	0.002	0.010
640	1	2.169	1.188	-0.981	0.666	0.080	0.430
641	1	2.929	0.260	-2.669	1.000	0.000	0.000
642	1	1.666	0.890	-0.776	0.691	0.132	0.752
643	1	1.108	0.765	-0.343	0.608	0.256	1.706
644	1	3.169	0.433	-2.736	1.000	0.000	0.000
645	1	1.149	0.733	-0.416	0.707	0.149	0.871
646	1	3.802	0.074	-3.729	1.000	0.000	0.000
647	1	2.162	0.621	-1.540	0.945	0.020	0.100
648	1	2.000	0.182	-1.818	0.997	0.002	0.008
649	1	1.256	0.080	-1.176	0.996	0.002	0.010
650	1	0.634	2.735	2.101	0.008	0.953	101.310
651	1	1.315	0.241	-1.074	0.985	0.008	0.042
652	1	1.464	0.083	-1.382	0.997	0.001	0.006
653	1	1.646	1.086	-0.560	0.527	0.139	0.800
654	1	1.710	1.184	-0.525	0.481	0.149	0.866
655	1	2.206	0.332	-1.874	0.974	0.010	0.050
656	1	0.848	1.527	0.679	0.107	0.602	7.504
657	1	1.093	0.566	-0.526	0.768	0.152	0.888
658	1	1.998	0.366	-1.632	0.975	0.013	0.066
659	1	1.661	0.052	-1.609	0.999	0.000	0.002
660	1	4.843	0.073	-4.770	1.000	0.000	0.000
661	1	1.667	0.657	-1.010	0.869	0.036	0.186
662	1	1.346	0.290	-1.057	0.940	0.043	0.221
663	1	1.413	0.043	-1.370	1.000	0.000	0.001
664	1	2.995	0.754	-2.241	0.997	0.000	0.001
665	1	1.624	0.054	-1.570	1.000	0.000	0.001
666	1	1.891	0.559	-1.332	0.941	0.021	0.109
667	1	3.477	0.684	-2.793	0.995	0.000	0.002
668	1	2.061	0.715	-1.346	0.898	0.032	0.166
669	1	1.087	0.369	-0.718	0.927	0.047	0.246
670	1	1.985	0.056	-1.930	1.000	0.000	0.000
671	1	2.085	1.209	-0.877	0.635	0.100	0.553
672	1	0.884	0.637	-0.247	0.646	0.255	1.701
673	1	3.176	0.542	-2.634	0.996	0.000	0.002
674	1	1.823	0.825	-0.997	0.780	0.084	0.458
675	1	0.554	0.699	0.146	0.319	0.609	7.714
676	1	0.642	0.220	-0.422	0.718	0.220	1.396
677	1	0.701	0.092	-0.609	0.924	0.047	0.244
678	1	1.797	0.647	-1.150	0.899	0.040	0.209
679	1	0.864	0.922	0.058	0.327	0.451	4.078
680	1	2.553	0.087	-2.466	1.000	0.000	0.000
681	1	1.320	1.125	-0.195	0.344	0.245	1.613
682	1	5.416	0.179	-5.237	0.990	0.007	0.034
683	1	1.826	0.516	-1.310	0.937	0.034	0.172
684	1	1.267	0.703	-0.564	0.731	0.160	0.942
685	1	1.819	0.052	-1.768	1.000	0.000	0.001
686	1	1.853	0.051	-1.802	1.000	0.000	0.000
687	1	2.138	0.207	-1.931	0.997	0.001	0.007
688	1	1.713	0.043	-1.669	1.000	0.000	0.001
689	1	0.749	0.049	-0.699	0.886	0.053	0.276
690	1	1.528	0.047	-1.481	1.000	0.000	0.001
691	1	2.395	0.057	-2.338	1.000	0.000	0.000
692	1	0.783	0.053	-0.730	0.891	0.053	0.276
693	1	1.130	0.037	-1.093	0.993	0.003	0.016
694	1	1.712	0.330	-1.382	0.973	0.016	0.079
695	1	0.890	0.374	-0.516	0.861	0.097	0.532
696	1	2.123	0.067	-2.056	0.980	0.011	0.057
697	1	5.689	0.203	-5.486	1.000	0.000	0.000
698	1	1.978	1.071	-0.907	0.680	0.070	0.372
699	1	2.302	0.968	-1.334	0.863	0.022	0.112
700	1	2.123	0.067	-2.056	0.980	0.011	0.057
701	1	2.464	0.274	-2.190	0.996	0.001	0.004
702	1	1.761	0.051	-1.710	1.000	0.000	0.001
703	1	6.333	1.100	-5.233	0.951	0.005	0.026
704	1	0.976	0.052	-0.925	0.990	0.005	0.027
705	1	2.757	0.291	-2.466	0.998	0.001	0.003
706	1	12.661	1.708	-10.953	0.784	0.096	0.524
707	1	1.291	0.894	-0.397	0.599	0.156	0.916
708	1	19.149	0.802	-18.347	0.997	0.000	0.001
709	1	0.883	0.508	-0.375	0.762	0.174	1.044
710	1	1.572	0.205	-1.366	0.994	0.003	0.016
711	1	2.829	0.894	-1.935	0.974	0.003	0.015
712	1	1.857	1.136	-0.721	0.579	0.090	0.489
713	1	1.269	1.045	-0.223	0.392	0.255	1.697
714	1	1.078	0.972	-0.106	0.370	0.380	3.043
715	1	1.010	0.795	-0.216	0.517	0.340	2.554
716	1	3.460	0.232	-3.228	1.000	0.000	0.000
717	1	1.595	1.662	0.067	0.359	0.378	3.009
718	1	1.461	0.041	-1.421	0.999	0.001	0.003
719	1	1.839	0.050	-1.789	1.000	0.000	0.001
720	1	1.746	0.050	-1.696	1.000	0.000	0.000
721	1	1.443	0.042	-1.401	1.000	0.000	0.001
722	1	2.445	1.093	-1.352	0.854	0.017	0.086
723	1	1.239	0.863	-0.376	0.588	0.209	1.314
724	1	1.117	0.065	-1.051	0.984	0.009	0.047
725	1	3.487	0.431	-3.056	0.996	0.001	0.005
726	1	2.112	0.194	-1.918	0.996	0.002	0.010
727	1	0.861	0.737	-0.124	0.516	0.359	2.781
728	1	2.123	0.210	-1.913	0.998	0.001	0.005
729	1	1.522	0.745	-0.777	0.795	0.080	0.433
730	1	1.839	0.605	-1.234	0.839	0.112	0.624
731	1	1.664	0.899	-0.766	0.683	0.143	0.827
732	1	1.960	0.056	-1.904	1.000	0.000	0.000
733	1	1.082	0.298	-0.785	0.904	0.068	0.363
734	1	1.344	1.117	-0.227	0.376	0.226	1.450
735	1	2.741	0.394	-2.347	0.997	0.000	0.002
736	1	1.396	0.045	-1.351	0.999	0.000	0.001
737	1	1.379	0.040	-1.339	0.999	0.001	0.003
738	1	0.999	0.351	-0.649	0.865	0.099	0.546
739	1	2.402	0.055	-2.347	1.000	0.000	0.000
740	1	1.561	0.530	-1.031	0.826	0.132	0.757
741	1	1.259	0.337	-0.922	0.965	0.020	0.101
742	1	1.240	0.042	-1.198	0.999	0.000	0.002
743	1	2.155	0.060	-2.095	1.000	0.000	0.000
744	1	1.005	0.519	-0.486	0.753	0.185	1.128
745	1	2.287	0.273	-2.014	0.998	0.001	0.004
746	1	1.314	0.727	-0.587	0.748	0.116	0.648
747	1	1.746	0.065	-1.681	0.999	0.001	0.003
748	1	2.173	0.656	-1.518	0.919	0.026	0.134
749	1	1.045	0.982	-0.062	0.375	0.351	2.678
750	1	0.858	0.609	-0.249	0.630	0.290	2.029
751	1	1.531	0.174	-1.357	0.990	0.006	0.028
752	1	2.569	0.195	-2.374	1.000	0.000	0.000
753	1	2.158	1.031	-1.126	0.786	0.035	0.179
754	1	2.479	0.213	-2.266	0.999	0.000	0.001
755	1	2.436	1.058	-1.379	0.843	0.026	0.134
756	1	2.844	1.028	-1.816	0.871	0.030	0.151
757	1	2.602	0.296	-2.306	0.997	0.000	0.002
758	1	2.457	1.035	-1.423	0.818	0.047	0.244
759	1	2.937	0.940	-1.997	0.986	0.001	0.004
760	1	2.240	0.951	-1.289	0.853	0.030	0.151
761	1	2.311	0.283	-2.028	0.997	0.001	0.004
762	1	1.654	0.234	-1.421	0.991	0.005	0.023
763	1	1.235	0.914	-0.321	0.555	0.159	0.935
764	1	1.739	0.619	-1.120	0.908	0.031	0.158
765	1	1.474	0.218	-1.255	0.991	0.005	0.024
766	1	1.391	0.325	-1.066	0.952	0.032	0.162
767	1	9.705	0.598	-9.107	0.996	0.001	0.003
768	1	1.300	0.038	-1.262	1.000	0.000	0.001
769	1	2.123	0.067	-2.056	0.980	0.011	0.057
770	1	1.310	0.039	-1.270	0.999	0.000	0.002
771	1	1.921	0.341	-1.580	0.984	0.008	0.039
772	1	1.437	0.766	-0.671	0.728	0.141	0.816
773	1	1.135	0.050	-1.086	0.990	0.006	0.028
774	1	2.504	0.235	-2.269	0.997	0.001	0.006
775	1	2.598	0.239	-2.359	0.937	0.048	0.248
776	1	2.313	0.420	-1.893	0.984	0.007	0.033
777	1	2.006	0.305	-1.700	0.988	0.006	0.032
778	1	1.359	0.907	-0.452	0.604	0.134	0.767
779	1	1.243	0.499	-0.743	0.886	0.068	0.361
780	1	1.504	0.313	-1.191	0.964	0.023	0.118
781	1	1.512	0.044	-1.468	1.000	0.000	0.000
782	1	2.064	0.198	-1.866	0.998	0.001	0.004
783	1	2.842	0.295	-2.547	1.000	0.000	0.000
784	1	1.695	0.203	-1.492	0.996	0.002	0.012
785	1	2.480	0.499	-1.981	0.981	0.006	0.029
786	1	3.706	0.201	-3.505	1.000	0.000	0.000
787	1	6.175	0.215	-5.960	1.000	0.000	0.000
788	1	1.028	0.765	-0.262	0.618	0.222	1.418
789	1	2.153	1.417	-0.737	0.603	0.147	0.858
790	1	1.907	1.001	-0.906	0.716	0.062	0.327
791	1	1.756	0.899	-0.857	0.741	0.086	0.468
792	1	2.127	0.537	-1.590	0.960	0.015	0.078
793	1	1.843	2.414	0.571	0.440	0.360	2.789
794	1	1.970	1.137	-0.833	0.668	0.130	0.744
795	1	2.515	0.185	-2.330	1.000	0.000	0.001
796	1	2.629	0.313	-2.316	0.996	0.001	0.007
797	1	2.056	0.819	-1.237	0.864	0.039	0.202
798	1	2.014	0.475	-1.539	0.962	0.016	0.080
799	1	1.968	1.130	-0.837	0.622	0.099	0.544
800	1	4.162	0.363	-3.799	0.999	0.000	0.001
801	1	2.435	0.280	-2.155	0.996	0.002	0.009
802	1	1.967	0.049	-1.918	1.000	0.000	0.000
803	1	3.123	0.230	-2.893	1.000	0.000	0.000
804	1	0.936	0.653	-0.283	0.660	0.236	1.529
805	1	1.715	0.202	-1.513	0.993	0.004	0.020
806	1	1.495	0.545	-0.950	0.901	0.054	0.282
807	1	1.559	0.662	-0.897	0.873	0.047	0.246
808	1	2.267	0.862	-1.405	0.873	0.036	0.185
809	1	2.260	1.077	-1.183	0.781	0.046	0.238
810	1	2.252	0.053	-2.199	1.000	0.000	0.000
811	1	1.166	1.633	0.467	0.168	0.482	4.617
812	1	1.948	1.178	-0.770	0.578	0.096	0.524
813	1	2.123	0.067	-2.056	0.980	0.011	0.057
814	1	0.798	0.068	-0.730	0.958	0.024	0.120
815	1	2.608	0.187	-2.421	0.999	0.000	0.002
816	1	1.871	0.063	-1.808	1.000	0.000	0.000
817	1	1.828	0.376	-1.452	0.971	0.017	0.087
818	1	1.494	0.586	-0.908	0.860	0.071	0.380
819	1	2.300	0.700	-1.600	0.938	0.011	0.058
820	1	2.353	0.194	-2.159	0.999	0.000	0.001
821	1	2.173	0.315	-1.858	0.989	0.002	0.012
822	1	2.205	0.055	-2.149	1.000	0.000	0.000
823	1	3.380	0.437	-2.942	0.997	0.001	0.003
824	1	1.987	1.068	-0.920	0.552	0.245	1.608
825	1	2.309	1.243	-1.066	0.727	0.078	0.422
826	1	1.084	2.330	1.246	0.100	0.717	12.558
827	1	1.731	0.719	-1.011	0.839	0.070	0.375
828	1	1.816	1.343	-0.473	0.460	0.185	1.125
829	1	1.027	0.053	-0.974	0.985	0.008	0.042
830	1	4.813	0.521	-4.292	0.999	0.000	0.001
831	1	1.643	0.867	-0.777	0.708	0.096	0.526
832	1	1.829	0.659	-1.169	0.886	0.051	0.265
833	1	1.706	0.515	-1.192	0.932	0.036	0.185
834	1	1.218	0.061	-1.158	0.998	0.001	0.005
835	1	0.997	0.045	-0.952	0.986	0.007	0.035
836	1	1.138	1.062	-0.076	0.326	0.287	1.992
837	1	1.186	0.981	-0.206	0.428	0.284	1.964
838	1	1.197	0.668	-0.529	0.788	0.110	0.615
839	1	1.674	0.043	-1.631	1.000	0.000	0.000
840	1	2.434	1.311	-1.123	0.711	0.083	0.447
841	1	2.629	0.623	-2.007	0.986	0.002	0.008
842	1	2.437	1.498	-0.940	0.684	0.107	0.592
843	1	2.245	0.465	-1.780	0.968	0.008	0.041
844	1	0.984	0.760	-0.224	0.554	0.310	2.231
845	1	1.714	0.461	-1.253	0.959	0.017	0.086
846	1	1.806	0.057	-1.749	1.000	0.000	0.001
847	1	2.178	0.352	-1.825	0.988	0.004	0.021
848	1	2.225	0.820	-1.404	0.876	0.039	0.199
849	1	1.774	0.050	-1.723	1.000	0.000	0.001
850	1	2.031	0.356	-1.674	0.887	0.091	0.494
851	1	1.191	0.555	-0.636	0.873	0.069	0.370
852	1	2.401	1.390	-1.010	0.693	0.106	0.586
853	1	1.581	0.048	-1.533	1.000	0.000	0.001
854	1	2.728	0.074	-2.654	1.000	0.000	0.000
855	1	2.588	0.069	-2.519	1.000	0.000	0.000
856	1	2.560	0.483	-2.077	0.980	0.006	0.031
857	1	1.249	1.129	-0.120	0.351	0.270	1.830
858	1	1.219	0.049	-1.171	0.996	0.002	0.010
859	1	2.143	0.066	-2.077	1.000	0.000	0.000
860	1	1.066	0.619	-0.447	0.770	0.140	0.810
861	1	1.999	0.055	-1.944	1.000	0.000	0.000
862	1	1.214	0.043	-1.172	0.997	0.001	0.007
863	1	1.509	1.060	-0.450	0.491	0.178	1.074
864	1	1.434	0.057	-1.377	0.999	0.000	0.002
865	1	1.837	0.073	-1.765	0.999	0.000	0.001
866	1	2.413	1.222	-1.191	0.739	0.062	0.325
867	1	1.243	0.041	-1.202	0.998	0.001	0.006
868	1	1.322	0.444	-0.877	0.939	0.033	0.170
869	1	1.807	0.625	-1.181	0.753	0.185	1.125
870	1	0.998	0.044	-0.953	0.986	0.007	0.033
871	1	1.759	0.211	-1.548	0.993	0.004	0.022
872	1	1.369	0.734	-0.635	0.775	0.078	0.421
873	1	1.813	0.055	-1.758	1.000	0.000	0.001
874	1	1.273	0.622	-0.651	0.793	0.125	0.709
875	1	1.103	0.311	-0.792	0.953	0.030	0.152
876	1	2.428	0.299	-2.128	0.996	0.002	0.009
877	1	5.268	0.691	-4.577	0.981	0.004	0.021
878	1	2.072	0.053	-2.019	1.000	0.000	0.000
879	1	1.060	0.554	-0.506	0.814	0.114	0.640
880	1	1.527	0.428	-1.099	0.929	0.046	0.237
881	1	1.025	0.531	-0.494	0.750	0.186	1.134
882	1	0.949	0.252	-0.697	0.933	0.045	0.232
883	1	2.701	0.296	-2.405	0.997	0.001	0.005
884	1	1.665	0.048	-1.617	1.000	0.000	0.001
885	1	1.408	0.683	-0.725	0.793	0.113	0.629
886	1	1.901	0.391	-1.509	0.972	0.016	0.081
887	1	1.960	0.057	-1.902	1.000	0.000	0.000
888	1	1.131	0.043	-1.088	0.992	0.004	0.021
889	1	2.618	0.218	-2.400	0.999	0.000	0.001
890	1	0.630	0.295	-0.335	0.747	0.189	1.155
891	1	2.176	0.494	-1.681	0.973	0.007	0.036
892	1	0.529	0.136	-0.393	0.835	0.112	0.626
893	1	1.458	0.373	-1.084	0.962	0.020	0.100
894	1	2.618	0.065	-2.554	1.000	0.000	0.000
895	1	1.235	0.086	-1.149	0.995	0.003	0.014
896	1	1.062	0.668	-0.394	0.660	0.237	1.541
897	1	2.324	0.057	-2.266	1.000	0.000	0.000
898	1	2.957	0.218	-2.739	1.000	0.000	0.000
899	1	2.217	0.727	-1.490	0.921	0.022	0.110
900	1	1.133	0.043	-1.089	0.992	0.004	0.021
901	1	0.630	0.277	-0.352	0.670	0.269	1.823
902	1	1.190	0.830	-0.360	0.569	0.260	1.747
903	1	2.784	0.123	-2.662	1.000	0.000	0.000
904	1	1.539	0.470	-1.068	0.943	0.027	0.139
905	1	2.476	0.904	-1.573	0.903	0.020	0.100
906	1	1.465	0.529	-0.935	0.909	0.042	0.219
907	1	1.432	0.068	-1.364	0.998	0.001	0.005
908	1	1.062	1.025	-0.037	0.317	0.406	3.390
909	1	1.435	0.289	-1.146	0.972	0.016	0.078
910	1	1.329	0.044	-1.286	0.999	0.000	0.002
911	1	2.152	0.204	-1.949	0.996	0.002	0.012
912	1	0.805	0.053	-0.752	0.969	0.016	0.079
913	1	2.053	0.042	-2.011	0.985	0.006	0.032
914	1	2.415	0.107	-2.308	1.000	0.000	0.000
915	1	2.666	0.361	-2.304	0.993	0.002	0.010
916	1	2.638	1.081	-1.558	0.929	0.007	0.033
917	1	3.109	1.221	-1.888	0.870	0.022	0.110
918	1	2.192	0.053	-2.139	1.000	0.000	0.000
919	1	2.603	0.890	-1.714	0.926	0.013	0.063
920	1	0.960	0.617	-0.343	0.719	0.181	1.095
921	1	1.363	1.056	-0.307	0.418	0.278	1.914
922	1	2.129	0.070	-2.059	0.979	0.012	0.060
923	1	2.515	0.215	-2.300	0.944	0.042	0.215
924	1	2.056	0.758	-1.299	0.873	0.046	0.237
925	1	2.065	0.748	-1.317	0.889	0.024	0.122
926	1	11.524	0.695	-10.829	0.995	0.001	0.003
927	1	1.772	0.761	-1.012	0.824	0.070	0.375
928	1	1.769	0.050	-1.719	1.000	0.000	0.001
929	1	1.739	0.050	-1.689	1.000	0.000	0.001
930	1	1.475	0.738	-0.737	0.746	0.128	0.729
931	1	3.097	0.419	-2.678	1.000	0.000	0.000
932	1	0.624	0.108	-0.516	0.777	0.143	0.830
933	1	0.358	0.834	0.476	0.102	0.844	26.839
934	1	0.802	0.839	0.037	0.369	0.462	4.260
935	1	0.267	0.386	0.119	0.274	0.655	9.420
936	1	1.150	0.320	-0.829	0.935	0.044	0.226
937	1	0.313	0.542	0.229	0.213	0.737	13.872
938	1	1.049	0.688	-0.361	0.710	0.171	1.024
939	1	0.791	0.601	-0.191	0.593	0.323	2.364
940	1	0.534	0.611	0.076	0.362	0.575	6.709
941	1	0.354	0.971	0.617	0.056	0.886	38.459
942	1	0.949	0.833	-0.116	0.433	0.421	3.600
943	1	0.884	0.831	-0.054	0.421	0.411	3.459
944	1	0.635	0.740	0.105	0.334	0.575	6.704
945	1	0.604	0.523	-0.081	0.477	0.455	4.147
946	1	1.491	0.558	-0.933	0.884	0.057	0.301
947	1	0.795	1.237	0.442	0.097	0.637	8.690
948	1	1.025	1.084	0.058	0.248	0.402	3.330
949	1	3.808	0.467	-3.341	0.897	0.062	0.329
950	1	2.534	1.508	-1.026	0.753	0.168	1.000
951	1	2.534	1.508	-1.026	0.753	0.168	1.000
952	1	2.534	1.508	-1.026	0.753	0.168	1.000
953	1	2.534	1.508	-1.026	0.753	0.168	1.000
954	1	2.534	1.508	-1.026	0.753	0.168	1.000
955	1	2.534	1.508	-1.026	0.753	0.168	1.000
956	1	2.534	1.508	-1.026	0.753	0.168	1.000
957	1	2.534	1.508	-1.026	0.753	0.168	1.000
958	1	2.369	1.045	-1.324	0.714	0.100	0.549
