# Supplementary material for: Variation in selection constraints on teleost TLRs with emphasis on their repertoire in the Walking catfish, Clarias batrachus
Source: Sci Rep. 2020 Dec 7;10:21394. doi: 10.1038/s41598-020-78347-6 (PMC7721727; doi:10.1038/s41598-020-78347-6)
Supplement: Supplementary file 27 — Supplementary Information 27. [file 41598_2020_78347_MOESM27_ESM.zip › T3/fubar/result.json]

{
  "MLE": {
    "content": {
      "0": [
        [
          2.533895959824157,
          1.507572815889793,
          -1.026323143934364,
          0.7526061939929387,
          0.1678100597501326,
          1.000000000000002,
          0,
          0
        ],
        [
          2.533895959824146,
          1.507572815889794,
          -1.026323143934352,
          0.7526061939929385,
          0.1678100597501326,
          1.000000000000002,
          0,
          0
        ],
        [
          2.533895959824145,
          1.507572815889793,
          -1.026323143934352,
          0.7526061939929385,
          0.1678100597501327,
          1.000000000000002,
          0,
          0
        ],
        [
          2.533895959824152,
          1.507572815889793,
          -1.026323143934358,
          0.7526061939929386,
          0.1678100597501325,
          1.000000000000002,
          0,
          0
        ],
        [
          2.533895959824151,
          1.507572815889795,
          -1.026323143934357,
          0.7526061939929382,
          0.1678100597501327,
          1.000000000000002,
          0,
          0
        ],
        [
          4.005362619760048,
          10.50332912540717,
          6.497966505647121,
          0.3645603218002066,
          0.5026665499754144,
          5.012296865825543,
          0,
          0
        ],
        [
          6.653261525000928,
          0.7848355551611299,
          -5.868425969839798,
          0.8440861482594785,
          0.07576997764336736,
          0.4065571065039452,
          0,
          0
        ],
        [
          3.755531521451678,
          0.9633696224901794,
          -2.792161898961499,
          0.7869217526168423,
          0.08269432372068147,
          0.4470602828139091,
          0,
          0
        ],
        [
          1.981539158343478,
          1.202828421695754,
          -0.7787107366477235,
          0.5874457862565805,
          0.189688395320125,
          1.160895622596205,
          0,
          0
        ],
        [
          1.156543456837216,
          5.637270335950982,
          4.480726879113766,
          0.1235294435191618,
          0.7462834622504498,
          14.58678262141992,
          0,
          0
        ],
        [
          1.627664376219457,
          1.935211434228014,
          0.3075470580085571,
          0.3464254144963003,
          0.4092096042433539,
          3.434921854582762,
          0,
          0
        ],
        [
          2.22533359560579,
          1.311331325901665,
          -0.9140022697041255,
          0.5466287133948721,
          0.2796654839173939,
          1.925347448405019,
          0,
          0
        ],
        [
          2.533895959824159,
          1.507572815889794,
          -1.026323143934366,
          0.7526061939929386,
          0.1678100597501327,
          1.000000000000002,
          0,
          0
        ],
        [
          2.533895959824164,
          1.507572815889793,
          -1.026323143934371,
          0.7526061939929386,
          0.1678100597501326,
          1.000000000000002,
          0,
          0
        ],
        [
          2.533895959824153,
          1.507572815889794,
          -1.026323143934359,
          0.7526061939929386,
          0.1678100597501327,
          1.000000000000002,
          0,
          0
        ],
        [
          2.028281048450909,
          0.6755139954952868,
          -1.352767052955622,
          0.7243193985162987,
          0.1841804586026722,
          1.119576865504264,
          0,
          0
        ],
        [
          0.8969709205678276,
          1.130107738145081,
          0.233136817577253,
          0.2959963816570521,
          0.5164264077414538,
          5.29602876676043,
          0,
          0
        ],
        [
          2.443389461633734,
          0.8532724919559015,
          -1.590116969677832,
          0.8397187101568285,
          0.05405113089561994,
          0.2833619889669391,
          0,
          0
        ],
        [
          1.025945135146467,
          0.7760453124026506,
          -0.2498998227438166,
          0.507742625031032,
          0.3568881163335813,
          2.752010090322121,
          0,
          0
        ],
        [
          3.191141074879838,
          1.301863037408699,
          -1.889278037471139,
          0.7779853450908221,
          0.07113399317511362,
          0.3797769382996548,
          0,
          0
        ],
        [
          2.177396220534612,
          0.1769827124967518,
          -2.00041350803786,
          0.9539206653192387,
          0.03305765395108741,
          0.1695414599758598,
          0,
          0
        ],
        [
          3.35847972612969,
          1.781168604347957,
          -1.577311121781733,
          0.663596806485263,
          0.07194344478246015,
          0.3844335266482191,
          0,
          0
        ],
        [
          1.7064416852358,
          1.899560654505732,
          0.1931189692699329,
          0.3160709634067859,
          0.3943226332826569,
          3.228604367633282,
          0,
          0
        ],
        [
          1.928400760895721,
          1.151854909123653,
          -0.7765458517720676,
          0.5898563510197006,
          0.09414993055582777,
          0.5154281712229984,
          0,
          0
        ],
        [
          2.132077452187402,
          1.059660968152242,
          -1.072416484035161,
          0.7516236463848758,
          0.04785535964347307,
          0.2492482552313737,
          0,
          0
        ],
        [
          2.533895959824153,
          1.507572815889794,
          -1.026323143934359,
          0.7526061939929386,
          0.1678100597501326,
          1.000000000000002,
          0,
          0
        ],
        [
          2.533895959824155,
          1.507572815889793,
          -1.026323143934362,
          0.7526061939929386,
          0.1678100597501327,
          1.000000000000003,
          0,
          0
        ],
        [
          1.146123868443107,
          1.07690668049773,
          -0.06921718794537757,
          0.3408808931252043,
          0.3352248478209974,
          2.500724757879064,
          0,
          0
        ],
        [
          1.866311374276707,
          1.692939276045707,
          -0.1733720982309996,
          0.4023438787038263,
          0.2722945828533703,
          1.855614951156609,
          0,
          0
        ],
        [
          0.6580668642437655,
          0.5386462114372823,
          -0.1194206528064832,
          0.5452650979175577,
          0.3775123121681183,
          3.007494376010256,
          0,
          0
        ],
        [
          3.551039508276058,
          0.954375953283808,
          -2.59666355499225,
          0.9924750833630992,
          0.0003625982643629731,
          0.001798819941701776,
          0,
          0
        ],
        [
          2.740597169680585,
          1.331892876772484,
          -1.408704292908102,
          0.872099163068688,
          0.01454109298267297,
          0.07317504562983115,
          0,
          0
        ],
        [
          1.433263194469844,
          1.400290736631869,
          -0.03297245783797442,
          0.3142031643508171,
          0.3047335532487528,
          2.173569214029383,
          0,
          0
        ],
        [
          1.38685016433457,
          0.7975633597162931,
          -0.5892868046182772,
          0.6509701078270752,
          0.1978279840928939,
          1.222995017393902,
          0,
          0
        ],
        [
          2.638416122234606,
          1.072751171853811,
          -1.565664950380795,
          0.9137576975318324,
          0.01066047275451883,
          0.05343620081473042,
          0,
          0
        ],
        [
          0.8119241981398533,
          1.224320504504805,
          0.4123963063649516,
          0.1269246742326507,
          0.6138401516432547,
          7.883020333749487,
          0,
          0
        ],
        [
          0.8858552780211665,
          1.6978690250076,
          0.8120137469864331,
          0.09344494401683126,
          0.6384707663145007,
          8.757942024906821,
          0,
          0
        ],
        [
          2.3652181591671,
          1.694177279190154,
          -0.6710408799769467,
          0.6007818167954011,
          0.1748939381231494,
          1.051161506724145,
          0,
          0
        ],
        [
          3.81879344083936,
          0.6635071145399941,
          -3.155286326299366,
          0.9829121337198887,
          0.003706659148794466,
          0.01845014967734137,
          0,
          0
        ],
        [
          2.941194176521886,
          1.460928482503592,
          -1.480265694018294,
          0.7629722204890992,
          0.05044639615394297,
          0.2634602679929776,
          0,
          0
        ],
        [
          1.191558534156633,
          1.546925835831577,
          0.3553673016749441,
          0.179960540026122,
          0.4492358708638149,
          4.044950852402003,
          0,
          0
        ],
        [
          1.787627223591599,
          1.266533934002594,
          -0.5210932895890052,
          0.4797298541339678,
          0.2268075391103709,
          1.454703036310961,
          0,
          0
        ],
        [
          2.510048653166638,
          1.082498851489728,
          -1.42754980167691,
          0.8709449215483933,
          0.0199610654540875,
          0.101005461856346,
          0,
          0
        ],
        [
          2.244472823963249,
          0.8327585503960313,
          -1.411714273567218,
          0.8865933041403181,
          0.02578291496742315,
          0.131244388665393,
          0,
          0
        ],
        [
          2.02775891329915,
          0.3486866993429066,
          -1.679072213956243,
          0.9713341107663457,
          0.01265241491593896,
          0.06354886916110988,
          0,
          0
        ],
        [
          0.5031819230447975,
          3.489126595927732,
          2.985944672882935,
          0.003319510210692059,
          0.9789311493854712,
          230.4176662483516,
          0,
          0
        ],
        [
          1.551993906522843,
          0.9705576468992817,
          -0.5814362596235613,
          0.5809596337367735,
          0.1974418437042099,
          1.220020574202233,
          0,
          0
        ],
        [
          3.567209912674528,
          0.6209580284539982,
          -2.94625188422053,
          0.9906184035198135,
          0.001634105192405119,
          0.008116984990760953,
          0,
          0
        ],
        [
          1.090639548591085,
          1.371202520092536,
          0.2805629715014515,
          0.2086969362330456,
          0.4527256638350995,
          4.102366914523963,
          0,
          0
        ],
        [
          2.206344780052067,
          1.0889424372497,
          -1.117402342802368,
          0.7598020267896453,
          0.04421219451412892,
          0.2293955856850766,
          0,
          0
        ],
        [
          1.846024887958739,
          1.114417206217177,
          -0.7316076817415618,
          0.5932457562402466,
          0.09800017993776255,
          0.5387966561657858,
          0,
          0
        ],
        [
          1.323737711086372,
          1.331503227080999,
          0.007765515994626604,
          0.3844849493308997,
          0.3593684392660879,
          2.78186514240533,
          0,
          0
        ],
        [
          2.451103187039979,
          1.260519146385803,
          -1.190584040654176,
          0.7135382619199939,
          0.1043411685683746,
          0.5777202005802171,
          0,
          0
        ],
        [
          2.395017134327736,
          1.743574659091866,
          -0.6514424752358694,
          0.5634715208393885,
          0.1663221750903282,
          0.9893646196917987,
          0,
          0
        ],
        [
          0.6426343456901523,
          0.6165599020997269,
          -0.02607444359042543,
          0.4342804185091058,
          0.494087741615811,
          4.843210510499656,
          0,
          0
        ],
        [
          2.163293833980283,
          0.6636466376346281,
          -1.499647196345655,
          0.9223882261091743,
          0.02674032040290759,
          0.1362518301739649,
          0,
          0
        ],
        [
          2.647539521883842,
          0.7806811440663338,
          -1.866858377817508,
          0.9648217462029549,
          0.004815672346281472,
          0.0239970508513621,
          0,
          0
        ],
        [
          2.119856387537672,
          0.9093428422247958,
          -1.210513545312876,
          0.8333660020643977,
          0.03697043499779547,
          0.1903791616209551,
          0,
          0
        ],
        [
          2.370198393813751,
          0.0561858859078684,
          -2.314012507905883,
          0.999955357376638,
          0.00002075687524214307,
          0.0001029379367837624,
          0,
          0
        ],
        [
          3.802957514254408,
          4.603067126084984,
          0.8001096118305768,
          0.1127585646815208,
          0.355383807838133,
          2.734015016499588,
          0,
          0
        ],
        [
          1.200647989619108,
          0.3803612219953496,
          -0.8202867676237584,
          0.9301997616959828,
          0.04373368557724517,
          0.2267992898292497,
          0,
          0
        ],
        [
          1.972434706173704,
          1.025359458910991,
          -0.9470752472627124,
          0.7145980946264785,
          0.06802918842899201,
          0.3619907296475512,
          0,
          0
        ],
        [
          2.803176168961501,
          1.047676104012768,
          -1.755500064948733,
          0.910919343287012,
          0.01328591770923125,
          0.06677358617505533,
          0,
          0
        ],
        [
          0.4749299735049374,
          0.7822243049618721,
          0.3072943314569347,
          0.2055120517773881,
          0.7234394551825655,
          12.97228370811083,
          0,
          0
        ],
        [
          1.96725331781267,
          0.9915367684549271,
          -0.9757165493577425,
          0.7376883337825658,
          0.06620438408185539,
          0.3515923268864765,
          0,
          0
        ],
        [
          1.844725690316803,
          0.04835116649759619,
          -1.796374523819206,
          0.9999139803300131,
          0.00003965566891417911,
          0.0001966649527683911,
          0,
          0
        ],
        [
          0.7641841051607416,
          0.05060243955824754,
          -0.7135816656024941,
          0.888714408462492,
          0.05227667220283937,
          0.2735462922662377,
          0,
          0
        ],
        [
          1.741017813153507,
          0.04566003985789498,
          -1.695357773295612,
          0.9997030579175016,
          0.0001473142730921485,
          0.0007306565454526563,
          0,
          0
        ],
        [
          1.471239641540615,
          0.2734244092822103,
          -1.197815232258404,
          0.9723028544619442,
          0.01769022300568751,
          0.0893077834569103,
          0,
          0
        ],
        [
          1.033939287510199,
          0.3268706188821385,
          -0.7070686686280602,
          0.882148315459167,
          0.08578247717020682,
          0.4653219203996156,
          0,
          0
        ],
        [
          1.977950807362786,
          0.3880897565081806,
          -1.589861050854605,
          0.9646204917422521,
          0.01853678042724781,
          0.09366228446428808,
          0,
          0
        ],
        [
          1.332574095853462,
          0.5257323888675102,
          -0.806841706985952,
          0.870198359461979,
          0.08379806210902342,
          0.4535730466518664,
          0,
          0
        ],
        [
          1.345728332587893,
          0.07266319806220452,
          -1.273065134525689,
          0.9967856452827107,
          0.001796946741849394,
          0.00892731339997701,
          0,
          0
        ],
        [
          2.590502994773119,
          1.154522640823,
          -1.435980353950119,
          0.8545592443904574,
          0.02387074552728513,
          0.1212727215415062,
          0,
          0
        ],
        [
          1.998550417569966,
          1.203464235196239,
          -0.7950861823737272,
          0.5894304899195496,
          0.08495902143884008,
          0.4604404052505618,
          0,
          0
        ],
        [
          1.007597389133493,
          0.7113774276358109,
          -0.2962199614976824,
          0.633244627614648,
          0.2341013180434824,
          1.515782910363979,
          0,
          0
        ],
        [
          1.167045522354083,
          0.04560863004498932,
          -1.121436892309094,
          0.9978814758594032,
          0.001130999330015862,
          0.005615110174221265,
          0,
          0
        ],
        [
          1.539343670490758,
          0.8846985716797852,
          -0.654645098810973,
          0.6928775380038906,
          0.09752378251283683,
          0.5358944272953095,
          0,
          0
        ],
        [
          1.484723171109263,
          0.6364614632408458,
          -0.8482617078684167,
          0.8230417877919882,
          0.1045180758577865,
          0.5788140329254265,
          0,
          0
        ],
        [
          1.894000039472134,
          0.07925457287504808,
          -1.814745466597086,
          0.9993832881776608,
          0.0002263679250539849,
          0.001122839497238796,
          0,
          0
        ],
        [
          1.182990749866996,
          0.04587511751364385,
          -1.137115632353353,
          0.9978959531036735,
          0.001123256786809322,
          0.00557662728502442,
          0,
          0
        ],
        [
          1.241696883545763,
          1.079202027820477,
          -0.1624948557252859,
          0.3513849942823282,
          0.3127003141478729,
          2.256246999656195,
          0,
          0
        ],
        [
          1.391105661225076,
          0.4474549528910508,
          -0.9436507083340249,
          0.9118563227325635,
          0.05687159539208745,
          0.2990398431065793,
          0,
          0
        ],
        [
          1.066353411744335,
          0.5080838379122624,
          -0.558269573832073,
          0.8203265187236344,
          0.1230928090652997,
          0.6961190532197359,
          0,
          0
        ],
        [
          1.158180771729489,
          0.4667907727679221,
          -0.691389998961567,
          0.8939710654409608,
          0.06628266395565524,
          0.3520375598735422,
          0,
          0
        ],
        [
          1.117021527251102,
          0.9491174305446249,
          -0.167904096706477,
          0.4267819498474102,
          0.3077850489474277,
          2.205012287127802,
          0,
          0
        ],
        [
          0.8371308325649456,
          0.1179918027714679,
          -0.7191390297934777,
          0.9458692248394166,
          0.03659915710053857,
          0.1883946350264037,
          0,
          0
        ],
        [
          3.408558861984169,
          0.06702771247212069,
          -3.341531149512048,
          0.9999961393731926,
          0.000001274377435611581,
          0.000006319796531186369,
          0,
          0
        ],
        [
          1.951412145206732,
          0.3195491338351095,
          -1.631863011371622,
          0.9831631388646156,
          0.009407622081198974,
          0.04709657774023731,
          0,
          0
        ],
        [
          1.392835307687317,
          0.04616126160748942,
          -1.346674046079828,
          0.9994685976901839,
          0.0002722920111769619,
          0.001350696082600193,
          0,
          0
        ],
        [
          1.405797920928465,
          0.04598059759331571,
          -1.359817323335149,
          0.9982373298233831,
          0.0009270369306382932,
          0.004601551626953633,
          0,
          0
        ],
        [
          1.178939048644883,
          0.04870188506487017,
          -1.130237163580012,
          0.9909022179998008,
          0.004779648609665557,
          0.0238166782985818,
          0,
          0
        ],
        [
          2.761191606282979,
          0.3089106162340949,
          -2.452280990048884,
          0.999207243050949,
          0.0001209195970763817,
          0.0005997271069049961,
          0,
          0
        ],
        [
          3.334734509369614,
          0.1248134399118278,
          -3.209921069457786,
          0.999977085876735,
          0.000001276286333370743,
          0.0000063292630051654,
          0,
          0
        ],
        [
          1.553303047649569,
          2.827464949154446,
          1.274161901504877,
          0.08076761919523412,
          0.6516956329937801,
          9.278768954947557,
          0,
          0
        ],
        [
          0.8610975579266397,
          0.9571884817448737,
          0.09609092381823403,
          0.2814990064871475,
          0.4975026963695727,
          4.909826807081928,
          0,
          0
        ],
        [
          1.927548011132199,
          0.5911950896940589,
          -1.33635292143814,
          0.9227895814489805,
          0.0238732294034202,
          0.1212856492292054,
          0,
          0
        ],
        [
          1.039349897519008,
          1.077966829156496,
          0.03861693163748781,
          0.2671102559098165,
          0.4146099163669477,
          3.512358145604923,
          0,
          0
        ],
        [
          1.975810291440133,
          0.5470503091740081,
          -1.428759982266125,
          0.9395964674308923,
          0.02356728454004257,
          0.1196938104151006,
          0,
          0
        ],
        [
          2.39283256807036,
          1.1864044440003,
          -1.20642812407006,
          0.7877779470549907,
          0.03268407244586703,
          0.1675607498657368,
          0,
          0
        ],
        [
          2.82127314413256,
          0.6582365207302936,
          -2.163036623402267,
          0.9919660322445459,
          0.0007858665260642389,
          0.003900270171987988,
          0,
          0
        ],
        [
          1.415915264325847,
          0.08623443353653411,
          -1.329680830789313,
          0.9969776043316261,
          0.001332673496189758,
          0.006617704778676919,
          0,
          0
        ],
        [
          1.54765086470512,
          1.959176839450639,
          0.4115259747455187,
          0.2594986718445451,
          0.4617673881419772,
          4.254590041522007,
          0,
          0
        ],
        [
          2.027650283110354,
          1.051043387305189,
          -0.9766068958051648,
          0.7161006457351016,
          0.05473415435135086,
          0.2871500630079848,
          0,
          0
        ],
        [
          1.137715519003733,
          0.06768898662273276,
          -1.070026532381,
          0.9839049623236383,
          0.009568689010992754,
          0.04791070351881166,
          0,
          0
        ],
        [
          3.826643140346905,
          1.018980947037729,
          -2.807662193309176,
          0.9913359043659667,
          0.0004530930055065839,
          0.00224796035577464,
          0,
          0
        ],
        [
          2.274922446886137,
          0.4173877136506432,
          -1.857534733235493,
          0.9854128317427375,
          0.005549687866134126,
          0.02767514715134028,
          0,
          0
        ],
        [
          1.114833530878584,
          0.07182322307431824,
          -1.043010307804266,
          0.9926809874673874,
          0.004406942220735018,
          0.02195128591560974,
          0,
          0
        ],
        [
          1.262088710944655,
          0.8161613578886675,
          -0.4459273530559875,
          0.6505358751767866,
          0.1617381186007833,
          0.9568351889838268,
          0,
          0
        ],
        [
          0.9429178484999622,
          0.6922325106178118,
          -0.2506853378821504,
          0.582765933243857,
          0.315513494124705,
          2.285901523224064,
          0,
          0
        ],
        [
          2.708607802059698,
          0.5732550986560336,
          -2.135352703403664,
          0.9884922246338544,
          0.001493847552970947,
          0.007419249983753771,
          0,
          0
        ],
        [
          4.119205034247631,
          0.3982518005560082,
          -3.720953233691623,
          0.9987777526928628,
          0.0002530057141565136,
          0.001255002792999914,
          0,
          0
        ],
        [
          1.129806363497049,
          0.728097806590158,
          -0.401708556906891,
          0.6924496137637661,
          0.170382574588797,
          1.018478300736583,
          0,
          0
        ],
        [
          2.192990922551037,
          0.6249774198201119,
          -1.568013502730925,
          0.9326513764769483,
          0.02782091756471843,
          0.1419154394960763,
          0,
          0
        ],
        [
          0.5956551176023701,
          0.656067700147778,
          0.06041258254540793,
          0.3728858949100581,
          0.5511198962636596,
          6.088638696472433,
          0,
          0
        ],
        [
          1.133978020236995,
          0.04870616907897918,
          -1.085271851158015,
          0.9899168348282869,
          0.005304049050174698,
          0.02644366527029106,
          0,
          0
        ],
        [
          1.337658912669063,
          0.5235555028134564,
          -0.8141034098556061,
          0.8717907168477776,
          0.08259316263209707,
          0.4464641515344593,
          0,
          0
        ],
        [
          1.333713863173064,
          0.4340727285925615,
          -0.8996411345805028,
          0.9227471363570438,
          0.04212212530892062,
          0.2180743584128539,
          0,
          0
        ],
        [
          1.218077392248482,
          0.7812270958488314,
          -0.4368502963996506,
          0.6580219680751763,
          0.1806089592849502,
          1.093081511515208,
          0,
          0
        ],
        [
          0.9359266306383388,
          1.138713888873268,
          0.2027872582349287,
          0.2041990526543775,
          0.5095420138147955,
          5.152080713604337,
          0,
          0
        ],
        [
          0.716022323206837,
          0.9621330291641352,
          0.2461107059572982,
          0.2076696759655291,
          0.6186651486730832,
          8.045510807953258,
          0,
          0
        ],
        [
          1.898795263596406,
          0.6898083985946647,
          -1.208986865001742,
          0.8820213129281046,
          0.04916572194593009,
          0.2564260015165468,
          0,
          0
        ],
        [
          1.019461568301042,
          2.625247997353501,
          1.605786429052459,
          0.04751339249004312,
          0.8321015196619873,
          24.57729144014288,
          0,
          0
        ],
        [
          2.014483198416543,
          0.9853763640071528,
          -1.02910683440939,
          0.7673766454442222,
          0.050566321300416,
          0.264119943876852,
          0,
          0
        ],
        [
          1.471835669737299,
          0.3287953299174193,
          -1.143040339819879,
          0.967019763970755,
          0.01516835041288606,
          0.07638020602544597,
          0,
          0
        ],
        [
          1.463375487625837,
          0.04301926080257058,
          -1.420356226823267,
          0.9987173867598421,
          0.0006474962461559416,
          0.003213090955615466,
          0,
          0
        ],
        [
          1.185384131654052,
          0.7271448636679836,
          -0.4582392679860685,
          0.6612999841124321,
          0.2130742319006957,
          1.342770014753538,
          0,
          0
        ],
        [
          2.925413353980513,
          0.3034393316856834,
          -2.621974022294829,
          0.9998288165455057,
          0.00001727910609002258,
          0.00008569061208373141,
          0,
          0
        ],
        [
          1.027977796991866,
          0.5617517083167566,
          -0.4662260886751096,
          0.7988482864122988,
          0.1154653946034856,
          0.6473534775129862,
          0,
          0
        ],
        [
          2.78548927303978,
          0.4317926131291542,
          -2.353696659910625,
          0.9976777829092894,
          0.0003273344116360771,
          0.001623821607592829,
          0,
          0
        ],
        [
          1.130211877736211,
          1.056631783056517,
          -0.0735800946796934,
          0.3354450675715355,
          0.3006538237721422,
          2.131959727144821,
          0,
          0
        ],
        [
          0.2034334953659108,
          0.1426264845274457,
          -0.06080701083846507,
          0.4755404146889379,
          0.3470388832244205,
          2.635695811847942,
          0,
          0
        ],
        [
          2.042322361225156,
          0.7065721577541687,
          -1.335750203470987,
          0.8902734875348141,
          0.03637311309101222,
          0.1871871505929069,
          0,
          0
        ],
        [
          2.53908131411325,
          1.023579662784986,
          -1.515501651328263,
          0.9087853908368085,
          0.01042600193265302,
          0.05224852027889435,
          0,
          0
        ],
        [
          1.246077269780411,
          0.317038209615029,
          -0.929039060165382,
          0.964551331275721,
          0.01795796403928008,
          0.0906841714029713,
          0,
          0
        ],
        [
          1.718855426799514,
          0.8270239849454357,
          -0.891831441854078,
          0.770906387449673,
          0.08923119976673531,
          0.4858621382884034,
          0,
          0
        ],
        [
          2.46559288828373,
          1.352901848011996,
          -1.112691040271734,
          0.7279747479393195,
          0.07312364613215737,
          0.3912375270587046,
          0,
          0
        ],
        [
          2.134534656045509,
          1.16088202623084,
          -0.9736526298146686,
          0.6806693084822277,
          0.06680919226824203,
          0.3550342395621435,
          0,
          0
        ],
        [
          0.6219407671830315,
          0.2224494747035994,
          -0.399491292479432,
          0.7056576718591839,
          0.2298659728125128,
          1.480174248695802,
          0,
          0
        ],
        [
          2.529359427858616,
          0.0678866942862091,
          -2.461472733572406,
          0.9999711242695343,
          0.00001159600303066802,
          0.00005750661782266528,
          0,
          0
        ],
        [
          1.428689151677601,
          0.6102762831515679,
          -0.8184128685260329,
          0.8526555209428617,
          0.07668648407916102,
          0.4118832237638691,
          0,
          0
        ],
        [
          1.194333883308969,
          0.05407973786266167,
          -1.140254145446308,
          0.997088797713026,
          0.00163706852228896,
          0.00813172868399278,
          0,
          0
        ],
        [
          1.701543287817531,
          1.066043896987632,
          -0.6354993908298987,
          0.5631078901607518,
          0.1564521512920269,
          0.9197637450172709,
          0,
          0
        ],
        [
          1.871079457868155,
          1.437979002011999,
          -0.4331004558561562,
          0.4795505899383041,
          0.1915792302350018,
          1.175209871388315,
          0,
          0
        ],
        [
          1.294441844968131,
          0.6731503252541456,
          -0.6212915197139858,
          0.7757187272870785,
          0.09869788712300422,
          0.543052648382329,
          0,
          0
        ],
        [
          2.367022051730178,
          0.9845109066476946,
          -1.382511145082484,
          0.828712666249969,
          0.04058218170726246,
          0.2097645432568375,
          0,
          0
        ],
        [
          0.9861099034026666,
          0.9144381058342886,
          -0.07167179756837794,
          0.377838122007956,
          0.4352703772398622,
          3.82228452600863,
          0,
          0
        ],
        [
          1.393831548294779,
          0.8937654793094209,
          -0.5000660689853579,
          0.605441620396441,
          0.1827573510797386,
          1.108991714511227,
          0,
          0
        ],
        [
          2.434285266075656,
          0.2795864444998165,
          -2.154698821575839,
          0.9964609262744306,
          0.001699607189432631,
          0.00844290275459599,
          0,
          0
        ],
        [
          0.7642375840069495,
          0.9821681289541041,
          0.2179305449471546,
          0.2254400679720209,
          0.5807346288144374,
          6.868994985301257,
          0,
          0
        ],
        [
          0.899187080002396,
          0.421347803945893,
          -0.477839276056503,
          0.7730872568096496,
          0.1811582640318181,
          1.097141517186677,
          0,
          0
        ],
        [
          2.205192156710147,
          0.5575148376128265,
          -1.64767731909732,
          0.9415513407944228,
          0.02714545057598883,
          0.1383737179616579,
          0,
          0
        ],
        [
          1.144593230365796,
          0.0431474168529858,
          -1.10144581351281,
          0.9920230630216081,
          0.003979419845179566,
          0.01981325910195686,
          0,
          0
        ],
        [
          1.494523833838434,
          0.854652006830459,
          -0.6398718270079746,
          0.704601146510427,
          0.104587238909024,
          0.5792417912902478,
          0,
          0
        ],
        [
          2.082440376372542,
          1.707268453070744,
          -0.3751719233017978,
          0.4846767100884741,
          0.2414894155990908,
          1.578850193639615,
          0,
          0
        ],
        [
          2.237083818820917,
          0.1010549206498981,
          -2.136028898171019,
          0.9993995677731752,
          0.0001368561336325095,
          0.0006787786534328162,
          0,
          0
        ],
        [
          1.158190963384242,
          0.9171314552765201,
          -0.2410595081077224,
          0.5030898951347149,
          0.2306856447132848,
          1.487035042513839,
          0,
          0
        ],
        [
          0.5056436502616543,
          2.800338112692358,
          2.294694462430704,
          0.001183193484568089,
          0.9862022122426318,
          354.4548978502774,
          0,
          0
        ],
        [
          1.654339720463888,
          0.3104953128615482,
          -1.343844407602339,
          0.9740128349066202,
          0.01198994864485024,
          0.06018114269529093,
          0,
          0
        ],
        [
          1.360972850511963,
          0.8028528344464159,
          -0.5581200160655473,
          0.6817449305844617,
          0.1652154738082581,
          0.9814785203687294,
          0,
          0
        ],
        [
          0.7375104045534961,
          0.5824989987752706,
          -0.1550114057782256,
          0.5648294252835232,
          0.3559730378180885,
          2.741053580198238,
          0,
          0
        ],
        [
          2.14261880975755,
          0.4310349385354032,
          -1.711583871222147,
          0.9836160046920135,
          0.005233976547984101,
          0.0260924763531591,
          0,
          0
        ],
        [
          2.581444007795744,
          0.8088562975986437,
          -1.7725877101971,
          0.9498980185254896,
          0.009834295970429662,
          0.04925381381562395,
          0,
          0
        ],
        [
          2.063431153707732,
          0.05835082577732036,
          -2.005080327930412,
          0.9998712880171309,
          0.0000612628471569481,
          0.0003038283205711319,
          0,
          0
        ],
        [
          2.853172916792039,
          0.4099190717009139,
          -2.443253845091125,
          0.9977102770706346,
          0.0004400586506145169,
          0.002183263676697528,
          0,
          0
        ],
        [
          1.151428731399959,
          0.3462499876991259,
          -0.8051787437008329,
          0.9464730754800859,
          0.02839621946147807,
          0.1449358418982384,
          0,
          0
        ],
        [
          1.343553011808796,
          0.6048435463402573,
          -0.7387094654685391,
          0.8199504792105906,
          0.1085105703592324,
          0.6036154088043609,
          0,
          0
        ],
        [
          2.107964169102391,
          0.2957107172313752,
          -1.812253451871016,
          0.9904447395878114,
          0.002531943806953698,
          0.01258808121236419,
          0,
          0
        ],
        [
          2.205640919694839,
          1.16237035039936,
          -1.043270569295478,
          0.6952047199394503,
          0.0852391466705694,
          0.4621000249599356,
          0,
          0
        ],
        [
          2.52346455720298,
          0.20093464476653,
          -2.32252991243645,
          0.9499089029160538,
          0.03689125445547991,
          0.1899558034025788,
          0,
          0
        ],
        [
          2.53389595982415,
          1.507572815889794,
          -1.026323143934356,
          0.7526061939929385,
          0.1678100597501328,
          1.000000000000004,
          0,
          0
        ],
        [
          2.533895959824157,
          1.507572815889793,
          -1.026323143934364,
          0.7526061939929387,
          0.1678100597501326,
          1.000000000000002,
          0,
          0
        ],
        [
          1.355527162126763,
          0.5734537369562134,
          -0.7820734251705495,
          0.8037335612840938,
          0.08348967755735875,
          0.4517518010454908,
          0,
          0
        ],
        [
          2.162831802230901,
          0.4144859565645718,
          -1.74834584566633,
          0.9766081980184443,
          0.01195420405399676,
          0.05999955920380051,
          0,
          0
        ],
        [
          2.23208299607922,
          0.06158012865322213,
          -2.170502867425998,
          0.9999579091308418,
          0.0000168853820990213,
          0.00008373802152138358,
          0,
          0
        ],
        [
          1.39912555892756,
          0.04878943021622661,
          -1.350336128711333,
          0.997960259274057,
          0.001099465234203086,
          0.00545837947484546,
          0,
          0
        ],
        [
          1.693353713736331,
          0.6096789367289248,
          -1.083674777007406,
          0.9090861635189517,
          0.03167188633978357,
          0.1622018707383034,
          0,
          0
        ],
        [
          2.496669748515596,
          1.056868853580365,
          -1.439800894935231,
          0.8871394594863748,
          0.01510715366195478,
          0.0760673231064867,
          0,
          0
        ],
        [
          1.544731814851643,
          0.5109823665661252,
          -1.033749448285518,
          0.9251762520644511,
          0.02150103887983851,
          0.1089691454701504,
          0,
          0
        ],
        [
          0.63507814438621,
          0.7249784835386472,
          0.08990033915243723,
          0.3452511947814053,
          0.5646235123276362,
          6.431295392998501,
          0,
          0
        ],
        [
          1.958812403028381,
          0.827090096741386,
          -1.131722306286995,
          0.827510551205677,
          0.06010871488687813,
          0.3171496889369291,
          0,
          0
        ],
        [
          1.397374653076014,
          0.08490122528550334,
          -1.312473427790511,
          0.9970595399881559,
          0.001273138785071877,
          0.006321694256952514,
          0,
          0
        ],
        [
          2.213882698607728,
          0.9689059368408363,
          -1.244976761766891,
          0.8350341646755787,
          0.02946725213666896,
          0.1505684274929407,
          0,
          0
        ],
        [
          1.561396054666116,
          1.27715652002149,
          -0.2842395346446254,
          0.3814691423293177,
          0.2490625092055569,
          1.644784639710737,
          0,
          0
        ],
        [
          1.855243072389751,
          0.08050065334419831,
          -1.774742419045552,
          0.9992144720521942,
          0.0003037921724500566,
          0.00150699913999132,
          0,
          0
        ],
        [
          2.789267265681004,
          0.06532577428306426,
          -2.723941491397939,
          0.9999943667970445,
          0.000001986602211127108,
          0.00000985181497555878,
          0,
          0
        ],
        [
          2.391638657585646,
          0.2192954201564042,
          -2.172343237429242,
          0.9986613236984405,
          0.0004537762683723415,
          0.002251351812074368,
          0,
          0
        ],
        [
          1.164300869640628,
          0.04725099483926105,
          -1.117049874801367,
          0.9976767968706621,
          0.001253594326406716,
          0.006224525609930674,
          0,
          0
        ],
        [
          0.7115849513025474,
          2.683847353756341,
          1.972262402453794,
          0.01021848776420413,
          0.9376818629134962,
          74.61832966506566,
          0,
          0
        ],
        [
          1.131976745067375,
          0.2163379185003294,
          -0.9156388265670455,
          0.9420158817743347,
          0.03819607106279289,
          0.1969412161420827,
          0,
          0
        ],
        [
          1.824352798583057,
          0.7575310336604112,
          -1.066821764922646,
          0.8308584531028019,
          0.06842301415540465,
          0.3642402373806775,
          0,
          0
        ],
        [
          0.9717657076218101,
          0.1047440587143997,
          -0.8670216489074104,
          0.9756276850297799,
          0.01590259222430409,
          0.0801372259343259,
          0,
          0
        ],
        [
          2.336063891531426,
          2.35963086500058,
          0.02356697346915393,
          0.3265721528431665,
          0.3557334620238149,
          2.738190208148962,
          0,
          0
        ],
        [
          2.233894460175277,
          0.5365302730304345,
          -1.697364187144842,
          0.9679951900040066,
          0.006383661692156976,
          0.03186072166375471,
          0,
          0
        ],
        [
          0.9017752554040295,
          0.3226711039176422,
          -0.5791041514863873,
          0.8947044947290708,
          0.07320955844356818,
          0.3917334983337584,
          0,
          0
        ],
        [
          1.716365161362405,
          0.8719288146952928,
          -0.8444363466671121,
          0.690050916628599,
          0.1414079887596329,
          0.8167545671805968,
          0,
          0
        ],
        [
          1.163885230295385,
          0.3471062128347487,
          -0.8167790174606362,
          0.9262150682793411,
          0.04674147834668151,
          0.2431622859226013,
          0,
          0
        ],
        [
          1.799345638712892,
          0.5301674607958794,
          -1.269178177917012,
          0.9494156647505637,
          0.01975744151012736,
          0.09995433185710105,
          0,
          0
        ],
        [
          2.4060798358182,
          0.4703164359988821,
          -1.935763399819318,
          0.9860257007333418,
          0.003187871183718221,
          0.01585958868934078,
          0,
          0
        ],
        [
          1.451721214319667,
          0.8062027970393348,
          -0.6455184172803319,
          0.7076773055804217,
          0.1254200189422752,
          0.7111673330090066,
          0,
          0
        ],
        [
          1.320396452507517,
          0.3299878747810744,
          -0.9904085777264428,
          0.9712810993285308,
          0.01619657941130502,
          0.08164309237998103,
          0,
          0
        ],
        [
          1.183109679577112,
          0.066329904846862,
          -1.11677977473025,
          0.9859185191056404,
          0.008341300892893104,
          0.04171344237826068,
          0,
          0
        ],
        [
          1.151934510209196,
          0.08776525281492574,
          -1.06416925739427,
          0.991762617324935,
          0.004890701232095843,
          0.02437276595524511,
          0,
          0
        ],
        [
          1.470878708615406,
          0.228126812169434,
          -1.242751896445972,
          0.986712395810455,
          0.007898393366272459,
          0.03948090287970403,
          0,
          0
        ],
        [
          1.768812495831563,
          0.8359012195268357,
          -0.9329112763047275,
          0.7820204897295072,
          0.08469341501855643,
          0.458867741386854,
          0,
          0
        ],
        [
          1.64758792726579,
          0.08695221180798922,
          -1.560635715457801,
          0.998247363449532,
          0.000668644047277943,
          0.003318103569286305,
          0,
          0
        ],
        [
          0.7129863669417733,
          0.3891923610877502,
          -0.3237940058540231,
          0.7206365001521379,
          0.2185985763658646,
          1.387323045814414,
          0,
          0
        ],
        [
          1.398405311737594,
          0.5754815518608304,
          -0.8229237598767637,
          0.8702316717850314,
          0.0705260746575945,
          0.3762850562820122,
          0,
          0
        ],
        [
          2.20696453563456,
          0.2568701426074765,
          -1.950094393027084,
          0.9926074650059583,
          0.003028010816964247,
          0.01506187140096065,
          0,
          0
        ],
        [
          2.375661878405701,
          1.097885289649223,
          -1.277776588756477,
          0.8226843354354787,
          0.02876686635970399,
          0.1468836768464143,
          0,
          0
        ],
        [
          2.132197925059643,
          0.3018679158051964,
          -1.830330009254446,
          0.9884315422347569,
          0.003217956779298202,
          0.01600974706564619,
          0,
          0
        ],
        [
          2.078504480203883,
          0.5857147542051344,
          -1.492789725998748,
          0.9525268583211731,
          0.01241140498175659,
          0.06232314349673377,
          0,
          0
        ],
        [
          1.76543500270042,
          1.122091235618806,
          -0.6433437670816142,
          0.5455507027006394,
          0.1342098367714431,
          0.7687341430468895,
          0,
          0
        ],
        [
          2.027953741409409,
          0.05777215865523958,
          -1.97018158275417,
          0.9998387806849702,
          0.00007831880031234216,
          0.0003884226175986459,
          0,
          0
        ],
        [
          0.9762261801654286,
          1.017952729066937,
          0.04172654890150818,
          0.27757745351762,
          0.4683089369826862,
          4.367948958741294,
          0,
          0
        ],
        [
          1.613260018201998,
          0.4881593268668494,
          -1.125100691335149,
          0.92669029667435,
          0.03851516854508011,
          0.1986524086228557,
          0,
          0
        ],
        [
          2.749947329978385,
          1.097633428299639,
          -1.652313901678746,
          0.9575563479368323,
          0.003215448104250769,
          0.01599722582462585,
          0,
          0
        ],
        [
          1.060588880755475,
          1.421573932606705,
          0.3609850518512301,
          0.1399771974060369,
          0.4743008252638583,
          4.474258323037889,
          0,
          0
        ],
        [
          0.8521651335309371,
          0.5319281240415115,
          -0.3202370094894257,
          0.7218517002225499,
          0.2017720359961502,
          1.253540897697021,
          0,
          0
        ],
        [
          1.376493210863151,
          0.6090100024512773,
          -0.7674832084118736,
          0.8257127709069191,
          0.1023378375790002,
          0.5653635249400635,
          0,
          0
        ],
        [
          1.891895606952285,
          0.7214930759398692,
          -1.170402531012415,
          0.8679652496133288,
          0.05145673129216812,
          0.2690230660493363,
          0,
          0
        ],
        [
          1.380754044230255,
          0.3115838849568296,
          -1.069170159273426,
          0.9565129636192123,
          0.02845079553505878,
          0.1452225584472146,
          0,
          0
        ],
        [
          1.417482970887862,
          0.04157759097987795,
          -1.375905379907984,
          0.998586547276443,
          0.0007077940166564545,
          0.003512520410076509,
          0,
          0
        ],
        [
          1.729884927157733,
          0.05385692962830568,
          -1.676027997529427,
          0.9995415440219576,
          0.0002382205860833428,
          0.001181645563047192,
          0,
          0
        ],
        [
          2.731490479491158,
          0.8078427011484508,
          -1.923647778342708,
          0.9766425072167607,
          0.00253910156136801,
          0.01262375805286852,
          0,
          0
        ],
        [
          2.539430350671626,
          0.06729756335797388,
          -2.472132787313652,
          0.9999467904935299,
          0.00002372115951578663,
          0.0001176388270667238,
          0,
          0
        ],
        [
          1.947852500904663,
          0.07126065442772052,
          -1.876591846476942,
          0.999702528437734,
          0.0001159448058969507,
          0.0005750506842483937,
          0,
          0
        ],
        [
          2.548077009930868,
          1.0654405301054,
          -1.482636479825468,
          0.8467163525749024,
          0.03015144671216188,
          0.1541731345761225,
          0,
          0
        ],
        [
          1.887406423344524,
          1.111980651390065,
          -0.7754257719544597,
          0.6045064020791155,
          0.1098471362916184,
          0.611967862282103,
          0,
          0
        ],
        [
          2.375188560655242,
          0.07419970400354937,
          -2.300988856651693,
          0.999938505073257,
          0.00002161691753757671,
          0.0001072031690123212,
          0,
          0
        ],
        [
          1.267609323554392,
          0.7658467327186724,
          -0.5017625908357193,
          0.7118437540536349,
          0.1313217388536237,
          0.749690730210409,
          0,
          0
        ],
        [
          2.931318715648877,
          1.200707958009415,
          -1.730610757639462,
          0.9693599520946051,
          0.001706060787178135,
          0.008475016183914889,
          0,
          0
        ],
        [
          2.097929038194795,
          0.2797498556492767,
          -1.818179182545518,
          0.9918178727328093,
          0.002405747408852566,
          0.01195915673970006,
          0,
          0
        ],
        [
          0.846584149022294,
          0.7137940664303499,
          -0.132790082591944,
          0.5408810053192865,
          0.3318667180381101,
          2.463230560441136,
          0,
          0
        ],
        [
          1.339178886464831,
          0.658062384129717,
          -0.6811165023351139,
          0.8165224310687753,
          0.08471518196145954,
          0.4589965897963876,
          0,
          0
        ],
        [
          1.125954428504396,
          0.07071796768685082,
          -1.055236460817546,
          0.9932771144055679,
          0.004027064427678774,
          0.02005143737721535,
          0,
          0
        ],
        [
          1.879797898621548,
          0.8786729721106786,
          -1.001124926510869,
          0.7764590472033698,
          0.0766080774519336,
          0.4114271637692214,
          0,
          0
        ],
        [
          1.42903894018949,
          0.2959988657009658,
          -1.133040074488524,
          0.9767695834461481,
          0.01108650401417748,
          0.05559564643043253,
          0,
          0
        ],
        [
          2.535472713194992,
          0.08576765783169117,
          -2.449705055363301,
          0.999947240657485,
          0.00001207789603926426,
          0.00005989643884208143,
          0,
          0
        ],
        [
          2.441766477404665,
          5.57605705111588,
          3.134290573711215,
          0.4634862576093406,
          0.4058163061136129,
          3.386984691225015,
          0,
          0
        ],
        [
          2.725476055599547,
          1.063998031722424,
          -1.661478023877123,
          0.9341807695118978,
          0.006757962256444425,
          0.03374155855714951,
          0,
          0
        ],
        [
          0.3981421452002484,
          0.7822037404153611,
          0.3840615952151127,
          0.1556006555321623,
          0.7853594474484473,
          18.14517513615034,
          0,
          0
        ],
        [
          1.106424141224521,
          1.052669972931109,
          -0.0537541682934124,
          0.3068795445974484,
          0.3093954008696773,
          2.221717608082992,
          0,
          0
        ],
        [
          2.43597186999873,
          0.295482586374087,
          -2.140489283624643,
          0.9950274005401968,
          0.0007824479971538732,
          0.003883290663899949,
          0,
          0
        ],
        [
          1.563417559833107,
          0.3450757275533596,
          -1.218341832279747,
          0.9659908815252313,
          0.0197736299738865,
          0.1000378825721754,
          0,
          0
        ],
        [
          1.193074170560157,
          0.3510784576221695,
          -0.8419957129379871,
          0.9263294147420319,
          0.049357502076736,
          0.2574781717833519,
          0,
          0
        ],
        [
          2.271302342504872,
          0.6521794614128924,
          -1.619122881091979,
          0.9321178759232598,
          0.01674667404628974,
          0.08446321587370513,
          0,
          0
        ],
        [
          1.873794834065297,
          0.3039695323270227,
          -1.569825301738275,
          0.9751963770469049,
          0.01579329855368912,
          0.0795776293230636,
          0,
          0
        ],
        [
          1.098039900755579,
          0.7777323733710768,
          -0.3203075273845024,
          0.6344645834349042,
          0.1949078610815145,
          1.200572079049902,
          0,
          0
        ],
        [
          1.948123863215495,
          0.189227445634708,
          -1.758896417580787,
          0.9983634311609185,
          0.0007849425119503668,
          0.00389568067027562,
          0,
          0
        ],
        [
          1.144593230365796,
          0.0431474168529858,
          -1.10144581351281,
          0.9920230630216081,
          0.003979419845179566,
          0.01981325910195686,
          0,
          0
        ],
        [
          1.67993691410754,
          0.6143041413411179,
          -1.065632772766422,
          0.875700659550927,
          0.06192214449437307,
          0.3273494186863066,
          0,
          0
        ],
        [
          1.848985413301126,
          1.175007711022428,
          -0.6739777022786981,
          0.5453553419790371,
          0.1523582882972343,
          0.8913704541116685,
          0,
          0
        ],
        [
          1.025435771389337,
          0.6229778658898043,
          -0.4024579054995324,
          0.7372523839242097,
          0.173951473331112,
          1.044304189101037,
          0,
          0
        ],
        [
          0.7917122981485761,
          0.2573539799132658,
          -0.5343583182353104,
          0.8575167537334235,
          0.1004840584606077,
          0.553978324749182,
          0,
          0
        ],
        [
          1.692358896304404,
          0.6179342533256158,
          -1.074424642978788,
          0.9034169210044376,
          0.03308880369896895,
          0.1697066834829195,
          0,
          0
        ],
        [
          1.438298711711103,
          1.148553899244967,
          -0.2897448124661361,
          0.3672598907969747,
          0.2304718582855185,
          1.485244204695443,
          0,
          0
        ],
        [
          2.456707443671445,
          0.6859091656258561,
          -1.770798278045588,
          0.9557239604207751,
          0.00514667920414968,
          0.02565502929319202,
          0,
          0
        ],
        [
          1.786298988736528,
          1.177018931172833,
          -0.6092800575636947,
          0.5050317840589431,
          0.1217613709901648,
          0.6875455310546844,
          0,
          0
        ],
        [
          1.072940281467048,
          0.8890026952571713,
          -0.183937586209877,
          0.4783397699235932,
          0.2958217637306606,
          2.083300860569141,
          0,
          0
        ],
        [
          1.282821857591239,
          0.08642059770001058,
          -1.196401259891229,
          0.995510332698626,
          0.00223731233591696,
          0.01111997543298958,
          0,
          0
        ],
        [
          1.868476383711645,
          0.5617568170705781,
          -1.306719566641067,
          0.9152111987856137,
          0.03772099847915551,
          0.1943956939831601,
          0,
          0
        ],
        [
          1.665898892527815,
          0.3282489576458821,
          -1.337649934881933,
          0.9648688592852321,
          0.02218392390106044,
          0.1125085851414408,
          0,
          0
        ],
        [
          1.637721372758332,
          0.3011929549872992,
          -1.336528417771032,
          0.9795033370139319,
          0.01210800208187014,
          0.0607809507242164,
          0,
          0
        ],
        [
          2.419889759493809,
          1.072117033373518,
          -1.347772726120291,
          0.8517188708581761,
          0.02288012803827206,
          0.1161221516336627,
          0,
          0
        ],
        [
          1.901449543037489,
          0.3813510031351461,
          -1.520098539902343,
          0.9756703943679572,
          0.0137142229346882,
          0.06895613388347756,
          0,
          0
        ],
        [
          2.269239569745054,
          0.9974360219250591,
          -1.271803547819995,
          0.818210917278727,
          0.04415861578826226,
          0.2291047487655072,
          0,
          0
        ],
        [
          1.727656851561433,
          0.621362978855424,
          -1.106293872706009,
          0.8708255344869146,
          0.06671224312619554,
          0.3544822098941375,
          0,
          0
        ],
        [
          0.9755032260294636,
          0.7518312900473055,
          -0.2236719359821581,
          0.5838584234615496,
          0.2755317308348759,
          1.886065284133716,
          0,
          0
        ],
        [
          1.132240058916277,
          1.055110885509694,
          -0.0771291734065831,
          0.3160708191541607,
          0.2979538875672401,
          2.10468878583384,
          0,
          0
        ],
        [
          1.50872722617377,
          1.941707976429963,
          0.4329807502561933,
          0.2463156847217424,
          0.4583181142790758,
          4.195919806754956,
          0,
          0
        ],
        [
          2.525104499328237,
          1.160191129338749,
          -1.364913369989488,
          0.851378015346257,
          0.02227203176758433,
          0.1129656143358934,
          0,
          0
        ],
        [
          2.639114814363084,
          0.6521548488480613,
          -1.986959965515023,
          0.9713073074442069,
          0.0061477674558483,
          0.03067609567104338,
          0,
          0
        ],
        [
          2.107890783360612,
          0.9858018707951843,
          -1.122088912565427,
          0.7959016676847271,
          0.03777597453336451,
          0.1946901367094515,
          0,
          0
        ],
        [
          0.8456345274433555,
          0.9365560166116855,
          0.09092148916832998,
          0.2854433601709903,
          0.5007206814431572,
          4.973434725345246,
          0,
          0
        ],
        [
          2.092232407892581,
          0.3745795235890554,
          -1.717652884303526,
          0.9857478105750314,
          0.00438854430589695,
          0.02185924067673528,
          0,
          0
        ],
        [
          1.06072985942841,
          0.1976252511795653,
          -0.8631046082488443,
          0.9456137375720535,
          0.03436502027548891,
          0.1764851159286994,
          0,
          0
        ],
        [
          1.376706435906074,
          1.142904468789992,
          -0.233801967116082,
          0.3513023346012042,
          0.2022749638015688,
          1.257457684710566,
          0,
          0
        ],
        [
          1.626944719438274,
          0.3062102362296188,
          -1.320734483208655,
          0.9702200321859096,
          0.01889894812252114,
          0.09552748876699732,
          0,
          0
        ],
        [
          1.45188115315771,
          0.07372795284867507,
          -1.378153200309034,
          0.9984147679339591,
          0.0006894327881326639,
          0.003421337546827213,
          0,
          0
        ],
        [
          2.560221084846319,
          0.3300028244353791,
          -2.23021826041094,
          0.997192414801463,
          0.0006478374932585387,
          0.003214785434575864,
          0,
          0
        ],
        [
          0.8691637331435521,
          0.9861114155423822,
          0.1169476823988301,
          0.265395918286833,
          0.4994459879382737,
          4.948140829904262,
          0,
          0
        ],
        [
          1.192960737320134,
          0.2151045233043814,
          -0.9778562140157528,
          0.9871187192400193,
          0.0074134750737536,
          0.03703888685852075,
          0,
          0
        ],
        [
          1.685860851580132,
          0.5575028570266166,
          -1.128357994553515,
          0.932658090577078,
          0.02547708525672747,
          0.1296469052932343,
          0,
          0
        ],
        [
          1.390918592264509,
          0.5038630537122623,
          -0.8870555385522466,
          0.8783001025968497,
          0.0706109598256294,
          0.3767723620193041,
          0,
          0
        ],
        [
          1.618479221131445,
          0.8466612576691044,
          -0.7718179634623406,
          0.739089155888662,
          0.09160438596137441,
          0.5000871656168905,
          0,
          0
        ],
        [
          1.478847195613841,
          1.05387115891366,
          -0.4249760367001809,
          0.4801891765041612,
          0.1799215666696545,
          1.088008536424149,
          0,
          0
        ],
        [
          2.363907914911056,
          0.09530556256253067,
          -2.268602352348525,
          0.9997492870045304,
          0.00005674232828116097,
          0.0002814078869850741,
          0,
          0
        ],
        [
          1.173254625659831,
          0.2209035070014048,
          -0.9523511186584259,
          0.9806360185779588,
          0.01165120402251164,
          0.05846083838054348,
          0,
          0
        ],
        [
          1.84550015598355,
          0.5857904951450066,
          -1.259709660838543,
          0.9206879262763391,
          0.02446495051850047,
          0.1243672220528705,
          0,
          0
        ],
        [
          1.409680264061879,
          0.5212354667045654,
          -0.8884447973573139,
          0.9085886227605242,
          0.04342226280393203,
          0.225110966153143,
          0,
          0
        ],
        [
          2.364242694009935,
          1.10948848475682,
          -1.254754209253115,
          0.784836698455518,
          0.04783982225205478,
          0.2491632648779681,
          0,
          0
        ],
        [
          3.043550336717654,
          0.5231807641092192,
          -2.520369572608435,
          0.9878235997931456,
          0.003701590237887586,
          0.01842482508501233,
          0,
          0
        ],
        [
          1.426053695503514,
          2.001237569572465,
          0.575183874068951,
          0.2564441858799669,
          0.524891826789093,
          5.478753717228927,
          0,
          0
        ],
        [
          2.040376318710051,
          0.2871008884301943,
          -1.753275430279856,
          0.9905147899977872,
          0.002917653614242469,
          0.01451132849658827,
          0,
          0
        ],
        [
          1.327033147404803,
          0.6595711905545579,
          -0.6674619568502455,
          0.8041205701510037,
          0.09693815373115527,
          0.5323309530668809,
          0,
          0
        ],
        [
          2.684995914766577,
          1.074214121160639,
          -1.610781793605938,
          0.925882172954015,
          0.008017679705820794,
          0.04008198678111775,
          0,
          0
        ],
        [
          1.583485810491076,
          0.4166441559078191,
          -1.166841654583257,
          0.9583980223748294,
          0.0173121229990176,
          0.08736534579684485,
          0,
          0
        ],
        [
          1.736257585748882,
          1.643835293709669,
          -0.09242229203921304,
          0.3691472049745411,
          0.2912524283939049,
          2.037897989263796,
          0,
          0
        ],
        [
          0.5740008400752907,
          0.5479780683680707,
          -0.02602277170722,
          0.4394780934477933,
          0.4988329044929644,
          4.936021166377341,
          0,
          0
        ],
        [
          1.948730633737265,
          0.8199583456221506,
          -1.128772288115114,
          0.8454801467274204,
          0.04131833116917737,
          0.2137336087520208,
          0,
          0
        ],
        [
          1.173320733033502,
          0.04472109716536881,
          -1.128599635868133,
          0.998032266944035,
          0.001045053250620311,
          0.005187964411270622,
          0,
          0
        ],
        [
          2.687075666263178,
          0.06839571864190296,
          -2.618679947621275,
          0.9999756067482786,
          0.000009884288362303432,
          0.00004901783992535683,
          0,
          0
        ],
        [
          1.332185913576559,
          1.110777410045882,
          -0.2214085035306774,
          0.3598027773446134,
          0.225634151353084,
          1.444984245818431,
          0,
          0
        ],
        [
          1.926112657451595,
          0.04843537100382538,
          -1.87767728644777,
          0.9999373635999262,
          0.00002857632369322636,
          0.0001417174198804626,
          0,
          0
        ],
        [
          1.463595355261291,
          0.3224241789888807,
          -1.14117117627241,
          0.9740232606927807,
          0.0100689910156002,
          0.05044120981760625,
          0,
          0
        ],
        [
          0.8578609434390642,
          0.9570402421241461,
          0.0991792986850819,
          0.2732033239872613,
          0.5302363001604606,
          5.597504759791767,
          0,
          0
        ],
        [
          1.600167941948233,
          0.6144109116808739,
          -0.9857570302673587,
          0.8618626347846324,
          0.07257576980904798,
          0.3880768016980531,
          0,
          0
        ],
        [
          2.463392730530777,
          0.2936555933331361,
          -2.169737137197641,
          0.9979716964926206,
          0.0006048754830978861,
          0.003001464597077376,
          0,
          0
        ],
        [
          2.79391053200525,
          0.689673304811861,
          -2.104237227193388,
          0.9684832339478436,
          0.006902982317808636,
          0.03447065635114499,
          0,
          0
        ],
        [
          1.440506258603623,
          0.295745919644606,
          -1.144760338959017,
          0.9770616334198995,
          0.01089613991685044,
          0.05463050865817119,
          0,
          0
        ],
        [
          2.045137639012463,
          0.3096701132498965,
          -1.735467525762566,
          0.9923851281593257,
          0.003270289485613251,
          0.0162709632337306,
          0,
          0
        ],
        [
          2.261781863766299,
          0.9333201669164128,
          -1.328461696849887,
          0.8551480522172246,
          0.03007663427474459,
          0.1537787345545707,
          0,
          0
        ],
        [
          1.700637799483983,
          0.08479975336178323,
          -1.6158380461222,
          0.9986637959040852,
          0.000462121108594197,
          0.002292772790709264,
          0,
          0
        ],
        [
          0.9684672678479402,
          0.2025582752629588,
          -0.7659089925849815,
          0.9317622996336198,
          0.04372453699424923,
          0.2267496767214935,
          0,
          0
        ],
        [
          1.278197071352436,
          0.0693430356312299,
          -1.208854035721206,
          0.9976503993888357,
          0.001210613937799318,
          0.006010854572063368,
          0,
          0
        ],
        [
          1.460084105069918,
          0.3294348943320253,
          -1.130649210737893,
          0.9748473797739294,
          0.01392313184165859,
          0.0700213749114144,
          0,
          0
        ],
        [
          1.04068157704934,
          2.370518138334417,
          1.329836561285077,
          0.06913128820416793,
          0.7514666908544164,
          14.99441761069701,
          0,
          0
        ],
        [
          1.633975535107207,
          0.04806435708510693,
          -1.5859111780221,
          0.9995133932367785,
          0.0002510752854123344,
          0.001245424740958969,
          0,
          0
        ],
        [
          1.569605703095988,
          1.040602921912308,
          -0.5290027811836806,
          0.5368983009278357,
          0.1526786857654388,
          0.8935826984597576,
          0,
          0
        ],
        [
          1.510446756435313,
          0.4734662734274188,
          -1.036980483007894,
          0.8080371422863921,
          0.156014441587581,
          0.9167148258716594,
          0,
          0
        ],
        [
          2.753349957236373,
          1.175675197104192,
          -1.577674760132181,
          0.946232436357096,
          0.003931707722321693,
          0.01957476602205004,
          0,
          0
        ],
        [
          1.641658160596144,
          0.9746302114652262,
          -0.6670279491309176,
          0.6301775273171576,
          0.1216803978930297,
          0.6870249598881537,
          0,
          0
        ],
        [
          1.539770541222841,
          0.05233047168545473,
          -1.487440069537386,
          0.9994486416889973,
          0.0002834578685550462,
          0.001406099676657877,
          0,
          0
        ],
        [
          1.948619770236382,
          0.8893589345640266,
          -1.059260835672355,
          0.7888455779511789,
          0.0661525226382299,
          0.351297395297445,
          0,
          0
        ],
        [
          1.919939151456468,
          1.144958179268758,
          -0.7749809721877101,
          0.5866643330850669,
          0.1078727189696074,
          0.5996381765087061,
          0,
          0
        ],
        [
          1.996275121532457,
          0.04959897888116861,
          -1.946676142651289,
          0.9999659187081733,
          0.00001442210879414498,
          0.00007152197531685433,
          0,
          0
        ],
        [
          1.221078752371891,
          0.4986841505282349,
          -0.7223946018436558,
          0.9003871162073624,
          0.05396908869611838,
          0.2829073477817534,
          0,
          0
        ],
        [
          1.472225222652969,
          0.04832625451755633,
          -1.423898968135413,
          0.9991454542406576,
          0.000454210315102571,
          0.002253506256925494,
          0,
          0
        ],
        [
          1.364279799585331,
          0.5173197097009825,
          -0.8469600898843481,
          0.8689338910256968,
          0.08183320041747835,
          0.4419899771010306,
          0,
          0
        ],
        [
          2.588434829802861,
          0.2391862239628655,
          -2.349248605839996,
          0.93683784683524,
          0.04798926848184176,
          0.2499808586503585,
          0,
          0
        ],
        [
          1.823942558438577,
          0.6045287372344065,
          -1.219413821204171,
          0.91328987723072,
          0.02461082503316222,
          0.125127483704431,
          0,
          0
        ],
        [
          1.640042743168658,
          0.7126440532110837,
          -0.9273986899575742,
          0.8498806253790111,
          0.05099012392302735,
          0.2664525034499181,
          0,
          0
        ],
        [
          2.014043978102164,
          1.223965296670958,
          -0.7900786814312053,
          0.6057857085402131,
          0.1220924184295429,
          0.6896748139604524,
          0,
          0
        ],
        [
          1.030607962468785,
          0.07962606222143179,
          -0.9509819002473532,
          0.9878311788484254,
          0.007527699542054364,
          0.03761389877505168,
          0,
          0
        ],
        [
          1.387713675935801,
          0.597391990995512,
          -0.7903216849402893,
          0.836098683758669,
          0.09662011803896473,
          0.5303976834612268,
          0,
          0
        ],
        [
          1.287886461091953,
          1.223191332977119,
          -0.06469512811483358,
          0.2629476678023768,
          0.2822389353952098,
          1.950030925203696,
          0,
          0
        ],
        [
          2.674748424505751,
          0.1050101773360586,
          -2.569738247169692,
          0.99989913268946,
          0.00001300652697741814,
          0.00006450174505332435,
          0,
          0
        ],
        [
          0.7993096719305094,
          1.048225920327996,
          0.2489162483974866,
          0.1686457659157583,
          0.5873043749896902,
          7.057287996872832,
          0,
          0
        ],
        [
          1.597422639993224,
          0.08292827459356142,
          -1.514494365399663,
          0.9983610861841464,
          0.0006279124224673114,
          0.003115848472571732,
          0,
          0
        ],
        [
          2.774821186027391,
          1.017210050681054,
          -1.757611135346337,
          0.9383000359626901,
          0.007820830518967125,
          0.03909014121127528,
          0,
          0
        ],
        [
          1.679110619177034,
          1.474478580732094,
          -0.2046320384449392,
          0.3928192387769394,
          0.2738902656304037,
          1.87059085904412,
          0,
          0
        ],
        [
          1.667741231631161,
          0.04756814844756902,
          -1.620173083183592,
          0.9995483110720308,
          0.0002319294569786673,
          0.001150432436372533,
          0,
          0
        ],
        [
          1.280835146045913,
          0.5657614670230344,
          -0.7150736790228789,
          0.8344358517664052,
          0.1049819745753808,
          0.5816844105490844,
          0,
          0
        ],
        [
          1.273790178182377,
          0.9435644068217742,
          -0.3302257713606033,
          0.5162049359028743,
          0.2221363663391335,
          1.41618720095695,
          0,
          0
        ],
        [
          0.9750998180817028,
          0.347853698075026,
          -0.6272461200066768,
          0.8574071476838658,
          0.1054813961190456,
          0.5847779138444293,
          0,
          0
        ],
        [
          2.804893047868843,
          0.4026446454859179,
          -2.402248402382925,
          0.9952169338649561,
          0.001477825317564023,
          0.007339557177731475,
          0,
          0
        ],
        [
          1.164627510893798,
          0.08581952419300636,
          -1.078807986700792,
          0.9938770088706729,
          0.003410178541058424,
          0.01696934735446134,
          0,
          0
        ],
        [
          1.159867835988977,
          0.04476538525330366,
          -1.115102450735673,
          0.9979407076645453,
          0.001094152797645958,
          0.005431976587345616,
          0,
          0
        ],
        [
          4.305543464306994,
          0.7355682995040055,
          -3.569975164802988,
          0.9691450322586286,
          0.006904124271571492,
          0.03447639844297316,
          0,
          0
        ],
        [
          1.915582961323784,
          0.9116198173511925,
          -1.003963143972591,
          0.76809051255987,
          0.0765714793098519,
          0.4112143135247513,
          0,
          0
        ],
        [
          1.76843855815286,
          0.3141110169144813,
          -1.454327541238379,
          0.9884216635547849,
          0.005378910826053154,
          0.02681891171080525,
          0,
          0
        ],
        [
          1.456957228025177,
          0.2113549455494104,
          -1.245602282475767,
          0.9817217647859171,
          0.01127570869903762,
          0.05655527428879736,
          0,
          0
        ],
        [
          1.72053033607345,
          1.938859850401424,
          0.2183295143279738,
          0.3269188042446481,
          0.4153015618026053,
          3.522379137012508,
          0,
          0
        ],
        [
          1.560706346196544,
          0.0414925739697462,
          -1.519213772226798,
          0.9998595665020473,
          0.0000665724302331169,
          0.0003301625375679423,
          0,
          0
        ],
        [
          1.097402829654342,
          0.07296156527991574,
          -1.024441264374427,
          0.9917153876368143,
          0.005023818277480182,
          0.02503950312964887,
          0,
          0
        ],
        [
          2.174435635409032,
          1.053306185289904,
          -1.121129450119128,
          0.772797173021794,
          0.04275236064596576,
          0.2214829327811402,
          0,
          0
        ],
        [
          1.542223995059673,
          0.7651652863821548,
          -0.777058708677518,
          0.7821975931485513,
          0.09699633336378655,
          0.532684761708707,
          0,
          0
        ],
        [
          1.312286522936743,
          0.08214396747723816,
          -1.230142555459505,
          0.9961603051651237,
          0.001982235467496683,
          0.009849664560053662,
          0,
          0
        ],
        [
          1.041862026224071,
          0.5684024680785384,
          -0.473459558145533,
          0.7821678704425702,
          0.148452155371189,
          0.8645336921528041,
          0,
          0
        ],
        [
          1.924381582175483,
          1.063253870605517,
          -0.8611277115699656,
          0.6557181374790612,
          0.09243671640668095,
          0.5050938279713215,
          0,
          0
        ],
        [
          1.19217636354132,
          0.05911417149058124,
          -1.133062192050739,
          0.9965168271481628,
          0.001996712220968718,
          0.009921743004371843,
          0,
          0
        ],
        [
          2.249713270304465,
          0.9749197478708856,
          -1.274793522433579,
          0.8160695612701275,
          0.04714429140021301,
          0.2453615134804324,
          0,
          0
        ],
        [
          2.096890225135957,
          0.3084901795631804,
          -1.788400045572777,
          0.9888536901707703,
          0.0025494507199726,
          0.01267534291315212,
          0,
          0
        ],
        [
          1.214733580375724,
          0.7305039230912836,
          -0.4842296572844406,
          0.7216158489229674,
          0.1432825740690862,
          0.8293927675030364,
          0,
          0
        ],
        [
          1.696735355102631,
          1.775206327893651,
          0.07847097279102067,
          0.3530302060684932,
          0.3639169977436827,
          2.837220050163749,
          0,
          0
        ],
        [
          2.069043576787038,
          0.0512411347404384,
          -2.0178024420466,
          0.9999701004720367,
          0.00001254121248579808,
          0.00006219413648327188,
          0,
          0
        ],
        [
          1.96246805102724,
          0.3134842178268621,
          -1.648983833200378,
          0.9863544228708905,
          0.003302447934900378,
          0.01643149418252324,
          0,
          0
        ],
        [
          1.812039337711032,
          1.081645503767907,
          -0.7303938339431255,
          0.6007862940004466,
          0.100888087654002,
          0.5564557160023472,
          0,
          0
        ],
        [
          1.541953649152785,
          0.4590054756587004,
          -1.082948173494084,
          0.9353255435226622,
          0.03601355704449215,
          0.1852676368281153,
          0,
          0
        ],
        [
          0.7941495270116059,
          0.5917616445565652,
          -0.2023878824550407,
          0.6066581061724869,
          0.3158847941512201,
          2.289833720657967,
          0,
          0
        ],
        [
          1.892976597208433,
          0.4287354821318269,
          -1.464241115076606,
          0.9665302788148626,
          0.01721850709845038,
          0.08688463760714286,
          0,
          0
        ],
        [
          4.188566086654463,
          0.6430866363489077,
          -3.545479450305555,
          0.9962172848692925,
          0.0003658820598362072,
          0.00181511654155636,
          0,
          0
        ],
        [
          1.814851239936554,
          0.0630106155369447,
          -1.751840624399609,
          0.9996881202827501,
          0.0001409284121202736,
          0.0006989791752563494,
          0,
          0
        ],
        [
          2.443917413257443,
          1.021322279985728,
          -1.422595133271714,
          0.8708711153008406,
          0.01930062194942078,
          0.0975977653143981,
          0,
          0
        ],
        [
          2.39213579410058,
          1.120269285421352,
          -1.271866508679228,
          0.8159359140911663,
          0.02721968851768598,
          0.1387627341780198,
          0,
          0
        ],
        [
          3.433672644288168,
          0.415201039579782,
          -3.018471604708386,
          0.9997732665681761,
          0.00001554892526620015,
          0.00007711015900011146,
          0,
          0
        ],
        [
          1.518014842500444,
          0.6250034955627807,
          -0.8930113469376634,
          0.8685859319446394,
          0.05618085959025024,
          0.2951916502336325,
          0,
          0
        ],
        [
          4.359237724977955,
          0.08210121291052867,
          -4.277136512067426,
          0.9999984491391544,
          2.539365030591451e-7,
          0.000001259301482196292,
          0,
          0
        ],
        [
          11.44474281303434,
          0.4089022064889608,
          -11.03584060654538,
          0.9995268901022486,
          0.00008338723567805881,
          0.0004135616532037345,
          0,
          0
        ],
        [
          2.022780563622953,
          0.1828668280296211,
          -1.839913735593332,
          0.9971673367305629,
          0.001553675040168048,
          0.00771684781648384,
          0,
          0
        ],
        [
          1.934880780358612,
          0.3153728045232433,
          -1.619507975835369,
          0.9832618370735632,
          0.009431140412912604,
          0.04721543653664288,
          0,
          0
        ],
        [
          2.447804649181149,
          0.3095410964354652,
          -2.138263552745684,
          0.9970301545496164,
          0.0009327251735310329,
          0.004629812831126201,
          0,
          0
        ],
        [
          2.285995617007373,
          0.05895062381736214,
          -2.22704499319001,
          0.9998965426928307,
          0.0000498136649594131,
          0.0002470441642648225,
          0,
          0
        ],
        [
          2.766838157141584,
          1.001420025787541,
          -1.765418131354042,
          0.9359101003890753,
          0.009183091376129339,
          0.04596211086835927,
          0,
          0
        ],
        [
          1.261942153327774,
          0.3501068928884006,
          -0.9118352604393736,
          0.952552490311143,
          0.02946360487533574,
          0.1505492253661956,
          0,
          0
        ],
        [
          1.450067461895502,
          0.08418014818593202,
          -1.36588731370957,
          0.9975794048417261,
          0.000947512166335614,
          0.004703281351248947,
          0,
          0
        ],
        [
          2.746851899178815,
          1.025562367570166,
          -1.721289531608649,
          0.9468436385272395,
          0.005954377349675042,
          0.0297053385465209,
          0,
          0
        ],
        [
          2.704343673027617,
          1.075234787892577,
          -1.62910888513504,
          0.9321481528731712,
          0.007383256990536084,
          0.03688678959130552,
          0,
          0
        ],
        [
          1.349704601182011,
          0.08121632319224968,
          -1.268488277989761,
          0.99713026493042,
          0.001309960013803341,
          0.006504767678037609,
          0,
          0
        ],
        [
          3.379132339721565,
          0.06340856788571304,
          -3.315723771835852,
          0.9999822426622286,
          0.000007480655695972338,
          0.00003709773416327048,
          0,
          0
        ],
        [
          1.86806309442294,
          0.854242211475389,
          -1.013820882947551,
          0.8031865187050802,
          0.05975565157409693,
          0.3151684415487774,
          0,
          0
        ],
        [
          1.972763927516322,
          0.09309186452775313,
          -1.879672062988569,
          0.9990810141289281,
          0.0002818543551630051,
          0.001398143166755189,
          0,
          0
        ],
        [
          2.820543871590872,
          1.140810934045047,
          -1.679732937545825,
          0.9260481272982385,
          0.009943419532488482,
          0.04980583419230829,
          0,
          0
        ],
        [
          1.795740501383278,
          0.2444469912547953,
          -1.551293510128483,
          0.9892849519152426,
          0.005733273853210366,
          0.02859593166064119,
          0,
          0
        ],
        [
          1.030517323279368,
          1.062879502041727,
          0.03236217876235914,
          0.2658687168915894,
          0.4252978971451988,
          3.669905816116046,
          0,
          0
        ],
        [
          1.096990401965552,
          2.166501918169565,
          1.069511516204013,
          0.1145006705457529,
          0.6636041367547556,
          9.782793981984076,
          0,
          0
        ],
        [
          1.513415744299552,
          0.04521524542094316,
          -1.468200498878609,
          0.9997563368902889,
          0.0001182296484940575,
          0.0005863841428629411,
          0,
          0
        ],
        [
          2.611906217935592,
          0.5262909430488185,
          -2.085615274886774,
          0.9908221395766212,
          0.001476819704664151,
          0.00733455545699178,
          0,
          0
        ],
        [
          1.521087645948297,
          0.6587260061931262,
          -0.8623616397551712,
          0.8503649454441321,
          0.0613816960977069,
          0.3243055157523714,
          0,
          0
        ],
        [
          2.779427402113306,
          0.2177287518196465,
          -2.56169865029366,
          0.999802110133687,
          0.00002604558905970623,
          0.0001291665218717678,
          0,
          0
        ],
        [
          1.020541741622702,
          1.085065439726847,
          0.06452369810414504,
          0.2409819533360577,
          0.4489541700559873,
          4.040347871271351,
          0,
          0
        ],
        [
          1.103224408421421,
          0.4852666804666603,
          -0.6179577279547608,
          0.8427740216972351,
          0.1083396187478048,
          0.602548906004064,
          0,
          0
        ],
        [
          2.500318893152742,
          0.4280173980299706,
          -2.072301495122772,
          0.9923986484414085,
          0.001755878764253754,
          0.008722926935685351,
          0,
          0
        ],
        [
          2.56973444354364,
          0.9258757940601713,
          -1.643858649483469,
          0.9188156752894074,
          0.01463716156527113,
          0.07366567230178536,
          0,
          0
        ],
        [
          1.533766124109436,
          1.079117780042202,
          -0.4546483440672344,
          0.4789820159989744,
          0.2017820820435548,
          1.253619087709454,
          0,
          0
        ],
        [
          2.825637053029363,
          0.5843395229703099,
          -2.241297530059053,
          0.9892898968045475,
          0.001714611732917591,
          0.008517566762641664,
          0,
          0
        ],
        [
          2.230187846119894,
          0.06184095032187062,
          -2.168346895798023,
          0.999914385626459,
          0.00003944293599353663,
          0.0001956099015946355,
          0,
          0
        ],
        [
          1.196955054202919,
          0.5920715056319059,
          -0.6048835485710133,
          0.8476244215360814,
          0.07898127399476983,
          0.4252654925636796,
          0,
          0
        ],
        [
          2.048484921964708,
          0.05101440367740842,
          -1.9974705182873,
          0.9999698726478119,
          0.00001250337751300504,
          0.00006200650367770146,
          0,
          0
        ],
        [
          1.283286017832795,
          0.3326348735967881,
          -0.9506511442360073,
          0.9290635038968099,
          0.04738753450634705,
          0.246690441963342,
          0,
          0
        ],
        [
          1.045195489426048,
          0.9293233359214657,
          -0.1158721535045824,
          0.4307616644551023,
          0.294618549318674,
          2.071288154202198,
          0,
          0
        ],
        [
          1.546571630767602,
          0.5013437555800485,
          -1.045227875187553,
          0.9257701776795043,
          0.04176660047187836,
          0.2161535105469767,
          0,
          0
        ],
        [
          1.667279514231854,
          0.06914022536109081,
          -1.598139288870763,
          0.9993452164834337,
          0.0002693213946632009,
          0.001335956461753449,
          0,
          0
        ],
        [
          2.641992996129235,
          0.9412910170104292,
          -1.700701979118806,
          0.9269731878746434,
          0.01175248270205792,
          0.05897505549920825,
          0,
          0
        ],
        [
          1.102573932853601,
          0.8093778936274593,
          -0.2931960392261416,
          0.581981651460479,
          0.2427811853401272,
          1.590003574564609,
          0,
          0
        ],
        [
          2.195010828459995,
          0.2644168767919601,
          -1.930593951668035,
          0.9941775148107797,
          0.001943027625976308,
          0.009654462768634303,
          0,
          0
        ],
        [
          1.7814215376999,
          0.440789184982688,
          -1.340632352717212,
          0.9591592321244782,
          0.02107554646587414,
          0.1067662862416476,
          0,
          0
        ],
        [
          2.360659908757769,
          0.9834065671134397,
          -1.377253341644329,
          0.8489083738340212,
          0.03382131867972104,
          0.1735951372601606,
          0,
          0
        ],
        [
          2.223170948276126,
          0.2583994288309474,
          -1.964771519445179,
          0.9964895762044617,
          0.001797262692497018,
          0.008928885883375537,
          0,
          0
        ],
        [
          1.895646919662355,
          0.3667344216083783,
          -1.528912498053976,
          0.8788361258736715,
          0.09588537853671916,
          0.5259365629856294,
          0,
          0
        ],
        [
          0.9161970605475441,
          0.8012656412082749,
          -0.1149314193392692,
          0.4720105625209425,
          0.3778424783963192,
          3.011722093865323,
          0,
          0
        ],
        [
          2.534143151232804,
          0.4636932040281451,
          -2.070449947204659,
          0.9834789458218866,
          0.005692065200750486,
          0.02838921805045666,
          0,
          0
        ],
        [
          2.522348094190548,
          0.5595395210004862,
          -1.962808573190062,
          0.7957147398190695,
          0.1382646457030777,
          0.7956859759711444,
          0,
          0
        ],
        [
          1.87425991768658,
          1.26417726884763,
          -0.6100826488389499,
          0.538554725607926,
          0.1441987454402753,
          0.8355896129792776,
          0,
          0
        ],
        [
          2.613152790001332,
          0.7911479998532551,
          -1.822004790148077,
          0.9625445700840783,
          0.004902254262766272,
          0.0244306240154371,
          0,
          0
        ],
        [
          2.338713357234739,
          1.030671458747627,
          -1.308041898487112,
          0.8423107796600308,
          0.02354787236897837,
          0.1195928420553275,
          0,
          0
        ],
        [
          1.001596047843014,
          0.4619516224452965,
          -0.5396444253977177,
          0.8410072156345295,
          0.1089864879024911,
          0.6065866348635369,
          0,
          0
        ],
        [
          2.740834334973665,
          0.4364770105690849,
          -2.304357324404581,
          0.9960238388248209,
          0.0007436753935330725,
          0.003690718959150956,
          0,
          0
        ],
        [
          0.758850877536977,
          0.8657573742098578,
          0.1069064966728808,
          0.3058774977143126,
          0.5332178741418042,
          5.664935260957442,
          0,
          0
        ],
        [
          0.7215982044918161,
          0.6224360250962541,
          -0.09916217939556204,
          0.5197562967169569,
          0.3929522335317405,
          3.210120726410015,
          0,
          0
        ],
        [
          1.109074124613613,
          0.5662088316225321,
          -0.5428652929910812,
          0.8264132223986483,
          0.1074264500035271,
          0.5968589091745552,
          0,
          0
        ],
        [
          1.455565109066364,
          0.7531304556718122,
          -0.7024346533945517,
          0.7481135897230867,
          0.1346748647443198,
          0.7718123058178514,
          0,
          0
        ],
        [
          1.460043467796572,
          0.8865753242690181,
          -0.573468143527554,
          0.6301174208809249,
          0.1736591066682677,
          1.042180125513643,
          0,
          0
        ],
        [
          1.158397733268716,
          0.04522047238009201,
          -1.113177260888624,
          0.9977766844390686,
          0.00118268749260008,
          0.00587203198074265,
          0,
          0
        ],
        [
          1.694794027583085,
          0.6655755365412795,
          -1.029218491041805,
          0.8570634316972126,
          0.06009581884743843,
          0.3170772954295915,
          0,
          0
        ],
        [
          2.585107911091947,
          0.7268716507632456,
          -1.858236260328701,
          0.9708400195414338,
          0.004293399550072851,
          0.02138328330856725,
          0,
          0
        ],
        [
          1.877902020800126,
          0.3514733469306435,
          -1.526428673869483,
          0.984155859751978,
          0.006461148612671413,
          0.03224997226541272,
          0,
          0
        ],
        [
          2.519761331100538,
          0.09455277053701285,
          -2.425208560563525,
          0.999886310802435,
          0.00002270167587210367,
          0.0001125828523505604,
          0,
          0
        ],
        [
          1.319476496514364,
          0.695920238561162,
          -0.6235562579532019,
          0.7980982735878723,
          0.09080551571465906,
          0.4952903956164364,
          0,
          0
        ],
        [
          2.379924630269718,
          1.11574687849697,
          -1.264177751772748,
          0.8110840529489936,
          0.02700559400202333,
          0.1376410130594133,
          0,
          0
        ],
        [
          2.741377915764551,
          0.08095325438113506,
          -2.660424661383416,
          0.9999919521264516,
          0.000001486153699681551,
          0.000007370022979570053,
          0,
          0
        ],
        [
          1.050227968252002,
          0.2142707293935283,
          -0.8359572388584738,
          0.9746986451387475,
          0.01536095105749007,
          0.07736517636713795,
          0,
          0
        ],
        [
          1.059433208700338,
          0.40096895379167,
          -0.6584642549086684,
          0.9071774667921269,
          0.05937825541331351,
          0.3130522927534438,
          0,
          0
        ],
        [
          1.402420559124667,
          0.2415963986469975,
          -1.160824160477669,
          0.9294590929687607,
          0.04396218386613773,
          0.2280387526186556,
          0,
          0
        ],
        [
          1.668851497771062,
          0.9112349135608744,
          -0.7576165842101878,
          0.6882788946273493,
          0.1109092523552711,
          0.6186231335616725,
          0,
          0
        ],
        [
          2.423752618418756,
          1.340097551912618,
          -1.083655066506137,
          0.7373199320979188,
          0.08179793093160206,
          0.4417825126235076,
          0,
          0
        ],
        [
          2.416163231189489,
          0.2743745786726828,
          -2.141788652516807,
          0.9964406227923903,
          0.0006553435905010691,
          0.0032520576154401,
          0,
          0
        ],
        [
          1.249390266390637,
          0.3279632378490776,
          -0.9214270285415591,
          0.9411263529371448,
          0.03927407561147795,
          0.2027266909414632,
          0,
          0
        ],
        [
          1.143733204234178,
          0.2981771174206079,
          -0.8455560868135703,
          0.9594783787284904,
          0.02386560093167778,
          0.1212459459689827,
          0,
          0
        ],
        [
          1.103693553184738,
          0.7694106077778555,
          -0.334282945406883,
          0.6704284531842228,
          0.162113998695492,
          0.9594891170346489,
          0,
          0
        ],
        [
          2.031834884187752,
          0.9487356280211068,
          -1.083099256166645,
          0.7890104336305963,
          0.04602409839170172,
          0.2392502250258216,
          0,
          0
        ],
        [
          1.221077736882626,
          0.566219261083854,
          -0.6548584757987724,
          0.8385813438517777,
          0.09991808207633247,
          0.550511659728466,
          0,
          0
        ],
        [
          2.78100135166921,
          0.6378479613717161,
          -2.143153390297494,
          0.9932203524092792,
          0.0007331867457241562,
          0.003638627610395518,
          0,
          0
        ],
        [
          2.635216036692796,
          0.2953371015358049,
          -2.339878935156991,
          0.9977698698808465,
          0.0008178108787675836,
          0.004058940350249046,
          0,
          0
        ],
        [
          2.671114780307724,
          1.306380900997413,
          -1.36473387931031,
          0.8582788766661695,
          0.02026749708910702,
          0.1025881203848999,
          0,
          0
        ],
        [
          1.665798062648097,
          1.484815702745461,
          -0.1809823599026354,
          0.4089651925495376,
          0.3022979479239466,
          2.148669743450275,
          0,
          0
        ],
        [
          2.551911947766813,
          0.2471972724853829,
          -2.30471467528143,
          0.997485725975791,
          0.0006969945137490632,
          0.003458889083232679,
          0,
          0
        ],
        [
          2.301035876936506,
          0.9809893403494719,
          -1.320046536587034,
          0.8447564651203561,
          0.03252397146046292,
          0.1667123708408846,
          0,
          0
        ],
        [
          1.318628320243874,
          0.3255687183473832,
          -0.9930596018964903,
          0.9722413653557175,
          0.01580618087196516,
          0.07964358186569408,
          0,
          0
        ],
        [
          1.577696266875651,
          0.196625736748244,
          -1.381070530127407,
          0.9964217247651568,
          0.001832504228340885,
          0.00910428892358771,
          0,
          0
        ],
        [
          0.987074146747511,
          0.8259086175079963,
          -0.1611655292395148,
          0.5083748159425856,
          0.3082731625682387,
          2.210067620443625,
          0,
          0
        ],
        [
          2.103275647592666,
          0.0572814364268227,
          -2.045994211165843,
          0.999880142966957,
          0.00005781784546356979,
          0.0002867421150118508,
          0,
          0
        ],
        [
          2.473033448172193,
          0.2109215285703665,
          -2.262111919601826,
          0.9992710261275838,
          0.000222988855348396,
          0.001106074758281302,
          0,
          0
        ],
        [
          1.502512662696393,
          1.141522802346437,
          -0.3609898603499555,
          0.4009698663040738,
          0.1902044944473243,
          1.164796031808718,
          0,
          0
        ],
        [
          2.022338782617904,
          1.09669522574679,
          -0.9256435568711141,
          0.6832304896038907,
          0.06546144771090183,
          0.3473704356872346,
          0,
          0
        ],
        [
          1.145631090329836,
          0.7427405674188128,
          -0.4028905229110229,
          0.683096803916562,
          0.1746724248340469,
          1.049548381352911,
          0,
          0
        ],
        [
          2.379389199632559,
          0.1916758787319895,
          -2.187713320900569,
          0.9988244791192858,
          0.0005741569304411389,
          0.002848947890906089,
          0,
          0
        ],
        [
          1.123508260818221,
          0.07009666718120316,
          -1.053411593637018,
          0.9860196576525974,
          0.01018346117941975,
          0.05102055465237034,
          0,
          0
        ],
        [
          2.710755749974382,
          0.5818763516103349,
          -2.128879398364047,
          0.9856266040013064,
          0.002456811904691348,
          0.01221362749119001,
          0,
          0
        ],
        [
          2.097370441511054,
          1.14799278266017,
          -0.9493776588508838,
          0.6706202040244226,
          0.05489004387884598,
          0.2880153996736294,
          0,
          0
        ],
        [
          1.260441412811358,
          0.05672085539350487,
          -1.203720557417853,
          0.998259640493287,
          0.0009519897880931722,
          0.00472552864601354,
          0,
          0
        ],
        [
          2.711274938232795,
          0.2606559059066529,
          -2.450619032326141,
          0.9991021672138799,
          0.0001199919631894575,
          0.0005951257522567252,
          0,
          0
        ],
        [
          2.333470897182676,
          0.2966263087223483,
          -2.036844588460328,
          0.9930132206095355,
          0.001456283064972343,
          0.007232412454781512,
          0,
          0
        ],
        [
          2.443230980925321,
          0.522821945365392,
          -1.920409035559929,
          0.9806903241843307,
          0.0057937728798776,
          0.0288994419875798,
          0,
          0
        ],
        [
          2.732444458582649,
          1.573945215695256,
          -1.158499242887393,
          0.685145423360109,
          0.08416269857502114,
          0.4557280851565173,
          0,
          0
        ],
        [
          3.763974525261863,
          0.06941144681526241,
          -3.694563078446601,
          0.9999922938133768,
          0.000002700397280490198,
          0.00001339162576614697,
          0,
          0
        ],
        [
          3.641869685649953,
          0.9618894920900664,
          -2.679980193559886,
          0.9715264604106616,
          0.00329568138825588,
          0.01639771556912999,
          0,
          0
        ],
        [
          1.296344667546606,
          0.224558109442352,
          -1.071786558104254,
          0.9735491339293372,
          0.01664335747743794,
          0.08393331093824781,
          0,
          0
        ],
        [
          2.187062828309987,
          1.205174925743592,
          -0.9818879025663949,
          0.672641100098772,
          0.08537637138162274,
          0.4629133924441918,
          0,
          0
        ],
        [
          2.081749235281162,
          0.07026673961053968,
          -2.011482495670622,
          0.9997004541791006,
          0.0001420182627130016,
          0.0007043854028540445,
          0,
          0
        ],
        [
          2.149136231723882,
          1.199475289896385,
          -0.9496609418274973,
          0.6621708910215518,
          0.06913478793175185,
          0.3683106731091177,
          0,
          0
        ],
        [
          2.075912052635394,
          0.08610911686340836,
          -1.989802935771986,
          0.9992063664328943,
          0.0002944393584385635,
          0.001460589669300458,
          0,
          0
        ],
        [
          1.851403366980174,
          0.8588699704018158,
          -0.9925333965783579,
          0.8035494091249131,
          0.05016724118162871,
          0.2619253569621881,
          0,
          0
        ],
        [
          1.387138505874102,
          0.03871948955313558,
          -1.348419016320966,
          0.9996293557978838,
          0.0001825470735858481,
          0.0009054378204516552,
          0,
          0
        ],
        [
          0.8827641585091947,
          1.3841840476842,
          0.5014198891750054,
          0.09659581158559158,
          0.5910688414797616,
          7.167906515267562,
          0,
          0
        ],
        [
          1.151150340410378,
          0.04542972728745202,
          -1.105720613122926,
          0.9913125163157737,
          0.004445123864789829,
          0.02214232051446514,
          0,
          0
        ],
        [
          2.851475967404607,
          0.1985178651578652,
          -2.652958102246742,
          0.9998140177949182,
          0.00005772230683398309,
          0.0002862682728981525,
          0,
          0
        ],
        [
          1.284183109146129,
          0.6838147926061866,
          -0.6003683165399423,
          0.7604701687908172,
          0.1383097785318023,
          0.795987395889583,
          0,
          0
        ],
        [
          1.308431501080848,
          0.03718390858515203,
          -1.271247592495696,
          0.999600801196295,
          0.0001968141416460044,
          0.0009762167471644822,
          0,
          0
        ],
        [
          2.89019446469713,
          0.2719694728838951,
          -2.618224991813235,
          0.9997276818199251,
          0.00002088380665410259,
          0.0001035674308854736,
          0,
          0
        ],
        [
          2.546958358323721,
          1.286658694885496,
          -1.260299663438225,
          0.8072030278017293,
          0.03209316422222919,
          0.1644309064700217,
          0,
          0
        ],
        [
          2.778573774911947,
          1.024475699827878,
          -1.754098075084069,
          0.9115568581864937,
          0.01554566990997852,
          0.07831020085645968,
          0,
          0
        ],
        [
          1.138313247911958,
          0.6657698730667831,
          -0.4725433748451746,
          0.7515112409270821,
          0.1367740908781425,
          0.7857490044236092,
          0,
          0
        ],
        [
          2.365132878172266,
          1.019013271181201,
          -1.346119606991065,
          0.8534490223032312,
          0.02564706382071346,
          0.1305346544567914,
          0,
          0
        ],
        [
          1.471761111670946,
          0.3110221011735427,
          -1.160739010497403,
          0.9622880200548782,
          0.02439587100381187,
          0.1240072761453205,
          0,
          0
        ],
        [
          1.443511347763941,
          1.033600034536258,
          -0.4099113132276835,
          0.4891980241529246,
          0.1935886922505547,
          1.190495742701204,
          0,
          0
        ],
        [
          0.9839254469497473,
          0.7917555480811342,
          -0.192169898868613,
          0.5167433271805728,
          0.3326249081330409,
          2.471662926984044,
          0,
          0
        ],
        [
          3.677531811899017,
          0.4548181008904952,
          -3.222713711008522,
          0.9886187922471267,
          0.004736872135196628,
          0.02360251142609708,
          0,
          0
        ],
        [
          1.504148507133019,
          0.8027558492717711,
          -0.7013926578612478,
          0.7629943116463036,
          0.0804647635139296,
          0.4339521384085674,
          0,
          0
        ],
        [
          2.17171286278625,
          1.183109878594423,
          -0.9886029841918273,
          0.6867012512500806,
          0.08479058376273747,
          0.4594429746520071,
          0,
          0
        ],
        [
          0.5876819343192831,
          0.3332603812915554,
          -0.2544215530277277,
          0.6048678971549059,
          0.3337546736984996,
          2.48426345180108,
          0,
          0
        ],
        [
          1.655654702200514,
          1.426679757253832,
          -0.2289749449466816,
          0.3755604972610667,
          0.2731730919260186,
          1.86385185726573,
          0,
          0
        ],
        [
          1.242003432126888,
          0.5578874427119171,
          -0.6841159894149704,
          0.7990838937749172,
          0.1375257631433169,
          0.7907558292588917,
          0,
          0
        ],
        [
          1.432910119865278,
          1.05961518671868,
          -0.3732949331465978,
          0.4512385229015419,
          0.2194555812909662,
          1.394291171356246,
          0,
          0
        ],
        [
          1.390149000768051,
          0.5005394033229363,
          -0.8896095974451143,
          0.9180336541154268,
          0.04032637380574394,
          0.2083867403868661,
          0,
          0
        ],
        [
          1.8467143292687,
          1.298697083550732,
          -0.5480172457179675,
          0.4794276949503663,
          0.1481111862736933,
          0.8622027713377863,
          0,
          0
        ],
        [
          2.536404273320911,
          0.1043247254313827,
          -2.432079547889528,
          0.9998046491337298,
          0.00002729081804975398,
          0.0001353420891371654,
          0,
          0
        ],
        [
          1.839642667437295,
          0.6921569713723842,
          -1.14748569606491,
          0.8636989056533197,
          0.06284599699327621,
          0.332560852887862,
          0,
          0
        ],
        [
          1.386249170644414,
          0.7146751292087313,
          -0.6715740414356824,
          0.7979891419373171,
          0.08394064073211868,
          0.4544154965142611,
          0,
          0
        ],
        [
          5.481359284518861,
          1.406261593508034,
          -4.075097691010827,
          0.9419176507597624,
          0.001656852047867162,
          0.008230161490824164,
          0,
          0
        ],
        [
          2.74315738099383,
          0.2206000371977367,
          -2.522557343796093,
          0.9997158257790855,
          0.00005834630972817911,
          0.0002893631362836087,
          0,
          0
        ],
        [
          1.602872453098044,
          0.04963370282212703,
          -1.553238750275918,
          0.9993998658853156,
          0.000313887056888864,
          0.001557091802690278,
          0,
          0
        ],
        [
          1.573641006414037,
          0.8623895511811743,
          -0.7112514552328628,
          0.7160899558450448,
          0.09679633566345397,
          0.5314687037709506,
          0,
          0
        ],
        [
          1.30169348738917,
          0.8932078465179659,
          -0.4084856408712042,
          0.5719637415267026,
          0.2150577769866195,
          1.358694855150894,
          0,
          0
        ],
        [
          1.134863194334056,
          0.2435572545483335,
          -0.8913059397857228,
          0.971184285536611,
          0.01792232816364817,
          0.09050093321476484,
          0,
          0
        ],
        [
          1.377567757895523,
          0.2064056219616203,
          -1.171162135933903,
          0.9922041923481926,
          0.004326008557175961,
          0.02154639815669553,
          0,
          0
        ],
        [
          2.527194738285298,
          1.04280642676965,
          -1.484388311515648,
          0.874643398392251,
          0.02130197759466311,
          0.1079383269954261,
          0,
          0
        ],
        [
          2.326991145516565,
          0.0922610277856583,
          -2.234730117730907,
          0.9994270717342832,
          0.0002025889274296559,
          0.001004866034563243,
          0,
          0
        ],
        [
          0.8181180638491725,
          0.51223676310457,
          -0.3058813007446025,
          0.6897964962329245,
          0.2466128537590374,
          1.623311899015946,
          0,
          0
        ],
        [
          1.094294804485387,
          0.859669394570609,
          -0.2346254099147781,
          0.5400226875812172,
          0.2327270890884305,
          1.504185997955922,
          0,
          0
        ],
        [
          1.157982069435858,
          0.08557758730229889,
          -1.07240448213356,
          0.9938936248299562,
          0.003404637044848268,
          0.01694167818005928,
          0,
          0
        ],
        [
          2.206459259514808,
          0.7530057381097871,
          -1.453453521405021,
          0.8986656127950299,
          0.02882895791011867,
          0.1472101276631804,
          0,
          0
        ],
        [
          2.03544530102918,
          0.09298884498586095,
          -1.942456456043319,
          0.9986735702278421,
          0.0004916597116930811,
          0.0024393980332787,
          0,
          0
        ],
        [
          2.463773582389569,
          0.1828406576513715,
          -2.280932924738198,
          0.9996484430413928,
          0.0001426513372857884,
          0.000707525788469528,
          0,
          0
        ],
        [
          1.039425030208449,
          0.6803233728724778,
          -0.3591016573359709,
          0.6421642372065822,
          0.25688454509346,
          1.714297345371324,
          0,
          0
        ],
        [
          3.299323401870672,
          0.3899843306378649,
          -2.909339071232807,
          0.9994284719180841,
          0.00007401602272647111,
          0.0003670813835905627,
          0,
          0
        ],
        [
          1.646204341997695,
          0.4529950552161605,
          -1.193209286781535,
          0.949445498254057,
          0.01768974809263954,
          0.08930534271741906,
          0,
          0
        ],
        [
          2.238376428454159,
          1.244707529092919,
          -0.9936688993612397,
          0.6908552806493732,
          0.0948138870705941,
          0.5194437661940526,
          0,
          0
        ],
        [
          1.969287544908725,
          1.509104006281395,
          -0.4601835386273305,
          0.5072189944734319,
          0.1983179129401784,
          1.226773068202515,
          0,
          0
        ],
        [
          2.602280218025651,
          1.251271744518506,
          -1.351008473507145,
          0.8543960954824342,
          0.02347782996330321,
          0.1192285644609457,
          0,
          0
        ],
        [
          2.329419162669359,
          0.4287464963267398,
          -1.900672666342619,
          0.9882616443962001,
          0.003410440934373038,
          0.01697065751482061,
          0,
          0
        ],
        [
          1.524735300005236,
          4.225421976950174,
          2.700686676944938,
          0.1324319192392042,
          0.7458695948443457,
          14.55495088796661,
          0,
          0
        ],
        [
          2.187821054936175,
          4.020901757875518,
          1.833080702939343,
          0.409658354978065,
          0.426438841574745,
          3.68707092024977,
          0,
          0
        ],
        [
          1.956131022606599,
          1.060591304409182,
          -0.8955397181974174,
          0.6904559062070603,
          0.0831243691511024,
          0.449595961942604,
          0,
          0
        ],
        [
          2.347329525799711,
          1.183988665551341,
          -1.163340860248371,
          0.749088776050731,
          0.05247425211021885,
          0.2746374176421627,
          0,
          0
        ],
        [
          1.436562462993884,
          1.584897358384811,
          0.1483348953909274,
          0.2873209491610699,
          0.3652166746732931,
          2.853182537993065,
          0,
          0
        ],
        [
          0.8769835685668931,
          0.6400364358567907,
          -0.2369471327101024,
          0.6090827189749998,
          0.3013467446518678,
          2.138992623643186,
          0,
          0
        ],
        [
          2.140751738485797,
          0.3014294113690166,
          -1.83932232711678,
          0.9949998460655951,
          0.001904375917752885,
          0.00946204477692471,
          0,
          0
        ],
        [
          0.7624043106576814,
          0.06063417852720105,
          -0.7017701321304803,
          0.9590262304056235,
          0.02165737147538158,
          0.1097789918813869,
          0,
          0
        ],
        [
          2.429025380350805,
          0.1929353647202033,
          -2.236090015630602,
          0.99944870066319,
          0.0002139505390568893,
          0.001061233087497021,
          0,
          0
        ],
        [
          1.710790080189278,
          0.05034092163532984,
          -1.660449158553948,
          0.9995640057505467,
          0.0002254835764194609,
          0.001118451925424148,
          0,
          0
        ],
        [
          3.455491969008923,
          1.191679379231225,
          -2.263812589777698,
          0.9540661499305775,
          0.007030404696234512,
          0.03511145641817806,
          0,
          0
        ],
        [
          1.042610145951066,
          0.4574030228566906,
          -0.5852071230943754,
          0.8821615135675719,
          0.07681546332220102,
          0.4126336129709353,
          0,
          0
        ],
        [
          1.123067982108259,
          0.08544474494330738,
          -1.037623237164951,
          0.9918762622608187,
          0.004843074087691859,
          0.02413426141085919,
          0,
          0
        ],
        [
          0.7727896702847369,
          1.795536245143751,
          1.022746574859014,
          0.05306293886197361,
          0.7269371030499269,
          13.20196606604032,
          0,
          0
        ],
        [
          1.505851228481971,
          0.2025611205801775,
          -1.303290107901793,
          0.9846334863667979,
          0.009368482812957409,
          0.04689878513618001,
          0,
          0
        ],
        [
          0.6372737789650607,
          0.4191265799993747,
          -0.218147198965686,
          0.6391231596403212,
          0.2907412396720992,
          2.032854983777536,
          0,
          0
        ],
        [
          1.230049480781846,
          0.715706244874006,
          -0.5143432359078396,
          0.7452938470145907,
          0.1283348632422617,
          0.7301287427233123,
          0,
          0
        ],
        [
          1.609384731778535,
          1.365241087301519,
          -0.2441436444770158,
          0.3711660652051896,
          0.2408615131284929,
          1.573442476011808,
          0,
          0
        ],
        [
          1.071608469066519,
          0.0919151294444431,
          -0.9796933396220759,
          0.9886447289125972,
          0.006995135447291399,
          0.03493407286320235,
          0,
          0
        ],
        [
          1.369862295590622,
          0.04045510903149233,
          -1.32940718655913,
          0.9987974018935988,
          0.0006043729318133078,
          0.00299896936936131,
          0,
          0
        ],
        [
          0.3622795342984546,
          0.08990444986856884,
          -0.2723750844298857,
          0.674383021102436,
          0.1838034128163023,
          1.116768784167849,
          0,
          0
        ],
        [
          2.233982031416811,
          0.1694627204219375,
          -2.064519310994873,
          0.9988028810414499,
          0.0006278494131289258,
          0.003115535609049185,
          0,
          0
        ],
        [
          2.077212125513769,
          0.05530017521155422,
          -2.021911950302215,
          0.9998858721599436,
          0.00005494738114258176,
          0.0002725055374879462,
          0,
          0
        ],
        [
          1.973261619833918,
          0.05267980092671857,
          -1.920581818907199,
          0.9997198251622643,
          0.0001420218073994216,
          0.000704402986367448,
          0,
          0
        ],
        [
          1.689425695834712,
          0.04821080242133214,
          -1.64121489341338,
          0.9995755377129116,
          0.0002176636568713893,
          0.001079654828272581,
          0,
          0
        ],
        [
          2.739664017710641,
          0.2091705415930161,
          -2.530493476117625,
          0.9997161431543212,
          0.0000702464604336638,
          0.0003483849811037216,
          0,
          0
        ],
        [
          1.652009980588578,
          0.04277405508052725,
          -1.60923592550805,
          0.9998829360583354,
          0.00005514074477000668,
          0.0002734645561672532,
          0,
          0
        ],
        [
          0.6090573149415532,
          0.3266091733173876,
          -0.2824481416241656,
          0.6230919310885952,
          0.3168232394213421,
          2.299791238449784,
          0,
          0
        ],
        [
          1.527874372325425,
          0.05054179149708373,
          -1.477332580828341,
          0.9990932756475535,
          0.0004892541157165016,
          0.002427456687661313,
          0,
          0
        ],
        [
          0.8127758192650879,
          0.7679907312185167,
          -0.04478508804657122,
          0.4447951092358098,
          0.423461992623584,
          3.642427897555085,
          0,
          0
        ],
        [
          1.703811146049361,
          1.325251484533007,
          -0.3785596615163545,
          0.4156441095564751,
          0.21962417303094,
          1.395663756619082,
          0,
          0
        ],
        [
          1.600591002435215,
          1.11078661791776,
          -0.4898043845174551,
          0.4723272613720657,
          0.1528309736307716,
          0.8946347852518568,
          0,
          0
        ],
        [
          2.237996903704115,
          1.26094057175659,
          -0.9770563319475254,
          0.6890334666265542,
          0.1102835414006934,
          0.6147004749544532,
          0,
          0
        ],
        [
          2.632584708175864,
          0.6271590677174135,
          -2.005425640458451,
          0.9789460968860252,
          0.002726170298362912,
          0.01355635798882917,
          0,
          0
        ],
        [
          1.802664391033779,
          0.9123362876503895,
          -0.890328103383389,
          0.7325121372197982,
          0.1011477562316605,
          0.5580491049856413,
          0,
          0
        ],
        [
          2.651226801733178,
          0.06491590730644088,
          -2.586310894426738,
          0.9999966058886233,
          0.000001018521455165984,
          0.000005050973544034837,
          0,
          0
        ],
        [
          1.390861225294242,
          0.0671161029505417,
          -1.3237451223437,
          0.9985006390945637,
          0.0007297075585047786,
          0.003621348641283877,
          0,
          0
        ],
        [
          2.019161250827722,
          1.256527661689653,
          -0.7626335891380689,
          0.5789730377118307,
          0.1105665255138707,
          0.6164738534157906,
          0,
          0
        ],
        [
          1.056446688432065,
          0.3358222598659257,
          -0.7206244285661392,
          0.8839198586750842,
          0.0842784026012342,
          0.4564122663872098,
          0,
          0
        ],
        [
          2.070816674452272,
          0.09124404048407592,
          -1.979572633968196,
          0.9994337743865908,
          0.0001425944331200454,
          0.0007072435134671522,
          0,
          0
        ],
        [
          1.332150673656597,
          0.5857889725688574,
          -0.7463617010877392,
          0.8274647965985492,
          0.1082141440381389,
          0.6017663766840751,
          0,
          0
        ],
        [
          1.305227767476874,
          0.05001779892966716,
          -1.255209968547207,
          0.9989349191178036,
          0.0005688531089527572,
          0.002822615523078965,
          0,
          0
        ],
        [
          0.8490331971339881,
          0.3537927545031084,
          -0.4952404426308796,
          0.8598086797875728,
          0.09913804798459286,
          0.5457410073535625,
          0,
          0
        ],
        [
          2.083602144586265,
          0.05937465147217788,
          -2.024227493114087,
          0.9998458045268129,
          0.00007455986210731116,
          0.0003697787481713337,
          0,
          0
        ],
        [
          2.022106320065516,
          0.5578447384076936,
          -1.464261581657822,
          0.9458489049052106,
          0.01750510762010846,
          0.08835659139425252,
          0,
          0
        ],
        [
          1.764910059326221,
          0.06456290742370839,
          -1.700347151902513,
          0.9991104031131692,
          0.0004790540504202241,
          0.002376824341219269,
          0,
          0
        ],
        [
          0.744989239016291,
          0.05412476802043088,
          -0.6908644709958601,
          0.8806152283923324,
          0.05775860989439717,
          0.3039898087820654,
          0,
          0
        ],
        [
          2.576948734732927,
          0.06680391676942804,
          -2.510144817963499,
          0.9999839077475883,
          0.000005888747387529259,
          0.00002920316697449325,
          0,
          0
        ],
        [
          1.382126446953556,
          0.04498803477777165,
          -1.337138412175784,
          0.9981922005334627,
          0.0009445043705368563,
          0.004688337074579961,
          0,
          0
        ],
        [
          1.199397867096298,
          0.493482957404038,
          -0.7059149096922601,
          0.8839253008977533,
          0.06073136968039795,
          0.3206474034955212,
          0,
          0
        ],
        [
          1.546827464271443,
          0.04060597757449802,
          -1.506221486696945,
          0.999863579155158,
          0.0000645408249984686,
          0.000320086245753854,
          0,
          0
        ],
        [
          1.704318835179777,
          0.04879583531869298,
          -1.655522999861084,
          0.9998163085056075,
          0.00008906256138318725,
          0.0004417111189953822,
          0,
          0
        ],
        [
          1.220425872893854,
          0.7890202677892421,
          -0.4314056051046123,
          0.669503995088499,
          0.1445786562675542,
          0.8381631661151209,
          0,
          0
        ],
        [
          2.122971810346855,
          0.06726808139651595,
          -2.055703728950339,
          0.9795836445027594,
          0.01142011311638215,
          0.05728792668384665,
          0,
          0
        ],
        [
          1.701709640293041,
          0.05256111309262945,
          -1.649148527200412,
          0.9994685647988042,
          0.00027881549192229,
          0.001383064631515307,
          0,
          0
        ],
        [
          2.685070148832398,
          0.9013053143490529,
          -1.783764834483345,
          0.9367949853960845,
          0.01086118595912998,
          0.05445333396659937,
          0,
          0
        ],
        [
          1.140411339826599,
          0.4132882269456966,
          -0.7271231128809024,
          0.9236649834621952,
          0.04878153707985626,
          0.2543195104509181,
          0,
          0
        ],
        [
          2.035331909490427,
          0.05475825323707934,
          -1.980573656253348,
          0.9998835653210443,
          0.00005605556369699133,
          0.0002780017559660994,
          0,
          0
        ],
        [
          1.38702826338769,
          0.9446804047672267,
          -0.4423478586204633,
          0.5830206743640334,
          0.1212526039860023,
          0.6842762909294896,
          0,
          0
        ],
        [
          1.078913206517989,
          0.04134437517092584,
          -1.037568831347063,
          0.9955047100116594,
          0.002241085416025023,
          0.01113877066191778,
          0,
          0
        ],
        [
          1.202934795616934,
          0.03850056228858886,
          -1.164434233328346,
          0.9987390552897932,
          0.0006305158025537678,
          0.00312877520467839,
          0,
          0
        ],
        [
          2.289532194984178,
          0.06092063305508737,
          -2.228611561929091,
          0.9999778779082991,
          0.000007960450100435007,
          0.00003947712812078337,
          0,
          0
        ],
        [
          0.9251054119886551,
          0.2436185589402489,
          -0.6814868530484063,
          0.9339216933753769,
          0.0437093157124774,
          0.2266671332447188,
          0,
          0
        ],
        [
          1.615629615824364,
          0.4807732409426284,
          -1.134856374881735,
          0.9356571250968369,
          0.02301750058466458,
          0.1168357761934324,
          0,
          0
        ],
        [
          2.838708719076048,
          0.1975604712999852,
          -2.641148247776063,
          0.9997779805029983,
          0.00007121882803535248,
          0.0003532077493134498,
          0,
          0
        ],
        [
          1.542354821485434,
          0.05963111686025657,
          -1.482723704625178,
          0.9993809795159034,
          0.0002943934193609844,
          0.001460361717774026,
          0,
          0
        ],
        [
          2.094401467259611,
          0.8090771772714256,
          -1.285324289988185,
          0.8436298600912535,
          0.04818888066810017,
          0.2510733019437573,
          0,
          0
        ],
        [
          2.224740958079754,
          1.060391611937519,
          -1.164349346142235,
          0.7424558759282619,
          0.0733422263286897,
          0.392499569922914,
          0,
          0
        ],
        [
          1.768838375794147,
          1.016711034816933,
          -0.7521273409772133,
          0.6532333642553156,
          0.0795745536743576,
          0.4287361109729378,
          0,
          0
        ],
        [
          1.400945895557547,
          1.612288144744874,
          0.2113422491873269,
          0.2556649865571424,
          0.3834702319005371,
          3.084480827258075,
          0,
          0
        ],
        [
          1.085667838870882,
          1.036427937915193,
          -0.04923990095568964,
          0.3161297540434862,
          0.4187196763080697,
          3.57225305890015,
          0,
          0
        ],
        [
          1.443046252665569,
          0.07463949314539851,
          -1.36840675952017,
          0.9979725851045478,
          0.0009827426157530475,
          0.004878331045606278,
          0,
          0
        ],
        [
          2.306686205432056,
          1.350202133825487,
          -0.9564840716065686,
          0.6763971197406171,
          0.08982342491706698,
          0.4894050270574857,
          0,
          0
        ],
        [
          0.9524779026170974,
          1.147072631729947,
          0.1945947291128499,
          0.1675079478702816,
          0.4774607904887676,
          4.531305031835438,
          0,
          0
        ],
        [
          1.187241352308569,
          0.08286075409032016,
          -1.104380598218249,
          0.9939282191583656,
          0.003478403397992704,
          0.01731002523822383,
          0,
          0
        ],
        [
          0.7148971528722214,
          1.647341327974952,
          0.9324441751027301,
          0.06988647703009619,
          0.7272803248916937,
          13.22482206579996,
          0,
          0
        ],
        [
          1.064054044780597,
          0.4604547343623716,
          -0.603599310418225,
          0.8004408390436072,
          0.1544091670161298,
          0.9055601099565395,
          0,
          0
        ],
        [
          2.443670042646922,
          0.1801655544268005,
          -2.263504488220121,
          0.9994160717385093,
          0.0002778995124790899,
          0.001378519651178499,
          0,
          0
        ],
        [
          1.402800158713992,
          0.8416338010218742,
          -0.5611663576921173,
          0.6566885996947304,
          0.1722867985938373,
          1.032230265720519,
          0,
          0
        ],
        [
          2.321673870632988,
          0.06093007876067541,
          -2.260743791872313,
          0.9999569578251016,
          0.00001863734212562856,
          0.00009242650720722437,
          0,
          0
        ],
        [
          2.599707027647324,
          0.06299260269638357,
          -2.536714424950941,
          0.9999967926209441,
          9.345877157533092e-7,
          0.000004634735386958052,
          0,
          0
        ],
        [
          1.300548218374367,
          0.4913102780762515,
          -0.8092379402981151,
          0.9072012005181882,
          0.03980095391221367,
          0.2055590871356775,
          0,
          0
        ],
        [
          0.6152442468372509,
          0.05516380003323723,
          -0.5600804468040137,
          0.838199318957427,
          0.07662520625775755,
          0.4115267885708156,
          0,
          0
        ],
        [
          1.435071090254963,
          0.04423814042314617,
          -1.390832949831817,
          0.9984422711704671,
          0.0008008498374182391,
          0.003974692225550317,
          0,
          0
        ],
        [
          1.375957077384922,
          0.05068386133307432,
          -1.325273216051848,
          0.9986454126036691,
          0.0007393395192669748,
          0.003669184922221418,
          0,
          0
        ],
        [
          1.221151836810504,
          0.04180151978853038,
          -1.179350317021973,
          0.9991452088050042,
          0.0004425204254347298,
          0.002195482691155564,
          0,
          0
        ],
        [
          1.629290553844414,
          2.400427171728444,
          0.7711366178840302,
          0.1662585548757534,
          0.5573794570285957,
          6.244876601398238,
          0,
          0
        ],
        [
          1.795246787221155,
          1.37313705078869,
          -0.4221097364324646,
          0.4408065222567816,
          0.2338161778567761,
          1.513373234656791,
          0,
          0
        ],
        [
          1.106999861255455,
          0.1990121555537134,
          -0.9079877057017418,
          0.9835025890273503,
          0.009664266048779858,
          0.04839393055487041,
          0,
          0
        ],
        [
          2.240645623185378,
          0.4286838441195214,
          -1.811961779065857,
          0.9796914916601009,
          0.004932913716632454,
          0.02458417435470645,
          0,
          0
        ],
        [
          0.7745231950107735,
          0.7394840934655783,
          -0.03503910154519518,
          0.4543658253724903,
          0.4475183170856634,
          4.016959023006806,
          0,
          0
        ],
        [
          1.970638414379802,
          0.1844120284870699,
          -1.786226385892732,
          0.9985195199016582,
          0.0007226845124280827,
          0.003586469885643817,
          0,
          0
        ],
        [
          2.669747690579235,
          0.3034444239547605,
          -2.366303266624475,
          0.9964189374740403,
          0.0006769677999981174,
          0.003359437644737473,
          0,
          0
        ],
        [
          2.260168862096493,
          1.03136441274465,
          -1.228804449351843,
          0.8032982315477716,
          0.03691297630198918,
          0.1900719376613198,
          0,
          0
        ],
        [
          1.808129790193341,
          1.145101009201038,
          -0.6630287809923028,
          0.5320504637331258,
          0.1553738945556316,
          0.912258715111582,
          0,
          0
        ],
        [
          1.444703818829481,
          0.0658284605620711,
          -1.37887535826741,
          0.9987050338130882,
          0.0006293038360865475,
          0.003122757340541612,
          0,
          0
        ],
        [
          1.025711413433608,
          2.10344992629863,
          1.077738512865022,
          0.1539484701835948,
          0.666225506886025,
          9.898572776836827,
          0,
          0
        ],
        [
          2.193214203133734,
          0.8164370333598929,
          -1.376777169773841,
          0.8703717672990045,
          0.04472495353852005,
          0.2321806027689912,
          0,
          0
        ],
        [
          1.58360741279541,
          0.3097751107774853,
          -1.273832302017924,
          0.9798416555218981,
          0.007395655225100313,
          0.03694919274666149,
          0,
          0
        ],
        [
          2.038035257033573,
          0.1708463696029727,
          -1.867188887430601,
          0.9979448236134897,
          0.001103628261517342,
          0.005479069977839769,
          0,
          0
        ],
        [
          2.622552019582052,
          0.3815492532179918,
          -2.24100276636406,
          0.9957420945394333,
          0.0007215737501604353,
          0.003580953519961919,
          0,
          0
        ],
        [
          2.676106426353638,
          1.115770605670101,
          -1.560335820683537,
          0.9258022483286218,
          0.007373908301510185,
          0.0368397365282665,
          0,
          0
        ],
        [
          2.45140018663123,
          1.148693699770454,
          -1.302706486860777,
          0.8237620804573629,
          0.0280944437482919,
          0.1433510381356351,
          0,
          0
        ],
        [
          1.793236837121224,
          0.05144727216369559,
          -1.741789564957528,
          0.999695279417139,
          0.0001546555436184376,
          0.0007670737706262674,
          0,
          0
        ],
        [
          1.597263639150319,
          0.2696747691624507,
          -1.327588869987868,
          0.9783064362564936,
          0.01234878677485055,
          0.062004778414184,
          0,
          0
        ],
        [
          2.845067810510504,
          0.2680107086103811,
          -2.577057101900123,
          0.999619877888693,
          0.00003263669962305922,
          0.0001618545371428738,
          0,
          0
        ],
        [
          2.607688570198873,
          0.2956250618800646,
          -2.312063508318809,
          0.995619368335447,
          0.002036200379629231,
          0.01011836160131726,
          0,
          0
        ],
        [
          2.169184018883722,
          1.187998093423567,
          -0.9811859254601547,
          0.6662829781444628,
          0.07987148650011217,
          0.4304748146595473,
          0,
          0
        ],
        [
          2.928832005342153,
          0.2600548264681899,
          -2.668777178873963,
          0.9995955937913643,
          0.0000447377303746047,
          0.0002218696238828113,
          0,
          0
        ],
        [
          1.666260521326992,
          0.8898684873564491,
          -0.776392033970543,
          0.6910377146900414,
          0.1316594007855823,
          0.7519106511632351,
          0,
          0
        ],
        [
          1.107951062347057,
          0.764628563299053,
          -0.3433224990480039,
          0.6084392090249628,
          0.2560089316641919,
          1.706443309728423,
          0,
          0
        ],
        [
          3.168550292419051,
          0.4329925912659224,
          -2.735557701153129,
          0.9996343933777666,
          0.00002385525749821832,
          0.0001183038664668227,
          0,
          0
        ],
        [
          1.148869037811926,
          0.7327572868370201,
          -0.416111750974906,
          0.7072115479950767,
          0.1494448210200686,
          0.871330357952329,
          0,
          0
        ],
        [
          3.802242015815776,
          0.07354006470947963,
          -3.728701951106297,
          0.9999931928938401,
          0.000002262786129457148,
          0.00001122144952254062,
          0,
          0
        ],
        [
          2.16181910270147,
          0.6213392105423576,
          -1.540479892159112,
          0.944715461413413,
          0.01971881797162945,
          0.09975500202132823,
          0,
          0
        ],
        [
          2.000474428815435,
          0.182338694500498,
          -1.818135734314937,
          0.9969918294851665,
          0.001654996236382357,
          0.008220927746666143,
          0,
          0
        ],
        [
          1.256236253463267,
          0.08031996677343112,
          -1.175916286689836,
          0.9961866182139122,
          0.001942527627417054,
          0.009651973554037517,
          0,
          0
        ],
        [
          0.6339616894704461,
          2.735134252914899,
          2.101172563444453,
          0.007966820290785052,
          0.9533341724821639,
          101.3096135589599,
          0,
          0
        ],
        [
          1.315112425051393,
          0.2406229114915947,
          -1.074489513559799,
          0.985067759257354,
          0.008415472416703079,
          0.0420875096425471,
          0,
          0
        ],
        [
          1.464359659464537,
          0.08280654770780654,
          -1.38155311175673,
          0.9972775281186992,
          0.001208433165758177,
          0.00600001365667448,
          0,
          0
        ],
        [
          1.645731071414761,
          1.086169530304896,
          -0.5595615411098658,
          0.5267266595367964,
          0.1388449859054683,
          0.7995641909621223,
          0,
          0
        ],
        [
          1.709531581783782,
          1.184347067228527,
          -0.5251845145552545,
          0.4808987523903427,
          0.1487271250642942,
          0.8664147902724438,
          0,
          0
        ],
        [
          2.20614922104588,
          0.3322554426030307,
          -1.873893778442849,
          0.9735776150716667,
          0.009986650882262065,
          0.05002456109326137,
          0,
          0
        ],
        [
          0.8480315764925068,
          1.527084405090313,
          0.6790528285978061,
          0.1068768657362879,
          0.6020930123453322,
          7.503890546548715,
          0,
          0
        ],
        [
          1.092603427845065,
          0.5662916225874012,
          -0.5263118052576637,
          0.7682802376161907,
          0.1518191114446214,
          0.8876513793697832,
          0,
          0
        ],
        [
          1.998392119495509,
          0.366328678761449,
          -1.63206344073406,
          0.9749397027398691,
          0.01303590144381465,
          0.06550043477611876,
          0,
          0
        ],
        [
          1.661277299829598,
          0.05247968753578125,
          -1.608797612293817,
          0.9990878204720688,
          0.0004875710461309066,
          0.002419101987370484,
          0,
          0
        ],
        [
          4.843210315866357,
          0.07278614649509466,
          -4.770424169371262,
          0.9999969370854471,
          9.800807005341568e-7,
          0.000004860340912813261,
          0,
          0
        ],
        [
          1.667359601467643,
          0.656919398818036,
          -1.010440202649607,
          0.86882819639671,
          0.03619050812086218,
          0.1862121228895035,
          0,
          0
        ],
        [
          1.346406506422549,
          0.2897373581285213,
          -1.056669148294028,
          0.9402735940479807,
          0.04268142270944815,
          0.2210990468199301,
          0,
          0
        ],
        [
          1.413137181693159,
          0.04339427225754075,
          -1.369742909435618,
          0.9996958718293699,
          0.0001496801367723049,
          0.0007423926286450099,
          0,
          0
        ],
        [
          2.995004942846537,
          0.7535478967792032,
          -2.241457046067334,
          0.996679534572672,
          0.0001865426264259299,
          0.000925259555030675,
          0,
          0
        ],
        [
          1.623531180647419,
          0.05401006317985593,
          -1.569521117467563,
          0.999659619142596,
          0.0001635419450206993,
          0.0008111565124510504,
          0,
          0
        ],
        [
          1.890951495163773,
          0.5591931096530922,
          -1.33175838551068,
          0.94097841862136,
          0.02145991095162295,
          0.1087561343329725,
          0,
          0
        ],
        [
          3.477290221319367,
          0.6844613842661099,
          -2.792828837053257,
          0.9951309873114721,
          0.0003838796870369712,
          0.001904435859843564,
          0,
          0
        ],
        [
          2.060953346329258,
          0.7152742592939273,
          -1.345679087035331,
          0.897689927950855,
          0.03231322822647387,
          0.1655960652691871,
          0,
          0
        ],
        [
          1.086579822897933,
          0.3690438864245229,
          -0.7175359364734102,
          0.9265638764378296,
          0.04717662572034494,
          0.2455381289176067,
          0,
          0
        ],
        [
          1.985436980655923,
          0.05566648036427664,
          -1.929770500291647,
          0.9998514814443488,
          0.00007229829544006055,
          0.000358561724246892,
          0,
          0
        ],
        [
          2.085487129160061,
          1.208662092512573,
          -0.8768250366474883,
          0.6347267599227736,
          0.1002509681335563,
          0.5525500937062796,
          0,
          0
        ],
        [
          0.8840932782335702,
          0.636883429156091,
          -0.2472098490774792,
          0.6459668382213788,
          0.2553703423918366,
          1.700726969931333,
          0,
          0
        ],
        [
          3.175961247963295,
          0.5417956215828886,
          -2.634165626380406,
          0.9960878982493683,
          0.0004501176457876522,
          0.00223319185885585,
          0,
          0
        ],
        [
          1.822723118283988,
          0.8254905325699796,
          -0.997232585714008,
          0.7799107324248892,
          0.0844737792898641,
          0.4575679606837255,
          0,
          0
        ],
        [
          0.5535119033958187,
          0.6993476273740649,
          0.1458357239782462,
          0.31895597330846,
          0.608678258624597,
          7.713620735384993,
          0,
          0
        ],
        [
          0.6417112462984337,
          0.2199129187845094,
          -0.4217983275139243,
          0.7176502755207692,
          0.2196464028038503,
          1.395844783992811,
          0,
          0
        ],
        [
          0.7006364930384503,
          0.09194473054053058,
          -0.6086917624979198,
          0.9236991155685093,
          0.04698648232266246,
          0.2444997060189852,
          0,
          0
        ],
        [
          1.797116143600949,
          0.6467595481136492,
          -1.1503565954873,
          0.8988952389011299,
          0.04047565854093955,
          0.2091907112608089,
          0,
          0
        ],
        [
          0.8644771105492923,
          0.9221810118475152,
          0.05770390129822289,
          0.327453390448442,
          0.4512261262190633,
          4.077606191385384,
          0,
          0
        ],
        [
          2.552662341640854,
          0.08675419265552477,
          -2.46590814898533,
          0.9999543811370809,
          0.000009651797432655315,
          0.0000478648673742971,
          0,
          0
        ],
        [
          1.319745588607738,
          1.124807462240683,
          -0.1949381263670551,
          0.3436338368048487,
          0.2454070516962478,
          1.612793502383046,
          0,
          0
        ],
        [
          5.415798553454295,
          0.1786341913222343,
          -5.237164362132061,
          0.9902557580179409,
          0.006870705506929793,
          0.0343083641625721,
          0,
          0
        ],
        [
          1.825945258428922,
          0.5161867063248046,
          -1.309758552104117,
          0.9366398110590249,
          0.03354975730398206,
          0.1721529039573108,
          0,
          0
        ],
        [
          1.267183682971723,
          0.7031230773064787,
          -0.564060605665244,
          0.7312974816507106,
          0.1595677506047954,
          0.9415575789758875,
          0,
          0
        ],
        [
          1.819408385547643,
          0.05165575420297753,
          -1.767752631344665,
          0.9996746132536223,
          0.0001656740308234195,
          0.0008217332599458158,
          0,
          0
        ],
        [
          1.852583085605488,
          0.0507642344620937,
          -1.801818851143395,
          0.9999238560205957,
          0.00003306214209338258,
          0.0001639644953077008,
          0,
          0
        ],
        [
          2.138205285300049,
          0.206910548545257,
          -1.931294736754792,
          0.9972063805855182,
          0.001409830975724689,
          0.007001389384211561,
          0,
          0
        ],
        [
          1.712605186449713,
          0.04332374230291935,
          -1.669281444146794,
          0.9997243836388298,
          0.0001351213082585063,
          0.0006701731087975409,
          0,
          0
        ],
        [
          0.7486293281887827,
          0.0492701944503399,
          -0.6993591337384428,
          0.8856725050957595,
          0.0527928882399205,
          0.2763980290742369,
          0,
          0
        ],
        [
          1.527521861339767,
          0.04660981705605795,
          -1.480912044283709,
          0.9995929339520772,
          0.000206682507707219,
          0.001025174894465348,
          0,
          0
        ],
        [
          2.394914876525372,
          0.05680748037743018,
          -2.338107396147941,
          0.999977870399569,
          0.00000983453921446429,
          0.00004877112315035825,
          0,
          0
        ],
        [
          0.7833865286206549,
          0.05339595551668858,
          -0.7299905731039664,
          0.8912759665611242,
          0.05268746007748867,
          0.2758153587896552,
          0,
          0
        ],
        [
          1.129948526463807,
          0.03671684321932229,
          -1.093231683244485,
          0.993132696402804,
          0.003139815002605889,
          0.01561975722388058,
          0,
          0
        ],
        [
          1.712185678381393,
          0.3298788555413633,
          -1.38230682284003,
          0.9732882295162086,
          0.01564280907441765,
          0.07880730861487775,
          0,
          0
        ],
        [
          0.8898456449380419,
          0.3741339790056119,
          -0.5157116659324299,
          0.8610400560903906,
          0.09691434220406178,
          0.5321861608294783,
          0,
          0
        ],
        [
          2.122971810346855,
          0.06726808139651595,
          -2.055703728950339,
          0.9795836445027594,
          0.01142011311638215,
          0.05728792668384665,
          0,
          0
        ],
        [
          5.688979986086203,
          0.2029931656777335,
          -5.48598682040847,
          0.999753357116092,
          0.0000955246674173515,
          0.0004737633835296882,
          0,
          0
        ],
        [
          1.977906489071994,
          1.070853725710221,
          -0.9070527633617727,
          0.6802215524568844,
          0.06979809721206891,
          0.3721095613671211,
          0,
          0
        ],
        [
          2.301787348411396,
          0.9677763144783116,
          -1.334011033933084,
          0.8627342894274306,
          0.0220178225179914,
          0.1116472154136208,
          0,
          0
        ],
        [
          2.122971810346855,
          0.06726808139651595,
          -2.055703728950339,
          0.9795836445027594,
          0.01142011311638215,
          0.05728792668384665,
          0,
          0
        ],
        [
          2.464074001248036,
          0.2737506995594846,
          -2.190323301688552,
          0.9962937816649798,
          0.0008375850845705198,
          0.004157165510603324,
          0,
          0
        ],
        [
          1.760906760729144,
          0.05055675817990572,
          -1.710350002549238,
          0.9996308122039776,
          0.0001890954844441697,
          0.0009379242368673641,
          0,
          0
        ],
        [
          6.332727813919669,
          1.0997346812123,
          -5.232993132707369,
          0.9510843445472252,
          0.005290410744135597,
          0.02637530901761413,
          0,
          0
        ],
        [
          0.9762065883906478,
          0.0516981304245205,
          -0.9245084579661272,
          0.9899378704493512,
          0.005365203156263055,
          0.02675019746385342,
          0,
          0
        ],
        [
          2.756575220455187,
          0.2908935372083004,
          -2.465681683246887,
          0.9982609206750261,
          0.0006795225415300921,
          0.003372124113487558,
          0,
          0
        ],
        [
          12.66085273743721,
          1.707928471250553,
          -10.95292426618666,
          0.7843515989359346,
          0.09558515615585392,
          0.5241157876578444,
          0,
          0
        ],
        [
          1.291075898759889,
          0.8937156008698726,
          -0.3973602978900161,
          0.5992064708589683,
          0.155853338981336,
          0.9155934424958913,
          0,
          0
        ],
        [
          19.14938374331853,
          0.8024300821605646,
          -18.34695366115796,
          0.9971296514722328,
          0.0002456571328685771,
          0.001218542129655401,
          0,
          0
        ],
        [
          0.8828472041558363,
          0.507513096634771,
          -0.3753341075210653,
          0.7622082809479331,
          0.1738487802709258,
          1.043557945782006,
          0,
          0
        ],
        [
          1.571506304893583,
          0.2053354640254531,
          -1.36617084086813,
          0.9942386669130914,
          0.003118679643993105,
          0.01551428541800822,
          0,
          0
        ],
        [
          2.829085234289115,
          0.8942974436655674,
          -1.934787790623548,
          0.9740079717254436,
          0.002960212260367466,
          0.01472362789168852,
          0,
          0
        ],
        [
          1.857203281220521,
          1.135898465214051,
          -0.7213048160064699,
          0.5794550149118992,
          0.08970509440485558,
          0.4886967658626277,
          0,
          0
        ],
        [
          1.268508341524438,
          1.045119998273123,
          -0.2233883432513155,
          0.3917645239715051,
          0.2549864569321037,
          1.697295330612016,
          0,
          0
        ],
        [
          1.078355685549835,
          0.9721187406978937,
          -0.1062369448519411,
          0.3704770664862697,
          0.3802913162754943,
          3.04321962879981,
          0,
          0
        ],
        [
          1.01046185059336,
          0.7947563444238721,
          -0.2157055061694879,
          0.5165838605505575,
          0.3398964862914219,
          2.553519038086618,
          0,
          0
        ],
        [
          3.460445540979477,
          0.2320937172105804,
          -3.228351823768897,
          0.9996961782020949,
          0.00006802191682574846,
          0.0003373516806579696,
          0,
          0
        ],
        [
          1.595024567918487,
          1.66166841522906,
          0.06664384731057349,
          0.3593933050310645,
          0.3776622548122373,
          3.009413807991288,
          0,
          0
        ],
        [
          1.461499553883552,
          0.04070626018113756,
          -1.420793293702414,
          0.9988665238089135,
          0.0005563312108058145,
          0.002760448018449866,
          0,
          0
        ],
        [
          1.839180057777384,
          0.04973247295198156,
          -1.789447584825402,
          0.9996516295994395,
          0.0001769657548359809,
          0.0008777494470029158,
          0,
          0
        ],
        [
          1.745996229738892,
          0.04970776595294328,
          -1.696288463785949,
          0.9998683314454586,
          0.00006054357560688457,
          0.0003002609333384433,
          0,
          0
        ],
        [
          1.442993163458733,
          0.04241934738758169,
          -1.400573816071152,
          0.9997858733311678,
          0.0001026881486899191,
          0.0005092949771550631,
          0,
          0
        ],
        [
          2.445060254083629,
          1.092577970781057,
          -1.352482283302571,
          0.8538360356106045,
          0.01698370438197769,
          0.085679352196122,
          0,
          0
        ],
        [
          1.238775098554067,
          0.8626126071722027,
          -0.3761624913818644,
          0.5881020378138977,
          0.2094454092409065,
          1.313842935678913,
          0,
          0
        ],
        [
          1.116567759075284,
          0.065118887046336,
          -1.051448872028948,
          0.9840568751214658,
          0.0093497134650458,
          0.04680393867237204,
          0,
          0
        ],
        [
          3.487096040911233,
          0.4311504942130283,
          -3.055945546698205,
          0.9959246260730593,
          0.001084748007082266,
          0.005385235329151571,
          0,
          0
        ],
        [
          2.112281235320528,
          0.1943839583463217,
          -1.917897276974206,
          0.9963761459810682,
          0.002009235404716561,
          0.009984096488860082,
          0,
          0
        ],
        [
          0.8608600520114583,
          0.7369172919760462,
          -0.1239427600354122,
          0.515603238156284,
          0.3593327837936928,
          2.781434328380687,
          0,
          0
        ],
        [
          2.122619473905839,
          0.2095818904773919,
          -1.913037583428447,
          0.9978738218476736,
          0.0009535973988608586,
          0.004733516191723738,
          0,
          0
        ],
        [
          1.52198078776053,
          0.7450062169363659,
          -0.7769745708241637,
          0.7954939766129181,
          0.08035452386148931,
          0.4333056607957607,
          0,
          0
        ],
        [
          1.839048111355373,
          0.6048655631600778,
          -1.234182548195295,
          0.8391462591657977,
          0.1118066671307034,
          0.6242587844966395,
          0,
          0
        ],
        [
          1.664317072392315,
          0.8987585406978796,
          -0.7655585316944354,
          0.6834097182251353,
          0.1429128160330909,
          0.8268955320663806,
          0,
          0
        ],
        [
          1.960031879208022,
          0.05642007722812627,
          -1.903611801979896,
          0.9998195567450511,
          0.00008857700915632749,
          0.0004393027802584549,
          0,
          0
        ],
        [
          1.082376965388669,
          0.2975458896406294,
          -0.7848310757480396,
          0.904205785792059,
          0.06812281365593666,
          0.3625253387665692,
          0,
          0
        ],
        [
          1.343574967986319,
          1.116871043836677,
          -0.2267039241496422,
          0.3763388514995131,
          0.2262249671362338,
          1.449874097141346,
          0,
          0
        ],
        [
          2.741371512887412,
          0.3939738280585413,
          -2.347397684828871,
          0.9971045218010759,
          0.0003519501090954141,
          0.001745976727636084,
          0,
          0
        ],
        [
          1.395920433305627,
          0.04520692730408881,
          -1.350713506001539,
          0.9994295273134478,
          0.0002935682706045028,
          0.001456267300458944,
          0,
          0
        ],
        [
          1.378965698866586,
          0.03988296251663238,
          -1.339082736349954,
          0.998625921064672,
          0.0006771989325103087,
          0.003360585411953182,
          0,
          0
        ],
        [
          0.9992786289839781,
          0.35071654148154,
          -0.648562087502438,
          0.8649440267483656,
          0.09917344153550003,
          0.5459572937371361,
          0,
          0
        ],
        [
          2.402362385108373,
          0.05532215391168766,
          -2.347040231196685,
          0.9999597181195428,
          0.00001872436338591686,
          0.00009285807205650429,
          0,
          0
        ],
        [
          1.561314736480485,
          0.5302813604750551,
          -1.03103337600543,
          0.8258583520888589,
          0.1324188058229092,
          0.7569095886598953,
          0,
          0
        ],
        [
          1.25947607035535,
          0.3374452908188514,
          -0.9220307795364984,
          0.965425140400153,
          0.01994355093271527,
          0.1009150327325254,
          0,
          0
        ],
        [
          1.239750226297454,
          0.04178952452004393,
          -1.19796070177741,
          0.9992137190407622,
          0.0004060881093011661,
          0.002014657107429033,
          0,
          0
        ],
        [
          2.154654291194032,
          0.06001076508761029,
          -2.094643526106422,
          0.9998935025806354,
          0.00005061327502781794,
          0.000251009923456595,
          0,
          0
        ],
        [
          1.005195043766272,
          0.5194196150549261,
          -0.4857754287113464,
          0.7528524910027327,
          0.1852891322251984,
          1.12784886636896,
          0,
          0
        ],
        [
          2.286804982906326,
          0.2729681478488114,
          -2.013836835057515,
          0.9978626782529014,
          0.0008069659413121656,
          0.004005071533066054,
          0,
          0
        ],
        [
          1.313511438977385,
          0.7265355491436138,
          -0.5869758898337716,
          0.7476526713794799,
          0.1155147202067217,
          0.6476661368747225,
          0,
          0
        ],
        [
          1.746385865387583,
          0.06489363820660121,
          -1.681492227180982,
          0.999058614444208,
          0.0005053400876612836,
          0.002507308325933554,
          0,
          0
        ],
        [
          2.173430300792937,
          0.6557758986871591,
          -1.517654402105778,
          0.9187631613065949,
          0.02635661928431227,
          0.1342438062280884,
          0,
          0
        ],
        [
          1.044580003973726,
          0.9821115440518594,
          -0.06246845992186667,
          0.3745261137324118,
          0.3506144089934525,
          2.677512960221756,
          0,
          0
        ],
        [
          0.8578996202086641,
          0.6086820961195367,
          -0.2492175240891273,
          0.6295731752358956,
          0.2903829483159507,
          2.029324680230906,
          0,
          0
        ],
        [
          1.53083135043355,
          0.1740136996331689,
          -1.356817650800381,
          0.9900685005893337,
          0.0056626904371844,
          0.02824187684836034,
          0,
          0
        ],
        [
          2.569092407093705,
          0.1946973299811315,
          -2.374395077112574,
          0.9997161189884487,
          0.00008378048072725493,
          0.0004155121279711048,
          0,
          0
        ],
        [
          2.157706383527932,
          1.031388072430031,
          -1.1263183110979,
          0.7855305539900711,
          0.03489253851674885,
          0.1792921862252673,
          0,
          0
        ],
        [
          2.478705036825654,
          0.2130713737258096,
          -2.265633663099845,
          0.9991805553822446,
          0.000245952191370855,
          0.001220006079280001,
          0,
          0
        ],
        [
          2.436490745356678,
          1.057843135757443,
          -1.378647609599235,
          0.8429525419264888,
          0.02640488377459732,
          0.1344963018727133,
          0,
          0
        ],
        [
          2.843533843732132,
          1.027908979888944,
          -1.815624863843188,
          0.8714423052541815,
          0.02958269461672172,
          0.1511762844491502,
          0,
          0
        ],
        [
          2.60159840360253,
          0.2958710558348281,
          -2.305727347767702,
          0.997139115152647,
          0.0003771538682150712,
          0.001871056330451297,
          0,
          0
        ],
        [
          2.457333366990295,
          1.034613992717864,
          -1.422719374272431,
          0.8179354808123522,
          0.04694403887634101,
          0.2442679678094408,
          0,
          0
        ],
        [
          2.93650175658311,
          0.9398668082519026,
          -1.996634948331207,
          0.9861387701286641,
          0.0008989946895109951,
          0.004462232550538738,
          0,
          0
        ],
        [
          2.240065705134766,
          0.9510808649673385,
          -1.288984840167428,
          0.8531205723318701,
          0.02957998092872077,
          0.1511619939925899,
          0,
          0
        ],
        [
          2.310999426504508,
          0.283011731696009,
          -2.027987694808499,
          0.9974676835479729,
          0.0009054014524460868,
          0.004494061852693505,
          0,
          0
        ],
        [
          1.654419061627521,
          0.2336348930486014,
          -1.420784168578919,
          0.9912776443470009,
          0.004577991738215352,
          0.02280721389810681,
          0,
          0
        ],
        [
          1.235301156546011,
          0.913961282016462,
          -0.3213398745295486,
          0.5551434482747281,
          0.1585798608216323,
          0.9346297469035838,
          0,
          0
        ],
        [
          1.738969167546934,
          0.6188466754190634,
          -1.12012249212787,
          0.9080887193700882,
          0.03080882814014771,
          0.1576413696678926,
          0,
          0
        ],
        [
          1.473628773949796,
          0.2184870063291396,
          -1.255141767620656,
          0.9912158060610292,
          0.004858186537505246,
          0.02420993821732513,
          0,
          0
        ],
        [
          1.390807024515318,
          0.325158634110001,
          -1.065648390405317,
          0.951774320546593,
          0.03167372409828484,
          0.16221159034412,
          0,
          0
        ],
        [
          9.704904132524176,
          0.5978801606199967,
          -9.107023971904178,
          0.996281529805374,
          0.0005519229870110267,
          0.002738562867515089,
          0,
          0
        ],
        [
          1.300030659129114,
          0.03771621774189158,
          -1.262314441387222,
          0.9995635723116182,
          0.0002165794695841136,
          0.001074275879724718,
          0,
          0
        ],
        [
          2.122971810346855,
          0.06726808139651595,
          -2.055703728950339,
          0.9795836445027594,
          0.01142011311638215,
          0.05728792668384665,
          0,
          0
        ],
        [
          1.309709024314552,
          0.03931557740958266,
          -1.270393446904969,
          0.999166853566421,
          0.0004206303506052158,
          0.00208683345977211,
          0,
          0
        ],
        [
          1.920783263394303,
          0.3405789588420265,
          -1.580204304552277,
          0.9835929961278437,
          0.007735180192266062,
          0.03865870579363832,
          0,
          0
        ],
        [
          1.437002292579511,
          0.7655385386415726,
          -0.6714637539379383,
          0.7277830469248757,
          0.1412588593856831,
          0.8157515264902743,
          0,
          0
        ],
        [
          1.135458386373692,
          0.04968176098762324,
          -1.085776625386069,
          0.9895632663742377,
          0.005516627152309876,
          0.02750936564512709,
          0,
          0
        ],
        [
          2.503729094907163,
          0.2350332274438144,
          -2.268695867463348,
          0.9973802413930605,
          0.001136850314501539,
          0.005644191813921346,
          0,
          0
        ],
        [
          2.597860705999497,
          0.23862299052802,
          -2.359237715471477,
          0.9372907474449749,
          0.0476264123864262,
          0.2479961822478534,
          0,
          0
        ],
        [
          2.312952738952034,
          0.419945380677657,
          -1.893007358274377,
          0.9842339217840311,
          0.006616806262426967,
          0.03303209205674393,
          0,
          0
        ],
        [
          2.005588621551851,
          0.3050973877444362,
          -1.700491233807415,
          0.9880451583135803,
          0.006370529041117281,
          0.03179475664569553,
          0,
          0
        ],
        [
          1.358942198740193,
          0.9072922223128876,
          -0.4516499764273054,
          0.6043382549307997,
          0.1339803859431391,
          0.7672165556055798,
          0,
          0
        ],
        [
          1.242681814444428,
          0.4992448236003367,
          -0.7434369908440911,
          0.8855530433783275,
          0.06786918376942318,
          0.3610773361346263,
          0,
          0
        ],
        [
          1.504237285983849,
          0.3128093302646042,
          -1.191427955719245,
          0.9637507453019867,
          0.02325451458088716,
          0.1180674912932735,
          0,
          0
        ],
        [
          1.51176596498674,
          0.04362582979939881,
          -1.468140135187341,
          0.9997977720482445,
          0.0000973089362828226,
          0.0004826134904497775,
          0,
          0
        ],
        [
          2.063671365007975,
          0.1976861942412562,
          -1.865985170766719,
          0.9982163996502711,
          0.0008307889262853982,
          0.004123406258032093,
          0,
          0
        ],
        [
          2.842246025178705,
          0.2950355971422091,
          -2.547210428036496,
          0.9995939566669068,
          0.0000247123224563529,
          0.0001225543594289588,
          0,
          0
        ],
        [
          1.695104195896354,
          0.2033661562994599,
          -1.491738039596894,
          0.995530133894651,
          0.002385935082083139,
          0.01186043257905431,
          0,
          0
        ],
        [
          2.479869099534907,
          0.4986981703557549,
          -1.981170929179152,
          0.9808946101562904,
          0.005816014536918768,
          0.02901103278145932,
          0,
          0
        ],
        [
          3.70634480605283,
          0.200879163145735,
          -3.505465642907095,
          0.9998105233400431,
          0.00006411544860114614,
          0.0003179764824468315,
          0,
          0
        ],
        [
          6.174914388009134,
          0.2151849634883355,
          -5.959729424520799,
          0.9998390888976585,
          0.00005200151858671062,
          0.0002578950940132926,
          0,
          0
        ],
        [
          1.027739716016491,
          0.7653784963797124,
          -0.2623612196367781,
          0.6176126374228496,
          0.2224162364118734,
          1.418481818336079,
          0,
          0
        ],
        [
          2.153457274047286,
          1.416828122118711,
          -0.7366291519285744,
          0.6025954456844693,
          0.1474244996777659,
          0.8575141271566812,
          0,
          0
        ],
        [
          1.907110435424493,
          1.001085892973143,
          -0.9060245424513502,
          0.7155999609141481,
          0.06183388567446282,
          0.3268520894859846,
          0,
          0
        ],
        [
          1.755606186978695,
          0.8988264718809653,
          -0.8567797150977292,
          0.7406400550999389,
          0.08616848834067234,
          0.4676132558334731,
          0,
          0
        ],
        [
          2.126675279945858,
          0.5366197793466874,
          -1.59005550059917,
          0.9603846880809889,
          0.01542008535429763,
          0.07766766975039621,
          0,
          0
        ],
        [
          1.843106453405739,
          2.414194457124221,
          0.5710880037184827,
          0.440295530627277,
          0.3599465009423294,
          2.788856379665992,
          0,
          0
        ],
        [
          1.969968617220703,
          1.136731660496482,
          -0.8332369567242215,
          0.6681249636824302,
          0.1304908413914018,
          0.7442354283328547,
          0,
          0
        ],
        [
          2.515313614957188,
          0.1852418367407145,
          -2.330071778216473,
          0.9996787966955211,
          0.000123436575588664,
          0.0006122121517476661,
          0,
          0
        ],
        [
          2.628851440075835,
          0.3129715585345579,
          -2.315879881541277,
          0.9959561219848209,
          0.001469180468203353,
          0.007296559726580636,
          0,
          0
        ],
        [
          2.05590607918889,
          0.8188250374594085,
          -1.237081041729482,
          0.8644985828518196,
          0.03909571956303398,
          0.201768586897019,
          0,
          0
        ],
        [
          2.01390535976996,
          0.4752216667516913,
          -1.538683693018269,
          0.9624141639873869,
          0.01584093003210946,
          0.07982149288569385,
          0,
          0
        ],
        [
          1.967623987232228,
          1.130472310191171,
          -0.837151677041057,
          0.6215321825292278,
          0.0988749490302549,
          0.5441337690139458,
          0,
          0
        ],
        [
          4.161916532382595,
          0.3627050797872779,
          -3.799211452595317,
          0.9988297982049731,
          0.0002177518268030084,
          0.00108009226384053,
          0,
          0
        ],
        [
          2.435479087698605,
          0.280297264262366,
          -2.155181823436239,
          0.9963565484982345,
          0.001775995109281547,
          0.008823039543593723,
          0,
          0
        ],
        [
          1.966994406276255,
          0.04921325099236347,
          -1.917781155283891,
          0.9999467477385244,
          0.00002399395995835628,
          0.0001189917412906949,
          0,
          0
        ],
        [
          3.123326168827374,
          0.230348823672498,
          -2.892977345154876,
          0.9996106413210539,
          0.00009621164580520721,
          0.0004771708439354519,
          0,
          0
        ],
        [
          0.9357208165395339,
          0.6531957148984174,
          -0.2825251016411164,
          0.659616840909007,
          0.2356638315253246,
          1.529019390424549,
          0,
          0
        ],
        [
          1.714826746760633,
          0.2017677102095763,
          -1.513059036551056,
          0.9931135812862042,
          0.003958854254968666,
          0.01971045745885462,
          0,
          0
        ],
        [
          1.495418152993816,
          0.5454569727858517,
          -0.9499611802079638,
          0.9005041170299177,
          0.05372497626435548,
          0.2815550520970077,
          0,
          0
        ],
        [
          1.559007243404607,
          0.6615321187737221,
          -0.8974751246308853,
          0.8726695894312951,
          0.04731153473740075,
          0.2462751537795252,
          0,
          0
        ],
        [
          2.266672986859892,
          0.8616187343807765,
          -1.405054252479116,
          0.87266126760044,
          0.0359887003537701,
          0.1851349906542244,
          0,
          0
        ],
        [
          2.259909629191166,
          1.076742398102416,
          -1.18316723108875,
          0.7812132604548974,
          0.04570826419800236,
          0.2375297631650955,
          0,
          0
        ],
        [
          2.251876255436166,
          0.05287300676218556,
          -2.19900324867398,
          0.999947777791992,
          0.0000244189195227846,
          0.0001210992680787295,
          0,
          0
        ],
        [
          1.166295437436802,
          1.633339934786502,
          0.4670444973497003,
          0.1678319465507929,
          0.4821162058063111,
          4.616617340697691,
          0,
          0
        ],
        [
          1.948132903145839,
          1.177797827900138,
          -0.7703350752457008,
          0.5775019013719807,
          0.095611093573364,
          0.5242730440451557,
          0,
          0
        ],
        [
          2.122971810346855,
          0.06726808139651595,
          -2.055703728950339,
          0.9795836445027594,
          0.01142011311638215,
          0.05728792668384665,
          0,
          0
        ],
        [
          0.7975104666502456,
          0.06764957399013777,
          -0.7298608926601078,
          0.9578581344126974,
          0.02361979634643015,
          0.1199669597455098,
          0,
          0
        ],
        [
          2.608064010425823,
          0.186925159061908,
          -2.421138851363914,
          0.9993003402070129,
          0.0003351012626708061,
          0.00166236386832674,
          0,
          0
        ],
        [
          1.870650841129284,
          0.06275072379964304,
          -1.807900117329641,
          0.9998080386431978,
          0.00006989590895316097,
          0.0003466463111846652,
          0,
          0
        ],
        [
          1.828219131394386,
          0.375731170161415,
          -1.452487961232971,
          0.9713374960358595,
          0.01726318522833374,
          0.08711404386504126,
          0,
          0
        ],
        [
          1.494114761208214,
          0.5863786787732779,
          -0.9077360824349363,
          0.859884394341405,
          0.07117450396575847,
          0.3800097945990182,
          0,
          0
        ],
        [
          2.299903932419764,
          0.7004029578726317,
          -1.599500974547132,
          0.9382549119725623,
          0.01146301734969733,
          0.05750564748483532,
          0,
          0
        ],
        [
          2.353087900757076,
          0.1936797180789312,
          -2.159408182678144,
          0.999357358424864,
          0.0002461244530608749,
          0.001220860765901026,
          0,
          0
        ],
        [
          2.173409639832013,
          0.3149923914900558,
          -1.858417248341957,
          0.9891069750400031,
          0.002331766895319427,
          0.01159053433422544,
          0,
          0
        ],
        [
          2.204629891996724,
          0.055314419059122,
          -2.149315472937602,
          0.9999222582652058,
          0.0000369585863554868,
          0.0001832887764763405,
          0,
          0
        ],
        [
          3.379524766800621,
          0.4374842713938341,
          -2.942040495406787,
          0.997044097815571,
          0.0006108672700111561,
          0.003031214734802468,
          0,
          0
        ],
        [
          1.987101191382282,
          1.067549750164717,
          -0.9195514412175658,
          0.5517517930308793,
          0.2448450978297423,
          1.607902967681054,
          0,
          0
        ],
        [
          2.309110999449115,
          1.243079556651858,
          -1.066031442797257,
          0.7274864016181679,
          0.07839445622335353,
          0.4218370712331023,
          0,
          0
        ],
        [
          1.08387222246212,
          2.330203434268367,
          1.246331211806247,
          0.09996832609336095,
          0.7168928936191991,
          12.55763842158654,
          0,
          0
        ],
        [
          1.7306531199116,
          0.7193448626862456,
          -1.011308257225354,
          0.8391317035843489,
          0.07030807827754006,
          0.3750339981699146,
          0,
          0
        ],
        [
          1.815688477192646,
          1.342972308951981,
          -0.4727161682406655,
          0.4596263147609117,
          0.1848580421693605,
          1.12462975711368,
          0,
          0
        ],
        [
          1.026507170255423,
          0.05298439899193647,
          -0.9735227712634864,
          0.9845017091687562,
          0.008376307901412552,
          0.04188998531609674,
          0,
          0
        ],
        [
          4.813218235121652,
          0.5209470785301856,
          -4.292271156591466,
          0.9986568040493099,
          0.0001473242273970131,
          0.0007307059245761134,
          0,
          0
        ],
        [
          1.643340049864171,
          0.8667713009267991,
          -0.7765687489373719,
          0.7083613250380939,
          0.09594494288585591,
          0.5262979499620516,
          0,
          0
        ],
        [
          1.828565434072679,
          0.6592330461583855,
          -1.169332387914294,
          0.8859811630663559,
          0.05074707971033879,
          0.2651145620882952,
          0,
          0
        ],
        [
          1.70605999672397,
          0.5145576275235676,
          -1.191502369200402,
          0.9324788620260741,
          0.0358900285163868,
          0.1846085020374124,
          0,
          0
        ],
        [
          1.218175702716241,
          0.06056775182371891,
          -1.157607950892522,
          0.998037366036309,
          0.001062643071607541,
          0.005275378560038572,
          0,
          0
        ],
        [
          0.9973417346488712,
          0.04541739716723942,
          -0.9519243374816317,
          0.9860115231391291,
          0.006995422155526674,
          0.03493551478600723,
          0,
          0
        ],
        [
          1.138112433024786,
          1.061697002478241,
          -0.07641543054654432,
          0.3262371354257947,
          0.2865822379562006,
          1.992093973214136,
          0,
          0
        ],
        [
          1.186125545228607,
          0.9805290833990387,
          -0.2055964618295681,
          0.4282327230777678,
          0.2836360521573417,
          1.9635057632947,
          0,
          0
        ],
        [
          1.19651467848522,
          0.6676566237606385,
          -0.5288580547245814,
          0.7877979470364151,
          0.1103678839298694,
          0.6152289068367687,
          0,
          0
        ],
        [
          1.673731343802495,
          0.04285693841616037,
          -1.630874405386335,
          0.9998881261469877,
          0.00005265736715923889,
          0.0002611478651017275,
          0,
          0
        ],
        [
          2.433781307608565,
          1.311164214468062,
          -1.122617093140503,
          0.7109717852356443,
          0.08273690219180055,
          0.4473112324266377,
          0,
          0
        ],
        [
          2.62911564390332,
          0.6225376089857194,
          -2.006578034917601,
          0.9859519929196939,
          0.00162938510700037,
          0.008093500951389526,
          0,
          0
        ],
        [
          2.437228678528895,
          1.497523865038094,
          -0.9397048134908013,
          0.6836683550918009,
          0.1066802587986411,
          0.5922179937824525,
          0,
          0
        ],
        [
          2.244984421055628,
          0.4647507841866304,
          -1.780233636868997,
          0.967673528511199,
          0.00820438809778817,
          0.04102310069381575,
          0,
          0
        ],
        [
          0.9841414400344352,
          0.7598958119050475,
          -0.2242456281293876,
          0.5536623958337853,
          0.3102851659306939,
          2.230981229213066,
          0,
          0
        ],
        [
          1.713785045702811,
          0.4612247168948545,
          -1.252560328807957,
          0.9593872392670636,
          0.0171362037268591,
          0.08646209375377324,
          0,
          0
        ],
        [
          1.806139153171927,
          0.05743121932292217,
          -1.748707933849005,
          0.999761066048665,
          0.0001111416098069978,
          0.000551225656529301,
          0,
          0
        ],
        [
          2.177619310555976,
          0.3524983628600059,
          -1.82512094769597,
          0.9883133812229689,
          0.004202573199637424,
          0.02092901342287776,
          0,
          0
        ],
        [
          2.224522070457184,
          0.820106623833787,
          -1.404415446623398,
          0.8761900796861704,
          0.03857814579005726,
          0.1989902646730259,
          0,
          0
        ],
        [
          1.773851432622934,
          0.05042207594723481,
          -1.723429356675699,
          0.99969702154158,
          0.0001536000729053569,
          0.0007618379526392922,
          0,
          0
        ],
        [
          2.030768234138776,
          0.3564681579499095,
          -1.674300076188866,
          0.8872311633589496,
          0.09052586075694125,
          0.4936132149570917,
          0,
          0
        ],
        [
          1.190739601263117,
          0.5548146277825073,
          -0.6359249734806093,
          0.872959286411349,
          0.06948544583805367,
          0.370318277488378,
          0,
          0
        ],
        [
          2.40061614923123,
          1.390394038382044,
          -1.010222110849186,
          0.6930442374814775,
          0.1057106517085312,
          0.5861991196317264,
          0,
          0
        ],
        [
          1.58123546603545,
          0.04786677871260264,
          -1.533368687322847,
          0.9997573400801342,
          0.0001177875436780728,
          0.0005841911752266297,
          0,
          0
        ],
        [
          2.728164238131928,
          0.07410697740901151,
          -2.654057260722917,
          0.9999937572439124,
          0.000001237430938435673,
          0.00000613657402025638,
          0,
          0
        ],
        [
          2.587557697266064,
          0.06855192338192197,
          -2.519005773884142,
          0.9999725686481751,
          0.00001017153282875278,
          0.00005044234778848707,
          0,
          0
        ],
        [
          2.55982263039743,
          0.4832392774038086,
          -2.076583352993621,
          0.9800406696170524,
          0.00629019956150077,
          0.03139130138195443,
          0,
          0
        ],
        [
          1.249021285584323,
          1.129387676931358,
          -0.1196336086529652,
          0.3507654740939772,
          0.2695230673818218,
          1.82975905094946,
          0,
          0
        ],
        [
          1.219203469859383,
          0.0486648306381348,
          -1.170538639221248,
          0.9963900820261126,
          0.00195946565516692,
          0.009736299957709282,
          0,
          0
        ],
        [
          2.142705998987977,
          0.06571500196760903,
          -2.076990997020368,
          0.9999053610897666,
          0.00003748601936362134,
          0.0001859045738937334,
          0,
          0
        ],
        [
          1.066456656079501,
          0.6189838275081769,
          -0.4474728285713239,
          0.7699533208064746,
          0.1404000286957515,
          0.8099818247531309,
          0,
          0
        ],
        [
          1.99870576437541,
          0.0551450592604906,
          -1.94356070511492,
          0.9999431098500389,
          0.0000230326914710448,
          0.0001142244729464583,
          0,
          0
        ],
        [
          1.214440828486204,
          0.04259589050654156,
          -1.171844937979662,
          0.9972301954572153,
          0.001435304954859038,
          0.007128078050734872,
          0,
          0
        ],
        [
          1.50937565100022,
          1.059670151594221,
          -0.4497054994059992,
          0.4909659260891069,
          0.1780699946605998,
          1.074386098095986,
          0,
          0
        ],
        [
          1.434227665022701,
          0.05694844250395097,
          -1.37727922251875,
          0.9992517089793336,
          0.0003685453638752025,
          0.00182833388678517,
          0,
          0
        ],
        [
          1.837472985166585,
          0.07260745011818295,
          -1.764865535048402,
          0.9994795916222429,
          0.0002047444719283409,
          0.001015559990320846,
          0,
          0
        ],
        [
          2.412930954922131,
          1.221924915970959,
          -1.191006038951172,
          0.7389611311543803,
          0.06154722466731406,
          0.3252374300818179,
          0,
          0
        ],
        [
          1.242846807171372,
          0.04092748446544914,
          -1.201919322705923,
          0.9976182750639054,
          0.00120383399019016,
          0.005977150682553304,
          0,
          0
        ],
        [
          1.32153544196608,
          0.444475079329579,
          -0.8770603626365009,
          0.9394381886988933,
          0.03311800069251791,
          0.1698615589179933,
          0,
          0
        ],
        [
          1.806755020916861,
          0.6252909614006797,
          -1.181464059516181,
          0.7525132626015418,
          0.1848693262239891,
          1.124713975936217,
          0,
          0
        ],
        [
          0.9978954662770102,
          0.04441442716197385,
          -0.9534810391150363,
          0.9864757418763266,
          0.006667767202176885,
          0.03328820443039426,
          0,
          0
        ],
        [
          1.759494021131576,
          0.2114415545346979,
          -1.548052466596878,
          0.9925862518823132,
          0.004355839546059032,
          0.02169562632424906,
          0,
          0
        ],
        [
          1.369141226652844,
          0.7344709662708054,
          -0.634670260382039,
          0.7750520858026108,
          0.07831086538910122,
          0.4213490557703277,
          0,
          0
        ],
        [
          1.812978996643754,
          0.05514021165288839,
          -1.757838784990866,
          0.9995483404736513,
          0.0002356967272416863,
          0.001169123514736145,
          0,
          0
        ],
        [
          1.272756957417917,
          0.6217540792928283,
          -0.6510028781250888,
          0.7934193170725807,
          0.125048232020179,
          0.7087578995699002,
          0,
          0
        ],
        [
          1.102925785769232,
          0.3106026688574623,
          -0.7923231169117693,
          0.9532398587533409,
          0.02980149618905122,
          0.1523287707582764,
          0,
          0
        ],
        [
          2.427899701517,
          0.2994851638505973,
          -2.128414537666403,
          0.9957601426533497,
          0.001836486752710368,
          0.009124111394874951,
          0,
          0
        ],
        [
          5.268102159505059,
          0.6913304652648171,
          -4.576771694240241,
          0.9807012883716968,
          0.004122579985540963,
          0.02052899432021576,
          0,
          0
        ],
        [
          2.072436053659009,
          0.05312634229849925,
          -2.019309711360509,
          0.9999639168889606,
          0.00001505164310129399,
          0.0000746440024446639,
          0,
          0
        ],
        [
          1.060073392856957,
          0.5544189095725867,
          -0.5056544832843703,
          0.8141159919181346,
          0.1142937261680381,
          0.6399368810361252,
          0,
          0
        ],
        [
          1.527142660723727,
          0.4277938252712928,
          -1.099348835452434,
          0.9292527263388416,
          0.04553555148360761,
          0.2365894167789975,
          0,
          0
        ],
        [
          1.024984858670184,
          0.5306964424495832,
          -0.4942884162206009,
          0.749952480151032,
          0.1861781157082266,
          1.134498003468587,
          0,
          0
        ],
        [
          0.9494219291921361,
          0.2521806786306602,
          -0.6972412505614758,
          0.9329494587379583,
          0.04473979063367744,
          0.2322612339888768,
          0,
          0
        ],
        [
          2.701013476898086,
          0.2964221061175041,
          -2.404591370780582,
          0.9974557779564337,
          0.001051656930073765,
          0.005220781611064603,
          0,
          0
        ],
        [
          1.665207422703652,
          0.04778539452201792,
          -1.617422028181634,
          0.9996200645606269,
          0.0001941465627051838,
          0.0009629827341168906,
          0,
          0
        ],
        [
          1.4079153119149,
          0.6830191259283656,
          -0.7248961859865346,
          0.7932593783786439,
          0.1126148525917434,
          0.6293438416514684,
          0,
          0
        ],
        [
          1.900626998434406,
          0.3914912386427994,
          -1.509135759791607,
          0.9721543064332754,
          0.01598026260968964,
          0.08053498311827027,
          0,
          0
        ],
        [
          1.959502135409793,
          0.0574958067702929,
          -1.9020063286395,
          0.9998971787335103,
          0.00004348034764517785,
          0.0002156335640429963,
          0,
          0
        ],
        [
          1.131179915794505,
          0.04283603717142389,
          -1.088343878623081,
          0.9915553986489408,
          0.004194078440989788,
          0.02088653094796205,
          0,
          0
        ],
        [
          2.617732287810723,
          0.2179115483981759,
          -2.399820739412546,
          0.9994915386082481,
          0.0001269252926836869,
          0.0006295174448934859,
          0,
          0
        ],
        [
          0.630038785838353,
          0.2952567149338381,
          -0.3347820709045149,
          0.7466473683943956,
          0.1888409883187217,
          1.154502125658855,
          0,
          0
        ],
        [
          2.175706756142939,
          0.4942909791235455,
          -1.681415777019394,
          0.9729517334873131,
          0.007305405088138111,
          0.03649497875286151,
          0,
          0
        ],
        [
          0.5288998805500601,
          0.1356096861339186,
          -0.3932901944161414,
          0.8350763691094297,
          0.112159148798113,
          0.6264754408558237,
          0,
          0
        ],
        [
          1.457590403719621,
          0.3734197996560281,
          -1.084170604063593,
          0.9623011804190023,
          0.01968465706488538,
          0.0995787161957958,
          0,
          0
        ],
        [
          2.618442647325661,
          0.0646751270993979,
          -2.553767520226263,
          0.9999257689279928,
          0.00003447516570948298,
          0.0001709723198792537,
          0,
          0
        ],
        [
          1.235090470933548,
          0.08611208332684517,
          -1.148978387606703,
          0.994807658041374,
          0.002753677344299038,
          0.01369351927733549,
          0,
          0
        ],
        [
          1.062491733627003,
          0.6681912805409934,
          -0.3943004530860091,
          0.6603039207603896,
          0.2370445788297112,
          1.540761201799864,
          0,
          0
        ],
        [
          2.323550397691316,
          0.05715831305448554,
          -2.26639208463683,
          0.9999504163286046,
          0.00002308941604180961,
          0.0001145057897788557,
          0,
          0
        ],
        [
          2.956812586250211,
          0.2180264696477447,
          -2.738786116602467,
          0.9999293961429538,
          0.000008568482196025538,
          0.00004249248106068776,
          0,
          0
        ],
        [
          2.21691276331386,
          0.7265646967693576,
          -1.490348066544503,
          0.9210152089409651,
          0.02171530883808828,
          0.1100791893027234,
          0,
          0
        ],
        [
          1.132768836027905,
          0.04340167364090184,
          -1.089367162387003,
          0.9916213106986969,
          0.004206988501891952,
          0.02095109473287877,
          0,
          0
        ],
        [
          0.6295917395286833,
          0.2774710397881133,
          -0.35212069974057,
          0.6697367064668861,
          0.2687957743596351,
          1.823006487217688,
          0,
          0
        ],
        [
          1.190125718561116,
          0.8300692346683247,
          -0.3600564838927909,
          0.5691703804116759,
          0.2604714695861486,
          1.746665316432605,
          0,
          0
        ],
        [
          2.784261162341297,
          0.122593661720724,
          -2.661667500620573,
          0.9999191427126884,
          0.000006866082755884,
          0.00003404995051640148,
          0,
          0
        ],
        [
          1.538789367992952,
          0.470499354882997,
          -1.068290013109955,
          0.9431131035861534,
          0.02727085165121243,
          0.1390308700400035,
          0,
          0
        ],
        [
          2.476480220314734,
          0.9038246804597033,
          -1.572655539855031,
          0.9028760667301001,
          0.01984694548219697,
          0.1004163077643633,
          0,
          0
        ],
        [
          1.464525241176912,
          0.5293976154416676,
          -0.9351276257352442,
          0.9087146547053548,
          0.04236867711753061,
          0.2194072786984793,
          0,
          0
        ],
        [
          1.432260825489579,
          0.0681033066849817,
          -1.364157518804597,
          0.9979908782534181,
          0.001084664604518757,
          0.005384820827233616,
          0,
          0
        ],
        [
          1.061515717031416,
          1.024900046795188,
          -0.03661567023622814,
          0.3168330718035274,
          0.4060583408396942,
          3.390385777380675,
          0,
          0
        ],
        [
          1.434798141136327,
          0.2892556698198157,
          -1.145542471316511,
          0.97182047380816,
          0.01552203447724758,
          0.07818926183403059,
          0,
          0
        ],
        [
          1.329132271971083,
          0.04352186159690925,
          -1.285610410374173,
          0.9993857915223906,
          0.0003159399413266123,
          0.001567278714479842,
          0,
          0
        ],
        [
          2.15214140219993,
          0.2035932397717665,
          -1.948548162428163,
          0.9957308862074276,
          0.002439098593293114,
          0.01212535343134608,
          0,
          0
        ],
        [
          0.8049175224598346,
          0.05261201143339573,
          -0.7523055110264388,
          0.9687175842185536,
          0.0157008527549506,
          0.07910439283575912,
          0,
          0
        ],
        [
          2.053113838051636,
          0.04236870911747066,
          -2.010745128934165,
          0.985374806065411,
          0.006459053561921344,
          0.03223944711302179,
          0,
          0
        ],
        [
          2.415078103178249,
          0.1073456636770647,
          -2.307732439501184,
          0.9996010694954074,
          0.00007809242791260793,
          0.0003872998344767654,
          0,
          0
        ],
        [
          2.665549104778202,
          0.3612307262802933,
          -2.304318378497909,
          0.9929615819609425,
          0.002047454539388516,
          0.01017440092268694,
          0,
          0
        ],
        [
          2.638428257988332,
          1.080691241855702,
          -1.55773701613263,
          0.9289480519026252,
          0.006608546326921047,
          0.03299058290119287,
          0,
          0
        ],
        [
          3.109309931675399,
          1.221252441034665,
          -1.888057490640733,
          0.8702242559305057,
          0.02173211324428869,
          0.1101662665287837,
          0,
          0
        ],
        [
          2.191777374036275,
          0.05308971546534716,
          -2.138687658570928,
          0.9999323294670963,
          0.00003197191916375229,
          0.0001585575991864772,
          0,
          0
        ],
        [
          2.603399630314712,
          0.8895122326378068,
          -1.713887397676905,
          0.925645133691142,
          0.01262190862291027,
          0.06339368751574714,
          0,
          0
        ],
        [
          0.9596894152999979,
          0.6167108555268471,
          -0.3429785597731507,
          0.7188063655083813,
          0.1809241736448553,
          1.095410649101756,
          0,
          0
        ],
        [
          1.363074946461955,
          1.056047408884629,
          -0.3070275375773266,
          0.4182832517986143,
          0.2784499916324693,
          1.913750171819062,
          0,
          0
        ],
        [
          2.128882695540683,
          0.06985923566756322,
          -2.05902345987312,
          0.9789247208155989,
          0.01198257988666514,
          0.06014370812866534,
          0,
          0
        ],
        [
          2.515173252226533,
          0.2152624510491458,
          -2.299910801177388,
          0.9444044639732909,
          0.04156666226637537,
          0.2150739001865492,
          0,
          0
        ],
        [
          2.056422657157161,
          0.757810831019316,
          -1.298611826137845,
          0.8734197118914053,
          0.04557160718650641,
          0.2367856964534389,
          0,
          0
        ],
        [
          2.064722415263039,
          0.7482033355321548,
          -1.316519079730885,
          0.8891694414452308,
          0.0239355890206438,
          0.1216102303150454,
          0,
          0
        ],
        [
          11.52409047601264,
          0.6947361974997203,
          -10.82935427851292,
          0.9950039607501672,
          0.0006440047284857467,
          0.003195753722576519,
          0,
          0
        ],
        [
          1.772407559869061,
          0.7606957352025253,
          -1.011711824666536,
          0.8240581171534399,
          0.07024190944771738,
          0.3746543783311109,
          0,
          0
        ],
        [
          1.768995706492007,
          0.04994017743286253,
          -1.719055529059144,
          0.9996301781677596,
          0.0001893900368265585,
          0.0009393855099991116,
          0,
          0
        ],
        [
          1.739011078500712,
          0.0503474459857155,
          -1.688663632514997,
          0.9996706009652282,
          0.0001859475107185628,
          0.0009223072062100853,
          0,
          0
        ],
        [
          1.475129505369491,
          0.7384532411576082,
          -0.7366762642118828,
          0.7464976170718463,
          0.1281244679406534,
          0.7287558508299222,
          0,
          0
        ],
        [
          3.097167366690664,
          0.4189927631963374,
          -2.678174603494327,
          0.9995164102174462,
          0.00003926592536328823,
          0.0001947320158407181,
          0,
          0
        ],
        [
          0.6236121277990997,
          0.1081028848275909,
          -0.5155092429715088,
          0.7773943528199511,
          0.143376937157799,
          0.8300304129368408,
          0,
          0
        ],
        [
          0.358019627731718,
          0.8343144364432461,
          0.4762948087115281,
          0.1022410091026881,
          0.8440430226402701,
          26.83887108213482,
          0,
          0
        ],
        [
          0.8023585068891274,
          0.8393038791443089,
          0.03694537225518157,
          0.3687005040752371,
          0.4620565040615282,
          4.259541918035477,
          0,
          0
        ],
        [
          0.2673206229735989,
          0.386038360232322,
          0.1187177372587231,
          0.2738264496806196,
          0.6551254439938605,
          9.420366128516134,
          0,
          0
        ],
        [
          1.149762728326817,
          0.32034674095067,
          -0.8294159873761473,
          0.935221531447692,
          0.04360921886953386,
          0.2261243836056633,
          0,
          0
        ],
        [
          0.3126528710365929,
          0.5419028514660427,
          0.2292499804294497,
          0.2131341930775571,
          0.7366547858628315,
          13.87212693493147,
          0,
          0
        ],
        [
          1.049435382833718,
          0.6882583499362935,
          -0.3611770328974244,
          0.7101990404145427,
          0.1711679979027416,
          1.024142830736805,
          0,
          0
        ],
        [
          0.7912863547250759,
          0.6007712342725635,
          -0.1905151204525124,
          0.5934634602273536,
          0.3228265502952666,
          2.364143275075313,
          0,
          0
        ],
        [
          0.5344964634371699,
          0.6109187586355224,
          0.07642229519835242,
          0.3624197546668355,
          0.5749757973755346,
          6.708730910222773,
          0,
          0
        ],
        [
          0.354231706134251,
          0.9711229317217083,
          0.6168912255874572,
          0.05568054530903754,
          0.8857817948821038,
          38.45881411749752,
          0,
          0
        ],
        [
          0.9491978943389348,
          0.8329331681142559,
          -0.1162647262246789,
          0.4334228175102506,
          0.4206045072307936,
          3.60000645493766,
          0,
          0
        ],
        [
          0.8840620189316853,
          0.8305331315465322,
          -0.05352888738515316,
          0.4211106213501734,
          0.4108851982996964,
          3.458796664333397,
          0,
          0
        ],
        [
          0.6350858233191696,
          0.7402038195378196,
          0.1051179962186499,
          0.3341088921254694,
          0.5747866906237935,
          6.703541822728163,
          0,
          0
        ],
        [
          0.6037064851908948,
          0.5226054377929307,
          -0.08110104739796409,
          0.4772544994531146,
          0.455429642699249,
          4.147360300965074,
          0,
          0
        ],
        [
          1.491499783228339,
          0.5581792287468834,
          -0.9333205544814551,
          0.8840798585137538,
          0.05720684140869623,
          0.3009095815111757,
          0,
          0
        ],
        [
          0.7948063336344104,
          1.2365650148618,
          0.4417586812273893,
          0.09705135409437192,
          0.636673933491294,
          8.690104161006333,
          0,
          0
        ],
        [
          1.025491369634923,
          1.083737474813139,
          0.05824610517821616,
          0.2484723065671481,
          0.4016960604976262,
          3.329508896667587,
          0,
          0
        ],
        [
          3.80802507863468,
          0.4670984265466265,
          -3.340926652088054,
          0.8974438444842127,
          0.06215591242246216,
          0.328667128767,
          0,
          0
        ],
        [
          2.533895959824148,
          1.507572815889795,
          -1.026323143934353,
          0.7526061939929386,
          0.1678100597501328,
          1.000000000000004,
          0,
          0
        ],
        [
          2.533895959824153,
          1.507572815889795,
          -1.026323143934358,
          0.7526061939929384,
          0.1678100597501327,
          1.000000000000003,
          0,
          0
        ],
        [
          2.533895959824152,
          1.507572815889794,
          -1.026323143934358,
          0.7526061939929384,
          0.1678100597501326,
          1.000000000000002,
          0,
          0
        ],
        [
          2.533895959824152,
          1.507572815889794,
          -1.026323143934358,
          0.7526061939929386,
          0.1678100597501327,
          1.000000000000003,
          0,
          0
        ],
        [
          2.533895959824152,
          1.507572815889793,
          -1.026323143934359,
          0.7526061939929388,
          0.1678100597501326,
          1.000000000000002,
          0,
          0
        ],
        [
          2.533895959824155,
          1.507572815889794,
          -1.026323143934361,
          0.7526061939929385,
          0.1678100597501327,
          1.000000000000003,
          0,
          0
        ],
        [
          2.533895959824154,
          1.507572815889794,
          -1.02632314393436,
          0.7526061939929386,
          0.1678100597501327,
          1.000000000000003,
          0,
          0
        ],
        [
          2.533895959824153,
          1.507572815889795,
          -1.026323143934358,
          0.7526061939929384,
          0.1678100597501327,
          1.000000000000003,
          0,
          0
        ],
        [
          2.369274890425442,
          1.045218272247172,
          -1.32405661817827,
          0.7143536069703774,
          0.09962534694617847,
          0.5487203362594935,
          0,
          0
        ]
      ]
    },
    "headers": [
      [
        "alpha",
        "Mean posterior synonymous substitution rate at a site"
      ],
      [
        "beta",
        "Mean posterior non-synonymous substitution rate at a site"
      ],
      [
        "beta-alpha",
        "Mean posterior beta-alpha"
      ],
      [
        "Prob[alpha>beta]",
        "Posterior probability of negative selection at a site"
      ],
      [
        "Prob[alpha<beta]",
        "Posterior probability of positive selection at a site"
      ],
      [
        "BayesFactor[alpha<beta]",
        "Empiricial Bayes Factor for positive selection at a site"
      ]
    ]
  },
  "analysis": {
    "authors": "Sergei L Kosakovsky Pond",
    "citation": "FUBAR: a fast, unconstrained bayesian approximation for inferring selection (2013), Mol Biol Evol. 30(5):1196-205",
    "contact": "spond@temple.edu",
    "info": "Perform a Fast Unbiased AppRoximate Bayesian (FUBAR)\n    analysis of a coding sequence alignment to determine whether some\n    sites have been subject to pervasive purifying or diversifying\n    selection.\n\n    v2.1 introduces two more methods for estimating the posterior distribution of grid weights:\n    collapsed Gibbs MCMC (faster) and 0-th order Variation Bayes approximation (fastest).\n\n    Please note that a FUBAR analysis generates a cache and a results JSON file in the same directory as\n    directory as the original alignment. HyPhy needs to have write\n    privileges to this directory. For example if the original file is in\n    /home/sergei/FUBAR/data/pol.nex then at the end of a FUBAR run, there\n    will also exist FUBAR-generated files /home/sergei/FUBAR/data/pol.nex.FUBAR.json,\n    /home/sergei/FUBAR/data/pol.nex.fubrar.cache. They also\n    provide checkpointing so that a partially completed analysis can be\n    restarted.",
    "requirements": "in-frame codon alignment (possibly partitioned) and a phylogenetic tree (one per partition)",
    "version": "2.2"
  },
  "branch attributes": {
    "0": {
      "ATTLR3_2874_BP": {
        "Nucleotide GTR": 0.128160858129787,
        "original name": "ATTLR3_2874_BP"
      },
      "CBTLR3_2874_BP": {
        "Nucleotide GTR": 0.091622985079661,
        "original name": "CBTLR3_2874_BP"
      },
      "CCATLR3_2874_BP": {
        "Nucleotide GTR": 0.07346514138203222,
        "original name": "CCATLR3_2874_BP"
      },
      "CCTLR3_2874_BP": {
        "Nucleotide GTR": 0.01322318816905676,
        "original name": "CCTLR3_2874_BP"
      },
      "CITLR3_2874_BP": {
        "Nucleotide GTR": 0.005164387954645241,
        "original name": "CITLR3_2874_BP"
      },
      "DRTLR3_2874_BP": {
        "Nucleotide GTR": 0.1007970814696681,
        "original name": "DRTLR3_2874_BP"
      },
      "ECTLR3_2874_BP": {
        "Nucleotide GTR": 0.08642394197276536,
        "original name": "ECTLR3_2874_BP"
      },
      "GMTLR3_2874_BP": {
        "Nucleotide GTR": 0.2571674715523522,
        "original name": "GMTLR3_2874_BP"
      },
      "IPTLR3_2874_BP": {
        "Nucleotide GTR": 0.04669542043418981,
        "original name": "IPTLR3_2874_BP"
      },
      "LCTLR3_2874_BP": {
        "Nucleotide GTR": 0.07680742555751326,
        "original name": "LCTLR3_2874_BP"
      },
      "LMTLR3_2874_BP": {
        "Nucleotide GTR": 0.06132673036337193,
        "original name": "LMTLR3_2874_BP"
      },
      "MATLR3_2874_BP": {
        "Nucleotide GTR": 0.02242672894624601,
        "original name": "MATLR3_2874_BP"
      },
      "MMTLR3_2874_BP": {
        "Nucleotide GTR": 0.08865372568832897,
        "original name": "MMTLR3_2874_BP"
      },
      "Node1": {
        "Nucleotide GTR": 0.006516768593301906
      },
      "Node11": {
        "Nucleotide GTR": 0.02887004147806879
      },
      "Node15": {
        "Nucleotide GTR": 0.01753475098468739
      },
      "Node16": {
        "Nucleotide GTR": 0.0345796861566886
      },
      "Node18": {
        "Nucleotide GTR": 0.05453598502831776
      },
      "Node2": {
        "Nucleotide GTR": 0.02318992895275493
      },
      "Node20": {
        "Nucleotide GTR": 0.09173622912137679
      },
      "Node21": {
        "Nucleotide GTR": 0.07813844236312772
      },
      "Node22": {
        "Nucleotide GTR": 0.158741313167917
      },
      "Node25": {
        "Nucleotide GTR": 0.1711561565543957
      },
      "Node26": {
        "Nucleotide GTR": 0.1849889427098269
      },
      "Node27": {
        "Nucleotide GTR": 0.008948971112704375
      },
      "Node28": {
        "Nucleotide GTR": 0.01355173697881802
      },
      "Node33": {
        "Nucleotide GTR": 0.1876282329722347
      },
      "Node34": {
        "Nucleotide GTR": 0.03421856654562685
      },
      "Node36": {
        "Nucleotide GTR": 0.03186463268608348
      },
      "Node37": {
        "Nucleotide GTR": 0.0195771894174244
      },
      "Node6": {
        "Nucleotide GTR": 0.009363968714295227
      },
      "Node7": {
        "Nucleotide GTR": 0.003672074930637613
      },
      "Node8": {
        "Nucleotide GTR": 0.02344386527442863
      },
      "Node9": {
        "Nucleotide GTR": 0.002837321558829062
      },
      "OMTLR3_2874_BP": {
        "Nucleotide GTR": 0.01408959759629099,
        "original name": "OMTLR3_2874_BP"
      },
      "ONTLR3_2874_BP": {
        "Nucleotide GTR": 0.150690841800713,
        "original name": "ONTLR3_2874_BP"
      },
      "PFTLR3_2874_BP": {
        "Nucleotide GTR": 0.07562338258161667,
        "original name": "PFTLR3_2874_BP"
      },
      "PHTLR3_2874_BP": {
        "Nucleotide GTR": 0.03017704550339845,
        "original name": "PHTLR3_2874_BP"
      },
      "SATLR3_2874_BP": {
        "Nucleotide GTR": 0.1027618921111012,
        "original name": "SATLR3_2874_BP"
      },
      "SDTLR3_2874_BP": {
        "Nucleotide GTR": 0.05449377923235195,
        "original name": "SDTLR3_2874_BP"
      },
      "SMTLR3_2874_BP": {
        "Nucleotide GTR": 0.130619199030832,
        "original name": "SMTLR3_2874_BP"
      },
      "SSTLR3_2874_BP": {
        "Nucleotide GTR": 0.0159950227737811,
        "original name": "SSTLR3_2874_BP"
      },
      "TFTLR3_2874_BP": {
        "Nucleotide GTR": 0.0885972987874898,
        "original name": "TFTLR3_2874_BP"
      },
      "TOTLR3_2874_BP": {
        "Nucleotide GTR": 0.05687088623032528,
        "original name": "TOTLR3_2874_BP"
      },
      "TRTLR3_2874_BP": {
        "Nucleotide GTR": 0.1792674828892114,
        "original name": "TRTLR3_2874_BP"
      }
    },
    "attributes": {
      "Nucleotide GTR": {
        "attribute type": "branch length",
        "display order": 0
      },
      "original name": {
        "attribute type": "node label",
        "display order": -1
      }
    }
  },
  "data partitions": {
    "0": {
      "coverage": [
        [
          0,
          1,
          2,
          3,
          4,
          5,
          6,
          7,
          8,
          9,
          10,
          11,
          12,
          13,
          14,
          15,
          16,
          17,
          18,
          19,
          20,
          21,
          22,
          23,
          24,
          25,
          26,
          27,
          28,
          29,
          30,
          31,
          32,
          33,
          34,
          35,
          36,
          37,
          38,
          39,
          40,
          41,
          42,
          43,
          44,
          45,
          46,
          47,
          48,
          49,
          50,
          51,
          52,
          53,
          54,
          55,
          56,
          57,
          58,
          59,
          60,
          61,
          62,
          63,
          64,
          65,
          66,
          67,
          68,
          69,
          70,
          71,
          72,
          73,
          74,
          75,
          76,
          77,
          78,
          79,
          80,
          81,
          82,
          83,
          84,
          85,
          86,
          87,
          88,
          89,
          90,
          91,
          92,
          93,
          94,
          95,
          96,
          97,
          98,
          99,
          100,
          101,
          102,
          103,
          104,
          105,
          106,
          107,
          108,
          109,
          110,
          111,
          112,
          113,
          114,
          115,
          116,
          117,
          118,
          119,
          120,
          121,
          122,
          123,
          124,
          125,
          126,
          127,
          128,
          129,
          130,
          131,
          132,
          133,
          134,
          135,
          136,
          137,
          138,
          139,
          140,
          141,
          142,
          143,
          144,
          145,
          146,
          147,
          148,
          149,
          150,
          151,
          152,
          153,
          154,
          155,
          156,
          157,
          158,
          159,
          160,
          161,
          162,
          163,
          164,
          165,
          166,
          167,
          168,
          169,
          170,
          171,
          172,
          173,
          174,
          175,
          176,
          177,
          178,
          179,
          180,
          181,
          182,
          183,
          184,
          185,
          186,
          187,
          188,
          189,
          190,
          191,
          192,
          193,
          194,
          195,
          196,
          197,
          198,
          199,
          200,
          201,
          202,
          203,
          204,
          205,
          206,
          207,
          208,
          209,
          210,
          211,
          212,
          213,
          214,
          215,
          216,
          217,
          218,
          219,
          220,
          221,
          222,
          223,
          224,
          225,
          226,
          227,
          228,
          229,
          230,
          231,
          232,
          233,
          234,
          235,
          236,
          237,
          238,
          239,
          240,
          241,
          242,
          243,
          244,
          245,
          246,
          247,
          248,
          249,
          250,
          251,
          252,
          253,
          254,
          255,
          256,
          257,
          258,
          259,
          260,
          261,
          262,
          263,
          264,
          265,
          266,
          267,
          268,
          269,
          270,
          271,
          272,
          273,
          274,
          275,
          276,
          277,
          278,
          279,
          280,
          281,
          282,
          283,
          284,
          285,
          286,
          287,
          288,
          289,
          290,
          291,
          292,
          293,
          294,
          295,
          296,
          297,
          298,
          299,
          300,
          301,
          302,
          303,
          304,
          305,
          306,
          307,
          308,
          309,
          310,
          311,
          312,
          313,
          314,
          315,
          316,
          317,
          318,
          319,
          320,
          321,
          322,
          323,
          324,
          325,
          326,
          327,
          328,
          329,
          330,
          331,
          332,
          333,
          334,
          335,
          336,
          337,
          338,
          339,
          340,
          341,
          342,
          343,
          344,
          345,
          346,
          347,
          348,
          349,
          350,
          351,
          352,
          353,
          354,
          355,
          356,
          357,
          358,
          359,
          360,
          361,
          362,
          363,
          364,
          365,
          366,
          367,
          368,
          369,
          370,
          371,
          372,
          373,
          374,
          375,
          376,
          377,
          378,
          379,
          380,
          381,
          382,
          383,
          384,
          385,
          386,
          387,
          388,
          389,
          390,
          391,
          392,
          393,
          394,
          395,
          396,
          397,
          398,
          399,
          400,
          401,
          402,
          403,
          404,
          405,
          406,
          407,
          408,
          409,
          410,
          411,
          412,
          413,
          414,
          415,
          416,
          417,
          418,
          419,
          420,
          421,
          422,
          423,
          424,
          425,
          426,
          427,
          428,
          429,
          430,
          431,
          432,
          433,
          434,
          435,
          436,
          437,
          438,
          439,
          440,
          441,
          442,
          443,
          444,
          445,
          446,
          447,
          448,
          449,
          450,
          451,
          452,
          453,
          454,
          455,
          456,
          457,
          458,
          459,
          460,
          461,
          462,
          463,
          464,
          465,
          466,
          467,
          468,
          469,
          470,
          471,
          472,
          473,
          474,
          475,
          476,
          477,
          478,
          479,
          480,
          481,
          482,
          483,
          484,
          485,
          486,
          487,
          488,
          489,
          490,
          491,
          492,
          493,
          494,
          495,
          496,
          497,
          498,
          499,
          500,
          501,
          502,
          503,
          504,
          505,
          506,
          507,
          508,
          509,
          510,
          511,
          512,
          513,
          514,
          515,
          516,
          517,
          518,
          519,
          520,
          521,
          522,
          523,
          524,
          525,
          526,
          527,
          528,
          529,
          530,
          531,
          532,
          533,
          534,
          535,
          536,
          537,
          538,
          539,
          540,
          541,
          542,
          543,
          544,
          545,
          546,
          547,
          548,
          549,
          550,
          551,
          552,
          553,
          554,
          555,
          556,
          557,
          558,
          559,
          560,
          561,
          562,
          563,
          564,
          565,
          566,
          567,
          568,
          569,
          570,
          571,
          572,
          573,
          574,
          575,
          576,
          577,
          578,
          579,
          580,
          581,
          582,
          583,
          584,
          585,
          586,
          587,
          588,
          589,
          590,
          591,
          592,
          593,
          594,
          595,
          596,
          597,
          598,
          599,
          600,
          601,
          602,
          603,
          604,
          605,
          606,
          607,
          608,
          609,
          610,
          611,
          612,
          613,
          614,
          615,
          616,
          617,
          618,
          619,
          620,
          621,
          622,
          623,
          624,
          625,
          626,
          627,
          628,
          629,
          630,
          631,
          632,
          633,
          634,
          635,
          636,
          637,
          638,
          639,
          640,
          641,
          642,
          643,
          644,
          645,
          646,
          647,
          648,
          649,
          650,
          651,
          652,
          653,
          654,
          655,
          656,
          657,
          658,
          659,
          660,
          661,
          662,
          663,
          664,
          665,
          666,
          667,
          668,
          669,
          670,
          671,
          672,
          673,
          674,
          675,
          676,
          677,
          678,
          679,
          680,
          681,
          682,
          683,
          684,
          685,
          686,
          687,
          688,
          689,
          690,
          691,
          692,
          693,
          694,
          695,
          696,
          697,
          698,
          699,
          700,
          701,
          702,
          703,
          704,
          705,
          706,
          707,
          708,
          709,
          710,
          711,
          712,
          713,
          714,
          715,
          716,
          717,
          718,
          719,
          720,
          721,
          722,
          723,
          724,
          725,
          726,
          727,
          728,
          729,
          730,
          731,
          732,
          733,
          734,
          735,
          736,
          737,
          738,
          739,
          740,
          741,
          742,
          743,
          744,
          745,
          746,
          747,
          748,
          749,
          750,
          751,
          752,
          753,
          754,
          755,
          756,
          757,
          758,
          759,
          760,
          761,
          762,
          763,
          764,
          765,
          766,
          767,
          768,
          769,
          770,
          771,
          772,
          773,
          774,
          775,
          776,
          777,
          778,
          779,
          780,
          781,
          782,
          783,
          784,
          785,
          786,
          787,
          788,
          789,
          790,
          791,
          792,
          793,
          794,
          795,
          796,
          797,
          798,
          799,
          800,
          801,
          802,
          803,
          804,
          805,
          806,
          807,
          808,
          809,
          810,
          811,
          812,
          813,
          814,
          815,
          816,
          817,
          818,
          819,
          820,
          821,
          822,
          823,
          824,
          825,
          826,
          827,
          828,
          829,
          830,
          831,
          832,
          833,
          834,
          835,
          836,
          837,
          838,
          839,
          840,
          841,
          842,
          843,
          844,
          845,
          846,
          847,
          848,
          849,
          850,
          851,
          852,
          853,
          854,
          855,
          856,
          857,
          858,
          859,
          860,
          861,
          862,
          863,
          864,
          865,
          866,
          867,
          868,
          869,
          870,
          871,
          872,
          873,
          874,
          875,
          876,
          877,
          878,
          879,
          880,
          881,
          882,
          883,
          884,
          885,
          886,
          887,
          888,
          889,
          890,
          891,
          892,
          893,
          894,
          895,
          896,
          897,
          898,
          899,
          900,
          901,
          902,
          903,
          904,
          905,
          906,
          907,
          908,
          909,
          910,
          911,
          912,
          913,
          914,
          915,
          916,
          917,
          918,
          919,
          920,
          921,
          922,
          923,
          924,
          925,
          926,
          927,
          928,
          929,
          930,
          931,
          932,
          933,
          934,
          935,
          936,
          937,
          938,
          939,
          940,
          941,
          942,
          943,
          944,
          945,
          946,
          947,
          948,
          949,
          950,
          951,
          952,
          953,
          954,
          955,
          956,
          957
        ]
      ],
      "name": "fubar.filter.default"
    }
  },
  "fits": {
    "Nucleotide GTR": {
      "AIC-c": 70695.27727207427,
      "Equilibrium frequencies": [
        [
          0.2650199184732259
        ],
        [
          0.2560257241677475
        ],
        [
          0.2226893026990303
        ],
        [
          0.2562650546599963
        ]
      ],
      "Log Likelihood": -35294.59711083473,
      "Rate Distributions": {},
      "display order": 0,
      "estimated parameters": 53
    }
  },
  "grid": [
    [
      0,
      0,
      0.0008181990628367206
    ],
    [
      0,
      0.07142857142857142,
      0.000717309883205985
    ],
    [
      0,
      0.1428571428571428,
      0.0006668000426621238
    ],
    [
      0,
      0.2142857142857143,
      0.000637995228243387
    ],
    [
      0,
      0.2857142857142857,
      0.0006228136517527986
    ],
    [
      0,
      0.3571428571428571,
      0.0006166128304848377
    ],
    [
      0,
      0.4285714285714285,
      0.0006161901200298751
    ],
    [
      0,
      0.5,
      0.0006193257294926377
    ],
    [
      0,
      0.5714285714285714,
      0.0006244683773201563
    ],
    [
      0,
      0.6428571428571428,
      0.0006305026890574461
    ],
    [
      0,
      0.7142857142857142,
      0.0006366083576287174
    ],
    [
      0,
      0.7857142857142857,
      0.0006421923073178607
    ],
    [
      0,
      0.8571428571428571,
      0.0006468635317262289
    ],
    [
      0,
      1,
      0.000652848608232822
    ],
    [
      0,
      1.226851851851852,
      0.0006551230815105905
    ],
    [
      0,
      2.814814814814814,
      0.0007386107762712629
    ],
    [
      0,
      7.124999999999997,
      0.0005094115246231408
    ],
    [
      0,
      15.51851851851851,
      0.0004594009537510631
    ],
    [
      0,
      29.35648148148148,
      0.0004494830550946455
    ],
    [
      0,
      49.99999999999997,
      0.0004467836051583131
    ],
    [
      0.07142857142857142,
      0,
      0.000887601342872434
    ],
    [
      0.07142857142857142,
      0.07142857142857142,
      0.0007622564462794303
    ],
    [
      0.07142857142857142,
      0.1428571428571428,
      0.000701730866256844
    ],
    [
      0.07142857142857142,
      0.2142857142857143,
      0.0006685045310650551
    ],
    [
      0.07142857142857142,
      0.2857142857142857,
      0.0006515729143374021
    ],
    [
      0.07142857142857142,
      0.3571428571428571,
      0.0006449591453175868
    ],
    [
      0.07142857142857142,
      0.4285714285714285,
      0.0006447881898811746
    ],
    [
      0.07142857142857142,
      0.5,
      0.0006485453645919953
    ],
    [
      0.07142857142857142,
      0.5714285714285714,
      0.0006546353617056017
    ],
    [
      0.07142857142857142,
      0.6428571428571428,
      0.0006620551925488544
    ],
    [
      0.07142857142857142,
      0.7142857142857142,
      0.0006701671556576583
    ],
    [
      0.07142857142857142,
      0.7857142857142857,
      0.0006785575982125898
    ],
    [
      0.07142857142857142,
      0.8571428571428571,
      0.0006869586539268005
    ],
    [
      0.07142857142857142,
      1,
      0.0007032333121001432
    ],
    [
      0.07142857142857142,
      1.226851851851852,
      0.0007275026690606501
    ],
    [
      0.07142857142857142,
      2.814814814814814,
      0.0008366629317099366
    ],
    [
      0.07142857142857142,
      7.124999999999997,
      0.0005075752106119944
    ],
    [
      0.07142857142857142,
      15.51851851851851,
      0.0004589999377005814
    ],
    [
      0.07142857142857142,
      29.35648148148148,
      0.0004493850411784216
    ],
    [
      0.07142857142857142,
      49.99999999999997,
      0.0004467705129333086
    ],
    [
      0.1428571428571428,
      0,
      0.0009349798804305777
    ],
    [
      0.1428571428571428,
      0.07142857142857142,
      0.0007987581448452535
    ],
    [
      0.1428571428571428,
      0.1428571428571428,
      0.0007342496006868008
    ],
    [
      0.1428571428571428,
      0.2142857142857143,
      0.0006996716637082535
    ],
    [
      0.1428571428571428,
      0.2857142857142857,
      0.0006827980934491304
    ],
    [
      0.1428571428571428,
      0.3571428571428571,
      0.0006770613928042986
    ],
    [
      0.1428571428571428,
      0.4285714285714285,
      0.0006782224960498388
    ],
    [
      0.1428571428571428,
      0.5,
      0.0006835703494788954
    ],
    [
      0.1428571428571428,
      0.5714285714285714,
      0.0006914662734614295
    ],
    [
      0.1428571428571428,
      0.6428571428571428,
      0.0007009844423770238
    ],
    [
      0.1428571428571428,
      0.7142857142857142,
      0.0007116351450362005
    ],
    [
      0.1428571428571428,
      0.7857142857142857,
      0.0007231715847147859
    ],
    [
      0.1428571428571428,
      0.8571428571428571,
      0.000735469284326541
    ],
    [
      0.1428571428571428,
      1,
      0.0007620933811594405
    ],
    [
      0.1428571428571428,
      1.226851851851852,
      0.0008091665870030607
    ],
    [
      0.1428571428571428,
      2.814814814814814,
      0.0009321297868827162
    ],
    [
      0.1428571428571428,
      7.124999999999997,
      0.0005060481465770318
    ],
    [
      0.1428571428571428,
      15.51851851851851,
      0.0004586166804760795
    ],
    [
      0.1428571428571428,
      29.35648148148148,
      0.000449291266251351
    ],
    [
      0.1428571428571428,
      49.99999999999997,
      0.000446757813916524
    ],
    [
      0.2142857142857143,
      0,
      0.0009760067292136238
    ],
    [
      0.2142857142857143,
      0.07142857142857142,
      0.000836638266356185
    ],
    [
      0.2142857142857143,
      0.1428571428571428,
      0.0007714042603529874
    ],
    [
      0.2142857142857143,
      0.2142857142857143,
      0.0007370842833577379
    ],
    [
      0.2142857142857143,
      0.2857142857142857,
      0.0007212283801401931
    ],
    [
      0.2142857142857143,
      0.3571428571428571,
      0.0007170704819121741
    ],
    [
      0.2142857142857143,
      0.4285714285714285,
      0.0007201421057865965
    ],
    [
      0.2142857142857143,
      0.5,
      0.0007275614973040875
    ],
    [
      0.2142857142857143,
      0.5714285714285714,
      0.000737634342062886
    ],
    [
      0.2142857142857143,
      0.6428571428571428,
      0.0007494971711837222
    ],
    [
      0.2142857142857143,
      0.7142857142857142,
      0.0007628069515566112
    ],
    [
      0.2142857142857143,
      0.7857142857142857,
      0.000777501537230057
    ],
    [
      0.2142857142857143,
      0.8571428571428571,
      0.0007936374394417344
    ],
    [
      0.2142857142857143,
      1,
      0.0008305181537746379
    ],
    [
      0.2142857142857143,
      1.226851851851852,
      0.0009015310483538514
    ],
    [
      0.2142857142857143,
      2.814814814814814,
      0.001025355241176643
    ],
    [
      0.2142857142857143,
      7.124999999999997,
      0.0005048259180013936
    ],
    [
      0.2142857142857143,
      15.51851851851851,
      0.0004582500410441324
    ],
    [
      0.2142857142857143,
      29.35648148148148,
      0.0004492015234726392
    ],
    [
      0.2142857142857143,
      49.99999999999997,
      0.0004467454932259399
    ],
    [
      0.2857142857142857,
      0,
      0.00102242778178123
    ],
    [
      0.2857142857142857,
      0.07142857142857142,
      0.0008826811961673844
    ],
    [
      0.2857142857142857,
      0.1428571428571428,
      0.0008179372656740528
    ],
    [
      0.2857142857142857,
      0.2142857142857143,
      0.0007845256982901334
    ],
    [
      0.2857142857142857,
      0.2857142857142857,
      0.0007701743097801439
    ],
    [
      0.2857142857142857,
      0.3571428571428571,
      0.0007680367022611684
    ],
    [
      0.2857142857142857,
      0.4285714285714285,
      0.0007734097470450732
    ],
    [
      0.2857142857142857,
      0.5,
      0.000783199367373094
    ],
    [
      0.2857142857142857,
      0.5714285714285714,
      0.0007956223174814932
    ],
    [
      0.2857142857142857,
      0.6428571428571428,
      0.0008098708399272728
    ],
    [
      0.2857142857142857,
      0.7142857142857142,
      0.0008257698130291687
    ],
    [
      0.2857142857142857,
      0.7857142857142857,
      0.0008434841449313971
    ],
    [
      0.2857142857142857,
      0.8571428571428571,
      0.0008633075764489661
    ],
    [
      0.2857142857142857,
      1,
      0.0009103738529527409
    ],
    [
      0.2857142857142857,
      1.226851851851852,
      0.001007071539439891
    ],
    [
      0.2857142857142857,
      2.814814814814814,
      0.001118129007168915
    ],
    [
      0.2857142857142857,
      7.124999999999997,
      0.0005039058571196202
    ],
    [
      0.2857142857142857,
      15.51851851851851,
      0.0004578989870715845
    ],
    [
      0.2857142857142857,
      29.35648148148148,
      0.0004491156193367946
    ],
    [
      0.2857142857142857,
      49.99999999999997,
      0.000446733536518765
    ],
    [
      0.3571428571428571,
      0,
      0.001082515264502457
    ],
    [
      0.3571428571428571,
      0.07142857142857142,
      0.000941948144643869
    ],
    [
      0.3571428571428571,
      0.1428571428571428,
      0.0008776015329284211
    ],
    [
      0.3571428571428571,
      0.2142857142857143,
      0.0008451644834418838
    ],
    [
      0.3571428571428571,
      0.2857142857142857,
      0.0008325725786508901
    ],
    [
      0.3571428571428571,
      0.3571428571428571,
      0.0008328304015731381
    ],
    [
      0.3571428571428571,
      0.4285714285714285,
      0.0008408835118889867
    ],
    [
      0.3571428571428571,
      0.5,
      0.0008533201942638701
    ],
    [
      0.3571428571428571,
      0.5714285714285714,
      0.0008682097752169391
    ],
    [
      0.3571428571428571,
      0.6428571428571428,
      0.0008847982527133449
    ],
    [
      0.3571428571428571,
      0.7142857142857142,
      0.0009031223099774888
    ],
    [
      0.3571428571428571,
      0.7857142857142857,
      0.0009236447101638739
    ],
    [
      0.3571428571428571,
      0.8571428571428571,
      0.0009469781784424587
    ],
    [
      0.3571428571428571,
      1,
      0.001004315709630641
    ],
    [
      0.3571428571428571,
      1.226851851851852,
      0.001129487262490443
    ],
    [
      0.3571428571428571,
      2.814814814814814,
      0.001213201716513339
    ],
    [
      0.3571428571428571,
      7.124999999999997,
      0.0005032865215978497
    ],
    [
      0.3571428571428571,
      15.51851851851851,
      0.0004575625928891
    ],
    [
      0.3571428571428571,
      29.35648148148148,
      0.0004490333721898676
    ],
    [
      0.3571428571428571,
      49.99999999999997,
      0.0004467219299765726
    ],
    [
      0.4285714285714285,
      0,
      0.001162951384844492
    ],
    [
      0.4285714285714285,
      0.07142857142857142,
      0.001019082288214069
    ],
    [
      0.4285714285714285,
      0.1428571428571428,
      0.0009541561290744658
    ],
    [
      0.4285714285714285,
      0.2142857142857143,
      0.0009223731373455831
    ],
    [
      0.4285714285714285,
      0.2857142857142857,
      0.0009116954640202086
    ],
    [
      0.4285714285714285,
      0.3571428571428571,
      0.0009147712893328545
    ],
    [
      0.4285714285714285,
      0.4285714285714285,
      0.000925973321656395
    ],
    [
      0.4285714285714285,
      0.5,
      0.0009413964544723333
    ],
    [
      0.4285714285714285,
      0.5714285714285714,
      0.0009588730794896277
    ],
    [
      0.4285714285714285,
      0.6428571428571428,
      0.0009777067236800367
    ],
    [
      0.4285714285714285,
      0.7142857142857142,
      0.0009982199094920967
    ],
    [
      0.4285714285714285,
      0.7857142857142857,
      0.001021283226722371
    ],
    [
      0.4285714285714285,
      0.8571428571428571,
      0.001047947203878565
    ],
    [
      0.4285714285714285,
      1,
      0.001115916019858049
    ],
    [
      0.4285714285714285,
      1.226851851851852,
      0.001274009414467281
    ],
    [
      0.4285714285714285,
      2.814814814814814,
      0.001313846349861384
    ],
    [
      0.4285714285714285,
      7.124999999999997,
      0.0005029671686841893
    ],
    [
      0.4285714285714285,
      15.51851851851851,
      0.0004572400320258441
    ],
    [
      0.4285714285714285,
      29.35648148148148,
      0.000448954610981228
    ],
    [
      0.4285714285714285,
      49.99999999999997,
      0.0004467106602905489
    ],
    [
      0.5,
      0,
      0.001270618573132249
    ],
    [
      0.5,
      0.07142857142857142,
      0.001119387141820557
    ],
    [
      0.5,
      0.1428571428571428,
      0.00105214990529963
    ],
    [
      0.5,
      0.2142857142857143,
      0.001020369579898031
    ],
    [
      0.5,
      0.2857142857142857,
      0.001011723385288367
    ],
    [
      0.5,
      0.3571428571428571,
      0.001018164845567076
    ],
    [
      0.5,
      0.4285714285714285,
      0.001033149462402446
    ],
    [
      0.5,
      0.5,
      0.001052011580106512
    ],
    [
      0.5,
      0.5714285714285714,
      0.001072215631851124
    ],
    [
      0.5,
      0.6428571428571428,
      0.001093136674249567
    ],
    [
      0.5,
      0.7142857142857142,
      0.001115502619811011
    ],
    [
      0.5,
      0.7857142857142857,
      0.001140759992409962
    ],
    [
      0.5,
      0.8571428571428571,
      0.001170570742252859
    ],
    [
      0.5,
      1,
      0.001249930393061537
    ],
    [
      0.5,
      1.226851851851852,
      0.00144795724148541
    ],
    [
      0.5,
      2.814814814814814,
      0.001423582400291936
    ],
    [
      0.5,
      7.124999999999997,
      0.0005029472789793072
    ],
    [
      0.5,
      15.51851851851851,
      0.0004569305669096718
    ],
    [
      0.5,
      29.35648148148148,
      0.0004488791742129978
    ],
    [
      0.5,
      49.99999999999997,
      0.0004466997146468368
    ],
    [
      0.5714285714285714,
      0,
      0.001414237894547832
    ],
    [
      0.5714285714285714,
      0.07142857142857142,
      0.001249877041858094
    ],
    [
      0.5714285714285714,
      0.1428571428571428,
      0.001177714447211535
    ],
    [
      0.5714285714285714,
      0.2142857142857143,
      0.001144888053479366
    ],
    [
      0.5714285714285714,
      0.2857142857142857,
      0.001138369666796297
    ],
    [
      0.5714285714285714,
      0.3571428571428571,
      0.001148918295510708
    ],
    [
      0.5714285714285714,
      0.4285714285714285,
      0.001168558022671856
    ],
    [
      0.5714285714285714,
      0.5,
      0.00119146310147438
    ],
    [
      0.5714285714285714,
      0.5714285714285714,
      0.001214539260674575
    ],
    [
      0.5714285714285714,
      0.6428571428571428,
      0.00123726647647214
    ],
    [
      0.5714285714285714,
      0.7142857142857142,
      0.001260970215923275
    ],
    [
      0.5714285714285714,
      0.7857142857142857,
      0.001287930399396268
    ],
    [
      0.5714285714285714,
      0.8571428571428571,
      0.001320675977978349
    ],
    [
      0.5714285714285714,
      1,
      0.00141275143519634
    ],
    [
      0.5714285714285714,
      1.226851851851852,
      0.001661714946435555
    ],
    [
      0.5714285714285714,
      2.814814814814814,
      0.001546065251130801
    ],
    [
      0.5714285714285714,
      7.124999999999997,
      0.0005032261539336298
    ],
    [
      0.5714285714285714,
      15.51851851851851,
      0.000456633537479021
    ],
    [
      0.5714285714285714,
      29.35648148148148,
      0.0004488069090542673
    ],
    [
      0.5714285714285714,
      49.99999999999997,
      0.000446689080711967
    ],
    [
      0.6428571428571428,
      0,
      0.001606291988075231
    ],
    [
      0.6428571428571428,
      0.07142857142857142,
      0.001420625297146468
    ],
    [
      0.6428571428571428,
      0.1428571428571428,
      0.001339619537189475
    ],
    [
      0.6428571428571428,
      0.2142857142857143,
      0.001304090821507711
    ],
    [
      0.6428571428571428,
      0.2857142857142857,
      0.001299748704069508
    ],
    [
      0.6428571428571428,
      0.3571428571428571,
      0.001315417966066549
    ],
    [
      0.6428571428571428,
      0.4285714285714285,
      0.001340917415098001
    ],
    [
      0.6428571428571428,
      0.5,
      0.001368656272506379
    ],
    [
      0.6428571428571428,
      0.5714285714285714,
      0.001394700419297714
    ],
    [
      0.6428571428571428,
      0.6428571428571428,
      0.00141870531764557
    ],
    [
      0.6428571428571428,
      0.7142857142857142,
      0.001442906179351856
    ],
    [
      0.6428571428571428,
      0.7857142857142857,
      0.001470814758381714
    ],
    [
      0.6428571428571428,
      0.8571428571428571,
      0.001506206911867752
    ],
    [
      0.6428571428571428,
      1,
      0.001613144987610639
    ],
    [
      0.6428571428571428,
      1.226851851851852,
      0.001930451457091579
    ],
    [
      0.6428571428571428,
      2.814814814814814,
      0.001685092790934528
    ],
    [
      0.6428571428571428,
      7.124999999999997,
      0.0005038025932080733
    ],
    [
      0.6428571428571428,
      15.51851851851851,
      0.0004563483498347131
    ],
    [
      0.6428571428571428,
      29.35648148148148,
      0.0004487376705919338
    ],
    [
      0.6428571428571428,
      49.99999999999997,
      0.0004466787466183881
    ],
    [
      0.7142857142857142,
      0,
      0.001865979008043633
    ],
    [
      0.7142857142857142,
      0.07142857142857142,
      0.001646907324629309
    ],
    [
      0.7142857142857142,
      0.1428571428571428,
      0.00155095433994562
    ],
    [
      0.7142857142857142,
      0.2142857142857143,
      0.001510016106521641
    ],
    [
      0.7142857142857142,
      0.2857142857142857,
      0.001507758398807939
    ],
    [
      0.7142857142857142,
      0.3571428571428571,
      0.001529935732751278
    ],
    [
      0.7142857142857142,
      0.4285714285714285,
      0.001562964001376547
    ],
    [
      0.7142857142857142,
      0.5,
      0.001596547053840724
    ],
    [
      0.7142857142857142,
      0.5714285714285714,
      0.001625487460319539
    ],
    [
      0.7142857142857142,
      0.6428571428571428,
      0.001649759522584213
    ],
    [
      0.7142857142857142,
      0.7142857142857142,
      0.001673025819189303
    ],
    [
      0.7142857142857142,
      0.7857142857142857,
      0.001700656910188686
    ],
    [
      0.7142857142857142,
      0.8571428571428571,
      0.001738247503151534
    ],
    [
      0.7142857142857142,
      1,
      0.001863448880474456
    ],
    [
      0.7142857142857142,
      1.226851851851852,
      0.002277239836786272
    ],
    [
      0.7142857142857142,
      2.814814814814814,
      0.001844675599392515
    ],
    [
      0.7142857142857142,
      7.124999999999997,
      0.0005046746479459294
    ],
    [
      0.7142857142857142,
      15.51851851851851,
      0.0004560744656176783
    ],
    [
      0.7142857142857142,
      29.35648148148148,
      0.0004486713211942965
    ],
    [
      0.7142857142857142,
      49.99999999999997,
      0.0004466687009501038
    ],
    [
      0.7857142857142857,
      0,
      0.002224625023742496
    ],
    [
      0.7857142857142857,
      0.07142857142857142,
      0.001953088155485527
    ],
    [
      0.7857142857142857,
      0.1428571428571428,
      0.001832108137119809
    ],
    [
      0.7857142857142857,
      0.2142857142857143,
      0.001781099128834505
    ],
    [
      0.7857142857142857,
      0.2857142857142857,
      0.001780468824249005
    ],
    [
      0.7857142857142857,
      0.3571428571428571,
      0.001811056908877372
    ],
    [
      0.7857142857142857,
      0.4285714285714285,
      0.001853946422112067
    ],
    [
      0.7857142857142857,
      0.5,
      0.00189462025930555
    ],
    [
      0.7857142857142857,
      0.5714285714285714,
      0.001925961766382835
    ],
    [
      0.7857142857142857,
      0.6428571428571428,
      0.001948555043672456
    ],
    [
      0.7857142857142857,
      0.7142857142857142,
      0.001968373774081701
    ],
    [
      0.7857142857142857,
      0.7857142857142857,
      0.001993656585917435
    ],
    [
      0.7857142857142857,
      0.8571428571428571,
      0.00203269211427829
    ],
    [
      0.7857142857142857,
      1,
      0.002181580679029862
    ],
    [
      0.7857142857142857,
      1.226851851851852,
      0.00273902838541858
    ],
    [
      0.7857142857142857,
      2.814814814814814,
      0.002029127692930336
    ],
    [
      0.7857142857142857,
      7.124999999999997,
      0.0005058394409650876
    ],
    [
      0.7857142857142857,
      15.51851851851851,
      0.0004558113924889403
    ],
    [
      0.7857142857142857,
      29.35648148148148,
      0.0004486077299673582
    ],
    [
      0.7857142857142857,
      49.99999999999997,
      0.0004466589327284407
    ],
    [
      0.8571428571428571,
      0,
      0.002736890121633625
    ],
    [
      0.8571428571428571,
      0.07142857142857142,
      0.002380414452630951
    ],
    [
      0.8571428571428571,
      0.1428571428571428,
      0.002216520528623447
    ],
    [
      0.8571428571428571,
      0.2142857142857143,
      0.002146901020053151
    ],
    [
      0.8571428571428571,
      0.2857142857142857,
      0.002146543673776456
    ],
    [
      0.8571428571428571,
      0.3571428571428571,
      0.002188155811249955
    ],
    [
      0.8571428571428571,
      0.4285714285714285,
      0.002244210178432002
    ],
    [
      0.8571428571428571,
      0.5,
      0.002293409666324685
    ],
    [
      0.8571428571428571,
      0.5714285714285714,
      0.00232566754021545
    ],
    [
      0.8571428571428571,
      0.6428571428571428,
      0.002342783175880806
    ],
    [
      0.8571428571428571,
      0.7142857142857142,
      0.002354610455347192
    ],
    [
      0.8571428571428571,
      0.7857142857142857,
      0.002373928936599632
    ],
    [
      0.8571428571428571,
      0.8571428571428571,
      0.002413086378480958
    ],
    [
      0.8571428571428571,
      1,
      0.002594550370407445
    ],
    [
      0.8571428571428571,
      1.226851851851852,
      0.003378981016436511
    ],
    [
      0.8571428571428571,
      2.814814814814814,
      0.002243144433718978
    ],
    [
      0.8571428571428571,
      7.124999999999997,
      0.0005072930429851551
    ],
    [
      0.8571428571428571,
      15.51851851851851,
      0.0004555586758770915
    ],
    [
      0.8571428571428571,
      29.35648148148148,
      0.0004485467722871129
    ],
    [
      0.8571428571428571,
      49.99999999999997,
      0.0004466494313979588
    ],
    [
      1,
      0,
      0.004760091381008738
    ],
    [
      1,
      0.07142857142857142,
      0.003978857550493076
    ],
    [
      1,
      0.1428571428571428,
      0.003583623164158591
    ],
    [
      1,
      0.2142857142857143,
      0.003406273274596275
    ],
    [
      1,
      0.2857142857142857,
      0.003389963526924922
    ],
    [
      1,
      0.3571428571428571,
      0.003465504949351882
    ],
    [
      1,
      0.4285714285714285,
      0.003564372664734387
    ],
    [
      1,
      0.5,
      0.003633622954661239
    ],
    [
      1,
      0.5714285714285714,
      0.003650661048259173
    ],
    [
      1,
      0.6428571428571428,
      0.003625466248182811
    ],
    [
      1,
      0.7142857142857142,
      0.003587384595596237
    ],
    [
      1,
      0.7857142857142857,
      0.003569199559878995
    ],
    [
      1,
      0.8571428571428571,
      0.003599271256761547
    ],
    [
      1,
      1,
      0.003903978252920949
    ],
    [
      1,
      1.226851851851852,
      0.005793441505589376
    ],
    [
      1,
      2.814814814814814,
      0.002780677578652401
    ],
    [
      1,
      7.124999999999997,
      0.000511045259721101
    ],
    [
      1,
      15.51851851851851,
      0.0004550826422372164
    ],
    [
      1,
      29.35648148148148,
      0.000448432288038059
    ],
    [
      1,
      49.99999999999997,
      0.0004466311892216204
    ],
    [
      1.226851851851852,
      0,
      0.06984640535305019
    ],
    [
      1.226851851851852,
      0.07142857142857142,
      0.02675959570261952
    ],
    [
      1.226851851851852,
      0.1428571428571428,
      0.01591017469157345
    ],
    [
      1.226851851851852,
      0.2142857142857143,
      0.01247999065813365
    ],
    [
      1.226851851851852,
      0.2857142857142857,
      0.01159484555569534
    ],
    [
      1.226851851851852,
      0.3571428571428571,
      0.01168441124020022
    ],
    [
      1.226851851851852,
      0.4285714285714285,
      0.01192047715033551
    ],
    [
      1.226851851851852,
      0.5,
      0.01177479370375988
    ],
    [
      1.226851851851852,
      0.5714285714285714,
      0.01114210778820325
    ],
    [
      1.226851851851852,
      0.6428571428571428,
      0.01027947142079883
    ],
    [
      1.226851851851852,
      0.7142857142857142,
      0.009498107697786263
    ],
    [
      1.226851851851852,
      0.7857142857142857,
      0.008991270109225066
    ],
    [
      1.226851851851852,
      0.8571428571428571,
      0.008862161701788374
    ],
    [
      1.226851851851852,
      1,
      0.01027105580487255
    ],
    [
      1.226851851851852,
      1.226851851851852,
      0.05409449335002929
    ],
    [
      1.226851851851852,
      2.814814814814814,
      0.004026386841803162
    ],
    [
      1.226851851851852,
      7.124999999999997,
      0.0005191922708224118
    ],
    [
      1.226851851851852,
      15.51851851851851,
      0.0004544008547224647
    ],
    [
      1.226851851851852,
      29.35648148148148,
      0.0004482690239577922
    ],
    [
      1.226851851851852,
      49.99999999999997,
      0.0004466041465055621
    ],
    [
      2.814814814814814,
      0,
      0.02364902161453579
    ],
    [
      2.814814814814814,
      0.07142857142857142,
      0.03737948355768669
    ],
    [
      2.814814814814814,
      0.1428571428571428,
      0.02685486575820967
    ],
    [
      2.814814814814814,
      0.2142857142857143,
      0.02243249348570394
    ],
    [
      2.814814814814814,
      0.2857142857142857,
      0.02025774864854054
    ],
    [
      2.814814814814814,
      0.3571428571428571,
      0.01789381590041765
    ],
    [
      2.814814814814814,
      0.4285714285714285,
      0.01523342477147771
    ],
    [
      2.814814814814814,
      0.5,
      0.01288388082465253
    ],
    [
      2.814814814814814,
      0.5714285714285714,
      0.01113508113626559
    ],
    [
      2.814814814814814,
      0.6428571428571428,
      0.009968023702267818
    ],
    [
      2.814814814814814,
      0.7142857142857142,
      0.009282588596429128
    ],
    [
      2.814814814814814,
      0.7857142857142857,
      0.00900741742952031
    ],
    [
      2.814814814814814,
      0.8571428571428571,
      0.00913593169859648
    ],
    [
      2.814814814814814,
      1,
      0.01114202574757183
    ],
    [
      2.814814814814814,
      1.226851851851852,
      0.08390230383597574
    ],
    [
      2.814814814814814,
      2.814814814814814,
      0.004327050930364421
    ],
    [
      2.814814814814814,
      7.124999999999997,
      0.0006144357502307223
    ],
    [
      2.814814814814814,
      15.51851851851851,
      0.0004514034321269688
    ],
    [
      2.814814814814814,
      29.35648148148148,
      0.0004475577300290738
    ],
    [
      2.814814814814814,
      49.99999999999997,
      0.0004464625818254196
    ],
    [
      7.124999999999997,
      0,
      0.000813892434937985
    ],
    [
      7.124999999999997,
      0.07142857142857142,
      0.0007589225346054238
    ],
    [
      7.124999999999997,
      0.1428571428571428,
      0.0007380994770143411
    ],
    [
      7.124999999999997,
      0.2142857142857143,
      0.0007470003414884536
    ],
    [
      7.124999999999997,
      0.2857142857142857,
      0.0007675294477017186
    ],
    [
      7.124999999999997,
      0.3571428571428571,
      0.0007868947828148524
    ],
    [
      7.124999999999997,
      0.4285714285714285,
      0.0007987655597140496
    ],
    [
      7.124999999999997,
      0.5,
      0.000801942106601903
    ],
    [
      7.124999999999997,
      0.5714285714285714,
      0.0007982026745964702
    ],
    [
      7.124999999999997,
      0.6428571428571428,
      0.0007903988312256328
    ],
    [
      7.124999999999997,
      0.7142857142857142,
      0.0007813294865730062
    ],
    [
      7.124999999999997,
      0.7857142857142857,
      0.0007732887102681931
    ],
    [
      7.124999999999997,
      0.8571428571428571,
      0.0007679823840754086
    ],
    [
      7.124999999999997,
      1,
      0.0007698433421533026
    ],
    [
      7.124999999999997,
      1.226851851851852,
      0.0008134508223489783
    ],
    [
      7.124999999999997,
      2.814814814814814,
      0.000806175872198694
    ],
    [
      7.124999999999997,
      7.124999999999997,
      0.0005730342415873469
    ],
    [
      7.124999999999997,
      15.51851851851851,
      0.0004487168088827508
    ],
    [
      7.124999999999997,
      29.35648148148148,
      0.0004469689048586447
    ],
    [
      7.124999999999997,
      49.99999999999997,
      0.0004462576703250549
    ],
    [
      15.51851851851851,
      0,
      0.0005334058120810981
    ],
    [
      15.51851851851851,
      0.07142857142857142,
      0.0005355186323136373
    ],
    [
      15.51851851851851,
      0.1428571428571428,
      0.0005294513633497328
    ],
    [
      15.51851851851851,
      0.2142857142857143,
      0.0005277725808589967
    ],
    [
      15.51851851851851,
      0.2857142857142857,
      0.0005302716831298211
    ],
    [
      15.51851851851851,
      0.3571428571428571,
      0.0005348208410550275
    ],
    [
      15.51851851851851,
      0.4285714285714285,
      0.0005396075370849313
    ],
    [
      15.51851851851851,
      0.5,
      0.0005434273208459011
    ],
    [
      15.51851851851851,
      0.5714285714285714,
      0.0005456832892542018
    ],
    [
      15.51851851851851,
      0.6428571428571428,
      0.0005463360699502116
    ],
    [
      15.51851851851851,
      0.7142857142857142,
      0.0005457846566804974
    ],
    [
      15.51851851851851,
      0.7857142857142857,
      0.0005446832479792987
    ],
    [
      15.51851851851851,
      0.8571428571428571,
      0.0005437470711637554
    ],
    [
      15.51851851851851,
      1,
      0.0005446916800813775
    ],
    [
      15.51851851851851,
      1.226851851851852,
      0.0005579277673830468
    ],
    [
      15.51851851851851,
      2.814814814814814,
      0.0005449768696681692
    ],
    [
      15.51851851851851,
      7.124999999999997,
      0.0004665565155603457
    ],
    [
      15.51851851851851,
      15.51851851851851,
      0.0004474465741161617
    ],
    [
      15.51851851851851,
      29.35648148148148,
      0.0004466088430067275
    ],
    [
      15.51851851851851,
      49.99999999999997,
      0.000446034616745223
    ],
    [
      29.35648148148148,
      0,
      0.0004878790932793884
    ],
    [
      29.35648148148148,
      0.07142857142857142,
      0.0005030474345354696
    ],
    [
      29.35648148148148,
      0.1428571428571428,
      0.0005032641057892504
    ],
    [
      29.35648148148148,
      0.2142857142857143,
      0.0005028113518616563
    ],
    [
      29.35648148148148,
      0.2857142857142857,
      0.0005043358953827271
    ],
    [
      29.35648148148148,
      0.3571428571428571,
      0.0005076166845230603
    ],
    [
      29.35648148148148,
      0.4285714285714285,
      0.0005117919035959019
    ],
    [
      29.35648148148148,
      0.5,
      0.000515898229620219
    ],
    [
      29.35648148148148,
      0.5714285714285714,
      0.0005191422389578367
    ],
    [
      29.35648148148148,
      0.6428571428571428,
      0.0005210921735086073
    ],
    [
      29.35648148148148,
      0.7142857142857142,
      0.0005217375634488252
    ],
    [
      29.35648148148148,
      0.7857142857142857,
      0.0005214069630589148
    ],
    [
      29.35648148148148,
      0.8571428571428571,
      0.0005206052969368766
    ],
    [
      29.35648148148148,
      1,
      0.0005195605521182866
    ],
    [
      29.35648148148148,
      1.226851851851852,
      0.0005237953485864266
    ],
    [
      29.35648148148148,
      2.814814814814814,
      0.0005067393223659204
    ],
    [
      29.35648148148148,
      7.124999999999997,
      0.0004513174831342215
    ],
    [
      29.35648148148148,
      15.51851851851851,
      0.0004468732790062442
    ],
    [
      29.35648148148148,
      29.35648148148148,
      0.0004462866382572771
    ],
    [
      29.35648148148148,
      49.99999999999997,
      0.0004458181191826438
    ],
    [
      49.99999999999997,
      0,
      0.0004758623678070595
    ],
    [
      49.99999999999997,
      0.07142857142857142,
      0.0004950105034237697
    ],
    [
      49.99999999999997,
      0.1428571428571428,
      0.0004970789722621202
    ],
    [
      49.99999999999997,
      0.2142857142857143,
      0.0004969347675218862
    ],
    [
      49.99999999999997,
      0.2857142857142857,
      0.0004980476489311623
    ],
    [
      49.99999999999997,
      0.3571428571428571,
      0.0005007387655248603
    ],
    [
      49.99999999999997,
      0.4285714285714285,
      0.0005044299050538217
    ],
    [
      49.99999999999997,
      0.5,
      0.0005082610341901366
    ],
    [
      49.99999999999997,
      0.5714285714285714,
      0.0005114309191909839
    ],
    [
      49.99999999999997,
      0.6428571428571428,
      0.0005134407719138245
    ],
    [
      49.99999999999997,
      0.7142857142857142,
      0.0005141910260993715
    ],
    [
      49.99999999999997,
      0.7857142857142857,
      0.0005139240066905758
    ],
    [
      49.99999999999997,
      0.8571428571428571,
      0.00051307526235123
    ],
    [
      49.99999999999997,
      1,
      0.000511436810676933
    ],
    [
      49.99999999999997,
      1.226851851851852,
      0.0005132456573184196
    ],
    [
      49.99999999999997,
      2.814814814814814,
      0.0004954509801682575
    ],
    [
      49.99999999999997,
      7.124999999999997,
      0.0004487793414322372
    ],
    [
      49.99999999999997,
      15.51851851851851,
      0.0004465377569719865
    ],
    [
      49.99999999999997,
      29.35648148148148,
      0.0004460553140903417
    ],
    [
      49.99999999999997,
      49.99999999999997,
      0.0004456639014686729
    ]
  ],
  "input": {
    "file name": "/home/datamonkey/datamonkey-js-server/production/app/fubar/output/5df875afc27e2160748f7487",
    "number of sequences": 24,
    "number of sites": 958,
    "partition count": 1,
    "trees": {
      "0": "(((ECTLR3_2874_BP:0.08320510860503433,PFTLR3_2874_BP:0.07637099906125722)Node2:0.01763634303141771,MMTLR3_2874_BP:0.08313124670105028)Node1:0.002552092139130172,((((LCTLR3_2874_BP:0.07518885375063011,(SDTLR3_2874_BP:0.05396778386054452,TOTLR3_2874_BP:0.0567690480614579)Node11:0.02535898572377139)Node9:0.003015071702633945,SMTLR3_2874_BP:0.1187835787131241)Node8:0.01443695591976051,((SATLR3_2874_BP:0.1076637241618082,(TRTLR3_2874_BP:0.1823726915619259,(((SSTLR3_2874_BP:0.01464271375997896,OMTLR3_2874_BP:0.01557851479068675)Node22:0.1734094195977119,((((PHTLR3_2874_BP:0.03494955661149212,IPTLR3_2874_BP:0.04135626472635257)Node28:0.02560672871047282,TFTLR3_2874_BP:0.07101906246221024)Node27:0.01312828117691377,CBTLR3_2874_BP:0.07726202518784729)Node26:0.1566555689596856,((CCATLR3_2874_BP:0.06728681368736973,((MATLR3_2874_BP:0.01516485908917705,CITLR3_2874_BP:0.01238826417132347)Node37:0.00623538378987442,CCTLR3_2874_BP:0.02662095635294099)Node36:0.02978184693383673)Node34:0.02489577850959349,DRTLR3_2874_BP:0.1013649996950547)Node33:0.1517314417931774)Node25:0.1109763948975787)Node21:0.03261596553094118,GMTLR3_2874_BP:0.2409738737655421)Node20:0.05744179702667968)Node18:0.03372675451269862)Node16:0.01030592308522615,ONTLR3_2874_BP:0.1462910389908324)Node15:0.007744173323692871)Node7:0.002388480891378886,ATTLR3_2874_BP:0.1158082854059686)Node6:0.007330447773668244,LMTLR3_2874_BP:0.06417801961739604)"
    }
  },
  "posterior": {
    "0": {
      "0": [
        [
          0.0008181990628367208,
          0.000717309883205985,
          0.0006668000426621229,
          0.0006379952282433869,
          0.000622813651752798,
          0.0006166128304848368,
          0.0006161901200298748,
          0.0006193257294926373,
          0.000624468377320156,
          0.0006305026890574461,
          0.0006366083576287169,
          0.0006421923073178616,
          0.0006468635317262289,
          0.0006528486082328199,
          0.0006551230815105895,
          0.0007386107762712609,
          0.0005094115246231392,
          0.0004594009537510616,
          0.000449483055094633,
          0.0004467836051583064,
          0.0008876013428724342,
          0.0007622564462794289,
          0.0007017308662568436,
          0.0006685045310650556,
          0.000651572914337403,
          0.0006449591453175879,
          0.0006447881898811741,
          0.0006485453645919953,
          0.0006546353617056022,
          0.0006620551925488534,
          0.00067016715565766,
          0.0006785575982125898,
          0.000686958653926801,
          0.0007032333121001412,
          0.000727502669060649,
          0.0008366629317099354,
          0.0005075752106119941,
          0.0004589999377005789,
          0.0004493850411784162,
          0.0004467705129333008,
          0.0009349798804305779,
          0.0007987581448452538,
          0.0007342496006868008,
          0.0006996716637082537,
          0.0006827980934491306,
          0.0006770613928042974,
          0.0006782224960498388,
          0.0006835703494788956,
          0.0006914662734614288,
          0.0007009844423770233,
          0.0007116351450362014,
          0.0007231715847147859,
          0.000735469284326541,
          0.0007620933811594401,
          0.0008091665870030607,
          0.0009321297868827155,
          0.0005060481465770306,
          0.0004586166804760801,
          0.0004492912662513434,
          0.0004467578139165248,
          0.0009760067292136241,
          0.0008366382663561852,
          0.000771404260352988,
          0.0007370842833577375,
          0.0007212283801401933,
          0.000717070481912176,
          0.0007201421057865961,
          0.0007275614973040875,
          0.000737634342062886,
          0.0007494971711837239,
          0.0007628069515566111,
          0.0007775015372300572,
          0.000793637439441735,
          0.0008305181537746378,
          0.000901531048353849,
          0.001025355241176643,
          0.0005048259180013892,
          0.0004582500410441371,
          0.000449201523472642,
          0.0004467454932259333,
          0.001022427781781231,
          0.0008826811961673831,
          0.0008179372656740519,
          0.0007845256982901345,
          0.0007701743097801442,
          0.0007680367022611694,
          0.0007734097470450732,
          0.000783199367373094,
          0.0007956223174814924,
          0.0008098708399272713,
          0.0008257698130291661,
          0.0008434841449313982,
          0.0008633075764489665,
          0.0009103738529527421,
          0.001007071539439892,
          0.001118129007168914,
          0.0005039058571196211,
          0.000457898987071581,
          0.0004491156193367929,
          0.0004467335365187576,
          0.001082515264502458,
          0.0009419481446438685,
          0.0008776015329284198,
          0.000845164483441884,
          0.0008325725786508907,
          0.0008328304015731384,
          0.0008408835118889862,
          0.0008533201942638713,
          0.0008682097752169398,
          0.0008847982527133461,
          0.0009031223099774875,
          0.0009236447101638725,
          0.0009469781784424561,
          0.001004315709630642,
          0.001129487262490445,
          0.00121320171651334,
          0.0005032865215978491,
          0.0004575625928891006,
          0.0004490333721898679,
          0.000446721929976571,
          0.001162951384844492,
          0.00101908228821407,
          0.0009541561290744661,
          0.0009223731373455823,
          0.0009116954640202089,
          0.0009147712893328549,
          0.000925973321656395,
          0.0009413964544723332,
          0.0009588730794896276,
          0.000977706723680037,
          0.000998219909492098,
          0.00102128322672237,
          0.001047947203878565,
          0.001115916019858049,
          0.001274009414467279,
          0.001313846349861388,
          0.0005029671686841911,
          0.000457240032025844,
          0.0004489546109812309,
          0.0004467106602905447,
          0.001270618573132249,
          0.001119387141820556,
          0.00105214990529963,
          0.001020369579898032,
          0.001011723385288367,
          0.001018164845567076,
          0.001033149462402448,
          0.001052011580106512,
          0.001072215631851124,
          0.001093136674249568,
          0.00111550261981101,
          0.001140759992409963,
          0.001170570742252857,
          0.001249930393061534,
          0.001447957241485411,
          0.001423582400291937,
          0.0005029472789793073,
          0.0004569305669096708,
          0.0004488791742129972,
          0.0004466997146468304,
          0.001414237894547833,
          0.001249877041858095,
          0.001177714447211532,
          0.001144888053479364,
          0.001138369666796299,
          0.00114891829551071,
          0.001168558022671856,
          0.001191463101474378,
          0.001214539260674572,
          0.001237266476472144,
          0.001260970215923277,
          0.001287930399396264,
          0.00132067597797835,
          0.00141275143519634,
          0.001661714946435555,
          0.001546065251130801,
          0.0005032261539336304,
          0.00045663353747902,
          0.0004488069090542601,
          0.0004466890807119581,
          0.001606291988075232,
          0.001420625297146467,
          0.001339619537189475,
          0.001304090821507709,
          0.001299748704069508,
          0.001315417966066548,
          0.001340917415097999,
          0.001368656272506381,
          0.001394700419297714,
          0.00141870531764557,
          0.001442906179351856,
          0.001470814758381714,
          0.001506206911867752,
          0.001613144987610642,
          0.001930451457091581,
          0.001685092790934528,
          0.0005038025932080729,
          0.0004563483498347099,
          0.0004487376705919304,
          0.0004466787466183873,
          0.001865979008043634,
          0.001646907324629306,
          0.001550954339945622,
          0.001510016106521641,
          0.001507758398807939,
          0.001529935732751282,
          0.00156296400137655,
          0.001596547053840724,
          0.001625487460319539,
          0.001649759522584213,
          0.001673025819189302,
          0.001700656910188685,
          0.001738247503151532,
          0.001863448880474455,
          0.002277239836786269,
          0.00184467559939252,
          0.000504674647945926,
          0.0004560744656176733,
          0.0004486713211942907,
          0.0004466687009500996,
          0.002224625023742496,
          0.001953088155485528,
          0.001832108137119809,
          0.001781099128834503,
          0.001780468824249005,
          0.001811056908877372,
          0.001853946422112067,
          0.001894620259305552,
          0.001925961766382836,
          0.001948555043672459,
          0.0019683737740817,
          0.001993656585917436,
          0.002032692114278287,
          0.002181580679029865,
          0.002739028385418576,
          0.002029127692930338,
          0.0005058394409650868,
          0.0004558113924889407,
          0.0004486077299673514,
          0.0004466589327284337,
          0.002736890121633626,
          0.002380414452630946,
          0.002216520528623448,
          0.002146901020053149,
          0.002146543673776455,
          0.002188155811249952,
          0.002244210178432002,
          0.002293409666324686,
          0.002325667540215451,
          0.002342783175880811,
          0.002354610455347192,
          0.002373928936599632,
          0.002413086378480958,
          0.002594550370407444,
          0.003378981016436509,
          0.002243144433718972,
          0.0005072930429851528,
          0.0004555586758770865,
          0.0004485467722871107,
          0.0004466494313979576,
          0.004760091381008739,
          0.00397885755049307,
          0.003583623164158588,
          0.003406273274596268,
          0.003389963526924917,
          0.003465504949351882,
          0.003564372664734388,
          0.003633622954661229,
          0.003650661048259173,
          0.00362546624818282,
          0.003587384595596241,
          0.003569199559878993,
          0.003599271256761552,
          0.00390397825292095,
          0.005793441505589378,
          0.002780677578652403,
          0.0005110452597211001,
          0.0004550826422372091,
          0.0004484322880380628,
          0.000446631189221614,
          0.06984640535305021,
          0.02675959570261953,
          0.01591017469157344,
          0.01247999065813362,
          0.01159484555569536,
          0.01168441124020022,
          0.01192047715033548,
          0.01177479370375989,
          0.01114210778820324,
          0.01027947142079883,
          0.009498107697786263,
          0.008991270109225066,
          0.008862161701788369,
          0.01027105580487255,
          0.05409449335002931,
          0.004026386841803157,
          0.0005191922708224131,
          0.0004544008547224624,
          0.0004482690239577964,
          0.0004466041465055593,
          0.0236490216145358,
          0.03737948355768669,
          0.02685486575820976,
          0.02243249348570393,
          0.02025774864854054,
          0.01789381590041765,
          0.01523342477147771,
          0.0128838808246525,
          0.01113508113626558,
          0.009968023702267804,
          0.00928258859642914,
          0.009007417429520331,
          0.009135931698596458,
          0.01114202574757182,
          0.08390230383597588,
          0.004327050930364409,
          0.0006144357502307225,
          0.0004514034321269623,
          0.0004475577300290811,
          0.000446462581825412,
          0.0008138924349379852,
          0.0007589225346054432,
          0.0007380994770143306,
          0.0007470003414884595,
          0.0007675294477017216,
          0.0007868947828148514,
          0.0007987655597140485,
          0.0008019421066019032,
          0.0007982026745964697,
          0.000790398831225624,
          0.0007813294865730012,
          0.0007732887102681897,
          0.0007679823840754068,
          0.0007698433421532947,
          0.0008134508223489771,
          0.0008061758721986869,
          0.0005730342415873463,
          0.0004487168088827488,
          0.0004469689048586457,
          0.0004462576703250428,
          0.0005334058120810984,
          0.0005355186323136372,
          0.0005294513633497396,
          0.0005277725808589833,
          0.0005302716831298138,
          0.0005348208410550143,
          0.0005396075370849293,
          0.0005434273208458977,
          0.0005456832892541991,
          0.0005463360699502069,
          0.0005457846566805041,
          0.0005446832479792991,
          0.0005437470711637566,
          0.0005446916800813678,
          0.0005579277673830495,
          0.0005449768696681638,
          0.0004665565155603454,
          0.0004474465741161576,
          0.0004466088430067271,
          0.0004460346167452224,
          0.0004878790932793885,
          0.0005030474345354434,
          0.0005032641057892435,
          0.0005028113518616542,
          0.0005043358953827344,
          0.0005076166845230484,
          0.0005117919035958938,
          0.000515898229620204,
          0.0005191422389578367,
          0.0005210921735086226,
          0.0005217375634488009,
          0.0005214069630589027,
          0.0005206052969368868,
          0.000519560552118268,
          0.0005237953485864291,
          0.0005067393223659131,
          0.0004513174831342204,
          0.000446873279006246,
          0.0004462866382572869,
          0.00044581811918263,
          0.0004758623678070596,
          0.0004950105034238031,
          0.0004970789722620855,
          0.0004969347675218274,
          0.0004980476489311519,
          0.0005007387655248476,
          0.0005044299050538176,
          0.0005082610341901512,
          0.0005114309191909592,
          0.0005134407719138209,
          0.0005141910260993701,
          0.0005139240066905461,
          0.0005130752623512193,
          0.000511436810676925,
          0.0005132456573184223,
          0.0004954509801682552,
          0.0004487793414322346,
          0.0004465377569719887,
          0.0004460553140903464,
          0.0004456639014686489
        ]
      ],
      "1": [
        [
          0.000818199062836722,
          0.0007173098832059856,
          0.000666800042662125,
          0.0006379952282433886,
          0.0006228136517527991,
          0.0006166128304848388,
          0.0006161901200298767,
          0.0006193257294926383,
          0.0006244683773201569,
          0.0006305026890574466,
          0.0006366083576287174,
          0.0006421923073178607,
          0.0006468635317262289,
          0.0006528486082328226,
          0.0006551230815105905,
          0.0007386107762712616,
          0.0005094115246231432,
          0.0004594009537510635,
          0.0004494830550946352,
          0.0004467836051583043,
          0.0008876013428724348,
          0.0007622564462794303,
          0.0007017308662568447,
          0.0006685045310650551,
          0.0006515729143374027,
          0.0006449591453175874,
          0.0006447881898811757,
          0.0006485453645919953,
          0.0006546353617056006,
          0.0006620551925488549,
          0.0006701671556576577,
          0.0006785575982125923,
          0.0006869586539268006,
          0.0007032333121001432,
          0.0007275026690606514,
          0.0008366629317099388,
          0.000507575210611994,
          0.0004589999377005778,
          0.0004493850411784172,
          0.0004467705129333039,
          0.0009349798804305794,
          0.0007987581448452543,
          0.0007342496006868008,
          0.0006996716637082547,
          0.0006827980934491292,
          0.0006770613928042992,
          0.0006782224960498389,
          0.000683570349478896,
          0.0006914662734614295,
          0.0007009844423770244,
          0.0007116351450362011,
          0.0007231715847147866,
          0.0007354692843265417,
          0.0007620933811594413,
          0.0008091665870030593,
          0.0009321297868827139,
          0.0005060481465770314,
          0.0004586166804760783,
          0.0004492912662513436,
          0.0004467578139165237,
          0.0009760067292136248,
          0.000836638266356185,
          0.0007714042603529875,
          0.0007370842833577373,
          0.0007212283801401931,
          0.0007170704819121741,
          0.0007201421057865972,
          0.0007275614973040888,
          0.0007376343420628866,
          0.0007494971711837228,
          0.0007628069515566099,
          0.0007775015372300577,
          0.0007936374394417359,
          0.0008305181537746402,
          0.0009015310483538522,
          0.001025355241176643,
          0.0005048259180013914,
          0.0004582500410441381,
          0.0004492015234726444,
          0.0004467454932259356,
          0.00102242778178123,
          0.0008826811961673851,
          0.0008179372656740542,
          0.000784525698290134,
          0.000770174309780144,
          0.0007680367022611704,
          0.000773409747045074,
          0.0007831993673730941,
          0.000795622317481494,
          0.0008098708399272735,
          0.0008257698130291701,
          0.0008434841449314001,
          0.0008633075764489663,
          0.0009103738529527425,
          0.001007071539439894,
          0.001118129007168916,
          0.0005039058571196229,
          0.000457898987071582,
          0.0004491156193367982,
          0.0004467335365187602,
          0.001082515264502459,
          0.000941948144643869,
          0.000877601532928422,
          0.0008451644834418839,
          0.0008325725786508908,
          0.0008328304015731403,
          0.0008408835118889874,
          0.0008533201942638717,
          0.00086820977521694,
          0.000884798252713345,
          0.0009031223099774888,
          0.0009236447101638731,
          0.0009469781784424587,
          0.001004315709630641,
          0.001129487262490444,
          0.001213201716513336,
          0.0005032865215978501,
          0.0004575625928890992,
          0.0004490333721898683,
          0.000446721929976573,
          0.001162951384844494,
          0.00101908228821407,
          0.0009541561290744675,
          0.0009223731373455856,
          0.0009116954640202086,
          0.0009147712893328554,
          0.0009259733216563958,
          0.0009413964544723333,
          0.0009588730794896278,
          0.0009777067236800376,
          0.0009982199094920993,
          0.001021283226722375,
          0.001047947203878566,
          0.001115916019858053,
          0.001274009414467281,
          0.001313846349861384,
          0.0005029671686841885,
          0.0004572400320258445,
          0.0004489546109812312,
          0.0004467106602905457,
          0.00127061857313225,
          0.001119387141820558,
          0.001052149905299631,
          0.001020369579898032,
          0.001011723385288368,
          0.001018164845567078,
          0.001033149462402448,
          0.001052011580106512,
          0.001072215631851124,
          0.001093136674249568,
          0.001115502619811012,
          0.001140759992409964,
          0.00117057074225286,
          0.001249930393061538,
          0.001447957241485412,
          0.001423582400291936,
          0.0005029472789793068,
          0.0004569305669096682,
          0.0004488791742129963,
          0.0004466997146468305,
          0.001414237894547836,
          0.001249877041858093,
          0.001177714447211537,
          0.001144888053479365,
          0.001138369666796298,
          0.00114891829551071,
          0.001168558022671857,
          0.001191463101474381,
          0.001214539260674576,
          0.001237266476472142,
          0.001260970215923276,
          0.00128793039939627,
          0.001320675977978352,
          0.001412751435196342,
          0.001661714946435554,
          0.001546065251130802,
          0.0005032261539336311,
          0.0004566335374790206,
          0.0004488069090542613,
          0.0004466890807119607,
          0.001606291988075233,
          0.001420625297146472,
          0.001339619537189474,
          0.001304090821507715,
          0.00129974870406951,
          0.00131541796606655,
          0.001340917415098,
          0.001368656272506382,
          0.001394700419297714,
          0.001418705317645572,
          0.001442906179351859,
          0.001470814758381712,
          0.001506206911867753,
          0.001613144987610641,
          0.001930451457091579,
          0.001685092790934526,
          0.0005038025932080751,
          0.0004563483498347099,
          0.0004487376705919306,
          0.0004466787466183902,
          0.001865979008043635,
          0.001646907324629312,
          0.00155095433994562,
          0.001510016106521645,
          0.001507758398807941,
          0.00152993573275128,
          0.001562964001376547,
          0.001596547053840724,
          0.001625487460319538,
          0.001649759522584215,
          0.001673025819189307,
          0.001700656910188689,
          0.001738247503151534,
          0.001863448880474451,
          0.002277239836786266,
          0.00184467559939252,
          0.0005046746479459258,
          0.0004560744656176758,
          0.0004486713211942909,
          0.0004466687009500982,
          0.002224625023742498,
          0.001953088155485528,
          0.001832108137119812,
          0.001781099128834507,
          0.001780468824249006,
          0.001811056908877372,
          0.001853946422112072,
          0.00189462025930555,
          0.001925961766382835,
          0.001948555043672458,
          0.001968373774081703,
          0.001993656585917438,
          0.002032692114278293,
          0.002181580679029864,
          0.00273902838541858,
          0.002029127692930336,
          0.0005058394409650853,
          0.000455811392488942,
          0.0004486077299673534,
          0.0004466589327284351,
          0.002736890121633628,
          0.00238041445263096,
          0.002216520528623445,
          0.002146901020053157,
          0.002146543673776462,
          0.002188155811249958,
          0.00224421017843201,
          0.002293409666324689,
          0.002325667540215448,
          0.002342783175880808,
          0.002354610455347194,
          0.00237392893659963,
          0.002413086378480961,
          0.002594550370407443,
          0.003378981016436523,
          0.002243144433718978,
          0.0005072930429851506,
          0.0004555586758770862,
          0.0004485467722871109,
          0.0004466494313979568,
          0.00476009138100875,
          0.003978857550493091,
          0.003583623164158588,
          0.003406273274596284,
          0.003389963526924927,
          0.003465504949351885,
          0.003564372664734394,
          0.003633622954661233,
          0.003650661048259179,
          0.003625466248182821,
          0.003587384595596246,
          0.003569199559879005,
          0.003599271256761557,
          0.003903978252920956,
          0.005793441505589386,
          0.002780677578652399,
          0.000511045259721101,
          0.0004550826422372087,
          0.0004484322880380626,
          0.0004466311892216137,
          0.06984640535305037,
          0.02675959570261954,
          0.01591017469157346,
          0.01247999065813365,
          0.01159484555569532,
          0.01168441124020023,
          0.01192047715033553,
          0.01177479370375986,
          0.01114210778820328,
          0.01027947142079886,
          0.009498107697786288,
          0.008991270109225059,
          0.008862161701788383,
          0.01027105580487256,
          0.05409449335002939,
          0.004026386841803158,
          0.0005191922708224118,
          0.0004544008547224635,
          0.0004482690239577966,
          0.0004466041465055597,
          0.02364902161453577,
          0.03737948355768666,
          0.0268548657582097,
          0.02243249348570389,
          0.02025774864854059,
          0.01789381590041759,
          0.01523342477147773,
          0.01288388082465258,
          0.01113508113626566,
          0.009968023702267854,
          0.009282588596429152,
          0.009007417429520319,
          0.00913593169859648,
          0.01114202574757185,
          0.0839023038359756,
          0.004327050930364409,
          0.0006144357502307212,
          0.0004514034321269635,
          0.0004475577300290795,
          0.0004464625818254104,
          0.0008138924349379858,
          0.0007589225346054273,
          0.0007380994770143424,
          0.0007470003414884517,
          0.0007675294477017199,
          0.0007868947828148588,
          0.000798765559714054,
          0.000801942106601903,
          0.0007982026745964709,
          0.0007903988312256279,
          0.0007813294865730005,
          0.0007732887102681967,
          0.0007679823840754086,
          0.000769843342153298,
          0.0008134508223489696,
          0.0008061758721986883,
          0.0005730342415873479,
          0.0004487168088827492,
          0.0004469689048586459,
          0.0004462576703250435,
          0.0005334058120810835,
          0.0005355186323136388,
          0.000529451363349731,
          0.0005277725808589916,
          0.0005302716831298192,
          0.0005348208410550256,
          0.0005396075370849208,
          0.0005434273208458978,
          0.0005456832892542082,
          0.0005463360699502028,
          0.0005457846566804945,
          0.0005446832479792891,
          0.0005437470711637457,
          0.0005446916800813732,
          0.0005579277673830508,
          0.0005449768696681682,
          0.0004665565155603453,
          0.0004474465741161585,
          0.0004466088430067275,
          0.0004460346167452206,
          0.0004878790932794027,
          0.0005030474345354723,
          0.000503264105789233,
          0.000502811351861663,
          0.0005043358953827119,
          0.0005076166845230622,
          0.0005117919035958978,
          0.0005158982296202029,
          0.0005191422389578248,
          0.0005210921735086102,
          0.0005217375634488192,
          0.0005214069630589135,
          0.00052060529693686,
          0.0005195605521182792,
          0.0005237953485864294,
          0.0005067393223659145,
          0.0004513174831342195,
          0.0004468732790062454,
          0.0004462866382572886,
          0.0004458181191826315,
          0.0004758623678070426,
          0.0004950105034237306,
          0.0004970789722620774,
          0.00049693476752185,
          0.0004980476489311358,
          0.0005007387655248381,
          0.0005044299050537917,
          0.0005082610341901,
          0.0005114309191909535,
          0.0005134407719138059,
          0.000514191026099361,
          0.0005139240066905403,
          0.0005130752623512141,
          0.0005114368106769163,
          0.0005132456573184155,
          0.0004954509801682588,
          0.000448779341432236,
          0.0004465377569719893,
          0.0004460553140903465,
          0.0004456639014686488
        ]
      ],
      "2": [
        [
          0.0008181990628367215,
          0.0007173098832059855,
          0.0006668000426621237,
          0.0006379952282433886,
          0.0006228136517527985,
          0.0006166128304848378,
          0.0006161901200298758,
          0.0006193257294926373,
          0.0006244683773201557,
          0.0006305026890574443,
          0.0006366083576287168,
          0.0006421923073178629,
          0.0006468635317262308,
          0.0006528486082328213,
          0.0006551230815105907,
          0.0007386107762712621,
          0.000509411524623139,
          0.0004594009537510613,
          0.0004494830550946336,
          0.0004467836051583083,
          0.0008876013428724342,
          0.0007622564462794295,
          0.0007017308662568446,
          0.0006685045310650562,
          0.000651572914337402,
          0.0006449591453175876,
          0.0006447881898811746,
          0.0006485453645919947,
          0.0006546353617056012,
          0.0006620551925488555,
          0.0006701671556576584,
          0.0006785575982125912,
          0.0006869586539268009,
          0.0007032333121001431,
          0.0007275026690606502,
          0.0008366629317099349,
          0.0005075752106119937,
          0.0004589999377005775,
          0.0004493850411784181,
          0.0004467705129332994,
          0.0009349798804305783,
          0.0007987581448452528,
          0.0007342496006868009,
          0.0006996716637082543,
          0.0006827980934491311,
          0.0006770613928043002,
          0.0006782224960498389,
          0.0006835703494788952,
          0.0006914662734614288,
          0.0007009844423770237,
          0.0007116351450362007,
          0.0007231715847147855,
          0.0007354692843265406,
          0.0007620933811594411,
          0.0008091665870030616,
          0.0009321297868827185,
          0.000506048146577033,
          0.0004586166804760799,
          0.0004492912662513412,
          0.0004467578139165239,
          0.0009760067292136249,
          0.000836638266356187,
          0.0007714042603529866,
          0.000737084283357738,
          0.0007212283801401933,
          0.0007170704819121747,
          0.0007201421057865973,
          0.0007275614973040883,
          0.0007376343420628875,
          0.0007494971711837238,
          0.0007628069515566114,
          0.0007775015372300583,
          0.0007936374394417339,
          0.0008305181537746393,
          0.0009015310483538513,
          0.001025355241176645,
          0.0005048259180013891,
          0.0004582500410441382,
          0.0004492015234726414,
          0.0004467454932259321,
          0.001022427781781231,
          0.0008826811961673843,
          0.0008179372656740552,
          0.0007845256982901326,
          0.0007701743097801431,
          0.0007680367022611692,
          0.0007734097470450755,
          0.0007831993673730946,
          0.0007956223174814933,
          0.0008098708399272734,
          0.0008257698130291704,
          0.000843484144931398,
          0.0008633075764489683,
          0.000910373852952741,
          0.001007071539439892,
          0.001118129007168915,
          0.0005039058571196228,
          0.0004578989870715814,
          0.0004491156193367915,
          0.0004467335365187596,
          0.001082515264502459,
          0.0009419481446438683,
          0.0008776015329284225,
          0.0008451644834418855,
          0.0008325725786508895,
          0.0008328304015731382,
          0.0008408835118889875,
          0.000853320194263871,
          0.000868209775216941,
          0.0008847982527133456,
          0.0009031223099774906,
          0.0009236447101638746,
          0.0009469781784424597,
          0.001004315709630642,
          0.001129487262490442,
          0.001213201716513339,
          0.0005032865215978494,
          0.0004575625928891018,
          0.0004490333721898693,
          0.0004467219299765698,
          0.001162951384844495,
          0.001019082288214069,
          0.0009541561290744679,
          0.0009223731373455829,
          0.0009116954640202079,
          0.0009147712893328565,
          0.0009259733216563965,
          0.0009413964544723341,
          0.0009588730794896288,
          0.000977706723680036,
          0.0009982199094920989,
          0.001021283226722371,
          0.001047947203878567,
          0.001115916019858051,
          0.001274009414467282,
          0.00131384634986138,
          0.0005029671686841917,
          0.0004572400320258429,
          0.0004489546109812312,
          0.0004467106602905454,
          0.001270618573132249,
          0.001119387141820558,
          0.001052149905299631,
          0.001020369579898031,
          0.001011723385288367,
          0.001018164845567076,
          0.00103314946240245,
          0.001052011580106512,
          0.001072215631851125,
          0.001093136674249569,
          0.001115502619811014,
          0.001140759992409966,
          0.001170570742252863,
          0.001249930393061538,
          0.001447957241485412,
          0.001423582400291937,
          0.0005029472789793087,
          0.0004569305669096719,
          0.0004488791742129966,
          0.0004466997146468299,
          0.001414237894547833,
          0.001249877041858095,
          0.001177714447211535,
          0.001144888053479367,
          0.001138369666796299,
          0.00114891829551071,
          0.001168558022671855,
          0.00119146310147438,
          0.001214539260674574,
          0.001237266476472143,
          0.001260970215923276,
          0.00128793039939627,
          0.001320675977978352,
          0.001412751435196342,
          0.001661714946435558,
          0.0015460652511308,
          0.0005032261539336307,
          0.0004566335374790215,
          0.000448806909054262,
          0.0004466890807119576,
          0.001606291988075232,
          0.001420625297146469,
          0.001339619537189476,
          0.001304090821507712,
          0.001299748704069507,
          0.00131541796606655,
          0.001340917415098004,
          0.001368656272506379,
          0.001394700419297714,
          0.001418705317645574,
          0.001442906179351856,
          0.001470814758381715,
          0.001506206911867753,
          0.001613144987610639,
          0.001930451457091581,
          0.001685092790934529,
          0.0005038025932080703,
          0.0004563483498347104,
          0.0004487376705919313,
          0.0004466787466183873,
          0.001865979008043634,
          0.001646907324629308,
          0.001550954339945623,
          0.001510016106521641,
          0.001507758398807939,
          0.001529935732751277,
          0.001562964001376549,
          0.001596547053840724,
          0.001625487460319538,
          0.001649759522584214,
          0.001673025819189305,
          0.001700656910188685,
          0.001738247503151536,
          0.001863448880474454,
          0.002277239836786276,
          0.001844675599392518,
          0.0005046746479459255,
          0.0004560744656176737,
          0.0004486713211942906,
          0.0004466687009500978,
          0.002224625023742501,
          0.001953088155485532,
          0.001832108137119806,
          0.001781099128834511,
          0.001780468824249008,
          0.001811056908877375,
          0.001853946422112064,
          0.001894620259305553,
          0.001925961766382836,
          0.001948555043672458,
          0.001968373774081707,
          0.001993656585917433,
          0.002032692114278296,
          0.002181580679029863,
          0.00273902838541859,
          0.002029127692930337,
          0.0005058394409650856,
          0.0004558113924889399,
          0.0004486077299673542,
          0.0004466589327284348,
          0.002736890121633629,
          0.002380414452630959,
          0.00221652052862345,
          0.002146901020053156,
          0.002146543673776461,
          0.002188155811249957,
          0.002244210178432004,
          0.002293409666324692,
          0.002325667540215447,
          0.002342783175880806,
          0.002354610455347196,
          0.002373928936599634,
          0.002413086378480964,
          0.002594550370407445,
          0.003378981016436518,
          0.002243144433718984,
          0.0005072930429851526,
          0.000455558675877087,
          0.0004485467722871097,
          0.0004466494313979574,
          0.004760091381008749,
          0.003978857550493088,
          0.003583623164158593,
          0.003406273274596275,
          0.003389963526924935,
          0.003465504949351882,
          0.003564372664734388,
          0.003633622954661236,
          0.003650661048259183,
          0.003625466248182817,
          0.003587384595596236,
          0.003569199559878999,
          0.003599271256761565,
          0.003903978252920949,
          0.005793441505589382,
          0.002780677578652404,
          0.0005110452597211011,
          0.000455082642237209,
          0.0004484322880380647,
          0.0004466311892216126,
          0.06984640535305027,
          0.02675959570261956,
          0.01591017469157344,
          0.01247999065813365,
          0.01159484555569534,
          0.01168441124020022,
          0.01192047715033553,
          0.01177479370375986,
          0.01114210778820328,
          0.01027947142079884,
          0.009498107697786274,
          0.008991270109225052,
          0.008862161701788393,
          0.01027105580487257,
          0.05409449335002935,
          0.004026386841803159,
          0.0005191922708224117,
          0.0004544008547224618,
          0.0004482690239577935,
          0.00044660414650556,
          0.02364902161453575,
          0.0373794835576866,
          0.02685486575820964,
          0.02243249348570392,
          0.02025774864854064,
          0.01789381590041759,
          0.0152334247714777,
          0.01288388082465257,
          0.01113508113626567,
          0.009968023702267865,
          0.009282588596429147,
          0.009007417429520317,
          0.009135931698596481,
          0.01114202574757184,
          0.08390230383597569,
          0.004327050930364407,
          0.0006144357502307216,
          0.0004514034321269626,
          0.0004475577300290821,
          0.0004464625818254097,
          0.0008138924349379863,
          0.0007589225346054267,
          0.0007380994770143435,
          0.0007470003414884507,
          0.0007675294477017192,
          0.0007868947828148547,
          0.0007987655597140536,
          0.0008019421066019039,
          0.0007982026745964696,
          0.000790398831225626,
          0.0007813294865729993,
          0.0007732887102681962,
          0.0007679823840754063,
          0.0007698433421532987,
          0.0008134508223489701,
          0.0008061758721986885,
          0.0005730342415873477,
          0.0004487168088827482,
          0.0004469689048586458,
          0.0004462576703250428,
          0.0005334058120810834,
          0.0005355186323136382,
          0.0005294513633497304,
          0.0005277725808589914,
          0.0005302716831298184,
          0.0005348208410550241,
          0.0005396075370849223,
          0.0005434273208458977,
          0.000545683289254208,
          0.0005463360699502032,
          0.0005457846566804947,
          0.0005446832479792896,
          0.0005437470711637471,
          0.0005446916800813741,
          0.0005579277673830514,
          0.0005449768696681667,
          0.0004665565155603464,
          0.0004474465741161577,
          0.0004466088430067272,
          0.0004460346167452223,
          0.0004878790932794017,
          0.000503047434535472,
          0.0005032641057892338,
          0.0005028113518616631,
          0.0005043358953827127,
          0.0005076166845230616,
          0.0005117919035958977,
          0.0005158982296202019,
          0.0005191422389578233,
          0.0005210921735086093,
          0.0005217375634488182,
          0.0005214069630589143,
          0.0005206052969368613,
          0.0005195605521182798,
          0.0005237953485864303,
          0.0005067393223659127,
          0.0004513174831342211,
          0.0004468732790062438,
          0.0004462866382572895,
          0.0004458181191826303,
          0.0004758623678070425,
          0.000495010503423729,
          0.0004970789722620762,
          0.0004969347675218481,
          0.000498047648931139,
          0.0005007387655248376,
          0.000504429905053792,
          0.0005082610341901007,
          0.0005114309191909539,
          0.0005134407719138054,
          0.000514191026099361,
          0.0005139240066905395,
          0.0005130752623512158,
          0.0005114368106769154,
          0.0005132456573184154,
          0.000495450980168258,
          0.0004487793414322358,
          0.0004465377569719878,
          0.0004460553140903466,
          0.0004456639014686492
        ]
      ],
      "3": [
        [
          0.0008181990628367211,
          0.0007173098832059848,
          0.0006668000426621243,
          0.000637995228243388,
          0.0006228136517527979,
          0.000616612830484837,
          0.0006161901200298755,
          0.0006193257294926362,
          0.0006244683773201552,
          0.0006305026890574462,
          0.0006366083576287172,
          0.0006421923073178611,
          0.0006468635317262294,
          0.0006528486082328198,
          0.0006551230815105897,
          0.00073861077627126,
          0.0005094115246231405,
          0.0004594009537510637,
          0.0004494830550946323,
          0.0004467836051583063,
          0.000887601342872434,
          0.0007622564462794301,
          0.0007017308662568425,
          0.0006685045310650549,
          0.0006515729143374019,
          0.0006449591453175866,
          0.0006447881898811738,
          0.0006485453645919951,
          0.0006546353617056022,
          0.0006620551925488539,
          0.0006701671556576571,
          0.000678557598212591,
          0.0006869586539268015,
          0.000703233312100143,
          0.0007275026690606494,
          0.0008366629317099314,
          0.0005075752106119925,
          0.0004589999377005786,
          0.0004493850411784146,
          0.0004467705129333025,
          0.0009349798804305777,
          0.0007987581448452515,
          0.0007342496006868019,
          0.0006996716637082533,
          0.0006827980934491301,
          0.000677061392804299,
          0.0006782224960498393,
          0.0006835703494788954,
          0.0006914662734614292,
          0.000700984442377022,
          0.0007116351450361997,
          0.0007231715847147869,
          0.0007354692843265408,
          0.00076209338115944,
          0.0008091665870030587,
          0.0009321297868827141,
          0.0005060481465770312,
          0.0004586166804760794,
          0.0004492912662513429,
          0.0004467578139165248,
          0.0009760067292136239,
          0.0008366382663561861,
          0.0007714042603529865,
          0.0007370842833577379,
          0.0007212283801401924,
          0.0007170704819121748,
          0.0007201421057865972,
          0.0007275614973040875,
          0.0007376343420628851,
          0.0007494971711837223,
          0.000762806951556611,
          0.0007775015372300557,
          0.0007936374394417338,
          0.0008305181537746387,
          0.0009015310483538507,
          0.001025355241176643,
          0.0005048259180013903,
          0.0004582500410441363,
          0.0004492015234726424,
          0.0004467454932259342,
          0.00102242778178123,
          0.0008826811961673849,
          0.0008179372656740527,
          0.0007845256982901321,
          0.000770174309780144,
          0.0007680367022611698,
          0.0007734097470450733,
          0.0007831993673730946,
          0.0007956223174814923,
          0.0008098708399272719,
          0.0008257698130291685,
          0.0008434841449313965,
          0.000863307576448967,
          0.0009103738529527413,
          0.001007071539439893,
          0.001118129007168912,
          0.00050390585711962,
          0.0004578989870715812,
          0.000449115619336796,
          0.0004467335365187585,
          0.001082515264502456,
          0.0009419481446438687,
          0.0008776015329284211,
          0.0008451644834418835,
          0.0008325725786508901,
          0.0008328304015731381,
          0.0008408835118889882,
          0.0008533201942638707,
          0.0008682097752169403,
          0.0008847982527133446,
          0.0009031223099774893,
          0.0009236447101638724,
          0.0009469781784424596,
          0.001004315709630641,
          0.001129487262490446,
          0.001213201716513338,
          0.0005032865215978488,
          0.0004575625928890998,
          0.0004490333721898664,
          0.0004467219299765726,
          0.001162951384844493,
          0.00101908228821407,
          0.0009541561290744667,
          0.0009223731373455841,
          0.0009116954640202082,
          0.0009147712893328542,
          0.0009259733216563954,
          0.0009413964544723325,
          0.0009588730794896256,
          0.0009777067236800365,
          0.0009982199094920958,
          0.001021283226722371,
          0.001047947203878566,
          0.00111591601985805,
          0.001274009414467278,
          0.001313846349861383,
          0.000502967168684188,
          0.0004572400320258427,
          0.0004489546109812309,
          0.0004467106602905438,
          0.00127061857313225,
          0.001119387141820558,
          0.00105214990529963,
          0.00102036957989803,
          0.001011723385288369,
          0.001018164845567077,
          0.001033149462402446,
          0.001052011580106511,
          0.001072215631851124,
          0.001093136674249565,
          0.001115502619811011,
          0.001140759992409962,
          0.001170570742252858,
          0.001249930393061537,
          0.00144795724148541,
          0.001423582400291938,
          0.0005029472789793055,
          0.0004569305669096689,
          0.0004488791742129974,
          0.0004466997146468317,
          0.001414237894547832,
          0.001249877041858095,
          0.001177714447211534,
          0.001144888053479367,
          0.001138369666796295,
          0.001148918295510707,
          0.001168558022671855,
          0.001191463101474379,
          0.001214539260674575,
          0.001237266476472142,
          0.001260970215923277,
          0.001287930399396268,
          0.001320675977978351,
          0.00141275143519634,
          0.001661714946435552,
          0.001546065251130801,
          0.0005032261539336303,
          0.0004566335374790205,
          0.0004488069090542587,
          0.0004466890807119591,
          0.001606291988075232,
          0.001420625297146467,
          0.001339619537189475,
          0.00130409082150771,
          0.001299748704069507,
          0.001315417966066547,
          0.001340917415098003,
          0.001368656272506379,
          0.001394700419297714,
          0.001418705317645569,
          0.001442906179351856,
          0.001470814758381712,
          0.001506206911867755,
          0.00161314498761064,
          0.001930451457091579,
          0.001685092790934529,
          0.0005038025932080729,
          0.0004563483498347081,
          0.0004487376705919309,
          0.0004466787466183904,
          0.001865979008043635,
          0.001646907324629308,
          0.001550954339945621,
          0.00151001610652164,
          0.001507758398807942,
          0.001529935732751277,
          0.001562964001376549,
          0.001596547053840722,
          0.00162548746031954,
          0.001649759522584211,
          0.001673025819189307,
          0.001700656910188687,
          0.001738247503151536,
          0.001863448880474455,
          0.002277239836786273,
          0.001844675599392521,
          0.0005046746479459245,
          0.0004560744656176727,
          0.0004486713211942909,
          0.0004466687009501006,
          0.0022246250237425,
          0.001953088155485524,
          0.001832108137119808,
          0.001781099128834507,
          0.001780468824249006,
          0.001811056908877369,
          0.001853946422112068,
          0.00189462025930555,
          0.001925961766382831,
          0.001948555043672458,
          0.0019683737740817,
          0.001993656585917434,
          0.002032692114278287,
          0.002181580679029859,
          0.002739028385418581,
          0.002029127692930339,
          0.0005058394409650863,
          0.0004558113924889416,
          0.0004486077299673527,
          0.0004466589327284342,
          0.002736890121633626,
          0.002380414452630957,
          0.002216520528623449,
          0.002146901020053151,
          0.002146543673776454,
          0.002188155811249955,
          0.002244210178432,
          0.002293409666324682,
          0.00232566754021545,
          0.002342783175880808,
          0.002354610455347194,
          0.002373928936599633,
          0.002413086378480958,
          0.002594550370407441,
          0.003378981016436513,
          0.002243144433718974,
          0.0005072930429851533,
          0.0004555586758770847,
          0.0004485467722871101,
          0.0004466494313979571,
          0.004760091381008737,
          0.003978857550493076,
          0.003583623164158587,
          0.003406273274596277,
          0.003389963526924918,
          0.003465504949351884,
          0.003564372664734394,
          0.003633622954661239,
          0.003650661048259176,
          0.003625466248182816,
          0.003587384595596239,
          0.003569199559879002,
          0.003599271256761542,
          0.003903978252920951,
          0.005793441505589369,
          0.002780677578652403,
          0.0005110452597210997,
          0.0004550826422372092,
          0.0004484322880380607,
          0.0004466311892216171,
          0.06984640535305026,
          0.02675959570261941,
          0.01591017469157347,
          0.01247999065813366,
          0.01159484555569538,
          0.01168441124020019,
          0.01192047715033549,
          0.01177479370375986,
          0.01114210778820325,
          0.0102794714207988,
          0.009498107697786272,
          0.008991270109225064,
          0.00886216170178838,
          0.01027105580487255,
          0.05409449335002928,
          0.004026386841803151,
          0.0005191922708224139,
          0.0004544008547224621,
          0.0004482690239577942,
          0.0004466041465055596,
          0.02364902161453586,
          0.0373794835576868,
          0.02685486575820965,
          0.02243249348570399,
          0.02025774864854054,
          0.01789381590041763,
          0.01523342477147768,
          0.01288388082465257,
          0.01113508113626558,
          0.009968023702267828,
          0.009282588596429137,
          0.009007417429520315,
          0.009135931698596464,
          0.0111420257475718,
          0.08390230383597598,
          0.004327050930364409,
          0.000614435750230721,
          0.000451403432126962,
          0.0004475577300290798,
          0.0004464625818254095,
          0.0008138924349379862,
          0.000758922534605419,
          0.0007380994770143365,
          0.0007470003414884546,
          0.0007675294477017177,
          0.0007868947828148539,
          0.0007987655597140465,
          0.0008019421066019036,
          0.000798202674596466,
          0.0007903988312256245,
          0.0007813294865730017,
          0.0007732887102681901,
          0.000767982384075406,
          0.0007698433421532972,
          0.0008134508223489774,
          0.000806175872198689,
          0.000573034241587347,
          0.0004487168088827493,
          0.0004469689048586463,
          0.0004462576703250421,
          0.0005334058120811061,
          0.0005355186323136372,
          0.0005294513633497311,
          0.0005277725808589962,
          0.0005302716831298071,
          0.000534820841055022,
          0.000539607537084929,
          0.0005434273208458995,
          0.0005456832892542065,
          0.000546336069950205,
          0.000545784656680498,
          0.0005446832479792997,
          0.0005437470711637545,
          0.0005446916800813749,
          0.0005579277673830439,
          0.0005449768696681641,
          0.0004665565155603441,
          0.0004474465741161574,
          0.0004466088430067258,
          0.0004460346167452205,
          0.0004878790932793864,
          0.0005030474345354321,
          0.0005032641057892332,
          0.000502811351861644,
          0.0005043358953827105,
          0.0005076166845230462,
          0.0005117919035958869,
          0.0005158982296202127,
          0.000519142238957835,
          0.0005210921735086071,
          0.0005217375634488099,
          0.0005214069630589003,
          0.0005206052969368607,
          0.0005195605521182739,
          0.000523795348586414,
          0.0005067393223659112,
          0.0004513174831342211,
          0.0004468732790062477,
          0.0004462866382572867,
          0.0004458181191826302,
          0.0004758623678070693,
          0.0004950105034237419,
          0.0004970789722620811,
          0.0004969347675218374,
          0.0004980476489311529,
          0.0005007387655248837,
          0.0005044299050538162,
          0.0005082610341901196,
          0.0005114309191909724,
          0.0005134407719138309,
          0.0005141910260993505,
          0.0005139240066905444,
          0.0005130752623512227,
          0.0005114368106769159,
          0.0005132456573184045,
          0.0004954509801682493,
          0.0004487793414322404,
          0.0004465377569719893,
          0.0004460553140903477,
          0.0004456639014686485
        ]
      ],
      "4": [
        [
          0.0008181990628367216,
          0.0007173098832059852,
          0.0006668000426621253,
          0.0006379952282433872,
          0.0006228136517527988,
          0.0006166128304848391,
          0.000616190120029876,
          0.0006193257294926374,
          0.0006244683773201572,
          0.000630502689057447,
          0.0006366083576287188,
          0.0006421923073178609,
          0.0006468635317262286,
          0.0006528486082328211,
          0.0006551230815105919,
          0.0007386107762712626,
          0.0005094115246231437,
          0.0004594009537510674,
          0.0004494830550946365,
          0.0004467836051583049,
          0.0008876013428724342,
          0.00076225644627943,
          0.000701730866256845,
          0.0006685045310650553,
          0.000651572914337403,
          0.000644959145317587,
          0.0006447881898811754,
          0.0006485453645919967,
          0.0006546353617056025,
          0.0006620551925488554,
          0.0006701671556576586,
          0.0006785575982125908,
          0.0006869586539268001,
          0.0007032333121001455,
          0.000727502669060651,
          0.0008366629317099332,
          0.0005075752106119941,
          0.0004589999377005815,
          0.0004493850411784194,
          0.0004467705129333037,
          0.0009349798804305781,
          0.0007987581448452553,
          0.000734249600686801,
          0.0006996716637082545,
          0.0006827980934491313,
          0.0006770613928042983,
          0.0006782224960498398,
          0.0006835703494788963,
          0.0006914662734614311,
          0.0007009844423770234,
          0.0007116351450362007,
          0.0007231715847147843,
          0.0007354692843265406,
          0.0007620933811594429,
          0.0008091665870030609,
          0.0009321297868827165,
          0.0005060481465770297,
          0.0004586166804760769,
          0.000449291266251348,
          0.000446757813916525,
          0.0009760067292136242,
          0.0008366382663561852,
          0.0007714042603529876,
          0.000737084283357739,
          0.000721228380140194,
          0.0007170704819121731,
          0.0007201421057865975,
          0.0007275614973040891,
          0.000737634342062887,
          0.0007494971711837224,
          0.0007628069515566129,
          0.0007775015372300572,
          0.0007936374394417355,
          0.0008305181537746375,
          0.0009015310483538535,
          0.001025355241176643,
          0.0005048259180013934,
          0.0004582500410441362,
          0.0004492015234726425,
          0.0004467454932259337,
          0.001022427781781232,
          0.0008826811961673857,
          0.0008179372656740531,
          0.000784525698290133,
          0.0007701743097801441,
          0.0007680367022611686,
          0.000773409747045075,
          0.0007831993673730942,
          0.0007956223174814934,
          0.0008098708399272746,
          0.0008257698130291698,
          0.0008434841449313974,
          0.0008633075764489673,
          0.0009103738529527404,
          0.001007071539439893,
          0.001118129007168912,
          0.0005039058571196214,
          0.0004578989870715839,
          0.000449115619336794,
          0.0004467335365187605,
          0.00108251526450246,
          0.0009419481446438693,
          0.0008776015329284232,
          0.000845164483441885,
          0.0008325725786508919,
          0.0008328304015731401,
          0.0008408835118889862,
          0.0008533201942638705,
          0.0008682097752169402,
          0.0008847982527133452,
          0.0009031223099774891,
          0.0009236447101638744,
          0.00094697817844246,
          0.001004315709630643,
          0.001129487262490445,
          0.001213201716513341,
          0.0005032865215978498,
          0.0004575625928891014,
          0.0004490333721898677,
          0.0004467219299765704,
          0.001162951384844493,
          0.001019082288214071,
          0.0009541561290744661,
          0.0009223731373455852,
          0.0009116954640202081,
          0.0009147712893328558,
          0.000925973321656397,
          0.0009413964544723336,
          0.000958873079489628,
          0.000977706723680039,
          0.0009982199094920982,
          0.001021283226722372,
          0.001047947203878566,
          0.001115916019858051,
          0.001274009414467285,
          0.001313846349861387,
          0.0005029671686841891,
          0.0004572400320258423,
          0.0004489546109812306,
          0.0004467106602905432,
          0.001270618573132249,
          0.001119387141820559,
          0.001052149905299631,
          0.001020369579898031,
          0.001011723385288368,
          0.001018164845567077,
          0.001033149462402445,
          0.001052011580106513,
          0.001072215631851126,
          0.001093136674249566,
          0.001115502619811014,
          0.001140759992409963,
          0.001170570742252859,
          0.001249930393061538,
          0.00144795724148541,
          0.001423582400291935,
          0.0005029472789793069,
          0.0004569305669096663,
          0.0004488791742129993,
          0.0004466997146468275,
          0.001414237894547834,
          0.001249877041858095,
          0.001177714447211537,
          0.001144888053479367,
          0.001138369666796297,
          0.00114891829551071,
          0.001168558022671859,
          0.001191463101474382,
          0.001214539260674578,
          0.001237266476472142,
          0.001260970215923275,
          0.001287930399396269,
          0.001320675977978352,
          0.001412751435196341,
          0.001661714946435558,
          0.001546065251130803,
          0.000503226153933633,
          0.0004566335374790236,
          0.0004488069090542619,
          0.0004466890807119608,
          0.001606291988075232,
          0.001420625297146471,
          0.001339619537189477,
          0.001304090821507709,
          0.00129974870406951,
          0.001315417966066549,
          0.001340917415098004,
          0.00136865627250638,
          0.001394700419297716,
          0.00141870531764557,
          0.001442906179351857,
          0.001470814758381719,
          0.001506206911867755,
          0.00161314498761064,
          0.001930451457091582,
          0.001685092790934526,
          0.000503802593208074,
          0.0004563483498347113,
          0.0004487376705919357,
          0.000446678746618386,
          0.001865979008043636,
          0.001646907324629308,
          0.00155095433994562,
          0.001510016106521642,
          0.001507758398807942,
          0.00152993573275128,
          0.001562964001376551,
          0.001596547053840725,
          0.001625487460319541,
          0.001649759522584213,
          0.001673025819189305,
          0.001700656910188685,
          0.001738247503151534,
          0.001863448880474457,
          0.002277239836786276,
          0.001844675599392514,
          0.0005046746479459295,
          0.0004560744656176765,
          0.0004486713211942935,
          0.0004466687009500996,
          0.002224625023742497,
          0.001953088155485528,
          0.00183210813711981,
          0.001781099128834506,
          0.001780468824249009,
          0.001811056908877376,
          0.001853946422112068,
          0.00189462025930555,
          0.001925961766382834,
          0.001948555043672459,
          0.001968373774081704,
          0.001993656585917432,
          0.002032692114278293,
          0.002181580679029861,
          0.00273902838541858,
          0.002029127692930341,
          0.0005058394409650882,
          0.0004558113924889385,
          0.0004486077299673548,
          0.0004466589327284368,
          0.002736890121633622,
          0.002380414452630952,
          0.00221652052862345,
          0.002146901020053148,
          0.002146543673776459,
          0.00218815581124996,
          0.002244210178432005,
          0.00229340966632469,
          0.002325667540215449,
          0.002342783175880814,
          0.002354610455347193,
          0.002373928936599631,
          0.002413086378480962,
          0.002594550370407444,
          0.003378981016436516,
          0.002243144433718981,
          0.0005072930429851521,
          0.0004555586758770885,
          0.000448546772287113,
          0.0004466494313979602,
          0.004760091381008739,
          0.003978857550493085,
          0.003583623164158606,
          0.00340627327459628,
          0.003389963526924929,
          0.003465504949351874,
          0.003564372664734388,
          0.003633622954661244,
          0.00365066104825918,
          0.003625466248182812,
          0.003587384595596235,
          0.003569199559879,
          0.003599271256761548,
          0.003903978252920954,
          0.005793441505589389,
          0.002780677578652405,
          0.0005110452597211003,
          0.0004550826422372064,
          0.0004484322880380628,
          0.0004466311892216119,
          0.06984640535305014,
          0.02675959570261948,
          0.01591017469157348,
          0.01247999065813364,
          0.01159484555569534,
          0.01168441124020024,
          0.01192047715033552,
          0.01177479370375988,
          0.01114210778820325,
          0.01027947142079885,
          0.009498107697786258,
          0.008991270109225062,
          0.008862161701788386,
          0.01027105580487254,
          0.05409449335002942,
          0.00402638684180317,
          0.0005191922708224139,
          0.0004544008547224624,
          0.0004482690239577984,
          0.0004466041465055619,
          0.02364902161453583,
          0.03737948355768655,
          0.02685486575820964,
          0.02243249348570389,
          0.02025774864854057,
          0.01789381590041772,
          0.01523342477147771,
          0.0128838808246526,
          0.01113508113626559,
          0.00996802370226785,
          0.009282588596429149,
          0.00900741742952029,
          0.009135931698596483,
          0.0111420257475718,
          0.08390230383597586,
          0.004327050930364419,
          0.0006144357502307231,
          0.0004514034321269645,
          0.0004475577300290804,
          0.0004464625818254102,
          0.0008138924349379862,
          0.0007589225346054201,
          0.0007380994770143422,
          0.0007470003414884532,
          0.0007675294477017155,
          0.0007868947828148507,
          0.0007987655597140514,
          0.0008019421066019012,
          0.0007982026745964705,
          0.0007903988312256324,
          0.0007813294865730051,
          0.0007732887102681927,
          0.0007679823840754081,
          0.000769843342153303,
          0.0008134508223489721,
          0.0008061758721986923,
          0.0005730342415873482,
          0.000448716808882749,
          0.0004469689048586453,
          0.0004462576703250429,
          0.000533405812081094,
          0.0005355186323136228,
          0.0005294513633497329,
          0.0005277725808589914,
          0.0005302716831298232,
          0.0005348208410550135,
          0.0005396075370849272,
          0.0005434273208458923,
          0.0005456832892541947,
          0.000546336069950209,
          0.0005457846566804943,
          0.0005446832479792931,
          0.0005437470711637532,
          0.0005446916800813768,
          0.000557927767383043,
          0.000544976869668166,
          0.0004665565155603421,
          0.0004474465741161587,
          0.0004466088430067265,
          0.0004460346167452237,
          0.0004878790932793795,
          0.0005030474345354394,
          0.0005032641057892546,
          0.0005028113518616458,
          0.0005043358953827215,
          0.0005076166845230542,
          0.0005117919035959021,
          0.0005158982296202192,
          0.0005191422389578223,
          0.0005210921735086071,
          0.0005217375634488218,
          0.000521406963058903,
          0.000520605296936868,
          0.0005195605521182845,
          0.0005237953485864204,
          0.0005067393223659133,
          0.0004513174831342213,
          0.000446873279006246,
          0.0004462866382572891,
          0.0004458181191826298,
          0.000475862367807061,
          0.000495010503423758,
          0.0004970789722620974,
          0.0004969347675218506,
          0.0004980476489311342,
          0.0005007387655248552,
          0.0005044299050538125,
          0.0005082610341901192,
          0.0005114309191909523,
          0.0005134407719138133,
          0.0005141910260993593,
          0.0005139240066905756,
          0.0005130752623512248,
          0.000511436810676921,
          0.0005132456573184053,
          0.0004954509801682511,
          0.0004487793414322382,
          0.0004465377569719887,
          0.0004460553140903455,
          0.0004456639014686505
        ]
      ],
      "5": [
        [
          0,
          0.000006224666606119724,
          0.00002226924371901143,
          0.00004614065862230711,
          0.00007709204392928218,
          0.0001148485195577295,
          0.0001592081709609986,
          0.0002098807503453002,
          0.0002664349337151517,
          0.0003282843001003776,
          0.0003946952973284853,
          0.0004648207966364467,
          0.0005377613875264722,
          0.0006887203805239554,
          0.0009330298428265596,
          0.00281243389492857,
          0.003562389170451594,
          0.004217007850936467,
          0.00469231071664592,
          0.004902051830504238,
          0,
          0.00000664688053750631,
          0.0000235495330223824,
          0.00004858106017702231,
          0.00008104106800850574,
          0.0001207063693173731,
          0.0001673968547877778,
          0.0002208350067349745,
          0.0002806394655680426,
          0.0003463541883230796,
          0.0004174748892204766,
          0.0004934683599855387,
          0.0005737916752109781,
          0.0007453593931147816,
          0.00104094053414634,
          0.003199754026740815,
          0.003562238872388081,
          0.004222435994962181,
          0.004695801366431786,
          0.004903576836104238,
          0,
          0.000006998606284636955,
          0.00002475879081997004,
          0.00005108876747301348,
          0.00008532916056532305,
          0.0001273161869721053,
          0.000176910890976015,
          0.0002338608477264141,
          0.0002978253288606993,
          0.0003684432351041363,
          0.0004453846002785898,
          0.0005283712530509594,
          0.000617174642771321,
          0.0008114910280420254,
          0.0011631123782487,
          0.003580284391755869,
          0.003564057829567723,
          0.004227909373172531,
          0.004699268165439693,
          0.0049050743129686,
          0,
          0.000007365224632807957,
          0.00002613450989000762,
          0.00005407412859007188,
          0.00009055529726760859,
          0.0001354715048117904,
          0.0001887234179343374,
          0.0002500713337228987,
          0.0003191878555862665,
          0.0003957687751970215,
          0.0004796191372954333,
          0.0005706868708731719,
          0.0006690510170905585,
          0.0008883983870420692,
          0.001301760221768813,
          0.003955183602058431,
          0.003567839655429418,
          0.004233419742721087,
          0.004702710124800495,
          0.004906544751139903,
          0,
          0.000007806873915104876,
          0.00002784018083343724,
          0.00005782211997667598,
          0.00009714921223387327,
          0.0001457713066863048,
          0.0002036179067857751,
          0.0002704332322447035,
          0.000345860146053831,
          0.0004296061018257406,
          0.0005215774950981844,
          0.0006219369657880824,
          0.0007310891105850796,
          0.0009782183781884908,
          0.001460668991603241,
          0.004331235783475679,
          0.00357358949533346,
          0.004238959750019074,
          0.004706126367445982,
          0.004907988632226262,
          0,
          0.000008369486137749367,
          0.00003000839395507882,
          0.00006257721452015246,
          0.0001055007037372753,
          0.0001587904945600991,
          0.0002223898169730829,
          0.000295983414372339,
          0.0003791235459290344,
          0.0004714725057309725,
          0.0005730054782054659,
          0.0006841033107348222,
          0.0008055397552445625,
          0.001083972994487201,
          0.001645466494327029,
          0.004719080536536636,
          0.003581320541370506,
          0.004244522924746701,
          0.004709516113811677,
          0.004909406429578047,
          0,
          0.000009096064343168006,
          0.00003277420819972257,
          0.00006860313281985453,
          0.0001160487063651348,
          0.0001751994222288906,
          0.0002459941154775804,
          0.0003279971553609314,
          0.0004205855759567612,
          0.0005233025923759012,
          0.0006361589149296696,
          0.0007597752790853615,
          0.0008953723156812277,
          0.001209726152353401,
          0.001864112098832844,
          0.005131574324311831,
          0.003591050434252204,
          0.00425010362278451,
          0.004712878669884921,
          0.004910798608458469,
          0,
          0.00001003625014593101,
          0.00003630214502097038,
          0.00007623102020130165,
          0.0001293553105574317,
          0.0001958687978349411,
          0.0002756839464921564,
          0.0003681588068533625,
          0.0004723757824733951,
          0.0005876599420337147,
          0.0007140233767220546,
          0.0008523751966881378,
          0.001004510802332026,
          0.001360894144573181,
          0.002127760219338235,
          0.005582746386002277,
          0.003602797941962218,
          0.004255696941542695,
          0.004716213417223543,
          0.004912165626205998,
          0,
          0.00001125589982001264,
          0.0000408142234716433,
          0.00008591109180572307,
          0.0001461883970894887,
          0.0002219926327621074,
          0.0003131814387104171,
          0.0004187818448078476,
          0.0005374088304169214,
          0.0006680328271898524,
          0.0008106339607034063,
          0.0009665008674843476,
          0.001138208349650864,
          0.001544767973021164,
          0.002452264533828585,
          0.006087378134004848,
          0.003616580099059568,
          0.00426129862365919,
          0.004719519804616054,
          0.004913507932389078,
          0,
          0.00001284959821985623,
          0.00004662783796565686,
          0.00009828370734611576,
          0.0001676376940493414,
          0.0002552649059947323,
          0.0003609282965137379,
          0.0004831367339338891,
          0.0006197804186781578,
          0.000769282236844678,
          0.0009315631198844712,
          0.001108453162998179,
          0.001303631757666712,
          0.001771357876490859,
          0.002860817801677682,
          0.006661035205628739,
          0.003632409865086218,
          0.004266904959530203,
          0.004722797341100755,
          0.004914825968954195,
          0,
          0.0000149607023484885,
          0.00005421643004418493,
          0.0001142927453321972,
          0.0001953002232685234,
          0.0002981635459580119,
          0.0004224907606488499,
          0.0005659812775057283,
          0.0007254050301910472,
          0.0008983581744505264,
          0.001084694827099486,
          0.001287070022862327,
          0.001510787496848708,
          0.002054767210337528,
          0.003388735547477136,
          0.007320352200345187,
          0.003650294288191781,
          0.00427251269516078,
          0.004726045590104262,
          0.004916120170366919,
          0,
          0.00001781778216253945,
          0.00006431723321383449,
          0.0001353832388871174,
          0.0002316010210837475,
          0.0003544410101856468,
          0.0005032587557728453,
          0.0006744718928769013,
          0.0008631004887514892,
          0.001065500733386761,
          0.001281504482013829,
          0.001515091626924903,
          0.001774033840894893,
          0.002415493463569599,
          0.004092611113490126,
          0.008083405561837247,
          0.003670233122287912,
          0.004278118949010934,
          0.004729264164498727,
          0.004917390963746863,
          0,
          0.00002180770307228947,
          0.00007813920833333601,
          0.0001638722023995917,
          0.000280386923371698,
          0.0004300287792263184,
          0.0006117311359382556,
          0.0008198260456541291,
          0.001046538548221346,
          0.001286360152629592,
          0.001539276188538084,
          0.00181149319056022,
          0.002114653119119012,
          0.002884454743338381,
          0.005069236571446237,
          0.008970043053886184,
          0.003692217830147689,
          0.004283721139576169,
          0.004732452722408207,
          0.004918638768996713,
          0,
          0.00003675345256500722,
          0.0001273776197292707,
          0.0002621425132911507,
          0.0004464459946565245,
          0.0006866459649031154,
          0.00097953157533371,
          0.001309511846036847,
          0.001656150657826313,
          0.002006810310084305,
          0.002364169724589285,
          0.002745581340494691,
          0.003179556960564419,
          0.004374992679563272,
          0.008760604401869241,
          0.01120293067939779,
          0.003742245426602788,
          0.004294904148375649,
          0.004738738626522888,
          0.004921067059366849,
          0,
          0.0002503377333093643,
          0.0005727159888009375,
          0.0009726405453057497,
          0.001546342186466616,
          0.002344372002620412,
          0.003317179324067282,
          0.004296843138290457,
          0.005118102364715085,
          0.005761203251715919,
          0.006337594419083737,
          0.007002576482930905,
          0.007925957367057685,
          0.01165248267069802,
          0.08280216508314048,
          0.01640914310404932,
          0.003837659024639286,
          0.004312569724844702,
          0.004748466703825017,
          0.004924745402309124,
          0,
          0.0003774321376137764,
          0.00104320253653494,
          0.001886337608282679,
          0.002914459608268035,
          0.003872320753014626,
          0.004571344334833454,
          0.005069163825849102,
          0.005513796585647009,
          0.006021288781850752,
          0.006674467091360717,
          0.00755821625623151,
          0.008801750985069962,
          0.01361179098915526,
          0.13821673951667,
          0.01889917371758344,
          0.004804099489699384,
          0.004429128797339523,
          0.00480774234427946,
          0.004945301434582506,
          0,
          0.00000876377875061304,
          0.00003278059942666248,
          0.00007179367453941634,
          0.0001261687390399388,
          0.0001945093080261353,
          0.000273706897144313,
          0.0003601774112955536,
          0.0004510423118499386,
          0.0005446725273817261,
          0.0006406954308936288,
          0.0007397599768394485,
          0.0008432511075240661,
          0.001071170636528669,
          0.001524628300096245,
          0.003974022501685753,
          0.004929760908449272,
          0.004648929845913337,
          0.004904717294179742,
          0.004972864965843006,
          0,
          0.000006991208001349004,
          0.00002657469948612326,
          0.00005730688978443435,
          0.00009844685484666862,
          0.0001492548784138181,
          0.0002086836609561456,
          0.0002753621548666447,
          0.0003477580224730268,
          0.0004244458689347546,
          0.0005043716358701557,
          0.0005870047182874223,
          0.0006723344198259588,
          0.0008528096769520224,
          0.001175175049686951,
          0.002988923562306942,
          0.004336203056210693,
          0.004821748307886784,
          0.004966778711786487,
          0.004985406980589254,
          0,
          0.000007095928945422627,
          0.00002728548858669484,
          0.00005895580271234864,
          0.0001010764428258618,
          0.0001528780741294806,
          0.0002135269455652247,
          0.0002819244399369316,
          0.0003566836693753229,
          0.0004363040298672385,
          0.0005194491457971863,
          0.0006051776655128824,
          0.0006930267056324472,
          0.0008751298094783585,
          0.001185490132468068,
          0.0029581914406719,
          0.004356541363743226,
          0.004889545581511645,
          0.004983558704302694,
          0.00498633132934779,
          0,
          0.000007288969223082348,
          0.00002812634814109375,
          0.00006079551607821273,
          0.0001041232967771847,
          0.0001572756689933895,
          0.0002194284991130239,
          0.0002895197911284878,
          0.0003661797892096408,
          0.0004478796652993048,
          0.0005332066984279131,
          0.0006211079979081669,
          0.0007109921013653352,
          0.0008962428736667778,
          0.001207416007081832,
          0.002984988967625272,
          0.004397697879099304,
          0.00490638540836298,
          0.0049849750072134,
          0.004985025753975381
        ]
      ],
      "6": [
        [
          0,
          0.000001317446293673713,
          0.00000801601171953492,
          0.0000212011265523375,
          0.00004022386039110628,
          0.00006384156250133535,
          0.00009058504614425381,
          0.0001189281158061474,
          0.0001474061038165528,
          0.0001747020648516539,
          0.0001997070351217638,
          0.0002215617224668554,
          0.0002396821534670991,
          0.000263778126189605,
          0.0002717106655183901,
          0.00008625122747097651,
          8.787175031656514e-7,
          3.40184126559738e-8,
          8.376413730025789e-9,
          3.951217023777963e-9,
          0,
          0.000004192371824611701,
          0.00001685340874142458,
          0.00003699983087003882,
          0.0000630955711855509,
          0.00009346419576472256,
          0.0001263694493362437,
          0.0001601136183701038,
          0.0001931584989695903,
          0.0002242161314764313,
          0.0002522909053689435,
          0.0002766827618647993,
          0.0002969678909370132,
          0.0003247152723672307,
          0.0003368028032421297,
          0.0001024193085010069,
          8.91305867054029e-7,
          3.469584447037584e-8,
          8.392638466360737e-9,
          3.949963407180139e-9,
          0,
          0.000007299933879081829,
          0.0000263836726975295,
          0.00005409613046165554,
          0.000087993488074621,
          0.0001259440282890614,
          0.0001659149915585718,
          0.0002060005654743446,
          0.0002445502061907582,
          0.0002802693624437461,
          0.0003122476648072575,
          0.0003399268986210596,
          0.0003630391504943456,
          0.0003955475099175167,
          0.0004133213225649965,
          0.0001193007425298987,
          9.033121639249226e-7,
          3.529594403365875e-8,
          8.40493015199144e-9,
          3.94852553723318e-9,
          0,
          0.00001067072847910733,
          0.00003684996744384631,
          0.00007307439744328061,
          0.0001158971369607819,
          0.0001626604787650845,
          0.0002109650205726796,
          0.0002586241128614887,
          0.0003038114016073534,
          0.0003451841080458038,
          0.0003819024044345743,
          0.0004135596342011579,
          0.0004400714069406553,
          0.0004782870051208808,
          0.0005033021517510347,
          0.0001368804137741271,
          9.148227097529245e-7,
          3.582453447496956e-8,
          8.413564785941488e-9,
          3.946911622994348e-9,
          0,
          0.00001442803218856588,
          0.00004869092621485053,
          0.00009478508945702921,
          0.0001481075633403876,
          0.0002053660080757058,
          0.0002636860722416735,
          0.0003204898166128663,
          0.0003736852810714982,
          0.0004218337126279854,
          0.0004641657095960714,
          0.0005004643602918354,
          0.0005308895372549323,
          0.0005756627114196263,
          0.0006096701837758916,
          0.0001553529540968941,
          9.259189477364938e-7,
          3.628701272911352e-8,
          8.418800029316095e-9,
          3.9451295097271e-9,
          0,
          0.00001875745720438674,
          0.0000624942233000442,
          0.0001203117871053438,
          0.000186249055888688,
          0.0002562365131890114,
          0.0003267725290380973,
          0.0003947282451190568,
          0.000457619844644412,
          0.0005138548691746947,
          0.0005627517975459606,
          0.0006043574273550384,
          0.000639178370656059,
          0.0006913421858061435,
          0.0007365893717735011,
          0.0001750914138011064,
          9.366773564852112e-7,
          3.6688382977161e-8,
          8.420876442528318e-9,
          3.943186698546487e-9,
          0,
          0.00002390544133289174,
          0.0000790179884003147,
          0.000151034160243677,
          0.0002323848605967954,
          0.000318046053402395,
          0.0004036791160303762,
          0.0004853745434229063,
          0.00056007665230314,
          0.0006259663712016715,
          0.0006824927593001099,
          0.0007300914104490756,
          0.0007697768536087144,
          0.000830239019862494,
          0.0008899535267813078,
          0.0001966060539040212,
          9.47169182926645e-7,
          3.703328683389747e-8,
          8.420018637609523e-9,
          3.941090364850231e-9,
          0,
          0.00003019981780328791,
          0.00009926227349551146,
          0.0001887639270385826,
          0.000289226913972251,
          0.0003944564872200929,
          0.0004989874175892396,
          0.0005977957913927386,
          0.0006869932814932586,
          0.0007644401299125778,
          0.0008297994275953113,
          0.0008840990190720488,
          0.0009291096718538237,
          0.0009989684795844462,
          0.001078140478678891,
          0.0002205136654687222,
          9.57460129121409e-7,
          3.73260307191773e-8,
          8.41643635158287e-9,
          3.938847375616544e-9,
          0,
          0.00003809232980368644,
          0.000124595384636777,
          0.0002359677603065254,
          0.000360466886350681,
          0.0004904664454225253,
          0.0006189690530164608,
          0.0007393437484618699,
          0.000846485448068615,
          0.0009378119791489608,
          0.001013353718963279,
          0.001075059109068945,
          0.001125836715401499,
          0.001206545454326572,
          0.001313243523553048,
          0.0002475243179135198,
          9.6761006932869e-7,
          3.757061078519544e-8,
          8.410325446411344e-9,
          3.936464305638279e-9,
          0,
          0.00004823294267554878,
          0.000156964247246239,
          0.0002961275866846836,
          0.0004513036545782,
          0.0006131232827123257,
          0.0007724772605768801,
          0.0009203851816286101,
          0.001049948727971913,
          0.001157988171499199,
          0.001245178253843989,
          0.001314921042024714,
          0.001371852673646013,
          0.001465480415424233,
          0.001613178987230214,
          0.0002784439096963835,
          9.776728372337667e-7,
          3.777073571146379e-8,
          8.4018688406094e-9,
          3.933947452764763e-9,
          0,
          0.00006160125054875754,
          0.0001992550047794443,
          0.0003743447132744561,
          0.0005693186085507193,
          0.0007727011596720426,
          0.0009724203706340467,
          0.001155997764454608,
          0.001313856984745596,
          0.001442031384751809,
          0.001542343611094551,
          0.001620527089657736,
          0.001683867799741461,
          0.001793549832219851,
          0.002005475571623438,
          0.0003141876918908391,
          9.87696099174857e-7,
          3.792984762638954e-8,
          8.391237377241446e-9,
          3.931302852213514e-9,
          0,
          0.00007975220056283724,
          0.0002559455456457924,
          0.0004784070852747328,
          0.0007260044004082101,
          0.000984751580197177,
          0.001238321121378513,
          0.001468898840954304,
          0.00166283411861817,
          0.001815166735632595,
          0.001929799748837894,
          0.002016274552144121,
          0.00208599334294368,
          0.002216760905428643,
          0.00253451486850546,
          0.0003557994526902946,
          9.977213141906947e-7,
          3.805114136960987e-8,
          8.378590632693889e-9,
          3.928536290012916e-9,
          0,
          0.0001053123146874126,
          0.0003343706132203014,
          0.0006207981672958501,
          0.0009396018865635844,
          0.001273891171166837,
          0.001601029511695843,
          0.001894797385977779,
          0.002135188423690826,
          0.002316097884589407,
          0.002445291078968919,
          0.002538674360498389,
          0.002614148589002488,
          0.002774546899901637,
          0.003276497463576516,
          0.000404470974970807,
          0.000001007783773143743,
          3.813758227234988e-8,
          8.364077670292911e-9,
          3.925653315632326e-9,
          0,
          0.000202878302184221,
          0.0006197608376422709,
          0.001123629852642085,
          0.00168504618842208,
          0.002281247859539419,
          0.002863707592504065,
          0.0033681830413693,
          0.003747111034001531,
          0.003993694579853141,
          0.004138141061481795,
          0.004226964854911899,
          0.004305860033571212,
          0.004586090356466586,
          0.006125680378136375,
          0.0005285653112541292,
          0.000001028131437387111,
          3.821671680393319e-8,
          8.330000945661615e-9,
          3.919559215908858e-9,
          0,
          0.001646376732652744,
          0.003300212081416322,
          0.004909927992658331,
          0.006837464998000306,
          0.00907932391494376,
          0.01125192092636553,
          0.0127659261625453,
          0.01331959667473529,
          0.01313491840534591,
          0.01266021442519661,
          0.01225924927510462,
          0.01216325532912545,
          0.01375205805908338,
          0.0645832056524047,
          0.0008260550821558407,
          0.000001061348886120558,
          3.812561414939715e-8,
          8.264105174351e-9,
          3.909065939807077e-9,
          0,
          0.004840239640836472,
          0.01154281313345222,
          0.01801626870516365,
          0.02403808644337289,
          0.02759371664874057,
          0.02815703433681541,
          0.02700205716685874,
          0.02541256814606372,
          0.02402428681762997,
          0.02306603420396876,
          0.02263648696231496,
          0.02285789406651104,
          0.02662519698454813,
          0.173238125165828,
          0.001286775348210962,
          0.000001294537663093206,
          3.384509002431029e-8,
          7.601160199984258e-9,
          3.817337919867117e-9,
          0,
          0.0002064964584091445,
          0.0006613585697600949,
          0.001240860541474298,
          0.00186907596349859,
          0.00247103894967885,
          0.002983448242786877,
          0.003370360160386515,
          0.003625281059711276,
          0.003762408099933797,
          0.003805691421884484,
          0.003780713700534333,
          0.003710175286030251,
          0.003499306880219544,
          0.003119880937944317,
          0.0003749961064096513,
          0.000001075331268913423,
          2.102249122549617e-8,
          5.852911742756684e-9,
          3.54460148221046e-9,
          0,
          0.0002336720369740036,
          0.0007582338733909133,
          0.001396402826209666,
          0.002049589403578616,
          0.002656134969115498,
          0.003175890225167778,
          0.003585411540539835,
          0.003875925516011197,
          0.004051290493860308,
          0.004124842822089608,
          0.004115290328126331,
          0.004042653005768609,
          0.003777919299240712,
          0.003219018939381095,
          0.0003367454856613895,
          6.900763751485029e-7,
          1.11325612304334e-8,
          4.201007389978426e-9,
          3.223690080550902e-9,
          0,
          0.0002784585125064957,
          0.0009127191787428632,
          0.001681686932966755,
          0.002459482581162434,
          0.003174529980424555,
          0.003785260567817169,
          0.004268314248117408,
          0.004613839444588864,
          0.004823946312864778,
          0.004911024359377098,
          0.004894553129028977,
          0.00479700357799451,
          0.004442762891018273,
          0.003692573777955508,
          0.0003517593050389003,
          5.276249271062195e-7,
          7.2516616192145e-9,
          3.46732704733789e-9,
          3.060974638131615e-9,
          0,
          0.0003028764635528128,
          0.00099551554356849,
          0.001833492762225658,
          0.002676512122599129,
          0.003446992173016506,
          0.004101816206854517,
          0.004617596761521855,
          0.004984712994160634,
          0.005205614066348245,
          0.005293357758062439,
          0.005268554187205371,
          0.005155193233062556,
          0.00475371786093942,
          0.003911455915208711,
          0.0003528109784692066,
          4.399493994359064e-7,
          6.049009294273038e-9,
          3.24892123929642e-9,
          3.011188011601289e-9
        ]
      ],
      "7": [
        [
          0,
          5.876416628588114e-11,
          1.521121575472733e-9,
          9.621520668650751e-9,
          3.447227363497759e-8,
          9.075225742905978e-8,
          1.967166125249557e-7,
          3.726900218866909e-7,
          6.392362578271685e-7,
          0.000001015215511294485,
          0.000001515950325241059,
          0.000002151751641660068,
          0.000002927059529283761,
          0.00000488496343511973,
          0.00000893921950069327,
          0.0000384103313256608,
          0.000004846259462508613,
          1.209292422851874e-7,
          1.029757968178254e-8,
          4.251347065259843e-9,
          0,
          2.819380661084145e-7,
          0.00000135976898702503,
          0.000003393962555091557,
          0.000006425622845342534,
          0.00001043551352151212,
          0.00001535461562854888,
          0.00002107159653561261,
          0.00002744527039087184,
          0.00003431825129553937,
          0.00004152844972156875,
          0.00004891774950108164,
          0.0000563386317432267,
          0.0000707688152358278,
          0.00009107021432413601,
          0.0001089511027096568,
          0.000005910399385071444,
          1.26138092441277e-7,
          1.028561381536757e-8,
          4.229624032090974e-9,
          0,
          8.501400914443982e-7,
          0.000003644628394890524,
          0.000008534225064428687,
          0.00001552372691329372,
          0.00002452681890424001,
          0.0000353614114739619,
          0.00004776034999315748,
          0.00006140367497832018,
          0.00007595565596350481,
          0.00009109330699320537,
          0.0001065225093775629,
          0.0001219842154364723,
          0.0001521448104066054,
          0.0001952469786888662,
          0.0001930901245877332,
          0.000006916001092491236,
          1.308256836940182e-7,
          1.026428520559444e-8,
          4.208242600698741e-9,
          0,
          0.000001706993494294698,
          0.000006890194675099902,
          0.0000155450029444752,
          0.00002757851122731705,
          0.00004280483285027727,
          0.00006089847142571486,
          0.00008140151585908711,
          0.0001037823472105508,
          0.0001275069319353167,
          0.0001520917521144043,
          0.0001771279678188608,
          0.0002022817950011528,
          0.0002518994515307121,
          0.0003253209370091812,
          0.0002897309795496917,
          0.000007866533701246919,
          1.350214324618499e-7,
          1.023446203005406e-8,
          4.187215646905303e-9,
          0,
          0.000002876455024542185,
          0.00001121271333737005,
          0.00002470874882857091,
          0.00004311021577895809,
          0.00006609349813158197,
          0.00009314552541912844,
          0.0001235598822683351,
          0.000156533601273771,
          0.000191291003927013,
          0.0002271742029495569,
          0.0002636781742055049,
          0.0003004393535608321,
          0.0003737556728320445,
          0.0004862738243518386,
          0.0003983718183912241,
          0.000008765374180757534,
          1.387539126911196e-7,
          1.019695164071439e-8,
          4.166554199123756e-9,
          0,
          0.000004412542318048701,
          0.00001682565453525163,
          0.00003649404188979506,
          0.0000629327486581518,
          0.00009563462194719528,
          0.0001338339966242516,
          0.0001764833191058667,
          0.0002224092022652863,
          0.0002705200369981113,
          0.0003199559879098184,
          0.0003701395099387607,
          0.0004207428058561766,
          0.0005226756458054644,
          0.0006849449323472162,
          0.0005194274405578111,
          0.000009615800751044726,
          1.420507895626783e-7,
          1.015250431861565e-8,
          4.146267584293561e-9,
          0,
          0.000006405591689333388,
          0.00002405845299686141,
          0.00005159165884308388,
          0.000088214597079641,
          0.0001331832474275004,
          0.000185385374224402,
          0.0002432882656163668,
          0.0003051915621880393,
          0.0003695713683378635,
          0.0004353251145658825,
          0.0005018428098420391,
          0.0005689365172830258,
          0.0007053582291000098,
          0.0009309865659658902,
          0.0006543244791246339,
          0.00001042098208571231,
          1.449387686823731e-7,
          1.010181682544653e-8,
          4.126363563791333e-9,
          0,
          0.000008992721355008681,
          0.00003339167344048342,
          0.00007098460720661975,
          0.000120595903660925,
          0.0001811855501091034,
          0.0002511600975682151,
          0.000328280778687728,
          0.0004100781186412885,
          0.0004944209663838524,
          0.0005799123629359577,
          0.0006659853411891992,
          0.0007527631375039547,
          0.0009309211448801108,
          0.001238239619293948,
          0.000805474157408879,
          0.00001118396413507842,
          1.474435588223066e-7,
          1.004553576035841e-8,
          4.106848459970314e-9,
          0,
          0.00001237705532965213,
          0.00004551972133790657,
          0.00009606988384724078,
          0.0001623877193172394,
          0.0002430763752865964,
          0.0003358675454369067,
          0.0004374773035699454,
          0.0005442941402042002,
          0.0006533213017679094,
          0.0007628119825452359,
          0.00087238648028965,
          0.0009827649194446295,
          0.001211906388334094,
          0.001626889909027237,
          0.0009762178222299616,
          0.00001190765629824548,
          1.495898465595022e-7,
          9.984260730282828e-9,
          4.087727273942089e-9,
          0,
          0.00001686217220636615,
          0.0000614593614781433,
          0.0001288639952572218,
          0.0002169031413520279,
          0.0003237692004315376,
          0.0004462365057121248,
          0.0005794493315311099,
          0.0007180756833986412,
          0.0008578741638010404,
          0.0009967067777985352,
          0.001134654167833304,
          0.001273512712052197,
          0.001565835060842088,
          0.002127089186726753,
          0.001170799068281768,
          0.0000125948183337462,
          1.514012813481805e-7,
          9.918547341912043e-9,
          4.069003795177581e-9,
          0,
          0.00002291451395264421,
          0.00008274011987265558,
          0.0001723552514129116,
          0.0002890177466770447,
          0.0004304806009717733,
          0.0005921388404967456,
          0.0007667299256495999,
          0.0009462895044390002,
          0.001124775322513131,
          0.001299673401201626,
          0.001472037534901884,
          0.00164554971396179,
          0.002017707261961322,
          0.002785420533752441,
          0.001394378953820768,
          0.00001324804898910009,
          1.529004697001787e-7,
          9.848910023391705e-9,
          4.05068070346164e-9,
          0,
          0.00003128154870313533,
          0.0001117526175125734,
          0.0002311322472293375,
          0.0003861566453660684,
          0.0005741752861658686,
          0.0007885523703547871,
          0.001018254281761606,
          0.001251210925490779,
          0.001478760658002959,
          0.001698184133630122,
          0.001912472215077025,
          0.002128573426941808,
          0.002604184810594747,
          0.003677228435703708,
          0.001653086754105417,
          0.00001386977694512915,
          1.541089772587988e-7,
          9.775824683629568e-9,
          4.032759663708867e-9,
          0,
          0.00004323164229496735,
          0.0001524269778030481,
          0.0003125715441194362,
          0.0005201322945111794,
          0.0007722426302346048,
          0.001059183421023198,
          0.001363827817786964,
          0.001667536712891434,
          0.001957823669581535,
          0.00223232400517354,
          0.002497800324979472,
          0.002766863542921959,
          0.003380922323979714,
          0.004932097520205352,
          0.001954083293379407,
          0.0000144622543535029,
          1.550473376489917e-7,
          9.699731216955218e-9,
          4.015241414106726e-9,
          0,
          0.00008960610580704781,
          0.0003027704597397669,
          0.0006044428723140258,
          0.0009942539597343465,
          0.001471388493661677,
          0.002012959524030922,
          0.002573191318934917,
          0.003103662254548209,
          0.003578327045065343,
          0.004002606472179101,
          0.00440525428918829,
          0.004826547286844041,
          0.005917876370183575,
          0.009767472035414105,
          0.002716893867380478,
          0.00001556756302311401,
          1.56190683750066e-7,
          9.540113412975902e-9,
          3.981412090135901e-9,
          0,
          0.0007877379914047178,
          0.001738467958542946,
          0.002837551567666871,
          0.004321617649497702,
          0.006258410534305494,
          0.008437000384187172,
          0.01038849125231056,
          0.01173814060403819,
          0.01251072003065553,
          0.01300889993772105,
          0.01356615762427348,
          0.01447202261204017,
          0.01882985149500463,
          0.1092830814484478,
          0.004535265993556398,
          0.00001713335831284795,
          1.562933553810647e-7,
          9.272125775634709e-9,
          3.930973061531277e-9,
          0,
          0.002428535392369153,
          0.00629583656913079,
          0.01066600610473752,
          0.01542389432723616,
          0.01916244840292661,
          0.02113432153971305,
          0.02187734590065455,
          0.02219719015610152,
          0.02259562518690377,
          0.02333241038599788,
          0.02459863372911718,
          0.02665437882779297,
          0.03563491147233493,
          0.286127360094673,
          0.007114493443196927,
          0.00002341087711038154,
          1.287305719847333e-7,
          7.413185932826943e-9,
          3.679040164208901e-9,
          0,
          0.00005742574766814302,
          0.0001986714840792939,
          0.0004023132878749347,
          0.0006535138389610729,
          0.0009309838655602766,
          0.001210231156175802,
          0.001470854536209552,
          0.001700741937683887,
          0.001895958125062086,
          0.002058391546358034,
          0.002193146568642386,
          0.002306522630056801,
          0.002492879382571385,
          0.002742365024077623,
          0.001164456058110422,
          0.00001536755648285369,
          6.161718202380804e-8,
          5.022236855969612e-9,
          3.492846955140327e-9,
          0,
          0.0000433695294349453,
          0.0001516869888556962,
          0.0003009374779099224,
          0.0004755615561787576,
          0.0006631606222609341,
          0.0008527417520140992,
          0.001034735672859166,
          0.001201597833859543,
          0.001348420152186413,
          0.001473133083564777,
          0.001576129958820473,
          0.001659467471872621,
          0.001778424079736883,
          0.00187462977886466,
          0.0007346579789788257,
          0.000009936230905746676,
          3.712461946221551e-8,
          4.387295491709253e-9,
          3.508616638561277e-9,
          0,
          0.0000499828023014584,
          0.0001764069642859684,
          0.0003498279387141223,
          0.0005504215648730187,
          0.0007639837841626403,
          0.0009791814874336318,
          0.001186301610526335,
          0.001377146005728687,
          0.00154562795355497,
          0.001688357718968006,
          0.001804674186805157,
          0.001896056240533303,
          0.002015231970401122,
          0.002076225224733901,
          0.0007702369486328359,
          0.000009488812705301624,
          3.027856572019985e-8,
          4.21440448727465e-9,
          3.500368959731944e-9,
          0,
          0.00005451805158606033,
          0.000192799499482025,
          0.000381916756646024,
          0.0005994286355385694,
          0.0008297224749640765,
          0.001060808336253495,
          0.001282587714128204,
          0.001486489916647391,
          0.001666030970175102,
          0.001817474372215511,
          0.001939943740157891,
          0.002034866587215287,
          0.002153776745884226,
          0.002198629644123895,
          0.0007893850858038095,
          0.000009066027301999362,
          2.638831519945749e-8,
          4.096372602830187e-9,
          3.481891238530596e-9
        ]
      ],
      "8": [
        [
          0,
          5.205188219948512e-11,
          2.612012802847229e-9,
          2.402584449653587e-8,
          1.112885697474904e-7,
          3.551644802208109e-7,
          8.960869687551196e-7,
          0.000001921470278585192,
          0.00000365462908060816,
          0.000006336809442904981,
          0.00001020485001947486,
          0.00001546791943821946,
          0.00002228736977718988,
          0.00004093109314827383,
          0.00008386466729461505,
          0.0004569712622752957,
          0.00004424206909838178,
          0.000001305497453491901,
          3.325612435927169e-7,
          1.717382637203859e-7,
          0,
          4.665168665560925e-8,
          5.817577904692409e-7,
          0.000002382544380471939,
          0.000006250402067600449,
          0.00001290005063732428,
          0.00002290150564492333,
          0.00003664291884513259,
          0.00005431826616725373,
          0.00007593644933879082,
          0.0001013430435798909,
          0.0001302479232813089,
          0.0001622559441264152,
          0.000233674022219352,
          0.0003588866061170614,
          0.0007922016879573992,
          0.00004720751207976387,
          0.000001305493700700907,
          3.291697213728169e-7,
          1.709495302034968e-7,
          0,
          9.397836912567257e-8,
          0.000001167498683291922,
          0.000004768244323322393,
          0.00001247455565283413,
          0.0000256625985227893,
          0.00004537705666514875,
          0.00007225264390901674,
          0.0001065045454932762,
          0.000147979227044165,
          0.000196235375283242,
          0.0002506267334983783,
          0.000310372113449871,
          0.0004424378503712622,
          0.0006713295392663894,
          0.00116368758113464,
          0.00004989681815217997,
          0.00000130441968087442,
          3.258098754916032e-7,
          1.701782854643709e-7,
          0,
          1.421160461979771e-7,
          0.000001768069225660668,
          0.00000723147908699314,
          0.00001894112841743901,
          0.00003899977649036481,
          0.00006899222875394047,
          0.0001098524708648652,
          0.0001618542035512221,
          0.0002247156670630472,
          0.0002977597379010022,
          0.0003800679074967113,
          0.000470593787643175,
          0.0006718361210898595,
          0.00102681936514834,
          0.001563810416395916,
          0.00005233670797543673,
          0.000001302362845914912,
          3.224837558110423e-7,
          1.694242037965064e-7,
          0,
          1.926244414736006e-7,
          0.000002404360567283416,
          0.000009862036049058937,
          0.00002589289137313478,
          0.00005342095818191854,
          0.00009465313323277312,
          0.000150871053882983,
          0.0002224166570037682,
          0.0003088691806070498,
          0.0004093161821924107,
          0.0005226075584823348,
          0.0006475275083659389,
          0.0009274540137118273,
          0.00143313689113397,
          0.001988799579854201,
          0.00005455157854271974,
          0.000001299404667567315,
          3.191931883652681e-7,
          1.686869619290124e-7,
          0,
          2.478246398915678e-7,
          0.000003104007840177552,
          0.00001277194242347005,
          0.00003362510787776586,
          0.00006954007266513879,
          0.0001234492167583224,
          0.0001970244517724198,
          0.0002906507023136679,
          0.0004037046958812718,
          0.0005349873946124158,
          0.0006831236038745633,
          0.0008468171383121207,
          0.001216510479176905,
          0.001901662109512682,
          0.002439272986810851,
          0.00005656370677767909,
          0.00000129562107188583,
          3.159397916690492e-7,
          1.679662393026799e-7,
          0,
          3.106238551746554e-7,
          0.000003900690767305537,
          0.00001609578354848591,
          0.00004249156613583555,
          0.00008809609961644831,
          0.0001567009592618466,
          0.000250405576962288,
          0.000369568597415255,
          0.0005132362683631111,
          0.0006798151836220245,
          0.0008676858208006282,
          0.001075575894842205,
          0.001548522733369059,
          0.002449014481304959,
          0.00291984462142216,
          0.00005839341027087837,
          0.000001291082823865724,
          3.127249920041003e-7,
          1.672617183176398e-7,
          0,
          3.846807336965293e-7,
          0.000004836457762765055,
          0.00002000088404493667,
          0.00005293293712196788,
          0.0001100150182556142,
          0.000196074092589955,
          0.0003136676147857025,
          0.0004629984251145826,
          0.0006425695104131308,
          0.0008502195585472482,
          0.00108405083480491,
          0.001342966644388468,
          0.001936162384367634,
          0.003099311826262317,
          0.003438401467614017,
          0.00006005917928768449,
          0.000001285855872845588,
          3.095500377335829e-7,
          1.665730845547269e-7,
          0,
          4.748354099968461e-7,
          0.00000596651727640094,
          0.00002470593951457666,
          0.0000655255284820929,
          0.0001365127210321715,
          0.0002437652025673762,
          0.0003903165531745989,
          0.0005759945573824976,
          0.0007984265817463914,
          0.001054628839332442,
          0.001342394653396797,
          0.001661052525162461,
          0.002396516065642818,
          0.003887727092207727,
          0.004005454491819343,
          0.00006157779065127521,
          0.00000128000166663987,
          3.064160126939268e-7,
          1.659000269724971e-7,
          0,
          5.87871633298724e-7,
          0.000007367293396700491,
          0.00003051125114668439,
          0.0000810590355647668,
          0.0001692581625479014,
          0.00030279532389752,
          0.0004851722296946945,
          0.0007154800333927356,
          0.000989960072813342,
          0.001304447634619538,
          0.001656431689763977,
          0.002046096800753377,
          0.002953053416526944,
          0.004866541067640944,
          0.004633724090342406,
          0.00006296441086293402,
          0.000001273577440293938,
          3.033238487123052e-7,
          1.652422380817832e-7,
          0,
          7.338539752907602e-7,
          0.000009150122738534479,
          0.00003784895094736595,
          0.0001006643329132819,
          0.000210640908415738,
          0.0003774912146312347,
          0.0006051215959940017,
          0.0008912879564226667,
          0.001230058286963914,
          0.001615593018683461,
          0.002045179020586221,
          0.002520612680383832,
          0.003638809939664488,
          0.006116047626443416,
          0.005337959087565513,
          0.00006423269317640867,
          0.000001266636483772781,
          3.002743372971682e-7,
          1.645994140994397e-7,
          0,
          9.286122938122907e-7,
          0.00001148587388295046,
          0.00004737109603009356,
          0.0001260350745425049,
          0.0002642337110893651,
          0.0004743161696172054,
          0.0007604121959147254,
          0.001117930724106504,
          0.001537531178014365,
          0.00201103089330976,
          0.002535841115013358,
          0.00311670885423142,
          0.004501722969194761,
          0.007765439186129121,
          0.006134911543095413,
          0.00006539487135466429,
          0.0000012592283917097,
          2.972681405483521e-7,
          1.639712550829946e-7,
          0,
          0.000001198742385148876,
          0.00001465250446592408,
          0.00006011482771274502,
          0.0001598372687230358,
          0.000335643696504615,
          0.0006033943642676987,
          0.000967007594593083,
          0.001417776725075708,
          0.001940963133357326,
          0.00252516483326136,
          0.003168736125218309,
          0.003881781098611915,
          0.005613983481683016,
          0.01003602971739408,
          0.007043356826315145,
          0.0000664618514461753,
          0.000001251399297472959,
          2.94305801331475e-7,
          1.633574650475706e-7,
          0,
          0.000002209385230157729,
          0.00002586525847343493,
          0.0001037733203138873,
          0.0002741395367772304,
          0.0005766256562518961,
          0.001038667847422468,
          0.001659390270981077,
          0.002409020247341723,
          0.00324961479507883,
          0.004160261235632618,
          0.005149423900375301,
          0.006255232634338266,
          0.009117795416318703,
          0.01854512605217937,
          0.00927925510031727,
          0.00006834774273573937,
          0.000001234646636889085,
          2.885143270292817e-7,
          1.621718283569246e-7,
          0,
          0.00001678319966497129,
          0.0001273807682564194,
          0.0004190265887709002,
          0.001029894312939173,
          0.002130892402039879,
          0.003801565384227302,
          0.005878103032675991,
          0.008029765289086638,
          0.01005435447622083,
          0.0120110522970786,
          0.01413579262738049,
          0.01677279065702526,
          0.02609213623201272,
          0.1879919755917418,
          0.01435456113969343,
          0.00007078886066625506,
          0.000001205671141352123,
          2.796866645835816e-7,
          1.603992001028086e-7,
          0,
          0.00003605337746556991,
          0.0002795147202851034,
          0.000914690732901973,
          0.002105663227521294,
          0.003730464964154103,
          0.005464325037572751,
          0.007148454858735853,
          0.008836867955145955,
          0.01065717441569658,
          0.01275260711397273,
          0.01530470134489231,
          0.01860301382770598,
          0.03022264393185182,
          0.3083644937013196,
          0.01554415574980729,
          0.00007607515966771018,
          9.801329922042774e-7,
          2.301089096541704e-7,
          1.511232016869795e-7,
          0,
          0.000001058650462401597,
          0.000008194476832139398,
          0.00002723216428444182,
          0.00006346642751212563,
          0.000120063852039907,
          0.0001969625454781396,
          0.0002912930686209869,
          0.0003987997630051138,
          0.000515244538713222,
          0.0006372633265906704,
          0.0007626727191648463,
          0.0008904088309329755,
          0.001152556306285589,
          0.001592471020063373,
          0.001421655574351556,
          0.00003782335911115454,
          5.790746520784009e-7,
          1.684518216534536e-7,
          1.414444486550714e-7,
          0,
          7.241726039275333e-7,
          0.000005069470498074269,
          0.00001507940157741639,
          0.00003172417715944633,
          0.00005516157130432204,
          0.00008483492736977339,
          0.0001196097819512576,
          0.0001579916755193685,
          0.0001984013750883496,
          0.0002394346628304333,
          0.0002800280435777195,
          0.0003194973015362031,
          0.0003937824025531081,
          0.0004968258226369781,
          0.0003775812138886044,
          0.00001527335736741038,
          3.657881556259322e-7,
          1.458405822436702e-7,
          1.400321800680009e-7,
          0,
          4.507437052741069e-7,
          0.000003130085182909432,
          0.000009161946689970943,
          0.00001891793749742243,
          0.0000323138009815572,
          0.00004894152082726606,
          0.0000681401595236874,
          0.00008907359943161682,
          0.0001108464465849668,
          0.0001326369050296468,
          0.0001537982530329737,
          0.0001738964710468249,
          0.0002100579792184178,
          0.0002554279627521507,
          0.0001866655308039281,
          0.00001018692114523472,
          2.982291810884529e-7,
          1.433501998786207e-7,
          1.414105755032547e-7,
          0,
          2.886144180377721e-7,
          0.000002011145784455732,
          0.000005889622291197913,
          0.00001215198546716343,
          0.00002073815421635732,
          0.00003139358490597405,
          0.00004371135847391687,
          0.00005717307942255272,
          0.00007121521188083296,
          0.00008531067548826864,
          0.00009903493531775189,
          0.0001120939785826731,
          0.0001356080363172438,
          0.0001650121324036166,
          0.0001286849293698299,
          0.000008704645549673326,
          2.712283728147522e-7,
          1.432910533639885e-7,
          1.421379125303068e-7
        ]
      ],
      "9": [
        [
          0,
          6.055426504621434e-14,
          1.269995781243339e-11,
          2.745780054874082e-10,
          2.361626998197298e-9,
          1.229772522944019e-8,
          4.66487940872331e-8,
          1.421241115477723e-7,
          3.684928161909728e-7,
          8.438133186127773e-7,
          0.000001750246779472286,
          0.000003348332985925717,
          0.000005987808836987335,
          0.00001626954165516452,
          0.00005718851053004673,
          0.003878892207998108,
          0.01580914018328786,
          0.01010459479962279,
          0.002075208213765463,
          0.0002256569965528794,
          0,
          3.696454738728309e-11,
          1.926315733057004e-9,
          1.855686867316303e-8,
          9.054545091060354e-8,
          3.057036847130353e-7,
          8.187649232837479e-7,
          0.000001869254925289351,
          0.000003796061178510156,
          0.000007048048012582968,
          0.00001219043862432986,
          0.00001990685962469808,
          0.00003099732883855233,
          0.00006705011002425149,
          0.0001811856083267282,
          0.005722784658799109,
          0.01579324167183618,
          0.009648255614563863,
          0.001976724243870711,
          0.0002178833166208723,
          0,
          7.351444258072505e-11,
          3.81593816793194e-9,
          3.662023008321526e-8,
          1.778972612281592e-7,
          5.974070235994829e-7,
          0.000001589581047225071,
          0.000003600937613021312,
          0.0000072483424593426,
          0.00001332897680415559,
          0.000022824197370087,
          0.00003689901196092168,
          0.00005689792879255571,
          0.0001208948084551049,
          0.0003190945234681953,
          0.007695719547359334,
          0.01574133294065482,
          0.00921294221088772,
          0.001883437117426504,
          0.0002104476273669135,
          0,
          1.09687297926346e-10,
          5.706153808038565e-9,
          5.483439598556777e-8,
          2.665820196012875e-7,
          8.954258476991573e-7,
          0.000002381653997429132,
          0.000005389714733654698,
          0.00001083143779827622,
          0.00001987746791805222,
          0.00003396295190530496,
          0.00005479182331942079,
          0.00008434054058850255,
          0.0001788671523609056,
          0.000472875223556143,
          0.009755293878532757,
          0.0156587342941775,
          0.008797730439136148,
          0.001795052227315592,
          0.0002033335636838981,
          0,
          1.465814942533171e-10,
          7.660550549997904e-9,
          7.384553066770897e-8,
          3.598427199902211e-7,
          0.000001210831688847452,
          0.000003224474410876068,
          0.000007301324636832256,
          0.00001467313848083451,
          0.00002691617861438271,
          0.00004596151214699941,
          0.0000741107989183173,
          0.0001140587354490821,
          0.0002422312757557255,
          0.0006453428381937276,
          0.01188262068532363,
          0.01555017081030509,
          0.008401730479610223,
          0.001711292656154363,
          0.0001965256219415796,
          0,
          1.857987128887488e-10,
          9.760487464182051e-9,
          9.443094077234459e-8,
          4.614794963327075e-7,
          0.000001556485519638965,
          0.000004152241414693454,
          0.000009411994684602566,
          0.00001892159430887425,
          0.00003470334866867385,
          0.00005923275197592117,
          0.00009547301022772241,
          0.0001469292675629819,
          0.0003126047557551193,
          0.0008407348513025104,
          0.01408257954509282,
          0.01541982760093541,
          0.008024086357843177,
          0.001631898057195215,
          0.0001900091114876735,
          0,
          2.292649341872745e-10,
          1.210140815153236e-8,
          1.174907597232536e-7,
          5.758879497811096e-7,
          0.000001947356629899972,
          0.000005205105052500013,
          0.00001181191439784572,
          0.00002375313860871821,
          0.00004354790651964535,
          0.00007427370000207108,
          0.000119628830488158,
          0.0001840357793525654,
          0.0003921019127497779,
          0.001065323829837585,
          0.01637966674976929,
          0.01527139655222724,
          0.00766397525761317,
          0.001556623610508154,
          0.0001837701090342015,
          0,
          2.79307923784183e-10,
          1.479853948830823e-8,
          1.441103580918398e-7,
          7.083897107760449e-7,
          0.000002401712151562746,
          0.000006432473922394162,
          0.00001461278003861527,
          0.00002938695951504243,
          0.0000538346360529333,
          0.00009170493891988959,
          0.0001475201638145122,
          0.0002267527157792,
          0.0004835143587282237,
          0.001328248853911069,
          0.01881286421009582,
          0.01510811792318595,
          0.007320606722497928,
          0.001485239048841855,
          0.0001777954157492894,
          0,
          3.389098482931006e-10,
          1.799940960592226e-8,
          1.756770369310174e-7,
          8.658039494588631e-7,
          0.000002943091036563259,
          0.000007898367723631489,
          0.00001795975755738757,
          0.00003610789606351043,
          0.0000660624734974021,
          0.0001123294048589383,
          0.0001803660591912669,
          0.0002768677800797011,
          0.0005905772009617349,
          0.001642830050362992,
          0.02143149787098994,
          0.01493281879902271,
          0.006993221801250993,
          0.001417527748061384,
          0.000172072516886206,
          0,
          4.121584782997139e-10,
          2.190479390743658e-8,
          2.140675263964367e-7,
          0.00000105734832524621,
          0.000003603397981603715,
          0.000009689795616569277,
          0.00002205015782181894,
          0.00004430180800162002,
          0.00008090343007273042,
          0.000137222160368252,
          0.0002197929596294765,
          0.0003367688095844614,
          0.0007183865377257045,
          0.00202882017395478,
          0.02429265762701919,
          0.01474794946037478,
          0.006681092169112122,
          0.001353285877503354,
          0.000166589543792642,
          0,
          5.050326710461999e-10,
          2.680402327964934e-8,
          2.619566032247969e-7,
          0.000001296106560038664,
          0.000004427935771972722,
          0.0000119303905796737,
          0.00002716375033159103,
          0.00005451258126849067,
          0.00009929660283445501,
          0.0001678722569267377,
          0.0002680394478869549,
          0.0004097381214890915,
          0.0008740764652230904,
          0.002516477575548392,
          0.02745995301201867,
          0.01455561813463402,
          0.006383519242622542,
          0.001292321605983346,
          0.0001613352381528774,
          0,
          6.268530178835014e-10,
          3.313810523613927e-8,
          3.233555235134733e-7,
          0.000001601560595636226,
          0.000005484066719388979,
          0.00001480385154998451,
          0.00003371462706691466,
          0.00006753864773052563,
          0.0001226051219930781,
          0.0002064163179575757,
          0.0003282903079731566,
          0.000500432317281838,
          0.00106795501518093,
          0.003154380567206462,
          0.03100307248070049,
          0.01435762424697099,
          0.006099833296721853,
          0.001234454359542696,
          0.000156298918325486,
          0,
          7.931926962771748e-10,
          4.162132489678196e-8,
          4.046188247891301e-7,
          0.000002004259133789371,
          0.000006877114956275207,
          0.00001859686678244545,
          0.00004234546703899972,
          0.00008460596883218448,
          0.000152892273721113,
          0.0002560420240414164,
          0.0004052461411372935,
          0.000615697634936292,
          0.001315494917205557,
          0.004025609383653822,
          0.03499753441094258,
          0.01415549010895505,
          0.005829392587921247,
          0.001179514127333977,
          0.0001514704476475165,
          0,
          1.401838196989054e-9,
          7.11471563082102e-8,
          6.786798360751661e-7,
          0.000003345827254884511,
          0.00001151103829905314,
          0.0000312095541162814,
          0.00007087358248091334,
          0.0001402548884310139,
          0.0002497855455346198,
          0.0004116803378255165,
          0.0006427400073407862,
[truncated: 12,192,783 more chars]
