# Supplementary material for: Variation in selection constraints on teleost TLRs with emphasis on their repertoire in the Walking catfish, Clarias batrachus
Source: Sci Rep. 2020 Dec 7;10:21394. doi: 10.1038/s41598-020-78347-6 (PMC7721727; doi:10.1038/s41598-020-78347-6)
Supplement: Supplementary file 27 — Supplementary Information 27. [file 41598_2020_78347_MOESM27_ESM.zip › T3/fubar/tree.new]

(((ECTLR3_2874_BP:0.08642394197276536,PFTLR3_2874_BP:0.07562338258161667):0.02318992895275493,MMTLR3_2874_BP:0.08865372568832897):0.006516768593301906,((((LCTLR3_2874_BP:0.07680742555751326,(SDTLR3_2874_BP:0.05449377923235195,TOTLR3_2874_BP:0.05687088623032528):0.02887004147806879):0.002837321558829062,SMTLR3_2874_BP:0.130619199030832):0.02344386527442863,((SATLR3_2874_BP:0.1027618921111012,(TRTLR3_2874_BP:0.1792674828892114,(((SSTLR3_2874_BP:0.0159950227737811,OMTLR3_2874_BP:0.01408959759629099):0.158741313167917,((((PHTLR3_2874_BP:0.03017704550339845,IPTLR3_2874_BP:0.04669542043418981):0.01355173697881802,TFTLR3_2874_BP:0.0885972987874898):0.008948971112704375,CBTLR3_2874_BP:0.091622985079661):0.1849889427098269,((CCATLR3_2874_BP:0.07346514138203222,((MATLR3_2874_BP:0.02242672894624601,CITLR3_2874_BP:0.005164387954645241):0.0195771894174244,CCTLR3_2874_BP:0.01322318816905676):0.03186463268608348):0.03421856654562685,DRTLR3_2874_BP:0.1007970814696681):0.1876282329722347):0.1711561565543957):0.07813844236312772,GMTLR3_2874_BP:0.2571674715523522):0.09173622912137679):0.05453598502831776):0.0345796861566886,ONTLR3_2874_BP:0.150690841800713):0.01753475098468739):0.003672074930637613,ATTLR3_2874_BP:0.128160858129787):0.009363968714295227,LMTLR3_2874_BP:0.06132673036337193):0
