# Supplementary material for: Variation in selection constraints on teleost TLRs with emphasis on their repertoire in the Walking catfish, Clarias batrachus
Source: Sci Rep. 2020 Dec 7;10:21394. doi: 10.1038/s41598-020-78347-6 (PMC7721727; doi:10.1038/s41598-020-78347-6)
Supplement: Supplementary file 27 — Supplementary Information 27. [file 41598_2020_78347_MOESM27_ESM.zip › T3/meme/datamonkey-table.csv]

Site	Partition	&alpha;	&beta;<sup>-</sup>	p<sup>-</sup>	&beta;<sup>+</sup>	p<sup>+</sup>	LRT	p-value	# branches under selection	Total branch length
1	1	0.00	0.00	1.00	0.00	0.00	0.00	1.00	0.00	0.00
2	1	0.00	0.00	1.00	0.00	0.00	0.00	1.00	0.00	0.00
3	1	0.00	0.00	1.00	0.00	0.00	0.00	1.00	0.00	0.00
4	1	0.00	0.00	1.00	0.00	0.00	0.00	1.00	0.00	0.00
5	1	0.00	0.00	1.00	0.00	0.00	0.00	1.00	0.00	0.00
6	1	1.82	1.54	0.00	10000.00	1.00	-0.00	0.67	0.00	17198.75
7	1	278.16	23.22	0.07	0.00	0.93	0.00	0.67	0.00	175.65
8	1	2.34	0.00	0.02	0.68	0.98	0.00	0.67	0.00	2.60
9	1	1.21	0.00	0.73	10.13	0.27	1.23	0.28	1.00	5.38
10	1	0.52	0.52	0.62	10.22	0.38	1.05	0.31	0.00	7.58
11	1	0.98	0.98	0.00	1.85	1.00	0.00	0.67	0.00	3.80
12	1	0.00	0.00	1.00	0.00	0.00	0.00	1.00	0.00	0.00
13	1	0.00	0.00	1.00	0.00	0.00	0.00	1.00	0.00	0.00
14	1	0.00	0.00	1.00	0.00	0.00	0.00	1.00	0.00	0.00
15	1	0.00	0.00	1.00	0.00	0.00	0.00	1.00	0.00	0.00
16	1	0.00	0.00	1.00	0.00	0.00	0.00	1.00	0.00	0.00
17	1	0.00	0.00	0.73	4.53	0.27	4.74	0.04	2.00	2.07
18	1	2.34	0.55	0.00	0.55	1.00	0.00	0.67	0.00	2.41
19	1	0.00	0.00	0.00	0.46	1.00	0.00	0.67	0.00	0.80
20	1	37.30	37.30	0.18	0.00	0.82	0.00	0.67	0.00	34.62
21	1	0.00	0.00	0.96	2.75	0.04	0.49	0.43	1.00	0.21
22	1	3.24	1.35	0.07	1.32	0.93	0.00	0.67	0.00	4.29
23	1	1.00	1.00	0.00	1.39	1.00	0.00	0.67	0.00	3.02
24	1	1.18	1.18	0.69	0.00	0.31	0.00	0.67	0.00	2.14
25	1	1.28	1.28	0.18	0.49	0.82	0.00	0.67	0.00	1.88
26	1	0.00	0.00	1.00	0.00	0.00	0.00	1.00	0.00	0.00
27	1	0.00	0.00	1.00	0.00	0.00	0.00	1.00	0.00	0.00
28	1	0.44	0.44	0.00	0.81	1.00	0.00	0.67	0.00	1.66
29	1	1.11	1.11	0.00	1.44	1.00	0.00	0.67	0.00	3.16
30	1	0.16	0.16	0.00	0.25	1.00	0.00	0.67	0.00	0.54
31	1	3.37	1.88	0.38	0.00	0.62	0.00	0.67	0.00	3.31
32	1	1.89	1.18	0.00	1.18	1.00	0.00	0.67	0.00	3.21
33	1	0.34	0.28	0.91	138.72	0.09	11.22	0.00	2.00	23.02
34	1	0.52	0.50	0.00	0.50	1.00	0.00	0.67	0.00	1.19
35	1	2.05	0.65	0.11	0.65	0.89	0.00	0.67	0.00	2.39
36	1	0.19	0.19	0.00	0.92	1.00	0.00	0.67	0.00	1.70
37	1	0.21	0.21	0.00	1.11	1.00	0.00	0.67	0.00	2.04
38	1	1.59	1.34	0.19	1.29	0.81	0.00	0.67	0.00	3.23
39	1	3.77	0.00	0.12	0.37	0.88	0.00	0.67	0.00	2.90
40	1	3.43	1.18	1.00	1.07	0.00	0.00	0.67	0.00	4.15
41	1	0.52	0.52	0.00	1.11	1.00	0.00	0.67	0.00	2.22
42	1	0.60	0.60	0.00	0.94	1.00	0.00	0.67	0.00	2.00
43	1	1.78	1.78	0.11	0.56	0.89	0.00	0.67	0.00	2.30
44	1	1.30	0.57	0.73	0.00	0.27	0.00	0.67	0.00	1.51
45	1	1.14	0.13	0.02	0.13	0.98	0.00	0.67	0.00	0.92
46	1	0.00	0.00	0.40	4.27	0.60	8.77	0.01	2.00	4.38
47	1	1.62	1.62	0.38	0.00	0.62	0.00	0.67	0.00	2.06
48	1	3.89	3.56	0.08	0.12	0.92	0.00	0.67	0.00	3.08
49	1	0.02	0.00	0.69	5.36	0.31	4.16	0.06	2.00	2.83
50	1	1.36	1.36	0.25	0.51	0.75	0.00	0.67	0.00	2.09
51	1	1.04	0.82	0.00	0.83	1.00	0.00	0.67	0.00	2.07
52	1	0.39	0.39	0.00	1.24	1.00	0.00	0.67	0.00	2.38
53	1	2.19	1.15	0.00	1.15	1.00	0.00	0.67	0.00	3.34
54	1	1.91	1.91	0.68	0.10	0.32	0.00	0.67	0.00	3.49
55	1	0.00	0.00	0.00	0.29	1.00	0.00	0.67	0.00	0.51
56	1	1.70	1.70	0.25	0.00	0.75	0.00	0.67	0.00	1.79
57	1	1.95	1.95	0.26	0.00	0.74	0.00	0.67	0.00	2.09
58	1	1.23	0.84	0.08	0.47	0.92	0.00	0.67	0.00	1.63
59	1	2.60	0.00	0.21	0.00	0.79	0.00	0.67	0.00	1.61
60	1	2.77	2.74	0.45	2.73	0.55	0.00	0.67	0.00	6.42
61	1	0.55	0.15	0.00	0.15	1.00	0.00	0.67	0.00	0.60
62	1	1.04	0.57	0.00	0.57	1.00	0.00	0.67	0.00	1.63
63	1	2.77	2.77	0.12	0.31	0.88	0.00	0.67	0.00	2.77
64	1	0.00	0.00	0.44	0.83	0.56	3.84	0.07	2.00	0.80
65	1	1.07	1.07	0.09	0.49	0.91	0.00	0.67	0.00	1.58
66	1	1.19	0.00	0.21	0.00	0.79	0.00	0.67	0.00	0.74
67	1	0.00	0.00	1.00	0.00	0.00	0.00	1.00	0.00	0.00
68	1	1.33	0.00	0.21	0.00	0.79	0.00	0.67	0.00	0.83
69	1	0.90	0.90	0.16	0.00	0.84	0.00	0.67	0.00	0.81
70	1	0.36	0.12	0.00	0.12	1.00	0.00	0.67	0.00	0.44
71	1	1.27	0.20	0.01	0.16	0.99	0.00	0.67	0.00	1.06
72	1	0.75	0.24	0.15	0.24	0.85	0.00	0.67	0.00	0.87
73	1	0.79	0.00	0.21	0.00	0.79	0.00	0.67	0.00	0.49
74	1	2.43	0.74	0.04	0.73	0.96	0.00	0.67	0.00	2.77
75	1	1.02	0.92	0.12	0.90	0.88	0.00	0.67	0.00	2.18
76	1	0.44	0.44	0.10	0.39	0.90	0.00	0.67	0.00	0.96
77	1	0.51	0.00	0.21	0.00	0.79	0.00	0.67	0.00	0.32
78	1	0.80	0.50	0.00	0.50	1.00	0.00	0.67	0.00	1.35
79	1	0.84	0.30	0.00	0.30	1.00	0.00	0.67	0.00	1.03
80	1	1.18	0.00	0.21	0.00	0.79	0.00	0.67	0.00	0.73
81	1	0.53	0.00	0.21	0.00	0.79	0.00	0.67	0.00	0.33
82	1	0.29	0.00	0.27	1.08	0.73	0.61	0.40	2.00	1.53
83	1	0.80	0.19	0.15	0.19	0.85	0.00	0.67	0.00	0.82
84	1	0.47	0.22	0.01	0.22	0.99	0.00	0.67	0.00	0.67
85	1	0.59	0.21	0.09	0.21	0.91	0.00	0.67	0.00	0.73
86	1	0.47	0.34	0.97	43.44	0.03	1.78	0.20	1.00	3.22
87	1	0.24	0.00	0.09	0.00	0.91	0.00	0.67	0.00	0.15
88	1	4.24	0.00	0.21	0.00	0.79	0.00	0.67	0.00	2.63
89	1	1.04	0.14	0.02	0.14	0.98	0.00	0.67	0.00	0.88
90	1	0.82	0.00	0.21	0.00	0.79	0.00	0.67	0.00	0.51
91	1	0.78	0.00	0.21	0.00	0.79	0.00	0.67	0.00	0.49
92	1	0.37	0.00	0.21	0.00	0.79	0.00	0.67	0.00	0.23
93	1	1.70	1.38	0.14	0.00	0.86	0.00	0.67	0.00	1.40
94	1	3.91	0.00	0.21	0.00	0.79	0.00	0.67	0.00	2.43
95	1	1.04	0.00	0.37	3.27	0.63	0.77	0.36	1.00	4.17
96	1	0.17	0.00	0.55	1.69	0.45	2.57	0.13	2.00	1.40
97	1	1.17	0.81	0.38	0.01	0.62	0.00	0.67	0.00	1.27
98	1	0.25	0.00	0.52	2.09	0.48	2.06	0.18	4.00	1.88
99	1	1.49	1.49	0.18	0.00	0.82	0.00	0.67	0.00	1.38
100	1	1.33	0.89	0.05	0.89	0.95	0.00	0.67	0.00	2.35
101	1	2.01	2.01	0.20	0.00	0.80	0.00	0.67	0.00	1.96
102	1	0.82	0.00	0.21	0.00	0.79	0.00	0.67	0.00	0.51
103	1	0.89	0.89	0.00	1.34	1.00	0.00	0.67	0.00	2.86
104	1	1.07	0.69	0.19	0.69	0.81	0.00	0.67	0.00	1.85
105	1	0.35	0.00	0.21	0.00	0.79	0.00	0.67	0.00	0.22
106	1	3.11	3.11	0.15	0.28	0.85	0.00	0.67	0.00	3.14
107	1	1.40	0.20	0.07	0.19	0.93	0.00	0.67	0.00	1.19
108	1	0.48	0.00	0.21	0.00	0.79	0.00	0.67	0.00	0.30
109	1	0.66	0.46	0.07	0.45	0.93	0.00	0.67	0.00	1.19
110	1	0.29	0.29	0.00	0.36	1.00	0.00	0.67	0.00	0.79
111	1	2.01	0.67	0.26	0.16	0.74	0.00	0.67	0.00	1.75
112	1	3.92	2.34	0.10	0.00	0.90	0.00	0.67	0.00	2.84
113	1	0.57	0.38	0.02	0.38	0.98	0.00	0.67	0.00	1.02
114	1	2.04	0.31	0.01	0.29	0.99	0.00	0.67	0.00	1.77
115	1	0.00	0.00	0.00	0.33	1.00	0.00	0.67	0.00	0.57
116	1	0.35	0.00	0.21	0.00	0.79	0.00	0.67	0.00	0.22
117	1	1.11	1.11	0.23	0.00	0.77	0.00	0.67	0.00	1.12
118	1	0.74	0.17	0.00	0.17	1.00	0.00	0.67	0.00	0.76
119	1	0.65	0.65	0.66	0.00	0.34	0.00	0.67	0.00	1.15
120	1	0.14	0.00	0.72	4.22	0.28	8.28	0.01	1.00	2.10
121	1	0.16	0.16	0.00	0.67	1.00	0.00	0.67	0.00	1.25
122	1	1.26	1.19	0.31	0.00	0.69	0.00	0.67	0.00	1.43
123	1	0.51	0.51	0.00	1.59	1.00	0.00	0.67	0.00	3.06
124	1	1.20	0.53	0.12	0.53	0.88	0.00	0.67	0.00	1.65
125	1	0.82	0.71	0.00	0.10	1.00	0.00	0.67	0.00	0.69
126	1	0.94	0.00	0.21	0.00	0.79	0.00	0.67	0.00	0.59
127	1	0.46	0.46	0.10	0.36	0.90	0.00	0.67	0.00	0.92
128	1	2.28	0.14	0.00	0.14	1.00	0.00	0.67	0.00	1.66
129	1	0.53	0.53	0.46	0.00	0.54	0.00	0.67	0.00	0.74
130	1	2.16	2.16	0.08	0.06	0.92	0.00	0.67	0.00	1.72
131	1	0.50	0.50	0.00	0.74	1.00	0.00	0.67	0.00	1.59
132	1	0.00	0.00	1.00	0.00	0.00	0.00	1.00	0.00	0.00
133	1	1.21	0.33	0.05	0.33	0.95	0.00	0.67	0.00	1.32
134	1	1.43	1.06	0.62	0.00	0.38	0.00	0.67	0.00	2.02
135	1	0.69	0.00	0.00	0.10	1.00	0.00	0.67	0.00	0.60
136	1	1.10	0.41	0.20	0.41	0.80	0.00	0.67	0.00	1.39
137	1	1.91	1.13	0.66	1.13	0.34	0.00	0.67	0.00	3.14
138	1	1.12	0.77	0.00	0.77	1.00	0.00	0.67	0.00	2.02
139	1	0.00	0.00	0.00	0.06	1.00	0.00	0.67	0.00	0.11
140	1	2.61	0.00	0.21	0.00	0.79	0.00	0.67	0.00	1.62
141	1	0.76	0.76	0.43	0.00	0.57	0.00	0.67	0.00	1.03
142	1	0.51	0.00	0.21	0.00	0.79	0.00	0.67	0.00	0.31
143	1	1.44	1.44	0.49	0.00	0.51	0.00	0.67	0.00	2.12
144	1	1.03	0.00	0.40	2.06	0.60	0.50	0.43	2.00	2.77
145	1	0.70	0.70	0.50	0.00	0.50	0.00	0.67	0.00	1.03
146	1	1.55	0.71	0.48	0.37	0.52	0.00	0.67	0.00	1.88
147	1	0.00	0.00	0.00	0.57	1.00	0.00	0.67	0.00	0.98
148	1	0.63	0.48	0.04	0.48	0.96	0.00	0.67	0.00	1.23
149	1	2.01	1.80	0.11	0.00	0.89	0.00	0.67	0.00	1.60
150	1	0.24	0.24	0.00	0.69	1.00	0.00	0.67	0.00	1.33
151	1	0.26	0.19	0.02	0.17	0.98	0.00	0.67	0.00	0.46
152	1	2.51	0.65	0.39	0.00	0.61	0.00	0.67	0.00	1.99
153	1	0.37	0.00	0.21	0.00	0.79	0.00	0.67	0.00	0.23
154	1	0.96	0.96	0.43	0.00	0.57	0.00	0.67	0.00	1.31
155	1	1.48	1.18	0.14	1.19	0.86	0.00	0.67	0.00	2.96
156	1	1.48	0.00	0.21	0.00	0.79	0.00	0.67	0.00	0.92
157	1	0.41	0.00	0.77	5.34	0.23	6.65	0.02	6.00	2.34
158	1	0.03	0.03	0.00	1.89	1.00	0.00	0.67	0.00	3.27
159	1	0.94	0.94	0.13	0.00	0.87	0.00	0.67	0.00	0.80
160	1	0.76	0.40	0.02	0.40	0.98	0.00	0.67	0.00	1.16
161	1	0.17	0.17	0.00	0.29	1.00	0.00	0.67	0.00	0.60
162	1	1.34	1.34	0.15	0.00	0.85	0.00	0.67	0.00	1.18
163	1	2.31	1.31	0.39	0.01	0.61	0.00	0.67	0.00	2.31
164	1	1.73	0.00	0.00	0.00	1.00	0.00	0.67	0.00	1.08
165	1	2.03	1.68	0.18	0.00	0.82	0.00	0.67	0.00	1.79
166	1	0.60	0.11	0.00	0.11	1.00	0.00	0.67	0.00	0.56
167	1	0.62	0.62	0.42	0.00	0.58	0.00	0.67	0.00	0.83
168	1	1.12	0.10	0.09	0.10	0.91	0.00	0.67	0.00	0.87
169	1	1.99	1.99	0.30	0.20	0.70	0.00	0.67	0.00	2.52
170	1	0.00	0.00	1.00	0.00	0.00	0.00	1.00	0.00	0.00
171	1	0.00	0.00	1.00	0.00	0.00	0.00	1.00	0.00	0.00
172	1	0.00	0.00	1.00	0.00	0.00	0.00	1.00	0.00	0.00
173	1	0.00	0.00	1.00	0.00	0.00	0.00	1.00	0.00	0.00
174	1	1.37	0.19	0.04	0.18	0.96	0.00	0.67	0.00	1.17
175	1	1.60	0.00	0.18	0.00	0.82	0.00	0.67	0.00	0.99
176	1	0.78	0.00	0.21	0.00	0.79	0.00	0.67	0.00	0.48
177	1	1.03	1.03	0.30	0.00	0.70	0.00	0.67	0.00	1.18
178	1	1.58	0.62	0.01	0.62	0.99	0.00	0.67	0.00	2.05
179	1	0.94	0.94	0.14	0.00	0.86	0.00	0.67	0.00	0.81
180	1	0.00	0.00	0.00	0.38	1.00	0.00	0.67	0.00	0.65
181	1	1.49	0.39	0.05	0.39	0.95	0.00	0.67	0.00	1.60
182	1	0.83	0.00	0.21	0.00	0.79	0.00	0.67	0.00	0.52
183	1	1.19	1.13	0.09	0.46	0.91	0.00	0.67	0.00	1.64
184	1	0.31	0.00	0.65	4.77	0.35	1.61	0.23	3.00	3.07
185	1	1.24	0.00	0.21	0.00	0.79	0.00	0.67	0.00	0.77
186	1	3.10	0.00	0.18	0.00	0.82	0.00	0.67	0.00	1.93
187	1	1.35	1.35	0.08	0.00	0.92	0.00	0.67	0.00	1.03
188	1	0.53	0.00	0.21	0.00	0.79	0.00	0.67	0.00	0.33
189	1	0.21	0.21	0.00	1.59	1.00	0.00	0.67	0.00	2.87
190	1	0.43	0.43	0.16	0.00	0.84	0.00	0.67	0.00	0.38
191	1	1.07	0.61	0.57	0.00	0.43	0.00	0.67	0.00	1.27
192	1	0.35	0.00	0.21	0.00	0.79	0.00	0.67	0.00	0.22
193	1	1.67	1.65	0.52	1.64	0.48	0.00	0.67	0.00	3.87
194	1	1.17	0.29	0.58	0.24	0.42	0.00	0.67	0.00	1.19
195	1	0.34	0.17	0.00	0.13	1.00	0.00	0.67	0.00	0.43
196	1	0.90	0.90	0.45	0.10	0.55	0.00	0.67	0.00	1.35
197	1	0.62	0.62	0.18	0.00	0.82	0.00	0.67	0.00	0.57
198	1	1.32	1.32	0.21	0.00	0.79	0.00	0.67	0.00	1.29
199	1	1.38	0.25	0.11	0.23	0.89	0.00	0.67	0.00	1.26
200	1	0.69	0.42	0.20	0.42	0.80	0.00	0.67	0.00	1.16
201	1	0.72	0.19	0.00	0.14	1.00	0.00	0.67	0.00	0.69
202	1	0.31	0.00	0.21	0.00	0.79	0.00	0.67	0.00	0.19
203	1	0.55	0.00	0.21	0.00	0.79	0.00	0.67	0.00	0.34
204	1	0.81	0.81	0.11	0.00	0.89	0.00	0.67	0.00	0.66
205	1	1.18	0.65	0.58	0.12	0.42	0.00	0.67	0.00	1.47
206	1	1.00	0.00	0.21	0.00	0.79	0.00	0.67	0.00	0.62
207	1	0.16	0.15	0.15	0.15	0.85	0.00	0.67	0.00	0.36
208	1	0.78	0.27	0.00	0.27	1.00	0.00	0.67	0.00	0.95
209	1	1.31	0.08	0.00	0.09	1.00	0.00	0.67	0.00	0.96
210	1	1.64	1.16	0.53	0.21	0.47	0.00	0.67	0.00	2.25
211	1	1.21	1.21	0.11	0.00	0.89	0.00	0.67	0.00	0.98
212	1	1.11	0.32	0.31	0.29	0.69	0.00	0.67	0.00	1.20
213	1	1.30	1.30	0.59	0.00	0.41	0.00	0.67	0.00	2.13
214	1	1.69	0.00	0.00	0.00	1.00	0.00	0.67	0.00	1.05
215	1	0.06	0.06	0.00	0.67	1.00	0.00	0.67	0.00	1.20
216	1	1.02	1.02	0.28	0.00	0.72	0.00	0.67	0.00	1.12
217	1	2.53	2.53	0.33	0.00	0.67	0.00	0.67	0.00	3.00
218	1	0.36	0.00	0.14	1.22	0.86	1.65	0.22	2.00	2.03
219	1	0.35	0.35	0.64	0.00	0.36	0.00	0.67	0.00	0.61
220	1	0.66	0.28	0.00	0.28	1.00	0.00	0.67	0.00	0.89
221	1	1.12	0.37	0.06	0.33	0.94	0.00	0.67	0.00	1.27
222	1	0.71	0.12	0.19	0.12	0.81	0.00	0.67	0.00	0.65
223	1	0.78	0.00	0.21	0.00	0.79	0.00	0.67	0.00	0.48
224	1	1.28	0.00	0.21	0.00	0.79	0.00	0.67	0.00	0.79
225	1	2.01	0.43	0.00	0.43	1.00	0.00	0.67	0.00	1.99
226	1	2.76	0.00	0.21	0.00	0.79	0.00	0.67	0.00	1.71
227	1	1.26	0.00	0.00	0.00	1.00	0.00	0.67	0.00	0.78
228	1	2.43	1.62	0.47	0.00	0.53	0.00	0.67	0.00	2.82
229	1	1.15	0.70	0.12	0.70	0.88	0.00	0.67	0.00	1.91
230	1	1.69	0.00	0.21	0.00	0.79	0.00	0.67	0.00	1.05
231	1	0.69	0.43	0.00	0.43	1.00	0.00	0.67	0.00	1.17
232	1	2.90	2.90	0.45	0.00	0.55	0.00	0.67	0.00	4.05
233	1	1.13	0.09	0.00	0.09	1.00	0.00	0.67	0.00	0.86
234	1	0.15	0.00	0.89	7.79	0.11	6.45	0.02	3.00	1.53
235	1	0.90	0.90	0.33	0.00	0.67	0.00	0.67	0.00	1.07
236	1	0.49	0.00	0.21	0.00	0.79	0.00	0.67	0.00	0.31
237	1	1.38	1.38	0.38	0.00	0.62	0.00	0.67	0.00	1.77
238	1	0.81	0.81	0.14	0.00	0.86	0.00	0.67	0.00	0.70
239	1	1.63	0.00	0.04	0.00	0.96	0.00	0.67	0.00	1.01
240	1	0.00	0.00	0.00	8.07	1.00	0.00	0.67	0.00	13.89
241	1	2.02	2.02	0.32	0.12	0.68	0.00	0.67	0.00	2.53
242	1	0.00	0.00	0.79	3.43	0.21	5.99	0.02	2.00	1.22
243	1	0.50	0.50	0.00	0.75	1.00	0.00	0.67	0.00	1.60
244	1	1.33	1.33	0.10	0.00	0.90	0.00	0.67	0.00	1.06
245	1	0.98	0.98	0.09	0.00	0.91	0.00	0.67	0.00	0.76
246	1	0.49	0.49	0.31	0.00	0.69	0.00	0.67	0.00	0.57
247	1	1.55	0.31	0.00	0.30	1.00	0.00	0.67	0.00	1.47
248	1	0.97	0.12	0.01	0.12	0.99	0.00	0.67	0.00	0.81
249	1	0.67	0.67	0.59	0.00	0.41	0.00	0.67	0.00	1.10
250	1	1.07	0.06	0.00	0.06	1.00	0.00	0.67	0.00	0.76
251	1	0.37	0.00	0.21	0.00	0.79	0.00	0.67	0.00	0.23
252	1	1.18	0.30	0.04	0.30	0.96	0.00	0.67	0.00	1.24
253	1	1.22	1.22	0.65	0.00	0.35	0.00	0.67	0.00	2.12
254	1	0.49	0.33	0.03	0.33	0.97	0.00	0.67	0.00	0.87
255	1	0.21	0.21	0.13	0.05	0.87	0.00	0.67	0.00	0.25
256	1	0.95	0.95	0.40	0.00	0.60	0.00	0.67	0.00	1.24
257	1	0.57	0.28	0.51	1.45	0.49	0.30	0.49	0.00	1.81
258	1	1.35	0.32	0.08	0.32	0.92	0.00	0.67	0.00	1.39
259	1	0.99	0.89	0.13	0.86	0.87	0.00	0.67	0.00	2.11
260	1	0.28	0.05	0.89	14.07	0.11	5.89	0.02	1.00	2.80
261	1	0.75	0.00	0.21	0.00	0.79	0.00	0.67	0.00	0.47
262	1	1.06	1.06	0.29	0.00	0.71	0.00	0.67	0.00	1.19
263	1	0.82	0.13	0.00	0.13	1.00	0.00	0.67	0.00	0.74
264	1	0.97	0.12	0.01	0.12	0.99	0.00	0.67	0.00	0.80
265	1	2.18	2.18	0.34	0.00	0.66	0.00	0.67	0.00	2.64
266	1	1.27	0.17	0.00	0.17	1.00	0.00	0.67	0.00	1.08
267	1	1.69	0.91	0.19	0.43	0.81	0.00	0.67	0.00	1.95
268	1	1.05	0.30	0.03	0.30	0.97	0.00	0.67	0.00	1.17
269	1	0.41	0.40	0.25	0.40	0.75	0.00	0.67	0.00	0.94
270	1	0.51	0.51	0.00	0.73	1.00	0.00	0.67	0.00	1.58
271	1	0.59	0.00	0.62	6.02	0.38	2.08	0.17	1.00	4.30
272	1	1.81	0.79	0.00	0.79	1.00	0.00	0.67	0.00	2.49
273	1	2.11	0.31	0.18	0.30	0.82	0.00	0.67	0.00	1.83
274	1	1.26	0.57	0.17	0.57	0.83	0.00	0.67	0.00	1.77
275	1	0.20	0.00	0.38	0.96	0.62	1.35	0.26	4.00	1.14
276	1	1.20	0.19	0.06	0.16	0.94	0.00	0.67	0.00	1.03
277	1	0.34	0.34	0.00	0.06	1.00	0.00	0.67	0.00	0.31
278	1	0.63	0.00	0.62	2.70	0.38	2.55	0.14	3.00	2.16
279	1	0.76	0.12	0.00	0.12	1.00	0.00	0.67	0.00	0.68
280	1	0.87	0.00	0.00	0.00	1.00	0.00	0.67	0.00	0.54
281	1	1.48	0.16	0.00	0.16	1.00	0.00	0.67	0.00	1.19
282	1	0.00	0.00	0.60	2.32	0.40	2.72	0.12	5.00	1.58
283	1	0.55	0.55	0.14	0.00	0.86	0.00	0.67	0.00	0.47
284	1	1.01	0.84	0.19	0.18	0.81	0.00	0.67	0.00	1.15
285	1	0.90	0.90	0.22	0.00	0.78	0.00	0.67	0.00	0.90
286	1	0.99	0.99	0.47	0.00	0.53	0.00	0.67	0.00	1.43
287	1	0.98	0.98	0.68	0.00	0.32	0.00	0.67	0.00	1.76
288	1	1.61	0.00	0.00	0.00	1.00	0.00	0.67	0.00	1.00
289	1	0.60	0.60	0.14	0.00	0.86	0.00	0.67	0.00	0.51
290	1	1.05	1.05	0.32	0.00	0.68	0.00	0.67	0.00	1.23
291	1	0.74	0.23	0.08	0.23	0.92	0.00	0.67	0.00	0.86
292	1	2.17	2.17	0.16	0.42	0.84	0.00	0.67	0.00	2.56
293	1	2.72	0.27	0.08	0.25	0.92	0.00	0.67	0.00	2.11
294	1	0.67	0.67	0.94	89.27	0.06	8.39	0.01	1.00	11.42
295	1	1.10	0.10	0.00	0.09	1.00	0.00	0.67	0.00	0.84
296	1	0.76	0.76	0.07	0.30	0.93	0.00	0.67	0.00	1.04
297	1	1.78	0.61	0.00	0.62	1.00	0.00	0.67	0.00	2.17
298	1	0.90	0.23	0.29	0.16	0.71	0.00	0.67	0.00	0.87
299	1	0.34	0.24	0.85	56.42	0.15	15.24	0.00	0.00	15.59
300	1	0.00	0.00	0.86	5.04	0.14	4.04	0.06	2.00	1.23
301	1	1.08	0.43	0.26	0.42	0.74	0.00	0.67	0.00	1.39
302	1	0.54	0.00	0.21	0.00	0.79	0.00	0.67	0.00	0.33
303	1	3.01	0.00	0.21	0.00	0.79	0.00	0.67	0.00	1.87
304	1	0.56	0.00	0.32	1.22	0.68	0.34	0.48	1.00	1.78
305	1	1.24	0.00	0.06	0.00	0.94	0.00	0.67	0.00	0.77
306	1	0.80	0.20	0.09	0.09	0.91	0.00	0.67	0.00	0.67
307	1	0.00	0.00	0.00	0.60	1.00	0.00	0.67	0.00	1.03
308	1	0.86	0.69	0.20	0.19	0.80	0.00	0.67	0.00	1.03
309	1	1.39	0.97	0.18	0.00	0.82	0.00	0.67	0.00	1.16
310	1	2.71	2.71	0.12	0.10	0.88	0.00	0.67	0.00	2.40
311	1	0.83	0.09	0.02	0.09	0.98	0.00	0.67	0.00	0.68
312	1	1.12	0.13	0.00	0.13	1.00	0.00	0.67	0.00	0.92
313	1	1.60	0.50	0.00	0.50	1.00	0.00	0.67	0.00	1.85
314	1	1.06	0.00	0.18	0.00	0.82	0.00	0.67	0.00	0.66
315	1	0.30	0.23	0.20	0.01	0.80	0.00	0.67	0.00	0.29
316	1	0.72	0.00	0.21	0.00	0.79	0.00	0.67	0.00	0.44
317	1	0.99	0.99	0.09	0.00	0.91	0.00	0.67	0.00	0.77
318	1	0.58	0.04	0.16	1.76	0.84	1.41	0.25	0.00	2.91
319	1	1.19	0.00	0.21	0.00	0.79	0.00	0.67	0.00	0.74
320	1	0.82	0.61	0.88	0.61	0.12	0.00	0.67	0.00	1.56
321	1	0.00	0.00	0.00	0.22	1.00	0.00	0.67	0.00	0.37
322	1	2.88	2.88	0.39	0.00	0.61	0.00	0.67	0.00	3.72
323	1	0.83	0.83	0.64	0.00	0.36	0.00	0.67	0.00	1.43
324	1	0.98	0.00	0.21	0.00	0.79	0.00	0.67	0.00	0.61
325	1	1.16	1.16	0.33	0.23	0.67	0.00	0.67	0.00	1.63
326	1	1.11	1.11	0.69	0.00	0.31	0.00	0.67	0.00	2.01
327	1	1.26	0.00	0.18	0.00	0.82	0.00	0.67	0.00	0.78
328	1	0.62	0.24	0.00	0.24	1.00	0.00	0.67	0.00	0.80
329	1	0.95	0.00	0.21	0.00	0.79	0.00	0.67	0.00	0.59
330	1	0.61	0.22	0.00	0.22	1.00	0.00	0.67	0.00	0.76
331	1	10000.00	9566.95	0.00	0.07	1.00	0.00	0.67	0.00	6211.70
332	1	1.07	0.29	0.00	0.28	1.00	0.00	0.67	0.00	1.15
333	1	1.08	1.08	0.42	0.00	0.58	0.00	0.67	0.00	1.44
334	1	1.29	1.29	0.59	0.00	0.41	0.00	0.67	0.00	2.12
335	1	0.39	0.00	0.21	0.00	0.79	0.00	0.67	0.00	0.24
336	1	0.66	0.27	0.00	0.27	1.00	0.00	0.67	0.00	0.88
337	1	0.56	0.00	0.57	2.77	0.43	2.05	0.18	3.00	2.42
338	1	1.77	0.00	0.04	0.00	0.96	0.00	0.67	0.00	1.10
339	1	0.19	0.00	0.30	1.09	0.70	2.28	0.16	3.00	1.43
340	1	1.01	0.00	0.00	0.00	1.00	0.00	0.67	0.00	0.63
341	1	2.31	1.33	0.49	0.00	0.51	0.00	0.67	0.00	2.55
342	1	0.84	0.84	0.00	1.06	1.00	0.00	0.67	0.00	2.34
343	1	1.19	0.00	0.21	0.00	0.79	0.00	0.67	0.00	0.74
344	1	0.74	0.74	0.41	0.00	0.59	0.00	0.67	0.00	0.98
345	1	0.60	0.60	0.01	0.57	0.99	0.00	0.67	0.00	1.36
346	1	0.26	0.14	0.07	0.13	0.93	0.00	0.67	0.00	0.38
347	1	2.62	2.11	0.16	0.00	0.84	0.00	0.67	0.00	2.20
348	1	0.59	0.00	0.21	0.00	0.79	0.00	0.67	0.00	0.37
349	1	0.53	0.00	0.21	0.00	0.79	0.00	0.67	0.00	0.33
350	1	3.31	0.34	0.04	0.33	0.96	0.00	0.67	0.00	2.63
351	1	1.40	1.40	0.21	0.21	0.79	0.00	0.67	0.00	1.67
352	1	0.91	0.21	0.43	0.08	0.57	0.00	0.67	0.00	0.80
353	1	0.77	0.77	0.11	0.00	0.89	0.00	0.67	0.00	0.62
354	1	0.93	0.00	0.57	4.01	0.43	1.57	0.23	2.00	3.52
355	1	0.87	0.00	0.00	0.00	1.00	0.00	0.67	0.00	0.54
356	1	0.46	0.00	0.21	0.00	0.79	0.00	0.67	0.00	0.28
357	1	1.17	0.00	0.16	0.69	0.84	0.00	0.67	0.00	1.71
358	1	1.03	1.03	0.15	0.27	0.85	0.00	0.67	0.00	1.28
359	1	0.74	0.00	0.21	0.00	0.79	0.00	0.67	0.00	0.46
360	1	0.42	0.25	0.00	0.25	1.00	0.00	0.67	0.00	0.70
361	1	1.03	0.61	0.00	0.61	1.00	0.00	0.67	0.00	1.68
362	1	0.57	0.00	0.21	0.00	0.79	0.00	0.67	0.00	0.35
363	1	2.73	2.73	0.20	0.00	0.80	0.00	0.67	0.00	2.64
364	1	1.10	1.10	0.12	0.00	0.88	0.00	0.67	0.00	0.91
365	1	0.58	0.37	0.00	0.37	1.00	0.00	0.67	0.00	0.99
366	1	0.93	0.83	0.91	7.58	0.09	0.49	0.43	0.00	3.09
367	1	1.31	0.00	0.21	0.00	0.79	0.00	0.67	0.00	0.82
368	1	1.07	1.07	0.12	0.00	0.88	0.00	0.67	0.00	0.89
369	1	1.16	1.16	0.62	0.00	0.38	0.00	0.67	0.00	1.95
370	1	1.24	1.24	0.14	0.00	0.86	0.00	0.67	0.00	1.08
371	1	0.25	0.25	0.11	0.28	0.89	0.01	0.64	0.00	0.63
372	1	1.32	0.19	0.12	0.19	0.88	0.00	0.67	0.00	1.15
373	1	2.97	2.10	0.25	0.00	0.75	0.00	0.67	0.00	2.74
374	1	1.15	0.00	0.21	0.00	0.79	0.00	0.67	0.00	0.72
375	1	1.63	0.73	0.55	0.47	0.45	0.00	0.67	0.00	2.06
376	1	1.87	1.87	0.40	0.00	0.60	0.00	0.67	0.00	2.43
377	1	2.88	0.21	0.00	0.21	1.00	0.00	0.67	0.00	2.16
378	1	0.91	0.30	0.00	0.29	1.00	0.00	0.67	0.00	1.07
379	1	4.57	0.00	0.21	0.00	0.79	0.00	0.67	0.00	2.84
380	1	5.17	0.96	0.24	0.00	0.76	0.00	0.67	0.00	3.61
381	1	1.42	0.05	0.00	0.05	1.00	0.00	0.67	0.00	0.97
382	1	1.27	0.13	0.00	0.13	1.00	0.00	0.67	0.00	1.02
383	1	1.57	0.16	0.00	0.14	1.00	0.00	0.67	0.00	1.22
384	1	2.39	0.00	0.21	0.00	0.79	0.00	0.67	0.00	1.48
385	1	2.54	2.54	0.21	0.00	0.79	0.00	0.67	0.00	2.51
386	1	0.59	0.59	0.27	0.00	0.73	0.00	0.67	0.00	0.64
387	1	0.91	0.00	0.06	0.00	0.94	0.00	0.67	0.00	0.56
388	1	2.39	0.54	0.00	0.54	1.00	0.00	0.67	0.00	2.42
389	1	2.43	2.43	0.27	0.00	0.73	0.00	0.67	0.00	2.62
390	1	0.78	0.00	0.21	0.00	0.79	0.00	0.67	0.00	0.49
391	1	3.25	0.00	0.21	0.00	0.79	0.00	0.67	0.00	2.02
392	1	1.28	0.97	0.47	0.00	0.53	0.00	0.67	0.00	1.57
393	1	1.25	0.00	0.21	0.00	0.79	0.00	0.67	0.00	0.77
394	1	2.63	2.63	0.12	0.51	0.88	0.00	0.67	0.00	2.94
395	1	1.02	1.02	0.10	0.00	0.90	0.00	0.67	0.00	0.81
396	1	0.28	0.28	0.89	8.55	0.11	4.75	0.04	2.00	2.22
397	1	0.45	0.45	0.00	1.25	1.00	0.00	0.67	0.00	2.44
398	1	0.91	0.00	0.18	0.00	0.82	0.00	0.67	0.00	0.56
399	1	1.53	0.47	0.44	0.13	0.56	0.00	0.67	0.00	1.43
400	1	0.93	0.34	0.00	0.33	1.00	0.00	0.67	0.00	1.15
401	1	1.71	1.71	0.07	0.00	0.93	0.00	0.67	0.00	1.26
402	1	0.25	0.00	0.71	2.76	0.29	5.42	0.03	4.00	1.55
403	1	0.50	0.50	0.46	0.00	0.54	0.00	0.67	0.00	0.71
404	1	1.55	1.55	0.14	0.00	0.86	0.00	0.67	0.00	1.33
405	1	1.86	1.17	0.46	0.00	0.54	0.00	0.67	0.00	2.07
406	1	0.79	0.68	0.00	0.68	1.00	0.00	0.67	0.00	1.65
407	1	2.19	0.42	0.35	0.22	0.65	0.00	0.67	0.00	1.85
408	1	2.12	0.00	0.09	0.00	0.91	0.00	0.67	0.00	1.32
409	1	0.62	0.29	0.00	0.29	1.00	0.00	0.67	0.00	0.88
410	1	1.29	0.00	0.21	0.00	0.79	0.00	0.67	0.00	0.80
411	1	0.73	0.09	0.00	0.09	1.00	0.00	0.67	0.00	0.61
412	1	0.44	0.44	0.00	0.58	1.00	0.00	0.67	0.00	1.27
413	1	1.00	0.23	0.23	0.22	0.77	0.00	0.67	0.00	1.01
414	1	1.02	0.00	0.00	0.00	1.00	0.00	0.67	0.00	0.63
415	1	1.90	0.66	0.20	0.40	0.80	0.00	0.67	0.00	1.95
416	1	0.45	0.45	0.18	0.43	0.82	0.00	0.67	0.00	1.02
417	1	1.27	0.09	0.00	0.09	1.00	0.00	0.67	0.00	0.94
418	1	1.23	0.19	0.00	0.19	1.00	0.00	0.67	0.00	1.09
419	1	2.02	0.54	0.00	0.54	1.00	0.00	0.67	0.00	2.18
420	1	1.48	0.11	0.00	0.10	1.00	0.00	0.67	0.00	1.10
421	1	0.06	0.06	0.44	0.23	0.56	0.02	0.63	0.00	0.30
422	1	0.30	0.00	0.75	2.31	0.25	2.69	0.13	4.00	1.17
423	1	2.24	0.30	0.28	0.17	0.72	0.00	0.67	0.00	1.75
424	1	0.00	0.00	1.00	0.00	0.00	0.00	1.00	0.00	0.00
425	1	0.00	0.00	1.00	0.00	0.00	0.00	1.00	0.00	0.00
426	1	1.51	1.45	0.31	0.00	0.69	0.00	0.67	0.00	1.72
427	1	2.26	2.26	0.23	0.00	0.77	0.00	0.67	0.00	2.31
428	1	0.50	0.50	0.40	0.00	0.60	0.00	0.67	0.00	0.66
429	1	2.06	2.06	0.16	0.00	0.84	0.00	0.67	0.00	1.85
430	1	0.18	0.18	0.00	0.53	1.00	0.00	0.67	0.00	1.01
431	1	0.19	0.19	0.00	0.31	1.00	0.00	0.67	0.00	0.64
432	1	0.55	0.53	0.10	0.25	0.90	0.00	0.67	0.00	0.81
433	1	0.85	0.56	0.10	0.34	0.90	0.00	0.67	0.00	1.16
434	1	0.72	0.46	0.03	0.46	0.97	0.00	0.67	0.00	1.25
435	1	0.51	0.00	0.00	0.00	1.00	0.00	0.67	0.00	0.31
436	1	1.29	1.29	0.32	0.00	0.68	0.00	0.67	0.00	1.52
437	1	1.89	0.36	0.13	0.37	0.87	0.00	0.67	0.00	1.81
438	1	1.23	1.23	0.09	0.00	0.91	0.00	0.67	0.00	0.95
439	1	1.76	0.00	0.10	0.00	0.90	0.00	0.67	0.00	1.09
440	1	0.79	0.79	0.42	0.00	0.58	0.00	0.67	0.00	1.07
441	1	1.28	0.82	0.55	0.53	0.45	0.00	0.67	0.00	1.98
442	1	2.07	0.00	0.18	0.00	0.82	0.00	0.67	0.00	1.28
443	1	0.43	0.43	0.18	0.00	0.82	0.00	0.67	0.00	0.40
444	1	0.52	0.18	0.00	0.17	1.00	0.00	0.67	0.00	0.61
445	1	0.54	0.00	0.21	0.00	0.79	0.00	0.67	0.00	0.33
446	1	1.13	1.13	0.42	0.00	0.58	0.00	0.67	0.00	1.52
447	1	2.20	2.20	0.51	0.00	0.49	0.00	0.67	0.00	3.29
448	1	1.30	0.09	0.00	0.10	1.00	0.00	0.67	0.00	0.97
449	1	0.63	0.12	0.02	0.12	0.98	0.00	0.67	0.00	0.59
450	1	0.61	0.61	0.17	0.00	0.83	0.00	0.67	0.00	0.56
451	1	0.53	0.53	0.13	0.40	0.87	0.00	0.67	0.00	1.04
452	1	1.21	1.21	0.45	0.00	0.55	0.00	0.67	0.00	1.68
453	1	0.56	0.27	0.00	0.27	1.00	0.00	0.67	0.00	0.82
454	1	2.13	1.40	0.27	0.00	0.73	0.00	0.67	0.00	1.99
455	1	1.97	0.13	0.34	0.12	0.66	0.00	0.67	0.00	1.44
456	1	1.77	1.77	0.41	0.65	0.59	0.00	0.67	0.00	3.00
457	1	0.00	0.00	0.64	4.31	0.36	3.35	0.09	3.00	2.66
458	1	1.72	1.72	0.07	0.00	0.93	0.00	0.67	0.00	1.28
459	1	1.69	0.53	0.30	0.50	0.70	0.00	0.67	0.00	1.93
460	1	0.82	0.82	0.11	0.00	0.89	0.00	0.67	0.00	0.66
461	1	0.76	0.70	0.00	0.06	1.00	0.00	0.67	0.00	0.57
462	1	0.42	0.13	0.81	2.99	0.19	1.78	0.21	1.00	1.42
463	1	1.86	0.00	0.21	0.00	0.79	0.00	0.67	0.00	1.15
464	1	1.43	0.14	0.08	0.07	0.92	0.00	0.67	0.00	1.02
465	1	1.59	1.59	0.46	0.00	0.54	0.00	0.67	0.00	2.25
466	1	1.22	0.72	0.10	0.72	0.90	0.00	0.67	0.00	1.99
467	1	0.54	0.54	0.72	0.00	0.28	0.00	0.67	0.00	1.00
468	1	1.82	0.06	0.00	0.06	1.00	0.00	0.67	0.00	1.23
469	1	0.50	0.00	0.21	0.00	0.79	0.00	0.67	0.00	0.31
470	1	1.98	0.77	0.43	0.00	0.57	0.00	0.67	0.00	1.80
471	1	1.64	1.64	0.45	0.00	0.55	0.00	0.67	0.00	2.29
472	1	0.67	0.00	0.21	0.00	0.79	0.00	0.67	0.00	0.42
473	1	1.84	0.11	0.00	0.09	1.00	0.00	0.67	0.00	1.30
474	1	1.30	1.30	0.10	0.00	0.90	0.00	0.67	0.00	1.03
475	1	1.93	0.31	0.40	0.20	0.60	0.00	0.67	0.00	1.62
476	1	2.72	1.22	0.08	1.22	0.92	0.00	0.67	0.00	3.79
477	1	4.75	0.00	0.21	0.00	0.79	0.00	0.67	0.00	2.95
478	1	4.36	2.88	0.25	0.00	0.75	0.00	0.67	0.00	3.92
479	1	0.61	0.61	0.13	0.00	0.87	0.00	0.67	0.00	0.51
480	1	2.28	2.28	0.43	0.00	0.57	0.00	0.67	0.00	3.11
481	1	1.42	0.00	0.21	0.00	0.79	0.00	0.67	0.00	0.88
482	1	2.34	2.34	0.37	0.00	0.63	0.00	0.67	0.00	2.95
483	1	1.42	0.00	0.21	0.00	0.79	0.00	0.67	0.00	0.88
484	1	1.16	1.16	0.41	0.00	0.59	0.00	0.67	0.00	1.54
485	1	0.74	0.00	0.00	0.00	1.00	0.00	0.67	0.00	0.46
486	1	0.18	0.18	0.00	0.92	1.00	0.00	0.67	0.00	1.69
487	1	0.29	0.00	0.21	0.00	0.79	0.00	0.67	0.00	0.18
488	1	2.93	1.50	0.07	0.00	0.93	0.00	0.67	0.00	1.99
489	1	0.61	0.33	0.03	0.33	0.97	0.00	0.67	0.00	0.95
490	1	0.74	0.00	0.00	0.00	1.00	0.00	0.67	0.00	0.46
491	1	2.50	0.00	0.00	0.09	1.00	0.00	0.67	0.00	1.71
492	1	1.84	1.84	0.63	0.00	0.37	0.00	0.67	0.00	3.14
493	1	2.62	1.01	0.56	0.00	0.44	0.00	0.67	0.00	2.60
494	1	0.59	0.33	0.01	0.33	0.99	0.00	0.67	0.00	0.94
495	1	1.46	0.53	0.06	0.53	0.94	0.00	0.67	0.00	1.82
496	1	0.65	0.12	0.03	0.12	0.97	0.00	0.67	0.00	0.61
497	1	0.88	0.88	0.71	0.00	0.29	0.00	0.67	0.00	1.63
498	1	0.34	0.34	0.00	0.43	1.00	0.00	0.67	0.00	0.95
499	1	4.06	0.21	0.00	0.21	1.00	0.00	0.67	0.00	2.88
500	1	1.23	1.23	0.38	0.00	0.62	0.00	0.67	0.00	1.57
501	1	2.12	2.12	0.41	0.00	0.59	0.00	0.67	0.00	2.80
502	1	0.00	0.00	0.95	1.97	0.05	4.94	0.04	1.00	0.19
503	1	0.83	0.83	0.00	1.05	1.00	0.00	0.67	0.00	2.32
504	1	0.97	0.97	0.20	0.00	0.80	0.00	0.67	0.00	0.93
505	1	0.70	0.00	0.74	3.84	0.26	2.77	0.12	2.00	2.14
506	1	0.82	0.22	0.06	0.23	0.94	0.00	0.67	0.00	0.90
507	1	1.03	0.97	0.25	0.97	0.75	0.00	0.67	0.00	2.32
508	1	1.57	0.00	0.10	0.00	0.90	0.00	0.67	0.00	0.97
509	1	1.28	0.37	0.08	0.37	0.92	0.00	0.67	0.00	1.42
510	1	0.94	0.94	0.39	0.00	0.61	0.00	0.67	0.00	1.23
511	1	4.94	4.94	0.18	0.52	0.82	0.00	0.67	0.00	5.36
512	1	1.86	0.94	0.10	0.01	0.90	0.00	0.67	0.00	1.33
513	1	1.11	0.00	0.21	0.00	0.79	0.00	0.67	0.00	0.69
514	1	0.92	0.92	0.46	0.09	0.54	0.00	0.67	0.00	1.39
515	1	0.66	0.66	0.04	0.47	0.96	0.00	0.67	0.00	1.23
516	1	0.50	0.07	0.00	0.07	1.00	0.00	0.67	0.00	0.44
517	1	0.74	0.14	0.05	0.06	0.95	0.00	0.67	0.00	0.57
518	1	1.78	0.99	0.62	0.02	0.38	0.00	0.67	0.00	2.17
519	1	1.77	0.00	0.21	0.00	0.79	0.00	0.67	0.00	1.10
520	1	0.20	0.20	0.00	0.23	1.00	0.00	0.67	0.00	0.52
521	1	0.53	0.53	0.08	0.49	0.92	0.00	0.67	0.00	1.18
522	1	0.58	0.00	0.21	0.00	0.79	0.00	0.67	0.00	0.36
523	1	1.34	1.34	0.30	0.08	0.70	0.00	0.67	0.00	1.62
524	1	1.32	0.00	0.21	0.00	0.79	0.00	0.67	0.00	0.82
525	1	1.51	1.51	0.06	0.00	0.94	0.00	0.67	0.00	1.10
526	1	0.39	0.39	0.04	0.35	0.96	0.00	0.67	0.00	0.85
527	1	3.31	2.77	0.06	0.10	0.94	0.00	0.67	0.00	2.52
528	1	0.99	0.99	0.24	0.00	0.76	0.00	0.67	0.00	1.01
529	1	1.47	0.89	0.45	0.88	0.55	0.00	0.67	0.00	2.44
530	1	1.09	1.09	0.00	1.37	1.00	0.00	0.67	0.00	3.03
531	1	2.15	2.15	0.48	0.00	0.52	0.00	0.67	0.00	3.11
532	1	1.41	0.20	0.00	0.20	1.00	0.00	0.67	0.00	1.23
533	1	1.60	0.00	0.71	13.96	0.29	2.47	0.14	2.00	7.93
534	1	0.00	0.00	0.00	2.66	1.00	0.00	0.67	0.00	4.58
535	1	1.08	1.08	0.74	0.00	0.26	0.00	0.67	0.00	2.03
536	1	1.79	0.79	0.00	0.79	1.00	0.00	0.67	0.00	2.47
537	1	0.59	0.00	0.46	2.73	0.54	1.74	0.21	1.00	2.91
538	1	0.27	0.27	0.00	0.30	1.00	0.00	0.67	0.00	0.69
539	1	1.14	0.14	1.00	0.00	0.00	0.00	0.67	0.00	0.95
540	1	0.15	0.00	0.21	0.00	0.79	0.00	0.67	0.00	0.09
541	1	1.42	1.42	0.07	0.00	0.93	0.00	0.67	0.00	1.05
542	1	1.25	0.00	0.21	0.00	0.79	0.00	0.67	0.00	0.78
543	1	3.13	0.78	1.00	0.77	0.00	0.00	0.67	0.00	3.29
544	1	0.55	0.55	0.42	0.00	0.58	0.00	0.67	0.00	0.74
545	1	0.52	0.00	0.21	0.00	0.79	0.00	0.67	0.00	0.32
546	1	0.18	0.00	0.68	3.91	0.32	8.54	0.01	4.00	2.29
547	1	0.77	0.08	0.19	0.05	0.81	0.00	0.67	0.00	0.58
548	1	0.15	0.15	0.27	0.18	0.73	0.01	0.65	0.00	0.38
549	1	0.74	0.74	0.47	0.00	0.53	0.00	0.67	0.00	1.06
550	1	0.84	0.84	0.00	1.03	1.00	0.00	0.67	0.00	2.30
551	1	0.47	0.00	0.21	0.00	0.79	0.00	0.67	0.00	0.29
552	1	0.84	0.00	0.21	0.00	0.79	0.00	0.67	0.00	0.52
553	1	0.00	0.00	1.00	0.00	0.00	0.00	1.00	0.00	0.00
554	1	1.61	0.76	0.09	0.00	0.91	0.00	0.67	0.00	1.12
555	1	1.81	0.00	0.00	0.00	1.00	0.00	0.67	0.00	1.13
556	1	1.91	0.00	0.21	0.00	0.79	0.00	0.67	0.00	1.19
557	1	1.25	0.00	0.21	0.00	0.79	0.00	0.67	0.00	0.78
558	1	2.20	0.07	0.02	0.07	0.98	0.00	0.67	0.00	1.48
559	1	1.01	0.00	0.00	0.00	1.00	0.00	0.67	0.00	0.63
560	1	0.00	0.00	0.97	13.13	0.03	9.32	0.00	1.00	0.65
561	1	0.89	0.00	0.21	0.00	0.79	0.00	0.67	0.00	0.55
562	1	0.20	0.20	0.00	0.40	1.00	0.00	0.67	0.00	0.81
563	1	0.76	0.76	0.00	0.98	1.00	0.00	0.67	0.00	2.16
564	1	0.92	0.71	0.22	0.69	0.78	0.00	0.67	0.00	1.77
565	1	1.61	1.24	0.10	0.83	0.90	0.00	0.67	0.00	2.50
566	1	2.00	2.00	0.22	0.00	0.78	0.00	0.67	0.00	2.00
567	1	1.04	0.47	0.00	0.47	1.00	0.00	0.67	0.00	1.46
568	1	1.95	0.00	0.00	0.00	1.00	0.00	0.67	0.00	1.21
569	1	0.81	0.00	0.21	0.00	0.79	0.00	0.67	0.00	0.50
570	1	1.57	1.57	0.62	0.00	0.38	0.00	0.67	0.00	2.65
571	1	0.39	0.12	0.00	0.12	1.00	0.00	0.67	0.00	0.45
572	1	1.25	0.00	0.21	0.00	0.79	0.00	0.67	0.00	0.78
573	1	0.64	0.54	0.01	0.26	0.99	0.00	0.67	0.00	0.85
574	1	0.65	0.00	0.21	0.00	0.79	0.00	0.67	0.00	0.40
575	1	0.34	0.29	0.08	0.09	0.92	0.00	0.67	0.00	0.39
576	1	1.46	0.00	0.00	0.00	1.00	0.00	0.67	0.00	0.91
577	1	1.33	0.27	0.62	0.26	0.38	0.00	0.67	0.00	1.29
578	1	1.17	0.00	0.21	0.00	0.79	0.00	0.67	0.00	0.73
579	1	0.00	0.00	1.00	0.00	0.00	0.00	1.00	0.00	0.00
580	1	2.51	0.00	0.21	0.00	0.79	0.00	0.67	0.00	1.56
581	1	0.75	0.00	0.21	0.00	0.79	0.00	0.67	0.00	0.47
582	1	0.70	0.20	0.06	0.20	0.94	0.00	0.67	0.00	0.78
583	1	0.99	0.00	0.00	0.00	1.00	0.00	0.67	0.00	0.61
584	1	0.99	0.00	0.00	0.00	1.00	0.00	0.67	0.00	0.62
585	1	0.66	0.43	0.00	0.43	1.00	0.00	0.67	0.00	1.15
586	1	0.00	0.00	1.00	0.00	0.00	0.00	1.00	0.00	0.00
587	1	1.00	0.00	0.21	0.00	0.79	0.00	0.67	0.00	0.62
588	1	2.54	2.54	0.11	0.25	0.89	0.00	0.67	0.00	2.44
589	1	0.72	0.72	0.22	0.00	0.78	0.00	0.67	0.00	0.72
590	1	1.71	0.00	0.10	0.00	0.90	0.00	0.67	0.00	1.06
591	1	0.76	0.57	0.00	0.58	1.00	0.00	0.67	0.00	1.46
592	1	0.47	0.00	0.21	0.00	0.79	0.00	0.67	0.00	0.29
593	1	0.51	0.00	0.21	0.00	0.79	0.00	0.67	0.00	0.32
594	1	1.40	0.00	0.04	0.00	0.96	0.00	0.67	0.00	0.87
595	1	0.31	0.11	0.02	0.07	0.98	0.00	0.67	0.00	0.31
596	1	0.96	0.20	1.00	0.01	0.00	0.00	0.67	0.00	0.94
597	1	2.72	2.72	0.05	0.00	0.95	0.00	0.67	0.00	1.92
598	1	0.96	0.00	0.21	0.00	0.79	0.00	0.67	0.00	0.60
599	1	1.34	1.34	0.29	0.02	0.71	0.00	0.67	0.00	1.53
600	1	1.95	1.95	0.35	0.00	0.65	0.00	0.67	0.00	2.39
601	1	1.22	1.22	0.49	0.00	0.51	0.00	0.67	0.00	1.78
602	1	0.57	0.00	0.36	1.89	0.64	1.00	0.32	2.00	2.45
603	1	0.00	0.00	0.00	0.71	1.00	0.00	0.67	0.00	1.22
604	1	0.87	0.00	0.21	0.00	0.79	0.00	0.67	0.00	0.54
605	1	1.77	1.77	0.62	0.00	0.38	0.00	0.67	0.00	2.98
606	1	0.34	0.34	0.00	0.85	1.00	1.54	0.23	0.00	1.66
607	1	0.61	0.00	0.21	0.00	0.79	0.00	0.67	0.00	0.38
608	1	0.00	0.00	0.00	1.01	1.00	0.00	0.67	0.00	1.74
609	1	0.32	0.20	0.03	0.20	0.97	0.00	0.67	0.00	0.55
610	1	1.97	0.05	0.24	0.05	0.76	0.00	0.67	0.00	1.32
611	1	1.39	1.39	0.29	0.00	0.71	0.00	0.67	0.00	1.56
612	1	2.10	0.00	0.00	0.00	1.00	0.00	0.67	0.00	1.30
613	1	1.86	0.00	0.00	0.00	1.00	0.00	0.67	0.00	1.16
614	1	0.75	0.42	0.00	0.20	1.00	0.00	0.67	0.00	0.81
615	1	0.00	0.00	1.00	0.00	0.00	0.00	1.00	0.00	0.00
616	1	0.64	0.00	0.21	0.00	0.79	0.00	0.67	0.00	0.40
617	1	0.75	0.00	0.21	0.00	0.79	0.00	0.67	0.00	0.47
618	1	0.55	0.00	0.03	0.00	0.97	0.00	0.67	0.00	0.34
619	1	1.24	1.24	0.16	1.72	0.84	0.13	0.56	0.00	3.59
620	1	0.80	0.80	0.00	0.99	1.00	0.00	0.67	0.00	2.21
621	1	0.52	0.52	0.14	0.00	0.86	0.00	0.67	0.00	0.45
622	1	1.37	0.19	0.02	0.19	0.98	0.00	0.67	0.00	1.17
623	1	0.00	0.00	0.39	0.81	0.61	2.06	0.18	1.00	0.85
624	1	1.06	0.11	0.15	0.05	0.85	0.00	0.67	0.00	0.76
625	1	1.94	0.10	0.00	0.11	1.00	0.00	0.67	0.00	1.39
626	1	1.37	1.37	0.47	0.00	0.53	0.00	0.67	0.00	1.97
627	1	0.99	0.76	0.00	0.76	1.00	0.00	0.67	0.00	1.92
628	1	0.87	0.00	0.21	0.00	0.79	0.00	0.67	0.00	0.54
629	1	0.00	0.00	0.00	1.29	1.00	0.00	0.67	0.00	2.22
630	1	2.71	2.71	0.19	0.00	0.81	0.00	0.67	0.00	2.58
631	1	0.89	0.10	0.00	0.10	1.00	0.00	0.67	0.00	0.73
632	1	1.36	0.05	0.00	0.05	1.00	0.00	0.67	0.00	0.93
633	1	1.76	0.17	0.00	0.17	1.00	0.00	0.67	0.00	1.39
634	1	1.97	0.68	0.02	0.66	0.98	0.00	0.67	0.00	2.36
635	1	2.44	2.44	0.35	0.00	0.65	0.00	0.67	0.00	2.97
636	1	1.41	0.00	0.21	0.00	0.79	0.00	0.67	0.00	0.88
637	1	0.89	0.12	0.03	0.08	0.97	0.00	0.67	0.00	0.70
638	1	2.40	0.09	0.06	0.09	0.94	0.00	0.67	0.00	1.65
639	1	2.86	0.13	0.01	0.12	0.99	0.00	0.67	0.00	1.98
640	1	1.51	1.48	0.08	0.76	0.92	0.00	0.67	0.00	2.36
641	1	2.68	2.14	0.07	0.00	0.93	0.00	0.67	0.00	1.92
642	1	1.05	1.05	0.44	0.00	0.56	0.00	0.67	0.00	1.46
643	1	0.78	0.78	0.49	0.00	0.51	0.00	0.67	0.00	1.14
644	1	2.68	1.28	0.24	0.00	0.76	0.00	0.67	0.00	2.19
645	1	0.64	0.38	0.00	0.38	1.00	0.00	0.67	0.00	1.05
646	1	4.94	0.00	0.21	0.00	0.79	0.00	0.67	0.00	3.07
647	1	1.68	0.29	0.36	0.29	0.64	0.00	0.67	0.00	1.55
648	1	1.46	1.46	0.06	0.00	0.94	0.00	0.67	0.00	1.06
649	1	0.71	0.00	0.21	0.00	0.79	0.00	0.67	0.00	0.44
650	1	0.06	0.06	0.00	1.59	1.00	0.00	0.67	0.00	2.77
651	1	0.66	0.66	0.14	0.00	0.86	0.00	0.67	0.00	0.57
652	1	0.91	0.00	0.06	0.00	0.94	0.00	0.67	0.00	0.57
653	1	0.76	0.73	0.21	0.72	0.79	0.00	0.67	0.00	1.72
654	1	0.87	0.87	0.09	0.88	0.91	0.00	0.66	0.00	2.05
655	1	1.35	0.13	0.00	0.10	1.00	0.00	0.67	0.00	1.01
656	1	0.16	0.11	0.74	5.10	0.26	6.58	0.02	1.00	2.55
657	1	0.64	0.23	0.02	0.23	0.98	0.00	0.67	0.00	0.79
658	1	1.13	0.14	0.00	0.14	1.00	0.00	0.67	0.00	0.95
659	1	1.03	0.00	0.21	0.00	0.79	0.00	0.67	0.00	0.64
660	1	5.29	0.00	0.21	0.00	0.79	0.00	0.67	0.00	3.28
661	1	0.95	0.91	0.40	0.00	0.60	0.00	0.67	0.00	1.21
662	1	0.69	0.69	0.13	0.00	0.87	0.00	0.67	0.00	0.58
663	1	0.75	0.00	0.18	0.00	0.82	0.00	0.67	0.00	0.47
664	1	2.60	0.43	0.32	0.38	0.68	0.00	0.67	0.00	2.30
665	1	0.95	0.00	0.10	0.00	0.90	0.00	0.67	0.00	0.59
666	1	1.13	1.13	0.24	0.00	0.76	0.00	0.67	0.00	1.18
667	1	3.07	3.07	0.20	0.00	0.80	0.00	0.67	0.00	2.95
668	1	1.24	0.40	0.30	0.31	0.70	0.00	0.67	0.00	1.36
669	1	0.60	0.60	0.14	0.00	0.86	0.00	0.67	0.00	0.52
670	1	1.63	0.00	0.00	0.00	1.00	0.00	0.67	0.00	1.01
671	1	1.34	1.34	0.62	0.00	0.38	0.00	0.67	0.00	2.25
672	1	0.34	0.34	0.20	0.32	0.80	0.00	0.67	0.00	0.77
673	1	2.43	2.43	0.10	0.08	0.90	0.00	0.67	0.00	2.07
674	1	1.11	0.42	0.00	0.42	1.00	0.00	0.67	0.00	1.41
675	1	0.00	0.00	0.79	2.46	0.21	5.02	0.04	2.00	0.88
676	1	0.05	0.05	1.00	0.04	0.00	0.00	0.67	0.00	0.11
677	1	0.14	0.00	0.21	0.00	0.79	0.00	0.67	0.00	0.09
678	1	1.12	0.31	0.25	0.32	0.75	0.00	0.67	0.00	1.24
679	1	0.30	0.30	0.00	0.59	1.00	0.00	0.67	0.00	1.20
680	1	1.76	0.00	0.00	0.00	1.00	0.00	0.67	0.00	1.09
681	1	0.64	0.64	0.00	0.79	1.00	0.00	0.67	0.00	1.76
682	1	54.95	3.32	0.04	0.00	0.96	0.00	0.67	0.00	34.36
683	1	1.18	0.23	0.00	0.24	1.00	0.00	0.67	0.00	1.14
684	1	0.72	0.72	0.38	0.10	0.62	0.00	0.67	0.00	1.02
685	1	1.48	0.00	0.21	0.00	0.79	0.00	0.67	0.00	0.92
686	1	1.06	0.00	0.00	0.00	1.00	0.00	0.67	0.00	0.66
687	1	1.46	0.07	0.02	0.07	0.98	0.00	0.67	0.00	1.02
688	1	1.27	0.00	0.21	0.00	0.79	0.00	0.67	0.00	0.79
689	1	0.00	0.00	1.00	0.00	0.00	0.00	1.00	0.00	0.00
690	1	0.88	0.00	0.21	0.00	0.79	0.00	0.67	0.00	0.55
691	1	2.43	0.00	0.21	0.00	0.79	0.00	0.67	0.00	1.51
692	1	0.00	0.00	1.00	0.00	0.00	0.00	1.00	0.00	0.00
693	1	0.34	0.00	0.00	0.00	1.00	0.00	0.67	0.00	0.21
694	1	0.90	0.90	0.19	0.00	0.81	0.00	0.67	0.00	0.86
695	1	0.43	0.43	0.26	0.00	0.74	0.00	0.67	0.00	0.47
696	1	0.00	0.00	1.00	0.00	0.00	0.00	1.00	0.00	0.00
697	1	5.15	0.08	0.00	0.07	1.00	0.00	0.67	0.00	3.31
698	1	1.13	1.13	0.61	0.00	0.39	0.00	0.67	0.00	1.88
699	1	1.34	1.34	0.38	0.10	0.62	0.00	0.67	0.00	1.80
700	1	0.00	0.00	1.00	0.00	0.00	0.00	1.00	0.00	0.00
701	1	1.54	0.11	0.04	0.09	0.96	0.00	0.67	0.00	1.12
702	1	1.42	0.00	0.21	0.00	0.79	0.00	0.67	0.00	0.88
703	1	4.89	0.69	0.07	0.69	0.93	0.00	0.67	0.00	4.23
704	1	0.28	0.00	0.25	0.00	0.75	0.00	0.67	0.00	0.17
705	1	2.75	0.12	0.00	0.12	1.00	0.00	0.67	0.00	1.91
706	1	17.47	7.78	0.23	0.51	0.77	0.00	0.67	0.00	14.59
707	1	0.71	0.71	0.26	0.44	0.74	0.00	0.67	0.00	1.32
708	1	6.17	6.13	0.20	0.00	0.80	0.00	0.67	0.00	5.95
709	1	0.32	0.29	0.06	0.22	0.94	0.00	0.67	0.00	0.58
710	1	0.78	0.07	0.00	0.07	1.00	0.00	0.67	0.00	0.60
711	1	2.47	0.67	0.67	0.01	0.33	0.00	0.67	0.00	2.32
712	1	1.05	1.05	0.22	0.78	0.78	0.00	0.67	0.00	2.10
713	1	0.52	0.49	0.16	0.71	0.84	0.10	0.57	0.00	1.49
714	1	0.27	0.27	0.00	0.59	1.00	0.00	0.67	0.00	1.18
715	1	0.32	0.00	0.79	2.39	0.21	2.70	0.12	3.00	1.07
716	1	3.37	0.08	0.00	0.08	1.00	0.00	0.67	0.00	2.22
717	1	0.54	0.54	0.00	1.16	1.00	0.00	0.67	0.00	2.34
718	1	0.86	0.00	0.21	0.00	0.79	0.00	0.67	0.00	0.54
719	1	1.42	0.00	0.21	0.00	0.79	0.00	0.67	0.00	0.88
720	1	1.15	0.00	0.06	0.00	0.94	0.00	0.67	0.00	0.72
721	1	0.80	0.00	0.06	0.00	0.94	0.00	0.67	0.00	0.50
722	1	1.49	1.49	0.47	0.00	0.53	0.00	0.67	0.00	2.12
723	1	0.71	0.71	0.68	0.00	0.32	0.00	0.67	0.00	1.27
724	1	0.34	0.00	0.21	0.00	0.79	0.00	0.67	0.00	0.21
725	1	3.78	0.21	0.00	0.21	1.00	0.00	0.67	0.00	2.70
726	1	1.39	1.21	0.07	0.00	0.93	0.00	0.67	0.00	1.01
727	1	0.37	0.37	0.00	0.40	1.00	0.00	0.67	0.00	0.92
728	1	1.15	0.23	0.20	0.04	0.80	0.00	0.67	0.00	0.84
729	1	0.87	0.38	0.20	0.37	0.80	0.00	0.67	0.00	1.19
730	1	1.88	1.88	0.21	0.00	0.79	0.00	0.67	0.00	1.86
731	1	1.65	1.65	0.30	0.00	0.70	0.00	0.67	0.00	1.86
732	1	1.57	0.00	0.10	0.00	0.90	0.00	0.67	0.00	0.98
733	1	0.36	0.11	0.00	0.11	1.00	0.00	0.67	0.00	0.41
734	1	0.47	0.00	0.67	3.72	0.33	0.92	0.33	0.00	2.41
735	1	2.16	2.16	0.07	0.00	0.93	0.00	0.67	0.00	1.58
736	1	0.80	0.00	0.21	0.00	0.79	0.00	0.67	0.00	0.50
737	1	0.75	0.00	0.21	0.00	0.79	0.00	0.67	0.00	0.47
738	1	0.31	0.31	0.44	0.00	0.56	0.00	0.67	0.00	0.42
739	1	3.18	0.00	0.18	0.00	0.82	0.00	0.67	0.00	1.97
740	1	1.21	1.21	0.21	0.00	0.79	0.00	0.67	0.00	1.19
741	1	0.74	0.74	0.12	0.00	0.88	0.00	0.67	0.00	0.61
742	1	0.59	0.00	0.00	0.00	1.00	0.00	0.67	0.00	0.37
743	1	1.99	0.00	0.21	0.00	0.79	0.00	0.67	0.00	1.24
744	1	0.28	0.22	0.00	0.22	1.00	0.00	0.67	0.00	0.55
745	1	1.29	0.12	0.06	0.12	0.94	0.00	0.67	0.00	1.01
746	1	0.95	0.95	0.38	0.00	0.62	0.00	0.67	0.00	1.21
747	1	1.26	0.00	0.21	0.00	0.79	0.00	0.67	0.00	0.78
748	1	1.19	1.19	0.31	0.00	0.69	0.00	0.67	0.00	1.38
749	1	0.38	0.38	0.00	0.69	1.00	0.00	0.67	0.00	1.42
750	1	0.28	0.28	0.27	0.30	0.73	0.00	0.65	0.00	0.68
751	1	0.76	0.14	0.19	0.03	0.81	0.00	0.67	0.00	0.56
752	1	1.52	1.52	0.07	0.00	0.93	0.00	0.67	0.00	1.12
753	1	1.19	0.83	0.71	0.00	0.29	0.00	0.67	0.00	1.75
754	1	1.51	1.51	0.07	0.00	0.93	0.00	0.67	0.00	1.12
755	1	1.76	1.76	0.43	0.00	0.57	0.00	0.67	0.00	2.39
756	1	2.28	1.82	0.32	0.00	0.68	0.00	0.67	0.00	2.40
757	1	1.55	0.22	0.07	0.09	0.93	0.00	0.67	0.00	1.14
758	1	2.09	1.03	0.12	0.51	0.88	0.00	0.67	0.00	2.29
759	1	2.16	0.00	0.36	0.78	0.64	0.00	0.67	0.00	2.20
760	1	1.40	1.29	0.40	0.00	0.60	0.00	0.67	0.00	1.76
761	1	1.20	0.26	0.15	0.10	0.85	0.00	0.67	0.00	0.97
762	1	0.93	0.08	0.00	0.08	1.00	0.00	0.67	0.00	0.71
763	1	0.76	0.76	0.66	0.00	0.34	0.00	0.67	0.00	1.33
764	1	0.97	0.97	0.26	0.12	0.74	0.00	0.67	0.00	1.19
765	1	0.74	0.07	0.02	0.07	0.98	0.00	0.67	0.00	0.57
766	1	0.72	0.72	0.01	0.13	0.99	0.00	0.67	0.00	0.68
767	1	5.60	0.28	0.03	0.28	0.97	0.00	0.67	0.00	3.96
768	1	0.71	0.00	0.00	0.00	1.00	0.00	0.67	0.00	0.44
769	1	0.00	0.00	1.00	0.00	0.00	0.00	1.00	0.00	0.00
770	1	0.60	0.00	0.00	0.00	1.00	0.00	0.67	0.00	0.37
771	1	1.16	1.09	0.17	0.00	0.83	0.00	0.67	0.00	1.05
772	1	0.68	0.38	0.00	0.38	1.00	0.00	0.67	0.00	1.07
773	1	0.35	0.00	0.21	0.00	0.79	0.00	0.67	0.00	0.22
774	1	2.56	2.56	0.05	0.00	0.95	0.00	0.67	0.00	1.83
775	1	10000.00	9151.30	0.00	0.07	1.00	0.00	0.67	0.00	6211.70
776	1	1.85	1.69	0.17	0.00	0.83	0.00	0.67	0.00	1.65
777	1	1.10	0.12	0.10	0.12	0.90	0.00	0.67	0.00	0.90
778	1	0.73	0.53	0.02	0.53	0.98	0.00	0.67	0.00	1.37
779	1	0.64	0.22	0.18	0.22	0.82	0.00	0.67	0.00	0.78
780	1	0.92	0.12	0.00	0.12	1.00	0.00	0.67	0.00	0.77
781	1	0.95	0.00	0.10	0.00	0.90	0.00	0.67	0.00	0.59
782	1	1.05	0.06	0.13	0.06	0.87	0.00	0.67	0.00	0.76
783	1	2.43	2.43	0.07	0.00	0.93	0.00	0.67	0.00	1.80
784	1	0.82	0.20	0.17	0.04	0.83	0.00	0.67	0.00	0.62
785	1	1.99	0.28	0.02	0.24	0.98	0.00	0.67	0.00	1.65
786	1	3.61	0.06	0.00	0.06	1.00	0.00	0.67	0.00	2.35
787	1	6.52	0.15	0.02	0.06	0.98	0.00	0.67	0.00	4.16
788	1	0.61	0.61	0.69	0.00	0.31	0.00	0.67	0.00	1.09
789	1	1.69	1.69	0.60	0.00	0.40	0.00	0.67	0.00	2.79
790	1	1.12	1.12	0.46	0.18	0.54	0.00	0.67	0.00	1.75
791	1	0.97	0.45	0.97	0.45	0.03	0.00	0.67	0.00	1.39
792	1	1.31	1.31	0.21	0.00	0.79	0.00	0.67	0.00	1.29
793	1	1.16	1.16	0.00	2.36	1.00	0.00	0.67	0.00	4.78
794	1	1.65	1.65	0.66	0.00	0.34	0.00	0.67	0.00	2.91
795	1	1.59	0.06	0.08	0.06	0.92	0.00	0.67	0.00	1.09
796	1	1.74	0.13	0.00	0.13	1.00	0.00	0.67	0.00	1.31
797	1	1.40	1.40	0.28	0.00	0.72	0.00	0.67	0.00	1.54
798	1	1.42	0.22	0.04	0.22	0.96	0.00	0.67	0.00	1.26
799	1	1.71	1.71	0.46	0.00	0.54	0.00	0.67	0.00	2.43
800	1	4.24	0.16	0.03	0.16	0.97	0.00	0.67	0.00	2.90
801	1	2.19	1.65	0.06	0.00	0.94	0.00	0.67	0.00	1.53
802	1	1.33	0.00	0.00	0.00	1.00	0.00	0.67	0.00	0.82
803	1	3.70	3.70	0.04	0.00	0.96	0.00	0.67	0.00	2.58
804	1	0.39	0.39	0.00	0.32	1.00	0.00	0.67	0.00	0.80
805	1	0.81	0.06	0.01	0.06	0.99	0.00	0.67	0.00	0.61
806	1	1.11	1.11	0.24	0.00	0.76	0.00	0.67	0.00	1.15
807	1	1.15	1.15	0.32	0.00	0.68	0.00	0.67	0.00	1.34
808	1	1.54	0.45	0.54	0.41	0.46	0.00	0.67	0.00	1.69
809	1	1.39	0.60	0.05	0.60	0.95	0.00	0.67	0.00	1.89
810	1	2.26	0.00	0.21	0.00	0.79	0.00	0.67	0.00	1.41
811	1	0.29	0.00	0.61	3.66	0.39	3.23	0.09	3.00	2.66
812	1	1.04	0.83	0.25	0.83	0.75	0.00	0.67	0.00	2.08
813	1	0.00	0.00	1.00	0.00	0.00	0.00	1.00	0.00	0.00
814	1	0.15	0.00	0.21	0.00	0.79	0.00	0.67	0.00	0.09
815	1	1.87	0.08	0.04	0.06	0.96	0.00	0.67	0.00	1.26
816	1	1.01	0.00	0.21	0.00	0.79	0.00	0.67	0.00	0.62
817	1	1.06	0.57	0.34	0.00	0.66	0.00	0.67	0.00	0.99
818	1	0.85	0.00	0.00	0.27	1.00	0.00	0.67	0.00	0.99
819	1	1.38	1.38	0.33	0.00	0.67	0.00	0.67	0.00	1.63
820	1	1.40	0.14	0.03	0.07	0.97	0.00	0.67	0.00	0.98
821	1	1.21	1.21	0.11	0.00	0.89	0.00	0.67	0.00	0.98
822	1	1.59	0.00	0.00	0.00	1.00	0.00	0.67	0.00	0.99
823	1	3.41	0.19	0.01	0.19	0.99	0.00	0.67	0.00	2.45
824	1	0.00	0.00	1.00	0.00	0.00	0.00	1.00	0.00	0.00
825	1	0.00	0.00	1.00	0.00	0.00	0.00	1.00	0.00	0.00
826	1	0.46	0.46	0.00	1.31	1.00	0.00	0.67	0.00	2.55
827	1	1.16	0.38	0.23	0.36	0.77	0.00	0.67	0.00	1.35
828	1	0.90	0.90	0.03	1.00	0.97	0.02	0.63	0.00	2.27
829	1	0.29	0.00	0.21	0.00	0.79	0.00	0.67	0.00	0.18
830	1	4.03	0.26	0.00	0.26	1.00	0.00	0.67	0.00	2.95
831	1	1.25	1.25	0.30	0.09	0.70	0.00	0.67	0.00	1.52
832	1	1.09	1.09	0.38	0.00	0.62	0.00	0.67	0.00	1.39
833	1	1.24	1.24	0.13	0.08	0.87	0.00	0.67	0.00	1.17
834	1	0.58	0.00	0.06	0.00	0.94	0.00	0.67	0.00	0.36
835	1	0.27	0.00	0.01	0.00	0.99	0.00	0.67	0.00	0.17
836	1	0.20	0.20	0.88	37.15	0.12	7.87	0.01	2.00	8.16
837	1	0.48	0.16	0.83	3.49	0.17	1.31	0.27	1.00	1.53
838	1	0.76	0.76	0.46	0.00	0.54	0.00	0.67	0.00	1.07
839	1	1.03	0.00	0.00	0.00	1.00	0.00	0.67	0.00	0.64
840	1	2.14	1.62	0.66	0.11	0.34	0.00	0.67	0.00	3.25
841	1	1.56	1.33	0.17	0.18	0.83	0.00	0.67	0.00	1.62
842	1	2.16	2.16	0.54	0.00	0.46	0.00	0.67	0.00	3.34
843	1	1.36	0.23	0.10	0.19	0.90	0.00	0.67	0.00	1.19
844	1	0.31	0.00	0.60	1.33	0.40	0.77	0.36	3.00	1.10
845	1	0.97	0.22	0.00	0.22	1.00	0.00	0.67	0.00	0.98
846	1	1.21	0.00	0.10	0.00	0.90	0.00	0.67	0.00	0.75
847	1	1.18	1.18	0.17	0.00	0.83	0.00	0.67	0.00	1.07
848	1	1.77	1.77	0.16	0.17	0.84	0.00	0.67	0.00	1.83
849	1	1.38	0.00	0.21	0.00	0.79	0.00	0.67	0.00	0.86
850	1	0.19	0.15	1.00	0.00	0.00	0.00	0.67	0.00	0.38
851	1	0.60	0.26	0.00	0.25	1.00	0.00	0.67	0.00	0.81
852	1	1.66	1.04	0.28	1.04	0.72	0.00	0.67	0.00	2.83
853	1	0.95	0.00	0.00	0.00	1.00	0.00	0.67	0.00	0.59
854	1	2.01	0.00	0.21	0.00	0.79	0.00	0.67	0.00	1.25
855	1	2.14	0.00	0.18	0.00	0.82	0.00	0.67	0.00	1.33
856	1	2.02	2.02	0.12	0.00	0.88	0.00	0.67	0.00	1.66
857	1	0.56	0.56	0.00	0.81	1.00	0.00	0.67	0.00	1.74
858	1	0.57	0.00	0.21	0.00	0.79	0.00	0.67	0.00	0.35
859	1	1.53	0.00	0.00	0.00	1.00	0.00	0.67	0.00	0.95
860	1	0.54	0.30	0.00	0.30	1.00	0.00	0.67	0.00	0.85
861	1	1.24	0.00	0.21	0.00	0.79	0.00	0.67	0.00	0.77
862	1	0.47	0.00	0.21	0.00	0.79	0.00	0.67	0.00	0.29
863	1	0.72	0.67	0.00	0.67	1.00	0.00	0.67	0.00	1.60
864	1	0.86	0.00	0.21	0.00	0.79	0.00	0.67	0.00	0.53
865	1	1.16	0.00	0.21	0.00	0.79	0.00	0.67	0.00	0.72
866	1	1.59	0.84	0.25	0.84	0.75	0.00	0.67	0.00	2.43
867	1	0.59	0.00	0.21	0.00	0.79	0.00	0.67	0.00	0.37
868	1	0.74	0.21	0.00	0.21	1.00	0.00	0.67	0.00	0.83
869	1	0.00	0.00	0.79	1.68	0.21	0.44	0.45	3.00	0.60
870	1	0.27	0.00	0.12	0.00	0.88	0.00	0.67	0.00	0.17
871	1	0.85	0.36	0.20	0.00	0.80	0.00	0.67	0.00	0.65
872	1	0.73	0.36	0.03	0.36	0.97	0.00	0.67	0.00	1.07
873	1	1.55	0.00	0.21	0.00	0.79	0.00	0.67	0.00	0.96
874	1	0.61	0.28	0.03	0.28	0.97	0.00	0.67	0.00	0.86
875	1	0.52	0.24	0.02	0.12	0.98	0.00	0.67	0.00	0.54
876	1	1.90	0.22	0.18	0.11	0.82	0.00	0.67	0.00	1.40
877	1	4.63	0.33	0.12	0.33	0.88	0.00	0.67	0.00	3.44
878	1	1.28	0.00	0.21	0.00	0.79	0.00	0.67	0.00	0.79
879	1	0.70	0.70	0.29	0.00	0.71	0.00	0.67	0.00	0.78
880	1	0.86	0.83	0.16	0.09	0.84	0.00	0.67	0.00	0.90
881	1	0.29	0.23	0.02	0.23	0.98	0.00	0.67	0.00	0.57
882	1	0.36	0.36	0.22	0.00	0.78	0.00	0.67	0.00	0.36
883	1	2.45	0.12	0.12	0.13	0.88	0.00	0.67	0.00	1.73
884	1	0.98	0.00	0.21	0.00	0.79	0.00	0.67	0.00	0.61
885	1	0.82	0.34	0.00	0.34	1.00	0.00	0.67	0.00	1.09
886	1	1.34	0.17	0.00	0.17	1.00	0.00	0.67	0.00	1.13
887	1	1.14	0.00	0.10	0.00	0.90	0.00	0.67	0.00	0.71
888	1	0.35	0.00	0.21	0.00	0.79	0.00	0.67	0.00	0.22
889	1	1.62	0.08	0.00	0.08	1.00	0.00	0.67	0.00	1.14
890	1	0.14	0.11	0.08	0.08	0.92	0.00	0.67	0.00	0.23
891	1	1.31	0.23	0.00	0.23	1.00	0.00	0.67	0.00	1.21
892	1	0.11	0.00	0.21	0.00	0.79	0.00	0.67	0.00	0.07
893	1	0.82	0.15	0.00	0.15	1.00	0.00	0.67	0.00	0.77
894	1	2.57	0.00	0.21	0.00	0.79	0.00	0.67	0.00	1.60
895	1	0.66	0.00	0.21	0.00	0.79	0.00	0.67	0.00	0.41
896	1	0.72	0.72	0.38	0.00	0.62	0.00	0.67	0.00	0.91
897	1	2.48	0.00	0.18	0.00	0.82	0.00	0.67	0.00	1.54
898	1	2.44	0.07	0.00	0.07	1.00	0.00	0.67	0.00	1.64
899	1	1.51	1.51	0.11	0.22	0.89	0.00	0.67	0.00	1.57
900	1	0.36	0.00	0.21	0.00	0.79	0.00	0.67	0.00	0.22
901	1	0.00	0.00	0.00	0.08	1.00	0.00	0.67	0.00	0.13
902	1	0.44	0.44	0.01	0.44	0.99	0.00	0.67	0.00	1.03
903	1	2.32	0.00	0.18	0.00	0.82	0.00	0.67	0.00	1.44
904	1	0.90	0.22	0.00	0.22	1.00	0.00	0.67	0.00	0.94
905	1	1.88	0.47	0.00	0.46	1.00	0.00	0.67	0.00	1.96
906	1	0.80	0.27	0.00	0.26	1.00	0.00	0.67	0.00	0.95
907	1	0.83	0.00	0.21	0.00	0.79	0.00	0.67	0.00	0.52
908	1	0.26	0.26	0.00	0.71	1.00	0.00	0.67	0.00	1.38
909	1	0.77	0.77	0.15	0.00	0.85	0.00	0.67	0.00	0.67
910	1	0.75	0.00	0.00	0.00	1.00	0.00	0.67	0.00	0.46
911	1	1.12	0.08	0.14	0.06	0.86	0.00	0.67	0.00	0.80
912	1	0.16	0.00	0.00	0.00	1.00	0.00	0.67	0.00	0.10
913	1	0.00	0.00	1.00	0.00	0.00	0.00	1.00	0.00	0.00
914	1	1.67	0.00	0.18	0.00	0.82	0.00	0.67	0.00	1.04
915	1	1.91	0.16	0.00	0.15	1.00	0.00	0.67	0.00	1.45
916	1	1.67	1.67	0.26	0.38	0.74	0.00	0.67	0.00	2.26
917	1	3.77	3.77	0.29	0.29	0.71	0.00	0.67	0.00	4.54
918	1	2.04	0.00	0.21	0.00	0.79	0.00	0.67	0.00	1.27
919	1	2.11	0.47	0.94	0.47	0.06	0.00	0.67	0.00	2.11
920	1	0.44	0.30	0.00	0.30	1.00	0.00	0.67	0.00	0.79
921	1	0.51	0.51	0.00	0.67	1.00	0.00	0.67	0.00	1.47
922	1	0.00	0.00	1.00	0.00	0.00	0.00	1.00	0.00	0.00
923	1	0.00	0.00	1.00	0.00	0.00	0.00	1.00	0.00	0.00
924	1	0.00	0.00	1.00	0.00	0.00	0.00	1.00	0.00	0.00
925	1	1.32	1.32	0.35	0.00	0.65	0.00	0.67	0.00	1.63
926	1	10.01	7.88	0.04	0.21	0.96	0.00	0.67	0.00	7.07
927	1	0.97	0.38	0.12	0.37	0.88	0.00	0.67	0.00	1.24
928	1	1.12	0.00	0.21	0.00	0.79	0.00	0.67	0.00	0.69
929	1	0.99	0.00	0.06	0.00	0.94	0.00	0.67	0.00	0.62
930	1	0.73	0.73	0.55	0.00	0.45	0.00	0.67	0.00	1.14
931	1	2.63	0.22	0.00	0.22	1.00	0.00	0.67	0.00	2.01
932	1	0.00	0.00	0.72	0.00	0.28	0.00	0.67	0.00	0.00
933	1	0.00	0.00	0.00	0.55	1.00	0.00	0.67	0.00	0.95
934	1	0.25	0.00	0.45	1.17	0.55	1.17	0.29	1.00	1.27
935	1	0.00	0.00	0.00	0.16	1.00	0.00	0.67	0.00	0.27
936	1	0.45	0.12	0.01	0.12	0.99	0.00	0.67	0.00	0.48
937	1	0.00	0.00	0.00	0.27	1.00	0.00	0.67	0.00	0.46
938	1	0.50	0.38	0.50	0.38	0.50	0.00	0.67	0.00	0.96
939	1	0.24	0.01	0.46	0.52	0.54	0.14	0.55	0.00	0.64
940	1	0.00	0.00	0.00	0.29	1.00	0.00	0.67	0.00	0.51
941	1	0.00	0.00	0.00	0.70	1.00	0.00	0.67	0.00	1.21
942	1	0.00	0.00	0.00	0.51	1.00	0.00	0.67	0.00	0.87
943	1	0.26	0.26	0.00	0.48	1.00	0.00	0.67	0.00	0.98
944	1	0.00	0.00	0.65	1.41	0.35	2.58	0.13	1.00	0.86
945	1	0.00	0.00	0.77	1.21	0.23	1.42	0.25	1.00	0.48
946	1	0.78	0.28	0.02	0.28	0.98	0.00	0.67	0.00	0.97
947	1	0.18	0.00	0.11	1.00	0.89	3.06	0.10	2.00	1.63
948	1	0.33	0.33	0.80	2.94	0.20	1.77	0.21	0.00	1.69
949	1	0.00	0.00	1.00	0.00	0.00	0.00	1.00	0.00	0.00
950	1	0.00	0.00	1.00	0.00	0.00	0.00	1.00	0.00	0.00
951	1	0.00	0.00	1.00	0.00	0.00	0.00	1.00	0.00	0.00
952	1	0.00	0.00	1.00	0.00	0.00	0.00	1.00	0.00	0.00
953	1	0.00	0.00	1.00	0.00	0.00	0.00	1.00	0.00	0.00
954	1	0.00	0.00	1.00	0.00	0.00	0.00	1.00	0.00	0.00
955	1	0.00	0.00	1.00	0.00	0.00	0.00	1.00	0.00	0.00
956	1	0.00	0.00	1.00	0.00	0.00	0.00	1.00	0.00	0.00
957	1	0.00	0.00	1.00	0.00	0.00	0.00	1.00	0.00	0.00
958	1	1.60	0.65	0.01	0.65	0.99	0.00	0.67	0.00	2.11
