# Supplementary material for: Variation in selection constraints on teleost TLRs with emphasis on their repertoire in the Walking catfish, Clarias batrachus
Source: Sci Rep. 2020 Dec 7;10:21394. doi: 10.1038/s41598-020-78347-6 (PMC7721727; doi:10.1038/s41598-020-78347-6)
Supplement: Supplementary file 27 — Supplementary Information 27. [file 41598_2020_78347_MOESM27_ESM.zip › T3/meme/log.txt]

Analysis Description
--------------------
MEME (Mixed Effects Model of Evolution) estimates a site-wise synonymous
(&alpha;) and a two-category mixture of non-synonymous (&beta;-, with
proportion p-, and &beta;+ with proportion [1-p-]) rates, and uses a
likelihood ratio test to determine if &beta;+ > &alpha; at a site. The
estimates aggregate information over a proportion of branches at a site,
so the signal is derived from episodic diversification, which is a
combination of strength of selection [effect size] and the proportion of
the tree affected. A subset of branches can be selected for testing as
well, in which case an additional (nuisance) parameter will be inferred
-- the non-synonymous rate on branches NOT selected for testing.
Multiple partitions within a NEXUS file are also supported for
recombination - aware analysis. 

- __Requirements__: in-frame codon alignment and a phylogenetic tree

- __Citation__: Detecting Individual Sites Subject to Episodic Diversifying Selection.
_PLoS Genet_ 8(7): e1002764.

- __Written by__: Sergei L. Kosakovsky Pond, Steven Weaver

- __Contact Information__: spond@temple.edu

- __Analysis Version__: 2.1.1


####Choose Genetic Code

1. [**Universal**] Universal code. (Genebank transl_table=1).
2. [**Vertebrate-mtDNA**] Vertebrate mitochondrial DNA code. (Genebank transl_table=2).
3. [**Yeast-mtDNA**] Yeast mitochondrial DNA code. (Genebank transl_table=3).
4. [**Mold-Protozoan-mtDNA**] Mold, Protozoan and Coelenterate mitochondrial DNA and the Mycloplasma/Spiroplasma code. (Genebank transl_table=4).
5. [**Invertebrate-mtDNA**] Invertebrate mitochondrial DNA code. (Genebank transl_table=5).
6. [**Ciliate-Nuclear**] Ciliate, Dasycladacean and Hexamita Nuclear code. (Genebank transl_table=6).
7. [**Echinoderm-mtDNA**] Echinoderm mitochondrial DNA code. (Genebank transl_table=9).
8. [**Euplotid-Nuclear**] Euplotid Nuclear code. (Genebank transl_table=10).
9. [**Alt-Yeast-Nuclear**] Alternative Yeast Nuclear code. (Genebank transl_table=12).
10. [**Ascidian-mtDNA**] Ascidian mitochondrial DNA code. (Genebank transl_table=13).
11. [**Flatworm-mtDNA**] Flatworm mitochondrial DNA code. (Genebank transl_table=14).
12. [**Blepharisma-Nuclear**] Blepharisma Nuclear code. (Genebank transl_table=15).
13. [**Chlorophycean-mtDNA**] Chlorophycean Mitochondrial Code (transl_table=16).
14. [**Trematode-mtDNA**] Trematode Mitochondrial Code (transl_table=21).
15. [**Scenedesmus-obliquus-mtDNA**] Scenedesmus obliquus mitochondrial Code (transl_table=22).
16. [**Thraustochytrium-mtDNA**] Thraustochytrium Mitochondrial Code (transl_table=23).
17. [**Pterobranchia-mtDNA**] Pterobranchia Mitochondrial Code (transl_table=24).
18. [**SR1-and-Gracilibacteria**] Candidate Division SR1 and Gracilibacteria Code (transl_table=25).
19. [**Pachysolen-Nuclear**] Pachysolen tannophilus Nuclear Code (transl_table=26).

>Please choose an option (or press q to cancel selection):

>Select a coding sequence alignment file (`/home/datamonkey/`) 

>Please select a tree file for the data: (`/home/datamonkey/`) 
>Loaded a multiple sequence alignment with **24** sequences, **958** codons, and **1** partitions from `/home/datamonkey/datamonkey-js-server/production/app/meme/output/5df875b9c27e2160748f74a3`


####Choose the set of branches to test for selection

1. [**All**] Include all branches in the analysis
2. [**Internal**] Include all internal branches in the analysis
3. [**Leaves**] Include all leaf branches in the analysis
4. [**Unlabeled branches**] Set of 45 unlabeled branches

>Please choose an option (or press q to cancel selection):
>Select the p-value threshold to use when testing for selection (permissible range = [0,1], default value = 0.1): 

>Save the resulting JSON file to (`/home/datamonkey/`) 

### Branches to include in the MEME analysis
Selected 45 branches to include in the MEME analysis: `ECTLR3_2874_BP, PFTLR3_2874_BP, Node2, MMTLR3_2874_BP, Node1, LCTLR3_2874_BP, SDTLR3_2874_BP, TOTLR3_2874_BP, Node11, Node9, SMTLR3_2874_BP, Node8, SATLR3_2874_BP, TRTLR3_2874_BP, SSTLR3_2874_BP, OMTLR3_2874_BP, Node22, PHTLR3_2874_BP, IPTLR3_2874_BP, Node28, TFTLR3_2874_BP, Node27, CBTLR3_2874_BP, Node26, CCATLR3_2874_BP, MATLR3_2874_BP, CITLR3_2874_BP, Node37, CCTLR3_2874_BP, Node36, Node34, DRTLR3_2874_BP, Node33, Node25, Node21, GMTLR3_2874_BP, Node20, Node18, Node16, ONTLR3_2874_BP, Node15, Node7, ATTLR3_2874_BP, Node6, LMTLR3_2874_BP`


### Obtaining branch lengths and nucleotide substitution biases under the nucleotide GTR model
* Log(L) = -35294.60, AIC-c = 70695.28 (53 estimated parameters)

### Obtaining the global omega estimate based on relative GTR branch lengths and nucleotide substitution biases
* Log(L) = -33964.02, AIC-c = 68048.36 (60 estimated parameters)
* non-synonymous/synonymous rate ratio for *test* =   0.3212

### Improving branch lengths, nucleotide substitution biases, and global dN/dS ratios under a full codon model
* Log(L) = -33897.43
* non-synonymous/synonymous rate ratio for *test* =   0.2945

### For partition 1 these sites are significant at p <=0.1

|   Codon    | Partition  |   alpha    |   beta+    |     p+     |    LRT     |Episodic selection detected?| # branches |
|:----------:|:----------:|:----------:|:----------:|:----------:|:----------:|:--------------------------:|:----------:|
|     17     |     1      |    0.000   |    4.532   |    0.266   |    4.741   |      Yes, p =  0.0431      |     2      |
|     33     |     1      |    0.338   |  138.722   |    0.094   |   11.221   |      Yes, p =  0.0016      |     2      |
|     46     |     1      |    0.000   |    4.268   |    0.596   |    8.773   |      Yes, p =  0.0055      |     2      |
|     49     |     1      |    0.024   |    5.355   |    0.305   |    4.163   |      Yes, p =  0.0581      |     2      |
|     64     |     1      |    0.000   |    0.829   |    0.559   |    3.837   |      Yes, p =  0.0689      |     2      |
|    120     |     1      |    0.137   |    4.224   |    0.277   |    8.275   |      Yes, p =  0.0071      |     1      |
|    157     |     1      |    0.414   |    5.344   |    0.227   |    6.651   |      Yes, p =  0.0162      |     6      |
|    234     |     1      |    0.150   |    7.790   |    0.107   |    6.448   |      Yes, p =  0.0179      |     3      |
|    242     |     1      |    0.000   |    3.431   |    0.207   |    5.987   |      Yes, p =  0.0227      |     2      |
|    260     |     1      |    0.281   |   14.066   |    0.105   |    5.893   |      Yes, p =  0.0238      |     1      |
|    294     |     1      |    0.672   |   89.274   |    0.065   |    8.392   |      Yes, p =  0.0067      |     1      |
|    299     |     1      |    0.342   |   56.422   |    0.155   |   15.238   |      Yes, p =  0.0002      |     0      |
|    300     |     1      |    0.000   |    5.036   |    0.142   |    4.045   |      Yes, p =  0.0618      |     2      |
|    396     |     1      |    0.275   |    8.549   |    0.111   |    4.754   |      Yes, p =  0.0428      |     2      |
|    402     |     1      |    0.249   |    2.757   |    0.295   |    5.416   |      Yes, p =  0.0304      |     4      |
|    457     |     1      |    0.000   |    4.314   |    0.358   |    3.353   |      Yes, p =  0.0887      |     3      |
|    502     |     1      |    0.000   |    1.973   |    0.055   |    4.942   |      Yes, p =  0.0389      |     1      |
|    546     |     1      |    0.180   |    3.910   |    0.324   |    8.543   |      Yes, p =  0.0062      |     4      |
|    560     |     1      |    0.000   |   13.129   |    0.029   |    9.317   |      Yes, p =  0.0042      |     1      |
|    656     |     1      |    0.158   |    5.099   |    0.263   |    6.577   |      Yes, p =  0.0168      |     1      |
|    675     |     1      |    0.000   |    2.463   |    0.207   |    5.017   |      Yes, p =  0.0374      |     2      |
|    811     |     1      |    0.292   |    3.659   |    0.394   |    3.227   |      Yes, p =  0.0948      |     3      |
|    836     |     1      |    0.198   |   37.146   |    0.121   |    7.872   |      Yes, p =  0.0087      |     2      |
