# Supplementary material for: Variation in selection constraints on teleost TLRs with emphasis on their repertoire in the Walking catfish, Clarias batrachus
Source: Sci Rep. 2020 Dec 7;10:21394. doi: 10.1038/s41598-020-78347-6 (PMC7721727; doi:10.1038/s41598-020-78347-6)
Supplement: Supplementary file 27 — Supplementary Information 27. [file 41598_2020_78347_MOESM27_ESM.zip › T3/meme/tree.new]

(((ECTLR3:0.08907772090425982,PFTLR3:0.07729691991753106):0.02276280478285748,MMTLR3:0.08992625677131379):0.006340374493838542,((((LCTLR3:0.0778530967896305,(SDTLR3:0.05523602457537258,TOTLR3:0.05762439029471059):0.02973407875386842):0.002808945367107375,SMTLR3:0.1356569505120849):0.0256980455152817,((SATLR3:0.1151817376624017,(TRTLR3:0.2116271206657425,(((SSTLR3:0.01662513710216441,OMTLR3:0.01354925068556725):0.1823644864627533,((((PHTLR3:0.0302034339607319,IPTLR3:0.04802666583371923):0.01416476971393054,TFTLR3:0.09154096978377335):0.002194647894822473,CBTLR3:0.1021536546945043):0.2263489587890637,((CCATLR3:0.07447770700666115,((MATLR3:0.02228177659700881,CITLR3:0.004989761055987906):0.01906248842288065,CCTLR3:0.01345387372393016):0.03139032325404981):0.03317067524379728,DRTLR3:0.106495492310732):0.2001398273167351):0.2055088510171212):0.08701838391900767,GMTLR3:0.2965800432166427):0.1111405281869103):0.04286274533264398):0.02948587024615615,ONTLR3:0.1594442511871221):0.01606896916453157):0.001632771050690919,ATTLR3:0.1338290323247946):0.008234461965554142,LMTLR3:0.06237439022080676):0
