# Supplementary material for: Variation in selection constraints on teleost TLRs with emphasis on their repertoire in the Walking catfish, Clarias batrachus
Source: Sci Rep. 2020 Dec 7;10:21394. doi: 10.1038/s41598-020-78347-6 (PMC7721727; doi:10.1038/s41598-020-78347-6)
Supplement: Supplementary file 27 — Supplementary Information 27. [file 41598_2020_78347_MOESM27_ESM.zip › T3/slac/datamonkey-table.csv]

Partition	Site	ES	EN	S	N	P[S]	dS	dN	dN-dS	P [dN/dS > 1]	P [dN/dS < 1]	Total branch length
1	1	0	0.2046272227001236	0	0	0		0		1	1	3.267280480521086
1	2	0.03825187604116458	0.1290171982426282	0	0	0.2286846878596669	0	0	0	1	1	3.267280480521086
1	3	0.04113505449645615	0.1261340197873366	0	0	0.2459214572244563	0	0	0	1	1	3.267280480521086
1	4	0.02995719819220996	0.1746700245079137	0	0	0.1463988896341106	0	0	0	1	1	3.267280480521086
1	5	0.06820907423337455	0.1364181484667491	0	0	0.3333333333333333	0	0	0	1	1	3.267280480521086
1	6	0.01956754718539172	0.4866053536772515	0	2	0.03865783243639436	0	4.110106855352296	1.333381048211428	0.9241787631358918	1	3.082469831760032
1	7	0.01615695513160378	1.297513911107861	0.6666666666666666	2.333333333333333	0.01229908917585646	41.26189998279036	1.798310841493063	-13.37932559454485	0.9875515036832228	0.03644532519753718	2.949594795524506
1	8	0.2624239804450832	0.8410948992572235	1.5	2.5	0.2378065162925682	5.71594104111953	2.972316206182878	-0.9301700827176747	0.8572410217236779	0.4519143151141221	2.949594795524506
1	9	0.3403929695253536	0.9305625772029896	1	4	0.2678244494086227	2.937781004685282	4.298475027894287	0.4613155763881939	0.5952555224996385	0.7895852829919151	2.949594795524506
1	10	0.2761054369727437	0.8512100918148147	1	6	0.2449229429756001	3.621804811104524	7.048788610115929	1.161849012010481	0.457681438555837	0.8600609500404217	2.949594795524506
1	11	0.2865591708001309	1.025864293757087	1	5	0.2183435290048015	3.489680672957695	4.873939009699018	0.4693045766292011	0.6103552687181818	0.7719156089090101	2.949594795524506
1	12	0.3803886518410073	0.9078292072875906	0	2	0.2952828585207764	0	2.203057561868486	0.7469017660362164	0.4966262494946481	1	2.949594795524506
1	13	0.2256943092758347	0.4513886185516695	0	0	0.3333333333333334	0	0	0	1	1	2.836635450885066
1	14	0.1385769050280459	0.5385060227994581	0	0	0.2046675515400829	0	0	0	1	1	2.836635450885066
1	15	0.2256943092758347	0.4513886185516695	0	0	0.3333333333333334	0	0	0	1	1	2.836635450885066
1	16	0.006198204599503718	1.31149952343739	0	1	0.004703813680196447	0	0.7624859804592519	0.258505331517465	0.9952961863198035	1	2.949594795524506
1	17	0.4398639557821207	0.8797279115642413	0	3	0.3333333333333333	0	3.410145296703966	1.156140260987124	0.2962962962962963	1	2.949594795524506
1	18	0.2812376354613768	1.038354231884985	2	2	0.2131247110721685	7.111423749239515	1.926124956768638	-1.757969874485356	0.9674671891191391	0.2012777199762656	2.949594795524506
1	19	0.2527734983827729	0.9886105818608397	0	2	0.2036223135173185	0	2.023041262855435	0.6858709087516178	0.6342174195275081	1	2.949594795524506
1	20	0.2951382350711751	1.252275150102443	2.5	5.5	0.1907300517747951	8.470607000130306	4.392006021639949	-1.328280445564899	0.884397329739274	0.326100038609939	3.070587233372834
1	21	0.008013176129792384	3.082267831858284	0	1	0.002593025070884848	0	0.3244364391906542	0.09995441685468656	0.9974069749291151	1	3.245843949670768
1	22	0.6940310586270709	2.288136384617962	6	13	0.2327270590385978	8.64514624441905	5.681479516427752	-0.9130650684213915	0.8688762017206806	0.2688167050373612	3.245843949670768
1	23	1.118767123050006	1.936863837721783	5	12	0.36613293208923	4.469205339507025	6.195582655988291	0.5318731717390098	0.3659471222288885	0.8053391429307891	3.245843949670768
1	24	0.8333767665815492	2.119650117379785	4.5	9.5	0.2822110327230131	5.399718567219809	4.481871758978538	-0.2827760121783951	0.7325954417570892	0.473292329354782	3.245843949670768
1	25	0.7800253385904033	2.281756984326667	5	8	0.254761853170295	6.410048177454827	3.506070127078302	-0.8946758055546945	0.9132335457237499	0.2181712336220566	3.245843949670768
1	26	0.4983134562642222	0.9966269125284445	0	0	0.3333333333333333	0	0	0	1	1	2.564942419444852
1	27	0.4983134562642222	0.9966269125284445	0	0	0.3333333333333333	0	0	0	1	1	2.564942419444852
1	28	0.9409798576992793	2.023469938631325	2	7	0.3174214179184361	2.125444007792104	3.45940400020709	0.4379651207813876	0.4171866329936315	0.833218688217723	3.045813305943235
1	29	0.9395255286088183	2.037913084309288	4	9	0.3155482449016858	4.25746813492435	4.416282553605754	0.05214187565978268	0.6070101653348322	0.6266876705818271	3.045813305943235
1	30	1.014752633560382	2.075528374427696	1	3	0.3283690482960431	0.9854618425491339	1.445415074523959	0.1417052819256696	0.6014174970305806	0.7965194942035111	3.245843949670768
1	31	1.223687144133257	1.86222603732336	10	5	0.3965397184491271	8.172023419501595	2.684958699850781	-1.690489378026746	0.9913363706105338	0.03176648832909512	3.245843949670768
1	32	1.137866564357394	1.725848759041508	9	10	0.3973392728879477	7.909539028491202	5.794250479719755	-0.6516913879935615	0.8203363728798062	0.3237924707074912	3.245843949670768
1	33	0.898379421649687	1.757377927595755	3	9	0.338276168907124	3.339346302580177	5.121266096879219	0.5489850473186751	0.3790383833243098	0.8281320956708921	3.245843949670768
1	34	1.080836229171116	2.161672458342231	1	2	0.3333333333333333	0.9252095488757736	0.9252095488757736	0	0.7407407407407408	0.7037037037037037	2.303763382338467
1	35	0.9958397818255023	2.073158576834037	6	7	0.3244836475769442	6.025065587359072	3.376490384392034	-0.8159896914439427	0.9087552094022784	0.2198105269367436	3.245843949670768
1	36	0.9109529538701326	2.179328054117945	1	9	0.2947799735737324	1.097751531241604	4.129713276986485	0.9341058266379132	0.1576063645596739	0.9695738945266774	3.245843949670768
1	37	0.7295191118865663	2.233481472584626	1	11	0.246209574074979	1.370766006957596	4.92504645103261	1.095025053325663	0.1655511764639848	0.9663482692969492	3.245843949670768
1	38	0.4986085770617623	2.591672430926316	3.333333333333333	15.66666666666667	0.1613473259463807	6.685270744791932	6.045002632167941	-0.1972578234048912	0.6942758710807303	0.5307394032970246	3.245843949670768
1	39	0.551624905983202	2.186037549035452	5	5	0.2014948573999578	9.064130255482445	2.287243420043795	-2.087865880344014	0.9933800256116365	0.03379118321935892	3.245843949670768
1	40	0.6592841282140119	2.211994286514273	5	12	0.2296134449491904	7.583983575556269	5.424968804467374	-0.6651628373286054	0.82406211564116	0.3485380526067307	3.245843949670768
1	41	0.8126178997439597	2.267377298312393	2	11	0.2638373917780023	2.461181325971483	4.851420188509116	0.7363998083703561	0.292381888772861	0.8944618691910833	3.245843949670768
1	42	0.5130303621609187	2.567486863352128	4.416666666666667	12.33333333333333	0.166540332224721	8.608977153054582	4.803659761371028	-1.172366093591632	0.9031641171308623	0.2305729222927378	3.245843949670768
1	43	0.9905593685980044	2.06040996563857	5	7	0.3246703785195095	5.047653031717611	3.397382131099591	-0.5567849273854433	0.8391734399584272	0.3438678691504946	2.96392883400666
1	44	0.8850343029417939	2.085370830262597	5.416666666666666	5.333333333333333	0.2979507047872098	6.120290082160696	2.557498769972601	-1.202050221756468	0.9532229591083414	0.1392171232710412	2.96392883400666
1	45	1.099315082492045	2.172646592788958	3	1	0.3359804275206352	2.728971927865557	0.4602681371738105	-0.8185400034468366	0.9872574627003431	0.11347809779002	2.771646811564899
1	46	0.816561037030516	2.083224103729012	0.75	16.25	0.2815936344913602	0.918486146151952	7.800408977081333	2.286600756698473	0.02169059901513063	0.9963834629358369	3.009673993489752
1	47	0.5882402550062551	2.298561384315549	1.5	7.5	0.2037688516570367	2.549978494729249	3.262910467032536	0.2265933063435196	0.5765500251932643	0.7232299553253803	3.146306410404152
1	48	0.5980500921889444	2.103565096077814	5	4	0.2213676080836027	8.36050368573529	1.901533737871088	-2.052873784481319	0.9947235911045322	0.02989542967301528	3.146306410404152
1	49	0.916797913017278	1.982272798901342	2	9	0.3162385481830957	2.181505838530752	4.540242899457721	0.7496844722837986	0.2726738635461046	0.9070202382746562	3.146306410404152
1	50	0.9538308471088836	1.941849972747503	5	8	0.3293977846481677	5.242019604582184	4.119782739281803	-0.3566839077050437	0.7683640319244075	0.4357635952947224	3.146306410404152
1	51	0.9574496544848874	1.943772241873432	4	8	0.3300160031491216	4.177765359529029	4.115708531926303	-0.01972370758217241	0.6409882882054249	0.5973866724553163	3.146306410404152
1	52	0.9500238556709041	1.918902194051482	1	4	0.3311426782028188	1.052605146734766	2.084525210508298	0.4210150371494661	0.4652396324741033	0.8661348812253589	2.451028995924405
1	53	0.6073937106620582	2.34907910353992	2	4	0.2054453901095681	3.292757176922368	1.702794935246004	-0.623376108695508	0.8943153696757727	0.3580205449564824	2.550566535191022
1	54	0.8640178809681469	2.012756426757476	5.666666666666666	12.33333333333333	0.300342602006634	6.558506243316479	6.127583630773532	-0.1327613462707155	0.6580958677176748	0.5341008530796754	3.245843949670768
1	55	0.6098210252586418	2.260789008410636	0	4	0.2124360390669836	0	1.769293810753287	0.5450951549697113	0.3847187368201984	1	3.245843949670768
1	56	0.6298816962106958	2.276787265379021	4	4	0.2167022473265069	6.350398851186807	1.756861548210615	-1.415205836818533	0.9852141196737494	0.07289699727176235	3.245843949670768
1	57	0.970987818345299	2.065325001550444	7	5	0.3197917592623541	7.209153264073892	2.42092648674978	-1.475186993450437	0.9856154517745868	0.05383077839242889	3.245843949670768
1	58	0.9600678375519522	2.092517668917263	5	6	0.3145097280706212	5.207965317064831	2.867359300772163	-0.7211086092201321	0.904200641654483	0.2433089180248315	3.245843949670768
1	59	0.5724528427254946	2.264989914233605	4	0	0.2017495652807442	6.987475127131301	0	-2.152745244527253	1	0.001656725017540106	3.245843949670768
1	60	0.7190702157396744	2.295961700303885	5.5	18.5	0.2384950593436059	7.648766253435213	8.057625698874423	0.1259639871105578	0.5662015879155323	0.6182221142695428	3.245843949670768
1	61	1.006459089522342	2.083821918465736	3	2	0.3256852975249637	2.980747087716976	0.9597749127586429	-0.6226338068912167	0.9584019984535985	0.1986775769268436	3.245843949670768
1	62	0.6511152722478846	2.034114144730837	4	7	0.2424803140211703	6.143305449111274	3.441301471764886	-0.8324503639863703	0.897085755063927	0.2662109221043087	3.245843949670768
1	63	0.7196067781993841	2.362412602474982	5.333333333333334	7.666666666666666	0.233485481211325	7.411455109801103	3.245269966234807	-1.283544498184788	0.9544339065709059	0.1309234751440622	3.245843949670768
1	64	0.9860836284099213	2.081742752365696	0.5	6.5	0.3214274558003561	0.507056385071781	3.122383874094621	0.8057465268125774	0.1760801408455542	0.933751814852101	3.245843949670768
1	65	0.7221559895452564	2.14182627424494	4	7	0.2521509992137852	5.538969499538196	3.268238924964966	-0.6995809440572627	0.8818894423487793	0.2926341476463532	3.245843949670768
1	66	1.030093669329359	2.060187338658719	5	0	0.3333333333333333	4.853927510548862	0	-1.49542848818755	1	0.004115226337448097	3.245843949670768
1	67	0.5641828834952827	2.526098124492795	0	0	0.1825668546119024	0	0	0	1	1	3.245843949670768
1	68	0.5729397854234964	2.264852533474332	3	0	0.2018963056627135	5.23615234327375	0	-1.613186716448541	1	0.008229721083693464	3.245843949670768
1	69	0.5807370432486986	2.509059857579538	2	2	0.1879531444584688	3.443899477828741	0.7971113140080197	-0.8154391291944858	0.9771850401226455	0.1625845269882151	3.245843949670768
1	70	0.5886252034966705	2.501655804491407	1	2	0.1904762712436608	1.698873908319925	0.7994704932666007	-0.2770938557118721	0.9049777894378797	0.4694958935895891	3.245843949670768
1	71	0.6967659053293106	2.393515102658768	3	3	0.225470079752695	4.305606771304515	1.253386701703923	-0.9403471383490828	0.9739053356949201	0.1326098058747117	3.245843949670768
1	72	0.6008479244010774	2.489433083587	2	4	0.1944314846604382	3.328629290004773	1.60679153272778	-0.5304745958140231	0.9078429815408322	0.3309570500574468	3.245843949670768
1	73	1.35636609480189	1.733914913186188	4	0	0.4389135134623079	2.949056316970411	0	-0.9085638011862952	1	0.03711212388140572	3.245843949670768
1	74	0.6433476446835854	2.4275622894369	5	10	0.2094973993002636	7.771847835798211	4.119358767234604	-1.125281783473936	0.9258908432947462	0.1895824475729904	3.245843949670768
1	75	0.9900076221168896	2.079417253718814	5	11	0.3225384761525865	5.05046616642074	5.289943603347373	0.0737797135783204	0.5839019075983288	0.6264377971240331	3.245843949670768
1	76	0.8798107430841232	2.210470264903955	2	4	0.2847025046621642	2.27321616122704	1.80956969361169	-0.1428431171690736	0.772103224306957	0.5461850591919025	3.245843949670768
1	77	1.030093669329359	2.060187338658719	3	0	0.3333333333333333	2.912356506329317	0	-0.8972570929125299	1	0.03703703703703698	3.245843949670768
1	78	0.9066932951344564	2.009839626310719	4	6	0.3108805282009913	4.411635137774817	2.98531281872159	-0.4394303426687844	0.8304460239142406	0.3796222701144812	3.245843949670768
1	79	0.5656007932946396	2.524680214693439	2	5	0.1830256833707408	3.536062932921198	1.980448838985784	-0.4792633651082343	0.8798877295004803	0.3761390466256078	3.245843949670768
1	80	1.242405906326336	1.798165194807214	6	0	0.40860939113154	4.829339565634688	0	-1.487853279614547	0.9999999999999999	0.00465425381282969	3.245843949670768
1	81	1.030093669329359	2.060187338658719	3	0	0.3333333333333333	2.912356506329317	0	-0.8972570929125299	1	0.03703703703703698	3.245843949670768
1	82	0.7643616765055623	2.200259901809948	2	9	0.2578277383179105	2.616562370242598	4.090425859507116	0.4540771251230407	0.4312189477239393	0.8185649489648352	3.245843949670768
1	83	0.5751586258820053	2.515122382106072	2	3	0.1861185518065431	3.477301582555598	1.192784900386402	-0.7038282547135142	0.9521873989787738	0.2345635325474613	3.245843949670768
1	84	0.8309712808052546	2.259309727182823	2	3	0.2688982906917766	2.406822048124089	1.327839190840274	-0.3324198187017765	0.8755574916034496	0.4070017270335003	3.245843949670768
1	85	0.9792248170093185	2.108374695160204	3	3	0.317147613591006	3.063647844590372	1.422896986425862	-0.5054928344078077	0.9150762004021029	0.2880635122249386	3.245843949670768
1	86	0.7627974457949934	2.327483562193084	2	7	0.2468375671413816	2.621928024307402	3.007540037534878	0.1188017721143336	0.6095416675632124	0.6919987714190207	3.245843949670768
1	87	1.569611662738822	1.505479220695927	2	0	0.5104277311588369	1.274200522000577	0	-0.3925637035415153	1	0.2605364687359578	3.245843949670768
1	88	0.6224975898600943	2.467783418127984	7	0	0.2014372117781516	11.24502345715626	0	-3.464437487297215	0.9999999999999997	0.00001345791900453364	3.245843949670768
1	89	0.6640797166684722	2.426201291319606	3	2	0.2148929870623061	4.517529936090018	0.8243339112692518	-1.137823038348893	0.9911705385821051	0.06999748407389716	3.245843949670768
1	90	1.030093669329359	2.054730412500826	4	0	0.3339229862074399	3.883142008439089	0	-1.19634279055004	0.9999999999999997	0.01243326706084624	3.245843949670768
1	91	0.57368131921529	2.516599688772788	2	0	0.1856405025084706	3.48625610249206	0	-1.074067686724643	1	0.03446239617159752	3.245843949670768
1	92	0.5658449866654384	2.52443602132264	1	0	0.183104703165435	1.767268463211215	0	-0.5444711731722263	1	0.183104703165435	3.245843949670768
1	93	0.8898261716225306	2.038963752670391	8.5	2.5	0.3038204154698311	9.552427508960422	1.226113017813975	-2.565223288689218	0.999652657524625	0.002662269306623166	3.245843949670768
1	94	1.515616764768773	1.528323963357377	12	0	0.49791270597499	7.917568793738408	0	-2.439294345786864	1	0.0002321873246290407	3.245843949670768
1	95	0.63808194560002	2.405760083352642	4.5	15.5	0.2096304405848466	7.052385717900901	6.442870221040231	-0.1877833642995974	0.6795208302880569	0.5210371948500683	3.245843949670768
1	96	0.8339934021768689	2.187934889102391	1	8	0.2759805401682175	1.19905025314328	3.656415938082157	0.757080661622113	0.2422228983156805	0.9453296125281305	3.245843949670768
1	97	1.224091590136546	1.866189417851532	5	3	0.3961101229863521	4.084661670980238	1.607553858843427	-0.763162940223318	0.9525590372752093	0.1677064409850066	3.245843949670768
1	98	0.9759669223219722	2.06442875469186	7	8	0.3209999703987647	7.172374226931734	3.875164004482245	-1.015825244089116	0.927674576126888	0.1744292092744657	3.245843949670768
1	99	0.9924795376393688	1.984959075278738	4	3	0.3333333333333334	4.030309793100697	1.511366172412761	-0.8270183913678397	0.954732510288066	0.173296753543667	3.045813305943235
1	100	1.018831560176982	1.961439278019563	6	12.75	0.3418587153620941	5.889099076355402	6.500328683574386	0.1883114581897821	0.5278723593291361	0.6626325292385306	3.245843949670768
1	101	1.01192488456164	1.916275647186205	8	4	0.3455790932315764	7.905725140325561	2.087382368957966	-1.792551601859282	0.9949102028089778	0.02355752844745429	3.245843949670768
1	102	1.562831158480599	1.515831265418764	6	0	0.5076331676862292	3.839186317371139	0	-1.182800645040423	0.9999999999999993	0.0171119672916602	3.245843949670768
1	103	0.905663248940459	2.182031805074749	4	13	0.2933136961704633	4.416652662763587	5.95775000610253	0.4747909533652285	0.412168937852646	0.7809625539036278	3.245843949670768
1	104	1.143168311597691	1.855904551325947	6	7	0.3811739040188827	5.248570957687244	3.771745694033061	-0.4549896071879796	0.8122702400512694	0.3706393947968046	3.245843949670768
1	105	0.5649828084666544	2.060187338658719	1	0	0.2152175961186077	1.769965360032757	0	-0.5453020500915602	1	0.2152175961186077	3.245843949670768
1	106	0.9748050290612712	2.062011428951402	9	8	0.3209957014324121	9.23261547867364	3.879706915139774	-1.649157706450066	0.9791556636026221	0.06058710316946847	3.245843949670768
1	107	0.8978068820719658	2.172958276784085	6	3	0.2923723683273862	6.682951667905633	1.380606352202912	-1.633579863332785	0.9963522935334824	0.02223908482562398	3.245843949670768
1	108	1.224690526065686	1.865590481922393	3	0	0.396303935758586	2.449598438258105	0	-0.7546876794574712	0.9999999999999998	0.06224223174164323	3.245843949670768
1	109	0.9786865610320127	2.089900034299776	3	5	0.3189372470442512	3.065332783191114	2.392458930063253	-0.2073032048247765	0.7701766327809334	0.4960425821653525	3.245843949670768
1	110	0.5893283332422715	2.438216803792983	1	5	0.1946555068768935	1.696846975773863	2.050679001236399	0.1090107937870597	0.668492652617233	0.7271712330893781	3.245843949670768
1	111	1.022077034614155	2.068203973373923	8	3	0.3307391890809233	7.827198664159481	1.450533911849134	-1.964562946088996	0.9987129092678645	0.008369082018731766	3.245843949670768
1	112	0.6233250815242085	2.466955926463869	7	3	0.2017049840816979	11.23009519027053	1.21607361032193	-3.085182693691834	0.9999169039272493	0.000912350706665066	3.245843949670768
1	113	1.018857534870609	2.071423473117469	3	5	0.3296973745225631	2.944474470006239	2.41379904441995	-0.1634938197321893	0.7487574875933545	0.5228170792750119	3.245843949670768
1	114	0.6383891848798916	2.451891823108188	3.5	5.5	0.2065796551283579	5.482549020091091	2.243165847760697	-0.99800952311924	0.941490514719785	0.1869547833228828	3.245843949670768
1	115	0.5641828834952827	2.111489166548766	0	4	0.2108565149028614	0	1.894397595483764	0.5836379150870505	0.3878143741153049	1	3.245843949670768
1	116	0.5650192009178645	2.525261807070213	1	0	0.1828374828882372	1.76985135792822	0	-0.5452669276068367	1	0.1828374828882372	3.245843949670768
1	117	0.6556445841238746	2.432300598810884	2	4	0.2123239064434282	3.050433189610743	1.644533575313652	-0.4331383874568874	0.8853994984520168	0.3749038227339694	3.245843949670768
1	118	1.078330558475927	1.96380200910194	4	2	0.354465341178241	3.70943767526486	1.018432607121434	-0.8290617509250189	0.9763424206819848	0.1223367514178993	3.245843949670768
1	119	0.9700462528311533	2.098095407413219	3	6	0.3161673613055698	3.092636037966513	2.859736491867885	-0.07175315563838221	0.6918866975847711	0.5795879904001076	3.245843949670768
1	120	0.7608977185901766	2.205617308024296	1	9	0.2564954877233672	1.314237085442761	4.080490285987937	0.8522446683937968	0.2297091449720224	0.9483778503253186	3.245843949670768
1	121	1.28748204902523	1.802798958962848	1.5	6.5	0.4166229691400922	1.165064787610569	3.605504633605656	0.7518660428030205	0.1858470234424677	0.9482628508510668	3.245843949670768
1	122	0.6440094385449527	2.381653392519883	3	5	0.2128490431692627	4.658316820290819	2.099381889784476	-0.7883727530295783	0.9311666138029258	0.2320232846341166	3.245843949670768
1	123	0.7301690538406135	2.258127186632404	1	17	0.2443429282382777	1.369545853443259	7.528362485796243	1.897446928395213	0.04402008105799469	0.9935457539401562	3.245843949670768
1	124	0.9298763435194393	2.1479130007081	5	8	0.3021247523854881	5.377059041071814	3.724545639121626	-0.5091167128098704	0.8301936658478721	0.3520835741239301	3.245843949670768
1	125	1.446106101369657	1.56453593675079	5	1	0.4803314652021752	3.457560959921493	0.6391671654898438	-0.8683084701954091	0.98771864678145	0.0920042108048067	3.245843949670768
1	126	0.5984690037784424	2.257649995238022	2	0	0.2095392397811617	3.341860626653966	0	-1.029581421187219	1	0.04390669300806715	3.245843949670768
1	127	0.6832005667852044	1.937200431004122	1.5	4.5	0.2607236706754345	2.195548529853012	2.322939809417389	0.03924750589975182	0.6609621367675471	0.664037402784869	3.245843949670768
1	128	1.030093669329359	2.060187338658719	10	2	0.3333333333333333	9.707855021097723	0.9707855021097723	-2.69177127873759	0.999952958089421	0.0005438044862929869	3.245843949670768
1	129	1.415825907639137	1.674455100348941	4	2	0.4581544215491614	2.825206106497884	1.19441841085092	-0.5024233206936451	0.9251239496081264	0.2689154202004826	3.245843949670768
1	130	1.030093669329359	2.05311421730907	8	3	0.3340980262127098	7.766284016878179	1.461194888578568	-1.942511478082348	0.998602409814129	0.008960799679190501	3.245843949670768
1	131	1.14540460627671	1.86357363510515	3	7	0.3806623093926687	2.619161808465132	3.756223992514808	0.3503132626462248	0.431864026797145	0.799498731234676	3.245843949670768
1	132	1.594276552824642	1.496004455163436	0	0	0.5159001879452357	0	0	0	1	1	3.245843949670768
1	133	0.7146361977339651	1.897368107317102	4	4	0.2735968682563076	5.597253557381465	2.108183427651285	-1.074934649918732	0.9601986187436874	0.1490091060388018	3.245843949670768
1	134	0.9723801177215381	2.106785162619395	8	7	0.3157934145106604	8.22723526962423	3.322597920376847	-1.511051493940388	0.978428946299612	0.0662480383138706	3.245843949670768
1	135	1.390443735153381	1.692229869211022	5	1	0.4510512346116734	3.595974345159997	0.5909362659259972	-0.9258110142783685	0.9915791631064271	0.06991196244488174	3.245843949670768
1	136	0.646416442198725	2.438159377699321	3	6	0.2095641280816663	4.640971058526576	2.460872761181706	-0.6716583825805924	0.9011949122503219	0.2873565777212941	3.245843949670768
1	137	0.8757245815334207	2.209824721139507	4.5	11.5	0.2838148075530034	5.138601901662234	5.20403265018683	0.02015831615418016	0.6097124007991125	0.6000668953804791	3.245843949670768
1	138	0.677705570774417	2.133396511903748	4.5	9.5	0.2410818073631678	6.640051659687305	4.45299312480952	-0.6738027362959401	0.8353075517706916	0.3399258612932654	3.245843949670768
1	139	0.5832850573436342	2.506995950644444	0	1	0.1887482257554891	0	0.3988837715286065	0.1228906188078037	0.8112517742445109	1	3.245843949670768
1	140	0.5968302716156724	2.493450736372406	5	0	0.1931313916349108	8.377591147420452	0	-2.581020923162435	1	0.0002686979477242168	3.245843949670768
1	141	0.5811523763063651	2.245455489195086	3	4	0.2056006365082645	5.162157331382046	1.781375769525432	-1.041572427472841	0.9633424186488354	0.157800200461506	3.245843949670768
1	142	1.030093669329359	2.060187338658719	3	0	0.3333333333333333	2.912356506329317	0	-0.8972570929125299	1	0.03703703703703698	3.245843949670768
1	143	0.6466414246674982	2.367117856737876	2.75	8.25	0.2145630636982914	4.252743321252647	3.485251051829469	-0.2364538410729901	0.746180485922765	0.5028850391340003	3.245843949670768
1	144	1.191322284392538	1.716329457620636	5	9	0.4097197292161616	4.197017100666029	5.243748488985785	0.3224835834840206	0.4558802563793546	0.7452247437665522	3.245843949670768
1	145	1.398865232003297	1.681961198655765	4.5	3.5	0.4540551905431577	3.216893162435389	2.080904127156574	-0.3499826402295282	0.819751297059368	0.4003400667366243	3.245843949670768
1	146	0.7302566455323283	2.221046402869277	4.5	6.5	0.2474353306170397	6.162217115764387	2.926548491559169	-0.996865121791643	0.9283710509703679	0.1951045686067485	3.245843949670768
1	147	0.6368779363910722	2.307207236397853	0.5	7.5	0.2163245623046154	0.7850797954052174	3.250683285698011	0.7596186164596374	0.2993418038859206	0.8577376819033006	3.245843949670768
1	148	0.6957487648904533	2.15235342493823	2.5	6.5	0.2442850426417822	3.593251078776444	3.019950127468746	-0.1766261595434522	0.730741783524697	0.5345134788499121	3.245843949670768
1	149	0.6030892451190045	2.484672309114805	4	2	0.1953160030417743	6.632517545907655	0.804935118672661	-1.795398213098352	0.9985721301270154	0.01556278812199441	3.245843949670768
1	150	1.478522054377024	1.608322658471316	2	6	0.4789751969779976	1.352702175851344	3.730594708963995	0.7325960736201891	0.173880459684702	0.9546288140525034	3.245843949670768
1	151	0.6315080438313303	2.432996986453844	1	3	0.206071792211274	1.583511104519027	1.233047149956637	-0.107973137340117	0.8098041926391069	0.6026941774220658	3.245843949670768
1	152	0.6011915274993334	2.489089480488745	3	4	0.1945426729625271	4.990090283671416	1.60701334016107	-1.042279603076266	0.969690122686407	0.1387731804991342	3.245843949670768
1	153	0.5727750189730189	2.264899018903033	1	0	0.2018466572720702	1.74588619767844	0	-0.5378835904466474	1	0.2018466572720702	3.245843949670768
1	154	0.9702371646316473	2.12004384335643	4	6	0.3139640576774986	4.122703340804935	2.830130149809008	-0.398224070854372	0.8247575988466359	0.3879682401519327	3.245843949670768
1	155	0.7055339170677332	2.359487711857125	3.5	14.5	0.230188886893832	4.960782062110262	6.145401786639193	0.3649650885555018	0.4877554129893595	0.7208295731543151	3.245843949670768
1	156	1.453004991969315	1.600564354721979	8	0	0.4758382165264147	5.505831049594184	0	-1.696271026878125	0.9999999999999994	0.002628297685678627	3.245843949670768
1	157	0.9897259317318146	2.098020184628619	3.5	7.5	0.3205334552888751	3.536332521747438	3.574798781703625	0.01185092707863823	0.6259456718113736	0.6139376191924067	3.245843949670768
1	158	0.8608824527811859	1.994798871204718	1	14	0.301463067867665	1.161598772015132	7.018251414762926	1.804354347762728	0.0343844353445403	0.9953991233745912	3.245843949670768
1	159	1.318206402713668	1.663683601179879	5	1	0.4420707675308091	3.793032706947084	0.6010758291365036	-0.9833981322898614	0.9925363582460112	0.06398197620736623	3.245843949670768
1	160	0.6200838091486648	2.468475938194775	2	6	0.2007679500718796	3.225370458786646	2.430649579022378	-0.2448426024439276	0.7952242989151327	0.4989360606456297	3.245843949670768
1	161	1.079292590034879	1.985029537581215	1	3	0.352212510658767	0.9265328134678321	1.511312523669315	0.1801626077127947	0.5590561454854158	0.8239118117538284	3.245843949670768
1	162	1.030093669329359	2.060187338658719	6	3	0.3333333333333333	5.824713012658634	1.456178253164659	-1.345885639368795	0.9917187420616783	0.04242239496011713	3.245843949670768
1	163	0.6596819388358572	2.425142142994328	5	6	0.2138475068064422	7.579410175793982	2.474081784167829	-1.572881651363429	0.9837700220533938	0.06500570014281848	3.245843949670768
1	164	0.6016387282221115	2.488642279765966	4	0	0.1946873849552625	6.648508170044681	0	-2.048314174413422	1	0.001436650891941227	3.245843949670768
1	165	0.8783338961896767	2.173269210924234	7.5	3.5	0.2878270421674761	8.538893958819017	1.610476963648485	-2.134550244127816	0.9981864460478652	0.01016341372016705	3.245843949670768
1	166	1.555138393134488	1.527822379141911	5	1	0.5044301591895389	3.215147939291858	0.6545263465519088	-0.7888923905290266	0.9835257266671238	0.1135836891476508	3.245843949670768
1	167	0.667559918731896	2.24366091123924	2	4	0.2293058334356981	2.995985744319733	1.7828005916414	-0.3737657051570173	0.861902169028151	0.4163571721147994	3.245843949670768
1	168	1.426400952736351	1.653789051863053	8	1	0.4630886245999174	5.608521211832561	0.6046720401694908	-1.541617295609858	0.9990205618475309	0.0111996057805136	3.245843949670768
1	169	0.6352972485427358	2.017052775571254	3	9	0.2395224019329633	4.722198949989932	4.461955635965494	-0.08017739548163877	0.680967593380535	0.5762134313956062	3.245843949670768
1	170	1.030093669329359	2.060187338658719	0	1	0.3333333333333333	0	0.4853927510548862	0.149542848818755	0.6666666666666667	1	3.245843949670768
1	171	0.2794558462037681	1.123647341246051	0	0	0.199169846311651	0	0	0	1	1	2.564942419444852
1	172	0	0.8939015360528286	0	0	0		0		1	1	2.564942419444852
1	173	0.6389724636253166	1.959360843695445	4.155555555555557	11.57777777777778	0.2459162809578825	6.503497086522823	5.908956390055011	-0.1831698336970627	0.6864162009916887	0.530527357702524	3.245843949670768
1	174	0.6120553646195577	2.305916135642635	3	3	0.2097537157455314	4.90151736822819	1.301001347633109	-1.109269600271537	0.9798573159038078	0.111227581203982	3.245843949670768
1	175	1.030093669329359	2.060187338658719	6	0	0.3333333333333333	5.824713012658634	0	-1.79451418582506	1	0.001371742112482699	3.245843949670768
1	176	0.5693666576461656	2.520914350341912	2	0	0.1842442988758653	3.512674957589289	0	-1.082206973611774	1	0.03394596166825914	3.245843949670768
1	177	1.025870392246653	2.002916996649927	5	4	0.3387066375168675	4.873910035604023	1.997087251588752	-0.8863096404579378	0.9541814154124648	0.1532337834712463	3.245843949670768
1	178	1.030093669329359	2.042707294767858	6	8	0.3352295450844467	5.824713012658634	3.916371190571949	-0.5879339400405408	0.8468544943539559	0.3156939186263952	3.245843949670768
1	179	1.479340434444482	1.60365783521817	7	2	0.479838230530812	4.731838484918192	1.247148834419476	-1.073585084351383	0.9854950115758312	0.07155336472108054	3.245843949670768
1	180	0.6212217318672344	2.056346235257998	0	5	0.2320096966704484	0	2.431497144921549	0.7491109192628255	0.2671644589880889	1	3.245843949670768
1	181	0.6027544618850921	2.482100816285608	3	6	0.1953914876170534	4.977151045249191	2.417307129763902	-0.7886527988337021	0.9203241859474716	0.249697352529106	3.245843949670768
1	182	1.482521742529513	1.536345850414026	6	0	0.4910853811524684	4.047158181817058	0	-1.246873923876583	0.9999999999999999	0.01402626488690406	3.245843949670768
1	183	0.90972838508898	2.120469875078497	6	7	0.3002207469549203	6.595375167295834	3.301155127111093	-1.014904009947514	0.9373970827252668	0.1658526479538009	3.245843949670768
1	184	0.5533201422716051	2.109649400705279	2	10	0.207783128324126	3.614543999409065	4.740124115721261	0.346775795067525	0.5309185897147094	0.7465445965313554	3.245843949670768
1	185	1.327323319870734	1.734370223645723	6	0	0.4335258578316951	4.520375638834048	0	-1.392665731601964	0.9999999999999999	0.006638806913246253	3.245843949670768
1	186	0.5964222580319718	2.493858749956107	6	0	0.192999360411004	10.05998672785677	0	-3.099343925291655	1	0.00005168151292300749	3.245843949670768
1	187	1.028256858141911	2.062024149846168	6	1	0.3327389501097039	5.835117901223795	0.4849603725904969	-1.648310150331156	0.9995484295718816	0.006790496198793461	3.245843949670768
1	188	1.030093669329359	2.060187338658719	3	0	0.3333333333333333	2.912356506329317	0	-0.8972570929125299	1	0.03703703703703698	3.245843949670768
1	189	0.79413854246095	2.051199439316346	1.5	14.5	0.2791016559533303	1.888839188375949	7.069034693590194	1.595947182161878	0.0861346813149082	0.9781988950213844	3.245843949670768
1	190	0.5665664904042692	2.522732310784053	1	1	0.1833964685404776	1.765017905111998	0.3963956047675961	-0.4216537583340146	0.9663657353268817	0.3331586724078367	3.245843949670768
1	191	0.5768650114329787	2.345691047132906	3	5	0.1973837284462731	5.20052341629762	2.13156801110334	-0.9455030656990056	0.9460874912107331	0.1973497328534433	3.245843949670768
1	192	1.564537331757314	1.525743676230764	3	0	0.5062767197265026	1.917499786745485	0	-0.5907553833387403	0.9999999999999999	0.1297668828959131	3.245843949670768
1	193	0.7817607024738386	2.078935436436846	6	13	0.2732763860657786	7.674982870094815	6.25320044680229	-0.4380316630553786	0.756077673309416	0.4221171084742847	3.245843949670768
1	194	1.030093669329359	1.858382557199547	7	3	0.3566218270618163	6.795498514768407	1.614307015731352	-1.596254034197359	0.9944933345315442	0.02895087854963807	3.245843949670768
1	195	1.030093669329359	2.060187338658719	2	2	0.3333333333333333	1.941571004219545	0.9707855021097723	-0.2990856976375099	0.8888888888888891	0.4074074074074072	3.245843949670768
1	196	0.6746966558000431	2.250227479564078	2.5	6.5	0.2306715061914079	3.705368892092025	2.888596845888311	-0.2516362643640216	0.7615922665847761	0.4980608909475104	3.245843949670768
1	197	1.360432632041543	1.719688682098431	3.5	1.5	0.4416815096847575	2.572711002049179	0.8722508996044804	-0.5238884335820209	0.9300707356105347	0.2573449341225637	3.245843949670768
1	198	1.003102707443122	2.059330924674453	5	4	0.3275508396077496	4.984534447868103	1.942378445383826	-0.9372465373120751	0.9610244663200236	0.1361163956348361	3.245843949670768
1	199	1.030093669329359	1.983356028578763	7	3	0.3418320438680063	6.795498514768407	1.51258773350428	-1.627592349841705	0.9959247669869808	0.0227339101900601	3.245843949670768
1	200	0.9011926737150986	1.711476980994242	3.5	4.5	0.3449317337500734	3.883742180871838	2.629307931086418	-0.3864739861916836	0.8084246625315747	0.4214159107759152	3.245843949670768
1	201	1.030093669329359	2.060187338658719	4	2	0.3333333333333333	3.883142008439089	0.9707855021097723	-0.8972570929125299	0.982167352537723	0.1001371742112481	3.245843949670768
1	202	0.6207117539163663	1.905386370576429	1	0	0.2457195735581319	1.611053751907424	0	-0.4963435633037246	1	0.2457195735581319	3.245843949670768
1	203	1.538672391338291	1.548644090010154	4	0	0.4983850540214931	2.599643707469736	0	-0.8009145688391529	1	0.06169643066959729	3.245843949670768
1	204	1.02591015990196	2.060693434706907	3.5	1.5	0.3323750940010043	3.411604774763584	0.7279103115177078	-0.8268094538303632	0.9755738007867294	0.1266274781832808	3.245843949670768
1	205	0.6040800714907346	2.486200936497343	3	7	0.19547739183888	4.966229050722813	2.815540730131762	-0.6625975721381182	0.8869573194031521	0.3085840370484756	3.245843949670768
1	206	1.499410751915517	1.568948107967032	7	0	0.4886686402687955	4.668500603358625	0	-1.438301001448995	1	0.006654283307719	3.245843949670768
1	207	0.9815841607400136	2.084163625846444	1	2	0.3201777279379378	1.018761345177068	0.9596175536302903	-0.01822139094295554	0.7581039243012588	0.6858144797631925	3.245843949670768
1	208	0.8261990486750539	2.264081959313024	3	4	0.2673540194368762	3.631086243455489	1.766720495053852	-0.5743855149261698	0.9123092857909564	0.2804009943992787	3.245843949670768
1	209	1.059182556555875	2.029123358259934	5	2	0.3429655564478126	4.720621548242272	0.9856473199909794	-1.150694329784442	0.9919568912351566	0.05106089945327563	3.245843949670768
1	210	0.7913600767988035	2.298920931189275	5	8	0.2560802965015848	6.318236345995512	3.479893497625187	-0.8744545000871724	0.9113611860971276	0.2215825439280422	3.245843949670768
1	211	1.388211516118144	1.686149732400573	7	1	0.4515446962477196	5.042459249707207	0.5930671403519421	-1.370796679799278	0.9982717523935674	0.01852156306462494	3.245843949670768
1	212	1.030093669329359	2.004581775760747	6	4	0.3394411323279988	5.824713012658634	1.995428696582849	-1.179749974259914	0.9781655391021409	0.08299231073526159	3.245843949670768
1	213	0.7634386045371155	2.285573989583549	3	9	0.2503887999705988	3.92958907523277	3.937741696841709	0.002511710894100841	0.6475740989773824	0.6105282624496509	3.245843949670768
1	214	0.6181352224009533	2.472145785587125	4	0	0.2000255707500818	6.471075996063205	0	-1.993649755318514	1	0.001600818420943062	3.245843949670768
1	215	0.6037437302991259	2.465249264075647	0.5	9.5	0.1967237238422315	0.8281659500667181	3.853565697569351	0.9320841649856595	0.2488189626064144	0.8881465439081385	3.245843949670768
1	216	0.7234820598560369	2.366798948132041	3	3	0.2341152982482518	4.146612841508412	1.267534786749716	-0.8870044584400693	0.9701709631007366	0.1451237945090668	3.245843949670768
1	217	1.00241140043946	1.998596784725455	8	8	0.334024880503408	7.980755203395312	4.002808400944642	-1.225550847216226	0.9493993912909541	0.1277749836808294	3.245843949670768
1	218	0.9621616130618056	2.123394907544758	2	12	0.3118275768523801	2.078652871668377	5.651327483814764	1.100692044208955	0.1390600853477928	0.9607645232598351	3.245843949670768
1	219	1.553241011332427	1.53527059235052	3	2	0.5029092361123847	1.931445267097661	1.302701953626281	-0.1937071908633051	0.8088422960816262	0.5054546945981213	3.245843949670768
1	220	0.6174395933319589	2.23838702838392	2	4	0.2162034587943508	3.239183268450885	1.787001063389801	-0.4473974188464551	0.8802156108416146	0.3844088003018757	3.245843949670768
1	221	0.6074692912594544	2.301330086574172	3	5	0.2088384973844008	4.938521244061832	2.172656599402977	-0.8521249596547613	0.9352488553384173	0.2228560845516112	3.245843949670768
1	222	0.622796773249624	2.459987220174102	2	2	0.2020241361633478	3.211320427311169	0.8130123537220868	-0.7388858216157764	0.9720158353208955	0.1839168932398977	3.245843949670768
1	223	0.565674064388915	2.524606943599164	2	0	0.1830493935427562	3.535604910860736	0	-1.089271377701124	1	0.03350708047637085	3.245843949670768
1	224	0.6044906436270012	2.485790364361077	3	0	0.1956102509980326	4.962855970771881	0	-1.528987852689367	1	0.007484707467536045	3.245843949670768
1	225	0.9667389451069162	1.951857512642679	8	5	0.3312341939359192	8.275243322399971	2.561662399849233	-1.760275913181309	0.9915758902173494	0.03337178907612626	3.245843949670768
1	226	0.5811891795883517	2.509091828399726	5	0	0.1880700098424816	8.603050737354454	0	-2.650481930354994	1	0.0002352868938632069	3.245843949670768
1	227	1.057931041868517	2.032349966119561	6	0	0.3423413725592809	5.671447157276723	0	-1.747295078018765	1	0.001609742185136653	3.245843949670768
1	228	0.6023309475247852	2.487465953303451	4	9	0.1949419223520249	6.640867477318862	3.61813997415629	-0.9312608831577294	0.9093852561443824	0.2372950901396889	3.245843949670768
1	229	0.6497046289213397	2.397381967692793	3	9	0.2132215834112754	4.617482878305323	3.754095142653247	-0.2659979188893696	0.7583364936017605	0.4880336696984421	3.245843949670768
1	230	1.030093669329359	1.881693701374882	7	0	0.3537667893243944	6.795498514768407	0	-2.09359988346257	1	0.0006934568150652742	3.245843949670768
1	231	1.059570332822093	2.003641091148592	3	5	0.3459017959160736	2.831336351226167	2.495456906972166	-0.1061156111149156	0.7151375599224229	0.5623613370621993	3.165221787115451
1	232	0.9025220432962127	1.996043312526816	9	10	0.3113685332238946	9.972055604459237	5.009911326694048	-1.528768589835783	0.9582609960815888	0.1026800185214405	3.245843949670768
1	233	1.238609796298872	1.848054646475829	7	1	0.401277760917039	5.651497364962651	0.541109540189714	-1.574440393319369	0.9993277036830315	0.008697037190772972	3.245843949670768
1	234	1.028212082445124	1.716293624500765	2	4	0.3746438128523069	1.945124001309078	2.330603541782379	0.1187609590758053	0.5967801006418282	0.7252067917821972	3.245843949670768
1	235	1.01839495823403	2.071886049754049	3.833333333333333	4.166666666666666	0.3295476869584277	3.764092999812774	2.011050109228394	-0.5400884693677878	0.8880755755440357	0.2961906509077121	3.245843949670768
1	236	1.216917001569637	1.873364006418441	3	0	0.3937884607982329	2.465246188631154	0	-0.7595085367185347	0.9999999999999998	0.06106452138507912	3.245843949670768
1	237	0.6806143923167771	2.4096666156713	3	6	0.2202435281961267	4.407782194831571	2.489971003033746	-0.5908513229640483	0.8852621057826476	0.3164549779767437	3.245843949670768
1	238	1.284804022140957	1.805476985847121	5	1	0.4157563725822548	3.891644105898857	0.5538702558043436	-1.02832234138461	0.9948354380882681	0.04870971360611764	3.245843949670768
1	239	1.030093669329359	1.673443261037813	8	0	0.3810170513148716	7.766284016878179	0	-2.392685581100079	0.9999999999999996	0.0004441762095108714	3.245843949670768
1	240	0.4656052131051762	1.809328989222398	0	1	0.2046675515400829	0	0.5526910837977418	0.2521850020978492	0.7953324484599171	1	2.19160964847265
1	241	1.019946705204223	2.025071146560955	7.166666666666667	7.833333333333333	0.3349559033333635	7.026510924638648	3.86817685227315	-0.9730394071119327	0.9192919661489104	0.1875559038689086	3.245843949670768
1	242	1.297381924774058	1.79289908321402	0.5	4.5	0.4198265210899755	0.3853915261591734	2.509901445168417	0.6545323656809616	0.1846501887513003	0.9342661057940416	3.245843949670768
1	243	1.025951141438629	2.060804936680383	3	9	0.3323719514837131	2.924115855842104	4.367225563083868	0.4446023067092122	0.395829482014438	0.8170368360802351	3.245843949670768
1	244	1.476939498671183	1.595836287154785	9	1	0.4806531949008375	6.093682245005559	0.6266306939184214	-1.684323595298434	0.9993418599283875	0.007769357621521977	3.245843949670768
1	245	0.5994854492890143	2.3076379155769	3	2	0.2062125937048648	5.004291603003843	0.8666870944092665	-1.274739196569897	0.9924502463112246	0.06280251193024422	3.245843949670768
1	246	0.8053010391009112	2.180782789343081	2	2	0.2696846724227908	2.483543299823537	0.9171018818442076	-0.4825991151355924	0.9374124077919654	0.2953348695626516	3.245843949670768
1	247	1.149521148185193	1.827323906863086	5	4	0.3861541756215289	4.349637244946519	2.188993415440334	-0.6656647278823564	0.9152896761738805	0.2383174789169229	3.245843949670768
1	248	0.6202844806228007	2.292238358647202	2	2	0.2129715421487542	3.224327002332683	0.8725096116009196	-0.7245626799065039	0.9675328422629822	0.2010352120354495	3.245843949670768
1	249	0.8927311268692342	2.197549881118844	3	5	0.2888834784155908	3.360474290306039	2.275261209294752	-0.3343392651767383	0.8255838913918486	0.4199209073793917	3.245843949670768
1	250	1.016216792621391	2.066567200802335	5	1	0.3296425551674105	4.920209975178826	0.4838942569163754	-1.36676802306298	0.9987169025819969	0.01693885350509194	3.245843949670768
1	251	0.5727750189730189	2.264899018903033	1	0	0.2018466572720702	1.74588619767844	0	-0.5378835904466474	1	0.2018466572720702	3.245843949670768
1	252	0.6719130850966482	2.409049488666308	3	4	0.2180854421337557	4.464863189215134	1.660405906486575	-0.8640148220967371	0.9552049222852691	0.1804967715440013	3.245843949670768
1	253	0.6372291749921023	2.219218441305443	2.5	9.5	0.2230844953558303	3.923235310170763	4.280786344949295	0.1101565695463575	0.6040942040061623	0.6534263778167321	3.245843949670768
1	254	1.011360412350556	2.063499732744929	2.5	4.5	0.3289126544385159	2.471917992310592	2.180761125669721	-0.08970143702392226	0.7071292535961581	0.5737815023436712	3.245843949670768
1	255	0.8445705315287428	2.245710476459335	1	1	0.2732989425057493	1.184033733914345	0.4452933761865129	-0.2275957714488287	0.9253076880252391	0.4719055730367377	3.245843949670768
1	256	1.023704079393622	1.867961471596318	5	4	0.3540188383968417	4.884223967302822	2.141371789955437	-0.8450351341214657	0.9434331358040539	0.1785730418237357	3.245843949670768
1	257	0.8832110625345784	2.174341681082979	3	11	0.2888620856592659	3.396696585061793	5.059002499791665	0.512133651680477	0.389965584687714	0.8164132624415892	3.245843949670768
1	258	1.429381065486647	1.610121089150014	9	3	0.4702681533902428	6.29643152362303	1.863213903734225	-1.365813541448434	0.9885042004297899	0.04828336543358214	3.245843949670768
1	259	0.8078326652887228	2.097758162021558	4	9	0.2780269877285294	4.951520496599854	4.290294354677625	-0.2037147047655505	0.7186568946381674	0.5090323586340824	3.245843949670768
1	260	0.821695450035262	2.262203819232004	2	7	0.2664469161570562	2.433991815232971	3.094327726127008	0.2034404367964198	0.5546608037594579	0.737448054585774	3.245843949670768
1	261	1.266785346919215	1.520744397965228	5	0	0.4544472930715686	3.946998607269853	0	-1.216016132775023	0.9999999999999999	0.01938284864059414	3.245843949670768
1	262	0.899801713877244	2.185290321015163	3.5	3.5	0.2916612223235099	3.88974586958554	1.601617856603189	-0.7049408562030348	0.9295237598314332	0.2247873434736574	3.245843949670768
1	263	0.5582862970871776	2.522629522293061	2	2	0.1812079036938709	3.582391347297739	0.792823513054746	-0.8594275872461288	0.9794338771389546	0.1526509117923829	3.245843949670768
1	264	0.628763677633299	2.461517330354779	3	2	0.2034648874998764	4.771267976693827	0.812506975001366	-1.219639965160372	0.9928258296319004	0.06061562462744563	3.245843949670768
1	265	0.9348231957443112	2.084114011039034	6	9	0.3096530771305304	6.418325975772102	4.318381793092525	-0.6469639992682265	0.8498312994866817	0.307300116028827	3.245843949670768
1	266	0.5854946255415034	2.46880992177578	3	3	0.191694906801539	5.123872823299454	1.215160378909261	-1.204220691135401	0.9854611986064259	0.08894132461307858	3.245843949670768
1	267	0.6324081684077346	2.374539755125125	4	7	0.2103156371476893	6.325028992068722	2.947939694372959	-1.040434891528999	0.938943618918512	0.1847009270619384	3.245843949670768
1	268	0.6485783642675272	2.428064109911138	3	4	0.2108071931369505	4.625501196587175	1.647402959284461	-0.917511218493664	0.9600765073448604	0.1671146134674806	3.245843949670768
1	269	0.8736342569882887	2.209754766625182	2	6	0.2833357225759542	2.289287518205471	2.715233423464187	0.1312280910183377	0.5942249774929385	0.7103226648569652	3.245843949670768
1	270	1.010232421946382	2.080048586041696	3	9	0.3269063296622634	2.969613660013006	4.3268220080988	0.4181372762000643	0.4116372324771181	0.8063204736256073	3.245843949670768
1	271	1.132970896015649	1.802702862608618	4.5	10.5	0.3859321536281977	3.97185842621843	5.824587189486058	0.570800319422489	0.3494996957134165	0.8193847334184952	3.245843949670768
1	272	0.8598362500746558	2.223874814968792	5.5	9.5	0.2788316518436662	6.396566787597591	4.271823187193796	-0.654604359713384	0.8432311773883494	0.3151155896161634	3.245843949670768
1	273	0.7218011884431907	2.278198811556811	7	4	0.2406003961477301	9.697961311338204	1.755773016695849	-2.375394926871575	0.9990972578610438	0.006025098292635311	3.34352330418686
1	274	0.9905811678730546	2.009418832126947	6	7	0.3301937226243513	6.057050340340121	3.483594305021307	-0.7696838936627883	0.9009383692475657	0.2335778500628539	3.34352330418686
1	275	0.6325288375700969	2.2100441330779	1	8	0.2225198241528008	1.580955587482096	3.619837215132217	0.6098003340060386	0.3711796556852418	0.8961984310259892	3.34352330418686
1	276	1.0099146548743	1.990085345125702	6	2	0.3366382182914331	5.941096082764337	1.004982024966207	-1.476321116594875	0.997235001084693	0.02069744123324513	3.34352330418686
1	277	0.5696558161080303	2.198162309934672	1	1	0.2058140347980515	1.755445958284324	0.4549254599992298	-0.3889670805214798	0.9576405830801464	0.3692686526762494	3.34352330418686
1	278	0.8591003975362332	1.903041082524406	4	9	0.3110269346222528	4.656033231356172	4.729272574642159	0.02190484008120232	0.6208701870011646	0.6131849827697176	3.34352330418686
1	279	0.590203276766254	2.215638298922508	2	2	0.2103480402742889	3.388662989060439	0.9026744125937091	-0.7435236277114327	0.9686447163381429	0.1968940162870353	3.34352330418686
1	280	1.440866387124314	1.552472811947473	6	0	0.4813575379533053	4.164161266871399	0	-1.24544107757733	1.000000000000001	0.01243960708308001	3.34352330418686
1	281	1.000000000000001	1.78502297523253	7	2	0.3590634651466412	6.999999999999996	1.120433757856515	-1.758494171337437	0.9983070173221356	0.01307268970098829	3.34352330418686
1	282	0.9088565812706719	2.080407679605786	1.5	9.5	0.3040402259398081	1.650425414648867	4.566412676288593	0.8721300844496103	0.2050884941434317	0.93686702136206	3.34352330418686
1	283	1.000000000000001	1.994546866381873	4	1	0.3339403404322869	3.999999999999997	0.5013670106503989	-1.046391088397232	0.9958471673740239	0.04556792912972019	3.34352330418686
1	284	1.000000000000001	1.996451620217448	5	4	0.3337280646391453	4.999999999999996	2.003554686471356	-0.8961939370293613	0.9573345236060441	0.1454529699346191	3.34352330418686
1	285	0.9344136992904238	1.998164076466893	3	3	0.3186321969070772	3.210569368019907	1.501378207791889	-0.5111946305526621	0.9137448409602202	0.2909202595326115	3.34352330418686
1	286	0.8486177950107557	2.00601156361908	4	6	0.2972777507683432	4.713547162830002	2.991009677519155	-0.515186325500957	0.854361764837862	0.343140074862458	3.34352330418686
1	287	0.7378225168445202	2.262177483155482	3	9	0.2459408389481732	4.066018495654266	3.978467678604076	-0.02618519719619008	0.6613147149432557	0.5966518473752709	3.34352330418686
1	288	1.419255928426743	1.576583652734392	8	0	0.4737422982697438	5.636756443827624	0	-1.685873233414916	1	0.002537098338614707	3.34352330418686
1	289	0.9786285588233814	2.02137144117662	3	1	0.3262095196077936	3.065514462000722	0.4947136283957341	-0.7688897608058404	0.9886763477746711	0.1048803219616592	3.34352330418686
1	290	1.003439155744756	1.996560844255246	5.5	3.5	0.3344797185815851	5.481149473301031	1.75301444484932	-1.115031865871319	0.9742049760699125	0.09487212709400994	3.34352330418686
1	291	0.8889461137583528	1.856159788633607	4	3	0.3238294424210613	4.499710317747497	1.616240163358144	-0.8624046827424786	0.9599771987868924	0.159010520940733	3.34352330418686
1	292	0.5764944248807675	2.359722506251734	4	9	0.1963391801090164	6.938488608675258	3.814007781065713	-0.934487528080626	0.9070771185204156	0.241512716012971	3.34352330418686
1	293	0.5584827528620069	2.441517247137995	4	5	0.1861609176206689	7.16226236083667	2.047906893085077	-1.5296305730387	0.9855612374219511	0.06846656440187682	3.34352330418686
1	294	0.6226545496785487	2.080681578589958	2	13	0.230328201945557	3.212053940716435	6.24795265828704	0.9079938859014265	0.293450817960345	0.8918408927561453	3.34352330418686
1	295	1.203879465339954	1.614755152265349	6	1	0.4271144112899469	4.983887650501381	0.6192889359090104	-1.305389051461639	0.9974069578482699	0.02693924795195013	3.34352330418686
1	296	0.9974872680916425	2.000529859244734	3.5	4.5	0.3327156669641417	3.508816715722173	2.249404066230183	-0.376672310886817	0.8276508792842943	0.3938225841081588	3.34352330418686
1	297	0.8572155967187802	2.127800083424035	7	9	0.287172895747659	8.165973678960526	4.229720672591236	-1.177276976487706	0.9410511995662039	0.1465052212238888	3.34352330418686
1	298	1.092896906638382	1.90710309336162	5	2	0.3642989688794604	4.574996936700455	1.048711004120198	-1.054661688215105	0.9887468958420085	0.0657052296200521	3.34352330418686
1	299	0.9641032133213795	1.973004665053516	5	12	0.3282491666103932	5.186166720443522	6.082094083479784	0.2679590604062352	0.4956898458930669	0.7034082160384482	3.34352330418686
1	300	0.5535461637506762	2.446453836249326	0	4	0.184515387916892	0	1.635019611133324	0.4890109810468206	0.4422451531135682	1	3.34352330418686
1	301	0.909101696654248	2.084213971255868	5	6	0.3037105997206663	5.499934736016243	2.878783120518393	-0.7839489595348611	0.9174999307838696	0.218544392843118	3.34352330418686
1	302	1.000000000000001	2.000000000000001	3	0	0.3333333333333334	2.999999999999998	0	-0.8972570929125299	0.9999999999999999	0.0370370370370372	3.34352330418686
1	303	0.5837935624860271	2.416206437513975	5	0	0.1945978541620089	8.56467135181826	0	-2.561570706294561	0.9999999999999998	0.0002790552740088437	3.34352330418686
1	304	0.7571028260026116	2.099520187645733	3.5	9.5	0.2650342108095234	4.622885927502702	4.52484336940465	-0.02932312688692219	0.6443061215501942	0.5885103639324278	3.34352330418686
1	305	1.000000000000001	1.96492518218533	5	0	0.3372766388873731	4.999999999999996	0	-1.495428488187549	0.9999999999999996	0.004364467927388538	3.34352330418686
1	306	1.507281366328496	1.490839180566134	7	1	0.5027420821653407	4.644122959637534	0.6707631601285514	-1.188375087600982	0.9959190439662734	0.0363724672812451	3.34352330418686
1	307	0.6085523226882057	2.099102721260016	0	8	0.2247525304408175	0	3.811152221839762	1.139861121071692	0.1304736640917523	1	3.34352330418686
1	308	0.5804471732781353	2.227238502027675	2.5	4.5	0.2067350980144576	4.307024161873322	2.020439210216241	-0.6838848554737905	0.9014176605605626	0.3007750738584487	3.34352330418686
1	309	1.000000000000001	2.000000000000001	7	2	0.3333333333333334	6.999999999999996	0.9999999999999993	-1.79451418582506	0.9990346999949192	0.008281257938322684	3.34352330418686
1	310	0.5872918857776591	2.407927959137587	5	5	0.1960763871054939	8.513654148957428	2.076474082634423	-1.92526849095449	0.9942536251507053	0.03027091911861679	3.34352330418686
1	311	1.283435285097916	1.705324386120972	5	1	0.4294207050025204	3.895794402768456	0.5863986981823774	-0.9897929230647067	0.9937295619196157	0.05626032581823592	3.34352330418686
1	312	0.9870731841897529	2.012926815810249	5	2	0.3290243947299174	5.06548053385149	0.9935780994576072	-1.21784778030257	0.9936235577653935	0.04283279774012116	3.34352330418686
1	313	0.7594989699796281	2.233774687887748	5	6	0.2537352266417063	6.583287400816507	2.686036345802443	-1.165612050657404	0.9632127727018669	0.1207145662264184	3.34352330418686
1	314	1.469142273417936	1.506271034316458	7	0	0.4937607389195295	4.764684895843759	0	-1.425049106096338	1	0.007155102839006444	3.34352330418686
1	315	0.6055109418650875	2.392043208957034	1	1	0.2020016691605113	1.651497819213328	0.4180526489887341	-0.36890580923424	0.9591953256563672	0.36319866397739	3.34352330418686
1	316	1.340881947104699	1.657271883090353	5	0	0.4472358734900087	3.728889042615762	0	-1.115257380723602	0.9999999999999999	0.01789299986194282	3.34352330418686
1	317	0.944164029751491	2.034786978988042	4	2	0.3169451350430197	4.236551990921345	0.9829038718316635	-0.97311961756491	0.9858785874285019	0.08474321484571035	3.34352330418686
1	318	0.693853849844257	2.280589100280902	2	14	0.2332718634980244	2.882451398733208	6.138764759629697	0.9739167532700717	0.2421512425812947	0.9162963242922472	3.34352330418686
1	319	0.5827135176044819	2.41728648239552	3	0	0.1942378392014938	5.148327453141832	0	-1.539791107989271	0.9999999999999998	0.00732827088429322	3.34352330418686
1	320	0.8043452670098009	2.16725327968637	3	9	0.2706776350742511	3.729741596109181	4.152721827373319	0.1265073375545101	0.5841248572775026	0.6705907667280111	3.34352330418686
1	321	0.1043240615280602	2.895675938471941	0	4	0.03477468717602005	0	1.381370044505331	0.4131480234564353	0.8679901776830417	1	3.34352330418686
1	322	0.9866039936278166	2.000997332806558	8	10	0.3302328141637637	8.108623167623113	4.997507910704811	-0.9304900770461121	0.8976892078602637	0.2147345064570632	3.34352330418686
1	323	0.6183049377932623	2.192989228600479	3.5	7.5	0.2199360512266878	5.660637310275318	3.419989438245599	-0.6701457319660111	0.8599607680553286	0.3282271485317907	3.34352330418686
1	324	0.8138250692461483	2.186174930753853	4	0	0.2712750230820493	4.915061173656431	0	-1.470024500054073	0.9999999999999998	0.005415508432666472	3.34352330418686
1	325	0.721422756536296	2.163675533450439	4.5	6.5	0.2500513618687192	6.237674039567946	3.004147294504169	-0.9671016023769472	0.9254652883339836	0.2007729026271799	3.34352330418686
1	326	0.5988604430282606	2.300190583964494	3	11	0.2065711977651773	5.009514378391541	4.782212429128784	-0.06798276206961788	0.6754169022540735	0.57629182044828	3.34352330418686
1	327	1.000000000000001	1.971661385668311	6	0	0.3365120954974167	5.999999999999996	0	-1.79451418582506	0.9999999999999997	0.001452125239540192	3.34352330418686
1	328	1.000000000000001	1.772746207903875	4	3	0.3606532747748215	3.999999999999997	1.692289616316399	-0.6902031700493351	0.9369806500018488	0.217771574095429	3.34352330418686
1	329	0.6075896252967418	2.392410374703259	3	0	0.2025298750989138	4.937543162516682	0	-1.47674854137662	1	0.008307441364557966	3.34352330418686
1	330	0.6094066803844969	1.860842848845043	2	3	0.2466984299252425	3.28188066257844	1.612172678559068	-0.4993857772513545	0.8999357983198648	0.3602235217256977	3.34352330418686
1	331	0.005567038677681632	1.797376574047148	0	1	0.003087749743469814	0	0.5563664367497029	0.1664012438773805	0.9969122502565302	1	3.34352330418686
1	332	1.229397749640042	1.7601067978503	6	3	0.4112379593709294	4.880438411211304	1.704442027986051	-0.9498950939711336	0.9705073558292394	0.1124123713196739	3.34352330418686
1	333	1.000000000000001	1.99446148611539	5	5	0.3339498619824514	4.999999999999996	2.506942367555312	-0.7456378812502379	0.9228032453321975	0.2143927691857591	3.34352330418686
1	334	0.7452492920416597	2.063353310863793	5	10	0.2653452258680925	6.709164374114559	4.846479731487985	-0.5571023358186451	0.8158169423653763	0.3650856435055726	3.34352330418686
1	335	1.29585380589868	1.704146194101321	3	0	0.4319512686328932	2.315075964853525	0	-0.6924061100320484	0.9999999999999998	0.08059428774959065	3.34352330418686
1	336	0.6022504216632876	2.088639896932774	2	4	0.2238108396694162	3.320877708107576	1.915121896251293	-0.420441457697021	0.8697319676071281	0.402992301090513	3.34352330418686
1	337	0.8490833564261013	2.100974708206124	3	10	0.2878192014610241	3.533222006173077	4.759695564606917	0.3668206998581443	0.4591802482171872	0.7697103359614748	3.34352330418686
1	338	1.375157845139686	1.575859162300874	10	0	0.4659945509200474	7.271892485174472	0	-2.174919037073374	1	0.0004828457167804778	3.34352330418686
1	339	0.9055738848365074	2.089150864607213	1	9	0.302389688736743	1.104272127039684	4.30797035890087	0.9581803206962604	0.1456246465438423	0.9727021205170768	3.34352330418686
1	340	1.268034368742423	1.536712635277973	6	0	0.4521029408088467	4.731732946600271	0	-1.415193649368333	1	0.008539333834385321	3.34352330418686
1	341	0.7636434188147688	2.13400317698386	6	8	0.2635391838059185	7.857070266267002	3.748822910051603	-1.228718026601139	0.950043270475168	0.1370177334744953	3.34352330418686
1	342	0.5802673975274502	2.313698336470667	3	13	0.2005094223164108	5.170030252919874	5.61871000859615	0.1341936977422665	0.5960955124017215	0.6500352695160534	3.34352330418686
1	343	0.5529488922230954	2.447051107776906	3	0	0.1843162974076984	5.425456207966515	0	-1.622676354961425	1	0.006261684951064495	3.34352330418686
1	344	0.6062607028710008	2.389463507055468	2	4	0.2023753391123683	3.298910832466667	1.674015940477448	-0.4859828223582225	0.8981795604756957	0.3504774626167696	3.34352330418686
1	345	0.7876815058144881	2.206866331667923	2.5	6.5	0.2630385449032302	3.17387164932217	2.945352832079946	-0.06834670987818908	0.6866266236949793	0.5828646091979955	3.34352330418686
1	346	0.6181580992262952	2.197545891528168	1	2	0.2195394477743596	1.617709128541112	0.9101061359902729	-0.2116339346774575	0.8765698280341132	0.5246069036465291	3.34352330418686
1	347	0.566557785939254	2.42544181557742	5	3	0.1893575739956851	8.82522511222906	1.236888050965591	-2.269563083876558	0.9990935080672959	0.0081690466836013	3.34352330418686
1	348	1.528829941515268	1.46360227856909	5	0	0.5108987703227476	3.270474932643165	0	-0.97815227683557	1	0.03480761662332643	3.34352330418686
1	349	1.000000000000001	2.000000000000001	3	0	0.3333333333333334	2.999999999999998	0	-0.8972570929125299	0.9999999999999999	0.0370370370370372	3.34352330418686
1	350	0.6076506593316415	2.229036417280851	4.5	5.5	0.2142113821230096	7.405570833988029	2.467433890877979	-1.476926132659631	0.973902486907613	0.09517026681236529	3.34352330418686
1	351	0.6212182806872157	2.371113001180666	3.166666666666667	7.833333333333334	0.2076034443283422	5.097510432506231	3.30365247435817	-0.5365172588753124	0.8416700294277806	0.3695960518060202	3.34352330418686
1	352	0.9908123028650158	2.004342106306618	5	2	0.3308050829803608	5.046364468368112	0.9978336501074564	-1.210857664186448	0.9934276806108109	0.04382739354676746	3.34352330418686
1	353	0.5806072209504826	2.419392779049519	2	1	0.1935357403168274	3.444669524994715	0.4133268515386986	-0.9066312382689475	0.9927509092898079	0.09787006691956268	3.34352330418686
1	354	0.7302436495359812	1.922935858142289	3.5	12.5	0.2752334123728398	4.792920831593682	6.500476834456667	0.5107055783713943	0.4288081797499803	0.7697830746229168	3.34352330418686
1	355	1.000000000000001	1.941279716127627	5	0	0.3399880652345983	4.999999999999996	0	-1.495428488187549	0.9999999999999998	0.004542745013149441	3.34352330418686
1	356	1.232237117368572	1.76537802220941	3	0	0.4110724892929557	2.434596359511118	0	-0.7281529506501251	1	0.06946327237098915	3.34352330418686
1	357	0.645192456542394	2.175129092284481	5	8	0.2287655663981877	7.749625633869237	3.677942623441172	-1.217782153732675	0.9451176584059947	0.1558130021162375	3.34352330418686
1	358	0.6272296089769558	2.368342807282751	3	6	0.209385560359819	4.782937471483779	2.533417029641889	-0.6727993906981218	0.9014503044259519	0.286874672770522	3.34352330418686
1	359	1.427127150627518	1.498616480984883	5	0	0.4877827076875552	3.503542061967965	0	-1.04785932180605	0.9999999999999998	0.02761417041673153	3.34352330418686
1	360	0.670317904666287	2.206412363448147	2	4	0.2330138185342104	2.983658926723262	1.812897745799821	-0.3501579245634028	0.8564993901666622	0.4253419990973423	3.34352330418686
1	361	0.608280787178724	2.171097242014217	4	8	0.2188550030941106	6.575910474753704	3.684772770738757	-0.8646979371714196	0.8997199141994354	0.2577089491671278	3.34352330418686
1	362	1.013158126000213	1.986841873999789	3	0	0.337719375333404	2.961038285152509	0	-0.885604201246215	0.9999999999999999	0.03851837277737546	3.34352330418686
1	363	0.5684160550473184	2.205985882329395	4	7	0.2048787695069065	7.037098907537043	3.173184405245785	-1.155641564529474	0.9447184747601889	0.1721063709569299	3.34352330418686
1	364	1.485749621904151	1.493135467334673	8	1	0.4987603003792925	5.38448732010924	0.6697315962797763	-1.410116004851979	0.9980900284406298	0.01918516794083636	3.34352330418686
1	365	0.7994774592261779	1.995866374453954	3	5	0.2860032635676334	3.752451010818654	2.505177733337955	-0.3730415983399386	0.8305214720885161	0.4125769427976602	3.34352330418686
1	366	0.604377847930451	2.208564781256356	3	12	0.2148560875929313	4.963782193991375	5.43339280868806	0.140453818314538	0.5920859522429027	0.6555681916525364	3.34352330418686
1	367	1.000000000000001	2.000000000000001	6	0	0.3333333333333334	5.999999999999996	0	-1.79451418582506	0.9999999999999999	0.001371742112482921	3.34352330418686
1	368	1.504587400611332	1.480913070020613	8	1	0.5039648847527576	5.317072306168126	0.6752590818758056	-1.388299946490489	0.997902980394985	0.02067323103616581	3.34352330418686
1	369	0.9777016054573844	2.019384363569245	4.666666666666666	8.333333333333334	0.3262174043592466	4.773099113899404	4.126670228645445	-0.1933376341192184	0.708728756466835	0.5031621933271727	3.34352330418686
1	370	0.5702631731224207	2.255644699518332	3	3	0.2017982180677113	5.260728978120384	1.329996697015544	-1.175625806520523	0.9824813556930245	0.1011020485769452	3.34352330418686
1	371	0.6523732615740154	2.347626738425986	1	5	0.217457753858005	1.532864786008009	2.129810466953682	0.1785379154373353	0.6125217282689995	0.7703604139002588	3.34352330418686
1	372	0.6163522105825336	2.361192264228241	3	3	0.20700016936664	4.86734686513837	1.270544565747404	-1.075752124977548	0.9807940987225768	0.1076688439270703	3.34352330418686
1	373	0.9693420330040516	1.949439559400244	8.5	4.5	0.3321050247564337	8.76883464308049	2.308355741680163	-1.98285483180822	0.9949083039583618	0.0212437267407557	3.258170390370353
1	374	1.003250588631581	1.95207141978279	5	0.75	0.3394725129021925	4.983799717296877	0.3842072540990604	-1.455341088146632	0.9991431963923915	0.01442504200936479	3.160491035854261
1	375	1.024476430911318	2.060090989308985	6	8	0.3321296931931378	5.856650108253569	3.883323620906392	-0.6079548240596516	0.8528488656172326	0.3067165034247595	3.245843949670768
1	376	1.072002672883097	1.90947456355997	6.5	7.5	0.3595542034598953	6.063417717531039	3.927782094157471	-0.657318987987327	0.854019947488562	0.2967246248067587	3.249009480028505
1	377	0.9968557204059643	1.973409328688249	10	3	0.3356117060024515	10.03154197272154	1.520211725153919	-2.545617144917004	0.9997721963026531	0.001748361567084689	3.34352330418686
1	378	0.8345904701165082	2.165409529883493	4	4	0.2781968233721692	4.792769799350336	1.847225637828986	-0.8809701304707079	0.9573651486725999	0.1564452285261806	3.34352330418686
1	379	0.7935464851202951	2.206453514879707	8	0	0.2645154950400982	10.08132497592408	0	-3.01518011353471	0.9999999999999998	0.0000239667387051945	3.34352330418686
1	380	0.6004662793093751	2.388471897419849	7.5	3.5	0.2008961858041713	12.49029339103956	1.465372066458426	-3.29739628576101	0.9998686209918255	0.001131659094934734	3.34352330418686
1	381	0.5715423244552501	2.428457675544752	3	1	0.1905141081517499	5.248955102072918	0.4117839936311345	-1.446728695560319	0.9986826275764704	0.02370719754467587	3.34352330418686
1	382	0.551170775357723	2.422875044253342	3	2	0.1853269279589657	5.442959122883336	0.8254655991210395	-1.381026271891131	0.9949762228251123	0.04726945701332042	3.34352330418686
1	383	1.000000000000001	1.988992718270601	7	2	0.3345608685786928	6.999999999999996	1.00553409855566	-1.792859016097745	0.9990074336147139	0.00847159463988778	3.34352330418686
1	384	0.5537814609881982	2.446218539011804	4	0	0.1845938203293993	7.223065923626585	0	-2.160315710849584	1	0.001161097345048878	3.34352330418686
1	385	0.596004736789271	1.926590748849219	5.333333333333334	6.666666666666666	0.2362664724417428	8.948474742104334	3.460343962851875	-1.641421422838614	0.9683962102023909	0.1011523396950371	3.34352330418686
1	386	0.9535442520821127	2.040994597788383	3.5	2.5	0.318427744600258	3.670516593600738	1.224893002024108	-0.7314510380454496	0.9497492103425775	0.1882987029365917	3.34352330418686
1	387	1.245648606982051	1.451618981147581	7	0	0.461818698472487	5.619562339462292	0	-1.680730722715558	1.000000000000001	0.004480232900073711	3.34352330418686
1	388	0.8340159161903338	2.165531415111523	6.5	7.5	0.2780472598271541	7.793616253381682	3.463353127857422	-1.295119767851408	0.9575053132895923	0.1162367471579684	3.34352330418686
1	389	0.8412804589165943	1.99041389207366	6.666666666666667	8.333333333333334	0.2970943734172424	7.92442828786495	4.186733908218192	-1.117890931092451	0.926516236836903	0.1737639139463781	3.34352330418686
1	390	1.490084191831099	1.482891539278046	6	0	0.5012096722616651	4.02661811519983	0	-1.204303888104377	0.9999999999999998	0.01585318983269901	3.34352330418686
1	391	0.5905270570358815	2.231959352767976	5	0	0.2092222853526224	8.467012544856503	0	-2.532362353883957	1	0.0004009033710626886	3.34352330418686
1	392	0.6332682549836035	2.263073879387981	4	6	0.2186441468597435	6.316438521150199	2.651261213629766	-1.09620211198492	0.953256493005796	0.155953891547577	3.34352330418686
1	393	1.383900679014485	1.499787679809782	7	0	0.4799064624232583	5.058166461038879	0	-1.512825244766469	1	0.00586267996427714	3.34352330418686
1	394	0.5294667374971473	2.36192208792547	5.166666666666666	9.833333333333334	0.1831184836995274	9.758245987444118	4.163275911429481	-1.673375528445831	0.9633490147018826	0.1099202900667127	3.34352330418686
1	395	0.6917811710941968	2.12457906680543	4	1	0.2456295049848135	5.782175299268643	0.470681470802414	-1.588591837184152	0.9991058658857555	0.01462433306600142	3.34352330418686
1	396	0.6698167026328838	2.036414240504338	1	9	0.2475090695165849	1.492945750784128	4.419533030652476	0.875300398296488	0.2496828215504711	0.9417879761053468	3.34352330418686
1	397	0.6242419846310824	2.246327283906885	2	14	0.2174627839407687	3.203885751423737	6.232395475182383	0.9057839435323377	0.2909321369203645	0.8923082274646299	3.34352330418686
1	398	1.000000000000001	2.000000000000001	5	0	0.3333333333333334	4.999999999999996	0	-1.495428488187549	1	0.004115226337448541	3.34352330418686
1	399	1.000000000000001	1.955480668004296	8	4	0.3383544378502925	7.999999999999995	2.045532878666746	-1.780895953043571	0.9956729152970597	0.02062311528399374	3.34352330418686
1	400	0.7851972264882249	2.214802773511777	4	4	0.2617324088294082	5.094261498973832	1.806029885748078	-0.9834630460353401	0.9668981315628681	0.130686912958329	3.34352330418686
1	401	1.15364447741918	1.744565974094289	9.5	1.5	0.3980540739602735	8.234772658256441	0.8598127111694598	-2.205745040823205	0.999629618683077	0.003200931436141197	3.34352330418686
1	402	0.603951242996707	2.232659173054131	1	10	0.2129130033434534	1.655762798066553	4.478963972956364	0.8443790929629574	0.2855295010334527	0.9281792207342078	3.34352330418686
1	403	0.7720916572062706	2.221705421519691	2	3	0.2578971242549417	2.590366028868621	1.350314029457578	-0.3708818173506412	0.8879806210167516	0.3838418414900303	3.34352330418686
1	404	0.9985241387532359	1.981823154879644	7	3	0.3350361687332383	7.010346298428247	1.513757669352788	-1.643951044753439	0.9964695438872037	0.02024972080265597	3.34352330418686
1	405	0.6455717094669143	2.194376766979313	5	7	0.2273181062336564	7.745072974354448	3.189971797612452	-1.362365613255323	0.9645885311815714	0.1144612145008651	3.34352330418686
1	406	0.5727685245771152	2.397323472603734	2	9	0.1928453815978682	3.491811987183887	3.754186743195359	0.0784725369441626	0.6411555547028845	0.6562792585581751	3.34352330418686
1	407	0.9327799121076271	2.067220087892375	7	4	0.3109266373692088	7.504449773348376	1.934965717210199	-1.665753024411076	0.9945084163825173	0.02639326856944813	3.34352330418686
1	408	0.6057760500890198	2.394223949910982	5	0	0.2019253500296732	8.253875337701517	0	-2.468616063589498	1	0.0003357022267124199	3.34352330418686
1	409	0.9537107966722432	1.995886028194834	4	4	0.3233359856614376	4.194143564230466	2.004122451630053	-0.6550039923029707	0.9219142772027487	0.2384865234975184	3.34352330418686
1	410	1.000000000000001	1.946149933823223	6	0	0.3394260382065141	5.999999999999996	0	-1.79451418582506	1	0.001529223383891165	3.34352330418686
1	411	1.129332933418255	1.746718107149089	3	2	0.3926679038336807	2.656435415302755	1.145004446804703	-0.4520473856441774	0.9184712675339681	0.3048492772519534	3.34352330418686
1	412	1.021045188219397	1.972270479690719	3	7	0.3411084234000198	2.938165748796787	3.549208930560936	0.1827542763045744	0.5380369193233929	0.718740167061847	3.34352330418686
1	413	0.6041490048470618	2.371020911814437	3	4	0.203063697795449	4.96566240435907	1.687036997467465	-0.980589967112241	0.9648687491518867	0.1533426498257586	3.34352330418686
1	414	1.204565207969588	1.795434792030413	6	0	0.4015217359898625	4.981050390882186	0	-1.489760931124591	1	0.004190389203921896	3.34352330418686
1	415	0.6612277069715027	2.131879596813529	6	7	0.2367355189238348	9.074029924548496	3.283487496415246	-1.731868421817835	0.9819289477398513	0.06365618136556184	3.34352330418686
1	416	0.6215631518221898	2.207446313404785	2	6	0.2197105239350343	3.217693961002596	2.718072898790252	-0.1494295139461728	0.7520352632895988	0.5530310460143762	3.34352330418686
1	417	1.315113329468562	1.67883178331832	6	1	0.439257661689196	4.562344450135413	0.5956522922287275	-1.186380891360761	0.9968447380700125	0.031350610010205	3.34352330418686
1	418	0.6054825319945661	2.376879475161981	4	3	0.2030211391312107	6.606301236838815	1.262159075102264	-1.598356486717008	0.994994479454043	0.03510600546427289	3.34352330418686
1	419	0.9093497749898921	2.057621292531237	4.5	6.5	0.3064909479382432	4.948590876431481	3.15898752777964	-0.53524476602596	0.8446938376829121	0.337146820792626	3.34352330418686
1	420	0.6339074170549498	2.366092582945051	4	2	0.2113024723516498	6.310069723720022	0.8452754614997442	-1.634441804361614	0.99791763744697	0.0206831158260844	3.34352330418686
1	421	0.03030581989900183	1.805643087756178	0	2	0.01650689720865247	0	1.107638610067366	0.3312788664222402	0.967258683238152	1	3.34352330418686
1	422	0.6240211809981198	2.370874602292263	1	7	0.2083615678648191	1.602509707123248	2.952496936460536	0.4037618722880723	0.4790311710326323	0.8457536272562666	3.34352330418686
1	423	0.616497506676857	2.383502493323145	4	3	0.2054991688922855	6.488266305506143	1.258651924385998	-1.564102865552474	0.9947076696322059	0.03659572173879566	3.34352330418686
1	424	0.7362806487861718	1.144372504169164	0.78125	1.71875	0.3915026264301582	1.06107637255979	1.501914799366702	0.1394593349374207	0.6517879705981027	0.7111670272769836	3.161053557330732
1	425	0.8553391063655422	2.133453459831262	4	13.75	0.2861821579856072	4.676507797002957	6.444949589426481	0.5289156472183186	0.3945693972608257	0.7927020034914778	3.34352330418686
1	426	0.9677843542754578	2.032215645724544	7.5	5.5	0.3225947847584857	7.749660311066876	2.706405696448169	-1.508365324776828	0.9822998319221444	0.05860860239368282	3.34352330418686
1	427	0.9876175198822651	1.826275680168551	5.75	7.25	0.3509790349770309	5.822091937661721	3.969827818837778	-0.553985706187387	0.8299945081738689	0.34065740378058	3.34352330418686
1	428	1.119557988144658	1.848716662157186	3	2	0.3771746620653214	2.679628953361879	1.081831543437429	-0.4778783530306609	0.9293426449633455	0.2787995232871849	3.34352330418686
1	429	0.6696783631422204	2.139834385257204	7	3	0.2383610337855684	10.45277910302352	1.401977658023009	-2.706965264356564	0.9997084753048966	0.0026093224236996	3.34352330418686
1	430	0.8361400136603222	2.163859986339679	1	7	0.2787133378867739	1.19597194687808	3.234959768280105	0.6098320950384116	0.299725396037248	0.9267406246970413	3.34352330418686
1	431	0.8732645211199376	2.126735478880064	1	4	0.2910881737066457	1.145128395594874	1.880816885655378	0.2200339052936322	0.546634350168143	0.8209554494428513	3.34352330418686
1	432	0.9365919367759813	2.063408063224021	3	4	0.3121973122586603	3.203102527581929	1.938540452221605	-0.3782124305150801	0.8576015839476916	0.380746134070975	3.34352330418686
1	433	0.5509308047563385	2.43786066927857	2	6	0.1843322993733565	3.630219952729898	2.461174289249092	-0.349644837832263	0.8303436529360975	0.4498385227354348	3.34352330418686
1	434	0.6490800982993341	2.172498593134669	2.5	6.5	0.2300414658892444	3.851604765806705	2.991946701618452	-0.2571114318574552	0.7629919136139004	0.4963495561035628	3.34352330418686
1	435	1.000000000000001	2.000000000000001	3	0	0.3333333333333334	2.999999999999998	0	-0.8972570929125299	0.9999999999999999	0.0370370370370372	3.34352330418686
1	436	0.7460011514042478	2.159028545532298	4	4	0.2567963942643794	5.361922019115564	1.852685092226893	-1.04956257445381	0.9694363214140541	0.123435712706699	3.34352330418686
1	437	1.012882783941349	1.987117216058653	7	5	0.3376275946471162	6.910967498886163	2.516207881242783	-1.314409746192028	0.9796554512459335	0.07084577008001813	3.34352330418686
1	438	0.9979323595753206	1.77138281611597	5	2	0.3603534795660128	5.010359622096829	1.129061421282898	-1.160840780129647	0.9894067960749431	0.0628019157791091	3.34352330418686
1	439	1.214417542098854	1.759039806197745	8	0	0.4084193582916384	6.587520126046399	0	-1.970233052599726	0.9999999999999998	0.0007741953330433482	3.34352330418686
1	440	0.854960606127096	2.064260138586544	4	5	0.2928728866000721	4.678578137207612	2.422175338532496	-0.6748578051929773	0.9096870701440694	0.2542113112310412	3.34352330418686
1	441	0.9183603257587688	1.931492290258853	6.5	9.5	0.322248357896516	7.077831889819023	4.918476790154227	-0.6458322264303605	0.8305645259331234	0.3234126795889455	3.34352330418686
1	442	1.000000000000001	1.734325436590016	9	0	0.3657209147888054	8.999999999999995	0	-2.69177127873759	0.9999999999999996	0.0001170437362203458	3.34352330418686
1	443	1.000000000000001	1.99663283552931	3	1	0.3337078831091983	2.999999999999998	0.5008432107322821	-0.7474620518236548	0.9875987385368681	0.1114443248202237	3.34352330418686
1	444	0.9947024951998343	2.005297504800168	3	2	0.3315674983999445	3.015977153447579	0.9973582449549321	-0.6037400445107924	0.9555987653967445	0.2072674390352796	3.34352330418686
1	445	1.199987985284679	2.399975970569359	1	0	0.3333333333333333	0.833341676969178	0	-0.377959280421832	1	0.3333333333333333	2.204845125218526
1	446	0.7793221990435082	1.972483630926301	3.833333333333333	6.166666666666666	0.2832039203333102	4.918804235319011	3.126346181017852	-0.5360985676566361	0.8464874889371052	0.3503688086007252	3.34352330418686
1	447	0.7916579926969908	2.091469476632515	5	12	0.2745830703354566	6.315858673978883	5.737592699330835	-0.1729510824476461	0.6856539442767088	0.5194487341712435	3.34352330418686
1	448	1.323515472429358	1.671166110604269	9	1	0.4419553250428149	6.800071617961662	0.598384561327907	-1.854835899862823	0.9997156955155472	0.003874137995344307	3.34352330418686
1	449	0.609548134165209	2.384019857110971	2	2	0.2036192716990383	3.281119058364519	0.8389191868660278	-0.7304270523373638	0.9713881177930266	0.1863840866774462	3.34352330418686
1	450	1.290072752398077	1.709927247601925	4	1	0.4300242507993587	3.100600328597377	0.5848202029662039	-0.7524338539769823	0.9852950097995367	0.1121586546265612	3.34352330418686
1	451	0.9699469235457853	2.014654765952677	4	6	0.3249837078624642	4.123936993766015	2.978177751046473	-0.3426802024333996	0.8036493235045816	0.4179411995685214	3.34352330418686
1	452	0.9733851171716379	1.956736218497662	5.333333333333334	7.666666666666666	0.3321995936899647	5.479160549352125	3.918089006679174	-0.4668941714024037	0.8070282958395935	0.3757992395796356	3.34352330418686
1	453	0.6845675103403919	2.31543248965961	2.5	4.5	0.2281891701134638	3.651940768788325	1.943481410102154	-0.5109757591779864	0.8740511789055815	0.3494721464916073	3.34352330418686
1	454	0.9844028484533226	2.015597151546679	8	5	0.328134282817774	8.126754217106814	2.48065442847209	-1.688667694214815	0.992138030710912	0.03154317491515324	3.34352330418686
1	455	0.6583868688516049	2.341613131148396	5	2	0.2194622896172016	7.594319140540088	0.854112053522326	-2.015899538841997	0.9993650282826584	0.007148354533590084	3.34352330418686
1	456	0.8355513066324499	2.134921681172677	6.833333333333334	12.16666666666667	0.2812856100906126	8.17823307688183	5.698881965535953	-0.7415384568252174	0.8411471593768791	0.3005695360435131	3.34352330418686
1	457	0.7740055012808527	1.964500040994083	4	10	0.2826379166784047	5.167921924819208	5.090353673365039	-0.02319955460069192	0.6405934141635862	0.5899432212738566	3.34352330418686
1	458	0.9483648763521054	2.028049208774679	6	2	0.3186266592041438	6.326678844411718	0.9861693647997694	-1.597270003449476	0.9980763702604806	0.015526199642237	3.34352330418686
1	459	0.7969289480512708	2.198644393018542	4.5	7.5	0.266035532205218	5.64667654626406	3.411192834919144	-0.6686012053648845	0.8680760907161523	0.2968826097846866	3.34352330418686
1	460	0.9823620071565459	2.017637992843456	4	2	0.327454002385515	4.071818709253659	0.9912580983774005	-0.92135161941856	0.9835748308615703	0.09443268648350889	3.34352330418686
1	461	1.003461335420172	1.849670533744493	5	1	0.3517052072724434	4.982753020480241	0.5406368224808066	-1.328573422065545	0.9981073391855123	0.02282500059894932	3.34352330418686
1	462	0.8375471152564584	2.155308437780854	2	7	0.2798488267856663	2.387925363921284	3.247795014994388	0.2571747144685217	0.5175142881685378	0.7657000195201015	3.34352330418686
1	463	0.5590787596220141	2.440921240377987	4	0	0.1863595865406713	7.154627020179317	0	-2.139846613666511	1	0.001206165641135848	3.34352330418686
1	464	1.000000000000001	1.84436623945996	7	1	0.3515721661039907	6.999999999999996	0.5421916637840896	-1.931438111446463	0.9997665919243461	0.003677327873677472	3.34352330418686
1	465	0.8050198691269762	2.191657734903901	3	10	0.2686374630504568	3.726616093654216	4.56275623731845	0.2500775581905453	0.5219430595060892	0.7208257394339699	3.34352330418686
1	466	1.132229402698678	1.69227854389549	5	7	0.400858989992907	4.416066203617801	4.136434882573503	-0.08363372873583244	0.662930930437888	0.5642577303017215	3.34352330418686
1	467	0.8989764520702143	1.940599363753085	3.5	5.5	0.3165882900751383	3.893316662455396	2.834175926639024	-0.3167738458679454	0.7852314645168309	0.444894050157927	3.34352330418686
1	468	0.5545977306231304	2.445402269376871	4	1	0.18486591020771	7.212434849860839	0.4089306747289543	-2.034830792599033	0.9997840843275791	0.004976128761814747	3.34352330418686
1	469	1.002578435254086	1.995438692082291	2	1	0.3344138451086296	1.994856391952152	0.5011429336155022	-0.4467483317571549	0.9626016236039975	0.2607011066090101	3.34352330418686
1	470	0.9400552714027499	2.039941693272573	6.5	4.5	0.3154551103729634	6.914487049576036	2.205945402675153	-1.408257463318622	0.9826728843567891	0.06280753342488732	3.34352330418686
1	471	0.983689999082436	2.016310000917566	6	10	0.3278966663608118	6.09948256625224	4.959554828101473	-0.3409360828211709	0.7527720999437653	0.4344282117804519	3.34352330418686
1	472	1.008801468507195	1.991198531492807	4	0	0.3362671561690647	3.965101285904276	0	-1.185905084298069	1	0.01278609138728282	3.34352330418686
1	473	1.254167331789521	1.737484375221474	9	1	0.4192223743326655	7.176075928527226	0.5755447440340475	-1.974124474092283	0.9998323341814919	0.002490455868389696	3.34352330418686
1	474	1.33082794660064	1.651230326757719	7.5	1.5	0.4462783167217846	5.635589498370092	0.9084135481846024	-1.413830716916487	0.9953772340112349	0.02800125074773685	3.34352330418686
1	475	0.657727978123502	2.340131834980442	5	4	0.2193991777896042	7.601926885131146	1.709305407587616	-1.762398805524882	0.9949679935057544	0.02881472749820113	3.34352330418686
1	476	0.6291086336434739	2.154708444925214	5	13	0.2259877771735394	7.947752951731991	6.033298857958115	-0.5725858382313469	0.7955665791259661	0.3851615928199574	3.34352330418686
1	477	0.5622417775286573	2.437758222471344	6	0	0.1874139258428857	10.67156557873215	0	-3.191712635999545	0.9999999999999997	0.00004333224088426402	3.34352330418686
1	478	0.5897982428454501	2.384782236834887	6	7	0.1982794706259999	10.17297028735338	2.935278488693579	-2.164690100887454	0.9933365213404998	0.02886306182411058	3.34352330418686
1	479	0.7588444423662848	2.241155557633717	2	1	0.2529481474554281	2.635586278741731	0.4461983893058416	-0.6548146043110488	0.9838156780480031	0.1595796519994048	3.34352330418686
1	480	0.5953957069397865	2.321627031943244	3	11	0.2041107527217192	5.038665823472919	4.738056478775921	-0.08990795557505658	0.6839820275187172	0.5672517605786709	3.34352330418686
1	481	0.5810057333283472	1.871293702835947	4	0	0.2369228344468053	6.884613645868201	0	-2.059089475239213	1	0.003150849639586117	3.34352330418686
1	482	0.8405171770395816	1.996261737354827	4.5	10.5	0.2962928033533463	5.353846563671222	5.259831315463254	-0.02811861609884369	0.6303536491759251	0.5819820277298347	3.34352330418686
1	483	1.217602580743857	1.752974075447473	6	1	0.4098876149875168	4.927716230967976	0.570459092354081	-1.303193291088358	0.9980561910733151	0.02153322748568631	3.34352330418686
1	484	0.9320319995991638	2.021453781349432	5	6	0.3155701664830143	5.364622676206755	2.968160862918503	-0.7167474532889695	0.9028252281633181	0.2458009329197579	3.34352330418686
1	485	1.000000000000001	1.995327907415849	4	0	0.333853264453683	3.999999999999997	0	-1.19634279055004	1	0.01242288625137922	3.34352330418686
1	486	0.6382572781543827	2.212749376763227	1	12	0.2238708482330174	1.566766309178097	5.423117559546396	1.153379504051687	0.1761231001718817	0.9629198101932275	3.34352330418686
1	487	0.6020575502048613	2.220428859598996	1	0	0.2133075107513804	1.660970782045224	0	-0.4967726051035165	0.9999999999999999	0.2133075107513804	3.34352330418686
1	488	0.6114095411621797	2.384069509602639	6	1	0.2041107718667143	9.813389546710503	0.4194508574402571	-2.809592706444389	0.9999852408456251	0.00041761179722688	3.34352330418686
1	489	0.5796229184839722	2.191084900025377	2	5	0.2091966950148542	3.450519184491674	2.281974559699668	-0.3494949843264797	0.8357900695586811	0.4484408442121818	3.34352330418686
1	490	1.000000000000001	1.997491046611145	4	0	0.3336123392697249	3.999999999999997	0	-1.19634279055004	0.9999999999999997	0.01238706515031784	3.34352330418686
1	491	1.233545348663909	1.709356037657948	9	2	0.4191595934533294	7.296043075958394	1.170031260860244	-1.83220251745426	0.9988601717225787	0.008551070798270666	3.34352330418686
1	492	0.8518406837437273	2.136872825431661	6.5	12.5	0.2850191833805969	7.630534821879319	5.849669597195109	-0.5326313181230583	0.7862138237298276	0.3752796179586789	3.34352330418686
1	493	0.5970164471235492	2.055885863224839	4	7	0.2250427559261113	6.699982922199499	3.404858277988195	-0.9855246530164903	0.9214295612685675	0.2206456421372075	3.34352330418686
1	494	0.9673852058433856	2.032614794156616	3	4	0.3224617352811284	3.101143145335307	1.967908534120309	-0.3389342642822102	0.8429930339210421	0.40431482331556	3.34352330418686
1	495	0.5722949760874425	2.050752417422699	5	7	0.2181794265339605	8.736753263470963	3.413381323132761	-1.592144410559997	0.9707164380114756	0.09919428982108303	3.34352330418686
1	496	0.596325030721818	2.205883271237811	2	2	0.2128053900578334	3.353875649960747	0.9066662892265005	-0.7319253189202474	0.9676039681358444	0.2007722386894568	3.34352330418686
1	497	0.8256463220491149	2.172118027092914	3	8	0.2754206888494814	3.633517064006905	3.683041114808534	0.01481193528384044	0.6413522645825411	0.620563151139117	3.34352330418686
1	498	0.5617481677718106	2.383832576020938	1	6	0.1907087995993958	1.780157119099342	2.516955284676544	0.2203657933696952	0.6024276473285595	0.7726297037329019	3.34352330418686
1	499	0.4670580382665903	2.460500826695631	3	4	0.1595383935252204	6.423184602783008	1.625685290003281	-1.4348634288782	0.9849060622410345	0.08600846373400173	3.34352330418686
1	500	0.9709912170491303	2.026997027348916	5	6	0.3238809287739857	5.14937716449706	2.96004380817831	-0.6547982942356647	0.8916114279276136	0.2656810567569006	3.34352330418686
1	501	0.5956845337537999	2.39211625888086	3.333333333333333	9.666666666666666	0.1993722390134725	5.595803054223698	4.04105219835309	-0.4650037443805766	0.8001500050604533	0.4142718342288674	3.34352330418686
1	502	0.5596704414869086	2.440329558513093	0	2	0.1865568138289694	0	0.8195614371112283	0.2451191041752121	0.661689817128078	1	3.34352330418686
1	503	0.5892681021477645	2.184410523900305	2	11	0.2124500281373088	3.394040832535139	5.035683485153377	0.4909918380298183	0.4565537403565537	0.7979343788784259	3.34352330418686
1	504	0.6038364098465798	1.856378796972483	1.5	3.5	0.2454404834881541	2.484116518215776	1.885391066579759	-0.1790702193958914	0.7718320850683884	0.5564821303941258	3.34352330418686
1	505	0.5507585127801901	2.315935005066978	2	9	0.1921232630385264	3.631355582511365	3.88611942058353	0.07619622024262329	0.6435500363357611	0.6540469451449357	3.34352330418686
1	506	0.9314991491107208	2.068500850889281	4	3	0.3104997163702401	4.294153144228527	1.450325726823005	-0.8505481070954095	0.9665832369528786	0.1400558021333405	3.34352330418686
1	507	0.7690431921472735	2.203971637002418	4	12	0.2586745227797019	5.201268330367056	5.444716165368162	0.07281176556964732	0.5987814347077439	0.6257065618481101	3.34352330418686
1	508	1.394089274803867	1.562779161228906	10	0	0.4714749083237246	7.173141764114707	0	-2.145384108773007	1	0.0005427325231406321	3.34352330418686
1	509	0.6599535382220286	2.340046461777972	3	5	0.2199845127406762	4.54577455267875	2.136709711396495	-0.7205168387089008	0.9235317810731233	0.2486076947782716	3.34352330418686
1	510	0.9514396853369281	2.042865344239813	4	5	0.3177497535952169	4.204155094270114	2.447542621494022	-0.525377666898989	0.8779695535996088	0.3118889007212235	3.34352330418686
1	511	0.9157422016840175	2.067169438730797	9.333333333333332	12.66666666666667	0.3069960870703737	10.19209698555954	6.127541569327651	-1.215650392250035	0.9151861560820986	0.1727746107394446	3.34352330418686
1	512	1.000000000000001	1.733337138116637	8	1	0.3658531492712365	7.999999999999995	0.5769218105408814	-2.220136518912164	0.9998825748347014	0.001949261764956023	3.34352330418686
1	513	0.5904976321071531	2.409502367892849	3	0	0.1968325440357176	5.080460677369174	0	-1.519493126010897	1	0.007625893172277132	3.34352330418686
1	514	0.923497929185158	2.074707365690417	4	6	0.3080169095703912	4.331357844548035	2.891974116071705	-0.4304990865994235	0.8356414024964203	0.3718931549463854	3.34352330418686
1	515	0.6217916986109971	2.340626433438262	2	7	0.2098932935509922	3.216511260069479	2.990652374081477	-0.06755116248335237	0.7117546557110007	0.5931049350405541	3.34352330418686
1	516	1.007485175063076	1.992514824936926	3	1	0.335828391687692	2.977711309560636	0.5018783235560899	-0.7404862358531296	0.9872805117533493	0.1133413912755495	3.34352330418686
1	517	1.000000000000001	2.000000000000001	4	1	0.3333333333333334	3.999999999999997	0.4999999999999997	-1.046799941731285	0.9958847736625515	0.04526748971193417	3.34352330418686
1	518	0.7846485599769213	2.165202908601326	5.5	7.5	0.2659959555031772	7.009507543302916	3.463878590872962	-1.060446908801267	0.931355807768463	0.1757239242899777	3.34352330418686
1	519	1.213576474903135	1.714990851985078	6	1	0.414392547427836	4.944064197090594	0.5830934892990909	-1.304303966516568	0.9979016228221197	0.02285593483452564	3.34352330418686
1	520	0.8327955899324376	2.155707710421641	1	4	0.2786664447831689	1.200774850502183	1.855539125579149	0.1958306299995129	0.5725142206105998	0.8047096982225639	3.34352330418686
1	521	0.9780302693844589	2.021969730615543	3	6	0.3260100897948194	3.067389725972494	2.967403472540331	-0.02990445836191941	0.6682044372835354	0.6046259759435143	3.34352330418686
1	522	1.530359027981453	1.467186049742414	5	0	0.510537452582199	3.267207177256315	0	-0.9771749379359852	1	0.03468470741074969	3.34352330418686
1	523	0.6536812981690892	2.320159072243936	4.5	5.5	0.2198104863571752	6.884088641673171	2.37052711850515	-1.34994169698653	0.97096174322655	0.1030104001564386	3.34352330418686
1	524	1.347638961549	1.578859947219655	6	1	0.4604952892724737	4.452231028630616	0.6333684008901378	-1.142167193199576	0.9956088695112473	0.0404028975470212	3.34352330418686
1	525	1.000000000000001	1.958449938122989	6	1	0.3380148459211239	5.999999999999996	0.5106078948121681	-1.641798667385942	0.9994958608472837	0.007415458199816594	3.34352330418686
1	526	0.7356215247821042	2.137804772889242	2	5	0.2560084890217158	2.718789394576801	2.33884780472377	-0.1136350954626985	0.7438350266727145	0.5699035548200497	3.34352330418686
1	527	0.8191004729099904	2.180899527090012	9	3	0.2730334909699966	10.98766304947427	1.375579187732192	-2.874836807539381	0.9999140416718955	0.0007986623165426865	3.34352330418686
1	528	1.30120764032886	1.67860278609198	6	2	0.4366746383567052	4.611101114103199	1.191467103814523	-1.022763623632145	0.9850334817851807	0.07657272300467532	3.34352330418686
1	529	0.7477708221412137	2.158560739280925	3.25	15.5	0.2572902665569621	4.346251423255252	7.180710608663935	0.8477462028930046	0.2998661239112527	0.8595610485201859	3.34352330418686
1	530	0.975589080716939	2.024410919283063	5.5	9.5	0.3251963602389795	5.637619473926637	4.692723156899581	-0.2826049741731508	0.7302219200060633	0.4625611091130765	3.34352330418686
1	531	0.8850071275754734	2.085176861351044	6.5	11.5	0.297963739241397	7.344573616946017	5.515119706703837	-0.5471634990404534	0.7959429017072894	0.3648909350982084	3.34352330418686
1	532	0.9350084702147627	2.064991529785239	6	3	0.3116694900715874	6.417054167030012	1.452790462686306	-1.484740273270208	0.9945481365140421	0.03056124921178272	3.34352330418686
1	533	1.239418852402354	1.609903789728249	4.703125	10.796875	0.43498719101729	3.794621157233471	6.706534308998993	0.8709115764556321	0.2233981107973169	0.8994490389651613	3.34352330418686
1	534	0.1554239742516932	0.3516792731791661	0	2	0.3064937466662238	0	5.68699992444844	1.843381777121077	0.4809509234130517	1	3.085090671412722
1	535	1.005553796853504	1.987228863941712	4.625	11.79166666666667	0.3359929239186105	4.599455558193078	5.933723528591286	0.3990604667619326	0.4325662354606455	0.7542726457779776	3.34352330418686
1	536	0.5773325668321758	2.379856240658899	3	11	0.1952302015243977	5.19631174880884	4.622127930279723	-0.1717301679369505	0.7144921119912127	0.533895972664391	3.34352330418686
1	537	0.877498956025128	2.114982978409781	3.833333333333333	10.16666666666667	0.2932345040842602	4.368476232379201	4.806973280849196	0.1311481956536373	0.5679294371427044	0.6575005121529033	3.34352330418686
1	538	0.6114194568902122	2.332391737144573	1	5	0.2076965595243224	1.635538399589338	2.143722223146461	0.1519905133966795	0.6364506873743514	0.7526287345234636	3.34352330418686
1	539	0.9891338198938581	2.010866180106144	6	2	0.3297112732979525	6.065913306496635	0.9945962689045921	-1.516758394129207	0.9975889674358717	0.0185726432565726	3.34352330418686
1	540	1.000000000000001	1.994768615619243	1	0	0.3339156136418992	0.9999999999999993	0	-0.2990856976375099	1	0.3339156136418993	3.34352330418686
1	541	1.004758325089957	1.995241674910045	6	1	0.3349194416966522	5.971585256049322	0.501192418229278	-1.636116258250647	0.9995273033657031	0.007043439076048985	3.34352330418686
1	542	0.5590617139551229	2.440938286044879	3	0	0.1863539046517076	5.366133872370335	0	-1.604933892834155	1	0.006471656988981667	3.34352330418686
1	543	0.8330757191752208	1.981356544680821	8.666666666666666	10.33333333333333	0.2960013391950771	10.40321601888364	5.215282106127923	-1.551636833593841	0.9542190998487989	0.1091618100242895	3.34352330418686
1	544	0.9895657486127465	2.010434251387256	3	3	0.3298552495375819	3.031632818946738	1.492214927163083	-0.4604178741197796	0.9032621595010442	0.3127638562215562	3.34352330418686
1	545	1.476843574887004	1.523156425112997	4	0	0.4922811916290011	2.708479129420357	0	-0.8100673699593236	1	0.05872904959503289	3.34352330418686
1	546	0.9717043844532955	2.018073197435499	1.5	11.5	0.3250089205095386	1.543679357630908	5.698504897946131	1.242648895287324	0.09842362897231872	0.9750656001178528	3.34352330418686
1	547	0.5534452465594254	2.442789143501599	2	1	0.1847136019782996	3.613726944866357	0.409368120314534	-0.9583778945219938	0.9936977354171457	0.08975281510168442	3.34352330418686
1	548	1.060805777978326	1.939194222021676	1	2	0.3536019259927751	0.9426796316153095	1.031356208309517	0.02652189580469332	0.7133217879979359	0.7299151888785931	3.34352330418686
1	549	0.9628200722340149	2.032142547913872	3.5	5.5	0.3214798294165261	3.635154792607314	2.706503048049514	-0.2777464548833606	0.7759380556090282	0.4570100644373966	3.34352330418686
1	550	0.8089278549325029	2.183324343908672	3	11	0.270340800566804	3.70861255636984	5.038188682634012	0.3976572032858984	0.4509495288235252	0.7735197215660566	3.34352330418686
1	551	1.510416965119514	1.48045101430481	4	0	0.5050095743143553	2.648275338779378	0	-0.7920612772350437	1	0.06504268297809412	3.34352330418686
1	552	0.6070753937190653	2.392924606280936	3	0	0.2023584645730216	4.941725576491249	0	-1.477999441578012	0.9999999999999998	0.00828636628046564	3.34352330418686
1	553	1.000000000000001	2.000000000000001	0	0	0.3333333333333334	0	0	0	1	1	3.34352330418686
1	554	0.5768462841373695	2.423153715862632	4	1	0.1922820947124564	6.934256334825318	0.4126853337671996	-1.950508612544023	0.9997371583266967	0.005783426574889949	3.34352330418686
1	555	0.5692914659289944	2.430708534071007	4	0	0.1897638219763314	7.026277819697555	0	-2.101459203499207	1	0.001296742291694075	3.34352330418686
1	556	0.5518891315775788	2.448110868422423	3	0	0.1839630438591928	5.435874396410887	0	-1.625792286120429	1	0.006225751192537543	3.34352330418686
1	557	0.5585710545604969	2.441428945439504	3	0	0.1861903515201656	5.370847586007664	0	-1.606343697165839	0.9999999999999998	0.00645463242887756	3.34352330418686
1	558	0.8120690172007013	2.1879309827993	7	1	0.2706896724002336	8.619956988544931	0.4570528082748624	-2.441407891504221	0.9999711747228336	0.0006501292861935681	3.34352330418686
1	559	1.000000000000001	2.000000000000001	5	0	0.3333333333333334	4.999999999999996	0	-1.495428488187549	1	0.004115226337448541	3.34352330418686
1	560	0.5478286720069498	2.448000716379064	0	2	0.1828637752639476	0	0.8169932249686103	0.244350988654856	0.6677116097758884	1	3.34352330418686
1	561	0.753078729641337	2.246921270358665	3	0	0.2510262432137789	3.983647236230914	0	-1.191451912789862	1	0.01581821156474772	3.34352330418686
1	562	0.6823007471801507	2.171012984740343	1	6	0.2391257363489823	1.465629349129184	2.763686832908377	0.3882304281096909	0.4724246275661781	0.8523646828777784	3.34352330418686
1	563	0.7396039482500026	2.209356812400887	3	12	0.2508015563037734	4.05622496621115	5.431444994599906	0.4113086415957278	0.4584018259992266	0.7660713630448365	3.34352330418686
1	564	0.7579154032928869	2.242084596707115	4	10	0.2526384677642954	5.277633866024293	4.46013500770074	-0.244502216359568	0.7337479497492521	0.4879386262309464	3.34352330418686
1	565	0.6627826233377443	2.251404915672867	4	10	0.227433071641904	6.03516124163934	4.441671034111315	-0.4765901303970602	0.8044546304177891	0.3984115612470449	3.34352330418686
1	566	1.307171143927946	1.628710110882341	8	3	0.4452397867884522	6.120086139570549	1.841948410558324	-1.279529807270975	0.9863563374759771	0.0571499066311375	3.34352330418686
1	567	0.6057637906446757	2.267752406004842	2	7	0.2108092487353954	3.301616951834522	3.086756729466811	-0.06426161950139746	0.7092785572276088	0.595760697267182	3.34352330418686
1	568	1.000000000000001	1.916388642119292	8	0	0.3428898280420255	7.999999999999995	0	-2.392685581100079	0.9999999999999997	0.0001910894957265485	3.34352330418686
1	569	1.248986892188966	1.748139532380197	5	0	0.4167281306354995	4.00324457467847	0	-1.197313196431288	1	0.01256793973017523	3.34352330418686
1	570	0.771505845824885	2.128200898664616	4	11	0.2660634035807335	5.18466583454497	5.168684970907671	-0.004779647749811324	0.6324649505477127	0.5952110218657214	3.34352330418686
1	571	0.5762828879131751	2.423717112086826	1	2	0.1920942959710583	1.735258882354084	0.8251788090393088	-0.2721919336333459	0.9034759873711629	0.4726705537818316	3.34352330418686
1	572	1.456590966859207	1.541024172718775	8	0	0.4859166033783351	5.492276268367984	0	-1.642661279342779	1	0.00310809232180953	3.34352330418686
1	573	0.584612324539502	2.267592034683973	2	4	0.2049685965344591	3.421070538626425	1.763985734125878	-0.4956103647985632	0.8949201922641764	0.3568492673737278	3.34352330418686
1	574	1.000000000000001	2.000000000000001	4	0	0.3333333333333334	3.999999999999997	0	-1.19634279055004	1	0.01234567901234573	3.34352330418686
1	575	1.506909881531213	1.487218698936595	3	1	0.5032882994275987	1.990829071312225	0.6723960643549126	-0.3943244556741481	0.935839559687401	0.3174485970481371	3.34352330418686
1	576	0.587167494689311	2.228536496065152	4	0	0.2085331045512283	6.812366209264577	0	-2.037481300260096	1	0.001891037039801646	3.34352330418686
1	577	1.071681669251098	1.928029312246256	5	3	0.357261641491925	4.665564545387856	1.555992941053807	-0.9300283926360409	0.9718632626794887	0.1146778812478592	3.34352330418686
1	578	0.5889174020038442	1.86338203416045	3	0	0.2401490590092804	5.094092974315636	0	-1.523570351053531	1	0.01384977339749893	3.34352330418686
1	579	0.5477005638357075	2.452299436164294	0	0	0.1825668546119024	0	0	0	1	1	3.34352330418686
1	580	0.5978568145398054	2.402143185460196	6	0	0.1992856048466017	10.03584780516124	0	-3.001578542190526	1	0.00006264055177584993	3.34352330418686
1	581	0.5563786814572281	2.443621318542773	2	0	0.1854595604857426	3.594674035248331	0	-1.075115591611691	1	0.03439524857556475	3.34352330418686
1	582	1.175599328205385	1.555839121638933	4	2	0.4303956870316408	3.402519807582922	1.285479952382984	-0.6331763420188867	0.9431700792482692	0.22382721697731	3.34352330418686
1	583	1.000000000000001	2.000000000000001	5	0	0.3333333333333334	4.999999999999996	0	-1.495428488187549	1	0.004115226337448541	3.34352330418686
1	584	1.01244941938144	1.971430844518816	5	0	0.3393063158834859	4.938518314381347	0	-1.477040195352366	1	0.004497381391570743	3.34352330418686
1	585	1.198127532092705	1.647112556341771	4	4	0.4210989213047204	3.338542761815527	2.428492202672525	-0.2721831063666909	0.7919630410112333	0.4552389651592121	3.34352330418686
1	586	0	1.79385389821553	0	0	0		0		1	1	3.34352330418686
1	587	0.5956457624644068	2.220058228290056	3	0	0.2115441695647861	5.036550562515362	0	-1.506360238676501	0.9999999999999999	0.009466799525007508	3.34352330418686
1	588	0.6423013136804582	2.355861061454398	5.5	7.5	0.214231663704194	8.562959288506491	3.183549370848657	-1.608904568100834	0.9742939936639476	0.08324793894794214	3.34352330418686
1	589	0.9870731841897529	2.012926815810249	3	3	0.3290243947299174	3.039288320310894	1.490367149186411	-0.4632601690512754	0.9040636165573803	0.311132527165596	3.34352330418686
1	590	0.5609566420644181	2.439043357935583	4	0	0.1869855473548059	7.13067588482294	0	-2.132683171639239	1	0.001222452969700027	3.34352330418686
1	591	1.218558158044949	1.772468808768296	5	6	0.407404604360103	4.103209983856646	3.385108934114023	-0.2147737534365007	0.7369065288096757	0.4876477200637751	3.34352330418686
1	592	1.000000000000001	2.000000000000001	3	0	0.3333333333333334	2.999999999999998	0	-0.8972570929125299	0.9999999999999999	0.0370370370370372	3.34352330418686
1	593	1.000000000000001	2.000000000000001	3	0	0.3333333333333334	2.999999999999998	0	-0.8972570929125299	0.9999999999999999	0.0370370370370372	3.34352330418686
1	594	1.000000000000001	2.000000000000001	7	0	0.3333333333333334	6.999999999999996	0	-2.09359988346257	1	0.0004572473708274183	3.34352330418686
1	595	0.985875129498038	2.014124870501964	2	1	0.3286250431660124	2.028654481849347	0.4964935464754864	-0.458247422249231	0.9645103293957957	0.2530039157791826	3.34352330418686
1	596	1.228845002331213	1.609610143896137	6	2	0.4329273985408916	4.882633683351068	1.242536900990761	-1.088700885620288	0.9858349238156747	0.07344747802170759	3.34352330418686
1	597	0.59147577610515	2.408524223894852	6	1	0.1971585920350499	10.14411788680479	0.4151920043315523	-2.909782584823138	0.9999884199627471	0.0003416621970825373	3.34352330418686
1	598	1.024454869201024	1.975545130798977	5	0	0.3414849564003413	4.880644477681594	0	-1.459730958528061	1	0.004643632919111407	3.34352330418686
1	599	0.6721917432273309	2.187441267026202	4	6	0.2350622407900288	5.950683030998234	2.742930788791839	-0.9593928172085869	0.9381149292888729	0.1903271649045999	3.34352330418686
1	600	0.8057719950076974	2.190078741713663	5	9	0.2689626639708789	6.205229309256691	4.109441285639713	-0.6268202231438226	0.8519970564864846	0.3160303345903815	3.34352330418686
1	601	1.001584930742985	1.994915308897608	5	8	0.3342515770541429	4.992087886437101	4.01019530218594	-0.2936700285658563	0.7564101458369088	0.4508076465776139	3.34352330418686
1	602	0.7664220176646819	1.891198569880138	2.5	11.5	0.2883865444362481	3.261910464964979	6.080799860550263	0.8430895014416038	0.2880465239431358	0.8792022934677421	3.34352330418686
1	603	0.5788549319745193	2.402114689020516	1	9	0.1941834388038144	1.727548552776292	3.746698707241922	0.6038989325832392	0.3936291568619115	0.884558519466452	3.34352330418686
1	604	1.345069165509198	1.581929252357239	5	0	0.4595387401984496	3.717280960869525	0	-1.111785569496296	0.9999999999999999	0.02049324096180583	3.34352330418686
1	605	0.907101136981511	2.07104795508368	5	12	0.304585535827719	5.512064527488199	5.794168102454751	0.08437314452490709	0.5804266842192596	0.6270748524807119	3.34352330418686
1	606	0.9889588215487988	2.006905897601843	2	10	0.3301079702387826	2.022328894207971	4.982794665135782	0.8854329704299138	0.1873498503318272	0.9435394248390234	3.34352330418686
1	607	1.341264284835628	1.512309419043304	4	0	0.470029662458837	2.982260875223558	0	-0.8919515744032893	1	0.04880912974807261	3.34352330418686
1	608	0.6581532127840105	2.081273545134099	0	12	0.2402521662175007	0	5.765700538526197	1.724438567934075	0.03698568322953735	1	3.34352330418686
1	609	0.514916061336018	2.453960193362717	1	3	0.1734380341791203	1.942064105371597	1.22251371807667	-0.2152072295694437	0.858538106463709	0.533231360659999	3.34352330418686
1	610	0.5811455244134145	2.411576482538409	4	1	0.1941862702461057	6.882957593173316	0.4146665085021093	-1.934573351581375	0.9997238833463334	0.006005115677549688	3.34352330418686
1	611	0.5691363501667308	2.19549602477083	2	6	0.2058633022336595	3.514096401352842	2.732867621851554	-0.2336543545316433	0.783868020673934	0.5137693744545482	3.34352330418686
1	612	0.5761336353206377	2.423866364679363	5	0	0.1920445451068792	8.678542083760362	0	-2.595627813597959	0.9999999999999998	0.0002612220775752849	3.34352330418686
1	613	1.000000000000001	1.985948412734057	8	0	0.3349019680766552	7.999999999999995	0	-2.392685581100079	1	0.0001582492271442471	3.34352330418686
1	614	1.358750643004904	1.628380114770908	5	2	0.4548681504711284	3.679851064461984	1.228214457950056	-0.733249444812278	0.9621712925602148	0.1593493486655293	3.34352330418686
1	615	0.614002654620249	2.385997345379752	0	0	0.2046675515400829	0	0	0	1	1	3.34352330418686
1	616	0.6019580135693563	2.220528396234501	2	0	0.2132722451659876	3.322490863010273	0	-0.9937094976576806	0.9999999999999999	0.04548505055814123	3.34352330418686
1	617	0.8010019297023728	2.198998070297629	3	0	0.2670006432341241	3.745309329173159	0	-1.120168453584029	1	0.01903430056688382	3.34352330418686
1	618	1.000000000000001	2.000000000000001	4	0	0.3333333333333334	3.999999999999997	0	-1.19634279055004	1	0.01234567901234573	3.34352330418686
1	619	0.9309344485113612	2.043205136078204	4	16	0.3130096695309717	4.296757957981167	7.83083387834025	1.056991562144522	0.2007727592661915	0.9137086024565957	3.34352330418686
1	620	0.5671358374423391	2.32366926700888	1.5	13.5	0.196186120112031	2.644869008392554	5.809776886784641	0.9465786807673494	0.2942953243903024	0.8930456477932748	3.34352330418686
1	621	1.000000000000001	2.000000000000001	3	1	0.3333333333333334	2.999999999999998	0.4999999999999997	-0.747714244093775	0.9876543209876543	0.1111111111111112	3.34352330418686
1	622	1.132493089985342	1.846504624472803	7	2	0.3801590999848527	6.181053166594248	1.083127533769931	-1.524716644397406	0.99740057896208	0.01847102051919747	3.34352330418686
1	623	0.866558639653338	1.88805883316546	2.5	4.5	0.3145840205415489	2.884974986805407	2.383400305622597	-0.1500138134388724	0.7340281669585548	0.5434094464943504	3.34352330418686
1	624	0.9933931495382143	1.957061748935421	5	1	0.3366915217216601	5.03325395622497	0.5109700808081135	-1.352550427793913	0.9985432229769244	0.01867656109294391	3.34352330418686
1	625	1.069037999635446	1.771183962740846	7	2	0.3763924136200354	6.547943106219871	1.129188182635229	-1.620672096647005	0.9975874790006427	0.01739595331796095	3.34352330418686
1	626	0.8668674317652272	2.070921861405522	5	8	0.2950747467765529	5.767894624692908	3.863013930699659	-0.5697225712791955	0.8445831271117137	0.330959791361058	3.34352330418686
1	627	0.5818041605722097	2.262335053764738	2	10	0.2045624762808403	3.437582842365688	4.420211755707475	0.2938902540656169	0.5422288669439754	0.7378347054204033	3.34352330418686
1	628	1.150786127556054	1.803584356171466	5	0	0.3895199108894801	4.344855990416391	0	-1.299484285028201	1	0.008967023561928689	3.34352330418686
1	629	0.6764437776124738	2.091228453245246	2.5	13.5	0.2444089188273711	3.69579864985057	6.455535730230811	0.8253978899816298	0.3183882636414849	0.8594357514174171	3.34352330418686
1	630	0.5843125546297054	2.205182714545852	3	6	0.209468917580348	5.134238476017652	2.720862974493103	-0.7218060955347457	0.9013311301573634	0.2870996099132794	3.34352330418686
1	631	1.394583038271551	1.605416961728451	6.5	1.5	0.4648610127571833	4.660891335704266	0.9343367086299157	-1.114559190422823	0.9877780893498141	0.06272076207134947	3.34352330418686
1	632	0.5840679166054642	2.415932083394537	3	1	0.1946893055351547	5.136388962152991	0.4139189205165639	-1.412423246975072	0.9985632924173053	0.02520783313029762	3.34352330418686
1	633	1.089938058562932	1.91006194143707	7	2	0.3633126861876438	6.422383313442051	1.047086461759069	-1.607674408894316	0.9981502577678001	0.01404297413788869	3.34352330418686
1	634	0.848301528691259	2.143076588303338	6.5	9.5	0.283582180357573	7.662369782626771	4.432879371577242	-0.965894392602398	0.9029858171247781	0.2131264288802068	3.34352330418686
1	635	0.8069840212210873	2.175334185111042	5	10	0.2705895097000982	6.195909545314483	4.596994828860991	-0.4782125234333743	0.80268278573779	0.3830250209551876	3.34352330418686
1	636	0.6034044585428281	2.396595541457173	4	0	0.2011348195142759	6.629052774418787	0	-1.982654873712915	1	0.001636624470944814	3.34352330418686
1	637	1.000074426687827	1.996911607155387	4	2	0.3336933890897622	3.999702315404372	1.001546584652794	-0.8967054983577347	0.9820782816914388	0.1004931689882741	3.34352330418686
1	638	1.284757132488898	1.686750572547707	10	1	0.4323586744571714	7.783572277686045	0.5928558829475168	-2.150640429433854	0.99990130709247	0.001524000037416928	3.34352330418686
1	639	0.5768227274952085	2.423177272504793	4	2	0.1922742424984027	6.934539520260541	0.8253626437873599	-1.827167428090927	0.9986759087706896	0.01469939209249826	3.34352330418686
1	640	0.6128589755345719	2.295328029375616	3	11	0.2107357520337653	4.895090256911424	4.792343342311844	-0.03073013263311701	0.6608294055613908	0.5913808745865731	3.34352330418686
1	641	1.315871315734576	1.675598659719205	9	2	0.4398744852971386	6.839574578746565	1.193603246457094	-1.688629274759179	0.9982097477186939	0.01242904497887509	3.34352330418686
1	642	0.625445719052487	2.24903043307237	2.5	6.5	0.2175859829590682	3.997149430948781	2.890134301615669	-0.3310923922518725	0.7900902850451235	0.4621313707636316	3.34352330418686
1	643	0.6249589387083528	2.35972191706448	1.5	6.5	0.2093888656469203	2.400157685719572	2.754561862986835	0.1059972206036272	0.6259889579705484	0.6856312814119658	3.34352330418686
1	644	0.9937680478273474	1.952494567750436	10	3	0.3372978506983711	10.0627103295007	1.536495952178984	-2.550068775248236	0.9997603543831641	0.001826207107135214	3.34352330418686
1	645	0.9673517842195394	2.032648215780462	4	5	0.3224505947398463	4.135000384815752	2.459845221215607	-0.501014950756427	0.8713254269509043	0.3231783846170403	3.34352330418686
1	646	0.5846610976220056	2.415338902377997	6	0	0.1948870325406684	10.26235544729045	0	-3.069323738356965	1	0.00005478954036053363	3.34352330418686
1	647	0.6020585830644608	2.387755200962093	4	5	0.2013699268767281	6.643871730289295	2.094017007264966	-1.360796473985052	0.9798471166491249	0.08746252743265148	3.34352330418686
1	648	0.5722275827544214	2.427772417245581	3	1	0.190742527584807	5.242669333693212	0.4119002229766437	-1.444813949604399	0.9986762982799358	0.0237878164987565	3.34352330418686
1	649	1.399087369565527	1.514720730009162	5	0	0.4801576911567181	3.573758228946561	0	-1.068859973092275	1	0.02552227882236568	3.34352330418686
1	650	0.9094201923183668	2.005761825588582	1.5	14.5	0.3119600034344734	1.649402567339175	7.229173381911902	1.668829646733902	0.05193420786613603	0.9883281379996289	3.34352330418686
1	651	1.000000000000001	1.719097742837473	4	1	0.3677690523020572	3.999999999999997	0.581700490368535	-1.022364493572085	0.9932721561491761	0.06455694974139914	3.34352330418686
1	652	1.364504832280603	1.514775234312473	6	0	0.47390486535586	4.397199524732891	0	-1.315139487506064	0.9999999999999998	0.01132783734742027	3.34352330418686
1	653	1.039732221363007	1.860637368939948	4.5	8.5	0.3584826653952067	4.328037457664681	4.568327037762691	0.07186717669863778	0.5837985911762587	0.6341340219881006	3.34352330418686
1	654	0.8552698841242503	2.089562950750892	4	9	0.2904307076433806	4.676886295482953	4.307120776986316	-0.1105915780618626	0.6827805073512467	0.5491882448801217	3.34352330418686
1	655	1.223878340142498	1.560657119318492	5	3	0.4395269365251349	4.085373387209257	1.922267205822917	-0.6469541213239443	0.9209855588366078	0.2407404029870774	3.34352330418686
1	656	0.9182648189875995	2.065771995555493	2	11	0.3077257004713602	2.178020935404048	5.324885816859989	0.9411822784412307	0.1861195802246631	0.9431458625256434	3.34352330418686
1	657	1.123256323974263	1.710407297169581	3	3	0.3963971995803958	2.670806240721185	1.753968195157063	-0.2742131464781567	0.8257430551003716	0.4482095702558053	3.34352330418686
1	658	0.5972139416496907	1.869211152957805	3	2	0.2421374737693912	5.02332546308793	1.069970076326175	-1.182392053858648	0.9861417204567371	0.09539756242759623	3.34352330418686
1	659	0.5969424750416975	2.218761515712765	3	0	0.2120046982927875	5.025609879394903	0	-1.503088036832788	1	0.009528761494252302	3.34352330418686
1	660	0.5615455615156267	2.438454438484376	6	0	0.1871818538385421	10.6847964104744	0	-3.1956697885415	0.9999999999999999	0.00004301128970041201	3.34352330418686
1	661	1.313000983967907	1.681344905527115	6.5	3.5	0.4384934247490481	4.950491339585223	2.081666877803826	-0.8580243655514435	0.943869851030346	0.1634371576102478	3.34352330418686
1	662	0.7681214837544362	2.205927798397705	2.5	1.5	0.2582746319518259	3.254693499497581	0.6799859909692141	-0.770058191400742	0.969992837417258	0.1656605321263248	3.34352330418686
1	663	1.000000000000001	2.000000000000001	5	0	0.3333333333333334	4.999999999999996	0	-1.495428488187549	1	0.004115226337448541	3.34352330418686
1	664	0.9896647738020244	1.937403566884587	10	5	0.3381078466961504	10.10443158604373	2.580773611375236	-2.250218494139744	0.9979388262026195	0.009509247980253765	3.34352330418686
1	665	1.000000000000001	2.000000000000001	5	0	0.3333333333333334	4.999999999999996	0	-1.495428488187549	1	0.004115226337448541	3.34352330418686
1	666	0.8974608505333368	2.025117050928201	5	4	0.3070785042494607	5.571273662832907	1.97519446995255	-1.075535854162356	0.9715990566800696	0.1077156576811737	3.34352330418686
1	667	1.062272297281477	1.925595020542234	9.5	4.5	0.3555286042805977	8.943093050917362	2.336939985819465	-1.975805898174981	0.9959286423383458	0.01695729223924336	3.34352330418686
1	668	0.6231833707727354	2.203126988000181	4.5	5.5	0.2204936088630052	7.220988574229903	2.496451648024361	-1.413041422588362	0.9705878302927555	0.1039906084603164	3.34352330418686
1	669	0.9909043180772998	2.009095681922702	3	2	0.3303014393590997	3.027537518275273	0.9954727482595565	-0.6077615093847571	0.9562127810262342	0.2054053684237713	3.34352330418686
1	670	0.5618434452534239	2.438156554746577	4	0	0.1872811484178079	7.119420959331062	0	-2.129316984396642	1	0.001230201508566564	3.34352330418686
1	671	0.7413367487750632	2.125217502257161	4	10	0.2586159841587207	5.395658594571685	4.705400736338353	-0.2064462530794897	0.715823092535604	0.5088172312681152	3.34352330418686
1	672	1.004981710117534	1.995018289882468	2	4	0.3349939033725112	1.990085968595485	2.004994149820878	0.004458823782303047	0.6770998981989653	0.6521059737379529	3.34352330418686
1	673	1.000000000000001	2.000000000000001	8	4	0.3333333333333334	7.999999999999995	1.999999999999999	-1.79451418582506	0.9961444450089469	0.01875843226247176	3.34352330418686
1	674	0.807286533043875	2.17551457599301	4	5	0.2706471211231846	4.954870218035218	2.298306825969097	-0.7945401154343662	0.9331800691612564	0.2063515712841806	3.34352330418686
1	675	0.7773188798759862	2.216227993807317	0.5	5.5	0.2596648433032758	0.6432366599403454	2.481694128658398	0.5498563346084298	0.3379044342505518	0.8353467753018488	3.34352330418686
1	676	0.547911123402427	2.449127266498041	0	1	0.1828175192045582	0	0.4083087121192686	0.1221192960156647	0.8171824807954418	1	3.34352330418686
1	677	1.181365382394699	1.818634617605303	1	0	0.3937884607982328	0.8464781640824276	0	-0.2531695122395116	1	0.3937884607982328	3.34352330418686
1	678	0.7258549307727669	2.2711834591277	4	5	0.2421907350999507	5.510743029246189	2.201495427375279	-0.9897486276608186	0.9569028696029269	0.1514399664310051	3.34352330418686
1	679	1.109164351338576	1.76711880045642	2	6	0.3856241867725653	1.803159286165601	3.395357458961045	0.4762037012876941	0.3461459475770694	0.8777731950567002	3.34352330418686
1	680	1.049306706213048	1.950693293786954	8	0	0.3497689020710157	7.62408164612998	0	-2.280253777978122	0.9999999999999994	0.0002240007900717877	3.34352330418686
1	681	0.8251053347170128	2.113003550714312	3	9	0.280828712240147	3.635899410381237	4.25933974268879	0.1864620867235657	0.5522293339523203	0.6985191227363419	3.34352330418686
1	682	0.02042485562333077	2.97957514437667	0.5	1.5	0.006808285207776921	24.47997720134988	0.5034274778506388	-7.171043100993219	0.9931917147922232	0.01357021766808331	3.34352330418686
1	683	0.6899633004639381	2.300933177182376	3	4	0.23068779064092	4.348057350271777	1.738425104938609	-0.7805036806728124	0.9459028407804511	0.204602660058365	3.34352330418686
1	684	0.5985339160129662	2.282448451436553	2	5	0.2077534117443549	3.341498194993971	2.190629977580894	-0.344208223693828	0.8383753418670403	0.4445146035508148	3.34352330418686
1	685	0.5794434563746012	2.420556543625401	3	0	0.1931478187915336	5.177381791089806	0	-1.548480844923836	1	0.007205587961106041	3.34352330418686
1	686	1.000000000000001	2.000000000000001	6	0	0.3333333333333334	5.999999999999996	0	-1.79451418582506	0.9999999999999999	0.001371742112482921	3.34352330418686
1	687	0.6077073047166293	2.379997522176223	4	1	0.2034027254789529	6.582116043290247	0.4201685046653408	-1.842950378395368	0.9996518360189567	0.007165832665975702	3.34352330418686
1	688	0.5572804570941801	2.442719542905821	3	0	0.1857601523647266	5.383285851513365	0	-1.610063804482012	1	0.006409994779835948	3.34352330418686
1	689	0.5477005638357075	2.201084405055886	0	0	0.1992518767506793	0	0	0	1	1	3.34352330418686
1	690	1.000000000000001	2.000000000000001	4	0	0.3333333333333334	3.999999999999997	0	-1.19634279055004	1	0.01234567901234573	3.34352330418686
1	691	0.5792222982241072	2.192191202998125	5	0	0.208998872946481	8.632264357449595	0	-2.581786807539225	1	0.0003987674679063469	3.34352330418686
1	692	0.6030730508922358	2.219413358911621	0	0	0.2136673001497801	0	0	0	1	1	3.34352330418686
1	693	0.548019547127369	2.451980452872633	1	0	0.1826731823757896	1.824752429437673	0	-0.5457573533741079	1	0.1826731823757896	3.34352330418686
1	694	0.7088369992815398	2.291163000718462	3	2	0.2362789997605131	4.23228471854704	0.8729191242058469	-1.004738202402985	0.9873619831657034	0.08957671550270174	3.34352330418686
1	695	1.514934800811377	1.482259664007606	3.5	1.5	0.5054509537481321	2.310330449947714	1.011968440093977	-0.3883215075031445	0.886310529359095	0.3523038492410187	3.34352330418686
1	696	0	1.79385389821553	0	0	0		0		1	1	3.34352330418686
1	697	0.5600185696392641	2.42705461455049	5	1	0.1874806993693292	8.92827536633428	0.4120220426869991	-2.547089566560811	0.9999565750437533	0.001172616874072108	3.34352330418686
1	698	0.9324459078334137	2.065378052749775	5	8	0.3110409150415951	5.362241346114927	3.873382884721308	-0.4452962716094204	0.8110287952975133	0.3791725577204746	3.34352330418686
1	699	0.8622959305082248	2.079418296481681	6	7	0.2931270218557445	6.95816805776143	3.366326059477214	-1.074268569860543	0.944430354939025	0.1515632005610135	3.34352330418686
1	700	0	1.79385389821553	0	0	0		0		1	1	3.34352330418686
1	701	1.261671184431681	1.636408397107707	7	1	0.4353473218846227	5.548196777715224	0.6110943953645458	-1.476616710333166	0.9987097109331887	0.01467849917848851	3.34352330418686
1	702	0.5793634752285775	2.420636524771425	3	0	0.1931211584095257	5.178096528809317	0	-1.548694612753304	1	0.007202604589917172	3.34352330418686
1	703	0.7970317102844704	2.194716544496341	6.5	8.5	0.2664100192958463	8.155258964138415	3.872937496787605	-1.280781103570703	0.9489898826855182	0.1317641262288989	3.34352330418686
1	704	1.000000000000001	2.000000000000001	2	0	0.3333333333333334	1.999999999999999	0	-0.5981713952750198	1	0.111111111111111	3.34352330418686
1	705	0.5759185534344888	2.412759766848363	4	2	0.1927000806764588	6.94542652975149	0.8289262890903036	-1.829357741578149	0.9986617468142822	0.0148182150370606	3.34352330418686
1	706	0.1272623241470837	1.338978927266849	2	9	0.08679494184491231	15.71557028683914	6.721539687238383	-2.771040532335054	0.9364455794520092	0.2465608288312691	3.245723220086505
1	707	0.9955777850233897	2.004422214976612	4	7	0.331859261674463	4.017767431307264	3.492278197526201	-0.1571663140864097	0.7146851209224259	0.5232208702478147	3.34352330418686
1	708	0.6146628639651649	2.383423282099047	7	8	0.2050184130873204	11.38835678935163	3.356516679217177	-2.402208502652498	0.9950195912664695	0.02061027214836653	3.34352330418686
1	709	1.012908329796189	1.974983556649613	2	3	0.3390043442974363	1.974512343483666	1.518999988581797	-0.1362372304483306	0.7816511046624943	0.5502482001960846	3.34352330418686
1	710	1.000000000000001	2.000000000000001	4	1	0.3333333333333334	3.999999999999997	0.4999999999999997	-1.046799941731285	0.9958847736625515	0.04526748971193417	3.34352330418686
1	711	0.8758897245094364	2.11186392850176	7	7	0.2931599543445204	7.991873639025189	3.314607492238422	-1.398903408548029	0.9725503022401831	0.0837522160962042	3.34352330418686
1	712	0.9581288523021579	2.041871147697844	5	8	0.3193762841007191	5.21850478459779	3.917974946176105	-0.388969874022748	0.7921727894617763	0.4047738101804832	3.34352330418686
1	713	0.8964152874989567	2.096028642722871	2.666666666666667	9.333333333333334	0.2995595935635479	2.9748116792015	4.452865358370654	0.4420647157799951	0.4138731279301797	0.8022454117289435	3.34352330418686
1	714	0.557569691302753	2.325753588949722	1	8	0.1933774457833011	1.793497773638871	3.43974531008364	0.4923690929216161	0.4564520600645173	0.8554449555696093	3.34352330418686
1	715	0.6004506351404444	2.061661766883661	1.333333333333333	5.666666666666666	0.2255542007482099	2.220554455773819	2.748591819322628	0.1579284232556671	0.6069343976725543	0.719368569276482	3.34352330418686
1	716	0.5979101876001086	2.017637992843456	7	1	0.2285984223386435	11.70744393584694	0.4956290491887003	-3.353293477158803	0.9999925426276107	0.0002087756060880075	3.34352330418686
1	717	0.6264311763826174	2.373568823617384	2	13	0.208810392127539	3.192689117979693	5.476984644661638	0.6832001212079132	0.3657114535599658	0.8522305716380123	3.34352330418686
1	718	0.548616893723129	2.200825881627575	2	0	0.1995374839736937	3.645531194687092	0	-1.090326240622295	1	0.03981520751055201	3.34352330418686
1	719	0.5502045132050346	2.449795486794967	3	0	0.1834015044016781	5.452517978314084	0	-1.630770143425134	1	0.006168913509423946	3.34352330418686
1	720	1.000000000000001	2.000000000000001	6	0	0.3333333333333334	5.999999999999996	0	-1.79451418582506	0.9999999999999999	0.001371742112482921	3.34352330418686
1	721	1.000000000000001	2.000000000000001	6	0	0.3333333333333334	5.999999999999996	0	-1.79451418582506	0.9999999999999999	0.001371742112482921	3.34352330418686
1	722	1.089517668191274	1.838133603747225	7	7	0.372147351917999	6.424861389922031	3.808210668544319	-0.7826028064769471	0.8956738601495018	0.23480973755311	3.34352330418686
1	723	0.912893602670698	2.084132088333865	2.666666666666667	7.333333333333334	0.3045998589237011	2.921114419977588	3.518650940783643	0.1787146271891696	0.5484004622260886	0.7055034931562336	3.34352330418686
1	724	0.5484999328627299	2.000000000000001	1	0	0.2152246212722477	1.823154279674752	0	-0.5452793696373354	1	0.2152246212722477	3.34352330418686
1	725	0.5748001536501	2.395144316829289	5	3	0.1935390238314185	8.69867547572659	1.252534128703954	-2.227034379481775	0.99897535580624	0.009000564935528033	3.34352330418686
1	726	0.5523940247042636	2.447605975295738	3	1	0.1841313415680878	5.43090595812675	0.4085624933478815	-1.502111098938578	0.9988504949868177	0.02152289946040731	3.34352330418686
1	727	0.8518418616531699	2.140523725531442	2	6	0.2846717210294586	2.347853621702271	2.803052322398502	0.1361434209614203	0.5908184177622006	0.7131854093427673	3.34352330418686
1	728	1.000000000000001	1.888548203412318	5	1	0.3461946727489866	4.999999999999996	0.5295072681720028	-1.337060437482194	0.9982784395220778	0.02122906016378967	3.34352330418686
1	729	0.8807544166339437	2.119245583366058	4	5	0.2935848055446477	4.541561103136048	2.359330149957588	-0.6526740670375483	0.9088596745333437	0.2558067308183973	3.34352330418686
1	730	0.1758929599177283	2.802825336526323	0.6666666666666666	5.333333333333334	0.05904988065763273	3.790183910592508	1.902841844559316	-0.5644770185001571	0.8682897679083947	0.305935854197906	3.34352330418686
1	731	0.5895429489929042	2.394639334844169	2.5	7.5	0.1975559442819517	4.240573149540103	3.131995658330761	-0.331559672343587	0.7842803111712633	0.4657979709299698	3.34352330418686
1	732	0.6024795582847838	2.397520441715217	4	0	0.2008265194282612	6.639229406202118	0	-1.985698558729433	0.9999999999999998	0.001626613026117996	3.34352330418686
1	733	0.549038885136488	2.447264513513558	1	2	0.1832387485806183	1.821364619286311	0.8172389984638738	-0.3003196118193764	0.9115756923773141	0.4551394334584253	3.34352330418686
1	734	1.011779102039821	1.979222127470392	4	8	0.3382743851982648	3.953432119655075	4.041991997242198	0.02648699277083705	0.6173330823772117	0.620956590718083	3.34352330418686
1	735	1.045136061173702	1.904547879149644	9	2	0.3543213721600064	8.611318979744011	1.05011799487707	-2.261447071536358	0.9997674452645969	0.002250789369013795	3.34352330418686
1	736	1.000000000000001	1.989842509821365	4	0	0.3344657776170785	3.999999999999997	0	-1.19634279055004	0.9999999999999999	0.01251430542725285	3.34352330418686
1	737	0.5562150443937629	2.198682221372505	2	0	0.2019004669631675	3.59573157928489	0	-1.075431887907647	1	0.04076379855994494	3.34352330418686
1	738	0.5814343321872099	2.222983350144795	1	2	0.20732800818162	1.719884679389762	0.8996918487354973	-0.2453079449535151	0.8888692397023463	0.5019412899311962	3.34352330418686
1	739	0.5671306791456789	2.432869320854324	4	0	0.1890435597152262	7.053048172293496	0	-2.109465833081366	1	0.001277166581155287	3.34352330418686
1	740	0.2202797356127099	2.776612261307231	0.5	4.5	0.07350272743866067	2.269841111844654	1.620680014530151	-0.1941547996694397	0.8180860042818505	0.3173144258381476	3.34352330418686
1	741	0.9944868590744994	2.005513140925502	4	2	0.3314956196914996	4.022174816590865	0.9972510073292473	-0.9047114477933255	0.9826167495217311	0.0983321501930492	3.34352330418686
1	742	1.000000000000001	2.000000000000001	4	0	0.3333333333333334	3.999999999999997	0	-1.19634279055004	1	0.01234567901234573	3.34352330418686
1	743	0.5814813345680006	2.418518665432001	4	0	0.1938271115226667	6.878982629720551	0	-2.057405318846285	0.9999999999999999	0.001411425941078459	3.34352330418686
1	744	0.6211020098110973	1.89770190270103	1	3	0.2465860906145892	1.610041481437391	1.580859457288867	-0.008727926050936068	0.7440289111141579	0.677793323537865	3.34352330418686
1	745	1.000000000000001	2.000000000000001	6	2	0.3333333333333334	5.999999999999996	0.9999999999999993	-1.49542848818755	0.9974089315653102	0.01966163694558754	3.34352330418686
1	746	1.264999921605841	1.733484229407987	4	4	0.4218798092289824	3.162055531926233	2.307491428039161	-0.2555879011870388	0.790626977444409	0.4570727639085906	3.34352330418686
1	747	0.5580628724704014	2.000000000000001	3	0	0.2181583879255721	5.375738376430183	0	-1.607806462631357	0.9999999999999999	0.01038283009402285	3.34352330418686
1	748	0.5596845438209862	2.440315456179015	4	5	0.1865615146069953	7.146883086482714	2.048915433182919	-1.52472921212063	0.9854278246579982	0.0689325398627939	3.34352330418686
1	749	1.203261660667736	1.771544514864559	3	6	0.4044840536383622	2.493223293041005	3.386875096649052	0.2672784731271318	0.4713848534949724	0.7765535906334667	3.34352330418686
1	750	0.6395084030054626	2.360491596994539	1	5	0.2131694676684875	1.563701110572363	2.118202838072449	0.165843536010568	0.6230232372268137	0.7627057448516955	3.34352330418686
1	751	0.5497025372505606	2.450297462749441	2	1	0.1832341790835201	3.638331396473758	0.4081137148458356	-0.9661119088307077	0.9938479556100996	0.08842020437343412	3.34352330418686
1	752	1.000000000000001	2.000000000000001	7	1	0.3333333333333334	6.999999999999996	0.4999999999999997	-1.944057034643814	0.9998475842097242	0.002591068434689814	3.34352330418686
1	753	1.013908109560543	1.939644474084981	6	8	0.3432842588192866	5.917696035196497	4.124467193284978	-0.5363290992068108	0.8306335907610166	0.3393856525612277	3.34352330418686
1	754	0.9978918564892261	2.002108143510776	7	1	0.3326306188297417	7.014788180181504	0.4994735190709829	-1.948637430746138	0.9998501358378067	0.002555289219811852	3.34352330418686
1	755	0.9522632236183631	1.999560942082872	6.5	6.5	0.322601608416653	6.825843778048698	3.250713625776857	-1.069270295737121	0.94138511245968	0.1520588883841705	3.34352330418686
1	756	0.2917539928474556	2.702426540710982	2.666666666666667	9.333333333333334	0.09744034789402636	9.140120553760307	3.453686230774593	-1.700731176560065	0.9495205259815607	0.1793402096308928	3.34352330418686
1	757	1.373775155352483	1.527383235065141	9	1	0.4735264230625915	6.551290409448978	0.6547145320456206	-1.763581509965697	0.9994331838979794	0.006868760115335215	3.34352330418686
1	758	0.4382565141799374	2.525495234891226	3	8	0.1478722076898939	6.845306123089989	3.16769554322464	-1.099920725918116	0.9335559500294659	0.2147578135935329	3.34352330418686
1	759	0.9502556548387091	2.033918593492448	8.833333333333334	6.166666666666666	0.3184316919061015	9.29574403304409	3.031914200694662	-1.873421915290877	0.9912706977487399	0.03054984907583491	3.34352330418686
1	760	0.9246082325260542	2.075391767473948	5	7	0.3082027441753512	5.407695739783613	3.372857168321532	-0.6085911137254512	0.86871916759605	0.2982973917191967	3.34352330418686
1	761	1.000000000000001	1.984214558247368	6	2	0.3350965490186809	5.999999999999996	1.007955511508078	-1.493049108478093	0.997317310622728	0.0202091788830836	3.34352330418686
1	762	0.85028030488685	2.149719695113152	4	1	0.2834267682956165	4.704331003565106	0.4651769262165895	-1.267870354616677	0.9981710395074224	0.024949291340427	3.34352330418686
1	763	1.438276019693973	1.547195642497361	5	5	0.481758389439302	3.47638417907007	3.231653362162651	-0.07319548710815321	0.6670420493999893	0.5774182694792862	3.34352330418686
1	764	0.9800336584480766	2.018986719922937	5	4	0.3267845945683118	5.101865590940728	1.98119183277871	-0.9333488880589578	0.9614653982724629	0.1349829068900498	3.34352330418686
1	765	0.9571465640852387	2.027200035220933	4	1	0.3207223196889278	4.179088292316933	0.4932912305770633	-1.102369185560754	0.9966065150935038	0.0393298450215529	3.34352330418686
1	766	0.5520117873221224	2.434992691252162	2	2	0.1848044726017957	3.623111038447653	0.8213577014769303	-0.8379643513961107	0.9782529375962473	0.1579228144176185	3.34352330418686
1	767	0.6005439781409792	2.078886661821833	6	4	0.224131190105863	9.990941909988623	1.924106818067032	-2.412675001194117	0.9982236618745053	0.0114232042529897	3.34352330418686
1	768	1.000000000000001	1.972594563366943	4	0	0.3364064552642319	3.999999999999997	0	-1.19634279055004	0.9999999999999998	0.01280729117397328	3.34352330418686
1	769	0	1.79385389821553	0	0	0		0		1	1	3.34352330418686
1	770	0.8514458655631205	2.12009272551997	3	0	0.2865336725284724	3.523418365553858	0	-1.053804039930491	1	0.02352485735027354	3.34352330418686
1	771	0.8131108404638608	2.186889159536141	4	2	0.2710369468212868	4.919378516363271	0.9145410919793568	-1.197789594996672	0.993206228621841	0.04980841002910263	3.34352330418686
1	772	0.6155113195158376	1.887228660728224	2	5	0.2459349850062387	3.249330981554009	2.649387487614062	-0.1794345184281146	0.7648028625999852	0.5448705220072994	3.34352330418686
1	773	0.5697374978996131	2.43026250210039	1	0	0.1899124992998709	1.75519428453733	0	-0.5249535070802177	1	0.1899124992998709	3.34352330418686
1	774	0.5683330462739186	2.02636749096802	4	1	0.2190360845564219	7.038126722042002	0.4934939019981454	-1.957406072764162	0.9994958284472518	0.009492183520885433	3.34352330418686
1	775	0.008678231561728937	1.799345255174526	0	1	0.004799844485092618	0	0.5557577108252112	0.1662191826595839	0.9952001555149074	1	3.34352330418686
1	776	0.5635573905131139	2.436442609486888	4	3	0.1878524635043712	7.097768687512085	1.231303371693945	-1.754575871647724	0.9965017073415953	0.02684579444956869	3.34352330418686
1	777	0.6375236459571085	2.362476354042893	3	2	0.2125078819857027	4.705707810250908	0.8465693197637346	-1.154213127707124	0.9915365980235056	0.0679771853312624	3.34352330418686
1	778	1.245171143456091	1.711832591523755	5	5	0.421092178114742	4.015512266146825	2.920846363574224	-0.327398915150921	0.7963500127351779	0.4205869225185064	3.34352330418686
1	779	0.8712496537311636	2.128750346268838	3	3	0.290416551243721	3.443329919446593	1.409277515918314	-0.6083559821405097	0.9368786152354917	0.2381481706582892	3.34352330418686
1	780	0.5807181861257656	2.419281813874237	2	2	0.1935727287085884	3.444011308381621	0.8266916191947068	-0.7828028851808595	0.9751991016191328	0.171008518115719	3.34352330418686
1	781	1.008779764163312	1.99122023583669	5	0	0.3362599213877703	4.956483246020534	0	-1.482413249464682	0.9999999999999993	0.004299080086347939	3.34352330418686
1	782	0.8741952108108471	2.125804789189155	5	1	0.2913984036036155	5.71954631890779	0.4704100795545906	-1.569941574141288	0.9993877581548045	0.009545074905116468	3.34352330418686
1	783	1.316413332458461	1.515576673816375	11	1	0.4648368566067274	8.356038129344226	0.6598148528387541	-2.301830307827683	0.99989823307125	0.001507728836709132	3.34352330418686
1	784	0.9531604306043836	1.937267693059952	4.5	1.5	0.3297644465886306	4.721135976182543	0.7742863856004955	-1.180446263269553	0.9908731179731074	0.0568089346017322	3.34352330418686
1	785	0.730386876308242	2.164524417736704	5	3	0.2523002614313964	6.845687076515696	1.385985750688318	-1.632918579927521	0.9955567627526063	0.0283740922866047	3.34352330418686
1	786	0.5771831907715028	2.307735949943149	6	1	0.2000691051009919	10.39531312750114	0.433325138443432	-3.169082630401964	0.9999871690088048	0.0003719436280423816	3.143492660459327
1	787	0.5707112647504092	2.31144989069418	5	1	0.1980150428688898	8.760997563604539	0.4326288897829741	-2.649399751614061	0.999939717798433	0.00152518359912579	3.143492660459327
1	788	1.053449608021302	1.944282806881472	3.166666666666667	5.833333333333333	0.3514154908504295	3.005997289813064	3.000249404401047	-0.001719110318393301	0.6420998630960407	0.6207878110137849	3.34352330418686
1	789	0.7704700094597756	2.15413555106911	4	12	0.2634440759664164	5.191636210220108	5.570680078161436	0.1133665996784523	0.5814290129027168	0.6420793916480809	3.34352330418686
1	790	0.8637708674765279	2.09135406591438	5	7	0.2922958883113545	5.788572164522405	3.347113773840809	-0.730205286029958	0.893981091242969	0.2562641566193298	3.34352330418686
1	791	0.5897346901962233	2.24919414385535	4	7	0.2077314102145295	6.782711050403147	3.112225780563914	-1.097789647598072	0.9417342896341913	0.1786665970549071	3.34352330418686
1	792	0.6703249580592777	2.192181309251956	4	4	0.2341741451238523	5.967255063246913	1.824666592639151	-1.238988962756829	0.9793341372187394	0.09307175532049583	3.34352330418686
1	793	1.202557862524706	2.391410180494139	2	4	0.3346044951236092	1.663121636243853	1.672653245614885	0.004323028979229452	0.6778707722857453	0.6513401623123721	2.204845125218526
1	794	1.18996906911066	2.409994886743378	2	3	0.330550273198043	1.680715954654795	1.244815919113378	-0.1977009770689511	0.7942292252373947	0.5335858690725361	2.204845125218526
1	795	0.8673786726163252	2.066561543167145	6	1	0.2956361100850526	6.91739397038879	0.483895581675943	-1.924167353837979	0.999802620358855	0.003489229349588951	3.34352330418686
1	796	0.8492940057329668	2.106276061842687	5.5	3.5	0.2873537037914352	6.475967053662802	1.661700507073135	-1.439878268699697	0.988172686972993	0.05222147081583361	3.34352330418686
1	797	0.6616412263875352	2.145559480431833	4	6	0.2356943074217133	6.045572495292378	2.796473392941029	-0.9717590717201611	0.9374760301824907	0.1917107974946194	3.34352330418686
1	798	0.6092600598500618	2.258882019435094	4	3	0.2124232492701029	6.565340916954897	1.328090610394184	-1.566386661639975	0.9938399751449424	0.04097410274530322	3.34352330418686
1	799	0.6085513292516006	2.226357505403613	3	10	0.214663456479585	4.92974027957414	4.491641605505363	-0.1310290475679283	0.7011783676999948	0.5512850479845909	3.34352330418686
1	800	0.584862507361428	2.024747034704802	6	2	0.2241187801981852	10.25882138875449	0.9877777152994276	-2.772836564903133	0.9998173424442969	0.002318740004609299	3.34352330418686
1	801	0.5739398500060957	2.40426152344077	4	2	0.192713580459416	6.969371441898514	0.8318562604361668	-1.835643009808476	0.9986612959272398	0.01482199277579099	3.34352330418686
1	802	1.000000000000001	2.000000000000001	5	0	0.3333333333333334	4.999999999999996	0	-1.495428488187549	1	0.004115226337448541	3.34352330418686
1	803	0.5634566085032372	2.001153386603891	6	1	0.2197045981955244	10.64855733245966	0.4997118195407679	-3.035374540446662	0.9999752899272218	0.0006390262695189497	3.34352330418686
1	804	0.914847804854303	2.085152195145699	2	4	0.3049492682847675	2.186155980686336	1.918325199144757	-0.08010435614616267	0.7350898045241981	0.5904562751502508	3.34352330418686
1	805	0.6190016505237254	2.380998349476276	3	1	0.2063338835079083	4.846513732979157	0.4199918913089377	-1.323909373123614	0.9981874824964188	0.02970001137874134	3.34352330418686
1	806	0.6124295069650768	2.377920194678454	3	4	0.2048019690233816	4.898522957959098	1.682142238815078	-0.9619734712530257	0.963827490754255	0.1563910941771463	3.34352330418686
1	807	0.994665312965979	1.999881553415894	5	5	0.332158873228046	5.026816492766363	2.500148066999147	-0.7556903888192573	0.9246330400974774	0.2107286082683378	3.34352330418686
1	808	0.6654299030824598	2.152852207545451	3.5	6.5	0.2361118855252579	5.259757615020018	3.019250451665187	-0.6701036480138183	0.8722121869401812	0.3124979541105419	3.34352330418686
1	809	0.56825068537842	2.252278331661263	4	9	0.2014695406235649	7.039146811299041	3.995953729822401	-0.9101755258190851	0.8983122921350546	0.257200817773368	3.34352330418686
1	810	0.5769611580507386	2.423038841949262	4	0	0.1923203860169128	6.932875713009845	0	-2.0735239692597	1	0.001368047850563658	3.34352330418686
1	811	0.6231481260371111	2.265239286004824	2	13	0.2157425709027651	3.209509772129029	5.738908061641448	0.7565068520219467	0.3413745194709142	0.8661279818450842	3.34352330418686
1	812	0.7840152046096436	2.19732249869605	4	11	0.2629743030252263	5.101941871129369	5.006092645266089	-0.02866713258533422	0.642981825030648	0.5845776032080172	3.34352330418686
1	813	0	1.79385389821553	0	0	0		0		1	1	3.34352330418686
1	814	1.000000000000001	2.000000000000001	1	0	0.3333333333333334	0.9999999999999993	0	-0.2990856976375099	1	0.3333333333333334	3.34352330418686
1	815	0.5834422596802367	2.24195237304889	4	1	0.2064993869959587	6.855862655873185	0.4460398053148977	-1.917086338992079	0.9996245139266159	0.007589755174588708	3.34352330418686
1	816	1.054513500107462	1.610699786181623	7	0	0.3956582032411058	6.638132180656436	0	-1.985370394261637	0.9999999999999996	0.001517893220165711	3.34352330418686
1	817	0.6027250760826364	2.397274923917365	3	3	0.2009083586942121	4.977393705764261	1.251420923845367	-1.114385168858587	0.9827593649913908	0.09999935719843456	3.34352330418686
1	818	0.9671370125316682	1.910504129985657	4	3	0.336086733763345	4.135918642519147	1.570266168449749	-0.7673499601024495	0.9531264531021997	0.177553077194653	3.34352330418686
1	819	1.004703772965538	1.992878207811719	6.5	4.5	0.3351714079576311	6.469568618035789	2.258040648124316	-1.25960778100086	0.9755254604031086	0.08232870945042425	3.34352330418686
1	820	1.000000000000001	2.000000000000001	7	1	0.3333333333333334	6.999999999999996	0.4999999999999997	-1.944057034643814	0.9998475842097242	0.002591068434689814	3.34352330418686
1	821	1.365510524565374	1.466807994525659	8	1	0.4821175709445288	5.858614676401932	0.6817524882139623	-1.548325439127446	0.9985927325645849	0.01501223040574629	3.34352330418686
1	822	0.5953556815475114	2.227130728256345	4	0	0.2109330551529155	6.718672759790882	0	-2.009458929560191	0.9999999999999998	0.001979605136804952	3.34352330418686
1	823	0.6139128550837237	2.380549115014439	6.5	3.5	0.2050160800885372	10.58782194602123	1.470249018566782	-2.726935659768589	0.9994470937799967	0.004126058008881661	3.34352330418686
1	824	0.5608033310976687	2.260503341788343	0	5	0.1987743255588743	0	2.211896752182799	0.6615466832287353	0.3301978847113167	1	3.34352330418686
1	825	0.602263924509125	1.94812353575076	3.708333333333333	10.20833333333333	0.2361460499212752	6.157322699273094	5.240085213281551	-0.2743326133970566	0.7238937662298047	0.4969801993815425	3.34352330418686
1	826	0.6975748977950986	2.231540844802707	1.5	14.5	0.2381520428333863	2.150306733715927	6.497752453767863	1.300258836122941	0.1528081187914075	0.9549122984648732	3.34352330418686
1	827	0.6117996216711289	2.134668207609181	3	5	0.2227587067100094	4.90356628826528	2.342284380390888	-0.7660427862629453	0.9204344902918284	0.2551440439509745	3.34352330418686
1	828	0.690813382864837	2.198075414422129	3	12	0.23912771703556	4.342706835757658	5.459321332318702	0.3339634256961168	0.500981190118422	0.7332487010515543	3.34352330418686
1	829	0.6061364218277325	2.393863578172269	1	0	0.2020454739425774	1.64979361739164	0	-0.4934296750154902	1	0.2020454739425774	3.34352330418686
1	830	0.5978685313702675	2.248007619478383	8	4	0.2100824138787561	13.38086816789743	1.779353399579731	-3.469847138134176	0.9999063308794077	0.00082489225129867	3.34352330418686
1	831	1.114089471829581	1.708489231801267	4	5	0.3947062558066008	3.59037590888559	2.926562197133944	-0.198537187080586	0.7443983442878711	0.5040851302128246	3.34352330418686
1	832	0.5925282238860815	2.209795427865902	3	5	0.2114417524598342	5.063049959586018	2.262652884945429	-0.8375587127309232	0.9326161441962777	0.2287933839225069	3.34352330418686
1	833	0.6153698627369283	2.377811619054758	3	4	0.2055905619089206	4.875116871432661	1.682219048786592	-0.9549500727713869	0.9633485636530704	0.1577823926201982	3.34352330418686
1	834	1.182664595575607	1.419308313871724	5	0	0.4545260987466657	4.227741338250246	0	-1.264456967581515	1	0.01939966036273932	3.34352330418686
1	835	0.6126219580886304	2.387378041911371	1	0	0.2042073193628767	1.632328039824074	0	-0.4882059705640525	1	0.2042073193628766	3.34352330418686
1	836	0.991838492968453	1.80805306379057	3.5	8.5	0.3542417528900806	3.528800328695575	4.701189456342512	0.350644820144916	0.4531216043064971	0.7602115789537525	3.34352330418686
1	837	0.8792826549019425	2.120717345098059	3	7	0.2930942183006473	3.411872147454745	3.300769909851578	-0.03322909024263154	0.6679400065752443	0.598582406341447	3.34352330418686
1	838	0.9975157108964752	2.002484289103527	4	5	0.3325052369654915	4.009961904665309	2.49689849114292	-0.4525356266031362	0.8564232788694008	0.347658305868799	3.34352330418686
1	839	1.000000000000001	1.990531799048422	5	0	0.3343886864263397	4.999999999999996	0	-1.495428488187549	1	0.004180785405658027	3.34352330418686
1	840	0.3849498654043548	2.589550148767505	2.5	13.5	0.1294166628240982	6.494352186287889	5.213260691794411	-0.3831561433680624	0.7567564668876349	0.4877662179545594	3.34352330418686
1	841	1.000553554107632	1.790757877563657	8	4	0.3584528557992374	7.995574017159929	2.233691137208363	-1.72329676085594	0.9932721458506862	0.02958257185632995	3.34352330418686
1	842	0.9255308143419069	1.68282406317137	6.5	10.5	0.3548331641223141	7.022996856805666	6.23951144376448	-0.2343292813482359	0.6884809605601317	0.497126533136623	3.34352330418686
1	843	1.212598694225415	1.737579151611595	6.5	2.5	0.4110256254335686	5.360388421127301	1.438783377252923	-1.172895980405947	0.9829720310353477	0.07077935898671872	3.34352330418686
1	844	0.5757974596475146	2.238836619051463	1	6	0.2045727592105572	1.736721799037059	2.679963311723052	0.2821100458623506	0.5641675507386718	0.7985333242526655	3.34352330418686
1	845	1.000000000000001	1.98853666344659	5	3	0.3346119230294904	4.999999999999996	1.508647064520456	-1.044213728406667	0.9799424664409586	0.08925976998217344	3.34352330418686
1	846	0.813233413550911	2.186766586449091	5	0	0.2710778045169702	6.148296315282899	0	-1.838867492738519	1	0.00146375974012436	3.34352330418686
1	847	0.9880932036309709	2.011906796369031	5.5	2.5	0.3293644012103234	5.56627652107009	1.242602293760253	-1.293149122632285	0.9895674021811723	0.05120499629256858	3.34352330418686
1	848	0.6076098955113475	2.372257486430553	3.5	6.5	0.2039050124154801	5.760274850452358	2.740006106917301	-0.9033191842129489	0.9183519218036771	0.2309367194519689	3.34352330418686
1	849	0.586079401579527	2.413920598420475	4	0	0.1953598005265089	6.825013793727789	0	-2.041264011882705	0.9999999999999998	0.001456601700546178	3.34352330418686
1	850	0.02755888396073809	2.972441116039263	0	3	0.009186294653579364	0	1.009271465063523	0.3018586602341558	0.972693504854529	1	3.34352330418686
1	851	0.8372116066491184	1.989120381488516	4	4	0.2962184237955661	4.77776462752317	2.010939125266358	-0.8275179355837329	0.9449240252196247	0.1872961964794648	3.34352330418686
1	852	0.6647804763023615	2.210928209733736	5.5	11.5	0.231171008221525	8.27340783320243	5.201435283773848	-0.9187830530691281	0.8722437630280777	0.2672750570422574	3.34352330418686
1	853	1.000000000000001	1.972214323177899	5	0	0.3364494922865448	4.999999999999996	0	-1.495428488187549	0.9999999999999996	0.004311212068987214	3.34352330418686
1	854	1.059426770303968	1.781782639475089	9	0	0.3728788052924101	8.495160073610128	0	-2.540780877158007	0.9999999999999998	0.0001393507421426632	3.34352330418686
1	855	0.5658896260841927	2.24981436467027	6	0	0.2009762489034096	10.602774328129	0	-3.171138156821546	0.9999999999999996	0.00006589742079532446	3.34352330418686
1	856	0.7534259782680598	2.235570460325726	4.5	3.5	0.2520665359583096	5.972716802710186	1.565595923776003	-1.318106822648867	0.9836578795882548	0.07247952517460587	3.34352330418686
1	857	1.107592352234692	1.776801262010646	3.5	7.5	0.383994870451992	3.160007373595853	4.221068591268854	0.3173482345238356	0.4561072689556954	0.7614907805082607	3.34352330418686
1	858	0.611531705738057	2.388468294261945	2	0	0.2038439019126856	3.27047638124699	0	-0.9781527100922556	1	0.04155233634698852	3.34352330418686
1	859	1.000000000000001	2.000000000000001	6	0	0.3333333333333334	5.999999999999996	0	-1.79451418582506	0.9999999999999999	0.001371742112482921	3.34352330418686
1	860	0.9634375797359767	2.036562420264025	3	4	0.321145859911992	3.113849888253403	1.964093985138659	-0.3438755463959188	0.8449080921730264	0.4012878616111333	3.34352330418686
1	861	1.000000000000001	2.000000000000001	6	0	0.3333333333333334	5.999999999999996	0	-1.79451418582506	0.9999999999999999	0.001371742112482921	3.34352330418686
1	862	0.5675513512680864	2.254935058535771	2	0	0.2010820492515771	3.523910207475283	0	-1.053951142814688	1	0.04043399053121366	3.34352330418686
1	863	0.7650872212948839	2.233241803825951	3	9	0.2551712019877639	3.921121561699335	4.0300159098676	0.03256874209068764	0.6327112351516591	0.6251735959136736	3.34352330418686
1	864	1.008801468507195	1.991198531492807	5	0	0.3362671561690647	4.956376607380346	0	-1.482381355372586	0.9999999999999999	0.004299542589319527	3.34352330418686
1	865	1.146711868075121	1.824719486560952	6	0	0.3859122864426949	5.232351881097773	0	-1.564921612643066	0.9999999999999997	0.003303175385254487	3.34352330418686
1	866	0.5749815827215141	2.28736489819764	3.5	11.5	0.2008777017577817	6.087151493503029	5.027619340080622	-0.3168909132757141	0.7391809427585396	0.4801978151756567	3.34352330418686
1	867	0.611087535857394	2.388912464142607	2	0	0.2036958452857979	3.272853531849369	0	-0.9788636818385577	1	0.04149199738669562	3.34352330418686
1	868	0.9832681277438511	2.016731872256151	4	3	0.3277560425812835	4.068066366778473	1.487555208141701	-0.7717939801422588	0.95786579695135	0.1648361897676934	3.34352330418686
1	869	0.04336943276488225	1.832635194723037	0	4	0.02311797749825195	0	2.182649340969637	0.6527992008419558	0.9106856001664226	1	3.34352330418686
1	870	0.6126479437230609	2.182760852000603	1	0	0.21916220077016	1.632258804172264	0	-0.4881852631708297	1	0.21916220077016	3.34352330418686
1	871	0.85041797488109	1.968939430476554	4	2	0.30163539154881	4.70356944249597	1.015775279342101	-1.102966490030413	0.9887841001352194	0.071775763853826	3.34352330418686
1	872	0.9472472463835367	1.547555492056467	5	4	0.3796882341791276	5.278452926719324	2.584721530524638	-0.8056565338789519	0.92159417132798	0.2256188808628785	3.34352330418686
1	873	0.5935636996104972	2.496717308377582	3	0	0.1920743447201701	5.054217436087537	0	-1.557135067013987	0.9999999999999998	0.007086113115335357	3.245843949670768
1	874	0.5954289670056603	2.322854596496874	2	4	0.2040339651884358	3.358922912430271	1.722019107882366	-0.5043076099557832	0.8961007897438873	0.354553038937337	3.245843949670768
1	875	1.030093669329359	2.060187338658719	3	2	0.3333333333333333	2.912356506329317	0.9707855021097723	-0.59817139527502	0.9547325102880663	0.2098765432098761	3.245843949670768
1	876	0.6004750526953032	2.476366029001785	4	2	0.1951595928263218	6.661392479247102	0.8076350493332333	-1.803462372400135	0.9985776168073586	0.01551755638723029	3.245843949670768
1	877	0.6135649230335103	2.426515478512784	5	5	0.2018252289384942	8.14909688004919	2.060567939613767	-1.875792254600839	0.9933236327111178	0.03401443353385447	3.245843949670768
1	878	1.030093669329359	2.060187338658719	6	0	0.3333333333333333	5.824713012658634	0	-1.79451418582506	1	0.001371742112482699	3.245843949670768
1	879	1.050419096085336	2.034445780685967	3	3	0.340507327888128	2.856002914627402	1.474603072974729	-0.4255903435508013	0.892624655282572	0.3338602728073994	3.245843949670768
1	880	0.5672699694414547	2.505645442438512	2	3	0.1846031840799701	3.525658165845162	1.197296293078233	-0.7173363565439117	0.9532239872145654	0.2315264219136584	3.245843949670768
1	881	0.6477298774507714	1.925861650248766	1	3	0.2516832490623557	1.543853440782499	1.557744295709137	0.004279581872087971	0.7354376035358383	0.6864246846122897	3.245843949670768
1	882	1.031434183167849	2.055886772960582	2	1	0.3340871253182858	1.939047621882561	0.486408110189818	-0.4475383087471248	0.9627111303373159	0.2602648825849396	3.245843949670768
1	883	0.5273428041795586	2.562938203808519	4	2	0.1706455829798094	7.585198789662469	0.7803543593161962	-2.096479231860946	0.9992552505454564	0.009493615934943023	3.245843949670768
1	884	0.5969409417595144	2.310484440747589	3	0	0.2053159972225206	5.025622788005367	0	-1.548325448151975	0.9999999999999998	0.008655025791743598	3.245843949670768
1	885	0.7724810189504939	2.285679908803728	2.5	5.5	0.2525965889956516	3.236325474244718	2.406286190299749	-0.2557237183349991	0.7773107414769249	0.4836466493656945	3.245843949670768
1	886	0.5978405407997976	2.49244046718828	3	3	0.1934583098606365	5.018060494837917	1.203639581162914	-1.175170763850772	0.9849685684099669	0.09100676706307209	3.245843949670768
1	887	1.068720734314408	1.948830910017021	6	0	0.3541681668719856	5.614188821599913	0	-1.729654570167913	0.9999999999999999	0.001973590934937208	3.245843949670768
1	888	0.5655783626142479	2.52470264537383	1	0	0.1830184249109652	1.7681015860963	0	-0.5447278469057768	1	0.1830184249109652	3.245843949670768
1	889	1.030093669329359	1.907412943076494	7	1	0.3506693959356573	6.795498514768407	0.5242703231252512	-1.932079387944469	0.9997713438315141	0.003615856756320146	3.245843949670768
1	890	1.216917001569637	1.873364006418441	1	1	0.3937884607982329	0.8217487295437181	0.5337990890045083	-0.08871333465320076	0.8449306481421586	0.6325075697386244	3.245843949670768
1	891	0.9930983014710268	2.097182706517051	6	3	0.3213618110793043	6.041697978047591	1.43049052935513	-1.420649766345109	0.993400024590843	0.03551741044481938	3.245843949670768
1	892	1.586307542655847	1.503973465332231	1	0	0.513321454765892	0.6303947835523546	0	-0.194215986143233	1	0.513321454765892	3.245843949670768
1	893	0.9637383506212082	2.12654265736687	4	2	0.3118610728700845	4.150504125338244	0.9404937131505475	-0.9889601786041791	0.9869004386534187	0.08028701555327278	3.245843949670768
1	894	0.5725491149222938	2.517731893065784	4	0	0.1852741266707816	6.986300206826587	0	-2.152383267696902	0.9999999999999999	0.001178308740491185	3.245843949670768
1	895	1.525565689530002	1.530746463674738	5	0	0.4991524468239764	3.277472765882934	0	-1.009744404445375	1	0.03098603604467309	3.245843949670768
1	896	0.6159740070793309	2.066406076811452	1	4	0.2296371087671747	1.62344512675388	1.935727950515981	0.09621005464350055	0.675700414725881	0.7286831462887672	3.245843949670768
1	897	0.6042953022981433	2.485985705689935	4	0	0.1955470394880265	6.619280316739093	0	-2.039309473707292	1	0.001462193944862578	3.245843949670768
1	898	1.021864513830516	2.068416494157562	9	1	0.330670418382372	8.807429828699105	0.4834616252696662	-2.564500429625939	0.9999843701989933	0.0003320018617218867	3.245843949670768
1	899	0.7347112917043126	2.335879494865907	4	5	0.2392735935109636	5.444315400027655	2.140521380058191	-1.017853621799832	0.9589541389117953	0.1462643577766276	3.245843949670768
1	900	0.5867988498695313	2.503482158118546	1	0	0.18988527203601	1.704161486039619	0	-0.5250287790984146	1	0.18988527203601	3.245843949670768
1	901	0.5641828834952827	2.071380521995849	0	1	0.2140653806012868	0	0.4827698191525256	0.1487347594764973	0.7859346193987132	1	3.245843949670768
1	902	0.6720789383435706	2.302117847030987	1	6	0.2259698960231819	1.487920455392688	2.606295767064283	0.3445560935808492	0.5066278972330657	0.8335418886758856	3.245843949670768
1	903	1.285007764371479	1.576628764350293	10	1	0.4490464639635639	7.782054145712641	0.6342647188807865	-2.202135881349708	0.9998503061047359	0.002170015316128038	3.245843949670768
1	904	0.9665381102263504	2.123742897761728	4	3	0.312767061548106	4.138481408729194	1.412600368510606	-0.839806559552895	0.9655192717765575	0.1431893485717505	3.245843949670768
1	905	0.9397410427849765	2.076186276858967	5	7	0.3115927352307419	5.320614693152289	3.371566452404358	-0.6004750292895709	0.8629169691226076	0.3075263225818397	3.245843949670768
1	906	1.016216792621391	1.86512039916703	4	3	0.3526892983985099	3.936167980143061	1.608475249822913	-0.7171302029342014	0.9425819844174789	0.2043023683437932	3.245843949670768
1	907	1.258130527744948	1.831708304877305	4	0	0.4071832208404251	3.179320358094747	0	-0.9795049938914134	0.9999999999999998	0.02748903494407817	3.245843949670768
1	908	0.6547111089005094	2.357470237973657	1	8	0.2173544795302326	1.527391220960573	3.393468079103442	0.5749126843673886	0.3855554377900778	0.8898242704852218	3.245843949670768
1	909	1.228905000018524	1.83649122010562	4	1	0.4008959729090927	3.254930202041415	0.5445166244478359	-0.8350412464741263	0.9896448005443641	0.08772990654215629	3.245843949670768
1	910	1.031338651267769	2.058942356720309	4	0	0.3337362034720656	3.878454467970356	0	-1.194898623627225	0.9999999999999997	0.01240547176745233	3.245843949670768
1	911	0.8704902104983014	2.19084036248124	4	2	0.2843502816002872	4.595111986050077	0.9128917077896521	-1.134441561380029	0.9914892529305245	0.05873424064852728	3.245843949670768
1	912	1.030093669329359	2.055794359138895	1	0	0.3338078568718089	0.9707855021097723	0	-0.2990856976375099	1	0.3338078568718088	3.245843949670768
1	913	0	3.090281007988077	0	0	0		0		1	1	3.245843949670768
1	914	1.416721763435171	1.572770741439986	8	0	0.4739004232741284	5.646839207581691	0	-1.739713706247172	1.000000000000001	0.002543880889672723	3.245843949670768
1	915	0.8669117375905215	2.141679256129406	5	4	0.2881454273445927	5.767599841129049	1.867693301203786	-1.201507712753978	0.9793302579665935	0.08493767347806247	3.245843949670768
1	916	1.046546006979202	2.02506379981962	8	8	0.3407158046776436	7.644193324182243	3.950492819392944	-1.137978461707612	0.9429134033272534	0.1405119589109225	3.245843949670768
1	917	0.7838805895167589	2.1916378463509	5	12	0.2634433650511662	6.378522528644783	5.475357171797396	-0.2782528583787885	0.722748047911046	0.4774502509797653	3.245843949670768
1	918	0.5760139668156505	2.263985217103164	4	0	0.202821877582665	6.944276060028547	0	-2.139436204483249	1	0.001692229240869647	3.245843949670768
1	919	0.8510718231367089	2.239209184851369	5.5	5.5	0.2754027290517498	6.462439303570419	2.456224294366259	-1.234259893982432	0.9665744141563963	0.1065288295118013	3.245843949670768
1	920	1.280208200801136	1.807504413614998	3	3	0.4146137807074428	2.343368834946256	1.659746984517741	-0.2106145153706038	0.7999882532150167	0.485960809513707	3.245843949670768
1	921	0.5729509505593919	2.429640206239378	1	9	0.1908188363447547	1.745350102000294	3.704252167414654	0.6035108575115125	0.4041667500565724	0.8796467989135713	3.245843949670768
1	922	0	1.847837544253609	0	0	0		0		1	1	3.245843949670768
1	923	0.976282815583304	2.113998192404774	0	1	0.3159204011090601	0	0.4730373013528703	0.14573630423633	0.6840795988909399	1	3.245843949670768
1	924	1.02784496531239	2.06053434660183	5.519047619047619	3.447619047619048	0.3328104683732379	5.369533154613674	1.673167473915082	-1.138799565848975	0.9760809461927151	0.0896421417367389	3.245843949670768
1	925	1.216678069147722	1.823490275454964	6	4	0.400200887331694	4.931460632148136	2.193595465707648	-0.8434987044642719	0.9450886732945474	0.166574728360912	3.245843949670768
1	926	0.600530958898849	2.301713611644867	6	5	0.206919487418093	9.991158509132942	2.172294578571338	-2.408884731305301	0.9975777850685843	0.01379945001959881	3.245843949670768
1	927	0.6467930616683822	2.277154383319622	3	5	0.2212054333524575	4.63826867941594	2.195722888454769	-0.7525148555613473	0.9221775736348274	0.2514784938817867	3.245843949670768
1	928	0.6140828858725158	2.293342496634587	3	0	0.2112119160709073	4.885333998092894	0	-1.505104396219794	1	0.00942226358272602	3.245843949670768
1	929	0.9799854093187405	2.055109369688003	5	0	0.3228846150364529	5.10211677893844	0	-1.571892197545713	1	0.003509431421328202	3.245843949670768
1	930	0.9252126682311036	2.165068339756974	3	5	0.2993943482290181	3.242497755392436	2.309395924454395	-0.2874758754291583	0.8069935741267722	0.446686877666123	3.245843949670768
1	931	1.030093669329359	2.060187338658719	10	3	0.3333333333333333	9.707855021097723	1.456178253164659	-2.542228429918834	0.9997873705641837	0.00164772132121227	3.245843949670768
1	932	0.5641828834952827	2.267323111307646	0	0	0.1992518767506793	0	0	0	1	1	3.245843949670768
1	933	0.9733155629801532	2.116965445007925	0	6	0.3149602125063146	0	2.834245601008163	0.8731921943738689	0.1033462631391247	1	3.245843949670768
1	934	1.030093669329359	1.883605132596492	2	6	0.3535347128702885	1.941571004219545	3.185380999535282	0.3832007991147878	0.4194031231863364	0.8360395294807884	3.245843949670768
1	935	1.07454705916839	2.031826534618112	0	2	0.3459168791924268	0	0.984335998139677	0.3131224585964431	0.4278247289253744	1	3.143613532392143
1	936	0.5851652164243331	2.322060489630628	2	2	0.2012795962850745	3.417838148721571	0.8613040051846979	-0.7876331034941427	0.9723058809063285	0.182768591912948	3.245843949670768
1	937	1.030093669329359	2.060187338658719	0	4	0.3333333333333333	0	1.941571004219545	0.5981713952750198	0.1975308641975309	1	3.245843949670768
1	938	1.03128304781409	2.058997960173988	3	5	0.333718210463166	2.908997686288751	2.428365688899222	-0.1480761259142727	0.7405615406974785	0.5327245088294231	3.245843949670768
1	939	0.7641458236342078	2.309833177747415	1	4	0.2485852451466834	1.308650743184189	1.731726792452112	0.130343927751313	0.6357967272410601	0.7604486662076064	3.245843949670768
1	940	0.599545540960589	2.478030848650666	0	5	0.1948109372636306	0	2.017731136286133	0.621635287331295	0.338445960637882	1	3.245843949670768
1	941	1.007557292565017	2.082723715423061	0	8	0.3260406707223643	0	3.841123976626429	1.183397611279507	0.04256665419222434	1	3.245843949670768
1	942	0.499695875647403	2.110508977702221	0.5	6.5	0.1914393328194732	1.00060861889685	3.079825799687788	0.6405782942836292	0.4131672392487699	0.7740625216577599	3.245843949670768
1	943	0.7464016286728876	2.343879379315191	1	6	0.241531959955587	1.339761278091011	2.559858691087173	0.3758952777504656	0.4662796932678084	0.8556020598796137	3.245843949670768
1	944	0.5709501038679986	2.438698086443817	0	6	0.1897065928522513	0	2.460329154048495	0.757993665807024	0.2830439210984224	1	3.245843949670768
1	945	0.6376111323239154	2.161764123602413	0	2	0.2277690820386017	0	0.9251703172255235	0.3447066464701867	0.5963405906555039	1	2.683935243777031
1	946	0.9591142991535248	1.951460277255883	3.5	3.5	0.3295274778139248	3.649200103771738	1.793528692739599	-0.571706908836564	0.8946939831957325	0.2940425195966461	3.245843949670768
1	947	0.890412694634841	2.199868313353237	1	11	0.2881332449486665	1.123074733800938	5.000299305749266	1.194519709532432	0.09918962084470623	0.9830650259049425	3.245843949670768
1	948	0.7992758304397544	2.064422791083316	2	9	0.2791061267524919	2.502265080253482	4.359572098735262	0.5759140302011556	0.368996542214615	0.8562942490133575	3.224972688776238
1	949	1.210202255453921	1.877135338639035	5.461538461538462	3.461538461538462	0.3919889608993254	4.512913801742961	1.844053750566623	-0.8222391749446379	0.9438563112342602	0.1707114270216405	3.245843949670768
1	950	0.7396701345296757	2.97409551939505	0	0	0.199169846311651	0	0	0	1	1	1.762899425935357
1	951	1.318947469662687	2.637894939325373	0	0	0.3333333333333333	0	0	0	1	1	1.762899425935357
1	952	1.318947469662687	2.637894939325373	0	0	0.3333333333333333	0	0	0	1	1	1.762899425935357
1	953	1.053727702425601	2.903114706562459	0	0	0.2663051983147051	0	0	0	1	1	1.762899425935357
1	954	1.650286899284355	2.306555509703705	0	0	0.4170716770361361	0	0	0	1	1	1.762899425935357
1	955	1.318947469662687	2.637894939325373	0	0	0.3333333333333333	0	0	0	1	1	1.762899425935357
1	956	0.7396701345296757	2.983041173838441	0	0	0.198691242285429	0	0	0	1	1	1.762899425935357
1	957	1.318947469662687	2.637894939325373	0	0	0.3333333333333333	0	0	0	1	1	1.762899425935357
1	958	0.7317743681549018	2.382732086447465	2.5	6.5	0.2349567672507291	3.416353604053539	2.727960913847924	-0.2519422363359968	0.7520036809700323	0.5096459905751833	2.732343334793439
