# Supplementary material for: Variation in selection constraints on teleost TLRs with emphasis on their repertoire in the Walking catfish, Clarias batrachus
Source: Sci Rep. 2020 Dec 7;10:21394. doi: 10.1038/s41598-020-78347-6 (PMC7721727; doi:10.1038/s41598-020-78347-6)
Supplement: Supplementary file 27 — Supplementary Information 27. [file 41598_2020_78347_MOESM27_ESM.zip › T3/slac/log.txt]

Analysis Description
--------------------
SLAC (Single Likelihood Ancestor Counting) uses a maximum likelihood
ancestral state reconstruction and minimum path substitution counting to
estimate site - level dS and dN, and applies a simple binomial - based
test to test if dS differs drom dN. The estimates aggregate information
over all branches, so the signal is derived from pervasive
diversification or conservation. A subset of branches can be selected
for testing as well. Multiple partitions within a NEXUS file are also
supported for recombination - aware analysis. 

- __Requirements__: in-frame codon alignment and a phylogenetic tree

- __Citation__: Not So Different After All: A Comparison of Methods for Detecting Amino
Acid Sites Under Selection (2005). _Mol Biol Evol_ 22 (5): 1208-1222

- __Written by__: Sergei L Kosakovsky Pond and Simon DW Frost

- __Contact Information__: spond@temple.edu

- __Analysis Version__: 2.00


####Choose Genetic Code

1. [**Universal**] Universal code. (Genebank transl_table=1).
2. [**Vertebrate-mtDNA**] Vertebrate mitochondrial DNA code. (Genebank transl_table=2).
3. [**Yeast-mtDNA**] Yeast mitochondrial DNA code. (Genebank transl_table=3).
4. [**Mold-Protozoan-mtDNA**] Mold, Protozoan and Coelenterate mitochondrial DNA and the Mycloplasma/Spiroplasma code. (Genebank transl_table=4).
5. [**Invertebrate-mtDNA**] Invertebrate mitochondrial DNA code. (Genebank transl_table=5).
6. [**Ciliate-Nuclear**] Ciliate, Dasycladacean and Hexamita Nuclear code. (Genebank transl_table=6).
7. [**Echinoderm-mtDNA**] Echinoderm mitochondrial DNA code. (Genebank transl_table=9).
8. [**Euplotid-Nuclear**] Euplotid Nuclear code. (Genebank transl_table=10).
9. [**Alt-Yeast-Nuclear**] Alternative Yeast Nuclear code. (Genebank transl_table=12).
10. [**Ascidian-mtDNA**] Ascidian mitochondrial DNA code. (Genebank transl_table=13).
11. [**Flatworm-mtDNA**] Flatworm mitochondrial DNA code. (Genebank transl_table=14).
12. [**Blepharisma-Nuclear**] Blepharisma Nuclear code. (Genebank transl_table=15).
13. [**Chlorophycean-mtDNA**] Chlorophycean Mitochondrial Code (transl_table=16).
14. [**Trematode-mtDNA**] Trematode Mitochondrial Code (transl_table=21).
15. [**Scenedesmus-obliquus-mtDNA**] Scenedesmus obliquus mitochondrial Code (transl_table=22).
16. [**Thraustochytrium-mtDNA**] Thraustochytrium Mitochondrial Code (transl_table=23).
17. [**Pterobranchia-mtDNA**] Pterobranchia Mitochondrial Code (transl_table=24).
18. [**SR1-and-Gracilibacteria**] Candidate Division SR1 and Gracilibacteria Code (transl_table=25).
19. [**Pachysolen-Nuclear**] Pachysolen tannophilus Nuclear Code (transl_table=26).

>Please choose an option (or press q to cancel selection):

>Select a coding sequence alignment file (`/home/datamonkey/`) 

>Please select a tree file for the data: (`/home/datamonkey/`) 
>Loaded a multiple sequence alignment with **24** sequences, **958** codons, and **1** partitions from `/home/datamonkey/datamonkey-js-server/production/app/slac/output/5df875c9c27e2160748f74db`


####Choose the set of branches to test for selection

1. [**All**] Include all branches in the analysis
2. [**Internal**] Include all internal branches in the analysis
3. [**Leaves**] Include all leaf branches in the analysis
4. [**Unlabeled branches**] Set of 45 unlabeled branches

>Please choose an option (or press q to cancel selection):
>Select the number of samples used to assess ancestral reconstruction uncertainty [select 0 to skip] (permissible range = [0,100000], default value = 100, integer): 
>Select the p-value threshold to use when testing for selection (permissible range = [0,1], default value = 0.1): 

>Save the resulting JSON file to (`/home/datamonkey/`) 

### Branches to include in the SLAC analysis
Selected 45 branches to include in SLAC calculations: `ECTLR3_2874_BP, PFTLR3_2874_BP, Node2, MMTLR3_2874_BP, Node1, LCTLR3_2874_BP, SDTLR3_2874_BP, TOTLR3_2874_BP, Node11, Node9, SMTLR3_2874_BP, Node8, SATLR3_2874_BP, TRTLR3_2874_BP, SSTLR3_2874_BP, OMTLR3_2874_BP, Node22, PHTLR3_2874_BP, IPTLR3_2874_BP, Node28, TFTLR3_2874_BP, Node27, CBTLR3_2874_BP, Node26, CCATLR3_2874_BP, MATLR3_2874_BP, CITLR3_2874_BP, Node37, CCTLR3_2874_BP, Node36, Node34, DRTLR3_2874_BP, Node33, Node25, Node21, GMTLR3_2874_BP, Node20, Node18, Node16, ONTLR3_2874_BP, Node15, Node7, ATTLR3_2874_BP, Node6, LMTLR3_2874_BP`


### Obtaining branch lengths and nucleotide substitution biases under the nucleotide GTR model
* Log(L) = -35294.60, AIC-c = 70695.28 (53 estimated parameters)

### Obtaining the global omega estimate based on relative GTR branch lengths and nucleotide substitution biases
* Log(L) = -33964.02, AIC-c = 68048.36 (60 estimated parameters)
* non-synonymous/synonymous rate ratio for *test* =   0.3212

### Performing joint maximum likelihood ancestral state reconstruction

### For partition 1 these sites are significant at p <=0.1

|     Codon      |   Partition    |       S        |       N        |       dS       |       dN       |Selection detected?|
|:--------------:|:--------------:|:--------------:|:--------------:|:--------------:|:--------------:|:-----------------:|
|       7        |       1        |     0.667      |     2.333      |     41.262     |     1.798      |  Neg. p = 0.036   |
|       31       |       1        |     10.000     |     5.000      |     8.172      |     2.685      |  Neg. p = 0.032   |
|       39       |       1        |     5.000      |     5.000      |     9.064      |     2.287      |  Neg. p = 0.034   |
|       44       |       1        |     5.417      |     5.333      |     6.120      |     2.557      |  Neg. p = 0.139   |
|       46       |       1        |     0.750      |     16.250     |     0.918      |     7.800      |  Pos. p = 0.022   |
|       48       |       1        |     5.000      |     4.000      |     8.361      |     1.902      |  Neg. p = 0.030   |
|       56       |       1        |     4.000      |     4.000      |     6.350      |     1.757      |  Neg. p = 0.073   |
|       57       |       1        |     7.000      |     5.000      |     7.209      |     2.421      |  Neg. p = 0.054   |
|       59       |       1        |     4.000      |     0.000      |     6.987      |     0.000      |  Neg. p = 0.002   |
|       66       |       1        |     5.000      |     0.000      |     4.854      |     0.000      |  Neg. p = 0.004   |
|       68       |       1        |     3.000      |     0.000      |     5.236      |     0.000      |  Neg. p = 0.008   |
|       73       |       1        |     4.000      |     0.000      |     2.949      |     0.000      |  Neg. p = 0.037   |
|       77       |       1        |     3.000      |     0.000      |     2.912      |     0.000      |  Neg. p = 0.037   |
|       80       |       1        |     6.000      |     0.000      |     4.829      |     0.000      |  Neg. p = 0.005   |
|       81       |       1        |     3.000      |     0.000      |     2.912      |     0.000      |  Neg. p = 0.037   |
|       88       |       1        |     7.000      |     0.000      |     11.245     |     0.000      |  Neg. p = 0.000   |
|       89       |       1        |     3.000      |     2.000      |     4.518      |     0.824      |  Neg. p = 0.070   |
|       90       |       1        |     4.000      |     0.000      |     3.883      |     0.000      |  Neg. p = 0.012   |
|       91       |       1        |     2.000      |     0.000      |     3.486      |     0.000      |  Neg. p = 0.034   |
|       93       |       1        |     8.500      |     2.500      |     9.552      |     1.226      |  Neg. p = 0.003   |
|       94       |       1        |     12.000     |     0.000      |     7.918      |     0.000      |  Neg. p = 0.000   |
|      101       |       1        |     8.000      |     4.000      |     7.906      |     2.087      |  Neg. p = 0.024   |
|      102       |       1        |     6.000      |     0.000      |     3.839      |     0.000      |  Neg. p = 0.017   |
|      106       |       1        |     9.000      |     8.000      |     9.233      |     3.880      |  Neg. p = 0.061   |
|      107       |       1        |     6.000      |     3.000      |     6.683      |     1.381      |  Neg. p = 0.022   |
|      108       |       1        |     3.000      |     0.000      |     2.450      |     0.000      |  Neg. p = 0.062   |
|      111       |       1        |     8.000      |     3.000      |     7.827      |     1.451      |  Neg. p = 0.008   |
|      112       |       1        |     7.000      |     3.000      |     11.230     |     1.216      |  Neg. p = 0.001   |
|      123       |       1        |     1.000      |     17.000     |     1.370      |     7.528      |  Pos. p = 0.044   |
|      125       |       1        |     5.000      |     1.000      |     3.458      |     0.639      |  Neg. p = 0.092   |
|      126       |       1        |     2.000      |     0.000      |     3.342      |     0.000      |  Neg. p = 0.044   |
|      128       |       1        |     10.000     |     2.000      |     9.708      |     0.971      |  Neg. p = 0.001   |
|      130       |       1        |     8.000      |     3.000      |     7.766      |     1.461      |  Neg. p = 0.009   |
|      134       |       1        |     8.000      |     7.000      |     8.227      |     3.323      |  Neg. p = 0.066   |
|      135       |       1        |     5.000      |     1.000      |     3.596      |     0.591      |  Neg. p = 0.070   |
|      140       |       1        |     5.000      |     0.000      |     8.378      |     0.000      |  Neg. p = 0.000   |
|      142       |       1        |     3.000      |     0.000      |     2.912      |     0.000      |  Neg. p = 0.037   |
|      149       |       1        |     4.000      |     2.000      |     6.633      |     0.805      |  Neg. p = 0.016   |
|      156       |       1        |     8.000      |     0.000      |     5.506      |     0.000      |  Neg. p = 0.003   |
|      158       |       1        |     1.000      |     14.000     |     1.162      |     7.018      |  Pos. p = 0.034   |
|      159       |       1        |     5.000      |     1.000      |     3.793      |     0.601      |  Neg. p = 0.064   |
|      162       |       1        |     6.000      |     3.000      |     5.825      |     1.456      |  Neg. p = 0.042   |
|      163       |       1        |     5.000      |     6.000      |     7.579      |     2.474      |  Neg. p = 0.065   |
|      164       |       1        |     4.000      |     0.000      |     6.649      |     0.000      |  Neg. p = 0.001   |
|      165       |       1        |     7.500      |     3.500      |     8.539      |     1.610      |  Neg. p = 0.010   |
|      168       |       1        |     8.000      |     1.000      |     5.609      |     0.605      |  Neg. p = 0.011   |
|      170       |       1        |     0.000      |     1.000      |     0.000      |     0.485      |  Neg. p = 1.000   |
|      173       |       1        |     4.156      |     11.578     |     6.503      |     5.909      |  Pos. p = 0.686   |
|      175       |       1        |     6.000      |     0.000      |     5.825      |     0.000      |  Neg. p = 0.001   |
|      176       |       1        |     2.000      |     0.000      |     3.513      |     0.000      |  Neg. p = 0.034   |
|      179       |       1        |     7.000      |     2.000      |     4.732      |     1.247      |  Neg. p = 0.072   |
|      182       |       1        |     6.000      |     0.000      |     4.047      |     0.000      |  Neg. p = 0.014   |
|      185       |       1        |     6.000      |     0.000      |     4.520      |     0.000      |  Neg. p = 0.007   |
|      186       |       1        |     6.000      |     0.000      |     10.060     |     0.000      |  Neg. p = 0.000   |
|      187       |       1        |     6.000      |     1.000      |     5.835      |     0.485      |  Neg. p = 0.007   |
|      188       |       1        |     3.000      |     0.000      |     2.912      |     0.000      |  Neg. p = 0.037   |
|      189       |       1        |     1.500      |     14.500     |     1.889      |     7.069      |  Pos. p = 0.086   |
|      194       |       1        |     7.000      |     3.000      |     6.795      |     1.614      |  Neg. p = 0.029   |
|      199       |       1        |     7.000      |     3.000      |     6.795      |     1.513      |  Neg. p = 0.023   |
|      203       |       1        |     4.000      |     0.000      |     2.600      |     0.000      |  Neg. p = 0.062   |
|      206       |       1        |     7.000      |     0.000      |     4.669      |     0.000      |  Neg. p = 0.007   |
|      209       |       1        |     5.000      |     2.000      |     4.721      |     0.986      |  Neg. p = 0.051   |
|      211       |       1        |     7.000      |     1.000      |     5.042      |     0.593      |  Neg. p = 0.019   |
|      212       |       1        |     6.000      |     4.000      |     5.825      |     1.995      |  Neg. p = 0.083   |
|      214       |       1        |     4.000      |     0.000      |     6.471      |     0.000      |  Neg. p = 0.002   |
|      223       |       1        |     2.000      |     0.000      |     3.536      |     0.000      |  Neg. p = 0.034   |
|      224       |       1        |     3.000      |     0.000      |     4.963      |     0.000      |  Neg. p = 0.007   |
|      225       |       1        |     8.000      |     5.000      |     8.275      |     2.562      |  Neg. p = 0.033   |
|      226       |       1        |     5.000      |     0.000      |     8.603      |     0.000      |  Neg. p = 0.000   |
|      227       |       1        |     6.000      |     0.000      |     5.671      |     0.000      |  Neg. p = 0.002   |
|      230       |       1        |     7.000      |     0.000      |     6.795      |     0.000      |  Neg. p = 0.001   |
|      233       |       1        |     7.000      |     1.000      |     5.651      |     0.541      |  Neg. p = 0.009   |
|      236       |       1        |     3.000      |     0.000      |     2.465      |     0.000      |  Neg. p = 0.061   |
|      238       |       1        |     5.000      |     1.000      |     3.892      |     0.554      |  Neg. p = 0.049   |
|      239       |       1        |     8.000      |     0.000      |     7.766      |     0.000      |  Neg. p = 0.000   |
|      244       |       1        |     9.000      |     1.000      |     6.094      |     0.627      |  Neg. p = 0.008   |
|      245       |       1        |     3.000      |     2.000      |     5.004      |     0.867      |  Neg. p = 0.063   |
|      250       |       1        |     5.000      |     1.000      |     4.920      |     0.484      |  Neg. p = 0.017   |
|      258       |       1        |     9.000      |     3.000      |     6.296      |     1.863      |  Neg. p = 0.048   |
|      261       |       1        |     5.000      |     0.000      |     3.947      |     0.000      |  Neg. p = 0.019   |
|      264       |       1        |     3.000      |     2.000      |     4.771      |     0.813      |  Neg. p = 0.061   |
|      266       |       1        |     3.000      |     3.000      |     5.124      |     1.215      |  Neg. p = 0.089   |
|      273       |       1        |     7.000      |     4.000      |     9.698      |     1.756      |  Neg. p = 0.006   |
|      276       |       1        |     6.000      |     2.000      |     5.941      |     1.005      |  Neg. p = 0.021   |
|      280       |       1        |     6.000      |     0.000      |     4.164      |     0.000      |  Neg. p = 0.012   |
|      281       |       1        |     7.000      |     2.000      |     7.000      |     1.120      |  Neg. p = 0.013   |
|      283       |       1        |     4.000      |     1.000      |     4.000      |     0.501      |  Neg. p = 0.046   |
|      288       |       1        |     8.000      |     0.000      |     5.637      |     0.000      |  Neg. p = 0.003   |
|      290       |       1        |     5.500      |     3.500      |     5.481      |     1.753      |  Neg. p = 0.095   |
|      293       |       1        |     4.000      |     5.000      |     7.162      |     2.048      |  Neg. p = 0.068   |
|      295       |       1        |     6.000      |     1.000      |     4.984      |     0.619      |  Neg. p = 0.027   |
|      298       |       1        |     5.000      |     2.000      |     4.575      |     1.049      |  Neg. p = 0.066   |
|      302       |       1        |     3.000      |     0.000      |     3.000      |     0.000      |  Neg. p = 0.037   |
|      303       |       1        |     5.000      |     0.000      |     8.565      |     0.000      |  Neg. p = 0.000   |
|      305       |       1        |     5.000      |     0.000      |     5.000      |     0.000      |  Neg. p = 0.004   |
|      306       |       1        |     7.000      |     1.000      |     4.644      |     0.671      |  Neg. p = 0.036   |
|      309       |       1        |     7.000      |     2.000      |     7.000      |     1.000      |  Neg. p = 0.008   |
|      310       |       1        |     5.000      |     5.000      |     8.514      |     2.076      |  Neg. p = 0.030   |
|      311       |       1        |     5.000      |     1.000      |     3.896      |     0.586      |  Neg. p = 0.056   |
|      312       |       1        |     5.000      |     2.000      |     5.065      |     0.994      |  Neg. p = 0.043   |
|      314       |       1        |     7.000      |     0.000      |     4.765      |     0.000      |  Neg. p = 0.007   |
|      316       |       1        |     5.000      |     0.000      |     3.729      |     0.000      |  Neg. p = 0.018   |
|      317       |       1        |     4.000      |     2.000      |     4.237      |     0.983      |  Neg. p = 0.085   |
|      319       |       1        |     3.000      |     0.000      |     5.148      |     0.000      |  Neg. p = 0.007   |
|      324       |       1        |     4.000      |     0.000      |     4.915      |     0.000      |  Neg. p = 0.005   |
|      327       |       1        |     6.000      |     0.000      |     6.000      |     0.000      |  Neg. p = 0.001   |
|      329       |       1        |     3.000      |     0.000      |     4.938      |     0.000      |  Neg. p = 0.008   |
|      335       |       1        |     3.000      |     0.000      |     2.315      |     0.000      |  Neg. p = 0.081   |
|      338       |       1        |     10.000     |     0.000      |     7.272      |     0.000      |  Neg. p = 0.000   |
|      340       |       1        |     6.000      |     0.000      |     4.732      |     0.000      |  Neg. p = 0.009   |
|      343       |       1        |     3.000      |     0.000      |     5.425      |     0.000      |  Neg. p = 0.006   |
|      347       |       1        |     5.000      |     3.000      |     8.825      |     1.237      |  Neg. p = 0.008   |
|      348       |       1        |     5.000      |     0.000      |     3.270      |     0.000      |  Neg. p = 0.035   |
|      349       |       1        |     3.000      |     0.000      |     3.000      |     0.000      |  Neg. p = 0.037   |
|      350       |       1        |     4.500      |     5.500      |     7.406      |     2.467      |  Neg. p = 0.095   |
|      352       |       1        |     5.000      |     2.000      |     5.046      |     0.998      |  Neg. p = 0.044   |
|      353       |       1        |     2.000      |     1.000      |     3.445      |     0.413      |  Neg. p = 0.098   |
|      355       |       1        |     5.000      |     0.000      |     5.000      |     0.000      |  Neg. p = 0.005   |
|      356       |       1        |     3.000      |     0.000      |     2.435      |     0.000      |  Neg. p = 0.069   |
|      359       |       1        |     5.000      |     0.000      |     3.504      |     0.000      |  Neg. p = 0.028   |
|      362       |       1        |     3.000      |     0.000      |     2.961      |     0.000      |  Neg. p = 0.039   |
|      364       |       1        |     8.000      |     1.000      |     5.384      |     0.670      |  Neg. p = 0.019   |
|      367       |       1        |     6.000      |     0.000      |     6.000      |     0.000      |  Neg. p = 0.001   |
|      368       |       1        |     8.000      |     1.000      |     5.317      |     0.675      |  Neg. p = 0.021   |
|      373       |       1        |     8.500      |     4.500      |     8.769      |     2.308      |  Neg. p = 0.021   |
|      374       |       1        |     5.000      |     0.750      |     4.984      |     0.384      |  Neg. p = 0.014   |
|      377       |       1        |     10.000     |     3.000      |     10.032     |     1.520      |  Neg. p = 0.002   |
|      379       |       1        |     8.000      |     0.000      |     10.081     |     0.000      |  Neg. p = 0.000   |
|      380       |       1        |     7.500      |     3.500      |     12.490     |     1.465      |  Neg. p = 0.001   |
|      381       |       1        |     3.000      |     1.000      |     5.249      |     0.412      |  Neg. p = 0.024   |
|      382       |       1        |     3.000      |     2.000      |     5.443      |     0.825      |  Neg. p = 0.047   |
|      383       |       1        |     7.000      |     2.000      |     7.000      |     1.006      |  Neg. p = 0.008   |
|      384       |       1        |     4.000      |     0.000      |     7.223      |     0.000      |  Neg. p = 0.001   |
|      387       |       1        |     7.000      |     0.000      |     5.620      |     0.000      |  Neg. p = 0.004   |
|      390       |       1        |     6.000      |     0.000      |     4.027      |     0.000      |  Neg. p = 0.016   |
|      391       |       1        |     5.000      |     0.000      |     8.467      |     0.000      |  Neg. p = 0.000   |
|      393       |       1        |     7.000      |     0.000      |     5.058      |     0.000      |  Neg. p = 0.006   |
|      395       |       1        |     4.000      |     1.000      |     5.782      |     0.471      |  Neg. p = 0.015   |
|      398       |       1        |     5.000      |     0.000      |     5.000      |     0.000      |  Neg. p = 0.004   |
|      399       |       1        |     8.000      |     4.000      |     8.000      |     2.046      |  Neg. p = 0.021   |
|      401       |       1        |     9.500      |     1.500      |     8.235      |     0.860      |  Neg. p = 0.003   |
|      404       |       1        |     7.000      |     3.000      |     7.010      |     1.514      |  Neg. p = 0.020   |
|      407       |       1        |     7.000      |     4.000      |     7.504      |     1.935      |  Neg. p = 0.026   |
|      408       |       1        |     5.000      |     0.000      |     8.254      |     0.000      |  Neg. p = 0.000   |
|      410       |       1        |     6.000      |     0.000      |     6.000      |     0.000      |  Neg. p = 0.002   |
|      414       |       1        |     6.000      |     0.000      |     4.981      |     0.000      |  Neg. p = 0.004   |
|      415       |       1        |     6.000      |     7.000      |     9.074      |     3.283      |  Neg. p = 0.064   |
|      417       |       1        |     6.000      |     1.000      |     4.562      |     0.596      |  Neg. p = 0.031   |
|      418       |       1        |     4.000      |     3.000      |     6.606      |     1.262      |  Neg. p = 0.035   |
|      420       |       1        |     4.000      |     2.000      |     6.310      |     0.845      |  Neg. p = 0.021   |
|      423       |       1        |     4.000      |     3.000      |     6.488      |     1.259      |  Neg. p = 0.037   |
|      425       |       1        |     4.000      |     13.750     |     4.677      |     6.445      |  Pos. p = 0.395   |
|      426       |       1        |     7.500      |     5.500      |     7.750      |     2.706      |  Neg. p = 0.059   |
|      429       |       1        |     7.000      |     3.000      |     10.453     |     1.402      |  Neg. p = 0.003   |
|      435       |       1        |     3.000      |     0.000      |     3.000      |     0.000      |  Neg. p = 0.037   |
|      437       |       1        |     7.000      |     5.000      |     6.911      |     2.516      |  Neg. p = 0.071   |
|      438       |       1        |     5.000      |     2.000      |     5.010      |     1.129      |  Neg. p = 0.063   |
|      439       |       1        |     8.000      |     0.000      |     6.588      |     0.000      |  Neg. p = 0.001   |
|      442       |       1        |     9.000      |     0.000      |     9.000      |     0.000      |  Neg. p = 0.000   |
|      448       |       1        |     9.000      |     1.000      |     6.800      |     0.598      |  Neg. p = 0.004   |
|      454       |       1        |     8.000      |     5.000      |     8.127      |     2.481      |  Neg. p = 0.032   |
|      455       |       1        |     5.000      |     2.000      |     7.594      |     0.854      |  Neg. p = 0.007   |
|      458       |       1        |     6.000      |     2.000      |     6.327      |     0.986      |  Neg. p = 0.016   |
|      460       |       1        |     4.000      |     2.000      |     4.072      |     0.991      |  Neg. p = 0.094   |
|      461       |       1        |     5.000      |     1.000      |     4.983      |     0.541      |  Neg. p = 0.023   |
|      463       |       1        |     4.000      |     0.000      |     7.155      |     0.000      |  Neg. p = 0.001   |
|      464       |       1        |     7.000      |     1.000      |     7.000      |     0.542      |  Neg. p = 0.004   |
|      468       |       1        |     4.000      |     1.000      |     7.212      |     0.409      |  Neg. p = 0.005   |
|      470       |       1        |     6.500      |     4.500      |     6.914      |     2.206      |  Neg. p = 0.063   |
|      472       |       1        |     4.000      |     0.000      |     3.965      |     0.000      |  Neg. p = 0.013   |
|      473       |       1        |     9.000      |     1.000      |     7.176      |     0.576      |  Neg. p = 0.002   |
|      474       |       1        |     7.500      |     1.500      |     5.636      |     0.908      |  Neg. p = 0.028   |
|      475       |       1        |     5.000      |     4.000      |     7.602      |     1.709      |  Neg. p = 0.029   |
|      477       |       1        |     6.000      |     0.000      |     10.672     |     0.000      |  Neg. p = 0.000   |
|      478       |       1        |     6.000      |     7.000      |     10.173     |     2.935      |  Neg. p = 0.029   |
|      481       |       1        |     4.000      |     0.000      |     6.885      |     0.000      |  Neg. p = 0.003   |
|      483       |       1        |     6.000      |     1.000      |     4.928      |     0.570      |  Neg. p = 0.022   |
|      485       |       1        |     4.000      |     0.000      |     4.000      |     0.000      |  Neg. p = 0.012   |
|      488       |       1        |     6.000      |     1.000      |     9.813      |     0.419      |  Neg. p = 0.000   |
|      490       |       1        |     4.000      |     0.000      |     4.000      |     0.000      |  Neg. p = 0.012   |
|      491       |       1        |     9.000      |     2.000      |     7.296      |     1.170      |  Neg. p = 0.009   |
|      495       |       1        |     5.000      |     7.000      |     8.737      |     3.413      |  Neg. p = 0.099   |
|      499       |       1        |     3.000      |     4.000      |     6.423      |     1.626      |  Neg. p = 0.086   |
|      508       |       1        |     10.000     |     0.000      |     7.173      |     0.000      |  Neg. p = 0.001   |
|      512       |       1        |     8.000      |     1.000      |     8.000      |     0.577      |  Neg. p = 0.002   |
|      513       |       1        |     3.000      |     0.000      |     5.080      |     0.000      |  Neg. p = 0.008   |
|      517       |       1        |     4.000      |     1.000      |     4.000      |     0.500      |  Neg. p = 0.045   |
|      519       |       1        |     6.000      |     1.000      |     4.944      |     0.583      |  Neg. p = 0.023   |
|      522       |       1        |     5.000      |     0.000      |     3.267      |     0.000      |  Neg. p = 0.035   |
|      524       |       1        |     6.000      |     1.000      |     4.452      |     0.633      |  Neg. p = 0.040   |
|      525       |       1        |     6.000      |     1.000      |     6.000      |     0.511      |  Neg. p = 0.007   |
|      527       |       1        |     9.000      |     3.000      |     10.988     |     1.376      |  Neg. p = 0.001   |
|      528       |       1        |     6.000      |     2.000      |     4.611      |     1.191      |  Neg. p = 0.077   |
|      530       |       1        |     5.500      |     9.500      |     5.638      |     4.693      |  Pos. p = 0.730   |
|      532       |       1        |     6.000      |     3.000      |     6.417      |     1.453      |  Neg. p = 0.031   |
|      535       |       1        |     4.625      |     11.792     |     4.599      |     5.934      |  Pos. p = 0.433   |
|      539       |       1        |     6.000      |     2.000      |     6.066      |     0.995      |  Neg. p = 0.019   |
|      541       |       1        |     6.000      |     1.000      |     5.972      |     0.501      |  Neg. p = 0.007   |
|      542       |       1        |     3.000      |     0.000      |     5.366      |     0.000      |  Neg. p = 0.006   |
|      545       |       1        |     4.000      |     0.000      |     2.708      |     0.000      |  Neg. p = 0.059   |
|      546       |       1        |     1.500      |     11.500     |     1.544      |     5.699      |  Pos. p = 0.098   |
|      547       |       1        |     2.000      |     1.000      |     3.614      |     0.409      |  Neg. p = 0.090   |
|      551       |       1        |     4.000      |     0.000      |     2.648      |     0.000      |  Neg. p = 0.065   |
|      552       |       1        |     3.000      |     0.000      |     4.942      |     0.000      |  Neg. p = 0.008   |
|      554       |       1        |     4.000      |     1.000      |     6.934      |     0.413      |  Neg. p = 0.006   |
|      555       |       1        |     4.000      |     0.000      |     7.026      |     0.000      |  Neg. p = 0.001   |
|      556       |       1        |     3.000      |     0.000      |     5.436      |     0.000      |  Neg. p = 0.006   |
|      557       |       1        |     3.000      |     0.000      |     5.371      |     0.000      |  Neg. p = 0.006   |
|      558       |       1        |     7.000      |     1.000      |     8.620      |     0.457      |  Neg. p = 0.001   |
|      559       |       1        |     5.000      |     0.000      |     5.000      |     0.000      |  Neg. p = 0.004   |
|      561       |       1        |     3.000      |     0.000      |     3.984      |     0.000      |  Neg. p = 0.016   |
|      566       |       1        |     8.000      |     3.000      |     6.120      |     1.842      |  Neg. p = 0.057   |
|      568       |       1        |     8.000      |     0.000      |     8.000      |     0.000      |  Neg. p = 0.000   |
|      569       |       1        |     5.000      |     0.000      |     4.003      |     0.000      |  Neg. p = 0.013   |
|      572       |       1        |     8.000      |     0.000      |     5.492      |     0.000      |  Neg. p = 0.003   |
|      574       |       1        |     4.000      |     0.000      |     4.000      |     0.000      |  Neg. p = 0.012   |
|      576       |       1        |     4.000      |     0.000      |     6.812      |     0.000      |  Neg. p = 0.002   |
|      578       |       1        |     3.000      |     0.000      |     5.094      |     0.000      |  Neg. p = 0.014   |
|      580       |       1        |     6.000      |     0.000      |     10.036     |     0.000      |  Neg. p = 0.000   |
|      581       |       1        |     2.000      |     0.000      |     3.595      |     0.000      |  Neg. p = 0.034   |
|      583       |       1        |     5.000      |     0.000      |     5.000      |     0.000      |  Neg. p = 0.004   |
|      584       |       1        |     5.000      |     0.000      |     4.939      |     0.000      |  Neg. p = 0.004   |
|      587       |       1        |     3.000      |     0.000      |     5.037      |     0.000      |  Neg. p = 0.009   |
|      588       |       1        |     5.500      |     7.500      |     8.563      |     3.184      |  Neg. p = 0.083   |
|      590       |       1        |     4.000      |     0.000      |     7.131      |     0.000      |  Neg. p = 0.001   |
|      592       |       1        |     3.000      |     0.000      |     3.000      |     0.000      |  Neg. p = 0.037   |
|      593       |       1        |     3.000      |     0.000      |     3.000      |     0.000      |  Neg. p = 0.037   |
|      594       |       1        |     7.000      |     0.000      |     7.000      |     0.000      |  Neg. p = 0.000   |
|      596       |       1        |     6.000      |     2.000      |     4.883      |     1.243      |  Neg. p = 0.073   |
|      597       |       1        |     6.000      |     1.000      |     10.144     |     0.415      |  Neg. p = 0.000   |
|      598       |       1        |     5.000      |     0.000      |     4.881      |     0.000      |  Neg. p = 0.005   |
|      604       |       1        |     5.000      |     0.000      |     3.717      |     0.000      |  Neg. p = 0.020   |
|      607       |       1        |     4.000      |     0.000      |     2.982      |     0.000      |  Neg. p = 0.049   |
|      608       |       1        |     0.000      |     12.000     |     0.000      |     5.766      |  Pos. p = 0.037   |
|      610       |       1        |     4.000      |     1.000      |     6.883      |     0.415      |  Neg. p = 0.006   |
|      612       |       1        |     5.000      |     0.000      |     8.679      |     0.000      |  Neg. p = 0.000   |
|      613       |       1        |     8.000      |     0.000      |     8.000      |     0.000      |  Neg. p = 0.000   |
|      616       |       1        |     2.000      |     0.000      |     3.322      |     0.000      |  Neg. p = 0.045   |
|      617       |       1        |     3.000      |     0.000      |     3.745      |     0.000      |  Neg. p = 0.019   |
|      618       |       1        |     4.000      |     0.000      |     4.000      |     0.000      |  Neg. p = 0.012   |
|      622       |       1        |     7.000      |     2.000      |     6.181      |     1.083      |  Neg. p = 0.018   |
|      624       |       1        |     5.000      |     1.000      |     5.033      |     0.511      |  Neg. p = 0.019   |
|      625       |       1        |     7.000      |     2.000      |     6.548      |     1.129      |  Neg. p = 0.017   |
|      628       |       1        |     5.000      |     0.000      |     4.345      |     0.000      |  Neg. p = 0.009   |
|      631       |       1        |     6.500      |     1.500      |     4.661      |     0.934      |  Neg. p = 0.063   |
|      632       |       1        |     3.000      |     1.000      |     5.136      |     0.414      |  Neg. p = 0.025   |
|      633       |       1        |     7.000      |     2.000      |     6.422      |     1.047      |  Neg. p = 0.014   |
|      636       |       1        |     4.000      |     0.000      |     6.629      |     0.000      |  Neg. p = 0.002   |
|      638       |       1        |     10.000     |     1.000      |     7.784      |     0.593      |  Neg. p = 0.002   |
|      639       |       1        |     4.000      |     2.000      |     6.935      |     0.825      |  Neg. p = 0.015   |
|      641       |       1        |     9.000      |     2.000      |     6.840      |     1.194      |  Neg. p = 0.012   |
|      644       |       1        |     10.000     |     3.000      |     10.063     |     1.536      |  Neg. p = 0.002   |
|      646       |       1        |     6.000      |     0.000      |     10.262     |     0.000      |  Neg. p = 0.000   |
|      647       |       1        |     4.000      |     5.000      |     6.644      |     2.094      |  Neg. p = 0.087   |
|      648       |       1        |     3.000      |     1.000      |     5.243      |     0.412      |  Neg. p = 0.024   |
|      649       |       1        |     5.000      |     0.000      |     3.574      |     0.000      |  Neg. p = 0.026   |
|      650       |       1        |     1.500      |     14.500     |     1.649      |     7.229      |  Pos. p = 0.052   |
|      651       |       1        |     4.000      |     1.000      |     4.000      |     0.582      |  Neg. p = 0.065   |
|      652       |       1        |     6.000      |     0.000      |     4.397      |     0.000      |  Neg. p = 0.011   |
|      658       |       1        |     3.000      |     2.000      |     5.023      |     1.070      |  Neg. p = 0.095   |
|      659       |       1        |     3.000      |     0.000      |     5.026      |     0.000      |  Neg. p = 0.010   |
|      660       |       1        |     6.000      |     0.000      |     10.685     |     0.000      |  Neg. p = 0.000   |
|      663       |       1        |     5.000      |     0.000      |     5.000      |     0.000      |  Neg. p = 0.004   |
|      664       |       1        |     10.000     |     5.000      |     10.104     |     2.581      |  Neg. p = 0.010   |
|      665       |       1        |     5.000      |     0.000      |     5.000      |     0.000      |  Neg. p = 0.004   |
|      667       |       1        |     9.500      |     4.500      |     8.943      |     2.337      |  Neg. p = 0.017   |
|      670       |       1        |     4.000      |     0.000      |     7.119      |     0.000      |  Neg. p = 0.001   |
|      673       |       1        |     8.000      |     4.000      |     8.000      |     2.000      |  Neg. p = 0.019   |
|      680       |       1        |     8.000      |     0.000      |     7.624      |     0.000      |  Neg. p = 0.000   |
|      682       |       1        |     0.500      |     1.500      |     24.480     |     0.503      |  Neg. p = 0.014   |
|      685       |       1        |     3.000      |     0.000      |     5.177      |     0.000      |  Neg. p = 0.007   |
|      686       |       1        |     6.000      |     0.000      |     6.000      |     0.000      |  Neg. p = 0.001   |
|      687       |       1        |     4.000      |     1.000      |     6.582      |     0.420      |  Neg. p = 0.007   |
|      688       |       1        |     3.000      |     0.000      |     5.383      |     0.000      |  Neg. p = 0.006   |
|      690       |       1        |     4.000      |     0.000      |     4.000      |     0.000      |  Neg. p = 0.012   |
|      691       |       1        |     5.000      |     0.000      |     8.632      |     0.000      |  Neg. p = 0.000   |
|      694       |       1        |     3.000      |     2.000      |     4.232      |     0.873      |  Neg. p = 0.090   |
|      697       |       1        |     5.000      |     1.000      |     8.928      |     0.412      |  Neg. p = 0.001   |
|      701       |       1        |     7.000      |     1.000      |     5.548      |     0.611      |  Neg. p = 0.015   |
|      702       |       1        |     3.000      |     0.000      |     5.178      |     0.000      |  Neg. p = 0.007   |
|      705       |       1        |     4.000      |     2.000      |     6.945      |     0.829      |  Neg. p = 0.015   |
|      708       |       1        |     7.000      |     8.000      |     11.388     |     3.357      |  Neg. p = 0.021   |
|      710       |       1        |     4.000      |     1.000      |     4.000      |     0.500      |  Neg. p = 0.045   |
|      711       |       1        |     7.000      |     7.000      |     7.992      |     3.315      |  Neg. p = 0.084   |
|      716       |       1        |     7.000      |     1.000      |     11.707     |     0.496      |  Neg. p = 0.000   |
|      718       |       1        |     2.000      |     0.000      |     3.646      |     0.000      |  Neg. p = 0.040   |
|      719       |       1        |     3.000      |     0.000      |     5.453      |     0.000      |  Neg. p = 0.006   |
|      720       |       1        |     6.000      |     0.000      |     6.000      |     0.000      |  Neg. p = 0.001   |
|      721       |       1        |     6.000      |     0.000      |     6.000      |     0.000      |  Neg. p = 0.001   |
|      725       |       1        |     5.000      |     3.000      |     8.699      |     1.253      |  Neg. p = 0.009   |
|      726       |       1        |     3.000      |     1.000      |     5.431      |     0.409      |  Neg. p = 0.022   |
|      728       |       1        |     5.000      |     1.000      |     5.000      |     0.530      |  Neg. p = 0.021   |
|      732       |       1        |     4.000      |     0.000      |     6.639      |     0.000      |  Neg. p = 0.002   |
|      735       |       1        |     9.000      |     2.000      |     8.611      |     1.050      |  Neg. p = 0.002   |
|      736       |       1        |     4.000      |     0.000      |     4.000      |     0.000      |  Neg. p = 0.013   |
|      737       |       1        |     2.000      |     0.000      |     3.596      |     0.000      |  Neg. p = 0.041   |
|      739       |       1        |     4.000      |     0.000      |     7.053      |     0.000      |  Neg. p = 0.001   |
|      741       |       1        |     4.000      |     2.000      |     4.022      |     0.997      |  Neg. p = 0.098   |
|      742       |       1        |     4.000      |     0.000      |     4.000      |     0.000      |  Neg. p = 0.012   |
|      743       |       1        |     4.000      |     0.000      |     6.879      |     0.000      |  Neg. p = 0.001   |
|      745       |       1        |     6.000      |     2.000      |     6.000      |     1.000      |  Neg. p = 0.020   |
|      747       |       1        |     3.000      |     0.000      |     5.376      |     0.000      |  Neg. p = 0.010   |
|      748       |       1        |     4.000      |     5.000      |     7.147      |     2.049      |  Neg. p = 0.069   |
|      751       |       1        |     2.000      |     1.000      |     3.638      |     0.408      |  Neg. p = 0.088   |
|      752       |       1        |     7.000      |     1.000      |     7.000      |     0.500      |  Neg. p = 0.003   |
|      754       |       1        |     7.000      |     1.000      |     7.015      |     0.499      |  Neg. p = 0.003   |
|      757       |       1        |     9.000      |     1.000      |     6.551      |     0.655      |  Neg. p = 0.007   |
|      759       |       1        |     8.833      |     6.167      |     9.296      |     3.032      |  Neg. p = 0.031   |
|      761       |       1        |     6.000      |     2.000      |     6.000      |     1.008      |  Neg. p = 0.020   |
|      762       |       1        |     4.000      |     1.000      |     4.704      |     0.465      |  Neg. p = 0.025   |
|      765       |       1        |     4.000      |     1.000      |     4.179      |     0.493      |  Neg. p = 0.039   |
|      767       |       1        |     6.000      |     4.000      |     9.991      |     1.924      |  Neg. p = 0.011   |
|      768       |       1        |     4.000      |     0.000      |     4.000      |     0.000      |  Neg. p = 0.013   |
|      770       |       1        |     3.000      |     0.000      |     3.523      |     0.000      |  Neg. p = 0.024   |
|      771       |       1        |     4.000      |     2.000      |     4.919      |     0.915      |  Neg. p = 0.050   |
|      774       |       1        |     4.000      |     1.000      |     7.038      |     0.493      |  Neg. p = 0.009   |
|      776       |       1        |     4.000      |     3.000      |     7.098      |     1.231      |  Neg. p = 0.027   |
|      777       |       1        |     3.000      |     2.000      |     4.706      |     0.847      |  Neg. p = 0.068   |
|      781       |       1        |     5.000      |     0.000      |     4.956      |     0.000      |  Neg. p = 0.004   |
|      782       |       1        |     5.000      |     1.000      |     5.720      |     0.470      |  Neg. p = 0.010   |
|      783       |       1        |     11.000     |     1.000      |     8.356      |     0.660      |  Neg. p = 0.002   |
|      784       |       1        |     4.500      |     1.500      |     4.721      |     0.774      |  Neg. p = 0.057   |
|      785       |       1        |     5.000      |     3.000      |     6.846      |     1.386      |  Neg. p = 0.028   |
|      786       |       1        |     6.000      |     1.000      |     10.395     |     0.433      |  Neg. p = 0.000   |
|      787       |       1        |     5.000      |     1.000      |     8.761      |     0.433      |  Neg. p = 0.002   |
|      792       |       1        |     4.000      |     4.000      |     5.967      |     1.825      |  Neg. p = 0.093   |
|      795       |       1        |     6.000      |     1.000      |     6.917      |     0.484      |  Neg. p = 0.003   |
|      796       |       1        |     5.500      |     3.500      |     6.476      |     1.662      |  Neg. p = 0.052   |
|      798       |       1        |     4.000      |     3.000      |     6.565      |     1.328      |  Neg. p = 0.041   |
|      800       |       1        |     6.000      |     2.000      |     10.259     |     0.988      |  Neg. p = 0.002   |
|      801       |       1        |     4.000      |     2.000      |     6.969      |     0.832      |  Neg. p = 0.015   |
|      802       |       1        |     5.000      |     0.000      |     5.000      |     0.000      |  Neg. p = 0.004   |
|      803       |       1        |     6.000      |     1.000      |     10.649     |     0.500      |  Neg. p = 0.001   |
|      805       |       1        |     3.000      |     1.000      |     4.847      |     0.420      |  Neg. p = 0.030   |
|      810       |       1        |     4.000      |     0.000      |     6.933      |     0.000      |  Neg. p = 0.001   |
|      815       |       1        |     4.000      |     1.000      |     6.856      |     0.446      |  Neg. p = 0.008   |
|      816       |       1        |     7.000      |     0.000      |     6.638      |     0.000      |  Neg. p = 0.002   |
|      817       |       1        |     3.000      |     3.000      |     4.977      |     1.251      |  Neg. p = 0.100   |
|      819       |       1        |     6.500      |     4.500      |     6.470      |     2.258      |  Neg. p = 0.082   |
|      820       |       1        |     7.000      |     1.000      |     7.000      |     0.500      |  Neg. p = 0.003   |
|      821       |       1        |     8.000      |     1.000      |     5.859      |     0.682      |  Neg. p = 0.015   |
|      822       |       1        |     4.000      |     0.000      |     6.719      |     0.000      |  Neg. p = 0.002   |
|      823       |       1        |     6.500      |     3.500      |     10.588     |     1.470      |  Neg. p = 0.004   |
|      830       |       1        |     8.000      |     4.000      |     13.381     |     1.779      |  Neg. p = 0.001   |
|      834       |       1        |     5.000      |     0.000      |     4.228      |     0.000      |  Neg. p = 0.019   |
|      839       |       1        |     5.000      |     0.000      |     5.000      |     0.000      |  Neg. p = 0.004   |
|      841       |       1        |     8.000      |     4.000      |     7.996      |     2.234      |  Neg. p = 0.030   |
|      843       |       1        |     6.500      |     2.500      |     5.360      |     1.439      |  Neg. p = 0.071   |
|      845       |       1        |     5.000      |     3.000      |     5.000      |     1.509      |  Neg. p = 0.089   |
|      846       |       1        |     5.000      |     0.000      |     6.148      |     0.000      |  Neg. p = 0.001   |
|      847       |       1        |     5.500      |     2.500      |     5.566      |     1.243      |  Neg. p = 0.051   |
|      849       |       1        |     4.000      |     0.000      |     6.825      |     0.000      |  Neg. p = 0.001   |
|      853       |       1        |     5.000      |     0.000      |     5.000      |     0.000      |  Neg. p = 0.004   |
|      854       |       1        |     9.000      |     0.000      |     8.495      |     0.000      |  Neg. p = 0.000   |
|      855       |       1        |     6.000      |     0.000      |     10.603     |     0.000      |  Neg. p = 0.000   |
|      856       |       1        |     4.500      |     3.500      |     5.973      |     1.566      |  Neg. p = 0.072   |
|      858       |       1        |     2.000      |     0.000      |     3.270      |     0.000      |  Neg. p = 0.042   |
|      859       |       1        |     6.000      |     0.000      |     6.000      |     0.000      |  Neg. p = 0.001   |
|      861       |       1        |     6.000      |     0.000      |     6.000      |     0.000      |  Neg. p = 0.001   |
|      862       |       1        |     2.000      |     0.000      |     3.524      |     0.000      |  Neg. p = 0.040   |
|      864       |       1        |     5.000      |     0.000      |     4.956      |     0.000      |  Neg. p = 0.004   |
|      865       |       1        |     6.000      |     0.000      |     5.232      |     0.000      |  Neg. p = 0.003   |
|      867       |       1        |     2.000      |     0.000      |     3.273      |     0.000      |  Neg. p = 0.041   |
|      871       |       1        |     4.000      |     2.000      |     4.704      |     1.016      |  Neg. p = 0.072   |
|      873       |       1        |     3.000      |     0.000      |     5.054      |     0.000      |  Neg. p = 0.007   |
|      876       |       1        |     4.000      |     2.000      |     6.661      |     0.808      |  Neg. p = 0.016   |
|      877       |       1        |     5.000      |     5.000      |     8.149      |     2.061      |  Neg. p = 0.034   |
|      878       |       1        |     6.000      |     0.000      |     5.825      |     0.000      |  Neg. p = 0.001   |
|      883       |       1        |     4.000      |     2.000      |     7.585      |     0.780      |  Neg. p = 0.009   |
|      884       |       1        |     3.000      |     0.000      |     5.026      |     0.000      |  Neg. p = 0.009   |
|      886       |       1        |     3.000      |     3.000      |     5.018      |     1.204      |  Neg. p = 0.091   |
|      887       |       1        |     6.000      |     0.000      |     5.614      |     0.000      |  Neg. p = 0.002   |
|      889       |       1        |     7.000      |     1.000      |     6.795      |     0.524      |  Neg. p = 0.004   |
|      891       |       1        |     6.000      |     3.000      |     6.042      |     1.430      |  Neg. p = 0.036   |
|      893       |       1        |     4.000      |     2.000      |     4.151      |     0.940      |  Neg. p = 0.080   |
|      894       |       1        |     4.000      |     0.000      |     6.986      |     0.000      |  Neg. p = 0.001   |
|      895       |       1        |     5.000      |     0.000      |     3.277      |     0.000      |  Neg. p = 0.031   |
|      897       |       1        |     4.000      |     0.000      |     6.619      |     0.000      |  Neg. p = 0.001   |
|      898       |       1        |     9.000      |     1.000      |     8.807      |     0.483      |  Neg. p = 0.000   |
|      903       |       1        |     10.000     |     1.000      |     7.782      |     0.634      |  Neg. p = 0.002   |
|      907       |       1        |     4.000      |     0.000      |     3.179      |     0.000      |  Neg. p = 0.027   |
|      909       |       1        |     4.000      |     1.000      |     3.255      |     0.545      |  Neg. p = 0.088   |
|      910       |       1        |     4.000      |     0.000      |     3.878      |     0.000      |  Neg. p = 0.012   |
|      911       |       1        |     4.000      |     2.000      |     4.595      |     0.913      |  Neg. p = 0.059   |
|      914       |       1        |     8.000      |     0.000      |     5.647      |     0.000      |  Neg. p = 0.003   |
|      915       |       1        |     5.000      |     4.000      |     5.768      |     1.868      |  Neg. p = 0.085   |
|      918       |       1        |     4.000      |     0.000      |     6.944      |     0.000      |  Neg. p = 0.002   |
|      923       |       1        |     0.000      |     1.000      |     0.000      |     0.473      |  Neg. p = 1.000   |
|      924       |       1        |     5.519      |     3.448      |     5.370      |     1.673      |  Neg. p = 0.090   |
|      926       |       1        |     6.000      |     5.000      |     9.991      |     2.172      |  Neg. p = 0.014   |
|      928       |       1        |     3.000      |     0.000      |     4.885      |     0.000      |  Neg. p = 0.009   |
|      929       |       1        |     5.000      |     0.000      |     5.102      |     0.000      |  Neg. p = 0.004   |
|      931       |       1        |     10.000     |     3.000      |     9.708      |     1.456      |  Neg. p = 0.002   |
|      932       |       1        |     0.000      |     0.000      |     0.000      |     0.000      |  Pos. p = 1.000   |
|      941       |       1        |     0.000      |     8.000      |     0.000      |     3.841      |  Pos. p = 0.043   |
|      947       |       1        |     1.000      |     11.000     |     1.123      |     5.000      |  Pos. p = 0.099   |

### Ancestor sampling analysis

>Generating 100 ancestral sequence samples to obtain confidence intervals

Resampling results for partition 1

|     Codon      |   Partition    |    S [median, IQR]    |    N [median, IQR]    |    dS [median, IQR]    |    dN [median, IQR]    |  p-value [median, IQR]  |
|:--------------:|:--------------:|:---------------------:|:---------------------:|:----------------------:|:----------------------:|:-----------------------:|
|       7        |       1        |   0.67 [0.67-3.67]    |   3.33 [2.33-6.41]    |   3.67 [0.67-28.08]    |    0.82 [0.47-1.58]    |    0.16 [0.01-0.75]     |
|       31       |       1        |  11.00 [8.00-13.32]   |   5.50 [5.00-8.00]    |   9.96 [7.50-12.31]    |    2.81 [2.51-3.90]    |    0.01 [0.00-0.11]     |
|       39       |       1        |   5.00 [5.00-8.00]    |   5.00 [5.00-6.58]    |   9.06 [8.63-14.76]    |    2.29 [2.28-3.04]    |    0.03 [0.00-0.06]     |
|       44       |       1        |   5.67 [4.42-8.57]    |   5.33 [5.33-8.00]    |    5.68 [4.54-8.70]    |    2.38 [2.25-3.45]    |    0.13 [0.02-0.37]     |
|       46       |       1        |   0.75 [0.50-3.54]    |  19.25 [11.25-25.45]  |    1.10 [0.53-3.81]    |   7.78 [4.75-10.71]    |    0.02 [0.00-0.17]     |
|       48       |       1        |   7.00 [5.00-9.00]    |   4.00 [4.00-6.00]    |   9.86 [7.34-13.05]    |    1.69 [1.69-2.56]    |    0.01 [0.00-0.06]     |
|       56       |       1        |   4.00 [3.00-6.16]    |   5.00 [4.00-6.16]    |    6.31 [4.56-9.66]    |    2.20 [1.75-2.75]    |    0.11 [0.02-0.27]     |
|       57       |       1        |   8.00 [7.00-10.32]   |   5.00 [5.00-6.16]    |   8.24 [7.21-10.62]    |    2.43 [2.42-3.05]    |    0.03 [0.01-0.09]     |
|       59       |       1        |   5.00 [4.00-7.16]    |   0.00 [0.00-0.47]    |   8.68 [6.99-12.21]    |    0.00 [0.00-0.21]    |    0.00 [0.00-0.00]     |
|       66       |       1        |   7.00 [5.00-9.00]    |   0.00 [0.00-0.00]    |    6.80 [4.85-8.74]    |    0.00 [0.00-0.00]    |    0.00 [0.00-0.00]     |
|       68       |       1        |   3.00 [3.00-5.00]    |   0.00 [0.00-0.00]    |    5.24 [5.14-8.59]    |    0.00 [0.00-0.00]    |    0.01 [0.00-0.01]     |
|       73       |       1        |   5.00 [4.00-8.00]    |   0.00 [0.00-0.00]    |    3.99 [2.95-6.41]    |    0.00 [0.00-0.00]    |    0.01 [0.00-0.04]     |
|       77       |       1        |   3.00 [3.00-5.00]    |   0.00 [0.00-0.00]    |    2.91 [2.91-4.85]    |    0.00 [0.00-0.00]    |    0.04 [0.00-0.04]     |
|       80       |       1        |   7.00 [6.00-9.00]    |   0.00 [0.00-1.00]    |    5.77 [4.83-7.27]    |    0.00 [0.00-0.55]    |    0.00 [0.00-0.01]     |
|       81       |       1        |   3.00 [3.00-6.00]    |   0.00 [0.00-0.47]    |    2.91 [2.91-5.82]    |    0.00 [0.00-0.23]    |    0.04 [0.00-0.08]     |
|       88       |       1        |   7.00 [6.00-10.00]   |   0.00 [0.00-0.32]    |   11.25 [9.80-16.22]   |    0.00 [0.00-0.13]    |    0.00 [0.00-0.00]     |
|       89       |       1        |   3.00 [3.00-6.16]    |   2.00 [2.00-4.16]    |    4.52 [4.12-9.27]    |    0.82 [0.82-1.64]    |    0.07 [0.00-0.14]     |
|       90       |       1        |   5.00 [4.00-7.00]    |   0.00 [0.00-0.00]    |    4.85 [3.88-6.80]    |    0.00 [0.00-0.00]    |    0.00 [0.00-0.01]     |
|       91       |       1        |   2.00 [2.00-4.16]    |   0.00 [0.00-0.00]    |    3.49 [3.49-7.14]    |    0.00 [0.00-0.00]    |    0.03 [0.00-0.03]     |
|       93       |       1        |   8.50 [8.00-11.08]   |   2.50 [2.00-4.08]    |   9.55 [9.30-12.28]    |    1.23 [1.00-1.92]    |    0.00 [0.00-0.01]     |
|       94       |       1        |  13.00 [12.00-16.16]  |   0.00 [0.00-1.00]    |   8.58 [7.92-10.97]    |    0.00 [0.00-0.65]    |    0.00 [0.00-0.00]     |
|      101       |       1        |   9.00 [8.00-12.00]   |   4.00 [4.00-4.61]    |   8.90 [7.91-11.87]    |    2.11 [2.08-2.54]    |    0.01 [0.00-0.02]     |
|      102       |       1        |   7.00 [6.00-10.32]   |   0.00 [0.00-0.00]    |    4.48 [3.84-6.82]    |    0.00 [0.00-0.00]    |    0.01 [0.00-0.02]     |
|      106       |       1        |  10.50 [9.00-13.29]   |   8.00 [7.50-8.79]    |   10.30 [9.23-13.84]   |    3.85 [3.58-4.31]    |    0.03 [0.00-0.08]     |
|      107       |       1        |   6.00 [4.50-7.00]    |   3.00 [3.00-4.53]    |    6.68 [5.00-7.84]    |    1.38 [1.38-2.05]    |    0.02 [0.01-0.12]     |
|      108       |       1        |   3.00 [3.00-5.16]    |   0.00 [0.00-0.16]    |    2.45 [2.38-4.35]    |    0.00 [0.00-0.08]    |    0.06 [0.01-0.07]     |
|      111       |       1        |   8.00 [7.00-11.16]   |   3.00 [3.00-5.16]    |   7.83 [6.62-10.05]    |    1.51 [1.45-2.48]    |    0.01 [0.00-0.05]     |
|      112       |       1        |   7.00 [6.00-9.16]    |   3.00 [3.00-4.16]    |   11.23 [9.54-14.98]   |    1.22 [1.21-1.69]    |    0.00 [0.00-0.01]     |
