# Supplementary material for: Variation in selection constraints on teleost TLRs with emphasis on their repertoire in the Walking catfish, Clarias batrachus
Source: Sci Rep. 2020 Dec 7;10:21394. doi: 10.1038/s41598-020-78347-6 (PMC7721727; doi:10.1038/s41598-020-78347-6)
Supplement: Supplementary file 27 — Supplementary Information 27. [file 41598_2020_78347_MOESM27_ESM.zip › T3/slac/result.json]

{
  "MLE": {
    "content": {
      "0": {
        "by-branch": {
          "AVERAGED": [
            [
              747.882434552522,
              1908.907143720098,
              107.444081959707,
              125.3443795787546,
              0.2814985577588636,
              0.1436644009749923,
              0.06566290036218429,
              -0.02854747411115697,
              0.99999999805041,
              4.349894000554855e-9,
              0.09213664954592131
            ],
            [
              749.2322202683497,
              1913.534113006942,
              68.4092261904762,
              138.0907738095238,
              0.2813736267075185,
              0.0913057718820132,
              0.07216530547894279,
              -0.007005146885948507,
              0.9505054387794185,
              0.06677298235774798,
              0.08062216255531675
            ],
            [
              763.4919478765668,
              1939.899436146288,
              19.5,
              37.5,
              0.2824200566698677,
              0.02554054440814162,
              0.01933089896376057,
              -0.002272644643631685,
              0.8710447897304953,
              0.1974525443490057,
              0.02472280606672759
            ],
            [
              751.4881480831496,
              1907.463343502903,
              107.4665178571429,
              138.4501488095238,
              0.2826257456975608,
              0.1430049404388638,
              0.07258338634978498,
              -0.02577331815966773,
              0.9999999094863081,
              1.823052554472682e-7,
              0.09451382415835484
            ],
            [
              788.2560195625625,
              2001.748917817662,
              5,
              9,
              0.2825285392873619,
              0.006343116799507243,
              0.004496068372956555,
              -0.0006759942658122506,
              0.8225037135113229,
              0.3590551137166915,
              0.006947533407376136
            ],
            [
              751.292746596381,
              1926.722371538389,
              91.19945054945055,
              122.4338827838828,
              0.2805408907174707,
              0.1213900319983335,
              0.06354516073123997,
              -0.0211704255942149,
              0.9999982842538888,
              0.00000337025327490359,
              0.0818844719365744
            ],
            [
              751.5766295799624,
              1920.550538862154,
              58.65521978021979,
              97.97298534798536,
              0.2812652924816228,
              0.07804290004733215,
              0.05101296912812837,
              -0.009892582156497987,
              0.9954567810300916,
              0.007326811632795693,
              0.05809587164105792
            ],
            [
              752.017674643498,
              1919.937466203327,
              73.62276785714286,
              92.04389880952381,
              0.2814484656374733,
              0.097900315829737,
              0.04794109205626391,
              -0.01828438730129423,
              0.9999971613254218,
              0.000005971862636622305,
              0.06063010774977941
            ],
            [
              761.763763581349,
              1956.621138793484,
              25,
              49,
              0.2802266018016277,
              0.03281857341502467,
              0.02504317214430945,
              -0.00284568969488713,
              0.8896835112049939,
              0.1646574999266115,
              0.03077837961706581
            ],
            [
              762.1763411564405,
              1959.455843799429,
              0,
              4,
              0.2800438447816192,
              0,
              0.002041383077173053,
              0.0007471180693795857,
              0.2686731060708819,
              1,
              0.003024871304728286
            ],
            [
              765.7225463542567,
              1932.324387006779,
              179.0617521367521,
              169.1382478632479,
              0.2838062366099665,
              0.2338467803897084,
              0.08753098030566567,
              -0.05354956612548252,
              0.9999999999999947,
              5.329070518200751e-15,
              0.139253256567089
            ],
            [
              780.6511812748472,
              1993.777791829884,
              36,
              28,
              0.2813736407896785,
              0.04611534685851622,
              0.01404369138563915,
              -0.01173778385186048,
              0.9999993473552982,
              0.000002256007105128077,
              0.02499352782904206
            ],
            [
              775.8941318157063,
              1947.175956738788,
              132.5238095238095,
              161.2261904761905,
              0.2849335884070393,
              0.1708014071632226,
              0.08280001091746163,
              -0.0322072980818912,
              0.9999999994614036,
              1.130190274700738e-9,
              0.1095545542588187
            ],
            [
              796.9600355014759,
              1907.821632736779,
              240.9355502136752,
              221.6362446581197,
              0.2946485643776829,
              0.3023182336389929,
              0.1161724140532894,
              -0.06812680427651154,
              1.000000000000038,
              -3.841371665203042e-14,
              0.1911172398401792
            ],
            [
              773.3874480728691,
              1875.137171581648,
              21.28708791208791,
              34.16804029304029,
              0.29200689407741,
              0.02752448073101159,
              0.01822162176232691,
              -0.003404718159033245,
              0.9464362911329842,
              0.0914153241279202,
              0.01705230951223345
            ],
            [
              771.2752530533743,
              1876.313559344298,
              28.50137362637363,
              24.03708791208791,
              0.2913123251774518,
              0.03695356944688754,
              0.01281080541809226,
              -0.008835918869112556,
              0.9999543350336485,
              0.0001383747117799095,
              0.01502093385628727
            ],
            [
              799.9521012439354,
              1921.946174031095,
              202.1666666666667,
              191.8333333333333,
              0.2938949293257866,
              0.2527234647578211,
              0.0998120217544811,
              -0.05596348052463906,
              1,
              -4.440892098500626e-16,
              0.169234270110252
            ],
            [
              754.6373114521489,
              1882.585999493633,
              37.79624542124542,
              59.49862637362637,
              0.2861484305557405,
              0.05008531230521068,
              0.03160473220858435,
              -0.006763637593158998,
              0.9886499002617797,
              0.01936299052925428,
              0.03217177789407168
            ],
            [
              756.8571223811011,
              1878.874352278329,
              61.98374542124542,
              74.81112637362637,
              0.287152591095759,
              0.08189623059401517,
              0.03981699270252435,
              -0.01540042108019779,
              0.9999870440194847,
              0.00002772060504174778,
              0.04978203365567605
            ],
            [
              768.8843438597836,
              1912.485780483766,
              7,
              18,
              0.2867505447604035,
              0.009104100058612384,
              0.00941183468326069,
              0.0001126266310421673,
              0.5703481593938284,
              0.6045357926139794,
              0.01444752012294615
            ],
            [
              746.6186233708893,
              1887.466973437793,
              129.6504120879121,
              114.1444597069597,
              0.28344508784204,
              0.1736501180516457,
              0.06047494409878831,
              -0.04142055374655659,
              0.9999999999999801,
              2.009503674571533e-14,
              0.09445366738386736
            ],
            [
              768.3340250272795,
              1913.042777505696,
              1,
              4,
              0.2865445931737266,
              0.0013015172664838,
              0.002090909856817401,
              0.0002889068076773298,
              0.5560747154772451,
              0.8151437376295747,
              0.009540506905686499
            ],
            [
              750.758546887952,
              1879.705836399287,
              97.58854166666667,
              79.16145833333333,
              0.2854091283873397,
              0.1299865876601621,
              0.04211374822614417,
              -0.03216024806072219,
              0.9999999999999627,
              1.247890679678676e-13,
              0.09767935451609196
            ],
            [
              784.5331196727258,
              1926.931263281538,
              208.8333333333333,
              209.1666666666667,
              0.2893392679633657,
              0.2661880398630587,
              0.10854910637054,
              -0.05769367688355898,
              0.9999999999999784,
              2.164934898019055e-14,
              0.1972168937827086
            ],
            [
              739.5495688286547,
              1862.539533750014,
              98.87163461538461,
              104.2184752747253,
              0.2842137758064325,
              0.1336916939482282,
              0.05595504062396631,
              -0.02845054365400189,
              0.9999999996336384,
              8.935077122629309e-10,
              0.07832125948953945
            ],
            [
              739.9880075946161,
              1860.353456974661,
              32.91490384615385,
              47.13674450549451,
              0.2845733984083465,
              0.04448032063809533,
              0.02533752085055337,
              -0.007006000872503501,
              0.9945646613522473,
              0.01029621535032255,
              0.02390915778908578
            ],
            [
              740.7815985181066,
              1859.469150922365,
              13.91490384615384,
              19.1367445054945,
              0.2848885241846425,
              0.01878408409980736,
              0.01029150953969953,
              -0.003108165233835759,
              0.9686225265654604,
              0.06631517158400957,
              0.005505759078268771
            ],
            [
              758.5629905520958,
              1896.327388668202,
              35,
              15,
              0.285722904602515,
              0.04613987293860246,
              0.00791002655429375,
              -0.01399159684564269,
              0.999999999742786,
              1.570684915463971e-9,
              0.02087126089453051
            ],
            [
              741.6691677698223,
              1861.870598646882,
              19.37163461538461,
              35.71847527472528,
              0.2848695369806446,
              0.02611896982806304,
              0.01918418782738378,
              -0.002538034628508177,
              0.8898908811074558,
              0.1731356909657652,
              0.01409725391369082
            ],
            [
              758.9595216873929,
              1896.244264420344,
              47,
              37,
              0.2858385204398762,
              0.06192688629230846,
              0.01951225414058689,
              -0.01552317075662384,
              0.9999999569159423,
              1.424237107139348e-7,
              0.03397091624948524
            ],
            [
              757.082155578438,
              1897.510239095736,
              29,
              36,
              0.285197138776314,
              0.03830495777283636,
              0.01897222963980205,
              -0.007075512029126397,
              0.9981158412965863,
              0.004118616755967253,
              0.0364804474525328
            ],
            [
              733.759331317142,
              1864.579758753235,
              139.4653846153846,
              136.8747252747253,
              0.2823955249417688,
              0.1900696572608295,
              0.07340781461998043,
              -0.04269662642878241,
              0.9999999999999795,
              2.453592884421596e-14,
              0.1074598677013498
            ],
            [
              782.2099576645932,
              1928.6840502906,
              247.6666666666667,
              164.3333333333333,
              0.2885431726099126,
              0.316624282572563,
              0.08520490087973341,
              -0.0846963039915057,
              1.000000000000028,
              -2.819966482547898e-14,
              0.2000306437275336
            ],
            [
              798.9686277076664,
              1923.938139957124,
              146,
              187,
              0.293424893277883,
              0.1827355855246669,
              0.09719647223385645,
              -0.03130613645860762,
              0.9999999925453119,
              1.429220330972925e-8,
              0.1824697468561278
            ],
            [
              803.5694621141089,
              1929.876467862838,
              65.5,
              71.5,
              0.2939767175569797,
              0.08151131058126103,
              0.03704900349356542,
              -0.01627259155960241,
              0.9999979579090055,
              0.0000046343454873643,
              0.0833034702622616
            ],
            [
              780.626237785617,
              1909.168738038373,
              277.84375,
              339.1562499999999,
              0.2902177470037397,
              0.3559241754263249,
              0.1776460316171294,
              -0.0652473433843456,
              1.000000000000006,
              -5.995204332975845e-15,
              0.2741664943783357
            ],
            [
              797.3751353972399,
              1940.737058088353,
              85.5,
              98.5,
              0.2912134635294795,
              0.1072268198548795,
              0.05075391310197558,
              -0.02066830549213289,
              0.9999997560230326,
              5.286531160608732e-7,
              0.09780008410035478
            ],
            [
              794.6412122578977,
              1968.466647329752,
              61.5,
              36.5,
              0.287589646383361,
              0.07739341862883449,
              0.01854235125066136,
              -0.02153867950223107,
              0.9999999999991191,
              3.758438005263542e-12,
              0.05814086728165183
            ],
            [
              786.9203500767886,
              1972.922712577371,
              42,
              26,
              0.2851322818769275,
              0.05337261896442453,
              0.01317841790469041,
              -0.01471052358168332,
              0.9999999971506076,
              1.203222899093248e-8,
              0.03686543742509205
            ],
            [
              769.5514909833353,
              1948.122328531305,
              171.2085050366301,
              219.3812385531135,
              0.2831655092150729,
              0.2224782968295719,
              0.1126116339513986,
              -0.04020968429521287,
              0.9999999999763974,
              4.733968772541175e-11,
              0.1606516546670304
            ],
            [
              786.0234273994712,
              1988.285456850756,
              20.5,
              17.5,
              0.283322247159187,
              0.02608064758047158,
              0.008801553086707298,
              -0.006323910422871713,
              0.9997120111423611,
              0.0009091461095666054,
              0.01869381527239593
            ],
            [
              786.302144843336,
              2002.453278884411,
              5,
              1,
              0.2819545013353236,
              0.006358878750097022,
              0.0004993874316793602,
              -0.002144493059786218,
              0.9994975715835793,
              0.008179549251954521,
              0.003914802695497737
            ],
            [
              778.7600930803403,
              1966.514191855171,
              181.7145146520146,
              162.2470238095238,
              0.2836729638833279,
              0.2333382466136052,
              0.08250488325053129,
              -0.05520293201896485,
              0.9999999999999709,
              2.90878432451791e-14,
              0.1366324169143996
            ],
            [
              787.7924708471528,
              2002.064683267793,
              9,
              12,
              0.282377350283037,
              0.011424328529469,
              0.005993812337977742,
              -0.001987494075996782,
              0.9536848096826962,
              0.1088996191240519,
              0.009982936256944555
            ],
            [
              775.9301123568112,
              1974.616190612723,
              79.31964285714287,
              98.31369047619047,
              0.282100363669248,
              0.1022252411576312,
              0.04978875942756438,
              -0.01919102956877522,
              0.9999989025751845,
              0.000002318613744778375,
              0.06538048756290041
            ]
          ],
          "NAMES": [
            [
              "ECTLR3_2874_BP"
            ],
            [
              "PFTLR3_2874_BP"
            ],
            [
              "Node2"
            ],
            [
              "MMTLR3_2874_BP"
            ],
            [
              "Node1"
            ],
            [
              "LCTLR3_2874_BP"
            ],
            [
              "SDTLR3_2874_BP"
            ],
            [
              "TOTLR3_2874_BP"
            ],
            [
              "Node11"
            ],
            [
              "Node9"
            ],
            [
              "SMTLR3_2874_BP"
            ],
            [
              "Node8"
            ],
            [
              "SATLR3_2874_BP"
            ],
            [
              "TRTLR3_2874_BP"
            ],
            [
              "SSTLR3_2874_BP"
            ],
            [
              "OMTLR3_2874_BP"
            ],
            [
              "Node22"
            ],
            [
              "PHTLR3_2874_BP"
            ],
            [
              "IPTLR3_2874_BP"
            ],
            [
              "Node28"
            ],
            [
              "TFTLR3_2874_BP"
            ],
            [
              "Node27"
            ],
            [
              "CBTLR3_2874_BP"
            ],
            [
              "Node26"
            ],
            [
              "CCATLR3_2874_BP"
            ],
            [
              "MATLR3_2874_BP"
            ],
            [
              "CITLR3_2874_BP"
            ],
            [
              "Node37"
            ],
            [
              "CCTLR3_2874_BP"
            ],
            [
              "Node36"
            ],
            [
              "Node34"
            ],
            [
              "DRTLR3_2874_BP"
            ],
            [
              "Node33"
            ],
            [
              "Node25"
            ],
            [
              "Node21"
            ],
            [
              "GMTLR3_2874_BP"
            ],
            [
              "Node20"
            ],
            [
              "Node18"
            ],
            [
              "Node16"
            ],
            [
              "ONTLR3_2874_BP"
            ],
            [
              "Node15"
            ],
            [
              "Node7"
            ],
            [
              "ATTLR3_2874_BP"
            ],
            [
              "Node6"
            ],
            [
              "LMTLR3_2874_BP"
            ]
          ],
          "RESOLVED": [
            [
              747.8633703871293,
              1908.918455457858,
              103.3177083333333,
              115.9322916666667,
              0.2814922035042422,
              0.1381505130808201,
              0.06073192458022522,
              -0.02833413631250248,
              0.9999999990933173,
              2.104448393325242e-9,
              0.09213664954592131
            ],
            [
              749.2308130453973,
              1913.532255797928,
              64.5,
              130.5,
              0.2813734431771487,
              0.08608829065348628,
              0.06819848455890416,
              -0.006547422451188607,
              0.94434271203543,
              0.07515079574889405,
              0.08062216255531675
            ],
            [
              763.4919478765668,
              1939.899436146288,
              19.5,
              37.5,
              0.2824200566698677,
              0.02554054440814162,
              0.01933089896376057,
              -0.002272644643631685,
              0.8710447897304953,
              0.1974525443490057,
              0.02472280606672759
            ],
            [
              751.4931902118059,
              1907.446151393084,
              102.5,
              125.5,
              0.2826289334446485,
              0.1363951148660585,
              0.06579478005622458,
              -0.02583874943928713,
              0.9999999698560682,
              6.385509476736217e-8,
              0.09451382415835484
            ],
            [
              788.2560195625625,
              2001.748917817662,
              5,
              9,
              0.2825285392873619,
              0.006343116799507243,
              0.004496068372956555,
              -0.0006759942658122506,
              0.8225037135113229,
              0.3590551137166915,
              0.006947533407376136
            ],
            [
              751.2716705589739,
              1926.736318416927,
              87.33333333333333,
              111.4166666666667,
              0.2805337675061486,
              0.1162473400179646,
              0.05782662920799171,
              -0.02138117492997614,
              0.9999993650106477,
              0.00000131095841660045,
              0.0818844719365744
            ],
            [
              751.5675457269277,
              1920.553911623771,
              55,
              87.5,
              0.2812624941353066,
              0.07318038187346575,
              0.04555977287095335,
              -0.01010876219353322,
              0.9973930332934298,
              0.004425965240768104,
              0.05809587164105792
            ],
            [
              752.009046551475,
              1919.942666810312,
              71.015625,
              83.734375,
              0.2814455975348876,
              0.09443453549616172,
              0.04361295597389463,
              -0.0185999976192996,
              0.9999991032893324,
              0.000002007704719031445,
              0.06063010774977941
            ],
            [
              761.763763581349,
              1956.621138793484,
              25,
              49,
              0.2802266018016277,
              0.03281857341502467,
              0.02504317214430945,
              -0.00284568969488713,
              0.8896835112049939,
              0.1646574999266115,
              0.03077837961706581
            ],
            [
              762.1763411564405,
              1959.455843799429,
              0,
              4,
              0.2800438447816192,
              0,
              0.002041383077173053,
              0.0007471180693795857,
              0.2686731060708819,
              1,
              0.003024871304728286
            ],
            [
              765.6943377235369,
              1932.339439527509,
              175.9944444444444,
              163.2888888888889,
              0.2837971652466421,
              0.2298494787981432,
              0.08450321177981851,
              -0.05319473038673329,
              1.000000000000007,
              -7.105427357601002e-15,
              0.139253256567089
            ],
            [
              780.6511812748472,
              1993.777791829884,
              36,
              28,
              0.2813736407896785,
              0.04611534685851622,
              0.01404369138563915,
              -0.01173778385186048,
              0.9999993473552982,
              0.000002256007105128077,
              0.02499352782904206
            ],
            [
              775.8820285639457,
              1947.177846067476,
              128.1666666666667,
              151.3333333333333,
              0.2849302124394032,
              0.1651883430060703,
              0.07771931754408895,
              -0.03201245771282028,
              0.9999999997358415,
              5.719196227715884e-10,
              0.1095545542588187
            ],
            [
              796.9751609562726,
              1907.796744830007,
              237.4527777777778,
              214.5805555555555,
              0.2946552200025869,
              0.2979425073836223,
              0.1124755853248275,
              -0.06787833713906814,
              1.000000000000003,
              -3.33066907387547e-15,
              0.1911172398401792
            ],
            [
              773.3889059543767,
              1875.134149654082,
              16.78571428571428,
              27.88095238095238,
              0.2920076169685079,
              0.02170410534270645,
              0.01486877746111966,
              -0.002501635791719979,
              0.9142137568283625,
              0.1454903584301162,
              0.01705230951223345
            ],
            [
              771.2772385046284,
              1876.310423381587,
              24,
              15.5,
              0.2913132016770122,
              0.03111721544710927,
              0.008260893190618785,
              -0.0083650989117802,
              0.999991213233943,
              0.00003558285078386625,
              0.01502093385628727
            ],
            [
              799.9521012439354,
              1921.946174031095,
              202.1666666666667,
              191.8333333333333,
              0.2938949293257866,
              0.2527234647578211,
              0.0998120217544811,
              -0.05596348052463906,
              1,
              -4.440892098500626e-16,
              0.169234270110252
            ],
            [
              754.637970429333,
              1882.582560461785,
              34,
              47,
              0.2861489820778623,
              0.04505471674140187,
              0.02496570455240551,
              -0.007352301569566498,
              0.9964656840201924,
              0.006876820284998919,
              0.03217177789407168
            ],
            [
              756.8626996121725,
              1878.865662477008,
              57.5,
              61.5,
              0.2871550462097899,
              0.07597150715640213,
              0.03273251580899152,
              -0.01582487485990827,
              0.999997772559962,
              0.000005342001567654187,
              0.04978203365567605
            ],
            [
              768.8843438597836,
              1912.485780483766,
              7,
              18,
              0.2867505447604035,
              0.009104100058612384,
              0.00941183468326069,
              0.0001126266310421673,
              0.5703481593938284,
              0.6045357926139794,
              0.01444752012294615
            ],
            [
              746.6323756701538,
              1887.447365795525,
              125.5,
              101,
              0.2834509388294774,
              0.1680880766620322,
              0.05351142597686709,
              -0.04193347491369596,
              0.9999999999999873,
              1.265654248072678e-14,
              0.09445366738386736
            ],
            [
              768.3340250272795,
              1913.042777505696,
              1,
              4,
              0.2865445931737266,
              0.0013015172664838,
              0.002090909856817401,
              0.0002889068076773298,
              0.5560747154772451,
              0.8151437376295747,
              0.009540506905686499
            ],
            [
              750.7539865349536,
              1879.713528455036,
              94.65104166666667,
              69.59895833333333,
              0.2854070549271963,
              0.1260746441101447,
              0.03702636453892937,
              -0.03259044294956705,
              1.000000000000001,
              4.773959005888173e-15,
              0.09767935451609196
            ],
            [
              784.5331196727258,
              1926.931263281538,
              208.8333333333333,
              209.1666666666667,
              0.2893392679633657,
              0.2661880398630587,
              0.10854910637054,
              -0.05769367688355898,
              0.9999999999999784,
              2.164934898019055e-14,
              0.1972168937827086
            ],
            [
              739.5588782364337,
              1862.529734395916,
              96.35,
              95.18333333333334,
              0.2842174069884092,
              0.1302803641946103,
              0.05110432954467955,
              -0.02897733737986346,
              0.9999999999388108,
              1.590054754530001e-10,
              0.07832125948953945
            ],
            [
              739.9894817790403,
              1860.351649802019,
              30.08076923076923,
              38.16410256410257,
              0.2845740017691878,
              0.04065026594493042,
              0.02051445626861139,
              -0.007369428804905758,
              0.9979906945037254,
              0.004294183672852947,
              0.02390915778908578
            ],
            [
              740.7819379907199,
              1859.468734769807,
              11.08076923076923,
              10.16410256410256,
              0.2848886631396492,
              0.01495820654162338,
              0.005466132543153961,
              -0.003473968251938953,
              0.9940748631520703,
              0.01876916300800413,
              0.005505759078268771
            ],
            [
              758.5629905520958,
              1896.327388668202,
              35,
              15,
              0.285722904602515,
              0.04613987293860246,
              0.00791002655429375,
              -0.01399159684564269,
              0.999999999742786,
              1.570684915463971e-9,
              0.02087126089453051
            ],
            [
              741.6713201511998,
              1861.868490478085,
              16.85,
              25.93333333333333,
              0.2848703588565197,
              0.02271895857664403,
              0.01392866008848684,
              -0.003217128087902513,
              0.9552500369102468,
              0.08358864785067077,
              0.01409725391369082
            ],
            [
              758.9595216873929,
              1896.244264420344,
              47,
              37,
              0.2858385204398762,
              0.06192688629230846,
              0.01951225414058689,
              -0.01552317075662384,
              0.9999999569159423,
              1.424237107139348e-7,
              0.03397091624948524
            ],
            [
              757.082155578438,
              1897.510239095736,
              29,
              36,
              0.285197138776314,
              0.03830495777283636,
              0.01897222963980205,
              -0.007075512029126397,
              0.9981158412965863,
              0.004118616755967253,
              0.0364804474525328
            ],
            [
              733.7768929413888,
              1864.562306961827,
              137.35,
              126.9333333333333,
              0.2824022717929672,
              0.1871822366188505,
              0.06807674533556472,
              -0.04359096815052709,
              0.9999999999999813,
              1.898481372109018e-14,
              0.1074598677013498
            ],
            [
              782.2099576645932,
              1928.6840502906,
              247.6666666666667,
              164.3333333333333,
              0.2885431726099126,
              0.316624282572563,
              0.08520490087973341,
              -0.0846963039915057,
              1.000000000000028,
              -2.819966482547898e-14,
              0.2000306437275336
            ],
            [
              798.9686277076664,
              1923.938139957124,
              146,
              187,
              0.293424893277883,
              0.1827355855246669,
              0.09719647223385645,
              -0.03130613645860762,
              0.9999999925453119,
              1.429220330972925e-8,
              0.1824697468561278
            ],
            [
              803.5694621141089,
              1929.876467862838,
              65.5,
              71.5,
              0.2939767175569797,
              0.08151131058126103,
              0.03704900349356542,
              -0.01627259155960241,
              0.9999979579090055,
              0.0000046343454873643,
              0.0833034702622616
            ],
            [
              780.6607310848518,
              1909.108006608863,
              274.75,
              327.4999999999999,
              0.2902334019073375,
              0.3519454598647371,
              0.17154608270788,
              -0.06602368555212881,
              0.9999999999999749,
              2.509104035652854e-14,
              0.2741664943783357
            ],
            [
              797.3751353972399,
              1940.737058088353,
              85.5,
              98.5,
              0.2912134635294795,
              0.1072268198548795,
              0.05075391310197558,
              -0.02066830549213289,
              0.9999997560230326,
              5.286531160608732e-7,
              0.09780008410035478
            ],
            [
              794.6412122578977,
              1968.466647329752,
              61.5,
              36.5,
              0.287589646383361,
              0.07739341862883449,
              0.01854235125066136,
              -0.02153867950223107,
              0.9999999999991191,
              3.758438005263542e-12,
              0.05814086728165183
            ],
            [
              786.9203500767886,
              1972.922712577371,
              42,
              26,
              0.2851322818769275,
              0.05337261896442453,
              0.01317841790469041,
              -0.01471052358168332,
              0.9999999971506076,
              1.203222899093248e-8,
              0.03686543742509205
            ],
            [
              769.5575342258107,
              1948.097020115281,
              167.0416666666667,
              209.4583333333333,
              0.2831697402440443,
              0.2170619599413235,
              0.1075194567675784,
              -0.04009104631136201,
              0.9999999999879454,
              2.472011484400127e-11,
              0.1606516546670304
            ],
            [
              786.0234273994712,
              1988.285456850756,
              20.5,
              17.5,
              0.283322247159187,
              0.02608064758047158,
              0.008801553086707298,
              -0.006323910422871713,
              0.9997120111423611,
              0.0009091461095666054,
              0.01869381527239593
            ],
            [
              786.302144843336,
              2002.453278884411,
              5,
              1,
              0.2819545013353236,
              0.006358878750097022,
              0.0004993874316793602,
              -0.002144493059786218,
              0.9994975715835793,
              0.008179549251954521,
              0.003914802695497737
            ],
            [
              778.7400500734398,
              1966.525036059997,
              176.6666666666667,
              151.8333333333333,
              0.2836666134745678,
              0.2268621816099043,
              0.07720895007649474,
              -0.05477102003534379,
              1.000000000000011,
              -1.110223024625157e-14,
              0.1366324169143996
            ],
            [
              787.7924708471528,
              2002.064683267793,
              9,
              12,
              0.282377350283037,
              0.011424328529469,
              0.005993812337977742,
              -0.001987494075996782,
              0.9536848096826962,
              0.1088996191240519,
              0.009982936256944555
            ],
            [
              775.9195173704195,
              1974.621265468338,
              74.9,
              89.23333333333333,
              0.2820970778588545,
              0.09653063020483757,
              0.04519010044803154,
              -0.01878992625232703,
              0.9999992812118388,
              0.000001582387485155046,
              0.06538048756290041
            ]
          ]
        },
        "by-site": {
          "AVERAGED": [
            [
              0,
              0.2046272227001236,
              0,
              0,
              0,
              null,
              0,
              null,
              1,
              1,
              3.267280480521086
            ],
            [
              0.03825187604116458,
              0.1290171982426282,
              0,
              0,
              0.2286846878596669,
              0,
              0,
              0,
              1,
              1,
              3.267280480521086
            ],
            [
              0.04113505449645615,
              0.1261340197873366,
              0,
              0,
              0.2459214572244563,
              0,
              0,
              0,
              1,
              1,
              3.267280480521086
            ],
            [
              0.02995719819220996,
              0.1746700245079137,
              0,
              0,
              0.1463988896341106,
              0,
              0,
              0,
              1,
              1,
              3.267280480521086
            ],
            [
              0.06820907423337455,
              0.1364181484667491,
              0,
              0,
              0.3333333333333333,
              0,
              0,
              0,
              1,
              1,
              3.267280480521086
            ],
            [
              0.01956754718539172,
              0.4866053536772515,
              0,
              2,
              0.03865783243639436,
              0,
              4.110106855352296,
              1.333381048211428,
              0.9241787631358918,
              1,
              3.082469831760032
            ],
            [
              0.01615695513160378,
              1.297513911107861,
              0.6666666666666666,
              2.333333333333333,
              0.01229908917585646,
              41.26189998279036,
              1.798310841493063,
              -13.37932559454485,
              0.9875515036832228,
              0.03644532519753718,
              2.949594795524506
            ],
            [
              0.2624239804450832,
              0.8410948992572235,
              1.5,
              2.5,
              0.2378065162925682,
              5.71594104111953,
              2.972316206182878,
              -0.9301700827176747,
              0.8572410217236779,
              0.4519143151141221,
              2.949594795524506
            ],
            [
              0.3403929695253536,
              0.9305625772029896,
              1,
              4,
              0.2678244494086227,
              2.937781004685282,
              4.298475027894287,
              0.4613155763881939,
              0.5952555224996385,
              0.7895852829919151,
              2.949594795524506
            ],
            [
              0.2761054369727437,
              0.8512100918148147,
              1,
              6,
              0.2449229429756001,
              3.621804811104524,
              7.048788610115929,
              1.161849012010481,
              0.457681438555837,
              0.8600609500404217,
              2.949594795524506
            ],
            [
              0.2865591708001309,
              1.025864293757087,
              1,
              5,
              0.2183435290048015,
              3.489680672957695,
              4.873939009699018,
              0.4693045766292011,
              0.6103552687181818,
              0.7719156089090101,
              2.949594795524506
            ],
            [
              0.3871569032418088,
              0.8895748325473608,
              3.959935897435897,
              8.386217948717949,
              0.3032406044191426,
              10.22824561380123,
              9.427220332553043,
              -0.2715712959839768,
              0.6814791259457642,
              0.5522895626319118,
              2.949594795524506
            ],
            [
              0.2256943092758347,
              0.4513886185516695,
              0,
              0,
              0.3333333333333334,
              0,
              0,
              0,
              1,
              1,
              2.836635450885066
            ],
            [
              0.1385769050280459,
              0.5385060227994581,
              0,
              0,
              0.2046675515400829,
              0,
              0,
              0,
              1,
              1,
              2.836635450885066
            ],
            [
              0.2256943092758347,
              0.4513886185516695,
              0,
              0,
              0.3333333333333334,
              0,
              0,
              0,
              1,
              1,
              2.836635450885066
            ],
            [
              0.1151584116942762,
              1.196646181188004,
              0,
              6.25,
              0.08778625438507696,
              0,
              5.222930635850219,
              1.770728184011954,
              0.5631237256591352,
              1,
              2.949594795524506
            ],
            [
              0.4398639557821207,
              0.8797279115642413,
              0,
              3,
              0.3333333333333333,
              0,
              3.410145296703966,
              1.156140260987124,
              0.2962962962962963,
              1,
              2.949594795524506
            ],
            [
              0.2812376354613768,
              1.038354231884985,
              2,
              2,
              0.2131247110721685,
              7.111423749239515,
              1.926124956768638,
              -1.757969874485356,
              0.9674671891191391,
              0.2012777199762656,
              2.949594795524506
            ],
            [
              0.2527734983827729,
              0.9886105818608397,
              0,
              2,
              0.2036223135173185,
              0,
              2.023041262855435,
              0.6858709087516178,
              0.6342174195275081,
              1,
              2.949594795524506
            ],
            [
              0.2951382350711751,
              1.252275150102443,
              2.5,
              5.5,
              0.1907300517747951,
              8.470607000130306,
              4.392006021639949,
              -1.328280445564899,
              0.884397329739274,
              0.326100038609939,
              3.070587233372834
            ],
            [
              0.008013176129792384,
              3.082267831858284,
              0,
              1,
              0.002593025070884848,
              0,
              0.3244364391906542,
              0.09995441685468656,
              0.9974069749291151,
              1,
              3.245843949670768
            ],
            [
              0.6940310586270709,
              2.288136384617962,
              6,
              13,
              0.2327270590385978,
              8.64514624441905,
              5.681479516427752,
              -0.9130650684213915,
              0.8688762017206806,
              0.2688167050373612,
              3.245843949670768
            ],
            [
              1.118767123050006,
              1.936863837721783,
              5,
              12,
              0.36613293208923,
              4.469205339507025,
              6.195582655988291,
              0.5318731717390098,
              0.3659471222288885,
              0.8053391429307891,
              3.245843949670768
            ],
            [
              0.8333767665815492,
              2.119650117379785,
              4.5,
              9.5,
              0.2822110327230131,
              5.399718567219809,
              4.481871758978538,
              -0.2827760121783951,
              0.7325954417570892,
              0.473292329354782,
              3.245843949670768
            ],
            [
              0.7800253385904033,
              2.281756984326667,
              5,
              8,
              0.254761853170295,
              6.410048177454827,
              3.506070127078302,
              -0.8946758055546945,
              0.9132335457237499,
              0.2181712336220566,
              3.245843949670768
            ],
            [
              0.4983134562642222,
              0.9966269125284445,
              0,
              0,
              0.3333333333333333,
              0,
              0,
              0,
              1,
              1,
              2.564942419444852
            ],
            [
              0.4983134562642222,
              0.9966269125284445,
              0,
              0,
              0.3333333333333333,
              0,
              0,
              0,
              1,
              1,
              2.564942419444852
            ],
            [
              0.9409798576992793,
              2.023469938631325,
              2,
              7,
              0.3174214179184361,
              2.125444007792104,
              3.45940400020709,
              0.4379651207813876,
              0.4171866329936315,
              0.833218688217723,
              3.045813305943235
            ],
            [
              0.9395255286088183,
              2.037913084309288,
              4,
              9,
              0.3155482449016858,
              4.25746813492435,
              4.416282553605754,
              0.05214187565978268,
              0.6070101653348322,
              0.6266876705818271,
              3.045813305943235
            ],
            [
              1.014752633560382,
              2.075528374427696,
              1,
              3,
              0.3283690482960431,
              0.9854618425491339,
              1.445415074523959,
              0.1417052819256696,
              0.6014174970305806,
              0.7965194942035111,
              3.245843949670768
            ],
            [
              1.216127817710946,
              1.868368269411157,
              10.6875,
              5.8125,
              0.3942711494393945,
              8.788138750182132,
              3.111003379345493,
              -1.749047538595465,
              0.9883169565426971,
              0.03707153191888501,
              3.245843949670768
            ],
            [
              1.137866564357394,
              1.724444449436997,
              9,
              9.75,
              0.3975342158394568,
              7.909539028491202,
              5.653994828991571,
              -0.6949022301976084,
              0.8331378391823134,
              0.3069803782563232,
              3.245843949670768
            ],
            [
              0.898379421649687,
              1.757377927595755,
              3,
              9,
              0.338276168907124,
              3.339346302580177,
              5.121266096879219,
              0.5489850473186751,
              0.3790383833243098,
              0.8281320956708921,
              3.245843949670768
            ],
            [
              1.080836229171116,
              2.161672458342231,
              1,
              2,
              0.3333333333333333,
              0.9252095488757736,
              0.9252095488757736,
              0,
              0.7407407407407408,
              0.7037037037037037,
              2.303763382338467
            ],
            [
              0.9958397818255023,
              2.073158576834037,
              6,
              7,
              0.3244836475769442,
              6.025065587359072,
              3.376490384392034,
              -0.8159896914439427,
              0.9087552094022784,
              0.2198105269367436,
              3.245843949670768
            ],
            [
              0.9109529538701326,
              2.179328054117945,
              1,
              9,
              0.2947799735737324,
              1.097751531241604,
              4.129713276986485,
              0.9341058266379132,
              0.1576063645596739,
              0.9695738945266774,
              3.245843949670768
            ],
            [
              0.7295191118865663,
              2.233481472584626,
              1,
              11,
              0.246209574074979,
              1.370766006957596,
              4.92504645103261,
              1.095025053325663,
              0.1655511764639848,
              0.9663482692969492,
              3.245843949670768
            ],
            [
              0.4986085770617623,
              2.591672430926316,
              3.333333333333333,
              15.66666666666667,
              0.1613473259463807,
              6.685270744791932,
              6.045002632167941,
              -0.1972578234048912,
              0.6942758710807303,
              0.5307394032970246,
              3.245843949670768
            ],
            [
              0.551624905983202,
              2.186037549035452,
              5,
              5,
              0.2014948573999578,
              9.064130255482445,
              2.287243420043795,
              -2.087865880344014,
              0.9933800256116365,
              0.03379118321935892,
              3.245843949670768
            ],
            [
              0.6592841282140119,
              2.211994286514273,
              5,
              12,
              0.2296134449491904,
              7.583983575556269,
              5.424968804467374,
              -0.6651628373286054,
              0.82406211564116,
              0.3485380526067307,
              3.245843949670768
            ],
            [
              0.8126178997439597,
              2.267377298312393,
              2,
              11,
              0.2638373917780023,
              2.461181325971483,
              4.851420188509116,
              0.7363998083703561,
              0.292381888772861,
              0.8944618691910833,
              3.245843949670768
            ],
            [
              0.5151912364993336,
              2.565325989013713,
              4.791666666666667,
              12.70833333333333,
              0.1672417970048944,
              9.300753442984593,
              4.95388632390509,
              -1.339210136556446,
              0.9214263656611185,
              0.1925846322808479,
              3.245843949670768
            ],
            [
              0.9905593685980044,
              2.06040996563857,
              5,
              7,
              0.3246703785195095,
              5.047653031717611,
              3.397382131099591,
              -0.5567849273854433,
              0.8391734399584272,
              0.3438678691504946,
              2.96392883400666
            ],
            [
              0.8850343029417939,
              2.087493539155395,
              6.166666666666667,
              5.333333333333333,
              0.2977379355065624,
              6.967714862767563,
              2.554898127009874,
              -1.488840313953291,
              0.9755369293539655,
              0.08297609096225367,
              2.96392883400666
            ],
            [
              1.098210095460967,
              2.163530766520179,
              5.644791666666666,
              7.321875,
              0.3366944652966472,
              5.139992511448638,
              3.384225042372056,
              -0.6334744606529642,
              0.8430913347899556,
              0.3214279954854511,
              2.771646811564899
            ],
            [
              0.8331992072187614,
              2.097061107040813,
              0.75,
              19.25,
              0.2843430678032768,
              0.9001448795222906,
              9.179513145977849,
              2.750918632504623,
              0.008643549559885961,
              0.9987580684832643,
              3.009673993489752
            ],
            [
              0.5882402550062551,
              2.296466080197704,
              1.5,
              7.25,
              0.2039168589979418,
              2.549978494729249,
              3.157024639952811,
              0.1929392964449339,
              0.5918894352720064,
              0.7116919996810565,
              3.146306410404152
            ],
            [
              0.5980500921889444,
              2.103565096077814,
              5,
              4,
              0.2213676080836027,
              8.36050368573529,
              1.901533737871088,
              -2.052873784481319,
              0.9947235911045322,
              0.02989542967301528,
              3.146306410404152
            ],
            [
              0.916797913017278,
              1.982272798901342,
              2,
              9,
              0.3162385481830957,
              2.181505838530752,
              4.540242899457721,
              0.7496844722837986,
              0.2726738635461046,
              0.9070202382746562,
              3.146306410404152
            ],
            [
              0.9538308471088836,
              1.941849972747503,
              5,
              8,
              0.3293977846481677,
              5.242019604582184,
              4.119782739281803,
              -0.3566839077050437,
              0.7683640319244075,
              0.4357635952947224,
              3.146306410404152
            ],
            [
              0.9574496544848874,
              1.943772241873432,
              4,
              8,
              0.3300160031491216,
              4.177765359529029,
              4.115708531926303,
              -0.01972370758217241,
              0.6409882882054249,
              0.5973866724553163,
              3.146306410404152
            ],
            [
              0.9500238556709041,
              1.918902194051482,
              1,
              4,
              0.3311426782028188,
              1.052605146734766,
              2.084525210508298,
              0.4210150371494661,
              0.4652396324741033,
              0.8661348812253589,
              2.451028995924405
            ],
            [
              0.6107129438232165,
              2.341648965932326,
              2.666666666666667,
              5.333333333333333,
              0.2068557184013338,
              4.366481329137488,
              2.277597287606202,
              -0.8189882572009995,
              0.8853520269477899,
              0.3177900360957782,
              2.550566535191022
            ],
            [
              0.8640178809681469,
              2.012756426757476,
              5.666666666666666,
              12.33333333333333,
              0.300342602006634,
              6.558506243316479,
              6.127583630773532,
              -0.1327613462707155,
              0.6580958677176748,
              0.5341008530796754,
              3.245843949670768
            ],
            [
              0.6098210252586418,
              2.260789008410636,
              0,
              4,
              0.2124360390669836,
              0,
              1.769293810753287,
              0.5450951549697113,
              0.3847187368201984,
              1,
              3.245843949670768
            ],
            [
              0.6298816962106958,
              2.276787265379021,
              4,
              4,
              0.2167022473265069,
              6.350398851186807,
              1.756861548210615,
              -1.415205836818533,
              0.9852141196737494,
              0.07289699727176235,
              3.245843949670768
            ],
            [
              0.970987818345299,
              2.065325001550444,
              7,
              5,
              0.3197917592623541,
              7.209153264073892,
              2.42092648674978,
              -1.475186993450437,
              0.9856154517745868,
              0.05383077839242889,
              3.245843949670768
            ],
            [
              0.9600678375519522,
              2.092517668917263,
              5,
              6,
              0.3145097280706212,
              5.207965317064831,
              2.867359300772163,
              -0.7211086092201321,
              0.904200641654483,
              0.2433089180248315,
              3.245843949670768
            ],
            [
              0.5724528427254946,
              2.264989914233605,
              4,
              0,
              0.2017495652807442,
              6.987475127131301,
              0,
              -2.152745244527253,
              1,
              0.001656725017540106,
              3.245843949670768
            ],
            [
              0.7190702157396744,
              2.295961700303885,
              5.5,
              18.5,
              0.2384950593436059,
              7.648766253435213,
              8.057625698874423,
              0.1259639871105578,
              0.5662015879155323,
              0.6182221142695428,
              3.245843949670768
            ],
            [
              1.006459089522342,
              2.083821918465736,
              3,
              2,
              0.3256852975249637,
              2.980747087716976,
              0.9597749127586429,
              -0.6226338068912167,
              0.9584019984535985,
              0.1986775769268436,
              3.245843949670768
            ],
            [
              0.6511152722478846,
              2.034114144730837,
              4,
              7,
              0.2424803140211703,
              6.143305449111274,
              3.441301471764886,
              -0.8324503639863703,
              0.897085755063927,
              0.2662109221043087,
              3.245843949670768
            ],
            [
              0.7196067781993841,
              2.362412602474982,
              5.333333333333334,
              7.666666666666666,
              0.233485481211325,
              7.411455109801103,
              3.245269966234807,
              -1.283544498184788,
              0.9544339065709059,
              0.1309234751440622,
              3.245843949670768
            ],
            [
              0.9860836284099213,
              2.081742752365696,
              0.5,
              6.5,
              0.3214274558003561,
              0.507056385071781,
              3.122383874094621,
              0.8057465268125774,
              0.1760801408455542,
              0.933751814852101,
              3.245843949670768
            ],
            [
              0.7221559895452564,
              2.14182627424494,
              4,
              7,
              0.2521509992137852,
              5.538969499538196,
              3.268238924964966,
              -0.6995809440572627,
              0.8818894423487793,
              0.2926341476463532,
              3.245843949670768
            ],
            [
              1.030093669329359,
              2.060187338658719,
              5,
              0,
              0.3333333333333333,
              4.853927510548862,
              0,
              -1.49542848818755,
              1,
              0.004115226337448097,
              3.245843949670768
            ],
            [
              0.5641828834952827,
              2.526098124492795,
              0,
              0,
              0.1825668546119024,
              0,
              0,
              0,
              1,
              1,
              3.245843949670768
            ],
            [
              0.5729397854234964,
              2.264852533474332,
              3,
              0,
              0.2018963056627135,
              5.23615234327375,
              0,
              -1.613186716448541,
              1,
              0.008229721083693464,
              3.245843949670768
            ],
            [
              0.5807370432486986,
              2.509059857579538,
              2,
              2,
              0.1879531444584688,
              3.443899477828741,
              0.7971113140080197,
              -0.8154391291944858,
              0.9771850401226455,
              0.1625845269882151,
              3.245843949670768
            ],
            [
              0.5886252034966705,
              2.501655804491407,
              1,
              2,
              0.1904762712436608,
              1.698873908319925,
              0.7994704932666007,
              -0.2770938557118721,
              0.9049777894378797,
              0.4694958935895891,
              3.245843949670768
            ],
            [
              0.6967659053293106,
              2.393515102658768,
              3,
              3,
              0.225470079752695,
              4.305606771304515,
              1.253386701703923,
              -0.9403471383490828,
              0.9739053356949201,
              0.1326098058747117,
              3.245843949670768
            ],
            [
              0.6008479244010774,
              2.489433083587,
              2,
              4,
              0.1944314846604382,
              3.328629290004773,
              1.60679153272778,
              -0.5304745958140231,
              0.9078429815408322,
              0.3309570500574468,
              3.245843949670768
            ],
            [
              1.35636609480189,
              1.733914913186188,
              4,
              0,
              0.4389135134623079,
              2.949056316970411,
              0,
              -0.9085638011862952,
              1,
              0.03711212388140572,
              3.245843949670768
            ],
            [
              0.6433476446835854,
              2.4275622894369,
              5,
              10,
              0.2094973993002636,
              7.771847835798211,
              4.119358767234604,
              -1.125281783473936,
              0.9258908432947462,
              0.1895824475729904,
              3.245843949670768
            ],
            [
              0.9900076221168896,
              2.079417253718814,
              5,
              11,
              0.3225384761525865,
              5.05046616642074,
              5.289943603347373,
              0.0737797135783204,
              0.5839019075983288,
              0.6264377971240331,
              3.245843949670768
            ],
            [
              0.8798107430841232,
              2.210470264903955,
              2,
              4,
              0.2847025046621642,
              2.27321616122704,
              1.80956969361169,
              -0.1428431171690736,
              0.772103224306957,
              0.5461850591919025,
              3.245843949670768
            ],
            [
              1.030093669329359,
              2.060187338658719,
              3,
              0,
              0.3333333333333333,
              2.912356506329317,
              0,
              -0.8972570929125299,
              1,
              0.03703703703703698,
              3.245843949670768
            ],
            [
              0.9066932951344564,
              2.009839626310719,
              4,
              6,
              0.3108805282009913,
              4.411635137774817,
              2.98531281872159,
              -0.4394303426687844,
              0.8304460239142406,
              0.3796222701144812,
              3.245843949670768
            ],
            [
              0.5656007932946396,
              2.524680214693439,
              2,
              5,
              0.1830256833707408,
              3.536062932921198,
              1.980448838985784,
              -0.4792633651082343,
              0.8798877295004803,
              0.3761390466256078,
              3.245843949670768
            ],
            [
              1.242405906326336,
              1.798165194807214,
              6,
              0,
              0.40860939113154,
              4.829339565634688,
              0,
              -1.487853279614547,
              0.9999999999999999,
              0.00465425381282969,
              3.245843949670768
            ],
            [
              1.030093669329359,
              2.060187338658719,
              3,
              0,
              0.3333333333333333,
              2.912356506329317,
              0,
              -0.8972570929125299,
              1,
              0.03703703703703698,
              3.245843949670768
            ],
            [
              0.7643616765055623,
              2.200259901809948,
              2,
              9,
              0.2578277383179105,
              2.616562370242598,
              4.090425859507116,
              0.4540771251230407,
              0.4312189477239393,
              0.8185649489648352,
              3.245843949670768
            ],
            [
              0.5751586258820053,
              2.515122382106072,
              2,
              3,
              0.1861185518065431,
              3.477301582555598,
              1.192784900386402,
              -0.7038282547135142,
              0.9521873989787738,
              0.2345635325474613,
              3.245843949670768
            ],
            [
              0.8309712808052546,
              2.259309727182823,
              2,
              3,
              0.2688982906917766,
              2.406822048124089,
              1.327839190840274,
              -0.3324198187017765,
              0.8755574916034496,
              0.4070017270335003,
              3.245843949670768
            ],
            [
              0.9792248170093185,
              2.108374695160204,
              3,
              3,
              0.317147613591006,
              3.063647844590372,
              1.422896986425862,
              -0.5054928344078077,
              0.9150762004021029,
              0.2880635122249386,
              3.245843949670768
            ],
            [
              0.7627974457949934,
              2.327483562193084,
              2,
              7,
              0.2468375671413816,
              2.621928024307402,
              3.007540037534878,
              0.1188017721143336,
              0.6095416675632124,
              0.6919987714190207,
              3.245843949670768
            ],
            [
              1.569611662738822,
              1.505479220695927,
              2,
              0,
              0.5104277311588369,
              1.274200522000577,
              0,
              -0.3925637035415153,
              1,
              0.2605364687359578,
              3.245843949670768
            ],
            [
              0.6224975898600943,
              2.467783418127984,
              7,
              0,
              0.2014372117781516,
              11.24502345715626,
              0,
              -3.464437487297215,
              0.9999999999999997,
              0.00001345791900453364,
              3.245843949670768
            ],
            [
              0.6640797166684722,
              2.426201291319606,
              3,
              2,
              0.2148929870623061,
              4.517529936090018,
              0.8243339112692518,
              -1.137823038348893,
              0.9911705385821051,
              0.06999748407389716,
              3.245843949670768
            ],
            [
              1.030093669329359,
              2.054730412500826,
              4,
              0,
              0.3339229862074399,
              3.883142008439089,
              0,
              -1.19634279055004,
              0.9999999999999997,
              0.01243326706084624,
              3.245843949670768
            ],
            [
              0.57368131921529,
              2.516599688772788,
              2,
              0,
              0.1856405025084706,
              3.48625610249206,
              0,
              -1.074067686724643,
              1,
              0.03446239617159752,
              3.245843949670768
            ],
            [
              0.5658449866654384,
              2.52443602132264,
              1,
              0,
              0.183104703165435,
              1.767268463211215,
              0,
              -0.5444711731722263,
              1,
              0.183104703165435,
              3.245843949670768
            ],
            [
              0.8898261716225306,
              2.038963752670391,
              8.5,
              2.5,
              0.3038204154698311,
              9.552427508960422,
              1.226113017813975,
              -2.565223288689218,
              0.999652657524625,
              0.002662269306623166,
              3.245843949670768
            ],
            [
              1.515616764768773,
              1.528323963357377,
              12,
              0,
              0.49791270597499,
              7.917568793738408,
              0,
              -2.439294345786864,
              1,
              0.0002321873246290407,
              3.245843949670768
            ],
            [
              0.63808194560002,
              2.405760083352642,
              4.5,
              15.5,
              0.2096304405848466,
              7.052385717900901,
              6.442870221040231,
              -0.1877833642995974,
              0.6795208302880569,
              0.5210371948500683,
              3.245843949670768
            ],
            [
              0.8339934021768689,
              2.187934889102391,
              1,
              8,
              0.2759805401682175,
              1.19905025314328,
              3.656415938082157,
              0.757080661622113,
              0.2422228983156805,
              0.9453296125281305,
              3.245843949670768
            ],
            [
              1.224091590136546,
              1.866189417851532,
              5,
              3,
              0.3961101229863521,
              4.084661670980238,
              1.607553858843427,
              -0.763162940223318,
              0.9525590372752093,
              0.1677064409850066,
              3.245843949670768
            ],
            [
              0.9683794926755982,
              2.061677949146158,
              5.076923076923077,
              12.23076923076923,
              0.3195911335903194,
              5.242699907755913,
              5.932434421115381,
              0.2124977429766543,
              0.5211204344567687,
              0.6782079211453143,
              3.245843949670768
            ],
            [
              0.9924795376393688,
              1.984959075278738,
              4,
              3,
              0.3333333333333334,
              4.030309793100697,
              1.511366172412761,
              -0.8270183913678397,
              0.954732510288066,
              0.173296753543667,
              3.045813305943235
            ],
            [
              1.018831560176982,
              1.961439278019563,
              6,
              12.75,
              0.3418587153620941,
              5.889099076355402,
              6.500328683574386,
              0.1883114581897821,
              0.5278723593291361,
              0.6626325292385306,
              3.245843949670768
            ],
            [
              1.01192488456164,
              1.916275647186205,
              8,
              4,
              0.3455790932315764,
              7.905725140325561,
              2.087382368957966,
              -1.792551601859282,
              0.9949102028089778,
              0.02355752844745429,
              3.245843949670768
            ],
            [
              1.562831158480599,
              1.515831265418764,
              6,
              0,
              0.5076331676862292,
              3.839186317371139,
              0,
              -1.182800645040423,
              0.9999999999999993,
              0.0171119672916602,
              3.245843949670768
            ],
            [
              0.905663248940459,
              2.182031805074749,
              4,
              13,
              0.2933136961704633,
              4.416652662763587,
              5.95775000610253,
              0.4747909533652285,
              0.412168937852646,
              0.7809625539036278,
              3.245843949670768
            ],
            [
              1.143168311597691,
              1.855904551325947,
              6,
              7,
              0.3811739040188827,
              5.248570957687244,
              3.771745694033061,
              -0.4549896071879796,
              0.8122702400512694,
              0.3706393947968046,
              3.245843949670768
            ],
            [
              0.5649828084666544,
              2.060187338658719,
              1,
              0,
              0.2152175961186077,
              1.769965360032757,
              0,
              -0.5453020500915602,
              1,
              0.2152175961186077,
              3.245843949670768
            ],
            [
              0.9748050290612712,
              2.062011428951402,
              9,
              8,
              0.3209957014324121,
              9.23261547867364,
              3.879706915139774,
              -1.649157706450066,
              0.9791556636026221,
              0.06058710316946847,
              3.245843949670768
            ],
            [
              0.8978068820719658,
              2.172958276784085,
              6,
              3,
              0.2923723683273862,
              6.682951667905633,
              1.380606352202912,
              -1.633579863332785,
              0.9963522935334824,
              0.02223908482562398,
              3.245843949670768
            ],
            [
              1.224690526065686,
              1.865590481922393,
              3,
              0,
              0.396303935758586,
              2.449598438258105,
              0,
              -0.7546876794574712,
              0.9999999999999998,
              0.06224223174164323,
              3.245843949670768
            ],
            [
              0.9786865610320127,
              2.089900034299776,
              3,
              5,
              0.3189372470442512,
              3.065332783191114,
              2.392458930063253,
              -0.2073032048247765,
              0.7701766327809334,
              0.4960425821653525,
              3.245843949670768
            ],
            [
              0.5893283332422715,
              2.438216803792983,
              1,
              5,
              0.1946555068768935,
              1.696846975773863,
              2.050679001236399,
              0.1090107937870597,
              0.668492652617233,
              0.7271712330893781,
              3.245843949670768
            ],
            [
              1.022077034614155,
              2.068203973373923,
              8,
              3,
              0.3307391890809233,
              7.827198664159481,
              1.450533911849134,
              -1.964562946088996,
              0.9987129092678645,
              0.008369082018731766,
              3.245843949670768
            ],
            [
              0.6233250815242085,
              2.466955926463869,
              7,
              3,
              0.2017049840816979,
              11.23009519027053,
              1.21607361032193,
              -3.085182693691834,
              0.9999169039272493,
              0.000912350706665066,
              3.245843949670768
            ],
            [
              1.018857534870609,
              2.071423473117469,
              3,
              5,
              0.3296973745225631,
              2.944474470006239,
              2.41379904441995,
              -0.1634938197321893,
              0.7487574875933545,
              0.5228170792750119,
              3.245843949670768
            ],
            [
              0.6383891848798916,
              2.451891823108188,
              3.5,
              5.5,
              0.2065796551283579,
              5.482549020091091,
              2.243165847760697,
              -0.99800952311924,
              0.941490514719785,
              0.1869547833228828,
              3.245843949670768
            ],
            [
              0.5641828834952827,
              2.111489166548766,
              0,
              4,
              0.2108565149028614,
              0,
              1.894397595483764,
              0.5836379150870505,
              0.3878143741153049,
              1,
              3.245843949670768
            ],
            [
              0.5650192009178645,
              2.525261807070213,
              1,
              0,
              0.1828374828882372,
              1.76985135792822,
              0,
              -0.5452669276068367,
              1,
              0.1828374828882372,
              3.245843949670768
            ],
            [
              0.6556445841238746,
              2.432300598810884,
              2,
              4,
              0.2123239064434282,
              3.050433189610743,
              1.644533575313652,
              -0.4331383874568874,
              0.8853994984520168,
              0.3749038227339694,
              3.245843949670768
            ],
            [
              1.078330558475927,
              1.96380200910194,
              4,
              2,
              0.354465341178241,
              3.70943767526486,
              1.018432607121434,
              -0.8290617509250189,
              0.9763424206819848,
              0.1223367514178993,
              3.245843949670768
            ],
            [
              0.9700462528311533,
              2.098095407413219,
              3,
              6,
              0.3161673613055698,
              3.092636037966513,
              2.859736491867885,
              -0.07175315563838221,
              0.6918866975847711,
              0.5795879904001076,
              3.245843949670768
            ],
            [
              0.7608977185901766,
              2.205617308024296,
              1,
              9,
              0.2564954877233672,
              1.314237085442761,
              4.080490285987937,
              0.8522446683937968,
              0.2297091449720224,
              0.9483778503253186,
              3.245843949670768
            ],
            [
              1.28748204902523,
              1.802798958962848,
              1.5,
              6.5,
              0.4166229691400922,
              1.165064787610569,
              3.605504633605656,
              0.7518660428030205,
              0.1858470234424677,
              0.9482628508510668,
              3.245843949670768
            ],
            [
              0.6440094385449527,
              2.381653392519883,
              3,
              5,
              0.2128490431692627,
              4.658316820290819,
              2.099381889784476,
              -0.7883727530295783,
              0.9311666138029258,
              0.2320232846341166,
              3.245843949670768
            ],
            [
              0.7301690538406135,
              2.258127186632404,
              1,
              17,
              0.2443429282382777,
              1.369545853443259,
              7.528362485796243,
              1.897446928395213,
              0.04402008105799469,
              0.9935457539401562,
              3.245843949670768
            ],
            [
              0.9298763435194393,
              2.1479130007081,
              5,
              8,
              0.3021247523854881,
              5.377059041071814,
              3.724545639121626,
              -0.5091167128098704,
              0.8301936658478721,
              0.3520835741239301,
              3.245843949670768
            ],
            [
              1.446106101369657,
              1.56453593675079,
              5,
              1,
              0.4803314652021752,
              3.457560959921493,
              0.6391671654898438,
              -0.8683084701954091,
              0.98771864678145,
              0.0920042108048067,
              3.245843949670768
            ],
            [
              0.5984690037784424,
              2.257649995238022,
              2,
              0,
              0.2095392397811617,
              3.341860626653966,
              0,
              -1.029581421187219,
              1,
              0.04390669300806715,
              3.245843949670768
            ],
            [
              0.6832005667852044,
              1.937200431004122,
              1.5,
              4.5,
              0.2607236706754345,
              2.195548529853012,
              2.322939809417389,
              0.03924750589975182,
              0.6609621367675471,
              0.664037402784869,
              3.245843949670768
            ],
            [
              1.030093669329359,
              2.060187338658719,
              10,
              2,
              0.3333333333333333,
              9.707855021097723,
              0.9707855021097723,
              -2.69177127873759,
              0.999952958089421,
              0.0005438044862929869,
              3.245843949670768
            ],
            [
              1.415825907639137,
              1.674455100348941,
              4,
              2,
              0.4581544215491614,
              2.825206106497884,
              1.19441841085092,
              -0.5024233206936451,
              0.9251239496081264,
              0.2689154202004826,
              3.245843949670768
            ],
            [
              1.030093669329359,
              2.05311421730907,
              8,
              3,
              0.3340980262127098,
              7.766284016878179,
              1.461194888578568,
              -1.942511478082348,
              0.998602409814129,
              0.008960799679190501,
              3.245843949670768
            ],
            [
              1.14540460627671,
              1.86357363510515,
              3,
              7,
              0.3806623093926687,
              2.619161808465132,
              3.756223992514808,
              0.3503132626462248,
              0.431864026797145,
              0.799498731234676,
              3.245843949670768
            ],
            [
              1.594276552824642,
              1.496004455163436,
              0,
              0,
              0.5159001879452357,
              0,
              0,
              0,
              1,
              1,
              3.245843949670768
            ],
            [
              0.7146361977339651,
              1.897368107317102,
              4,
              4,
              0.2735968682563076,
              5.597253557381465,
              2.108183427651285,
              -1.074934649918732,
              0.9601986187436874,
              0.1490091060388018,
              3.245843949670768
            ],
            [
              0.9723801177215381,
              2.106785162619395,
              8,
              7,
              0.3157934145106604,
              8.22723526962423,
              3.322597920376847,
              -1.511051493940388,
              0.978428946299612,
              0.0662480383138706,
              3.245843949670768
            ],
            [
              1.390443735153381,
              1.692229869211022,
              5,
              1,
              0.4510512346116734,
              3.595974345159997,
              0.5909362659259972,
              -0.9258110142783685,
              0.9915791631064271,
              0.06991196244488174,
              3.245843949670768
            ],
            [
              0.646416442198725,
              2.438159377699321,
              3,
              6,
              0.2095641280816663,
              4.640971058526576,
              2.460872761181706,
              -0.6716583825805924,
              0.9011949122503219,
              0.2873565777212941,
              3.245843949670768
            ],
            [
              0.8757245815334207,
              2.209824721139507,
              4.5,
              11.5,
              0.2838148075530034,
              5.138601901662234,
              5.20403265018683,
              0.02015831615418016,
              0.6097124007991125,
              0.6000668953804791,
              3.245843949670768
            ],
            [
              0.677705570774417,
              2.133396511903748,
              4.5,
              9.5,
              0.2410818073631678,
              6.640051659687305,
              4.45299312480952,
              -0.6738027362959401,
              0.8353075517706916,
              0.3399258612932654,
              3.245843949670768
            ],
            [
              0.5832850573436342,
              2.506995950644444,
              0,
              1,
              0.1887482257554891,
              0,
              0.3988837715286065,
              0.1228906188078037,
              0.8112517742445109,
              1,
              3.245843949670768
            ],
            [
              0.5968302716156724,
              2.493450736372406,
              5,
              0,
              0.1931313916349108,
              8.377591147420452,
              0,
              -2.581020923162435,
              1,
              0.0002686979477242168,
              3.245843949670768
            ],
            [
              0.5811523763063651,
              2.245455489195086,
              3,
              4,
              0.2056006365082645,
              5.162157331382046,
              1.781375769525432,
              -1.041572427472841,
              0.9633424186488354,
              0.157800200461506,
              3.245843949670768
            ],
            [
              1.030093669329359,
              2.060187338658719,
              3,
              0,
              0.3333333333333333,
              2.912356506329317,
              0,
              -0.8972570929125299,
              1,
              0.03703703703703698,
              3.245843949670768
            ],
            [
              0.6466414246674982,
              2.367117856737876,
              2.75,
              8.25,
              0.2145630636982914,
              4.252743321252647,
              3.485251051829469,
              -0.2364538410729901,
              0.746180485922765,
              0.5028850391340003,
              3.245843949670768
            ],
            [
              1.191322284392538,
              1.716329457620636,
              5,
              9,
              0.4097197292161616,
              4.197017100666029,
              5.243748488985785,
              0.3224835834840206,
              0.4558802563793546,
              0.7452247437665522,
              3.245843949670768
            ],
            [
              1.398865232003297,
              1.681961198655765,
              4.5,
              3.5,
              0.4540551905431577,
              3.216893162435389,
              2.080904127156574,
              -0.3499826402295282,
              0.819751297059368,
              0.4003400667366243,
              3.245843949670768
            ],
            [
              0.7302566455323283,
              2.221046402869277,
              4.5,
              6.5,
              0.2474353306170397,
              6.162217115764387,
              2.926548491559169,
              -0.996865121791643,
              0.9283710509703679,
              0.1951045686067485,
              3.245843949670768
            ],
            [
              0.6368779363910722,
              2.307207236397853,
              0.5,
              7.5,
              0.2163245623046154,
              0.7850797954052174,
              3.250683285698011,
              0.7596186164596374,
              0.2993418038859206,
              0.8577376819033006,
              3.245843949670768
            ],
            [
              0.6957487648904533,
              2.15235342493823,
              2.5,
              6.5,
              0.2442850426417822,
              3.593251078776444,
              3.019950127468746,
              -0.1766261595434522,
              0.730741783524697,
              0.5345134788499121,
              3.245843949670768
            ],
            [
              0.6030892451190045,
              2.484672309114805,
              4,
              2,
              0.1953160030417743,
              6.632517545907655,
              0.804935118672661,
              -1.795398213098352,
              0.9985721301270154,
              0.01556278812199441,
              3.245843949670768
            ],
            [
              1.478522054377024,
              1.608322658471316,
              2,
              6,
              0.4789751969779976,
              1.352702175851344,
              3.730594708963995,
              0.7325960736201891,
              0.173880459684702,
              0.9546288140525034,
              3.245843949670768
            ],
            [
              0.6315080438313303,
              2.432996986453844,
              1,
              3,
              0.206071792211274,
              1.583511104519027,
              1.233047149956637,
              -0.107973137340117,
              0.8098041926391069,
              0.6026941774220658,
              3.245843949670768
            ],
            [
              0.6011915274993334,
              2.489089480488745,
              3,
              4,
              0.1945426729625271,
              4.990090283671416,
              1.60701334016107,
              -1.042279603076266,
              0.969690122686407,
              0.1387731804991342,
              3.245843949670768
            ],
            [
              0.5727750189730189,
              2.264899018903033,
              1,
              0,
              0.2018466572720702,
              1.74588619767844,
              0,
              -0.5378835904466474,
              1,
              0.2018466572720702,
              3.245843949670768
            ],
            [
              0.9702371646316473,
              2.12004384335643,
              4,
              6,
              0.3139640576774986,
              4.122703340804935,
              2.830130149809008,
              -0.398224070854372,
              0.8247575988466359,
              0.3879682401519327,
              3.245843949670768
            ],
            [
              0.7055339170677332,
              2.359487711857125,
              3.5,
              14.5,
              0.230188886893832,
              4.960782062110262,
              6.145401786639193,
              0.3649650885555018,
              0.4877554129893595,
              0.7208295731543151,
              3.245843949670768
            ],
            [
              1.453004991969315,
              1.600564354721979,
              8,
              0,
              0.4758382165264147,
              5.505831049594184,
              0,
              -1.696271026878125,
              0.9999999999999994,
              0.002628297685678627,
              3.245843949670768
            ],
            [
              0.9897259317318146,
              2.098020184628619,
              3.5,
              7.5,
              0.3205334552888751,
              3.536332521747438,
              3.574798781703625,
              0.01185092707863823,
              0.6259456718113736,
              0.6139376191924067,
              3.245843949670768
            ],
            [
              0.8608824527811859,
              1.994798871204718,
              1,
              14,
              0.301463067867665,
              1.161598772015132,
              7.018251414762926,
              1.804354347762728,
              0.0343844353445403,
              0.9953991233745912,
              3.245843949670768
            ],
            [
              1.318206402713668,
              1.663683601179879,
              5,
              1,
              0.4420707675308091,
              3.793032706947084,
              0.6010758291365036,
              -0.9833981322898614,
              0.9925363582460112,
              0.06398197620736623,
              3.245843949670768
            ],
            [
              0.6200838091486648,
              2.468475938194775,
              2,
              6,
              0.2007679500718796,
              3.225370458786646,
              2.430649579022378,
              -0.2448426024439276,
              0.7952242989151327,
              0.4989360606456297,
              3.245843949670768
            ],
            [
              1.079292590034879,
              1.985029537581215,
              1,
              3,
              0.352212510658767,
              0.9265328134678321,
              1.511312523669315,
              0.1801626077127947,
              0.5590561454854158,
              0.8239118117538284,
              3.245843949670768
            ],
            [
              1.030093669329359,
              2.060187338658719,
              6,
              3,
              0.3333333333333333,
              5.824713012658634,
              1.456178253164659,
              -1.345885639368795,
              0.9917187420616783,
              0.04242239496011713,
              3.245843949670768
            ],
            [
              0.6596819388358572,
              2.425142142994328,
              5,
              6,
              0.2138475068064422,
              7.579410175793982,
              2.474081784167829,
              -1.572881651363429,
              0.9837700220533938,
              0.06500570014281848,
              3.245843949670768
            ],
            [
              0.6016387282221115,
              2.488642279765966,
              4,
              0,
              0.1946873849552625,
              6.648508170044681,
              0,
              -2.048314174413422,
              1,
              0.001436650891941227,
              3.245843949670768
            ],
            [
              0.8783338961896767,
              2.173269210924234,
              7.5,
              3.5,
              0.2878270421674761,
              8.538893958819017,
              1.610476963648485,
              -2.134550244127816,
              0.9981864460478652,
              0.01016341372016705,
              3.245843949670768
            ],
            [
              1.555138393134488,
              1.527822379141911,
              5,
              1,
              0.5044301591895389,
              3.215147939291858,
              0.6545263465519088,
              -0.7888923905290266,
              0.9835257266671238,
              0.1135836891476508,
              3.245843949670768
            ],
            [
              0.667559918731896,
              2.24366091123924,
              2,
              4,
              0.2293058334356981,
              2.995985744319733,
              1.7828005916414,
              -0.3737657051570173,
              0.861902169028151,
              0.4163571721147994,
              3.245843949670768
            ],
            [
              1.426400952736351,
              1.653789051863053,
              8,
              1,
              0.4630886245999174,
              5.608521211832561,
              0.6046720401694908,
              -1.541617295609858,
              0.9990205618475309,
              0.0111996057805136,
              3.245843949670768
            ],
            [
              0.6352972485427358,
              2.017052775571254,
              3,
              9,
              0.2395224019329633,
              4.722198949989932,
              4.461955635965494,
              -0.08017739548163877,
              0.680967593380535,
              0.5762134313956062,
              3.245843949670768
            ],
            [
              1.030093669329359,
              2.048509443306363,
              16.5,
              1,
              0.3345977482779365,
              16.01796078481124,
              0.4881598194568077,
              -4.784518666379403,
              0.9999999835451242,
              3.93377398100192e-7,
              3.245843949670768
            ],
            [
              0.2794558462037681,
              1.123647341246051,
              0,
              0,
              0.199169846311651,
              0,
              0,
              0,
              1,
              1,
              2.564942419444852
            ],
            [
              0,
              0.8939015360528286,
              0,
              0,
              0,
              null,
              0,
              null,
              1,
              1,
              2.564942419444852
            ],
            [
              0.7203662463533594,
              1.955616123930914,
              5.762698412698413,
              32.47063492063492,
              0.2691969328171747,
              7.99967855499944,
              16.60378768782437,
              2.650808007482201,
              0.06775972123556914,
              0.9713577578288695,
              3.245843949670768
            ],
            [
              0.6120553646195577,
              2.305916135642635,
              3,
              3,
              0.2097537157455314,
              4.90151736822819,
              1.301001347633109,
              -1.109269600271537,
              0.9798573159038078,
              0.111227581203982,
              3.245843949670768
            ],
            [
              1.030093669329359,
              2.060187338658719,
              6,
              0,
              0.3333333333333333,
              5.824713012658634,
              0,
              -1.79451418582506,
              1,
              0.001371742112482699,
              3.245843949670768
            ],
            [
              0.5693666576461656,
              2.520914350341912,
              2,
              0,
              0.1842442988758653,
              3.512674957589289,
              0,
              -1.082206973611774,
              1,
              0.03394596166825914,
              3.245843949670768
            ],
            [
              1.025870392246653,
              2.002916996649927,
              5,
              4,
              0.3387066375168675,
              4.873910035604023,
              1.997087251588752,
              -0.8863096404579378,
              0.9541814154124648,
              0.1532337834712463,
              3.245843949670768
            ],
            [
              1.030093669329359,
              2.042707294767858,
              6,
              8,
              0.3352295450844467,
              5.824713012658634,
              3.916371190571949,
              -0.5879339400405408,
              0.8468544943539559,
              0.3156939186263952,
              3.245843949670768
            ],
            [
              1.479340434444482,
              1.60365783521817,
              7,
              2,
              0.479838230530812,
              4.731838484918192,
              1.247148834419476,
              -1.073585084351383,
              0.9854950115758312,
              0.07155336472108054,
              3.245843949670768
            ],
            [
              0.6212217318672344,
              2.056346235257998,
              0,
              5,
              0.2320096966704484,
              0,
              2.431497144921549,
              0.7491109192628255,
              0.2671644589880889,
              1,
              3.245843949670768
            ],
            [
              0.6027544618850921,
              2.482100816285608,
              3,
              6,
              0.1953914876170534,
              4.977151045249191,
              2.417307129763902,
              -0.7886527988337021,
              0.9203241859474716,
              0.249697352529106,
              3.245843949670768
            ],
            [
              1.482521742529513,
              1.536345850414026,
              6,
              0,
              0.4910853811524684,
              4.047158181817058,
              0,
              -1.246873923876583,
              0.9999999999999999,
              0.01402626488690406,
              3.245843949670768
            ],
            [
              0.90972838508898,
              2.120469875078497,
              6,
              7,
              0.3002207469549203,
              6.595375167295834,
              3.301155127111093,
              -1.014904009947514,
              0.9373970827252668,
              0.1658526479538009,
              3.245843949670768
            ],
            [
              0.5533201422716051,
              2.109649400705279,
              2,
              10,
              0.207783128324126,
              3.614543999409065,
              4.740124115721261,
              0.346775795067525,
              0.5309185897147094,
              0.7465445965313554,
              3.245843949670768
            ],
            [
              1.327323319870734,
              1.734370223645723,
              6,
              0,
              0.4335258578316951,
              4.520375638834048,
              0,
              -1.392665731601964,
              0.9999999999999999,
              0.006638806913246253,
              3.245843949670768
            ],
            [
              0.5964222580319718,
              2.493858749956107,
              6,
              0,
              0.192999360411004,
              10.05998672785677,
              0,
              -3.099343925291655,
              1,
              0.00005168151292300749,
              3.245843949670768
            ],
            [
              1.028256858141911,
              2.062024149846168,
              6,
              1,
              0.3327389501097039,
              5.835117901223795,
              0.4849603725904969,
              -1.648310150331156,
              0.9995484295718816,
              0.006790496198793461,
              3.245843949670768
            ],
            [
              1.030093669329359,
              2.060187338658719,
              3,
              0,
              0.3333333333333333,
              2.912356506329317,
              0,
              -0.8972570929125299,
              1,
              0.03703703703703698,
              3.245843949670768
            ],
            [
              0.79413854246095,
              2.051199439316346,
              1.5,
              14.5,
              0.2791016559533303,
              1.888839188375949,
              7.069034693590194,
              1.595947182161878,
              0.0861346813149082,
              0.9781988950213844,
              3.245843949670768
            ],
            [
              0.5665664904042692,
              2.522732310784053,
              1,
              1,
              0.1833964685404776,
              1.765017905111998,
              0.3963956047675961,
              -0.4216537583340146,
              0.9663657353268817,
              0.3331586724078367,
              3.245843949670768
            ],
            [
              0.5768650114329787,
              2.345691047132906,
              3,
              5,
              0.1973837284462731,
              5.20052341629762,
              2.13156801110334,
              -0.9455030656990056,
              0.9460874912107331,
              0.1973497328534433,
              3.245843949670768
            ],
            [
              1.564537331757314,
              1.525743676230764,
              3,
              0,
              0.5062767197265026,
              1.917499786745485,
              0,
              -0.5907553833387403,
              0.9999999999999999,
              0.1297668828959131,
              3.245843949670768
            ],
            [
              0.7817607024738386,
              2.078935436436846,
              6,
              13,
              0.2732763860657786,
              7.674982870094815,
              6.25320044680229,
              -0.4380316630553786,
              0.756077673309416,
              0.4221171084742847,
              3.245843949670768
            ],
            [
              1.030093669329359,
              1.858382557199547,
              7,
              3,
              0.3566218270618163,
              6.795498514768407,
              1.614307015731352,
              -1.596254034197359,
              0.9944933345315442,
              0.02895087854963807,
              3.245843949670768
            ],
            [
              1.030093669329359,
              2.060187338658719,
              2,
              2,
              0.3333333333333333,
              1.941571004219545,
              0.9707855021097723,
              -0.2990856976375099,
              0.8888888888888891,
              0.4074074074074072,
              3.245843949670768
            ],
            [
              0.6746966558000431,
              2.250227479564078,
              2.5,
              6.5,
              0.2306715061914079,
              3.705368892092025,
              2.888596845888311,
              -0.2516362643640216,
              0.7615922665847761,
              0.4980608909475104,
              3.245843949670768
            ],
            [
              1.360432632041543,
              1.719688682098431,
              3.5,
              1.5,
              0.4416815096847575,
              2.572711002049179,
              0.8722508996044804,
              -0.5238884335820209,
              0.9300707356105347,
              0.2573449341225637,
              3.245843949670768
            ],
            [
              1.003102707443122,
              2.059330924674453,
              5,
              4,
              0.3275508396077496,
              4.984534447868103,
              1.942378445383826,
              -0.9372465373120751,
              0.9610244663200236,
              0.1361163956348361,
              3.245843949670768
            ],
            [
              1.030093669329359,
              1.983356028578763,
              7,
              3,
              0.3418320438680063,
              6.795498514768407,
              1.51258773350428,
              -1.627592349841705,
              0.9959247669869808,
              0.0227339101900601,
              3.245843949670768
            ],
            [
              0.9011926737150986,
              1.711476980994242,
              3.5,
              4.5,
              0.3449317337500734,
              3.883742180871838,
              2.629307931086418,
              -0.3864739861916836,
              0.8084246625315747,
              0.4214159107759152,
              3.245843949670768
            ],
            [
              1.030093669329359,
              2.060187338658719,
              4,
              2,
              0.3333333333333333,
              3.883142008439089,
              0.9707855021097723,
              -0.8972570929125299,
              0.982167352537723,
              0.1001371742112481,
              3.245843949670768
            ],
            [
              0.6207117539163663,
              1.905386370576429,
              1,
              0,
              0.2457195735581319,
              1.611053751907424,
              0,
              -0.4963435633037246,
              1,
              0.2457195735581319,
              3.245843949670768
            ],
            [
              1.538672391338291,
              1.548644090010154,
              4,
              0,
              0.4983850540214931,
              2.599643707469736,
              0,
              -0.8009145688391529,
              1,
              0.06169643066959729,
              3.245843949670768
            ],
            [
              1.02591015990196,
              2.060693434706907,
              3.5,
              1.5,
              0.3323750940010043,
              3.411604774763584,
              0.7279103115177078,
              -0.8268094538303632,
              0.9755738007867294,
              0.1266274781832808,
              3.245843949670768
            ],
            [
              0.6040800714907346,
              2.486200936497343,
              3,
              7,
              0.19547739183888,
              4.966229050722813,
              2.815540730131762,
              -0.6625975721381182,
              0.8869573194031521,
              0.3085840370484756,
              3.245843949670768
            ],
            [
              1.499410751915517,
              1.568948107967032,
              7,
              0,
              0.4886686402687955,
              4.668500603358625,
              0,
              -1.438301001448995,
              1,
              0.006654283307719,
              3.245843949670768
            ],
            [
              0.9815841607400136,
              2.084163625846444,
              1,
              2,
              0.3201777279379378,
              1.018761345177068,
              0.9596175536302903,
              -0.01822139094295554,
              0.7581039243012588,
              0.6858144797631925,
              3.245843949670768
            ],
            [
              0.8261990486750539,
              2.264081959313024,
              3,
              4,
              0.2673540194368762,
              3.631086243455489,
              1.766720495053852,
              -0.5743855149261698,
              0.9123092857909564,
              0.2804009943992787,
              3.245843949670768
            ],
            [
              1.059182556555875,
              2.029123358259934,
              5,
              2,
              0.3429655564478126,
              4.720621548242272,
              0.9856473199909794,
              -1.150694329784442,
              0.9919568912351566,
              0.05106089945327563,
              3.245843949670768
            ],
            [
              0.7913600767988035,
              2.298920931189275,
              5,
              8,
              0.2560802965015848,
              6.318236345995512,
              3.479893497625187,
              -0.8744545000871724,
              0.9113611860971276,
              0.2215825439280422,
              3.245843949670768
            ],
            [
              1.388211516118144,
              1.686149732400573,
              7,
              1,
              0.4515446962477196,
              5.042459249707207,
              0.5930671403519421,
              -1.370796679799278,
              0.9982717523935674,
              0.01852156306462494,
              3.245843949670768
            ],
            [
              1.030093669329359,
              2.004581775760747,
              6,
              4,
              0.3394411323279988,
              5.824713012658634,
              1.995428696582849,
              -1.179749974259914,
              0.9781655391021409,
              0.08299231073526159,
              3.245843949670768
            ],
            [
              0.7634386045371155,
              2.285573989583549,
              3,
              9,
              0.2503887999705988,
              3.92958907523277,
              3.937741696841709,
              0.002511710894100841,
              0.6475740989773824,
              0.6105282624496509,
              3.245843949670768
            ],
            [
              0.6181352224009533,
              2.472145785587125,
              4,
              0,
              0.2000255707500818,
              6.471075996063205,
              0,
              -1.993649755318514,
              1,
              0.001600818420943062,
              3.245843949670768
            ],
            [
              0.6037437302991259,
              2.465249264075647,
              0.5,
              9.5,
              0.1967237238422315,
              0.8281659500667181,
              3.853565697569351,
              0.9320841649856595,
              0.2488189626064144,
              0.8881465439081385,
              3.245843949670768
            ],
            [
              0.7234820598560369,
              2.366798948132041,
              3,
              3,
              0.2341152982482518,
              4.146612841508412,
              1.267534786749716,
              -0.8870044584400693,
              0.9701709631007366,
              0.1451237945090668,
              3.245843949670768
            ],
            [
              1.00241140043946,
              1.998596784725455,
              8,
              8,
              0.334024880503408,
              7.980755203395312,
              4.002808400944642,
              -1.225550847216226,
              0.9493993912909541,
              0.1277749836808294,
              3.245843949670768
            ],
            [
              0.9621616130618056,
              2.123394907544758,
              2,
              12,
              0.3118275768523801,
              2.078652871668377,
              5.651327483814764,
              1.100692044208955,
              0.1390600853477928,
              0.9607645232598351,
              3.245843949670768
            ],
            [
              1.553241011332427,
              1.53527059235052,
              3,
              2,
              0.5029092361123847,
              1.931445267097661,
              1.302701953626281,
              -0.1937071908633051,
              0.8088422960816262,
              0.5054546945981213,
              3.245843949670768
            ],
            [
              0.6174395933319589,
              2.23838702838392,
              2,
              4,
              0.2162034587943508,
              3.239183268450885,
              1.787001063389801,
              -0.4473974188464551,
              0.8802156108416146,
              0.3844088003018757,
              3.245843949670768
            ],
            [
              0.6074692912594544,
              2.301330086574172,
              3,
              5,
              0.2088384973844008,
              4.938521244061832,
              2.172656599402977,
              -0.8521249596547613,
              0.9352488553384173,
              0.2228560845516112,
              3.245843949670768
            ],
            [
              0.622796773249624,
              2.459987220174102,
              2,
              2,
              0.2020241361633478,
              3.211320427311169,
              0.8130123537220868,
              -0.7388858216157764,
              0.9720158353208955,
              0.1839168932398977,
              3.245843949670768
            ],
            [
              0.565674064388915,
              2.524606943599164,
              2,
              0,
              0.1830493935427562,
              3.535604910860736,
              0,
              -1.089271377701124,
              1,
              0.03350708047637085,
              3.245843949670768
            ],
            [
              0.6044906436270012,
              2.485790364361077,
              3,
              0,
              0.1956102509980326,
              4.962855970771881,
              0,
              -1.528987852689367,
              1,
              0.007484707467536045,
              3.245843949670768
            ],
            [
              0.9667389451069162,
              1.951857512642679,
              8,
              5,
              0.3312341939359192,
              8.275243322399971,
              2.561662399849233,
              -1.760275913181309,
              0.9915758902173494,
              0.03337178907612626,
              3.245843949670768
            ],
            [
              0.5811891795883517,
              2.509091828399726,
              5,
              0,
              0.1880700098424816,
              8.603050737354454,
              0,
              -2.650481930354994,
              1,
              0.0002352868938632069,
              3.245843949670768
            ],
            [
              1.057931041868517,
              2.032349966119561,
              6,
              0,
              0.3423413725592809,
              5.671447157276723,
              0,
              -1.747295078018765,
              1,
              0.001609742185136653,
              3.245843949670768
            ],
            [
              0.6023309475247852,
              2.487465953303451,
              4,
              9,
              0.1949419223520249,
              6.640867477318862,
              3.61813997415629,
              -0.9312608831577294,
              0.9093852561443824,
              0.2372950901396889,
              3.245843949670768
            ],
            [
              0.6497046289213397,
              2.397381967692793,
              3,
              9,
              0.2132215834112754,
              4.617482878305323,
              3.754095142653247,
              -0.2659979188893696,
              0.7583364936017605,
              0.4880336696984421,
              3.245843949670768
            ],
            [
              1.030093669329359,
              1.881693701374882,
              7,
              0,
              0.3537667893243944,
              6.795498514768407,
              0,
              -2.09359988346257,
              1,
              0.0006934568150652742,
              3.245843949670768
            ],
            [
              1.059570332822093,
              2.003641091148592,
              3,
              5,
              0.3459017959160736,
              2.831336351226167,
              2.495456906972166,
              -0.1061156111149156,
              0.7151375599224229,
              0.5623613370621993,
              3.165221787115451
            ],
            [
              0.9025220432962127,
              1.996043312526816,
              9,
              10,
              0.3113685332238946,
              9.972055604459237,
              5.009911326694048,
              -1.528768589835783,
              0.9582609960815888,
              0.1026800185214405,
              3.245843949670768
            ],
            [
              1.238609796298872,
              1.848054646475829,
              7,
              1,
              0.401277760917039,
              5.651497364962651,
              0.541109540189714,
              -1.574440393319369,
              0.9993277036830315,
              0.008697037190772972,
              3.245843949670768
            ],
            [
              1.028212082445124,
              1.716293624500765,
              2,
              4,
              0.3746438128523069,
              1.945124001309078,
              2.330603541782379,
              0.1187609590758053,
              0.5967801006418282,
              0.7252067917821972,
              3.245843949670768
            ],
            [
              1.01839495823403,
              2.071886049754049,
              3.833333333333333,
              4.166666666666666,
              0.3295476869584277,
              3.764092999812774,
              2.011050109228394,
              -0.5400884693677878,
              0.8880755755440357,
              0.2961906509077121,
              3.245843949670768
            ],
            [
              1.216917001569637,
              1.873364006418441,
              3,
              0,
              0.3937884607982329,
              2.465246188631154,
              0,
              -0.7595085367185347,
              0.9999999999999998,
              0.06106452138507912,
              3.245843949670768
            ],
            [
              0.6806143923167771,
              2.4096666156713,
              3,
              6,
              0.2202435281961267,
              4.407782194831571,
              2.489971003033746,
              -0.5908513229640483,
              0.8852621057826476,
              0.3164549779767437,
              3.245843949670768
            ],
            [
              1.284804022140957,
              1.805476985847121,
              5,
              1,
              0.4157563725822548,
              3.891644105898857,
              0.5538702558043436,
              -1.02832234138461,
              0.9948354380882681,
              0.04870971360611764,
              3.245843949670768
            ],
            [
              1.030093669329359,
              1.673443261037813,
              8,
              0,
              0.3810170513148716,
              7.766284016878179,
              0,
              -2.392685581100079,
              0.9999999999999996,
              0.0004441762095108714,
              3.245843949670768
            ],
            [
              0.4656052131051762,
              1.809328989222398,
              0,
              1,
              0.2046675515400829,
              0,
              0.5526910837977418,
              0.2521850020978492,
              0.7953324484599171,
              1,
              2.19160964847265
            ],
            [
              1.019946705204223,
              2.025071146560955,
              7.166666666666667,
              7.833333333333333,
              0.3349559033333635,
              7.026510924638648,
              3.86817685227315,
              -0.9730394071119327,
              0.9192919661489104,
              0.1875559038689086,
              3.245843949670768
            ],
            [
              1.297381924774058,
              1.79289908321402,
              0.5,
              4.5,
              0.4198265210899755,
              0.3853915261591734,
              2.509901445168417,
              0.6545323656809616,
              0.1846501887513003,
              0.9342661057940416,
              3.245843949670768
            ],
            [
              1.025951141438629,
              2.060804936680383,
              3,
              9,
              0.3323719514837131,
              2.924115855842104,
              4.367225563083868,
              0.4446023067092122,
              0.395829482014438,
              0.8170368360802351,
              3.245843949670768
            ],
            [
              1.476939498671183,
              1.595836287154785,
              9,
              1,
              0.4806531949008375,
              6.093682245005559,
              0.6266306939184214,
              -1.684323595298434,
              0.9993418599283875,
              0.007769357621521977,
              3.245843949670768
            ],
            [
              0.5994854492890143,
              2.3076379155769,
              3,
              2,
              0.2062125937048648,
              5.004291603003843,
              0.8666870944092665,
              -1.274739196569897,
              0.9924502463112246,
              0.06280251193024422,
              3.245843949670768
            ],
            [
              0.8053010391009112,
              2.180782789343081,
              2,
              2,
              0.2696846724227908,
              2.483543299823537,
              0.9171018818442076,
              -0.4825991151355924,
              0.9374124077919654,
              0.2953348695626516,
              3.245843949670768
            ],
            [
              1.149521148185193,
              1.827323906863086,
              5,
              4,
              0.3861541756215289,
              4.349637244946519,
              2.188993415440334,
              -0.6656647278823564,
              0.9152896761738805,
              0.2383174789169229,
              3.245843949670768
            ],
            [
              0.6202844806228007,
              2.292238358647202,
              2,
              2,
              0.2129715421487542,
              3.224327002332683,
              0.8725096116009196,
              -0.7245626799065039,
              0.9675328422629822,
              0.2010352120354495,
              3.245843949670768
            ],
            [
              0.8927311268692342,
              2.197549881118844,
              3,
              5,
              0.2888834784155908,
              3.360474290306039,
              2.275261209294752,
              -0.3343392651767383,
              0.8255838913918486,
              0.4199209073793917,
              3.245843949670768
            ],
            [
              1.016216792621391,
              2.066567200802335,
              5,
              1,
              0.3296425551674105,
              4.920209975178826,
              0.4838942569163754,
              -1.36676802306298,
              0.9987169025819969,
              0.01693885350509194,
              3.245843949670768
            ],
            [
              0.5727750189730189,
              2.264899018903033,
              1,
              0,
              0.2018466572720702,
              1.74588619767844,
              0,
              -0.5378835904466474,
              1,
              0.2018466572720702,
              3.245843949670768
            ],
            [
              0.6719130850966482,
              2.409049488666308,
              3,
              4,
              0.2180854421337557,
              4.464863189215134,
              1.660405906486575,
              -0.8640148220967371,
              0.9552049222852691,
              0.1804967715440013,
              3.245843949670768
            ],
            [
              0.6372291749921023,
              2.219218441305443,
              2.5,
              9.5,
              0.2230844953558303,
              3.923235310170763,
              4.280786344949295,
              0.1101565695463575,
              0.6040942040061623,
              0.6534263778167321,
              3.245843949670768
            ],
            [
              1.011360412350556,
              2.063499732744929,
              2.5,
              4.5,
              0.3289126544385159,
              2.471917992310592,
              2.180761125669721,
              -0.08970143702392226,
              0.7071292535961581,
              0.5737815023436712,
              3.245843949670768
            ],
            [
              0.8445705315287428,
              2.245710476459335,
              1,
              1,
              0.2732989425057493,
              1.184033733914345,
              0.4452933761865129,
              -0.2275957714488287,
              0.9253076880252391,
              0.4719055730367377,
              3.245843949670768
            ],
            [
              1.023704079393622,
              1.867961471596318,
              5,
              4,
              0.3540188383968417,
              4.884223967302822,
              2.141371789955437,
              -0.8450351341214657,
              0.9434331358040539,
              0.1785730418237357,
              3.245843949670768
            ],
            [
              0.8832110625345784,
              2.174341681082979,
              3,
              11,
              0.2888620856592659,
              3.396696585061793,
              5.059002499791665,
              0.512133651680477,
              0.389965584687714,
              0.8164132624415892,
              3.245843949670768
            ],
            [
              1.429381065486647,
              1.610121089150014,
              9,
              3,
              0.4702681533902428,
              6.29643152362303,
              1.863213903734225,
              -1.365813541448434,
              0.9885042004297899,
              0.04828336543358214,
              3.245843949670768
            ],
            [
              0.8078326652887228,
              2.097758162021558,
              4,
              9,
              0.2780269877285294,
              4.951520496599854,
              4.290294354677625,
              -0.2037147047655505,
              0.7186568946381674,
              0.5090323586340824,
              3.245843949670768
            ],
            [
              0.821695450035262,
              2.262203819232004,
              2,
              7,
              0.2664469161570562,
              2.433991815232971,
              3.094327726127008,
              0.2034404367964198,
              0.5546608037594579,
              0.737448054585774,
              3.245843949670768
            ],
            [
              1.266785346919215,
              1.520744397965228,
              5,
              0,
              0.4544472930715686,
              3.946998607269853,
              0,
              -1.216016132775023,
              0.9999999999999999,
              0.01938284864059414,
              3.245843949670768
            ],
            [
              0.899801713877244,
              2.185290321015163,
              3.5,
              3.5,
              0.2916612223235099,
              3.88974586958554,
              1.601617856603189,
              -0.7049408562030348,
              0.9295237598314332,
              0.2247873434736574,
              3.245843949670768
            ],
            [
              0.5582862970871776,
              2.522629522293061,
              2,
              2,
              0.1812079036938709,
              3.582391347297739,
              0.792823513054746,
              -0.8594275872461288,
              0.9794338771389546,
              0.1526509117923829,
              3.245843949670768
            ],
            [
              0.628763677633299,
              2.461517330354779,
              3,
              2,
              0.2034648874998764,
              4.771267976693827,
              0.812506975001366,
              -1.219639965160372,
              0.9928258296319004,
              0.06061562462744563,
              3.245843949670768
            ],
            [
              0.9348231957443112,
              2.084114011039034,
              6,
              9,
              0.3096530771305304,
              6.418325975772102,
              4.318381793092525,
              -0.6469639992682265,
              0.8498312994866817,
              0.307300116028827,
              3.245843949670768
            ],
            [
              0.5854946255415034,
              2.46880992177578,
              3,
              3,
              0.191694906801539,
              5.123872823299454,
              1.215160378909261,
              -1.204220691135401,
              0.9854611986064259,
              0.08894132461307858,
              3.245843949670768
            ],
            [
              0.6324081684077346,
              2.374539755125125,
              4,
              7,
              0.2103156371476893,
              6.325028992068722,
              2.947939694372959,
              -1.040434891528999,
              0.938943618918512,
              0.1847009270619384,
              3.245843949670768
            ],
            [
              0.6485783642675272,
              2.428064109911138,
              3,
              4,
              0.2108071931369505,
              4.625501196587175,
              1.647402959284461,
              -0.917511218493664,
              0.9600765073448604,
              0.1671146134674806,
              3.245843949670768
            ],
            [
              0.8736342569882887,
              2.209754766625182,
              2,
              6,
              0.2833357225759542,
              2.289287518205471,
              2.715233423464187,
              0.1312280910183377,
              0.5942249774929385,
              0.7103226648569652,
              3.245843949670768
            ],
            [
              1.010232421946382,
              2.080048586041696,
              3,
              9,
              0.3269063296622634,
              2.969613660013006,
              4.3268220080988,
              0.4181372762000643,
              0.4116372324771181,
              0.8063204736256073,
              3.245843949670768
            ],
            [
              1.132970896015649,
              1.802702862608618,
              4.5,
              10.5,
              0.3859321536281977,
              3.97185842621843,
              5.824587189486058,
              0.570800319422489,
              0.3494996957134165,
              0.8193847334184952,
              3.245843949670768
            ],
            [
              0.8598362500746558,
              2.223874814968792,
              5.5,
              9.5,
              0.2788316518436662,
              6.396566787597591,
              4.271823187193796,
              -0.654604359713384,
              0.8432311773883494,
              0.3151155896161634,
              3.245843949670768
            ],
            [
              0.7180823223041108,
              2.27971382401059,
              6.46875,
              5.03125,
              0.2395367420786351,
              9.008368259566286,
              2.206965605511294,
              -2.03420225770165,
              0.9949897904343246,
              0.02291274245260788,
              3.34352330418686
            ],
            [
              0.9905811678730546,
              2.009418832126947,
              6,
              7.75,
              0.3301937226243513,
              6.057050340340121,
              3.856836551987876,
              -0.6580524758410002,
              0.8683951535467418,
              0.2838903856079936,
              3.34352330418686
            ],
            [
              0.6325288375700969,
              2.2100441330779,
              1,
              8,
              0.2225198241528008,
              1.580955587482096,
              3.619837215132217,
              0.6098003340060386,
              0.3711796556852418,
              0.8961984310259892,
              3.34352330418686
            ],
            [
              1.0099146548743,
              1.990085345125702,
              6,
              2,
              0.3366382182914331,
              5.941096082764337,
              1.004982024966207,
              -1.476321116594875,
              0.997235001084693,
              0.02069744123324513,
              3.34352330418686
            ],
            [
              0.5696558161080303,
              2.198162309934672,
              1,
              1,
              0.2058140347980515,
              1.755445958284324,
              0.4549254599992298,
              -0.3889670805214798,
              0.9576405830801464,
              0.3692686526762494,
              3.34352330418686
            ],
            [
              0.8591003975362332,
              1.903041082524406,
              4,
              9,
              0.3110269346222528,
              4.656033231356172,
              4.729272574642159,
              0.02190484008120232,
              0.6208701870011646,
              0.6131849827697176,
              3.34352330418686
            ],
            [
              0.590203276766254,
              2.215638298922508,
              2,
              2,
              0.2103480402742889,
              3.388662989060439,
              0.9026744125937091,
              -0.7435236277114327,
              0.9686447163381429,
              0.1968940162870353,
              3.34352330418686
            ],
            [
              1.440866387124314,
              1.552472811947473,
              6,
              0,
              0.4813575379533053,
              4.164161266871399,
              0,
              -1.24544107757733,
              1.000000000000001,
              0.01243960708308001,
              3.34352330418686
            ],
            [
              1.000000000000001,
              1.78502297523253,
              7,
              2,
              0.3590634651466412,
              6.999999999999996,
              1.120433757856515,
              -1.758494171337437,
              0.9983070173221356,
              0.01307268970098829,
              3.34352330418686
            ],
            [
              0.9088565812706719,
              2.080407679605786,
              1.5,
              9.5,
              0.3040402259398081,
              1.650425414648867,
              4.566412676288593,
              0.8721300844496103,
              0.2050884941434317,
              0.93686702136206,
              3.34352330418686
            ],
            [
              1.000000000000001,
              1.994546866381873,
              4,
              1,
              0.3339403404322869,
              3.999999999999997,
              0.5013670106503989,
              -1.046391088397232,
              0.9958471673740239,
              0.04556792912972019,
              3.34352330418686
            ],
            [
              1.000000000000001,
              1.996451620217448,
              5,
              4,
              0.3337280646391453,
              4.999999999999996,
              2.003554686471356,
              -0.8961939370293613,
              0.9573345236060441,
              0.1454529699346191,
              3.34352330418686
            ],
            [
              0.9344136992904238,
              1.998164076466893,
              3,
              3,
              0.3186321969070772,
              3.210569368019907,
              1.501378207791889,
              -0.5111946305526621,
              0.9137448409602202,
              0.2909202595326115,
              3.34352330418686
            ],
            [
              0.8486177950107557,
              2.00601156361908,
              4,
              6,
              0.2972777507683432,
              4.713547162830002,
              2.991009677519155,
              -0.515186325500957,
              0.854361764837862,
              0.343140074862458,
              3.34352330418686
            ],
            [
              0.7378225168445202,
              2.262177483155482,
              3,
              9,
              0.2459408389481732,
              4.066018495654266,
              3.978467678604076,
              -0.02618519719619008,
              0.6613147149432557,
              0.5966518473752709,
              3.34352330418686
            ],
            [
              1.419255928426743,
              1.576583652734392,
              8,
              0,
              0.4737422982697438,
              5.636756443827624,
              0,
              -1.685873233414916,
              1,
              0.002537098338614707,
              3.34352330418686
            ],
            [
              0.9786285588233814,
              2.02137144117662,
              3,
              1,
              0.3262095196077936,
              3.065514462000722,
              0.4947136283957341,
              -0.7688897608058404,
              0.9886763477746711,
              0.1048803219616592,
              3.34352330418686
            ],
            [
              1.003439155744756,
              1.996560844255246,
              5.5,
              3.5,
              0.3344797185815851,
              5.481149473301031,
              1.75301444484932,
              -1.115031865871319,
              0.9742049760699125,
              0.09487212709400994,
              3.34352330418686
            ],
            [
              0.8889461137583528,
              1.856159788633607,
              4,
              3,
              0.3238294424210613,
              4.499710317747497,
              1.616240163358144,
              -0.8624046827424786,
              0.9599771987868924,
              0.159010520940733,
              3.34352330418686
            ],
            [
              0.5764944248807675,
              2.359722506251734,
              4,
              9,
              0.1963391801090164,
              6.938488608675258,
              3.814007781065713,
              -0.934487528080626,
              0.9070771185204156,
              0.241512716012971,
              3.34352330418686
            ],
            [
              0.5584827528620069,
              2.441517247137995,
              4,
              5,
              0.1861609176206689,
              7.16226236083667,
              2.047906893085077,
              -1.5296305730387,
              0.9855612374219511,
              0.06846656440187682,
              3.34352330418686
            ],
            [
              0.6226545496785487,
              2.080681578589958,
              2,
              13,
              0.230328201945557,
              3.212053940716435,
              6.24795265828704,
              0.9079938859014265,
              0.293450817960345,
              0.8918408927561453,
              3.34352330418686
            ],
            [
              1.203879465339954,
              1.614755152265349,
              6,
              1,
              0.4271144112899469,
              4.983887650501381,
              0.6192889359090104,
              -1.305389051461639,
              0.9974069578482699,
              0.02693924795195013,
              3.34352330418686
            ],
            [
              0.9974872680916425,
              2.000529859244734,
              3.5,
              4.5,
              0.3327156669641417,
              3.508816715722173,
              2.249404066230183,
              -0.376672310886817,
              0.8276508792842943,
              0.3938225841081588,
              3.34352330418686
            ],
            [
              0.8572155967187802,
              2.127800083424035,
              7,
              9,
              0.287172895747659,
              8.165973678960526,
              4.229720672591236,
              -1.177276976487706,
              0.9410511995662039,
              0.1465052212238888,
              3.34352330418686
            ],
            [
              1.092896906638382,
              1.90710309336162,
              5,
              2,
              0.3642989688794604,
              4.574996936700455,
              1.048711004120198,
              -1.054661688215105,
              0.9887468958420085,
              0.0657052296200521,
              3.34352330418686
            ],
            [
              0.9641032133213795,
              1.973004665053516,
              5,
              12,
              0.3282491666103932,
              5.186166720443522,
              6.082094083479784,
              0.2679590604062352,
              0.4956898458930669,
              0.7034082160384482,
              3.34352330418686
            ],
            [
              0.5535461637506762,
              2.446453836249326,
              0,
              4,
              0.184515387916892,
              0,
              1.635019611133324,
              0.4890109810468206,
              0.4422451531135682,
              1,
              3.34352330418686
            ],
            [
              0.909101696654248,
              2.084213971255868,
              5,
              6,
              0.3037105997206663,
              5.499934736016243,
              2.878783120518393,
              -0.7839489595348611,
              0.9174999307838696,
              0.218544392843118,
              3.34352330418686
            ],
            [
              1.000000000000001,
              2.000000000000001,
              3,
              0,
              0.3333333333333334,
              2.999999999999998,
              0,
              -0.8972570929125299,
              0.9999999999999999,
              0.0370370370370372,
              3.34352330418686
            ],
            [
              0.5837935624860271,
              2.416206437513975,
              5,
              0,
              0.1945978541620089,
              8.56467135181826,
              0,
              -2.561570706294561,
              0.9999999999999998,
              0.0002790552740088437,
              3.34352330418686
            ],
            [
              0.7571028260026116,
              2.099520187645733,
              3.5,
              9.5,
              0.2650342108095234,
              4.622885927502702,
              4.52484336940465,
              -0.02932312688692219,
              0.6443061215501942,
              0.5885103639324278,
              3.34352330418686
            ],
            [
              1.000000000000001,
              1.96492518218533,
              5,
              0,
              0.3372766388873731,
              4.999999999999996,
              0,
              -1.495428488187549,
              0.9999999999999996,
              0.004364467927388538,
              3.34352330418686
            ],
            [
              1.507281366328496,
              1.490839180566134,
              7,
              1,
              0.5027420821653407,
              4.644122959637534,
              0.6707631601285514,
              -1.188375087600982,
              0.9959190439662734,
              0.0363724672812451,
              3.34352330418686
            ],
            [
              0.6085523226882057,
              2.099102721260016,
              0,
              8,
              0.2247525304408175,
              0,
              3.811152221839762,
              1.139861121071692,
              0.1304736640917523,
              1,
              3.34352330418686
            ],
            [
              0.5804471732781353,
              2.227238502027675,
              2.5,
              4.5,
              0.2067350980144576,
              4.307024161873322,
              2.020439210216241,
              -0.6838848554737905,
              0.9014176605605626,
              0.3007750738584487,
              3.34352330418686
            ],
            [
              1.000000000000001,
              2.000000000000001,
              7,
              2,
              0.3333333333333334,
              6.999999999999996,
              0.9999999999999993,
              -1.79451418582506,
              0.9990346999949192,
              0.008281257938322684,
              3.34352330418686
            ],
            [
              0.5872918857776591,
              2.407927959137587,
              5,
              5,
              0.1960763871054939,
              8.513654148957428,
              2.076474082634423,
              -1.92526849095449,
              0.9942536251507053,
              0.03027091911861679,
              3.34352330418686
            ],
            [
              1.283435285097916,
              1.705324386120972,
              5,
              1,
              0.4294207050025204,
              3.895794402768456,
              0.5863986981823774,
              -0.9897929230647067,
              0.9937295619196157,
              0.05626032581823592,
              3.34352330418686
            ],
            [
              0.9870731841897529,
              2.012926815810249,
              5,
              2,
              0.3290243947299174,
              5.06548053385149,
              0.9935780994576072,
              -1.21784778030257,
              0.9936235577653935,
              0.04283279774012116,
              3.34352330418686
            ],
            [
              0.7594989699796281,
              2.233774687887748,
              5,
              6,
              0.2537352266417063,
              6.583287400816507,
              2.686036345802443,
              -1.165612050657404,
              0.9632127727018669,
              0.1207145662264184,
              3.34352330418686
            ],
            [
              1.469142273417936,
              1.506271034316458,
              7,
              0,
              0.4937607389195295,
              4.764684895843759,
              0,
              -1.425049106096338,
              1,
              0.007155102839006444,
              3.34352330418686
            ],
            [
              0.6055109418650875,
              2.392043208957034,
              1,
              1,
              0.2020016691605113,
              1.651497819213328,
              0.4180526489887341,
              -0.36890580923424,
              0.9591953256563672,
              0.36319866397739,
              3.34352330418686
            ],
            [
              1.340881947104699,
              1.657271883090353,
              5,
              0,
              0.4472358734900087,
              3.728889042615762,
              0,
              -1.115257380723602,
              0.9999999999999999,
              0.01789299986194282,
              3.34352330418686
            ],
            [
              0.944164029751491,
              2.034786978988042,
              4,
              2,
              0.3169451350430197,
              4.236551990921345,
              0.9829038718316635,
              -0.97311961756491,
              0.9858785874285019,
              0.08474321484571035,
              3.34352330418686
            ],
            [
              0.693853849844257,
              2.280589100280902,
              2,
              14,
              0.2332718634980244,
              2.882451398733208,
              6.138764759629697,
              0.9739167532700717,
              0.2421512425812947,
              0.9162963242922472,
              3.34352330418686
            ],
            [
              0.5827135176044819,
              2.41728648239552,
              3,
              0,
              0.1942378392014938,
              5.148327453141832,
              0,
              -1.539791107989271,
              0.9999999999999998,
              0.00732827088429322,
              3.34352330418686
            ],
            [
              0.8043452670098009,
              2.16725327968637,
              3,
              9,
              0.2706776350742511,
              3.729741596109181,
              4.152721827373319,
              0.1265073375545101,
              0.5841248572775026,
              0.6705907667280111,
              3.34352330418686
            ],
            [
              0.1043240615280602,
              2.895675938471941,
              0,
              4,
              0.03477468717602005,
              0,
              1.381370044505331,
              0.4131480234564353,
              0.8679901776830417,
              1,
              3.34352330418686
            ],
            [
              0.9866039936278166,
              2.000997332806558,
              8,
              10,
              0.3302328141637637,
              8.108623167623113,
              4.997507910704811,
              -0.9304900770461121,
              0.8976892078602637,
              0.2147345064570632,
              3.34352330418686
            ],
            [
              0.6183049377932623,
              2.192989228600479,
              3.5,
              7.5,
              0.2199360512266878,
              5.660637310275318,
              3.419989438245599,
              -0.6701457319660111,
              0.8599607680553286,
              0.3282271485317907,
              3.34352330418686
            ],
            [
              0.8138250692461483,
              2.186174930753853,
              4,
              0,
              0.2712750230820493,
              4.915061173656431,
              0,
              -1.470024500054073,
              0.9999999999999998,
              0.005415508432666472,
              3.34352330418686
            ],
            [
              0.721422756536296,
              2.163675533450439,
              4.5,
              6.5,
              0.2500513618687192,
              6.237674039567946,
              3.004147294504169,
              -0.9671016023769472,
              0.9254652883339836,
              0.2007729026271799,
              3.34352330418686
            ],
            [
              0.5988604430282606,
              2.300190583964494,
              3,
              11,
              0.2065711977651773,
              5.009514378391541,
              4.782212429128784,
              -0.06798276206961788,
              0.6754169022540735,
              0.57629182044828,
              3.34352330418686
            ],
            [
              1.000000000000001,
              1.971661385668311,
              6,
              0,
              0.3365120954974167,
              5.999999999999996,
              0,
              -1.79451418582506,
              0.9999999999999997,
              0.001452125239540192,
              3.34352330418686
            ],
            [
              1.000000000000001,
              1.772746207903875,
              4,
              3,
              0.3606532747748215,
              3.999999999999997,
              1.692289616316399,
              -0.6902031700493351,
              0.9369806500018488,
              0.217771574095429,
              3.34352330418686
            ],
            [
              0.6075896252967418,
              2.392410374703259,
              3,
              0,
              0.2025298750989138,
              4.937543162516682,
              0,
              -1.47674854137662,
              1,
              0.008307441364557966,
              3.34352330418686
            ],
            [
              0.6094066803844969,
              1.860842848845043,
              2,
              3,
              0.2466984299252425,
              3.28188066257844,
              1.612172678559068,
              -0.4993857772513545,
              0.8999357983198648,
              0.3602235217256977,
              3.34352330418686
            ],
            [
              0.005567038677681632,
              1.797376574047148,
              0,
              1,
              0.003087749743469814,
              0,
              0.5563664367497029,
              0.1664012438773805,
              0.9969122502565302,
              1,
              3.34352330418686
            ],
            [
              1.229397749640042,
              1.7601067978503,
              6,
              3,
              0.4112379593709294,
              4.880438411211304,
              1.704442027986051,
              -0.9498950939711336,
              0.9705073558292394,
              0.1124123713196739,
              3.34352330418686
            ],
            [
              1.000000000000001,
              1.99446148611539,
              5,
              5,
              0.3339498619824514,
              4.999999999999996,
              2.506942367555312,
              -0.7456378812502379,
              0.9228032453321975,
              0.2143927691857591,
              3.34352330418686
            ],
            [
              0.7452492920416597,
              2.063353310863793,
              5,
              10,
              0.2653452258680925,
              6.709164374114559,
              4.846479731487985,
              -0.5571023358186451,
              0.8158169423653763,
              0.3650856435055726,
              3.34352330418686
            ],
            [
              1.29585380589868,
              1.704146194101321,
              3,
              0,
              0.4319512686328932,
              2.315075964853525,
              0,
              -0.6924061100320484,
              0.9999999999999998,
              0.08059428774959065,
              3.34352330418686
            ],
            [
              0.6019416995033479,
              2.088948619092714,
              2.5,
              4,
              0.2236961110393393,
              4.153226138117211,
              1.914838863646779,
              -0.6694696195679142,
              0.9021246635260296,
              0.3028449724888399,
              3.34352330418686
            ],
            [
              0.8490833564261013,
              2.100974708206124,
              3,
              10,
              0.2878192014610241,
              3.533222006173077,
              4.759695564606917,
              0.3668206998581443,
              0.4591802482171872,
              0.7697103359614748,
              3.34352330418686
            ],
            [
              1.375157845139686,
              1.575859162300874,
              10.5,
              0,
              0.4659945509200474,
              7.635487109433194,
              0,
              -2.283664988927042,
              1,
              0.000702851375486202,
              3.34352330418686
            ],
            [
              0.9055738848365074,
              2.089150864607213,
              1,
              9,
              0.302389688736743,
              1.104272127039684,
              4.30797035890087,
              0.9581803206962604,
              0.1456246465438423,
              0.9727021205170768,
              3.34352330418686
            ],
            [
              1.268034368742423,
              1.536712635277973,
              6,
              0,
              0.4521029408088467,
              4.731732946600271,
              0,
              -1.415193649368333,
              1,
              0.008539333834385321,
              3.34352330418686
            ],
            [
              0.7636434188147688,
              2.13400317698386,
              6,
              8,
              0.2635391838059185,
              7.857070266267002,
              3.748822910051603,
              -1.228718026601139,
              0.950043270475168,
              0.1370177334744953,
              3.34352330418686
            ],
            [
              0.5802673975274502,
              2.313698336470667,
              3,
              13,
              0.2005094223164108,
              5.170030252919874,
              5.61871000859615,
              0.1341936977422665,
              0.5960955124017215,
              0.6500352695160534,
              3.34352330418686
            ],
            [
              0.5529488922230954,
              2.447051107776906,
              3,
              0,
              0.1843162974076984,
              5.425456207966515,
              0,
              -1.622676354961425,
              1,
              0.006261684951064495,
              3.34352330418686
            ],
            [
              0.6062607028710008,
              2.389463507055468,
              2,
              4,
              0.2023753391123683,
              3.298910832466667,
              1.674015940477448,
              -0.4859828223582225,
              0.8981795604756957,
              0.3504774626167696,
              3.34352330418686
            ],
            [
              0.7876815058144881,
              2.206866331667923,
              2.5,
              6.5,
              0.2630385449032302,
              3.17387164932217,
              2.945352832079946,
              -0.06834670987818908,
              0.6866266236949793,
              0.5828646091979955,
              3.34352330418686
            ],
            [
              0.6181580992262952,
              2.197545891528168,
              1,
              2,
              0.2195394477743596,
              1.617709128541112,
              0.9101061359902729,
              -0.2116339346774575,
              0.8765698280341132,
              0.5246069036465291,
              3.34352330418686
            ],
            [
              0.566557785939254,
              2.42544181557742,
              5,
              3,
              0.1893575739956851,
              8.82522511222906,
              1.236888050965591,
              -2.269563083876558,
              0.9990935080672959,
              0.0081690466836013,
              3.34352330418686
            ],
            [
              1.528829941515268,
              1.46360227856909,
              5,
              0,
              0.5108987703227476,
              3.270474932643165,
              0,
              -0.97815227683557,
              1,
              0.03480761662332643,
              3.34352330418686
            ],
            [
              1.000000000000001,
              2.000000000000001,
              3,
              0,
              0.3333333333333334,
              2.999999999999998,
              0,
              -0.8972570929125299,
              0.9999999999999999,
              0.0370370370370372,
              3.34352330418686
            ],
            [
              0.6076506593316415,
              2.229036417280851,
              4.5,
              5.5,
              0.2142113821230096,
              7.405570833988029,
              2.467433890877979,
              -1.476926132659631,
              0.973902486907613,
              0.09517026681236529,
              3.34352330418686
            ],
            [
              0.6212182806872157,
              2.371113001180666,
              3.166666666666667,
              7.833333333333334,
              0.2076034443283422,
              5.097510432506231,
              3.30365247435817,
              -0.5365172588753124,
              0.8416700294277806,
              0.3695960518060202,
              3.34352330418686
            ],
            [
              0.9908123028650158,
              2.004342106306618,
              5,
              2,
              0.3308050829803608,
              5.046364468368112,
              0.9978336501074564,
              -1.210857664186448,
              0.9934276806108109,
              0.04382739354676746,
              3.34352330418686
            ],
            [
              0.5806072209504826,
              2.419392779049519,
              2,
              1,
              0.1935357403168274,
              3.444669524994715,
              0.4133268515386986,
              -0.9066312382689475,
              0.9927509092898079,
              0.09787006691956268,
              3.34352330418686
            ],
            [
              0.7302436495359812,
              1.922935858142289,
              3.5,
              12.5,
              0.2752334123728398,
              4.792920831593682,
              6.500476834456667,
              0.5107055783713943,
              0.4288081797499803,
              0.7697830746229168,
              3.34352330418686
            ],
            [
              1.000000000000001,
              1.941279716127627,
              5,
              0,
              0.3399880652345983,
              4.999999999999996,
              0,
              -1.495428488187549,
              0.9999999999999998,
              0.004542745013149441,
              3.34352330418686
            ],
            [
              1.232237117368572,
              1.76537802220941,
              3,
              0,
              0.4110724892929557,
              2.434596359511118,
              0,
              -0.7281529506501251,
              1,
              0.06946327237098915,
              3.34352330418686
            ],
            [
              0.645192456542394,
              2.175129092284481,
              5,
              8,
              0.2287655663981877,
              7.749625633869237,
              3.677942623441172,
              -1.217782153732675,
              0.9451176584059947,
              0.1558130021162375,
              3.34352330418686
            ],
            [
              0.6272296089769558,
              2.368342807282751,
              3,
              6,
              0.209385560359819,
              4.782937471483779,
              2.533417029641889,
              -0.6727993906981218,
              0.9014503044259519,
              0.286874672770522,
              3.34352330418686
            ],
            [
              1.427127150627518,
              1.498616480984883,
              5,
              0,
              0.4877827076875552,
              3.503542061967965,
              0,
              -1.04785932180605,
              0.9999999999999998,
              0.02761417041673153,
              3.34352330418686
            ],
            [
              0.670317904666287,
              2.206412363448147,
              2,
              4,
              0.2330138185342104,
              2.983658926723262,
              1.812897745799821,
              -0.3501579245634028,
              0.8564993901666622,
              0.4253419990973423,
              3.34352330418686
            ],
            [
              0.608280787178724,
              2.171097242014217,
              4,
              8,
              0.2188550030941106,
              6.575910474753704,
              3.684772770738757,
              -0.8646979371714196,
              0.8997199141994354,
              0.2577089491671278,
              3.34352330418686
            ],
            [
              1.013158126000213,
              1.986841873999789,
              3,
              0,
              0.337719375333404,
              2.961038285152509,
              0,
              -0.885604201246215,
              0.9999999999999999,
              0.03851837277737546,
              3.34352330418686
            ],
            [
              0.5684160550473184,
              2.205985882329395,
              4,
              7,
              0.2048787695069065,
              7.037098907537043,
              3.173184405245785,
              -1.155641564529474,
              0.9447184747601889,
              0.1721063709569299,
              3.34352330418686
            ],
            [
              1.485749621904151,
              1.493135467334673,
              8,
              1,
              0.4987603003792925,
              5.38448732010924,
              0.6697315962797763,
              -1.410116004851979,
              0.9980900284406298,
              0.01918516794083636,
              3.34352330418686
            ],
            [
              0.7994774592261779,
              1.995866374453954,
              3,
              5,
              0.2860032635676334,
              3.752451010818654,
              2.505177733337955,
              -0.3730415983399386,
              0.8305214720885161,
              0.4125769427976602,
              3.34352330418686
            ],
            [
              0.604377847930451,
              2.208564781256356,
              3,
              12,
              0.2148560875929313,
              4.963782193991375,
              5.43339280868806,
              0.140453818314538,
              0.5920859522429027,
              0.6555681916525364,
              3.34352330418686
            ],
            [
              1.000000000000001,
              2.000000000000001,
              6,
              0,
              0.3333333333333334,
              5.999999999999996,
              0,
              -1.79451418582506,
              0.9999999999999999,
              0.001371742112482921,
              3.34352330418686
            ],
            [
              1.504587400611332,
              1.480913070020613,
              8,
              1,
              0.5039648847527576,
              5.317072306168126,
              0.6752590818758056,
              -1.388299946490489,
              0.997902980394985,
              0.02067323103616581,
              3.34352330418686
            ],
            [
              0.9777016054573844,
              2.019384363569245,
              4.666666666666666,
              8.333333333333334,
              0.3262174043592466,
              4.773099113899404,
              4.126670228645445,
              -0.1933376341192184,
              0.708728756466835,
              0.5031621933271727,
              3.34352330418686
            ],
            [
              0.5702631731224207,
              2.255644699518332,
              3,
              3,
              0.2017982180677113,
              5.260728978120384,
              1.329996697015544,
              -1.175625806520523,
              0.9824813556930245,
              0.1011020485769452,
              3.34352330418686
            ],
            [
              0.6523732615740154,
              2.347626738425986,
              1,
              5,
              0.217457753858005,
              1.532864786008009,
              2.129810466953682,
              0.1785379154373353,
              0.6125217282689995,
              0.7703604139002588,
              3.34352330418686
            ],
            [
              0.619432840802412,
              2.356663249149463,
              3.4375,
              4.0625,
              0.2081360352892465,
              5.54943130807703,
              1.723835597413498,
              -1.144180962002869,
              0.9679926803148162,
              0.129546437530768,
              3.34352330418686
            ],
            [
              0.9665419351235607,
              1.951373032020985,
              8.15625,
              5.34375,
              0.331244037611354,
              8.438588853319978,
              2.738456416232022,
              -1.749488748020949,
              0.9894443587236215,
              0.03866068065772688,
              3.258170390370353
            ],
            [
              1.003250588631581,
              1.95207141978279,
              5,
              0.75,
              0.3394725129021925,
              4.983799717296877,
              0.3842072540990604,
              -1.455341088146632,
              0.9991431963923915,
              0.01442504200936479,
              3.160491035854261
            ],
            [
              1.015579885496694,
              2.060486809548032,
              7.233173076923077,
              9.401442307692308,
              0.3301553529813589,
              7.122209862777581,
              4.562728702812961,
              -0.788541038833439,
              0.8722477224821171,
              0.258926161275763,
              3.245843949670768
            ],
            [
              1.072002672883097,
              1.90947456355997,
              6.5,
              8.25,
              0.3595542034598953,
              6.063417717531039,
              4.320560303573218,
              -0.5364273095142003,
              0.8140523365284971,
              0.3507259991192713,
              3.249009480028505
            ],
            [
              0.9968557204059643,
              1.973113442045178,
              10,
              3.75,
              0.3356451417102426,
              10.03154197272154,
              1.900549618735068,
              -2.431863520677305,
              0.9994362158222958,
              0.003476377606116965,
              3.34352330418686
            ],
            [
              0.8345904701165082,
              2.165409529883493,
              4,
              4,
              0.2781968233721692,
              4.792769799350336,
              1.847225637828986,
              -0.8809701304707079,
              0.9573651486725999,
              0.1564452285261806,
              3.34352330418686
            ],
            [
              0.7935464851202951,
              2.206453514879707,
              8,
              0,
              0.2645154950400982,
              10.08132497592408,
              0,
              -3.01518011353471,
              0.9999999999999998,
              0.0000239667387051945,
              3.34352330418686
            ],
            [
              0.6004662793093751,
              2.388471897419849,
              7.5,
              3.5,
              0.2008961858041713,
              12.49029339103956,
              1.465372066458426,
              -3.29739628576101,
              0.9998686209918255,
              0.001131659094934734,
              3.34352330418686
            ],
            [
              0.5715423244552501,
              2.428457675544752,
              3,
              1,
              0.1905141081517499,
              5.248955102072918,
              0.4117839936311345,
              -1.446728695560319,
              0.9986826275764704,
              0.02370719754467587,
              3.34352330418686
            ],
            [
              0.551170775357723,
              2.422875044253342,
              3,
              2,
              0.1853269279589657,
              5.442959122883336,
              0.8254655991210395,
              -1.381026271891131,
              0.9949762228251123,
              0.04726945701332042,
              3.34352330418686
            ],
            [
              1.000000000000001,
              1.988992718270601,
              7,
              2,
              0.3345608685786928,
              6.999999999999996,
              1.00553409855566,
              -1.792859016097745,
              0.9990074336147139,
              0.00847159463988778,
              3.34352330418686
            ],
            [
              0.5537814609881982,
              2.446218539011804,
              4,
              0,
              0.1845938203293993,
              7.223065923626585,
              0,
              -2.160315710849584,
              1,
              0.001161097345048878,
              3.34352330418686
            ],
            [
              0.596004736789271,
              1.926590748849219,
              5.333333333333334,
              6.666666666666666,
              0.2362664724417428,
              8.948474742104334,
              3.460343962851875,
              -1.641421422838614,
              0.9683962102023909,
              0.1011523396950371,
              3.34352330418686
            ],
            [
              0.9535442520821127,
              2.040994597788383,
              3.5,
              2.5,
              0.318427744600258,
              3.670516593600738,
              1.224893002024108,
              -0.7314510380454496,
              0.9497492103425775,
              0.1882987029365917,
              3.34352330418686
            ],
            [
              1.245648606982051,
              1.451618981147581,
              7,
              0,
              0.461818698472487,
              5.619562339462292,
              0,
              -1.680730722715558,
              1.000000000000001,
              0.004480232900073711,
              3.34352330418686
            ],
            [
              0.8340159161903338,
              2.165531415111523,
              6.5,
              7.5,
              0.2780472598271541,
              7.793616253381682,
              3.463353127857422,
              -1.295119767851408,
              0.9575053132895923,
              0.1162367471579684,
              3.34352330418686
            ],
            [
              0.8412804589165943,
              1.99041389207366,
              6.666666666666667,
              8.333333333333334,
              0.2970943734172424,
              7.92442828786495,
              4.186733908218192,
              -1.117890931092451,
              0.926516236836903,
              0.1737639139463781,
              3.34352330418686
            ],
            [
              1.490084191831099,
              1.482891539278046,
              6,
              0,
              0.5012096722616651,
              4.02661811519983,
              0,
              -1.204303888104377,
              0.9999999999999998,
              0.01585318983269901,
              3.34352330418686
            ],
            [
              0.5905270570358815,
              2.231959352767976,
              5,
              0,
              0.2092222853526224,
              8.467012544856503,
              0,
              -2.532362353883957,
              1,
              0.0004009033710626886,
              3.34352330418686
            ],
            [
              0.6332682549836035,
              2.263073879387981,
              4,
              6,
              0.2186441468597435,
              6.316438521150199,
              2.651261213629766,
              -1.09620211198492,
              0.953256493005796,
              0.155953891547577,
              3.34352330418686
            ],
            [
              1.383900679014485,
              1.499787679809782,
              7,
              0,
              0.4799064624232583,
              5.058166461038879,
              0,
              -1.512825244766469,
              1,
              0.00586267996427714,
              3.34352330418686
            ],
            [
              0.5294667374971473,
              2.36192208792547,
              5.166666666666666,
              9.833333333333334,
              0.1831184836995274,
              9.758245987444118,
              4.163275911429481,
              -1.673375528445831,
              0.9633490147018826,
              0.1099202900667127,
              3.34352330418686
            ],
            [
              0.6917811710941968,
              2.12457906680543,
              4,
              1,
              0.2456295049848135,
              5.782175299268643,
              0.470681470802414,
              -1.588591837184152,
              0.9991058658857555,
              0.01462433306600142,
              3.34352330418686
            ],
            [
              0.6698167026328838,
              2.036414240504338,
              1,
              9,
              0.2475090695165849,
              1.492945750784128,
              4.419533030652476,
              0.875300398296488,
              0.2496828215504711,
              0.9417879761053468,
              3.34352330418686
            ],
            [
              0.6242419846310824,
              2.246327283906885,
              2,
              14,
              0.2174627839407687,
              3.203885751423737,
              6.232395475182383,
              0.9057839435323377,
              0.2909321369203645,
              0.8923082274646299,
              3.34352330418686
            ],
            [
              1.000000000000001,
              2.000000000000001,
              5,
              0,
              0.3333333333333334,
              4.999999999999996,
              0,
              -1.495428488187549,
              1,
              0.004115226337448541,
              3.34352330418686
            ],
            [
              1.000000000000001,
              1.955480668004296,
              8,
              4,
              0.3383544378502925,
              7.999999999999995,
              2.045532878666746,
              -1.780895953043571,
              0.9956729152970597,
              0.02062311528399374,
              3.34352330418686
            ],
            [
              0.7851972264882249,
              2.214802773511777,
              4,
              4,
              0.2617324088294082,
              5.094261498973832,
              1.806029885748078,
              -0.9834630460353401,
              0.9668981315628681,
              0.130686912958329,
              3.34352330418686
            ],
            [
              1.15364447741918,
              1.744565974094289,
              9.5,
              1.5,
              0.3980540739602735,
              8.234772658256441,
              0.8598127111694598,
              -2.205745040823205,
              0.999629618683077,
              0.003200931436141197,
              3.34352330418686
            ],
            [
              0.603951242996707,
              2.232659173054131,
              1,
              10,
              0.2129130033434534,
              1.655762798066553,
              4.478963972956364,
              0.8443790929629574,
              0.2855295010334527,
              0.9281792207342078,
              3.34352330418686
            ],
            [
              0.7720916572062706,
              2.221705421519691,
              2,
              3,
              0.2578971242549417,
              2.590366028868621,
              1.350314029457578,
              -0.3708818173506412,
              0.8879806210167516,
              0.3838418414900303,
              3.34352330418686
            ],
            [
              0.9985241387532359,
              1.981823154879644,
              7,
              3,
              0.3350361687332383,
              7.010346298428247,
              1.513757669352788,
              -1.643951044753439,
              0.9964695438872037,
              0.02024972080265597,
              3.34352330418686
            ],
            [
              0.6455717094669143,
              2.194376766979313,
              5,
              7,
              0.2273181062336564,
              7.745072974354448,
              3.189971797612452,
              -1.362365613255323,
              0.9645885311815714,
              0.1144612145008651,
              3.34352330418686
            ],
            [
              0.5727685245771152,
              2.397323472603734,
              2,
              9,
              0.1928453815978682,
              3.491811987183887,
              3.754186743195359,
              0.0784725369441626,
              0.6411555547028845,
              0.6562792585581751,
              3.34352330418686
            ],
            [
              0.9327799121076271,
              2.067220087892375,
              7,
              4,
              0.3109266373692088,
              7.504449773348376,
              1.934965717210199,
              -1.665753024411076,
              0.9945084163825173,
              0.02639326856944813,
              3.34352330418686
            ],
            [
              0.6057760500890198,
              2.394223949910982,
              5,
              0,
              0.2019253500296732,
              8.253875337701517,
              0,
              -2.468616063589498,
              1,
              0.0003357022267124199,
              3.34352330418686
            ],
            [
              0.9537107966722432,
              1.995886028194834,
              4,
              4,
              0.3233359856614376,
              4.194143564230466,
              2.004122451630053,
              -0.6550039923029707,
              0.9219142772027487,
              0.2384865234975184,
              3.34352330418686
            ],
            [
              1.000000000000001,
              1.946149933823223,
              6,
              0,
              0.3394260382065141,
              5.999999999999996,
              0,
              -1.79451418582506,
              1,
              0.001529223383891165,
              3.34352330418686
            ],
            [
              1.129332933418255,
              1.746718107149089,
              3,
              2,
              0.3926679038336807,
              2.656435415302755,
              1.145004446804703,
              -0.4520473856441774,
              0.9184712675339681,
              0.3048492772519534,
              3.34352330418686
            ],
            [
              1.021045188219397,
              1.972270479690719,
              3,
              7,
              0.3411084234000198,
              2.938165748796787,
              3.549208930560936,
              0.1827542763045744,
              0.5380369193233929,
              0.718740167061847,
              3.34352330418686
            ],
            [
              0.6041490048470618,
              2.371020911814437,
              3,
              4,
              0.203063697795449,
              4.96566240435907,
              1.687036997467465,
              -0.980589967112241,
              0.9648687491518867,
              0.1533426498257586,
              3.34352330418686
            ],
            [
              1.204565207969588,
              1.795434792030413,
              6,
              0,
              0.4015217359898625,
              4.981050390882186,
              0,
              -1.489760931124591,
              1,
              0.004190389203921896,
              3.34352330418686
            ],
            [
              0.6612277069715027,
              2.131879596813529,
              6,
              7,
              0.2367355189238348,
              9.074029924548496,
              3.283487496415246,
              -1.731868421817835,
              0.9819289477398513,
              0.06365618136556184,
              3.34352330418686
            ],
            [
              0.6215631518221898,
              2.207446313404785,
              2,
              6,
              0.2197105239350343,
              3.217693961002596,
              2.718072898790252,
              -0.1494295139461728,
              0.7520352632895988,
              0.5530310460143762,
              3.34352330418686
            ],
            [
              1.315113329468562,
              1.67883178331832,
              6,
              1,
              0.439257661689196,
              4.562344450135413,
              0.5956522922287275,
              -1.186380891360761,
              0.9968447380700125,
              0.031350610010205,
              3.34352330418686
            ],
            [
              0.6054825319945661,
              2.376879475161981,
              4,
              3,
              0.2030211391312107,
              6.606301236838815,
              1.262159075102264,
              -1.598356486717008,
              0.994994479454043,
              0.03510600546427289,
              3.34352330418686
            ],
            [
              0.9093497749898921,
              2.057621292531237,
              4.5,
              6.5,
              0.3064909479382432,
              4.948590876431481,
              3.15898752777964,
              -0.53524476602596,
              0.8446938376829121,
              0.337146820792626,
              3.34352330418686
            ],
            [
              0.6339074170549498,
              2.366092582945051,
              4,
              2,
              0.2113024723516498,
              6.310069723720022,
              0.8452754614997442,
              -1.634441804361614,
              0.99791763744697,
              0.0206831158260844,
              3.34352330418686
            ],
            [
              0.03030581989900183,
              1.805643087756178,
              0,
              2,
              0.01650689720865247,
              0,
              1.107638610067366,
              0.3312788664222402,
              0.967258683238152,
              1,
              3.34352330418686
            ],
            [
              0.6240211809981198,
              2.370874602292263,
              1,
              7,
              0.2083615678648191,
              1.602509707123248,
              2.952496936460536,
              0.4037618722880723,
              0.4790311710326323,
              0.8457536272562666,
              3.34352330418686
            ],
            [
              0.6269441346913055,
              2.37016560863076,
              7.09375,
              13.40625,
              0.2091829089969813,
              11.31480399524404,
              5.656250327480183,
              -1.692392471342444,
              0.9554695681892637,
              0.1111058933693962,
              3.34352330418686
            ],
            [
              0.703987776464223,
              1.238797327913034,
              10.78125,
              11.71875,
              0.3623600854660042,
              15.31454147421253,
              9.459779849333577,
              -1.852155149760529,
              0.909593603399013,
              0.1783627014298291,
              3.161053557330732
            ],
            [
              0.8342414583470148,
              2.144180161307062,
              4,
              24.25,
              0.280095152694972,
              4.794774893980565,
              11.30968397040738,
              1.948516126168061,
              0.07021421358739116,
              0.9750450935075327,
              3.34352330418686
            ],
            [
              0.9677843542754578,
              2.032215645724544,
              7.5,
              5.5,
              0.3225947847584857,
              7.749660311066876,
              2.706405696448169,
              -1.508365324776828,
              0.9822998319221444,
              0.05860860239368282,
              3.34352330418686
            ],
            [
              0.9876175198822651,
              1.826275680168551,
              5.75,
              7.25,
              0.3509790349770309,
              5.822091937661721,
              3.969827818837778,
              -0.553985706187387,
              0.8299945081738689,
              0.34065740378058,
              3.34352330418686
            ],
            [
              1.119557988144658,
              1.848716662157186,
              3,
              2,
              0.3771746620653214,
              2.679628953361879,
              1.081831543437429,
              -0.4778783530306609,
              0.9293426449633455,
              0.2787995232871849,
              3.34352330418686
            ],
            [
              0.6696783631422204,
              2.139834385257204,
              7,
              3,
              0.2383610337855684,
              10.45277910302352,
              1.401977658023009,
              -2.706965264356564,
              0.9997084753048966,
              0.0026093224236996,
              3.34352330418686
            ],
            [
              0.8361400136603222,
              2.163859986339679,
              1,
              7,
              0.2787133378867739,
              1.19597194687808,
              3.234959768280105,
              0.6098320950384116,
              0.299725396037248,
              0.9267406246970413,
              3.34352330418686
            ],
            [
              0.8732645211199376,
              2.126735478880064,
              1,
              4,
              0.2910881737066457,
              1.145128395594874,
              1.880816885655378,
              0.2200339052936322,
              0.546634350168143,
              0.8209554494428513,
              3.34352330418686
            ],
            [
              0.9365919367759813,
              2.063408063224021,
              3,
              4,
              0.3121973122586603,
              3.203102527581929,
              1.938540452221605,
              -0.3782124305150801,
              0.8576015839476916,
              0.380746134070975,
              3.34352330418686
            ],
            [
              0.5509308047563385,
              2.43786066927857,
              2,
              6,
              0.1843322993733565,
              3.630219952729898,
              2.461174289249092,
              -0.349644837832263,
              0.8303436529360975,
              0.4498385227354348,
              3.34352330418686
            ],
            [
              0.6490800982993341,
              2.172498593134669,
              2.5,
              6.5,
              0.2300414658892444,
              3.851604765806705,
              2.991946701618452,
              -0.2571114318574552,
              0.7629919136139004,
              0.4963495561035628,
              3.34352330418686
            ],
            [
              1.000000000000001,
              2.000000000000001,
              3,
              0,
              0.3333333333333334,
              2.999999999999998,
              0,
              -0.8972570929125299,
              0.9999999999999999,
              0.0370370370370372,
              3.34352330418686
            ],
            [
              0.7460011514042478,
              2.159028545532298,
              4,
              4,
              0.2567963942643794,
              5.361922019115564,
              1.852685092226893,
              -1.04956257445381,
              0.9694363214140541,
              0.123435712706699,
              3.34352330418686
            ],
            [
              1.012882783941349,
              1.987117216058653,
              7,
              5,
              0.3376275946471162,
              6.910967498886163,
              2.516207881242783,
              -1.314409746192028,
              0.9796554512459335,
              0.07084577008001813,
              3.34352330418686
            ],
            [
              0.9979323595753206,
              1.77138281611597,
              5,
              2,
              0.3603534795660128,
              5.010359622096829,
              1.129061421282898,
              -1.160840780129647,
              0.9894067960749431,
              0.0628019157791091,
              3.34352330418686
            ],
            [
              1.214417542098854,
              1.759039806197745,
              8,
              0,
              0.4084193582916384,
              6.587520126046399,
              0,
              -1.970233052599726,
              0.9999999999999998,
              0.0007741953330433482,
              3.34352330418686
            ],
            [
              0.854960606127096,
              2.064260138586544,
              4,
              5,
              0.2928728866000721,
              4.678578137207612,
              2.422175338532496,
              -0.6748578051929773,
              0.9096870701440694,
              0.2542113112310412,
              3.34352330418686
            ],
            [
              0.9183603257587688,
              1.931492290258853,
              6.5,
              9.5,
              0.322248357896516,
              7.077831889819023,
              4.918476790154227,
              -0.6458322264303605,
              0.8305645259331234,
              0.3234126795889455,
              3.34352330418686
            ],
            [
              1.000000000000001,
              1.734325436590016,
              9,
              0,
              0.3657209147888054,
              8.999999999999995,
              0,
              -2.69177127873759,
              0.9999999999999996,
              0.0001170437362203458,
              3.34352330418686
            ],
            [
              1.000000000000001,
              1.99663283552931,
              3,
              1,
              0.3337078831091983,
              2.999999999999998,
              0.5008432107322821,
              -0.7474620518236548,
              0.9875987385368681,
              0.1114443248202237,
              3.34352330418686
            ],
            [
              0.9947024951998343,
              2.005297504800168,
              3,
              2,
              0.3315674983999445,
              3.015977153447579,
              0.9973582449549321,
              -0.6037400445107924,
              0.9555987653967445,
              0.2072674390352796,
              3.34352330418686
            ],
            [
              1.199987985284679,
              2.399975970569359,
              1,
              0,
              0.3333333333333333,
              0.833341676969178,
              0,
              -0.377959280421832,
              1,
              0.3333333333333333,
              2.204845125218526
            ],
            [
              0.7793221990435082,
              1.972483630926301,
              3.833333333333333,
              6.166666666666666,
              0.2832039203333102,
              4.918804235319011,
              3.126346181017852,
              -0.5360985676566361,
              0.8464874889371052,
              0.3503688086007252,
              3.34352330418686
            ],
            [
              0.7916579926969908,
              2.091469476632515,
              5,
              12,
              0.2745830703354566,
              6.315858673978883,
              5.737592699330835,
              -0.1729510824476461,
              0.6856539442767088,
              0.5194487341712435,
              3.34352330418686
            ],
            [
              1.323515472429358,
              1.671166110604269,
              9,
              1,
              0.4419553250428149,
              6.800071617961662,
              0.598384561327907,
              -1.854835899862823,
              0.9997156955155472,
              0.003874137995344307,
              3.34352330418686
            ],
            [
              0.609548134165209,
              2.384019857110971,
              2,
              2,
              0.2036192716990383,
              3.281119058364519,
              0.8389191868660278,
              -0.7304270523373638,
              0.9713881177930266,
              0.1863840866774462,
              3.34352330418686
            ],
            [
              1.290072752398077,
              1.709927247601925,
              4,
              1,
              0.4300242507993587,
              3.100600328597377,
              0.5848202029662039,
              -0.7524338539769823,
              0.9852950097995367,
              0.1121586546265612,
              3.34352330418686
            ],
            [
              0.9699469235457853,
              2.014654765952677,
              4,
              6,
              0.3249837078624642,
              4.123936993766015,
              2.978177751046473,
              -0.3426802024333996,
              0.8036493235045816,
              0.4179411995685214,
              3.34352330418686
            ],
            [
              0.9733851171716379,
              1.956736218497662,
              5.333333333333334,
              7.666666666666666,
              0.3321995936899647,
              5.479160549352125,
              3.918089006679174,
              -0.4668941714024037,
              0.8070282958395935,
              0.3757992395796356,
              3.34352330418686
            ],
            [
              0.6845675103403919,
              2.31543248965961,
              2.5,
              4.5,
              0.2281891701134638,
              3.651940768788325,
              1.943481410102154,
              -0.5109757591779864,
              0.8740511789055815,
              0.3494721464916073,
              3.34352330418686
            ],
            [
              0.9844028484533226,
              2.015597151546679,
              8,
              5,
              0.328134282817774,
              8.126754217106814,
              2.48065442847209,
              -1.688667694214815,
              0.992138030710912,
              0.03154317491515324,
              3.34352330418686
            ],
            [
              0.6583868688516049,
              2.341613131148396,
              5,
              2,
              0.2194622896172016,
              7.594319140540088,
              0.854112053522326,
              -2.015899538841997,
              0.9993650282826584,
              0.007148354533590084,
              3.34352330418686
            ],
            [
              0.8355513066324499,
              2.134921681172677,
              6.833333333333334,
              12.16666666666667,
              0.2812856100906126,
              8.17823307688183,
              5.698881965535953,
              -0.7415384568252174,
              0.8411471593768791,
              0.3005695360435131,
              3.34352330418686
            ],
            [
              0.7740055012808527,
              1.964500040994083,
              4,
              10,
              0.2826379166784047,
              5.167921924819208,
              5.090353673365039,
              -0.02319955460069192,
              0.6405934141635862,
              0.5899432212738566,
              3.34352330418686
            ],
            [
              0.9483648763521054,
              2.028049208774679,
              6,
              2,
              0.3186266592041438,
              6.326678844411718,
              0.9861693647997694,
              -1.597270003449476,
              0.9980763702604806,
              0.015526199642237,
              3.34352330418686
            ],
            [
              0.7969289480512708,
              2.198644393018542,
              4.5,
              7.5,
              0.266035532205218,
              5.64667654626406,
              3.411192834919144,
              -0.6686012053648845,
              0.8680760907161523,
              0.2968826097846866,
              3.34352330418686
            ],
            [
              0.9823620071565459,
              2.017637992843456,
              4,
              2,
              0.327454002385515,
              4.071818709253659,
              0.9912580983774005,
              -0.92135161941856,
              0.9835748308615703,
              0.09443268648350889,
              3.34352330418686
            ],
            [
              1.003461335420172,
              1.849670533744493,
              5,
              1,
              0.3517052072724434,
              4.982753020480241,
              0.5406368224808066,
              -1.328573422065545,
              0.9981073391855123,
              0.02282500059894932,
              3.34352330418686
            ],
            [
              0.8375471152564584,
              2.155308437780854,
              2,
              7,
              0.2798488267856663,
              2.387925363921284,
              3.247795014994388,
              0.2571747144685217,
              0.5175142881685378,
              0.7657000195201015,
              3.34352330418686
            ],
            [
              0.5590787596220141,
              2.440921240377987,
              4,
              0,
              0.1863595865406713,
              7.154627020179317,
              0,
              -2.139846613666511,
              1,
              0.001206165641135848,
              3.34352330418686
            ],
            [
              1.000000000000001,
              1.84436623945996,
              7,
              1,
              0.3515721661039907,
              6.999999999999996,
              0.5421916637840896,
              -1.931438111446463,
              0.9997665919243461,
              0.003677327873677472,
              3.34352330418686
            ],
            [
              0.8050198691269762,
              2.191657734903901,
              3,
              10,
              0.2686374630504568,
              3.726616093654216,
              4.56275623731845,
              0.2500775581905453,
              0.5219430595060892,
              0.7208257394339699,
              3.34352330418686
            ],
            [
              1.132229402698678,
              1.69227854389549,
              5,
              7,
              0.400858989992907,
              4.416066203617801,
              4.136434882573503,
              -0.08363372873583244,
              0.662930930437888,
              0.5642577303017215,
              3.34352330418686
            ],
            [
              0.8989764520702143,
              1.940599363753085,
              3.5,
              5.5,
              0.3165882900751383,
              3.893316662455396,
              2.834175926639024,
              -0.3167738458679454,
              0.7852314645168309,
              0.444894050157927,
              3.34352330418686
            ],
            [
              0.5545977306231304,
              2.445402269376871,
              4,
              1,
              0.18486591020771,
              7.212434849860839,
              0.4089306747289543,
              -2.034830792599033,
              0.9997840843275791,
              0.004976128761814747,
              3.34352330418686
            ],
            [
              1.002578435254086,
              1.995438692082291,
              2,
              1,
              0.3344138451086296,
              1.994856391952152,
              0.5011429336155022,
              -0.4467483317571549,
              0.9626016236039975,
              0.2607011066090101,
              3.34352330418686
            ],
            [
              0.9400552714027499,
              2.039941693272573,
              6.5,
              4.5,
              0.3154551103729634,
              6.914487049576036,
              2.205945402675153,
              -1.408257463318622,
              0.9826728843567891,
              0.06280753342488732,
              3.34352330418686
            ],
            [
              0.983689999082436,
              2.016310000917566,
              6,
              10,
              0.3278966663608118,
              6.09948256625224,
              4.959554828101473,
              -0.3409360828211709,
              0.7527720999437653,
              0.4344282117804519,
              3.34352330418686
            ],
            [
              1.008801468507195,
              1.991198531492807,
              4,
              0,
              0.3362671561690647,
              3.965101285904276,
              0,
              -1.185905084298069,
              1,
              0.01278609138728282,
              3.34352330418686
            ],
            [
              1.254167331789521,
              1.737484375221474,
              9,
              1,
              0.4192223743326655,
              7.176075928527226,
              0.5755447440340475,
              -1.974124474092283,
              0.9998323341814919,
              0.002490455868389696,
              3.34352330418686
            ],
            [
              1.33082794660064,
              1.651230326757719,
              7.5,
              1.5,
              0.4462783167217846,
              5.635589498370092,
              0.9084135481846024,
              -1.413830716916487,
              0.9953772340112349,
              0.02800125074773685,
              3.34352330418686
            ],
            [
              0.657727978123502,
              2.340131834980442,
              5,
              4,
              0.2193991777896042,
              7.601926885131146,
              1.709305407587616,
              -1.762398805524882,
              0.9949679935057544,
              0.02881472749820113,
              3.34352330418686
            ],
            [
              0.6291086336434739,
              2.154708444925214,
              5,
              13,
              0.2259877771735394,
              7.947752951731991,
              6.033298857958115,
              -0.5725858382313469,
              0.7955665791259661,
              0.3851615928199574,
              3.34352330418686
            ],
            [
              0.5622417775286573,
              2.437758222471344,
              6,
              0,
              0.1874139258428857,
              10.67156557873215,
              0,
              -3.191712635999545,
              0.9999999999999997,
              0.00004333224088426402,
              3.34352330418686
            ],
            [
              0.5897982428454501,
              2.384782236834887,
              6,
              7,
              0.1982794706259999,
              10.17297028735338,
              2.935278488693579,
              -2.164690100887454,
              0.9933365213404998,
              0.02886306182411058,
              3.34352330418686
            ],
            [
              0.7588444423662848,
              2.241155557633717,
              2,
              1,
              0.2529481474554281,
              2.635586278741731,
              0.4461983893058416,
              -0.6548146043110488,
              0.9838156780480031,
              0.1595796519994048,
              3.34352330418686
            ],
            [
              0.5953957069397865,
              2.321627031943244,
              3,
              11,
              0.2041107527217192,
              5.038665823472919,
              4.738056478775921,
              -0.08990795557505658,
              0.6839820275187172,
              0.5672517605786709,
              3.34352330418686
            ],
            [
              0.5810057333283472,
              1.871293702835947,
              4,
              0,
              0.2369228344468053,
              6.884613645868201,
              0,
              -2.059089475239213,
              1,
              0.003150849639586117,
              3.34352330418686
            ],
            [
              0.8405171770395816,
              1.996261737354827,
              4.5,
              10.5,
              0.2962928033533463,
              5.353846563671222,
              5.259831315463254,
              -0.02811861609884369,
              0.6303536491759251,
              0.5819820277298347,
              3.34352330418686
            ],
            [
              1.217602580743857,
              1.752974075447473,
              6,
              1,
              0.4098876149875168,
              4.927716230967976,
              0.570459092354081,
              -1.303193291088358,
              0.9980561910733151,
              0.02153322748568631,
              3.34352330418686
            ],
            [
              0.9320319995991638,
              2.021453781349432,
              5,
              6,
              0.3155701664830143,
              5.364622676206755,
              2.968160862918503,
              -0.7167474532889695,
              0.9028252281633181,
              0.2458009329197579,
              3.34352330418686
            ],
            [
              1.000000000000001,
              1.995327907415849,
              4,
              0,
              0.333853264453683,
              3.999999999999997,
              0,
              -1.19634279055004,
              1,
              0.01242288625137922,
              3.34352330418686
            ],
            [
              0.6382572781543827,
              2.212749376763227,
              1,
              12,
              0.2238708482330174,
              1.566766309178097,
              5.423117559546396,
              1.153379504051687,
              0.1761231001718817,
              0.9629198101932275,
              3.34352330418686
            ],
            [
              0.6020575502048613,
              2.220428859598996,
              1,
              0,
              0.2133075107513804,
              1.660970782045224,
              0,
              -0.4967726051035165,
              0.9999999999999999,
              0.2133075107513804,
              3.34352330418686
            ],
            [
              0.6114095411621797,
              2.384069509602639,
              6,
              1,
              0.2041107718667143,
              9.813389546710503,
              0.4194508574402571,
              -2.809592706444389,
              0.9999852408456251,
              0.00041761179722688,
              3.34352330418686
            ],
            [
              0.5796229184839722,
              2.191084900025377,
              2,
              5,
              0.2091966950148542,
              3.450519184491674,
              2.281974559699668,
              -0.3494949843264797,
              0.8357900695586811,
              0.4484408442121818,
              3.34352330418686
            ],
            [
              1.000000000000001,
              1.997491046611145,
              4,
              0,
              0.3336123392697249,
              3.999999999999997,
              0,
              -1.19634279055004,
              0.9999999999999997,
              0.01238706515031784,
              3.34352330418686
            ],
            [
              1.233545348663909,
              1.709356037657948,
              9,
              2,
              0.4191595934533294,
              7.296043075958394,
              1.170031260860244,
              -1.83220251745426,
              0.9988601717225787,
              0.008551070798270666,
              3.34352330418686
            ],
            [
              0.852324929316563,
              2.136388579858826,
              7,
              12.5,
              0.2851812081351774,
              8.212830294208281,
              5.850995515444111,
              -0.7063910025112163,
              0.8354563701109667,
              0.3092964758544137,
              3.34352330418686
            ],
            [
              0.5970164471235492,
              2.055885863224839,
              4,
              7,
              0.2250427559261113,
              6.699982922199499,
              3.404858277988195,
              -0.9855246530164903,
              0.9214295612685675,
              0.2206456421372075,
              3.34352330418686
            ],
            [
              0.9673852058433856,
              2.032614794156616,
              3,
              4,
              0.3224617352811284,
              3.101143145335307,
              1.967908534120309,
              -0.3389342642822102,
              0.8429930339210421,
              0.40431482331556,
              3.34352330418686
            ],
            [
              0.5722949760874425,
              2.050752417422699,
              5,
              7,
              0.2181794265339605,
              8.736753263470963,
              3.413381323132761,
              -1.592144410559997,
              0.9707164380114756,
              0.09919428982108303,
              3.34352330418686
            ],
            [
              0.596325030721818,
              2.205883271237811,
              2,
              2,
              0.2128053900578334,
              3.353875649960747,
              0.9066662892265005,
              -0.7319253189202474,
              0.9676039681358444,
              0.2007722386894568,
              3.34352330418686
            ],
            [
              0.8256463220491149,
              2.172118027092914,
              3,
              8,
              0.2754206888494814,
              3.633517064006905,
              3.683041114808534,
              0.01481193528384044,
              0.6413522645825411,
              0.620563151139117,
              3.34352330418686
            ],
            [
              0.5617481677718106,
              2.383832576020938,
              1,
              6,
              0.1907087995993958,
              1.780157119099342,
              2.516955284676544,
              0.2203657933696952,
              0.6024276473285595,
              0.7726297037329019,
              3.34352330418686
            ],
            [
              0.4670580382665903,
              2.460500826695631,
              3,
              4,
              0.1595383935252204,
              6.423184602783008,
              1.625685290003281,
              -1.4348634288782,
              0.9849060622410345,
              0.08600846373400173,
              3.34352330418686
            ],
            [
              0.9709912170491303,
              2.026997027348916,
              5,
              6,
              0.3238809287739857,
              5.14937716449706,
              2.96004380817831,
              -0.6547982942356647,
              0.8916114279276136,
              0.2656810567569006,
              3.34352330418686
            ],
            [
              0.5956845337537999,
              2.39211625888086,
              3.333333333333333,
              9.666666666666666,
              0.1993722390134725,
              5.595803054223698,
              4.04105219835309,
              -0.4650037443805766,
              0.8001500050604533,
              0.4142718342288674,
              3.34352330418686
            ],
            [
              0.5596704414869086,
              2.440329558513093,
              0,
              2,
              0.1865568138289694,
              0,
              0.8195614371112283,
              0.2451191041752121,
              0.661689817128078,
              1,
              3.34352330418686
            ],
            [
              0.5892681021477645,
              2.184410523900305,
              2,
              11,
              0.2124500281373088,
              3.394040832535139,
              5.035683485153377,
              0.4909918380298183,
              0.4565537403565537,
              0.7979343788784259,
              3.34352330418686
            ],
            [
              0.6038364098465798,
              1.856378796972483,
              1.5,
              3.5,
              0.2454404834881541,
              2.484116518215776,
              1.885391066579759,
              -0.1790702193958914,
              0.7718320850683884,
              0.5564821303941258,
              3.34352330418686
            ],
            [
              0.5507585127801901,
              2.315935005066978,
              2,
              9,
              0.1921232630385264,
              3.631355582511365,
              3.88611942058353,
              0.07619622024262329,
              0.6435500363357611,
              0.6540469451449357,
              3.34352330418686
            ],
            [
              0.9314991491107208,
              2.068500850889281,
              4,
              3,
              0.3104997163702401,
              4.294153144228527,
              1.450325726823005,
              -0.8505481070954095,
              0.9665832369528786,
              0.1400558021333405,
              3.34352330418686
            ],
            [
              0.7690431921472735,
              2.203971637002418,
              4,
              12,
              0.2586745227797019,
              5.201268330367056,
              5.444716165368162,
              0.07281176556964732,
              0.5987814347077439,
              0.6257065618481101,
              3.34352330418686
            ],
            [
              1.394089274803867,
              1.562779161228906,
              10,
              0,
              0.4714749083237246,
              7.173141764114707,
              0,
              -2.145384108773007,
              1,
              0.0005427325231406321,
              3.34352330418686
            ],
            [
              0.6599535382220286,
              2.340046461777972,
              3,
              5,
              0.2199845127406762,
              4.54577455267875,
              2.136709711396495,
              -0.7205168387089008,
              0.9235317810731233,
              0.2486076947782716,
              3.34352330418686
            ],
            [
              0.9514396853369281,
              2.042865344239813,
              4,
              5,
              0.3177497535952169,
              4.204155094270114,
              2.447542621494022,
              -0.525377666898989,
              0.8779695535996088,
              0.3118889007212235,
              3.34352330418686
            ],
            [
              0.9157422016840175,
              2.067169438730797,
              9.333333333333332,
              12.66666666666667,
              0.3069960870703737,
              10.19209698555954,
              6.127541569327651,
              -1.215650392250035,
              0.9151861560820986,
              0.1727746107394446,
              3.34352330418686
            ],
            [
              1.000000000000001,
              1.733337138116637,
              8,
              1,
              0.3658531492712365,
              7.999999999999995,
              0.5769218105408814,
              -2.220136518912164,
              0.9998825748347014,
              0.001949261764956023,
              3.34352330418686
            ],
            [
              0.5904976321071531,
              2.409502367892849,
              3,
              0,
              0.1968325440357176,
              5.080460677369174,
              0,
              -1.519493126010897,
              1,
              0.007625893172277132,
              3.34352330418686
            ],
            [
              0.923497929185158,
              2.074707365690417,
              4,
              6,
              0.3080169095703912,
              4.331357844548035,
              2.891974116071705,
              -0.4304990865994235,
              0.8356414024964203,
              0.3718931549463854,
              3.34352330418686
            ],
            [
              0.6217916986109971,
              2.340626433438262,
              2,
              7,
              0.2098932935509922,
              3.216511260069479,
              2.990652374081477,
              -0.06755116248335237,
              0.7117546557110007,
              0.5931049350405541,
              3.34352330418686
            ],
            [
              1.007485175063076,
              1.992514824936926,
              3,
              1,
              0.335828391687692,
              2.977711309560636,
              0.5018783235560899,
              -0.7404862358531296,
              0.9872805117533493,
              0.1133413912755495,
              3.34352330418686
            ],
            [
              1.000000000000001,
              2.000000000000001,
              4,
              1,
              0.3333333333333334,
              3.999999999999997,
              0.4999999999999997,
              -1.046799941731285,
              0.9958847736625515,
              0.04526748971193417,
              3.34352330418686
            ],
            [
              0.7846485599769213,
              2.165202908601326,
              5.5,
              7.5,
              0.2659959555031772,
              7.009507543302916,
              3.463878590872962,
              -1.060446908801267,
              0.931355807768463,
              0.1757239242899777,
              3.34352330418686
            ],
            [
              1.213576474903135,
              1.714990851985078,
              6,
              1,
              0.414392547427836,
              4.944064197090594,
              0.5830934892990909,
              -1.304303966516568,
              0.9979016228221197,
              0.02285593483452564,
              3.34352330418686
            ],
            [
              0.8327955899324376,
              2.155707710421641,
              1,
              4,
              0.2786664447831689,
              1.200774850502183,
              1.855539125579149,
              0.1958306299995129,
              0.5725142206105998,
              0.8047096982225639,
              3.34352330418686
            ],
            [
              0.9780302693844589,
              2.021969730615543,
              3,
              6,
              0.3260100897948194,
              3.067389725972494,
              2.967403472540331,
              -0.02990445836191941,
              0.6682044372835354,
              0.6046259759435143,
              3.34352330418686
            ],
            [
              1.530359027981453,
              1.467186049742414,
              5,
              0,
              0.510537452582199,
              3.267207177256315,
              0,
              -0.9771749379359852,
              1,
              0.03468470741074969,
              3.34352330418686
            ],
            [
              0.6536812981690892,
              2.320159072243936,
              4.5,
              5.5,
              0.2198104863571752,
              6.884088641673171,
              2.37052711850515,
              -1.34994169698653,
              0.97096174322655,
              0.1030104001564386,
              3.34352330418686
            ],
            [
              1.347638961549,
              1.578859947219655,
              6,
              1,
              0.4604952892724737,
              4.452231028630616,
              0.6333684008901378,
              -1.142167193199576,
              0.9956088695112473,
              0.0404028975470212,
              3.34352330418686
            ],
            [
              1.000000000000001,
              1.958449938122989,
              6,
              1,
              0.3380148459211239,
              5.999999999999996,
              0.5106078948121681,
              -1.641798667385942,
              0.9994958608472837,
              0.007415458199816594,
              3.34352330418686
            ],
            [
              0.7356215247821042,
              2.137804772889242,
              2,
              5,
              0.2560084890217158,
              2.718789394576801,
              2.33884780472377,
              -0.1136350954626985,
              0.7438350266727145,
              0.5699035548200497,
              3.34352330418686
            ],
            [
              0.8191004729099904,
              2.180899527090012,
              9,
              3,
              0.2730334909699966,
              10.98766304947427,
              1.375579187732192,
              -2.874836807539381,
              0.9999140416718955,
              0.0007986623165426865,
              3.34352330418686
            ],
            [
              1.30120764032886,
              1.67860278609198,
              6,
              2,
              0.4366746383567052,
              4.611101114103199,
              1.191467103814523,
              -1.022763623632145,
              0.9850334817851807,
              0.07657272300467532,
              3.34352330418686
            ],
            [
              0.7461071879898233,
              2.160711057029052,
              7.5,
              14.5,
              0.2566748675354411,
              10.05217496993515,
              6.71075382931455,
              -0.9993712729432365,
              0.8666877574900728,
              0.2538114529588958,
              3.34352330418686
            ],
            [
              0.9580875003746243,
              2.033565864492836,
              5.5,
              25.14285714285714,
              0.3202535131997388,
              5.7406030220094,
              12.36392564502831,
              1.980941067383913,
              0.06912776394588155,
              0.9715786815102996,
              3.34352330418686
            ],
            [
              0.8850071275754734,
              2.085176861351044,
              6.5,
              11.5,
              0.297963739241397,
              7.344573616946017,
              5.515119706703837,
              -0.5471634990404534,
              0.7959429017072894,
              0.3648909350982084,
              3.34352330418686
            ],
            [
              0.9350084702147627,
              2.064991529785239,
              6,
              3,
              0.3116694900715874,
              6.417054167030012,
              1.452790462686306,
              -1.484740273270208,
              0.9945481365140421,
              0.03056124921178272,
              3.34352330418686
            ],
            [
              1.107405104832088,
              1.719021165846934,
              12.25921474358974,
              30.39463141025641,
              0.3918039951440319,
              11.0702169333494,
              17.68135960983439,
              1.977298219577631,
              0.1083457539647388,
              0.9404957800109951,
              3.34352330418686
            ],
            [
              0.1554239742516932,
              0.3516792731791661,
              0,
              2,
              0.3064937466662238,
              0,
              5.68699992444844,
              1.843381777121077,
              0.4809509234130517,
              1,
              3.085090671412722
            ],
            [
              0.9952122615090341,
              1.988006775626491,
              4.625,
              20.79166666666666,
              0.3336034830565552,
              4.647249816825148,
              10.45854919690325,
              1.73807652927109,
              0.07912650925067752,
              0.9692752988969944,
              3.34352330418686
            ],
            [
              0.5773325668321758,
              2.379856240658899,
              3,
              11,
              0.1952302015243977,
              5.19631174880884,
              4.622127930279723,
              -0.1717301679369505,
              0.7144921119912127,
              0.533895972664391,
              3.34352330418686
            ],
            [
              0.877498956025128,
              2.114982978409781,
              3.833333333333333,
              10.16666666666667,
              0.2932345040842602,
              4.368476232379201,
              4.806973280849196,
              0.1311481956536373,
              0.5679294371427044,
              0.6575005121529033,
              3.34352330418686
            ],
            [
              0.6114194568902122,
              2.332391737144573,
              1,
              5,
              0.2076965595243224,
              1.635538399589338,
              2.143722223146461,
              0.1519905133966795,
              0.6364506873743514,
              0.7526287345234636,
              3.34352330418686
            ],
            [
              0.9891338198938581,
              2.010866180106144,
              6,
              2,
              0.3297112732979525,
              6.065913306496635,
              0.9945962689045921,
              -1.516758394129207,
              0.9975889674358717,
              0.0185726432565726,
              3.34352330418686
            ],
            [
              1.000000000000001,
              1.994768615619243,
              1,
              0,
              0.3339156136418992,
              0.9999999999999993,
              0,
              -0.2990856976375099,
              1,
              0.3339156136418993,
              3.34352330418686
            ],
            [
              1.004758325089957,
              1.995241674910045,
              6,
              1,
              0.3349194416966522,
              5.971585256049322,
              0.501192418229278,
              -1.636116258250647,
              0.9995273033657031,
              0.007043439076048985,
              3.34352330418686
            ],
            [
              0.5590617139551229,
              2.440938286044879,
              3,
              0,
              0.1863539046517076,
              5.366133872370335,
              0,
              -1.604933892834155,
              1,
              0.006471656988981667,
              3.34352330418686
            ],
            [
              0.8330757191752208,
              1.981356544680821,
              8.666666666666666,
              10.33333333333333,
              0.2960013391950771,
              10.40321601888364,
              5.215282106127923,
              -1.551636833593841,
              0.9542190998487989,
              0.1091618100242895,
              3.34352330418686
            ],
            [
              0.9895657486127465,
              2.010434251387256,
              3,
              3,
              0.3298552495375819,
              3.031632818946738,
              1.492214927163083,
              -0.4604178741197796,
              0.9032621595010442,
              0.3127638562215562,
              3.34352330418686
            ],
            [
              1.476843574887004,
              1.523156425112997,
              4,
              0,
              0.4922811916290011,
              2.708479129420357,
              0,
              -0.8100673699593236,
              1,
              0.05872904959503289,
              3.34352330418686
            ],
            [
              0.9717043844532955,
              2.018073197435499,
              1.5,
              11.5,
              0.3250089205095386,
              1.543679357630908,
              5.698504897946131,
              1.242648895287324,
              0.09842362897231872,
              0.9750656001178528,
              3.34352330418686
            ],
            [
              0.5534452465594254,
              2.442789143501599,
              2,
              1,
              0.1847136019782996,
              3.613726944866357,
              0.409368120314534,
              -0.9583778945219938,
              0.9936977354171457,
              0.08975281510168442,
              3.34352330418686
            ],
            [
              1.060805777978326,
              1.939194222021676,
              1,
              2,
              0.3536019259927751,
              0.9426796316153095,
              1.031356208309517,
              0.02652189580469332,
              0.7133217879979359,
              0.7299151888785931,
              3.34352330418686
            ],
            [
              0.9628200722340149,
              2.032142547913872,
              3.5,
              5.5,
              0.3214798294165261,
              3.635154792607314,
              2.706503048049514,
              -0.2777464548833606,
              0.7759380556090282,
              0.4570100644373966,
              3.34352330418686
            ],
            [
              0.8089278549325029,
              2.183324343908672,
              3,
              11,
              0.270340800566804,
              3.70861255636984,
              5.038188682634012,
              0.3976572032858984,
              0.4509495288235252,
              0.7735197215660566,
              3.34352330418686
            ],
            [
              1.510416965119514,
              1.48045101430481,
              4,
              0,
              0.5050095743143553,
              2.648275338779378,
              0,
              -0.7920612772350437,
              1,
              0.06504268297809412,
              3.34352330418686
            ],
            [
              0.6070753937190653,
              2.392924606280936,
              3,
              0,
              0.2023584645730216,
              4.941725576491249,
              0,
              -1.477999441578012,
              0.9999999999999998,
              0.00828636628046564,
              3.34352330418686
            ],
            [
              1.000000000000001,
              2.000000000000001,
              0,
              0,
              0.3333333333333334,
              0,
              0,
              0,
              1,
              1,
              3.34352330418686
            ],
            [
              0.5768462841373695,
              2.423153715862632,
              4,
              1,
              0.1922820947124564,
              6.934256334825318,
              0.4126853337671996,
              -1.950508612544023,
              0.9997371583266967,
              0.005783426574889949,
              3.34352330418686
            ],
            [
              0.5692914659289944,
              2.430708534071007,
              4,
              0,
              0.1897638219763314,
              7.026277819697555,
              0,
              -2.101459203499207,
              1,
              0.001296742291694075,
              3.34352330418686
            ],
            [
              0.5518891315775788,
              2.448110868422423,
              3,
              0,
              0.1839630438591928,
              5.435874396410887,
              0,
              -1.625792286120429,
              1,
              0.006225751192537543,
              3.34352330418686
            ],
            [
              0.5585710545604969,
              2.441428945439504,
              3,
              0,
              0.1861903515201656,
              5.370847586007664,
              0,
              -1.606343697165839,
              0.9999999999999998,
              0.00645463242887756,
              3.34352330418686
            ],
            [
              0.8120690172007013,
              2.1879309827993,
              7,
              1,
              0.2706896724002336,
              8.619956988544931,
              0.4570528082748624,
              -2.441407891504221,
              0.9999711747228336,
              0.0006501292861935681,
              3.34352330418686
            ],
            [
              1.000000000000001,
              2.000000000000001,
              5,
              0,
              0.3333333333333334,
              4.999999999999996,
              0,
              -1.495428488187549,
              1,
              0.004115226337448541,
              3.34352330418686
            ],
            [
              0.5478286720069498,
              2.448000716379064,
              0,
              2,
              0.1828637752639476,
              0,
              0.8169932249686103,
              0.244350988654856,
              0.6677116097758884,
              1,
              3.34352330418686
            ],
            [
              0.753078729641337,
              2.246921270358665,
              3,
              0,
              0.2510262432137789,
              3.983647236230914,
              0,
              -1.191451912789862,
              1,
              0.01581821156474772,
              3.34352330418686
            ],
            [
              0.6823007471801507,
              2.171012984740343,
              1,
              6,
              0.2391257363489823,
              1.465629349129184,
              2.763686832908377,
              0.3882304281096909,
              0.4724246275661781,
              0.8523646828777784,
              3.34352330418686
            ],
            [
              0.7396039482500026,
              2.209356812400887,
              3,
              12,
              0.2508015563037734,
              4.05622496621115,
              5.431444994599906,
              0.4113086415957278,
              0.4584018259992266,
              0.7660713630448365,
              3.34352330418686
            ],
            [
              0.7579154032928869,
              2.242084596707115,
              4,
              10,
              0.2526384677642954,
              5.277633866024293,
              4.46013500770074,
              -0.244502216359568,
              0.7337479497492521,
              0.4879386262309464,
              3.34352330418686
            ],
            [
              0.6627826233377443,
              2.251404915672867,
              4,
              10,
              0.227433071641904,
              6.03516124163934,
              4.441671034111315,
              -0.4765901303970602,
              0.8044546304177891,
              0.3984115612470449,
              3.34352330418686
            ],
            [
              1.307171143927946,
              1.628710110882341,
              8,
              3,
              0.4452397867884522,
              6.120086139570549,
              1.841948410558324,
              -1.279529807270975,
              0.9863563374759771,
              0.0571499066311375,
              3.34352330418686
            ],
            [
              0.6057637906446757,
              2.267752406004842,
              2,
              7,
              0.2108092487353954,
              3.301616951834522,
              3.086756729466811,
              -0.06426161950139746,
              0.7092785572276088,
              0.595760697267182,
              3.34352330418686
            ],
            [
              1.000000000000001,
              1.916388642119292,
              8,
              0,
              0.3428898280420255,
              7.999999999999995,
              0,
              -2.392685581100079,
              0.9999999999999997,
              0.0001910894957265485,
              3.34352330418686
            ],
            [
              1.248986892188966,
              1.748139532380197,
              5,
              0,
              0.4167281306354995,
              4.00324457467847,
              0,
              -1.197313196431288,
              1,
              0.01256793973017523,
              3.34352330418686
            ],
            [
              0.771505845824885,
              2.128200898664616,
              4,
              11,
              0.2660634035807335,
              5.18466583454497,
              5.168684970907671,
              -0.004779647749811324,
              0.6324649505477127,
              0.5952110218657214,
              3.34352330418686
            ],
            [
              0.5762828879131751,
              2.423717112086826,
              1,
              2,
              0.1920942959710583,
              1.735258882354084,
              0.8251788090393088,
              -0.2721919336333459,
              0.9034759873711629,
              0.4726705537818316,
              3.34352330418686
            ],
            [
              1.456590966859207,
              1.541024172718775,
              8,
              0,
              0.4859166033783351,
              5.492276268367984,
              0,
              -1.642661279342779,
              1,
              0.00310809232180953,
              3.34352330418686
            ],
            [
              0.584612324539502,
              2.267592034683973,
              2,
              4,
              0.2049685965344591,
              3.421070538626425,
              1.763985734125878,
              -0.4956103647985632,
              0.8949201922641764,
              0.3568492673737278,
              3.34352330418686
            ],
            [
              1.000000000000001,
              2.000000000000001,
              4,
              0,
              0.3333333333333334,
              3.999999999999997,
              0,
              -1.19634279055004,
              1,
              0.01234567901234573,
              3.34352330418686
            ],
            [
              1.506909881531213,
              1.487218698936595,
              3,
              1,
              0.5032882994275987,
              1.990829071312225,
              0.6723960643549126,
              -0.3943244556741481,
              0.935839559687401,
              0.3174485970481371,
              3.34352330418686
            ],
            [
              0.587167494689311,
              2.228536496065152,
              4,
              0,
              0.2085331045512283,
              6.812366209264577,
              0,
              -2.037481300260096,
              1,
              0.001891037039801646,
              3.34352330418686
            ],
            [
              1.071681669251098,
              1.928029312246256,
              5,
              3,
              0.357261641491925,
              4.665564545387856,
              1.555992941053807,
              -0.9300283926360409,
              0.9718632626794887,
              0.1146778812478592,
              3.34352330418686
            ],
            [
              0.5889174020038442,
              1.86338203416045,
              3,
              0,
              0.2401490590092804,
              5.094092974315636,
              0,
              -1.523570351053531,
              1,
              0.01384977339749893,
              3.34352330418686
            ],
            [
              0.5477005638357075,
              2.452299436164294,
              0,
              0,
              0.1825668546119024,
              0,
              0,
              0,
              1,
              1,
              3.34352330418686
            ],
            [
              0.5978568145398054,
              2.402143185460196,
              6,
              0,
              0.1992856048466017,
              10.03584780516124,
              0,
              -3.001578542190526,
              1,
              0.00006264055177584993,
              3.34352330418686
            ],
            [
              0.5563786814572281,
              2.443621318542773,
              2,
              0,
              0.1854595604857426,
              3.594674035248331,
              0,
              -1.075115591611691,
              1,
              0.03439524857556475,
              3.34352330418686
            ],
            [
              1.175599328205385,
              1.555839121638933,
              4,
              2,
              0.4303956870316408,
              3.402519807582922,
              1.285479952382984,
              -0.6331763420188867,
              0.9431700792482692,
              0.22382721697731,
              3.34352330418686
            ],
            [
              1.000000000000001,
              2.000000000000001,
              5,
              0,
              0.3333333333333334,
              4.999999999999996,
              0,
              -1.495428488187549,
              1,
              0.004115226337448541,
              3.34352330418686
            ],
            [
              1.01244941938144,
              1.971430844518816,
              5,
              0,
              0.3393063158834859,
              4.938518314381347,
              0,
              -1.477040195352366,
              1,
              0.004497381391570743,
              3.34352330418686
            ],
            [
              1.198127532092705,
              1.647112556341771,
              4,
              4,
              0.4210989213047204,
              3.338542761815527,
              2.428492202672525,
              -0.2721831063666909,
              0.7919630410112333,
              0.4552389651592121,
              3.34352330418686
            ],
            [
              0,
              1.79385389821553,
              0,
              0,
              0,
              null,
              0,
              null,
              1,
              1,
              3.34352330418686
            ],
            [
              0.5956457624644068,
              2.220058228290056,
              3,
              0,
              0.2115441695647861,
              5.036550562515362,
              0,
              -1.506360238676501,
              0.9999999999999999,
              0.009466799525007508,
              3.34352330418686
            ],
            [
              0.6423013136804582,
              2.355861061454398,
              5.5,
              7.5,
              0.214231663704194,
              8.562959288506491,
              3.183549370848657,
              -1.608904568100834,
              0.9742939936639476,
              0.08324793894794214,
              3.34352330418686
            ],
            [
              0.9870731841897529,
              2.012926815810249,
              3,
              3,
              0.3290243947299174,
              3.039288320310894,
              1.490367149186411,
              -0.4632601690512754,
              0.9040636165573803,
              0.311132527165596,
              3.34352330418686
            ],
            [
              0.5609566420644181,
              2.439043357935583,
              4,
              0,
              0.1869855473548059,
              7.13067588482294,
              0,
              -2.132683171639239,
              1,
              0.001222452969700027,
              3.34352330418686
            ],
            [
              1.218558158044949,
              1.772468808768296,
              5,
              6,
              0.407404604360103,
              4.103209983856646,
              3.385108934114023,
              -0.2147737534365007,
              0.7369065288096757,
              0.4876477200637751,
              3.34352330418686
            ],
            [
              1.000000000000001,
              2.000000000000001,
              3,
              0,
              0.3333333333333334,
              2.999999999999998,
              0,
              -0.8972570929125299,
              0.9999999999999999,
              0.0370370370370372,
              3.34352330418686
            ],
            [
              1.000000000000001,
              2.000000000000001,
              3,
              0,
              0.3333333333333334,
              2.999999999999998,
              0,
              -0.8972570929125299,
              0.9999999999999999,
              0.0370370370370372,
              3.34352330418686
            ],
            [
              1.000000000000001,
              2.000000000000001,
              7,
              0,
              0.3333333333333334,
              6.999999999999996,
              0,
              -2.09359988346257,
              1,
              0.0004572473708274183,
              3.34352330418686
            ],
            [
              0.985875129498038,
              2.014124870501964,
              2,
              1,
              0.3286250431660124,
              2.028654481849347,
              0.4964935464754864,
              -0.458247422249231,
              0.9645103293957957,
              0.2530039157791826,
              3.34352330418686
            ],
            [
              1.228845002331213,
              1.609610143896137,
              6,
              2,
              0.4329273985408916,
              4.882633683351068,
              1.242536900990761,
              -1.088700885620288,
              0.9858349238156747,
              0.07344747802170759,
              3.34352330418686
            ],
            [
              0.59147577610515,
              2.408524223894852,
              6,
              1,
              0.1971585920350499,
              10.14411788680479,
              0.4151920043315523,
              -2.909782584823138,
              0.9999884199627471,
              0.0003416621970825373,
              3.34352330418686
            ],
            [
              1.024454869201024,
              1.975545130798977,
              5,
              0,
              0.3414849564003413,
              4.880644477681594,
              0,
              -1.459730958528061,
              1,
              0.004643632919111407,
              3.34352330418686
            ],
            [
              0.6721917432273309,
              2.187441267026202,
              4,
              6,
              0.2350622407900288,
              5.950683030998234,
              2.742930788791839,
              -0.9593928172085869,
              0.9381149292888729,
              0.1903271649045999,
              3.34352330418686
            ],
            [
              0.8057719950076974,
              2.190078741713663,
              5,
              9,
              0.2689626639708789,
              6.205229309256691,
              4.109441285639713,
              -0.6268202231438226,
              0.8519970564864846,
              0.3160303345903815,
              3.34352330418686
            ],
            [
              1.001584930742985,
              1.994915308897608,
              5,
              8,
              0.3342515770541429,
              4.992087886437101,
              4.01019530218594,
              -0.2936700285658563,
              0.7564101458369088,
              0.4508076465776139,
              3.34352330418686
            ],
            [
              0.7664220176646819,
              1.891198569880138,
              2.5,
              11.5,
              0.2883865444362481,
              3.261910464964979,
              6.080799860550263,
              0.8430895014416038,
              0.2880465239431358,
              0.8792022934677421,
              3.34352330418686
            ],
            [
              0.5788549319745193,
              2.402114689020516,
              1,
              9,
              0.1941834388038144,
              1.727548552776292,
              3.746698707241922,
              0.6038989325832392,
              0.3936291568619115,
              0.884558519466452,
              3.34352330418686
            ],
            [
              1.345069165509198,
              1.581929252357239,
              5,
              0,
              0.4595387401984496,
              3.717280960869525,
              0,
              -1.111785569496296,
              0.9999999999999999,
              0.02049324096180583,
              3.34352330418686
            ],
            [
              0.907101136981511,
              2.07104795508368,
              5.5,
              12,
              0.304585535827719,
              6.063270980237019,
              5.794168102454751,
              -0.0804848219377711,
              0.6417577238409856,
              0.5534668369831297,
              3.34352330418686
            ],
            [
              0.9889588215487988,
              2.006905897601843,
              2,
              10,
              0.3301079702387826,
              2.022328894207971,
              4.982794665135782,
              0.8854329704299138,
              0.1873498503318272,
              0.9435394248390234,
              3.34352330418686
            ],
            [
              1.341264284835628,
              1.512309419043304,
              4,
              0,
              0.470029662458837,
              2.982260875223558,
              0,
              -0.8919515744032893,
              1,
              0.04880912974807261,
              3.34352330418686
            ],
            [
              0.6581532127840105,
              2.081273545134099,
              0,
              12,
              0.2402521662175007,
              0,
              5.765700538526197,
              1.724438567934075,
              0.03698568322953735,
              1,
              3.34352330418686
            ],
            [
              0.514916061336018,
              2.453960193362717,
              1,
              3,
              0.1734380341791203,
              1.942064105371597,
              1.22251371807667,
              -0.2152072295694437,
              0.858538106463709,
              0.533231360659999,
              3.34352330418686
            ],
            [
              0.5811455244134145,
              2.411576482538409,
              4,
              1,
              0.1941862702461057,
              6.882957593173316,
              0.4146665085021093,
              -1.934573351581375,
              0.9997238833463334,
              0.006005115677549688,
              3.34352330418686
            ],
            [
              0.5691363501667308,
              2.19549602477083,
              2,
              6,
              0.2058633022336595,
              3.514096401352842,
              2.732867621851554,
              -0.2336543545316433,
              0.783868020673934,
              0.5137693744545482,
              3.34352330418686
            ],
            [
              0.5761336353206377,
              2.423866364679363,
              5,
              0,
              0.1920445451068792,
              8.678542083760362,
              0,
              -2.595627813597959,
              0.9999999999999998,
              0.0002612220775752849,
              3.34352330418686
            ],
            [
              1.000000000000001,
              1.985948412734057,
              8,
              0,
              0.3349019680766552,
              7.999999999999995,
              0,
              -2.392685581100079,
              1,
              0.0001582492271442471,
              3.34352330418686
            ],
            [
              1.358750643004904,
              1.628380114770908,
              5,
              2,
              0.4548681504711284,
              3.679851064461984,
              1.228214457950056,
              -0.733249444812278,
              0.9621712925602148,
              0.1593493486655293,
              3.34352330418686
            ],
            [
              0.614002654620249,
              2.385997345379752,
              0,
              0,
              0.2046675515400829,
              0,
              0,
              0,
              1,
              1,
              3.34352330418686
            ],
            [
              0.6019580135693563,
              2.220528396234501,
              2,
              0,
              0.2132722451659876,
              3.322490863010273,
              0,
              -0.9937094976576806,
              0.9999999999999999,
              0.04548505055814123,
              3.34352330418686
            ],
            [
              0.8010019297023728,
              2.198998070297629,
              3,
              0,
              0.2670006432341241,
              3.745309329173159,
              0,
              -1.120168453584029,
              1,
              0.01903430056688382,
              3.34352330418686
            ],
            [
              1.000000000000001,
              2.000000000000001,
              4,
              0,
              0.3333333333333334,
              3.999999999999997,
              0,
              -1.19634279055004,
              1,
              0.01234567901234573,
              3.34352330418686
            ],
            [
              0.9309344485113612,
              2.043205136078204,
              4,
              16,
              0.3130096695309717,
              4.296757957981167,
              7.83083387834025,
              1.056991562144522,
              0.2007727592661915,
              0.9137086024565957,
              3.34352330418686
            ],
            [
              0.5671358374423391,
              2.32366926700888,
              1.5,
              13.5,
              0.196186120112031,
              2.644869008392554,
              5.809776886784641,
              0.9465786807673494,
              0.2942953243903024,
              0.8930456477932748,
              3.34352330418686
            ],
            [
              1.000000000000001,
              2.000000000000001,
              3,
              1,
              0.3333333333333334,
              2.999999999999998,
              0.4999999999999997,
              -0.747714244093775,
              0.9876543209876543,
              0.1111111111111112,
              3.34352330418686
            ],
            [
              1.132493089985342,
              1.846504624472803,
              7,
              2,
              0.3801590999848527,
              6.181053166594248,
              1.083127533769931,
              -1.524716644397406,
              0.99740057896208,
              0.01847102051919747,
              3.34352330418686
            ],
            [
              0.871601147441676,
              1.883016325377121,
              2.5,
              5,
              0.3164145860694652,
              2.868284429567355,
              2.655314206582157,
              -0.0636963477175441,
              0.6868358123408762,
              0.5915402386160578,
              3.34352330418686
            ],
            [
              0.9933931495382143,
              1.957061748935421,
              5,
              1,
              0.3366915217216601,
              5.03325395622497,
              0.5109700808081135,
              -1.352550427793913,
              0.9985432229769244,
              0.01867656109294391,
              3.34352330418686
            ],
            [
              1.069037999635446,
              1.771183962740846,
              7,
              2,
              0.3763924136200354,
              6.547943106219871,
              1.129188182635229,
              -1.620672096647005,
              0.9975874790006427,
              0.01739595331796095,
              3.34352330418686
            ],
            [
              0.8668674317652272,
              2.070921861405522,
              5,
              8,
              0.2950747467765529,
              5.767894624692908,
              3.863013930699659,
              -0.5697225712791955,
              0.8445831271117137,
              0.330959791361058,
              3.34352330418686
            ],
            [
              0.5818041605722097,
              2.262335053764738,
              2,
              10,
              0.2045624762808403,
              3.437582842365688,
              4.420211755707475,
              0.2938902540656169,
              0.5422288669439754,
              0.7378347054204033,
              3.34352330418686
            ],
            [
              1.150786127556054,
              1.803584356171466,
              5,
              0,
              0.3895199108894801,
              4.344855990416391,
              0,
              -1.299484285028201,
              1,
              0.008967023561928689,
              3.34352330418686
            ],
            [
              0.6764437776124738,
              2.091228453245246,
              2.5,
              13.5,
              0.2444089188273711,
              3.69579864985057,
              6.455535730230811,
              0.8253978899816298,
              0.3183882636414849,
              0.8594357514174171,
              3.34352330418686
            ],
            [
              0.5843125546297054,
              2.205182714545852,
              3,
              6,
              0.209468917580348,
              5.134238476017652,
              2.720862974493103,
              -0.7218060955347457,
              0.9013311301573634,
              0.2870996099132794,
              3.34352330418686
            ],
            [
              1.394583038271551,
              1.605416961728451,
              6.5,
              1.5,
              0.4648610127571833,
              4.660891335704266,
              0.9343367086299157,
              -1.114559190422823,
              0.9877780893498141,
              0.06272076207134947,
              3.34352330418686
            ],
            [
              0.5840679166054642,
              2.415932083394537,
              3,
              1,
              0.1946893055351547,
              5.136388962152991,
              0.4139189205165639,
              -1.412423246975072,
              0.9985632924173053,
              0.02520783313029762,
              3.34352330418686
            ],
            [
              1.089938058562932,
              1.91006194143707,
              7,
              2,
              0.3633126861876438,
              6.422383313442051,
              1.047086461759069,
              -1.607674408894316,
              0.9981502577678001,
              0.01404297413788869,
              3.34352330418686
            ],
            [
              0.848301528691259,
              2.143076588303338,
              6.5,
              9.5,
              0.283582180357573,
              7.662369782626771,
              4.432879371577242,
              -0.965894392602398,
              0.9029858171247781,
              0.2131264288802068,
              3.34352330418686
            ],
            [
              0.8069840212210873,
              2.175334185111042,
              5,
              10,
              0.2705895097000982,
              6.195909545314483,
              4.596994828860991,
              -0.4782125234333743,
              0.80268278573779,
              0.3830250209551876,
              3.34352330418686
            ],
            [
              0.6034044585428281,
              2.396595541457173,
              4,
              0,
              0.2011348195142759,
              6.629052774418787,
              0,
              -1.982654873712915,
              1,
              0.001636624470944814,
              3.34352330418686
            ],
            [
              1.000074426687827,
              1.996911607155387,
              4,
              2,
              0.3336933890897622,
              3.999702315404372,
              1.001546584652794,
              -0.8967054983577347,
              0.9820782816914388,
              0.1004931689882741,
              3.34352330418686
            ],
            [
              1.284757132488898,
              1.686750572547707,
              10,
              1,
              0.4323586744571714,
              7.783572277686045,
              0.5928558829475168,
              -2.150640429433854,
              0.99990130709247,
              0.001524000037416928,
              3.34352330418686
            ],
            [
              0.5768227274952085,
              2.423177272504793,
              4,
              2,
              0.1922742424984027,
              6.934539520260541,
              0.8253626437873599,
              -1.827167428090927,
              0.9986759087706896,
              0.01469939209249826,
              3.34352330418686
            ],
            [
              0.6128589755345719,
              2.295328029375616,
              3,
              11,
              0.2107357520337653,
              4.895090256911424,
              4.792343342311844,
              -0.03073013263311701,
              0.6608294055613908,
              0.5913808745865731,
              3.34352330418686
            ],
            [
              1.315871315734576,
              1.675598659719205,
              9,
              2,
              0.4398744852971386,
              6.839574578746565,
              1.193603246457094,
              -1.688629274759179,
              0.9982097477186939,
              0.01242904497887509,
              3.34352330418686
            ],
            [
              0.625445719052487,
              2.24903043307237,
              2.5,
              6.5,
              0.2175859829590682,
              3.997149430948781,
              2.890134301615669,
              -0.3310923922518725,
              0.7900902850451235,
              0.4621313707636316,
              3.34352330418686
            ],
            [
              0.6249589387083528,
              2.35972191706448,
              1.5,
              6.5,
              0.2093888656469203,
              2.400157685719572,
              2.754561862986835,
              0.1059972206036272,
              0.6259889579705484,
              0.6856312814119658,
              3.34352330418686
            ],
            [
              0.9937680478273474,
              1.952494567750436,
              10,
              3,
              0.3372978506983711,
              10.0627103295007,
              1.536495952178984,
              -2.550068775248236,
              0.9997603543831641,
              0.001826207107135214,
              3.34352330418686
            ],
            [
              0.9673517842195394,
              2.032648215780462,
              4,
              5,
              0.3224505947398463,
              4.135000384815752,
              2.459845221215607,
              -0.501014950756427,
              0.8713254269509043,
              0.3231783846170403,
              3.34352330418686
            ],
            [
              0.5846610976220056,
              2.415338902377997,
              6,
              0,
              0.1948870325406684,
              10.26235544729045,
              0,
              -3.069323738356965,
              1,
              0.00005478954036053363,
              3.34352330418686
            ],
            [
              0.6020585830644608,
              2.387755200962093,
              4,
              5,
              0.2013699268767281,
              6.643871730289295,
              2.094017007264966,
              -1.360796473985052,
              0.9798471166491249,
              0.08746252743265148,
              3.34352330418686
            ],
            [
              0.5722275827544214,
              2.427772417245581,
              3,
              1,
              0.190742527584807,
              5.242669333693212,
              0.4119002229766437,
              -1.444813949604399,
              0.9986762982799358,
              0.0237878164987565,
              3.34352330418686
            ],
            [
              1.399087369565527,
              1.514720730009162,
              5,
              0,
              0.4801576911567181,
              3.573758228946561,
              0,
              -1.068859973092275,
              1,
              0.02552227882236568,
              3.34352330418686
            ],
            [
              0.9094201923183668,
              2.005761825588582,
              1.5,
              14.5,
              0.3119600034344734,
              1.649402567339175,
              7.229173381911902,
              1.668829646733902,
              0.05193420786613603,
              0.9883281379996289,
              3.34352330418686
            ],
            [
              1.000000000000001,
              1.719097742837473,
              4,
              1,
              0.3677690523020572,
              3.999999999999997,
              0.581700490368535,
              -1.022364493572085,
              0.9932721561491761,
              0.06455694974139914,
              3.34352330418686
            ],
            [
              1.364504832280603,
              1.514775234312473,
              6,
              0,
              0.47390486535586,
              4.397199524732891,
              0,
              -1.315139487506064,
              0.9999999999999998,
              0.01132783734742027,
              3.34352330418686
            ],
            [
              1.039732221363007,
              1.860637368939948,
              4.5,
              8.5,
              0.3584826653952067,
              4.328037457664681,
              4.568327037762691,
              0.07186717669863778,
              0.5837985911762587,
              0.6341340219881006,
              3.34352330418686
            ],
            [
              0.8552698841242503,
              2.089562950750892,
              4,
              9,
              0.2904307076433806,
              4.676886295482953,
              4.307120776986316,
              -0.1105915780618626,
              0.6827805073512467,
              0.5491882448801217,
              3.34352330418686
            ],
            [
              1.223878340142498,
              1.560657119318492,
              5,
              3,
              0.4395269365251349,
              4.085373387209257,
              1.922267205822917,
              -0.6469541213239443,
              0.9209855588366078,
              0.2407404029870774,
              3.34352330418686
            ],
            [
              0.9182648189875995,
              2.065771995555493,
              2,
              11,
              0.3077257004713602,
              2.178020935404048,
              5.324885816859989,
              0.9411822784412307,
              0.1861195802246631,
              0.9431458625256434,
              3.34352330418686
            ],
            [
              1.123256323974263,
              1.710407297169581,
              3,
              3,
              0.3963971995803958,
              2.670806240721185,
              1.753968195157063,
              -0.2742131464781567,
              0.8257430551003716,
              0.4482095702558053,
              3.34352330418686
            ],
            [
              0.5972139416496907,
              1.869211152957805,
              3,
              2,
              0.2421374737693912,
              5.02332546308793,
              1.069970076326175,
              -1.182392053858648,
              0.9861417204567371,
              0.09539756242759623,
              3.34352330418686
            ],
            [
              0.5969424750416975,
              2.218761515712765,
              3,
              0,
              0.2120046982927875,
              5.025609879394903,
              0,
              -1.503088036832788,
              1,
              0.009528761494252302,
              3.34352330418686
            ],
            [
              0.5615455615156267,
              2.438454438484376,
              6,
              0,
              0.1871818538385421,
              10.6847964104744,
              0,
              -3.1956697885415,
              0.9999999999999999,
              0.00004301128970041201,
              3.34352330418686
            ],
            [
              1.313000983967907,
              1.681344905527115,
              6.5,
              3.5,
              0.4384934247490481,
              4.950491339585223,
              2.081666877803826,
              -0.8580243655514435,
              0.943869851030346,
              0.1634371576102478,
              3.34352330418686
            ],
            [
              0.7681214837544362,
              2.205927798397705,
              2.5,
              1.5,
              0.2582746319518259,
              3.254693499497581,
              0.6799859909692141,
              -0.770058191400742,
              0.969992837417258,
              0.1656605321263248,
              3.34352330418686
            ],
            [
              1.000000000000001,
              2.000000000000001,
              5,
              0,
              0.3333333333333334,
              4.999999999999996,
              0,
              -1.495428488187549,
              1,
              0.004115226337448541,
              3.34352330418686
            ],
            [
              0.9896647738020244,
              1.937403566884587,
              10,
              5,
              0.3381078466961504,
              10.10443158604373,
              2.580773611375236,
              -2.250218494139744,
              0.9979388262026195,
              0.009509247980253765,
              3.34352330418686
            ],
            [
              1.000000000000001,
              2.000000000000001,
              5,
              0,
              0.3333333333333334,
              4.999999999999996,
              0,
              -1.495428488187549,
              1,
              0.004115226337448541,
              3.34352330418686
            ],
            [
              0.8974608505333368,
              2.025117050928201,
              5,
              4,
              0.3070785042494607,
              5.571273662832907,
              1.97519446995255,
              -1.075535854162356,
              0.9715990566800696,
              0.1077156576811737,
              3.34352330418686
            ],
            [
              1.062272297281477,
              1.925595020542234,
              9.5,
              4.5,
              0.3555286042805977,
              8.943093050917362,
              2.336939985819465,
              -1.975805898174981,
              0.9959286423383458,
              0.01695729223924336,
              3.34352330418686
            ],
            [
              0.6231833707727354,
              2.203126988000181,
              4.5,
              5.5,
              0.2204936088630052,
              7.220988574229903,
              2.496451648024361,
              -1.413041422588362,
              0.9705878302927555,
              0.1039906084603164,
              3.34352330418686
            ],
            [
              0.9909043180772998,
              2.009095681922702,
              3,
              2,
              0.3303014393590997,
              3.027537518275273,
              0.9954727482595565,
              -0.6077615093847571,
              0.9562127810262342,
              0.2054053684237713,
              3.34352330418686
            ],
            [
              0.5618434452534239,
              2.438156554746577,
              4,
              0,
              0.1872811484178079,
              7.119420959331062,
              0,
              -2.129316984396642,
              1,
              0.001230201508566564,
              3.34352330418686
            ],
            [
              0.7413367487750632,
              2.125217502257161,
              4,
              10,
              0.2586159841587207,
              5.395658594571685,
              4.705400736338353,
              -0.2064462530794897,
              0.715823092535604,
              0.5088172312681152,
              3.34352330418686
            ],
            [
              1.004981710117534,
              1.995018289882468,
              2,
              4,
              0.3349939033725112,
              1.990085968595485,
              2.004994149820878,
              0.004458823782303047,
              0.6770998981989653,
              0.6521059737379529,
              3.34352330418686
            ],
            [
              1.000000000000001,
              2.000000000000001,
              8,
              4,
              0.3333333333333334,
              7.999999999999995,
              1.999999999999999,
              -1.79451418582506,
              0.9961444450089469,
              0.01875843226247176,
              3.34352330418686
            ],
            [
              0.807286533043875,
              2.17551457599301,
              4,
              5,
              0.2706471211231846,
              4.954870218035218,
              2.298306825969097,
              -0.7945401154343662,
              0.9331800691612564,
              0.2063515712841806,
              3.34352330418686
            ],
            [
              0.7773188798759862,
              2.216227993807317,
              0.5,
              5.5,
              0.2596648433032758,
              0.6432366599403454,
              2.481694128658398,
              0.5498563346084298,
              0.3379044342505518,
              0.8353467753018488,
              3.34352330418686
            ],
            [
              0.5483155432539993,
              2.447376817803149,
              0,
              1.5,
              0.1830346634994605,
              0,
              0.6129011229854063,
              0.1833099599509037,
              0.7384233903603022,
              1,
              3.34352330418686
            ],
            [
              1.181365382394699,
              1.818634617605303,
              1,
              0,
              0.3937884607982328,
              0.8464781640824276,
              0,
              -0.2531695122395116,
              1,
              0.3937884607982328,
              3.34352330418686
            ],
            [
              0.7258549307727669,
              2.2711834591277,
              4,
              5,
              0.2421907350999507,
              5.510743029246189,
              2.201495427375279,
              -0.9897486276608186,
              0.9569028696029269,
              0.1514399664310051,
              3.34352330418686
            ],
            [
              1.109164351338576,
              1.76711880045642,
              2,
              6,
              0.3856241867725653,
              1.803159286165601,
              3.395357458961045,
              0.4762037012876941,
              0.3461459475770694,
              0.8777731950567002,
              3.34352330418686
            ],
            [
              1.049306706213048,
              1.950693293786954,
              8,
              0,
              0.3497689020710157,
              7.62408164612998,
              0,
              -2.280253777978122,
              0.9999999999999994,
              0.0002240007900717877,
              3.34352330418686
            ],
            [
              0.8251053347170128,
              2.113003550714312,
              3,
              9,
              0.280828712240147,
              3.635899410381237,
              4.25933974268879,
              0.1864620867235657,
              0.5522293339523203,
              0.6985191227363419,
              3.34352330418686
            ],
            [
              0.02042485562333077,
              2.97957514437667,
              0.5,
              1.5,
              0.006808285207776921,
              24.47997720134988,
              0.5034274778506388,
              -7.171043100993219,
              0.9931917147922232,
              0.01357021766808331,
              3.34352330418686
            ],
            [
              0.6899633004639381,
              2.300933177182376,
              3,
              4,
              0.23068779064092,
              4.348057350271777,
              1.738425104938609,
              -0.7805036806728124,
              0.9459028407804511,
              0.204602660058365,
              3.34352330418686
            ],
            [
              0.5985339160129662,
              2.282448451436553,
              2,
              5,
              0.2077534117443549,
              3.341498194993971,
              2.190629977580894,
              -0.344208223693828,
              0.8383753418670403,
              0.4445146035508148,
              3.34352330418686
            ],
            [
              0.5794434563746012,
              2.420556543625401,
              3,
              0,
              0.1931478187915336,
              5.177381791089806,
              0,
              -1.548480844923836,
              1,
              0.007205587961106041,
              3.34352330418686
            ],
            [
              1.000000000000001,
              2.000000000000001,
              6,
              0,
              0.3333333333333334,
              5.999999999999996,
              0,
              -1.79451418582506,
              0.9999999999999999,
              0.001371742112482921,
              3.34352330418686
            ],
            [
              0.6077073047166293,
              2.379997522176223,
              4,
              1,
              0.2034027254789529,
              6.582116043290247,
              0.4201685046653408,
              -1.842950378395368,
              0.9996518360189567,
              0.007165832665975702,
              3.34352330418686
            ],
            [
              0.5572804570941801,
              2.442719542905821,
              3,
              0,
              0.1857601523647266,
              5.383285851513365,
              0,
              -1.610063804482012,
              1,
              0.006409994779835948,
              3.34352330418686
            ],
            [
              0.5477005638357075,
              2.201084405055886,
              0,
              0,
              0.1992518767506793,
              0,
              0,
              0,
              1,
              1,
              3.34352330418686
            ],
            [
              1.000000000000001,
              2.000000000000001,
              4,
              0,
              0.3333333333333334,
              3.999999999999997,
              0,
              -1.19634279055004,
              1,
              0.01234567901234573,
              3.34352330418686
            ],
            [
              0.5792222982241072,
              2.192191202998125,
              5,
              0,
              0.208998872946481,
              8.632264357449595,
              0,
              -2.581786807539225,
              1,
              0.0003987674679063469,
              3.34352330418686
            ],
            [
              0.6030730508922358,
              2.219413358911621,
              0,
              0,
              0.2136673001497801,
              0,
              0,
              0,
              1,
              1,
              3.34352330418686
            ],
            [
              0.548019547127369,
              2.451980452872633,
              1,
              0,
              0.1826731823757896,
              1.824752429437673,
              0,
              -0.5457573533741079,
              1,
              0.1826731823757896,
              3.34352330418686
            ],
            [
              0.7088369992815398,
              2.291163000718462,
              3,
              2,
              0.2362789997605131,
              4.23228471854704,
              0.8729191242058469,
              -1.004738202402985,
              0.9873619831657034,
              0.08957671550270174,
              3.34352330418686
            ],
            [
              1.514934800811377,
              1.482259664007606,
              3.5,
              1.5,
              0.5054509537481321,
              2.310330449947714,
              1.011968440093977,
              -0.3883215075031445,
              0.886310529359095,
              0.3523038492410187,
              3.34352330418686
            ],
            [
              0,
              1.79385389821553,
              0,
              0,
              0,
              null,
              0,
              null,
              1,
              1,
              3.34352330418686
            ],
            [
              0.5600185696392641,
              2.42705461455049,
              5,
              1,
              0.1874806993693292,
              8.92827536633428,
              0.4120220426869991,
              -2.547089566560811,
              0.9999565750437533,
              0.001172616874072108,
              3.34352330418686
            ],
            [
              0.9324459078334137,
              2.065378052749775,
              5,
              8,
              0.3110409150415951,
              5.362241346114927,
              3.873382884721308,
              -0.4452962716094204,
              0.8110287952975133,
              0.3791725577204746,
              3.34352330418686
            ],
            [
              0.8622959305082248,
              2.079418296481681,
              6,
              7,
              0.2931270218557445,
              6.95816805776143,
              3.366326059477214,
              -1.074268569860543,
              0.944430354939025,
              0.1515632005610135,
              3.34352330418686
            ],
            [
              0,
              1.79385389821553,
              0,
              0,
              0,
              null,
              0,
              null,
              1,
              1,
              3.34352330418686
            ],
            [
              1.261671184431681,
              1.636408397107707,
              7,
              1,
              0.4353473218846227,
              5.548196777715224,
              0.6110943953645458,
              -1.476616710333166,
              0.9987097109331887,
              0.01467849917848851,
              3.34352330418686
            ],
            [
              0.5793634752285775,
              2.420636524771425,
              3,
              0,
              0.1931211584095257,
              5.178096528809317,
              0,
              -1.548694612753304,
              1,
              0.007202604589917172,
              3.34352330418686
            ],
            [
              0.7970317102844704,
              2.194716544496341,
              6.5,
              8.5,
              0.2664100192958463,
              8.155258964138415,
              3.872937496787605,
              -1.280781103570703,
              0.9489898826855182,
              0.1317641262288989,
              3.34352330418686
            ],
            [
              1.000000000000001,
              2.000000000000001,
              2,
              0,
              0.3333333333333334,
              1.999999999999999,
              0,
              -0.5981713952750198,
              1,
              0.111111111111111,
              3.34352330418686
            ],
            [
              0.5759185534344888,
              2.412759766848363,
              4,
              2,
              0.1927000806764588,
              6.94542652975149,
              0.8289262890903036,
              -1.829357741578149,
              0.9986617468142822,
              0.0148182150370606,
              3.34352330418686
            ],
            [
              0.1272623241470837,
              1.338978927266849,
              2,
              9,
              0.08679494184491231,
              15.71557028683914,
              6.721539687238383,
              -2.771040532335054,
              0.9364455794520092,
              0.2465608288312691,
              3.245723220086505
            ],
            [
              0.9955777850233897,
              2.004422214976612,
              4,
              7,
              0.331859261674463,
              4.017767431307264,
              3.492278197526201,
              -0.1571663140864097,
              0.7146851209224259,
              0.5232208702478147,
              3.34352330418686
            ],
            [
              0.617966289196058,
              2.380119856868154,
              7,
              8.5,
              0.2061202577542022,
              11.32747873529903,
              3.571248723240602,
              -2.31977746419349,
              0.9933426962758329,
              0.02583884710954254,
              3.34352330418686
            ],
            [
              1.012908329796189,
              1.974983556649613,
              2,
              3,
              0.3390043442974363,
              1.974512343483666,
              1.518999988581797,
              -0.1362372304483306,
              0.7816511046624943,
              0.5502482001960846,
              3.34352330418686
            ],
            [
              1.000000000000001,
              2.000000000000001,
              4,
              1,
              0.3333333333333334,
              3.999999999999997,
              0.4999999999999997,
              -1.046799941731285,
              0.9958847736625515,
              0.04526748971193417,
              3.34352330418686
            ],
            [
              0.8763819060674567,
              2.110075254342172,
              7.25,
              7.5,
              0.2934520265970433,
              8.272649115421096,
              3.554375600854183,
              -1.411168125748832,
              0.9674935041937562,
              0.09220457469987331,
              3.34352330418686
            ],
            [
              0.9549637389092341,
              2.044429540828166,
              5,
              9.5,
              0.3183856366421018,
              5.235800896179611,
              4.646773004537833,
              -0.1761698178996329,
              0.6992104995080874,
              0.5119939102162115,
              3.34352330418686
            ],
            [
              0.8964152874989567,
              2.096028642722871,
              2.666666666666667,
              9.333333333333334,
              0.2995595935635479,
              2.9748116792015,
              4.452865358370654,
              0.4420647157799951,
              0.4138731279301797,
              0.8022454117289435,
              3.34352330418686
            ],
            [
              0.557569691302753,
              2.325753588949722,
              1,
              8,
              0.1933774457833011,
              1.793497773638871,
              3.43974531008364,
              0.4923690929216161,
              0.4564520600645173,
              0.8554449555696093,
              3.34352330418686
            ],
            [
              0.6004506351404444,
              2.061661766883661,
              1.333333333333333,
              5.666666666666666,
              0.2255542007482099,
              2.220554455773819,
              2.748591819322628,
              0.1579284232556671,
              0.6069343976725543,
              0.719368569276482,
              3.34352330418686
            ],
            [
              0.5979101876001086,
              2.017637992843456,
              7,
              1,
              0.2285984223386435,
              11.70744393584694,
              0.4956290491887003,
              -3.353293477158803,
              0.9999925426276107,
              0.0002087756060880075,
              3.34352330418686
            ],
            [
              0.6264311763826174,
              2.373568823617384,
              2,
              13,
              0.208810392127539,
              3.192689117979693,
              5.476984644661638,
              0.6832001212079132,
              0.3657114535599658,
              0.8522305716380123,
              3.34352330418686
            ],
            [
              0.548616893723129,
              2.200825881627575,
              2,
              0,
              0.1995374839736937,
              3.645531194687092,
              0,
              -1.090326240622295,
              1,
              0.03981520751055201,
              3.34352330418686
            ],
            [
              0.5502045132050346,
              2.449795486794967,
              3,
              0,
              0.1834015044016781,
              5.452517978314084,
              0,
              -1.630770143425134,
              1,
              0.006168913509423946,
              3.34352330418686
            ],
            [
              1.000000000000001,
              2.000000000000001,
              6,
              0,
              0.3333333333333334,
              5.999999999999996,
              0,
              -1.79451418582506,
              0.9999999999999999,
              0.001371742112482921,
              3.34352330418686
            ],
            [
              1.000000000000001,
              2.000000000000001,
              6,
              0,
              0.3333333333333334,
              5.999999999999996,
              0,
              -1.79451418582506,
              0.9999999999999999,
              0.001371742112482921,
              3.34352330418686
            ],
            [
              1.089517668191274,
              1.838133603747225,
              7,
              7,
              0.372147351917999,
              6.424861389922031,
              3.808210668544319,
              -0.7826028064769471,
              0.8956738601495018,
              0.23480973755311,
              3.34352330418686
            ],
            [
              0.912893602670698,
              2.084132088333865,
              2.666666666666667,
              7.333333333333334,
              0.3045998589237011,
              2.921114419977588,
              3.518650940783643,
              0.1787146271891696,
              0.5484004622260886,
              0.7055034931562336,
              3.34352330418686
            ],
            [
              0.5484999328627299,
              2.000000000000001,
              1,
              0,
              0.2152246212722477,
              1.823154279674752,
              0,
              -0.5452793696373354,
              1,
              0.2152246212722477,
              3.34352330418686
            ],
            [
              0.5748001536501,
              2.395144316829289,
              5,
              3,
              0.1935390238314185,
              8.69867547572659,
              1.252534128703954,
              -2.227034379481775,
              0.99897535580624,
              0.009000564935528033,
              3.34352330418686
            ],
            [
              0.5523940247042636,
              2.447605975295738,
              3,
              1,
              0.1841313415680878,
              5.43090595812675,
              0.4085624933478815,
              -1.502111098938578,
              0.9988504949868177,
              0.02152289946040731,
              3.34352330418686
            ],
            [
              0.8518418616531699,
              2.140523725531442,
              2,
              6,
              0.2846717210294586,
              2.347853621702271,
              2.803052322398502,
              0.1361434209614203,
              0.5908184177622006,
              0.7131854093427673,
              3.34352330418686
            ],
            [
              1.000000000000001,
              1.888548203412318,
              5,
              1,
              0.3461946727489866,
              4.999999999999996,
              0.5295072681720028,
              -1.337060437482194,
              0.9982784395220778,
              0.02122906016378967,
              3.34352330418686
            ],
            [
              0.8807544166339437,
              2.119245583366058,
              4,
              5,
              0.2935848055446477,
              4.541561103136048,
              2.359330149957588,
              -0.6526740670375483,
              0.9088596745333437,
              0.2558067308183973,
              3.34352330418686
            ],
            [
              0.1758929599177283,
              2.802825336526323,
              0.6666666666666666,
              5.333333333333334,
              0.05904988065763273,
              3.790183910592508,
              1.902841844559316,
              -0.5644770185001571,
              0.8682897679083947,
              0.305935854197906,
              3.34352330418686
            ],
            [
              0.5895429489929042,
              2.394639334844169,
              2.5,
              7.5,
              0.1975559442819517,
              4.240573149540103,
              3.131995658330761,
              -0.331559672343587,
              0.7842803111712633,
              0.4657979709299698,
              3.34352330418686
            ],
            [
              0.6024795582847838,
              2.397520441715217,
              4,
              0,
              0.2008265194282612,
              6.639229406202118,
              0,
              -1.985698558729433,
              0.9999999999999998,
              0.001626613026117996,
              3.34352330418686
            ],
            [
              0.549038885136488,
              2.447264513513558,
              1,
              2,
              0.1832387485806183,
              1.821364619286311,
              0.8172389984638738,
              -0.3003196118193764,
              0.9115756923773141,
              0.4551394334584253,
              3.34352330418686
            ],
            [
              1.011779102039821,
              1.979222127470392,
              4,
              8,
              0.3382743851982648,
              3.953432119655075,
              4.041991997242198,
              0.02648699277083705,
              0.6173330823772117,
              0.620956590718083,
              3.34352330418686
            ],
            [
              1.045136061173702,
              1.904547879149644,
              9,
              2,
              0.3543213721600064,
              8.611318979744011,
              1.05011799487707,
              -2.261447071536358,
              0.9997674452645969,
              0.002250789369013795,
              3.34352330418686
            ],
            [
              1.000000000000001,
              1.989842509821365,
              4,
              0,
              0.3344657776170785,
              3.999999999999997,
              0,
              -1.19634279055004,
              0.9999999999999999,
              0.01251430542725285,
              3.34352330418686
            ],
            [
              0.5562150443937629,
              2.198682221372505,
              2,
              0,
              0.2019004669631675,
              3.59573157928489,
              0,
              -1.075431887907647,
              1,
              0.04076379855994494,
              3.34352330418686
            ],
            [
              0.5814343321872099,
              2.222983350144795,
              1,
              2,
              0.20732800818162,
              1.719884679389762,
              0.8996918487354973,
              -0.2453079449535151,
              0.8888692397023463,
              0.5019412899311962,
              3.34352330418686
            ],
            [
              0.5671306791456789,
              2.432869320854324,
              4,
              0,
              0.1890435597152262,
              7.053048172293496,
              0,
              -2.109465833081366,
              1,
              0.001277166581155287,
              3.34352330418686
            ],
            [
              0.2202797356127099,
              2.776612261307231,
              0.5,
              4.5,
              0.07350272743866067,
              2.269841111844654,
              1.620680014530151,
              -0.1941547996694397,
              0.8180860042818505,
              0.3173144258381476,
              3.34352330418686
            ],
            [
              0.9944868590744994,
              2.005513140925502,
              4,
              2,
              0.3314956196914996,
              4.022174816590865,
              0.9972510073292473,
              -0.9047114477933255,
              0.9826167495217311,
              0.0983321501930492,
              3.34352330418686
            ],
            [
              1.000000000000001,
              2.000000000000001,
              4,
              0,
              0.3333333333333334,
              3.999999999999997,
              0,
              -1.19634279055004,
              1,
              0.01234567901234573,
              3.34352330418686
            ],
            [
              0.5814813345680006,
              2.418518665432001,
              4,
              0,
              0.1938271115226667,
              6.878982629720551,
              0,
              -2.057405318846285,
              0.9999999999999999,
              0.001411425941078459,
              3.34352330418686
            ],
            [
              0.6211020098110973,
              1.89770190270103,
              1,
              3,
              0.2465860906145892,
              1.610041481437391,
              1.580859457288867,
              -0.008727926050936068,
              0.7440289111141579,
              0.677793323537865,
              3.34352330418686
            ],
            [
              1.000000000000001,
              2.000000000000001,
              6,
              2,
              0.3333333333333334,
              5.999999999999996,
              0.9999999999999993,
              -1.49542848818755,
              0.9974089315653102,
              0.01966163694558754,
              3.34352330418686
            ],
            [
              1.264999921605841,
              1.733484229407987,
              4,
              4,
              0.4218798092289824,
              3.162055531926233,
              2.307491428039161,
              -0.2555879011870388,
              0.790626977444409,
              0.4570727639085906,
              3.34352330418686
            ],
            [
              0.5580628724704014,
              2.000000000000001,
              3,
              0,
              0.2181583879255721,
              5.375738376430183,
              0,
              -1.607806462631357,
              0.9999999999999999,
              0.01038283009402285,
              3.34352330418686
            ],
            [
              0.5596845438209862,
              2.440315456179015,
              4,
              5,
              0.1865615146069953,
              7.146883086482714,
              2.048915433182919,
              -1.52472921212063,
              0.9854278246579982,
              0.0689325398627939,
              3.34352330418686
            ],
            [
              1.203261660667736,
              1.771544514864559,
              3,
              6,
              0.4044840536383622,
              2.493223293041005,
              3.386875096649052,
              0.2672784731271318,
              0.4713848534949724,
              0.7765535906334667,
              3.34352330418686
            ],
            [
              0.6395084030054626,
              2.360491596994539,
              1,
              5,
              0.2131694676684875,
              1.563701110572363,
              2.118202838072449,
              0.165843536010568,
              0.6230232372268137,
              0.7627057448516955,
              3.34352330418686
            ],
            [
              0.5497025372505606,
              2.450297462749441,
              2,
              1,
              0.1832341790835201,
              3.638331396473758,
              0.4081137148458356,
              -0.9661119088307077,
              0.9938479556100996,
              0.08842020437343412,
              3.34352330418686
            ],
            [
              1.000000000000001,
              2.000000000000001,
              7,
              1,
              0.3333333333333334,
              6.999999999999996,
              0.4999999999999997,
              -1.944057034643814,
              0.9998475842097242,
              0.002591068434689814,
              3.34352330418686
            ],
            [
              1.013908109560543,
              1.939644474084981,
              6,
              8,
              0.3432842588192866,
              5.917696035196497,
              4.124467193284978,
              -0.5363290992068108,
              0.8306335907610166,
              0.3393856525612277,
              3.34352330418686
            ],
            [
              0.9978918564892261,
              2.002108143510776,
              7,
              1,
              0.3326306188297417,
              7.014788180181504,
              0.4994735190709829,
              -1.948637430746138,
              0.9998501358378067,
              0.002555289219811852,
              3.34352330418686
            ],
            [
              0.9522632236183631,
              1.999560942082872,
              6.5,
              6.5,
              0.322601608416653,
              6.825843778048698,
              3.250713625776857,
              -1.069270295737121,
              0.94138511245968,
              0.1520588883841705,
              3.34352330418686
            ],
            [
              0.2917539928474556,
              2.702426540710982,
              2.666666666666667,
              9.333333333333334,
              0.09744034789402636,
              9.140120553760307,
              3.453686230774593,
              -1.700731176560065,
              0.9495205259815607,
              0.1793402096308928,
              3.34352330418686
            ],
            [
              1.373775155352483,
              1.527383235065141,
              9,
              1,
              0.4735264230625915,
              6.551290409448978,
              0.6547145320456206,
              -1.763581509965697,
              0.9994331838979794,
              0.006868760115335215,
              3.34352330418686
            ],
            [
              0.4382565141799374,
              2.525495234891226,
              3,
              8,
              0.1478722076898939,
              6.845306123089989,
              3.16769554322464,
              -1.099920725918116,
              0.9335559500294659,
              0.2147578135935329,
              3.34352330418686
            ],
            [
              0.9502556548387091,
              2.033918593492448,
              8.833333333333334,
              6.166666666666666,
              0.3184316919061015,
              9.29574403304409,
              3.031914200694662,
              -1.873421915290877,
              0.9912706977487399,
              0.03054984907583491,
              3.34352330418686
            ],
            [
              0.9246082325260542,
              2.075391767473948,
              5,
              7,
              0.3082027441753512,
              5.407695739783613,
              3.372857168321532,
              -0.6085911137254512,
              0.86871916759605,
              0.2982973917191967,
              3.34352330418686
            ],
            [
              1.000000000000001,
              1.984214558247368,
              6,
              2,
              0.3350965490186809,
              5.999999999999996,
              1.007955511508078,
              -1.493049108478093,
              0.997317310622728,
              0.0202091788830836,
              3.34352330418686
            ],
            [
              0.85028030488685,
              2.149719695113152,
              4,
              1,
              0.2834267682956165,
              4.704331003565106,
              0.4651769262165895,
              -1.267870354616677,
              0.9981710395074224,
              0.024949291340427,
              3.34352330418686
            ],
            [
              1.438276019693973,
              1.547195642497361,
              5,
              5,
              0.481758389439302,
              3.47638417907007,
              3.231653362162651,
              -0.07319548710815321,
              0.6670420493999893,
              0.5774182694792862,
              3.34352330418686
            ],
            [
              0.9800336584480766,
              2.018986719922937,
              5,
              4,
              0.3267845945683118,
              5.101865590940728,
              1.98119183277871,
              -0.9333488880589578,
              0.9614653982724629,
              0.1349829068900498,
              3.34352330418686
            ],
            [
              0.9571465640852387,
              2.027200035220933,
              4,
              1,
              0.3207223196889278,
              4.179088292316933,
              0.4932912305770633,
              -1.102369185560754,
              0.9966065150935038,
              0.0393298450215529,
              3.34352330418686
            ],
            [
              0.5520117873221224,
              2.434992691252162,
              2,
              2,
              0.1848044726017957,
              3.623111038447653,
              0.8213577014769303,
              -0.8379643513961107,
              0.9782529375962473,
              0.1579228144176185,
              3.34352330418686
            ],
            [
              0.6005439781409792,
              2.078886661821833,
              6,
              4,
              0.224131190105863,
              9.990941909988623,
              1.924106818067032,
              -2.412675001194117,
              0.9982236618745053,
              0.0114232042529897,
              3.34352330418686
            ],
            [
              1.000000000000001,
              1.972594563366943,
              4,
              0,
              0.3364064552642319,
              3.999999999999997,
              0,
              -1.19634279055004,
              0.9999999999999998,
              0.01280729117397328,
              3.34352330418686
            ],
            [
              0,
              1.79385389821553,
              0,
              0,
              0,
              null,
              0,
              null,
              1,
              1,
              3.34352330418686
            ],
            [
              0.8514458655631205,
              2.12009272551997,
              3,
              0,
              0.2865336725284724,
              3.523418365553858,
              0,
              -1.053804039930491,
              1,
              0.02352485735027354,
              3.34352330418686
            ],
            [
              0.8131108404638608,
              2.186889159536141,
              4,
              2,
              0.2710369468212868,
              4.919378516363271,
              0.9145410919793568,
              -1.197789594996672,
              0.993206228621841,
              0.04980841002910263,
              3.34352330418686
            ],
            [
              0.6155113195158376,
              1.887228660728224,
              2,
              5,
              0.2459349850062387,
              3.249330981554009,
              2.649387487614062,
              -0.1794345184281146,
              0.7648028625999852,
              0.5448705220072994,
              3.34352330418686
            ],
            [
              0.5697374978996131,
              2.43026250210039,
              1,
              0,
              0.1899124992998709,
              1.75519428453733,
              0,
              -0.5249535070802177,
              1,
              0.1899124992998709,
              3.34352330418686
            ],
            [
              0.5683330462739186,
              2.02636749096802,
              4,
              1,
              0.2190360845564219,
              7.038126722042002,
              0.4934939019981454,
              -1.957406072764162,
              0.9994958284472518,
              0.009492183520885433,
              3.34352330418686
            ],
            [
              0.008678231561728937,
              1.799345255174526,
              0,
              1,
              0.004799844485092618,
              0,
              0.5557577108252112,
              0.1662191826595839,
              0.9952001555149074,
              1,
              3.34352330418686
            ],
            [
              0.5635573905131139,
              2.436442609486888,
              4,
              3,
              0.1878524635043712,
              7.097768687512085,
              1.231303371693945,
              -1.754575871647724,
              0.9965017073415953,
              0.02684579444956869,
              3.34352330418686
            ],
            [
              0.6375236459571085,
              2.362476354042893,
              3,
              2,
              0.2125078819857027,
              4.705707810250908,
              0.8465693197637346,
              -1.154213127707124,
              0.9915365980235056,
              0.0679771853312624,
              3.34352330418686
            ],
            [
              1.245171143456091,
              1.711832591523755,
              5,
              5,
              0.421092178114742,
              4.015512266146825,
              2.920846363574224,
              -0.327398915150921,
              0.7963500127351779,
              0.4205869225185064,
              3.34352330418686
            ],
            [
              0.8712496537311636,
              2.128750346268838,
              3,
              3,
              0.290416551243721,
              3.443329919446593,
              1.409277515918314,
              -0.6083559821405097,
              0.9368786152354917,
              0.2381481706582892,
              3.34352330418686
            ],
            [
              0.5807181861257656,
              2.419281813874237,
              2,
              2,
              0.1935727287085884,
              3.444011308381621,
              0.8266916191947068,
              -0.7828028851808595,
              0.9751991016191328,
              0.171008518115719,
              3.34352330418686
            ],
            [
              1.008779764163312,
              1.99122023583669,
              5,
              0,
              0.3362599213877703,
              4.956483246020534,
              0,
              -1.482413249464682,
              0.9999999999999993,
              0.004299080086347939,
              3.34352330418686
            ],
            [
              0.8741952108108471,
              2.125804789189155,
              5,
              1,
              0.2913984036036155,
              5.71954631890779,
              0.4704100795545906,
              -1.569941574141288,
              0.9993877581548045,
              0.009545074905116468,
              3.34352330418686
            ],
            [
              1.316413332458461,
              1.515576673816375,
              11,
              1,
              0.4648368566067274,
              8.356038129344226,
              0.6598148528387541,
              -2.301830307827683,
              0.99989823307125,
              0.001507728836709132,
              3.34352330418686
            ],
            [
              0.9531604306043836,
              1.937267693059952,
              4.5,
              1.5,
              0.3297644465886306,
              4.721135976182543,
              0.7742863856004955,
              -1.180446263269553,
              0.9908731179731074,
              0.0568089346017322,
              3.34352330418686
            ],
            [
              0.730386876308242,
              2.164524417736704,
              5,
              3,
              0.2523002614313964,
              6.845687076515696,
              1.385985750688318,
              -1.632918579927521,
              0.9955567627526063,
              0.0283740922866047,
              3.34352330418686
            ],
            [
              0.5771831907715028,
              2.307735949943149,
              6,
              1,
              0.2000691051009919,
              10.39531312750114,
              0.433325138443432,
              -3.169082630401964,
              0.9999871690088048,
              0.0003719436280423816,
              3.143492660459327
            ],
            [
              0.5707112647504092,
              2.31144989069418,
              5,
              1,
              0.1980150428688898,
              8.760997563604539,
              0.4326288897829741,
              -2.649399751614061,
              0.999939717798433,
              0.00152518359912579,
              3.143492660459327
            ],
            [
              1.053449608021302,
              1.944282806881472,
              3.166666666666667,
              5.833333333333333,
              0.3514154908504295,
              3.005997289813064,
              3.000249404401047,
              -0.001719110318393301,
              0.6420998630960407,
              0.6207878110137849,
              3.34352330418686
            ],
            [
              0.7704700094597756,
              2.15413555106911,
              4,
              12,
              0.2634440759664164,
              5.191636210220108,
              5.570680078161436,
              0.1133665996784523,
              0.5814290129027168,
              0.6420793916480809,
              3.34352330418686
            ],
            [
              0.8637708674765279,
              2.09135406591438,
              5,
              7,
              0.2922958883113545,
              5.788572164522405,
              3.347113773840809,
              -0.730205286029958,
              0.893981091242969,
              0.2562641566193298,
              3.34352330418686
            ],
            [
              0.5897346901962233,
              2.24919414385535,
              4,
              7,
              0.2077314102145295,
              6.782711050403147,
              3.112225780563914,
              -1.097789647598072,
              0.9417342896341913,
              0.1786665970549071,
              3.34352330418686
            ],
            [
              0.6703249580592777,
              2.192181309251956,
              4,
              4,
              0.2341741451238523,
              5.967255063246913,
              1.824666592639151,
              -1.238988962756829,
              0.9793341372187394,
              0.09307175532049583,
              3.34352330418686
            ],
            [
              1.202557862524706,
              2.391410180494139,
              2,
              4,
              0.3346044951236092,
              1.663121636243853,
              1.672653245614885,
              0.004323028979229452,
              0.6778707722857453,
              0.6513401623123721,
              2.204845125218526
            ],
            [
              1.18996906911066,
              2.409994886743378,
              2,
              3,
              0.330550273198043,
              1.680715954654795,
              1.244815919113378,
              -0.1977009770689511,
              0.7942292252373947,
              0.5335858690725361,
              2.204845125218526
            ],
            [
              0.8673786726163252,
              2.066561543167145,
              6,
              1,
              0.2956361100850526,
              6.91739397038879,
              0.483895581675943,
              -1.924167353837979,
              0.999802620358855,
              0.003489229349588951,
              3.34352330418686
            ],
            [
              0.8492940057329668,
              2.106276061842687,
              5.5,
              3.5,
              0.2873537037914352,
              6.475967053662802,
              1.661700507073135,
              -1.439878268699697,
              0.988172686972993,
              0.05222147081583361,
              3.34352330418686
            ],
            [
              0.6616412263875352,
              2.145559480431833,
              4,
              6,
              0.2356943074217133,
              6.045572495292378,
              2.796473392941029,
              -0.9717590717201611,
              0.9374760301824907,
              0.1917107974946194,
              3.34352330418686
            ],
            [
              0.6092600598500618,
              2.258882019435094,
              4,
              3,
              0.2124232492701029,
              6.565340916954897,
              1.328090610394184,
              -1.566386661639975,
              0.9938399751449424,
              0.04097410274530322,
              3.34352330418686
            ],
            [
              0.6085513292516006,
              2.226357505403613,
              3,
              10,
              0.214663456479585,
              4.92974027957414,
              4.491641605505363,
              -0.1310290475679283,
              0.7011783676999948,
              0.5512850479845909,
              3.34352330418686
            ],
            [
              0.584862507361428,
              2.024747034704802,
              6,
              2,
              0.2241187801981852,
              10.25882138875449,
              0.9877777152994276,
              -2.772836564903133,
              0.9998173424442969,
              0.002318740004609299,
              3.34352330418686
            ],
            [
              0.5739398500060957,
              2.40426152344077,
              4,
              2,
              0.192713580459416,
              6.969371441898514,
              0.8318562604361668,
              -1.835643009808476,
              0.9986612959272398,
              0.01482199277579099,
              3.34352330418686
            ],
            [
              1.000000000000001,
              2.000000000000001,
              5,
              0,
              0.3333333333333334,
              4.999999999999996,
              0,
              -1.495428488187549,
              1,
              0.004115226337448541,
              3.34352330418686
            ],
            [
              0.5634566085032372,
              2.001153386603891,
              6,
              1,
              0.2197045981955244,
              10.64855733245966,
              0.4997118195407679,
              -3.035374540446662,
              0.9999752899272218,
              0.0006390262695189497,
              3.34352330418686
            ],
            [
              0.914847804854303,
              2.085152195145699,
              2,
              4,
              0.3049492682847675,
              2.186155980686336,
              1.918325199144757,
              -0.08010435614616267,
              0.7350898045241981,
              0.5904562751502508,
              3.34352330418686
            ],
            [
              0.6190016505237254,
              2.380998349476276,
              3,
              1,
              0.2063338835079083,
              4.846513732979157,
              0.4199918913089377,
              -1.323909373123614,
              0.9981874824964188,
              0.02970001137874134,
              3.34352330418686
            ],
            [
              0.6124295069650768,
              2.377920194678454,
              3,
              4,
              0.2048019690233816,
              4.898522957959098,
              1.682142238815078,
              -0.9619734712530257,
              0.963827490754255,
              0.1563910941771463,
              3.34352330418686
            ],
            [
              0.994665312965979,
              1.999881553415894,
              5,
              5,
              0.332158873228046,
              5.026816492766363,
              2.500148066999147,
              -0.7556903888192573,
              0.9246330400974774,
              0.2107286082683378,
              3.34352330418686
            ],
            [
              0.6654299030824598,
              2.152852207545451,
              3.5,
              6.5,
              0.2361118855252579,
              5.259757615020018,
              3.019250451665187,
              -0.6701036480138183,
              0.8722121869401812,
              0.3124979541105419,
              3.34352330418686
            ],
            [
              0.56825068537842,
              2.252278331661263,
              4,
              9,
              0.2014695406235649,
              7.039146811299041,
              3.995953729822401,
              -0.9101755258190851,
              0.8983122921350546,
              0.257200817773368,
              3.34352330418686
            ],
            [
              0.5769611580507386,
              2.423038841949262,
              4,
              0,
              0.1923203860169128,
              6.932875713009845,
              0,
              -2.0735239692597,
              1,
              0.001368047850563658,
              3.34352330418686
            ],
            [
              0.6231481260371111,
              2.265239286004824,
              2,
              13,
              0.2157425709027651,
              3.209509772129029,
              5.738908061641448,
              0.7565068520219467,
              0.3413745194709142,
              0.8661279818450842,
              3.34352330418686
            ],
            [
              0.7840152046096436,
              2.19732249869605,
              4,
              11,
              0.2629743030252263,
              5.101941871129369,
              5.006092645266089,
              -0.02866713258533422,
              0.642981825030648,
              0.5845776032080172,
              3.34352330418686
            ],
            [
              0,
              1.79385389821553,
              0,
              0,
              0,
              null,
              0,
              null,
              1,
              1,
              3.34352330418686
            ],
            [
              1.000000000000001,
              2.000000000000001,
              1,
              0,
              0.3333333333333334,
              0.9999999999999993,
              0,
              -0.2990856976375099,
              1,
              0.3333333333333334,
              3.34352330418686
            ],
            [
              0.5834422596802367,
              2.24195237304889,
              4,
              1,
              0.2064993869959587,
              6.855862655873185,
              0.4460398053148977,
              -1.917086338992079,
              0.9996245139266159,
              0.007589755174588708,
              3.34352330418686
            ],
            [
              1.054513500107462,
              1.610699786181623,
              7,
              0,
              0.3956582032411058,
              6.638132180656436,
              0,
              -1.985370394261637,
              0.9999999999999996,
              0.001517893220165711,
              3.34352330418686
            ],
            [
              0.6027250760826364,
              2.397274923917365,
              3,
              3,
              0.2009083586942121,
              4.977393705764261,
              1.251420923845367,
              -1.114385168858587,
              0.9827593649913908,
              0.09999935719843456,
              3.34352330418686
            ],
            [
              0.9671370125316682,
              1.910504129985657,
              4,
              3,
              0.336086733763345,
              4.135918642519147,
              1.570266168449749,
              -0.7673499601024495,
              0.9531264531021997,
              0.177553077194653,
              3.34352330418686
            ],
            [
              1.004703772965538,
              1.992878207811719,
              6.5,
              4.5,
              0.3351714079576311,
              6.469568618035789,
              2.258040648124316,
              -1.25960778100086,
              0.9755254604031086,
              0.08232870945042425,
              3.34352330418686
            ],
            [
              1.000000000000001,
              2.000000000000001,
              7,
              1,
              0.3333333333333334,
              6.999999999999996,
              0.4999999999999997,
              -1.944057034643814,
              0.9998475842097242,
              0.002591068434689814,
              3.34352330418686
            ],
            [
              1.365510524565374,
              1.466807994525659,
              8,
              1,
              0.4821175709445288,
              5.858614676401932,
              0.6817524882139623,
              -1.548325439127446,
              0.9985927325645849,
              0.01501223040574629,
              3.34352330418686
            ],
            [
              0.5953556815475114,
              2.227130728256345,
              4,
              0,
              0.2109330551529155,
              6.718672759790882,
              0,
              -2.009458929560191,
              0.9999999999999998,
              0.001979605136804952,
              3.34352330418686
            ],
            [
              0.6139128550837237,
              2.380549115014439,
              6.5,
              3.5,
              0.2050160800885372,
              10.58782194602123,
              1.470249018566782,
              -2.726935659768589,
              0.9994470937799967,
              0.004126058008881661,
              3.34352330418686
            ],
            [
              0.6498965010222156,
              2.219438973717293,
              9,
              29,
              0.2264972174720059,
              13.84835890921707,
              13.06636512353773,
              -0.2338831569381036,
              0.6468393216994643,
              0.5021581797541317,
              3.34352330418686
            ],
            [
              0.6020073335372956,
              1.98379889889069,
              3.708333333333333,
              22.54166666666667,
              0.2328122370453221,
              6.159947108191821,
              11.36287890837706,
              1.55612248721879,
              0.1979171230638518,
              0.911921843656462,
              3.34352330418686
            ],
            [
              0.6975748977950986,
              2.231540844802707,
              1.5,
              14.5,
              0.2381520428333863,
              2.150306733715927,
              6.497752453767863,
              1.300258836122941,
              0.1528081187914075,
              0.9549122984648732,
              3.34352330418686
            ],
            [
              0.6117996216711289,
              2.134668207609181,
              3,
              5,
              0.2227587067100094,
              4.90356628826528,
              2.342284380390888,
              -0.7660427862629453,
              0.9204344902918284,
              0.2551440439509745,
              3.34352330418686
            ],
            [
              0.690813382864837,
              2.198075414422129,
              3,
              12,
              0.23912771703556,
              4.342706835757658,
              5.459321332318702,
              0.3339634256961168,
              0.500981190118422,
              0.7332487010515543,
              3.34352330418686
            ],
            [
              0.6061364218277325,
              2.393863578172269,
              1,
              0,
              0.2020454739425774,
              1.64979361739164,
              0,
              -0.4934296750154902,
              1,
              0.2020454739425774,
              3.34352330418686
            ],
            [
              0.5978685313702675,
              2.248007619478383,
              8,
              4,
              0.2100824138787561,
              13.38086816789743,
              1.779353399579731,
              -3.469847138134176,
              0.9999063308794077,
              0.00082489225129867,
              3.34352330418686
            ],
            [
              1.114089471829581,
              1.708489231801267,
              4,
              5,
              0.3947062558066008,
              3.59037590888559,
              2.926562197133944,
              -0.198537187080586,
              0.7443983442878711,
              0.5040851302128246,
              3.34352330418686
            ],
            [
              0.5925282238860815,
              2.209795427865902,
              3,
              5,
              0.2114417524598342,
              5.063049959586018,
              2.262652884945429,
              -0.8375587127309232,
              0.9326161441962777,
              0.2287933839225069,
              3.34352330418686
            ],
            [
              0.6153698627369283,
              2.377811619054758,
              3,
              4,
              0.2055905619089206,
              4.875116871432661,
              1.682219048786592,
              -0.9549500727713869,
              0.9633485636530704,
              0.1577823926201982,
              3.34352330418686
            ],
            [
              1.182664595575607,
              1.419308313871724,
              5,
              0,
              0.4545260987466657,
              4.227741338250246,
              0,
              -1.264456967581515,
              1,
              0.01939966036273932,
              3.34352330418686
            ],
            [
              0.6126219580886304,
              2.387378041911371,
              1,
              0,
              0.2042073193628767,
              1.632328039824074,
              0,
              -0.4882059705640525,
              1,
              0.2042073193628766,
              3.34352330418686
            ],
            [
              0.991838492968453,
              1.80805306379057,
              3.5,
              8.5,
              0.3542417528900806,
              3.528800328695575,
              4.701189456342512,
              0.350644820144916,
              0.4531216043064971,
              0.7602115789537525,
              3.34352330418686
            ],
            [
              0.8792826549019425,
              2.120717345098059,
              3,
              7,
              0.2930942183006473,
              3.411872147454745,
              3.300769909851578,
              -0.03322909024263154,
              0.6679400065752443,
              0.598582406341447,
              3.34352330418686
            ],
            [
              0.9975157108964752,
              2.002484289103527,
              4,
              5,
              0.3325052369654915,
              4.009961904665309,
              2.49689849114292,
              -0.4525356266031362,
              0.8564232788694008,
              0.347658305868799,
              3.34352330418686
            ],
            [
              1.000000000000001,
              1.990531799048422,
              5,
              0,
              0.3343886864263397,
              4.999999999999996,
              0,
              -1.495428488187549,
              1,
              0.004180785405658027,
              3.34352330418686
            ],
            [
              0.3849498654043548,
              2.589550148767505,
              2.5,
              13.5,
              0.1294166628240982,
              6.494352186287889,
              5.213260691794411,
              -0.3831561433680624,
              0.7567564668876349,
              0.4877662179545594,
              3.34352330418686
            ],
            [
              1.000553554107632,
              1.790757877563657,
              8,
              4,
              0.3584528557992374,
              7.995574017159929,
              2.233691137208363,
              -1.72329676085594,
              0.9932721458506862,
              0.02958257185632995,
              3.34352330418686
            ],
            [
              0.9255308143419069,
              1.68282406317137,
              6.5,
              10.5,
              0.3548331641223141,
              7.022996856805666,
              6.23951144376448,
              -0.2343292813482359,
              0.6884809605601317,
              0.497126533136623,
              3.34352330418686
            ],
            [
              1.212598694225415,
              1.737579151611595,
              6.5,
              2.5,
              0.4110256254335686,
              5.360388421127301,
              1.438783377252923,
              -1.172895980405947,
              0.9829720310353477,
              0.07077935898671872,
              3.34352330418686
            ],
            [
              0.5757974596475146,
              2.238836619051463,
              1,
              6,
              0.2045727592105572,
              1.736721799037059,
              2.679963311723052,
              0.2821100458623506,
              0.5641675507386718,
              0.7985333242526655,
              3.34352330418686
            ],
            [
              1.000000000000001,
              1.98853666344659,
              5,
              3,
              0.3346119230294904,
              4.999999999999996,
              1.508647064520456,
              -1.044213728406667,
              0.9799424664409586,
              0.08925976998217344,
              3.34352330418686
            ],
            [
              0.813233413550911,
              2.186766586449091,
              5,
              0,
              0.2710778045169702,
              6.148296315282899,
              0,
              -1.838867492738519,
              1,
              0.00146375974012436,
              3.34352330418686
            ],
            [
              0.9880932036309709,
              2.011906796369031,
              5.5,
              2.5,
              0.3293644012103234,
              5.56627652107009,
              1.242602293760253,
              -1.293149122632285,
              0.9895674021811723,
              0.05120499629256858,
              3.34352330418686
            ],
            [
              0.6076098955113475,
              2.372257486430553,
              3.5,
              6.5,
              0.2039050124154801,
              5.760274850452358,
              2.740006106917301,
              -0.9033191842129489,
              0.9183519218036771,
              0.2309367194519689,
              3.34352330418686
            ],
            [
              0.586079401579527,
              2.413920598420475,
              4,
              0,
              0.1953598005265089,
              6.825013793727789,
              0,
              -2.041264011882705,
              0.9999999999999998,
              0.001456601700546178,
              3.34352330418686
            ],
            [
              0.02755888396073809,
              2.972441116039263,
              0,
              3,
              0.009186294653579364,
              0,
              1.009271465063523,
              0.3018586602341558,
              0.972693504854529,
              1,
              3.34352330418686
            ],
            [
              0.8372116066491184,
              1.989120381488516,
              4,
              4,
              0.2962184237955661,
              4.77776462752317,
              2.010939125266358,
              -0.8275179355837329,
              0.9449240252196247,
              0.1872961964794648,
              3.34352330418686
            ],
            [
              0.6647804763023615,
              2.210928209733736,
              5.5,
              11.5,
              0.231171008221525,
              8.27340783320243,
              5.201435283773848,
              -0.9187830530691281,
              0.8722437630280777,
              0.2672750570422574,
              3.34352330418686
            ],
            [
              1.000000000000001,
              1.972214323177899,
              5,
              0,
              0.3364494922865448,
              4.999999999999996,
              0,
              -1.495428488187549,
              0.9999999999999996,
              0.004311212068987214,
              3.34352330418686
            ],
            [
              1.059426770303968,
              1.781782639475089,
              9,
              0,
              0.3728788052924101,
              8.495160073610128,
              0,
              -2.540780877158007,
              0.9999999999999998,
              0.0001393507421426632,
              3.34352330418686
            ],
            [
              0.5658896260841927,
              2.24981436467027,
              6,
              0,
              0.2009762489034096,
              10.602774328129,
              0,
              -3.171138156821546,
              0.9999999999999996,
              0.00006589742079532446,
              3.34352330418686
            ],
            [
              0.7534259782680598,
              2.235570460325726,
              4.5,
              3.5,
              0.2520665359583096,
              5.972716802710186,
              1.565595923776003,
              -1.318106822648867,
              0.9836578795882548,
              0.07247952517460587,
              3.34352330418686
            ],
            [
              1.107592352234692,
              1.776801262010646,
              3.5,
              7.5,
              0.383994870451992,
              3.160007373595853,
              4.221068591268854,
              0.3173482345238356,
              0.4561072689556954,
              0.7614907805082607,
              3.34352330418686
            ],
            [
              0.611531705738057,
              2.388468294261945,
              2,
              0,
              0.2038439019126856,
              3.27047638124699,
              0,
              -0.9781527100922556,
              1,
              0.04155233634698852,
              3.34352330418686
            ],
            [
              1.000000000000001,
              2.000000000000001,
              6,
              0,
              0.3333333333333334,
              5.999999999999996,
              0,
              -1.79451418582506,
              0.9999999999999999,
              0.001371742112482921,
              3.34352330418686
            ],
            [
              0.9634375797359767,
              2.036562420264025,
              3,
              4,
              0.321145859911992,
              3.113849888253403,
              1.964093985138659,
              -0.3438755463959188,
              0.8449080921730264,
              0.4012878616111333,
              3.34352330418686
            ],
            [
              1.000000000000001,
              2.000000000000001,
              6,
              0,
              0.3333333333333334,
              5.999999999999996,
              0,
              -1.79451418582506,
              0.9999999999999999,
              0.001371742112482921,
              3.34352330418686
            ],
            [
              0.5675513512680864,
              2.254935058535771,
              2,
              0,
              0.2010820492515771,
              3.523910207475283,
              0,
              -1.053951142814688,
              1,
              0.04043399053121366,
              3.34352330418686
            ],
            [
              0.7650872212948839,
              2.233241803825951,
              3,
              9,
              0.2551712019877639,
              3.921121561699335,
              4.0300159098676,
              0.03256874209068764,
              0.6327112351516591,
              0.6251735959136736,
              3.34352330418686
            ],
            [
              1.008801468507195,
              1.991198531492807,
              5,
              0,
              0.3362671561690647,
              4.956376607380346,
              0,
              -1.482381355372586,
              0.9999999999999999,
              0.004299542589319527,
              3.34352330418686
            ],
            [
              1.146711868075121,
              1.824719486560952,
              6,
              0,
              0.3859122864426949,
              5.232351881097773,
              0,
              -1.564921612643066,
              0.9999999999999997,
              0.003303175385254487,
              3.34352330418686
            ],
            [
              0.5749815827215141,
              2.28736489819764,
              3.5,
              11.5,
              0.2008777017577817,
              6.087151493503029,
              5.027619340080622,
              -0.3168909132757141,
              0.7391809427585396,
              0.4801978151756567,
              3.34352330418686
            ],
            [
              0.611087535857394,
              2.388912464142607,
              2,
              0,
              0.2036958452857979,
              3.272853531849369,
              0,
              -0.9788636818385577,
              1,
              0.04149199738669562,
              3.34352330418686
            ],
            [
              0.9832681277438511,
              2.016731872256151,
              4,
              3,
              0.3277560425812835,
              4.068066366778473,
              1.487555208141701,
              -0.7717939801422588,
              0.95786579695135,
              0.1648361897676934,
              3.34352330418686
            ],
            [
              0.04336943276488225,
              1.832635194723037,
              0,
              4,
              0.02311797749825195,
              0,
              2.182649340969637,
              0.6527992008419558,
              0.9106856001664226,
              1,
              3.34352330418686
            ],
            [
              0.6126479437230609,
              2.182760852000603,
              1,
              0,
              0.21916220077016,
              1.632258804172264,
              0,
              -0.4881852631708297,
              1,
              0.21916220077016,
              3.34352330418686
            ],
            [
              0.85041797488109,
              1.968939430476554,
              4,
              2,
              0.30163539154881,
              4.70356944249597,
              1.015775279342101,
              -1.102966490030413,
              0.9887841001352194,
              0.071775763853826,
              3.34352330418686
            ],
            [
              0.9472472463835367,
              1.547555492056467,
              5,
              4,
              0.3796882341791276,
              5.278452926719324,
              2.584721530524638,
              -0.8056565338789519,
              0.92159417132798,
              0.2256188808628785,
              3.34352330418686
            ],
            [
              0.5935636996104972,
              2.496717308377582,
              3,
              0,
              0.1920743447201701,
              5.054217436087537,
              0,
              -1.557135067013987,
              0.9999999999999998,
              0.007086113115335357,
              3.245843949670768
            ],
            [
              0.5954289670056603,
              2.322854596496874,
              2,
              4,
              0.2040339651884358,
              3.358922912430271,
              1.722019107882366,
              -0.5043076099557832,
              0.8961007897438873,
              0.354553038937337,
              3.245843949670768
            ],
            [
              1.030093669329359,
              2.060187338658719,
              3,
              2,
              0.3333333333333333,
              2.912356506329317,
              0.9707855021097723,
              -0.59817139527502,
              0.9547325102880663,
              0.2098765432098761,
              3.245843949670768
            ],
            [
              0.6004750526953032,
              2.476366029001785,
              4,
              2,
              0.1951595928263218,
              6.661392479247102,
              0.8076350493332333,
              -1.803462372400135,
              0.9985776168073586,
              0.01551755638723029,
              3.245843949670768
            ],
            [
              0.6135649230335103,
              2.426515478512784,
              5,
              5,
              0.2018252289384942,
              8.14909688004919,
              2.060567939613767,
              -1.875792254600839,
              0.9933236327111178,
              0.03401443353385447,
              3.245843949670768
            ],
            [
              1.030093669329359,
              2.060187338658719,
              6,
              0,
              0.3333333333333333,
              5.824713012658634,
              0,
              -1.79451418582506,
              1,
              0.001371742112482699,
              3.245843949670768
            ],
            [
              1.050419096085336,
              2.034445780685967,
              3,
              3,
              0.340507327888128,
              2.856002914627402,
              1.474603072974729,
              -0.4255903435508013,
              0.892624655282572,
              0.3338602728073994,
              3.245843949670768
            ],
            [
              0.5672699694414547,
              2.505645442438512,
              2,
              3,
              0.1846031840799701,
              3.525658165845162,
              1.197296293078233,
              -0.7173363565439117,
              0.9532239872145654,
              0.2315264219136584,
              3.245843949670768
            ],
            [
              0.6477298774507714,
              1.925861650248766,
              1,
              3,
              0.2516832490623557,
              1.543853440782499,
              1.557744295709137,
              0.004279581872087971,
              0.7354376035358383,
              0.6864246846122897,
              3.245843949670768
            ],
            [
              1.031434183167849,
              2.055886772960582,
              2,
              1,
              0.3340871253182858,
              1.939047621882561,
              0.486408110189818,
              -0.4475383087471248,
              0.9627111303373159,
              0.2602648825849396,
              3.245843949670768
            ],
            [
              0.5273428041795586,
              2.562938203808519,
              4,
              2,
              0.1706455829798094,
              7.585198789662469,
              0.7803543593161962,
              -2.096479231860946,
              0.9992552505454564,
              0.009493615934943023,
              3.245843949670768
            ],
            [
              0.5969409417595144,
              2.310484440747589,
              3,
              0,
              0.2053159972225206,
              5.025622788005367,
              0,
              -1.548325448151975,
              0.9999999999999998,
              0.008655025791743598,
              3.245843949670768
            ],
            [
              0.7724810189504939,
              2.285679908803728,
              2.5,
              5.5,
              0.2525965889956516,
              3.236325474244718,
              2.406286190299749,
              -0.2557237183349991,
              0.7773107414769249,
              0.4836466493656945,
              3.245843949670768
            ],
            [
              0.5978405407997976,
              2.49244046718828,
              3,
              3,
              0.1934583098606365,
              5.018060494837917,
              1.203639581162914,
              -1.175170763850772,
              0.9849685684099669,
              0.09100676706307209,
              3.245843949670768
            ],
            [
              1.068720734314408,
              1.948830910017021,
              6,
              0,
              0.3541681668719856,
              5.614188821599913,
              0,
              -1.729654570167913,
              0.9999999999999999,
              0.001973590934937208,
              3.245843949670768
            ],
            [
              0.5655783626142479,
              2.52470264537383,
              1,
              0,
              0.1830184249109652,
              1.7681015860963,
              0,
              -0.5447278469057768,
              1,
              0.1830184249109652,
              3.245843949670768
            ],
            [
              1.030093669329359,
              1.907412943076494,
              7,
              1,
              0.3506693959356573,
              6.795498514768407,
              0.5242703231252512,
              -1.932079387944469,
              0.9997713438315141,
              0.003615856756320146,
              3.245843949670768
            ],
            [
              1.216917001569637,
              1.873364006418441,
              1,
              1,
              0.3937884607982329,
              0.8217487295437181,
              0.5337990890045083,
              -0.08871333465320076,
              0.8449306481421586,
              0.6325075697386244,
              3.245843949670768
            ],
            [
              0.9930983014710268,
              2.097182706517051,
              6,
              3,
              0.3213618110793043,
              6.041697978047591,
              1.43049052935513,
              -1.420649766345109,
              0.993400024590843,
              0.03551741044481938,
              3.245843949670768
            ],
            [
              1.586307542655847,
              1.503973465332231,
              1,
              0,
              0.513321454765892,
              0.6303947835523546,
              0,
              -0.194215986143233,
              1,
              0.513321454765892,
              3.245843949670768
            ],
            [
              0.9637383506212082,
              2.12654265736687,
              4,
              2,
              0.3118610728700845,
              4.150504125338244,
              0.9404937131505475,
              -0.9889601786041791,
              0.9869004386534187,
              0.08028701555327278,
              3.245843949670768
            ],
            [
              0.5725491149222938,
              2.517731893065784,
              4,
              0,
              0.1852741266707816,
              6.986300206826587,
              0,
              -2.152383267696902,
              0.9999999999999999,
              0.001178308740491185,
              3.245843949670768
            ],
            [
              1.525565689530002,
              1.530746463674738,
              5,
              0,
              0.4991524468239764,
              3.277472765882934,
              0,
              -1.009744404445375,
              1,
              0.03098603604467309,
              3.245843949670768
            ],
            [
              0.6159740070793309,
              2.066406076811452,
              1,
              4,
              0.2296371087671747,
              1.62344512675388,
              1.935727950515981,
              0.09621005464350055,
              0.675700414725881,
              0.7286831462887672,
              3.245843949670768
            ],
            [
              0.6042953022981433,
              2.485985705689935,
              4,
              0,
              0.1955470394880265,
              6.619280316739093,
              0,
              -2.039309473707292,
              1,
              0.001462193944862578,
              3.245843949670768
            ],
            [
              1.021864513830516,
              2.068416494157562,
              9,
              1,
              0.330670418382372,
              8.807429828699105,
              0.4834616252696662,
              -2.564500429625939,
              0.9999843701989933,
              0.0003320018617218867,
              3.245843949670768
            ],
            [
              0.7347112917043126,
              2.335879494865907,
              4,
              5,
              0.2392735935109636,
              5.444315400027655,
              2.140521380058191,
              -1.017853621799832,
              0.9589541389117953,
              0.1462643577766276,
              3.245843949670768
            ],
            [
              0.5867988498695313,
              2.503482158118546,
              1,
              0,
              0.18988527203601,
              1.704161486039619,
              0,
              -0.5250287790984146,
              1,
              0.18988527203601,
              3.245843949670768
            ],
            [
              0.5641828834952827,
              2.071380521995849,
              0,
              1,
              0.2140653806012868,
              0,
              0.4827698191525256,
              0.1487347594764973,
              0.7859346193987132,
              1,
              3.245843949670768
            ],
            [
              0.6720789383435706,
              2.302117847030987,
              1,
              6,
              0.2259698960231819,
              1.487920455392688,
              2.606295767064283,
              0.3445560935808492,
              0.5066278972330657,
              0.8335418886758856,
              3.245843949670768
            ],
            [
              1.285007764371479,
              1.576628764350293,
              10,
              1,
              0.4490464639635639,
              7.782054145712641,
              0.6342647188807865,
              -2.202135881349708,
              0.9998503061047359,
              0.002170015316128038,
              3.245843949670768
            ],
            [
              0.9665381102263504,
              2.123742897761728,
              4,
              3,
              0.312767061548106,
              4.138481408729194,
              1.412600368510606,
              -0.839806559552895,
              0.9655192717765575,
              0.1431893485717505,
              3.245843949670768
            ],
            [
              0.9397410427849765,
              2.076186276858967,
              5,
              7,
              0.3115927352307419,
              5.320614693152289,
              3.371566452404358,
              -0.6004750292895709,
              0.8629169691226076,
              0.3075263225818397,
              3.245843949670768
            ],
            [
              1.016216792621391,
              1.86512039916703,
              4,
              3,
              0.3526892983985099,
              3.936167980143061,
              1.608475249822913,
              -0.7171302029342014,
              0.9425819844174789,
              0.2043023683437932,
              3.245843949670768
            ],
            [
              1.258130527744948,
              1.831708304877305,
              4,
              0,
              0.4071832208404251,
              3.179320358094747,
              0,
              -0.9795049938914134,
              0.9999999999999998,
              0.02748903494407817,
              3.245843949670768
            ],
            [
              0.6547111089005094,
              2.357470237973657,
              1,
              8,
              0.2173544795302326,
              1.527391220960573,
              3.393468079103442,
              0.5749126843673886,
              0.3855554377900778,
              0.8898242704852218,
              3.245843949670768
            ],
            [
              1.228905000018524,
              1.83649122010562,
              4,
              1,
              0.4008959729090927,
              3.254930202041415,
              0.5445166244478359,
              -0.8350412464741263,
              0.9896448005443641,
              0.08772990654215629,
              3.245843949670768
            ],
            [
              1.031338651267769,
              2.058942356720309,
              4,
              0,
              0.3337362034720656,
              3.878454467970356,
              0,
              -1.194898623627225,
              0.9999999999999997,
              0.01240547176745233,
              3.245843949670768
            ],
            [
              0.8704902104983014,
              2.19084036248124,
              4,
              2,
              0.2843502816002872,
              4.595111986050077,
              0.9128917077896521,
              -1.134441561380029,
              0.9914892529305245,
              0.05873424064852728,
              3.245843949670768
            ],
            [
              1.030093669329359,
              2.055794359138895,
              1,
              0,
              0.3338078568718089,
              0.9707855021097723,
              0,
              -0.2990856976375099,
              1,
              0.3338078568718088,
              3.245843949670768
            ],
            [
              0,
              3.090281007988077,
              0,
              0,
              0,
              null,
              0,
              null,
              1,
              1,
              3.245843949670768
            ],
            [
              1.416721763435171,
              1.572770741439986,
              8,
              0,
              0.4739004232741284,
              5.646839207581691,
              0,
              -1.739713706247172,
              1.000000000000001,
              0.002543880889672723,
              3.245843949670768
            ],
            [
              0.8669117375905215,
              2.141679256129406,
              5,
              4,
              0.2881454273445927,
              5.767599841129049,
              1.867693301203786,
              -1.201507712753978,
              0.9793302579665935,
              0.08493767347806247,
              3.245843949670768
            ],
            [
              1.046546006979202,
              2.02506379981962,
              8,
              8,
              0.3407158046776436,
              7.644193324182243,
              3.950492819392944,
              -1.137978461707612,
              0.9429134033272534,
              0.1405119589109225,
              3.245843949670768
            ],
            [
              0.7838805895167589,
              2.1916378463509,
              5,
              12,
              0.2634433650511662,
              6.378522528644783,
              5.475357171797396,
              -0.2782528583787885,
              0.722748047911046,
              0.4774502509797653,
              3.245843949670768
            ],
            [
              0.5760139668156505,
              2.263985217103164,
              4,
              0,
              0.202821877582665,
              6.944276060028547,
              0,
              -2.139436204483249,
              1,
              0.001692229240869647,
              3.245843949670768
            ],
            [
              0.8510718231367089,
              2.239209184851369,
              5.5,
              5.5,
              0.2754027290517498,
              6.462439303570419,
              2.456224294366259,
              -1.234259893982432,
              0.9665744141563963,
              0.1065288295118013,
              3.245843949670768
            ],
            [
              1.280208200801136,
              1.807504413614998,
              3,
              3,
              0.4146137807074428,
              2.343368834946256,
              1.659746984517741,
              -0.2106145153706038,
              0.7999882532150167,
              0.485960809513707,
              3.245843949670768
            ],
            [
              0.5729509505593919,
              2.429640206239378,
              1,
              9,
              0.1908188363447547,
              1.745350102000294,
              3.704252167414654,
              0.6035108575115125,
              0.4041667500565724,
              0.8796467989135713,
              3.245843949670768
            ],
            [
              0,
              1.847837544253609,
              0,
              0,
              0,
              null,
              0,
              null,
              1,
              1,
              3.245843949670768
            ],
            [
              0.9773240603431056,
              2.104494244338294,
              15,
              2.5,
              0.317125788648381,
              15.34803102538375,
              1.187933873768356,
              -4.362531708602835,
              0.9999996686338153,
              0.000004716053071729398,
              3.245843949670768
            ],
            [
              0.9680070677372798,
              2.108853396160532,
              5.519047619047619,
              33.44761904761905,
              0.3146086990604033,
              5.701453845733186,
              15.86057101385767,
              3.129884654237596,
              0.01300056968499418,
              0.9956471387387679,
              3.245843949670768
            ],
            [
              1.216678069147722,
              1.823490275454964,
              6,
              4,
              0.400200887331694,
              4.931460632148136,
              2.193595465707648,
              -0.8434987044642719,
              0.9450886732945474,
              0.166574728360912,
              3.245843949670768
            ],
            [
              0.600530958898849,
              2.301713611644867,
              6,
              5,
              0.206919487418093,
              9.991158509132942,
              2.172294578571338,
              -2.408884731305301,
              0.9975777850685843,
              0.01379945001959881,
              3.245843949670768
            ],
            [
              0.6467930616683822,
              2.277154383319622,
              3,
              5,
              0.2212054333524575,
              4.63826867941594,
              2.195722888454769,
              -0.7525148555613473,
              0.9221775736348274,
              0.2514784938817867,
              3.245843949670768
            ],
            [
              0.6140828858725158,
              2.293342496634587,
              3,
              0,
              0.2112119160709073,
              4.885333998092894,
              0,
              -1.505104396219794,
              1,
              0.00942226358272602,
              3.245843949670768
            ],
            [
              0.9799854093187405,
              2.055109369688003,
              5,
              0,
              0.3228846150364529,
              5.10211677893844,
              0,
              -1.571892197545713,
              1,
              0.003509431421328202,
              3.245843949670768
            ],
            [
              0.9252126682311036,
              2.165068339756974,
              3,
              5,
              0.2993943482290181,
              3.242497755392436,
              2.309395924454395,
              -0.2874758754291583,
              0.8069935741267722,
              0.446686877666123,
              3.245843949670768
            ],
            [
              1.030093669329359,
              2.060187338658719,
              10,
              3,
              0.3333333333333333,
              9.707855021097723,
              1.456178253164659,
              -2.542228429918834,
              0.9997873705641837,
              0.00164772132121227,
              3.245843949670768
            ],
            [
              0.6332438420593666,
              2.25579865223994,
              0,
              17.25,
              0.2191881370069464,
              0,
              7.646959086029805,
              2.355923206599458,
              0.01400959085098825,
              1,
              3.245843949670768
            ],
            [
              0.9733155629801532,
              2.116965445007925,
              0,
              6,
              0.3149602125063146,
              0,
              2.834245601008163,
              0.8731921943738689,
              0.1033462631391247,
              1,
              3.245843949670768
            ],
            [
              1.030093669329359,
              1.883605132596492,
              2,
              6,
              0.3535347128702885,
              1.941571004219545,
              3.185380999535282,
              0.3832007991147878,
              0.4194031231863364,
              0.8360395294807884,
              3.245843949670768
            ],
            [
              1.07454705916839,
              2.031826534618112,
              0,
              2,
              0.3459168791924268,
              0,
              0.984335998139677,
              0.3131224585964431,
              0.4278247289253744,
              1,
              3.143613532392143
            ],
            [
              0.5851652164243331,
              2.322060489630628,
              2,
              2,
              0.2012795962850745,
              3.417838148721571,
              0.8613040051846979,
              -0.7876331034941427,
              0.9723058809063285,
              0.182768591912948,
              3.245843949670768
            ],
            [
              1.030093669329359,
              2.060187338658719,
              0,
              4,
              0.3333333333333333,
              0,
              1.941571004219545,
              0.5981713952750198,
              0.1975308641975309,
              1,
              3.245843949670768
            ],
            [
              1.03128304781409,
              2.058997960173988,
              3,
              5,
              0.333718210463166,
              2.908997686288751,
              2.428365688899222,
              -0.1480761259142727,
              0.7405615406974785,
              0.5327245088294231,
              3.245843949670768
            ],
            [
              0.7641458236342078,
              2.309833177747415,
              1,
              4,
              0.2485852451466834,
              1.308650743184189,
              1.731726792452112,
              0.130343927751313,
              0.6357967272410601,
              0.7604486662076064,
              3.245843949670768
            ],
            [
              0.599545540960589,
              2.478030848650666,
              0,
              5,
              0.1948109372636306,
              0,
              2.017731136286133,
              0.621635287331295,
              0.338445960637882,
              1,
              3.245843949670768
            ],
            [
              1.007557292565017,
              2.082723715423061,
              0,
              8,
              0.3260406707223643,
              0,
              3.841123976626429,
              1.183397611279507,
              0.04256665419222434,
              1,
              3.245843949670768
            ],
            [
              0.499695875647403,
              2.110508977702221,
              0.5,
              6.5,
              0.1914393328194732,
              1.00060861889685,
              3.079825799687788,
              0.6405782942836292,
              0.4131672392487699,
              0.7740625216577599,
              3.245843949670768
            ],
            [
              0.7464016286728876,
              2.343879379315191,
              1,
              6,
              0.241531959955587,
              1.339761278091011,
              2.559858691087173,
              0.3758952777504656,
              0.4662796932678084,
              0.8556020598796137,
              3.245843949670768
            ],
            [
              0.5709501038679986,
              2.438698086443817,
              0,
              6,
              0.1897065928522513,
              0,
              2.460329154048495,
              0.757993665807024,
              0.2830439210984224,
              1,
              3.245843949670768
            ],
            [
              0.6376111323239154,
              2.161764123602413,
              0,
              2,
              0.2277690820386017,
              0,
              0.9251703172255235,
              0.3447066464701867,
              0.5963405906555039,
              1,
              2.683935243777031
            ],
            [
              0.9591142991535248,
              1.951460277255883,
              3.5,
              3.5,
              0.3295274778139248,
              3.649200103771738,
              1.793528692739599,
              -0.571706908836564,
              0.8946939831957325,
              0.2940425195966461,
              3.245843949670768
            ],
            [
              0.890412694634841,
              2.199868313353237,
              1,
              11,
              0.2881332449486665,
              1.123074733800938,
              5.000299305749266,
              1.194519709532432,
              0.09918962084470623,
              0.9830650259049425,
              3.245843949670768
            ],
            [
              0.7992758304397544,
              2.064422791083316,
              2,
              9,
              0.2791061267524919,
              2.502265080253482,
              4.359572098735262,
              0.5759140302011556,
              0.368996542214615,
              0.8562942490133575,
              3.224972688776238
            ],
            [
              1.152879918855642,
              1.918412844795756,
              16.21153846153846,
              19.71153846153846,
              0.3753728503189016,
              14.06177538214923,
              10.27491997617283,
              -1.166678209024962,
              0.8641704185607328,
              0.2221242010564586,
              3.245843949670768
            ],
            [
              0.7396701345296757,
              2.97409551939505,
              0,
              0,
              0.199169846311651,
              0,
              0,
              0,
              1,
              1,
              1.762899425935357
            ],
            [
              1.318947469662687,
              2.637894939325373,
              0,
              0,
              0.3333333333333333,
              0,
              0,
              0,
              1,
              1,
              1.762899425935357
            ],
            [
              1.318947469662687,
              2.637894939325373,
              0,
              0,
              0.3333333333333333,
              0,
              0,
              0,
              1,
              1,
              1.762899425935357
            ],
            [
              1.053727702425601,
              2.903114706562459,
              0,
              0,
              0.2663051983147051,
              0,
              0,
              0,
              1,
              1,
              1.762899425935357
            ],
            [
              1.650286899284355,
              2.306555509703705,
              0,
              0,
              0.4170716770361361,
              0,
              0,
              0,
              1,
              1,
              1.762899425935357
            ],
            [
              1.318947469662687,
              2.637894939325373,
              0,
              0,
              0.3333333333333333,
              0,
              0,
              0,
              1,
              1,
              1.762899425935357
            ],
            [
              0.7396701345296757,
              2.983041173838441,
              0,
              0,
              0.198691242285429,
              0,
              0,
              0,
              1,
              1,
              1.762899425935357
            ],
            [
              1.318947469662687,
              2.637894939325373,
              0,
              0,
              0.3333333333333333,
              0,
              0,
              0,
              1,
              1,
              1.762899425935357
            ],
            [
              0.7317743681549018,
              2.382732086447465,
              2.5,
              6.5,
              0.2349567672507291,
              3.416353604053539,
              2.727960913847924,
              -0.2519422363359968,
              0.7520036809700323,
              0.5096459905751833,
              2.732343334793439
            ]
          ],
          "RESOLVED": [
            [
              0,
              0.2046272227001236,
              0,
              0,
              0,
              null,
              0,
              null,
              1,
              1,
              3.267280480521086
            ],
            [
              0.03825187604116458,
              0.1290171982426282,
              0,
              0,
              0.2286846878596669,
              0,
              0,
              0,
              1,
              1,
              3.267280480521086
            ],
            [
              0.04113505449645615,
              0.1261340197873366,
              0,
              0,
              0.2459214572244563,
              0,
              0,
              0,
              1,
              1,
              3.267280480521086
            ],
            [
              0.02995719819220996,
              0.1746700245079137,
              0,
              0,
              0.1463988896341106,
              0,
              0,
              0,
              1,
              1,
              3.267280480521086
            ],
            [
              0.06820907423337455,
              0.1364181484667491,
              0,
              0,
              0.3333333333333333,
              0,
              0,
              0,
              1,
              1,
              3.267280480521086
            ],
            [
              0.01956754718539172,
              0.4866053536772515,
              0,
              2,
              0.03865783243639436,
              0,
              4.110106855352296,
              1.333381048211428,
              0.9241787631358918,
              1,
              3.082469831760032
            ],
            [
              0.01615695513160378,
              1.297513911107861,
              0.6666666666666666,
              2.333333333333333,
              0.01229908917585646,
              41.26189998279036,
              1.798310841493063,
              -13.37932559454485,
              0.9875515036832228,
              0.03644532519753718,
              2.949594795524506
            ],
            [
              0.2624239804450832,
              0.8410948992572235,
              1.5,
              2.5,
              0.2378065162925682,
              5.71594104111953,
              2.972316206182878,
              -0.9301700827176747,
              0.8572410217236779,
              0.4519143151141221,
              2.949594795524506
            ],
            [
              0.3403929695253536,
              0.9305625772029896,
              1,
              4,
              0.2678244494086227,
              2.937781004685282,
              4.298475027894287,
              0.4613155763881939,
              0.5952555224996385,
              0.7895852829919151,
              2.949594795524506
            ],
            [
              0.2761054369727437,
              0.8512100918148147,
              1,
              6,
              0.2449229429756001,
              3.621804811104524,
              7.048788610115929,
              1.161849012010481,
              0.457681438555837,
              0.8600609500404217,
              2.949594795524506
            ],
            [
              0.2865591708001309,
              1.025864293757087,
              1,
              5,
              0.2183435290048015,
              3.489680672957695,
              4.873939009699018,
              0.4693045766292011,
              0.6103552687181818,
              0.7719156089090101,
              2.949594795524506
            ],
            [
              0.3803886518410073,
              0.9078292072875906,
              0,
              2,
              0.2952828585207764,
              0,
              2.203057561868486,
              0.7469017660362164,
              0.4966262494946481,
              1,
              2.949594795524506
            ],
            [
              0.2256943092758347,
              0.4513886185516695,
              0,
              0,
              0.3333333333333334,
              0,
              0,
              0,
              1,
              1,
              2.836635450885066
            ],
            [
              0.1385769050280459,
              0.5385060227994581,
              0,
              0,
              0.2046675515400829,
              0,
              0,
              0,
              1,
              1,
              2.836635450885066
            ],
            [
              0.2256943092758347,
              0.4513886185516695,
              0,
              0,
              0.3333333333333334,
              0,
              0,
              0,
              1,
              1,
              2.836635450885066
            ],
            [
              0.006198204599503718,
              1.31149952343739,
              0,
              1,
              0.004703813680196447,
              0,
              0.7624859804592519,
              0.258505331517465,
              0.9952961863198035,
              1,
              2.949594795524506
            ],
            [
              0.4398639557821207,
              0.8797279115642413,
              0,
              3,
              0.3333333333333333,
              0,
              3.410145296703966,
              1.156140260987124,
              0.2962962962962963,
              1,
              2.949594795524506
            ],
            [
              0.2812376354613768,
              1.038354231884985,
              2,
              2,
              0.2131247110721685,
              7.111423749239515,
              1.926124956768638,
              -1.757969874485356,
              0.9674671891191391,
              0.2012777199762656,
              2.949594795524506
            ],
            [
              0.2527734983827729,
              0.9886105818608397,
              0,
              2,
              0.2036223135173185,
              0,
              2.023041262855435,
              0.6858709087516178,
              0.6342174195275081,
              1,
              2.949594795524506
            ],
            [
              0.2951382350711751,
              1.252275150102443,
              2.5,
              5.5,
              0.1907300517747951,
              8.470607000130306,
              4.392006021639949,
              -1.328280445564899,
              0.884397329739274,
              0.326100038609939,
              3.070587233372834
            ],
            [
              0.008013176129792384,
              3.082267831858284,
              0,
              1,
              0.002593025070884848,
              0,
              0.3244364391906542,
              0.09995441685468656,
              0.9974069749291151,
              1,
              3.245843949670768
            ],
            [
              0.6940310586270709,
              2.288136384617962,
              6,
              13,
              0.2327270590385978,
              8.64514624441905,
              5.681479516427752,
              -0.9130650684213915,
              0.8688762017206806,
              0.2688167050373612,
              3.245843949670768
            ],
            [
              1.118767123050006,
              1.936863837721783,
              5,
              12,
              0.36613293208923,
              4.469205339507025,
              6.195582655988291,
              0.5318731717390098,
              0.3659471222288885,
              0.8053391429307891,
              3.245843949670768
            ],
            [
              0.8333767665815492,
              2.119650117379785,
              4.5,
              9.5,
              0.2822110327230131,
              5.399718567219809,
              4.481871758978538,
              -0.2827760121783951,
              0.7325954417570892,
              0.473292329354782,
              3.245843949670768
            ],
            [
              0.7800253385904033,
              2.281756984326667,
              5,
              8,
              0.254761853170295,
              6.410048177454827,
              3.506070127078302,
              -0.8946758055546945,
              0.9132335457237499,
              0.2181712336220566,
              3.245843949670768
            ],
            [
              0.4983134562642222,
              0.9966269125284445,
              0,
              0,
              0.3333333333333333,
              0,
              0,
              0,
              1,
              1,
              2.564942419444852
            ],
            [
              0.4983134562642222,
              0.9966269125284445,
              0,
              0,
              0.3333333333333333,
              0,
              0,
              0,
              1,
              1,
              2.564942419444852
            ],
            [
              0.9409798576992793,
              2.023469938631325,
              2,
              7,
              0.3174214179184361,
              2.125444007792104,
              3.45940400020709,
              0.4379651207813876,
              0.4171866329936315,
              0.833218688217723,
              3.045813305943235
            ],
            [
              0.9395255286088183,
              2.037913084309288,
              4,
              9,
              0.3155482449016858,
              4.25746813492435,
              4.416282553605754,
              0.05214187565978268,
              0.6070101653348322,
              0.6266876705818271,
              3.045813305943235
            ],
            [
              1.014752633560382,
              2.075528374427696,
              1,
              3,
              0.3283690482960431,
              0.9854618425491339,
              1.445415074523959,
              0.1417052819256696,
              0.6014174970305806,
              0.7965194942035111,
              3.245843949670768
            ],
            [
              1.223687144133257,
              1.86222603732336,
              10,
              5,
              0.3965397184491271,
              8.172023419501595,
              2.684958699850781,
              -1.690489378026746,
              0.9913363706105338,
              0.03176648832909512,
              3.245843949670768
            ],
            [
              1.137866564357394,
              1.725848759041508,
              9,
              10,
              0.3973392728879477,
              7.909539028491202,
              5.794250479719755,
              -0.6516913879935615,
              0.8203363728798062,
              0.3237924707074912,
              3.245843949670768
            ],
            [
              0.898379421649687,
              1.757377927595755,
              3,
              9,
              0.338276168907124,
              3.339346302580177,
              5.121266096879219,
              0.5489850473186751,
              0.3790383833243098,
              0.8281320956708921,
              3.245843949670768
            ],
            [
              1.080836229171116,
              2.161672458342231,
              1,
              2,
              0.3333333333333333,
              0.9252095488757736,
              0.9252095488757736,
              0,
              0.7407407407407408,
              0.7037037037037037,
              2.303763382338467
            ],
            [
              0.9958397818255023,
              2.073158576834037,
              6,
              7,
              0.3244836475769442,
              6.025065587359072,
              3.376490384392034,
              -0.8159896914439427,
              0.9087552094022784,
              0.2198105269367436,
              3.245843949670768
            ],
            [
              0.9109529538701326,
              2.179328054117945,
              1,
              9,
              0.2947799735737324,
              1.097751531241604,
              4.129713276986485,
              0.9341058266379132,
              0.1576063645596739,
              0.9695738945266774,
              3.245843949670768
            ],
            [
              0.7295191118865663,
              2.233481472584626,
              1,
              11,
              0.246209574074979,
              1.370766006957596,
              4.92504645103261,
              1.095025053325663,
              0.1655511764639848,
              0.9663482692969492,
              3.245843949670768
            ],
            [
              0.4986085770617623,
              2.591672430926316,
              3.333333333333333,
              15.66666666666667,
              0.1613473259463807,
              6.685270744791932,
              6.045002632167941,
              -0.1972578234048912,
              0.6942758710807303,
              0.5307394032970246,
              3.245843949670768
            ],
            [
              0.551624905983202,
              2.186037549035452,
              5,
              5,
              0.2014948573999578,
              9.064130255482445,
              2.287243420043795,
              -2.087865880344014,
              0.9933800256116365,
              0.03379118321935892,
              3.245843949670768
            ],
            [
              0.6592841282140119,
              2.211994286514273,
              5,
              12,
              0.2296134449491904,
              7.583983575556269,
              5.424968804467374,
              -0.6651628373286054,
              0.82406211564116,
              0.3485380526067307,
              3.245843949670768
            ],
            [
              0.8126178997439597,
              2.267377298312393,
              2,
              11,
              0.2638373917780023,
              2.461181325971483,
              4.851420188509116,
              0.7363998083703561,
              0.292381888772861,
              0.8944618691910833,
              3.245843949670768
            ],
            [
              0.5130303621609187,
              2.567486863352128,
              4.416666666666667,
              12.33333333333333,
              0.166540332224721,
              8.608977153054582,
              4.803659761371028,
              -1.172366093591632,
              0.9031641171308623,
              0.2305729222927378,
              3.245843949670768
            ],
            [
              0.9905593685980044,
              2.06040996563857,
              5,
              7,
              0.3246703785195095,
              5.047653031717611,
              3.397382131099591,
              -0.5567849273854433,
              0.8391734399584272,
              0.3438678691504946,
              2.96392883400666
            ],
            [
              0.8850343029417939,
              2.085370830262597,
              5.416666666666666,
              5.333333333333333,
              0.2979507047872098,
              6.120290082160696,
              2.557498769972601,
              -1.202050221756468,
              0.9532229591083414,
              0.1392171232710412,
              2.96392883400666
            ],
            [
              1.099315082492045,
              2.172646592788958,
              3,
              1,
              0.3359804275206352,
              2.728971927865557,
              0.4602681371738105,
              -0.8185400034468366,
              0.9872574627003431,
              0.11347809779002,
              2.771646811564899
            ],
            [
              0.816561037030516,
              2.083224103729012,
              0.75,
              16.25,
              0.2815936344913602,
              0.918486146151952,
              7.800408977081333,
              2.286600756698473,
              0.02169059901513063,
              0.9963834629358369,
              3.009673993489752
            ],
            [
              0.5882402550062551,
              2.298561384315549,
              1.5,
              7.5,
              0.2037688516570367,
              2.549978494729249,
              3.262910467032536,
              0.2265933063435196,
              0.5765500251932643,
              0.7232299553253803,
              3.146306410404152
            ],
            [
              0.5980500921889444,
              2.103565096077814,
              5,
              4,
              0.2213676080836027,
              8.36050368573529,
              1.901533737871088,
              -2.052873784481319,
              0.9947235911045322,
              0.02989542967301528,
              3.146306410404152
            ],
            [
              0.916797913017278,
              1.982272798901342,
              2,
              9,
              0.3162385481830957,
              2.181505838530752,
              4.540242899457721,
              0.7496844722837986,
              0.2726738635461046,
              0.9070202382746562,
              3.146306410404152
            ],
            [
              0.9538308471088836,
              1.941849972747503,
              5,
              8,
              0.3293977846481677,
              5.242019604582184,
              4.119782739281803,
              -0.3566839077050437,
              0.7683640319244075,
              0.4357635952947224,
              3.146306410404152
            ],
            [
              0.9574496544848874,
              1.943772241873432,
              4,
              8,
              0.3300160031491216,
              4.177765359529029,
              4.115708531926303,
              -0.01972370758217241,
              0.6409882882054249,
              0.5973866724553163,
              3.146306410404152
            ],
            [
              0.9500238556709041,
              1.918902194051482,
              1,
              4,
              0.3311426782028188,
              1.052605146734766,
              2.084525210508298,
              0.4210150371494661,
              0.4652396324741033,
              0.8661348812253589,
              2.451028995924405
            ],
            [
              0.6073937106620582,
              2.34907910353992,
              2,
              4,
              0.2054453901095681,
              3.292757176922368,
              1.702794935246004,
              -0.623376108695508,
              0.8943153696757727,
              0.3580205449564824,
              2.550566535191022
            ],
            [
              0.8640178809681469,
              2.012756426757476,
              5.666666666666666,
              12.33333333333333,
              0.300342602006634,
              6.558506243316479,
              6.127583630773532,
              -0.1327613462707155,
              0.6580958677176748,
              0.5341008530796754,
              3.245843949670768
            ],
            [
              0.6098210252586418,
              2.260789008410636,
              0,
              4,
              0.2124360390669836,
              0,
              1.769293810753287,
              0.5450951549697113,
              0.3847187368201984,
              1,
              3.245843949670768
            ],
            [
              0.6298816962106958,
              2.276787265379021,
              4,
              4,
              0.2167022473265069,
              6.350398851186807,
              1.756861548210615,
              -1.415205836818533,
              0.9852141196737494,
              0.07289699727176235,
              3.245843949670768
            ],
            [
              0.970987818345299,
              2.065325001550444,
              7,
              5,
              0.3197917592623541,
              7.209153264073892,
              2.42092648674978,
              -1.475186993450437,
              0.9856154517745868,
              0.05383077839242889,
              3.245843949670768
            ],
            [
              0.9600678375519522,
              2.092517668917263,
              5,
              6,
              0.3145097280706212,
              5.207965317064831,
              2.867359300772163,
              -0.7211086092201321,
              0.904200641654483,
              0.2433089180248315,
              3.245843949670768
            ],
            [
              0.5724528427254946,
              2.264989914233605,
              4,
              0,
              0.2017495652807442,
              6.987475127131301,
              0,
              -2.152745244527253,
              1,
              0.001656725017540106,
              3.245843949670768
            ],
            [
              0.7190702157396744,
              2.295961700303885,
              5.5,
              18.5,
              0.2384950593436059,
              7.648766253435213,
              8.057625698874423,
              0.1259639871105578,
              0.5662015879155323,
              0.6182221142695428,
              3.245843949670768
            ],
            [
              1.006459089522342,
              2.083821918465736,
              3,
              2,
              0.3256852975249637,
              2.980747087716976,
              0.9597749127586429,
              -0.6226338068912167,
              0.9584019984535985,
              0.1986775769268436,
              3.245843949670768
            ],
            [
              0.6511152722478846,
              2.034114144730837,
              4,
              7,
              0.2424803140211703,
              6.143305449111274,
              3.441301471764886,
              -0.8324503639863703,
[truncated: 5,064,735 more chars]
