# Supplementary material for: Variation in selection constraints on teleost TLRs with emphasis on their repertoire in the Walking catfish, Clarias batrachus
Source: Sci Rep. 2020 Dec 7;10:21394. doi: 10.1038/s41598-020-78347-6 (PMC7721727; doi:10.1038/s41598-020-78347-6)
Supplement: Supplementary file 27 — Supplementary Information 27. [file 41598_2020_78347_MOESM27_ESM.zip › T3/slac/tree.new]

(((ECTLR3_2874_BP:0.09213664954592131,PFTLR3_2874_BP:0.08062216255531675):0.02472280606672759,MMTLR3_2874_BP:0.09451382415835484):0.006947533407376136,((((LCTLR3_2874_BP:0.0818844719365744,(SDTLR3_2874_BP:0.05809587164105792,TOTLR3_2874_BP:0.06063010774977941):0.03077837961706581):0.003024871304728286,SMTLR3_2874_BP:0.139253256567089):0.02499352782904206,((SATLR3_2874_BP:0.1095545542588187,(TRTLR3_2874_BP:0.1911172398401792,(((SSTLR3_2874_BP:0.01705230951223345,OMTLR3_2874_BP:0.01502093385628727):0.169234270110252,((((PHTLR3_2874_BP:0.03217177789407168,IPTLR3_2874_BP:0.04978203365567605):0.01444752012294615,TFTLR3_2874_BP:0.09445366738386736):0.009540506905686499,CBTLR3_2874_BP:0.09767935451609196):0.1972168937827086,((CCATLR3_2874_BP:0.07832125948953945,((MATLR3_2874_BP:0.02390915778908578,CITLR3_2874_BP:0.005505759078268771):0.02087126089453051,CCTLR3_2874_BP:0.01409725391369082):0.03397091624948524):0.0364804474525328,DRTLR3_2874_BP:0.1074598677013498):0.2000306437275336):0.1824697468561278):0.0833034702622616,GMTLR3_2874_BP:0.2741664943783357):0.09780008410035478):0.05814086728165183):0.03686543742509205,ONTLR3_2874_BP:0.1606516546670304):0.01869381527239593):0.003914802695497737,ATTLR3_2874_BP:0.1366324169143996):0.009982936256944555,LMTLR3_2874_BP:0.06538048756290041):0
