# Supplementary material for: Variation in selection constraints on teleost TLRs with emphasis on their repertoire in the Walking catfish, Clarias batrachus
Source: Sci Rep. 2020 Dec 7;10:21394. doi: 10.1038/s41598-020-78347-6 (PMC7721727; doi:10.1038/s41598-020-78347-6)
Supplement: Supplementary file 27 — Supplementary Information 27. [file 41598_2020_78347_MOESM27_ESM.zip › T3/struct/S506035_results/Bsites.clr]

cluster 1
TMS	5ixqA	BS01_III	96.967 95.159 93.421	0.35 :222,245,247,271,273,275,295,297,300,329,331,351,353,355,378,381,402
TMS	5ixtA	BS01_III	96.763 95.332 93.495	0.35 :222,245,247,271,273,275,295,297,300,327,329,331,353,355,378,381,402
TMS	5iyxA	BS01_III	95.016 95.892 92.792	0.37 :200,222,245,247,271,273,275,295,297,300,329,331,332,353,355,378,402
TMS	5iyvA	BS01_III	96.213 94.544 93.855	0.39 :200,222,245,247,271,273,275,295,297,329,351,353,355,376,378,381,402
FIN	3a79A	3A79A04	94.801 97.346 94.185	0.55 :273,275,295,297,299,329
TMS	2p1pB	BS02_IAC	99.205 96.431 92.232	0.35 :273,297,298,299,329,330,353,354,355
FIN	2z7xA	2Z7XA03	95.504 96.927 94.030	0.56 :273,275,297,299,327,329
FIN	2z7xB	2Z7XB03	98.472 94.489 95.466	0.59 :297,299,327,329,351
FIN	2id5A	2ID5A00	97.185 96.978 92.814	0.55 :297,299,329
COF	4g8aA	BS01_LP5	96.256 96.604 95.609	0.99 :273,295,329,330
cluster 2
COF	4qc0B	BS01_XG1	72.397 99.529 85.218	1.12 :147,149,176,178,202,227
COF	3w3lB	BS02_RX8	72.397 99.529 85.218	1.08 :147,149,176,178,202,227
COF	4qbzB	BS01_D80	73.189 99.273 85.442	1.19 :147,149,176,178,200,202,227
COF	3w3lA	BS01_RX8	71.189 99.416 84.782	0.96 :147,149,150,176,178,202,227
COF	5awdA	BS01_IDQ	73.112 100.654 85.063	1.03 :149,176,178,202,227
COF	5awbA	BS01_M0A	74.293 100.841 84.906	0.94 :147,178,202,227
COF	3wn4A	BS01_D87	70.186 99.304 85.080	1.11 :147,149,178,202
COF	4r08D	BS02_URI	73.391 100.880 85.253	1.00 :148,178,202,227
COF	3wpeA	BS01_NUC	72.074 101.880 86.405	0.91 :147,153,176,178,180,181,200
cluster 3
FIN	3fxiB	3FXIB05	96.174 98.077 109.643	0.65 :291,292,324
FIN	3cigA	3CIGA07	96.174 98.077 109.643	0.68 :291,292,324
FIN	2id5A	2ID5A05	96.174 98.077 109.643	0.55 :291,292,324
FIN	1oznA	1OZNA01	96.174 98.077 109.643	0.45 :291,292,324
FIN	1p8tA	1P8TA01	98.562 95.161 108.813	0.45 :292,324,348
cluster 4
TMS	3wpgA	BS01_NUC	91.180 95.725 91.941	0.34 :173,176,195,199,220,222,224,247,249,250,273,276,295,297,331,355,356,375,377,379,380
TMS	3wphA	BS01_NUC	90.128 95.596 94.171	0.35 :173,176,195,197,199,219,220,222,224,244,245,247,249,273,276,295,297,327,331,355,356,375,377,379,380
TMS	4mn8A	BS01_III	88.606 95.412 93.828	0.40 :89,119,143,170,220,222,224,247,249,271,275,276,295,297,299,329,356,357,378,381
FIN	1ziwA	1ZIWA07	90.406 98.273 95.462	0.71 :247,273,297
cluster 5
FIN	2z81A	2Z81A01	99.895 102.752 91.980	0.56 :253,263,272,274,275,277,279,286,287,296,298,301,303,304,305,307,308,318,328,329,330,331,332,333,334,335,336,354,357
FIN	3a7bA	3A7BA01	101.087 101.475 90.781	0.54 :274,286,287,296,298,299,300,301,303,304,307,318,329,330,331,332,333,334,335,356,357,358
CON	NTAPP	NTAPP	103.584 101.173 92.154	0.20 :253,274,279,282,298,301,303,307,330,333,335,338,343,352,354,359,362,367,378
cluster 6
FIN	3cigA	3CIGA06	91.733 115.786 100.423	0.68 :234,257,258,259,260
FIN	3fxiB	3FXIB00	90.789 116.156 100.599	0.65 :233,258,259,260
FIN	3fxiA	3FXIA05	90.789 116.156 100.599	0.65 :233,258,259,260
cluster 7
FIN	2z66A	2Z66A00	105.904 86.808 93.052	0.46 :351,375,377,379,400,402
FIN	2z64A	2Z64A00	106.108 85.586 92.291	0.65 :351,375,377,379,400,402,430
FIN	2id5A	2ID5A01	104.957 86.521 95.737	0.55 :351,375,377,400
CON	NTAPP	NTAPP	103.496 87.690 91.890	0.16 :327,329,402,431
cluster 8
FIN	1ziwA	1ZIWA01	58.477 73.247 98.811	0.71 :15,41,65
cluster 9
FIN	3ciyC	3CIYC03	47.328 88.659 89.787	0.75 :51,52,54,75,77,78
FIN	1ziwA	1ZIWA03	46.460 88.982 91.120	0.71 :51,54,77,78
cluster 10
COF	3fxiA	BS01_NAG	64.859 88.204 102.801	1.36 :117,118,140,142
cluster 11
COF	3a79A	BS02_PXS	88.013 108.012 93.621	0.93 :204,205,208,211,223,248,251,258,266,274,277,278,279,280,283,286
COF	2z82A	BS01_PDJ	87.589 105.919 94.973	0.89 :204,212,221,223,251,266,274,278,279,283,286
cluster 12
FIN	2z7xB	2Z7XB04	77.663 107.477 87.429	0.59 :180,182,202,203,204,205,226,228,229
COF	3a7cA	BS01_PDK	77.506 104.977 89.449	0.80 :190,202,203,204,227,251
cluster 13
CON	NTAPP	NTAPP	77.682 104.113 97.991	0.23 :182,187,196,197,198,203,205,207,211,212,215,218,221,223,226,237,240,243,248
COF	2z81A	BS01_PCJ	77.084 104.159 95.331	0.94 :161,172,174,190,196,198,201,215,223,226,227,230,231,232,233,236
cluster 14
FIN	1ziwA	1ZIWA02	47.339 67.962 103.614	0.71 :10,36,37,38
cluster 15
FIN	2a0zA	2A0ZA04	43.914 79.306 97.770	0.77 :28,58,59
cluster 16
COF	3fxiA	BS03_NAG	93.797 98.535 92.535	1.37 :273,275,297,299
cluster 17
COF	3j0aA	BS01_FUC	50.651 76.366 80.971	1.24 :22,24
cluster 18
FIN	3a79B	3A79B02	56.415 98.465 102.763	0.56 :132,135,136,164
cluster 19
FIN	1ziwA	1ZIWA04	72.069 93.911 90.856	0.71 :122,123,147,173,175,197,222
CON	NTAPP	NTAPP	70.094 91.865 92.669	0.11 :120,122,144,173,199
cluster 20
COF	3t6qA	BS03_MAN	75.493 97.114 86.391	1.56 :176,200
COF	3b2dA	BS02_MAN	75.493 97.114 86.391	1.55 :176,200
