# Supplementary material for: Variation in selection constraints on teleost TLRs with emphasis on their repertoire in the Walking catfish, Clarias batrachus
Source: Sci Rep. 2020 Dec 7;10:21394. doi: 10.1038/s41598-020-78347-6 (PMC7721727; doi:10.1038/s41598-020-78347-6)
Supplement: Supplementary file 27 — Supplementary Information 27. [file 41598_2020_78347_MOESM27_ESM.zip › T3/struct/S506035_results/Bsites.inf]

SITE 1	0.06	10
TMS	5ixqA	BS01_III	96.967 95.159 93.421	0.35 :222,245,247,271,273,275,295,297,300,329,331,351,353,355,378,381,402
III(4),2Z7XB03(1),2Z7XA03(1),2ID5A00(1),IAC(1),LP5(1),3A79A04(1)

SITE 2	0.05	9
COF	4qc0B	BS01_XG1	72.397 99.529 85.218	1.12 :147,149,176,178,202,227
RX8(2),URI(1),M0A(1),XG1(1),NUC(1),D80(1),IDQ(1),D87(1)

SITE 3	0.03	5
FIN	3fxiB	3FXIB05	96.174 98.077 109.643	0.65 :291,292,324
2ID5A05(1),3CIGA07(1),1P8TA01(1),3FXIB05(1),1OZNA01(1)

SITE 4	0.03	4
TMS	3wpgA	BS01_NUC	91.180 95.725 91.941	0.34 :173,176,195,199,220,222,224,247,249,250,273,276,295,297,331,355,356,375,377,379,380
NUC(2),III(1),1ZIWA07(1)

SITE 5	0.02	3
FIN	2z81A	2Z81A01	99.895 102.752 91.980	0.56 :253,263,272,274,275,277,279,286,287,296,298,301,303,304,305,307,308,318,328,329,330,331,332,333,334,335,336,354,357
3A7BA01(1),2Z81A01(1)

SITE 6	0.02	3
FIN	3cigA	3CIGA06	91.733 115.786 100.423	0.68 :234,257,258,259,260
3FXIB00(1),3FXIA05(1),3CIGA06(1)

SITE 7	0.02	4
FIN	2z66A	2Z66A00	105.904 86.808 93.052	0.46 :351,375,377,379,400,402
2Z64A00(1),2Z66A00(1),2ID5A01(1)

SITE 8	0.01	1
FIN	1ziwA	1ZIWA01	58.477 73.247 98.811	0.71 :15,41,65
1ZIWA01(1)

SITE 9	0.01	2
FIN	3ciyC	3CIYC03	47.328 88.659 89.787	0.75 :51,52,54,75,77,78
3CIYC03(1),1ZIWA03(1)

SITE 10	0.01	1
COF	3fxiA	BS01_NAG	64.859 88.204 102.801	1.36 :117,118,140,142
NAG(1)

SITE 11	0.01	2
COF	3a79A	BS02_PXS	88.013 108.012 93.621	0.93 :204,205,208,211,223,248,251,258,266,274,277,278,279,280,283,286
PXS(1),PDJ(1)

SITE 12	0.01	2
COF	3a7cA	BS01_PDK	77.506 104.977 89.449	0.80 :190,202,203,204,227,251
PDK(1),2Z7XB04(1)

SITE 13	0.01	2
COF	2z81A	BS01_PCJ	77.084 104.159 95.331	0.94 :161,172,174,190,196,198,201,215,223,226,227,230,231,232,233,236
PCJ(1)

SITE 14	0.01	1
FIN	1ziwA	1ZIWA02	47.339 67.962 103.614	0.71 :10,36,37,38
1ZIWA02(1)

SITE 15	0.01	1
FIN	2a0zA	2A0ZA04	43.914 79.306 97.770	0.77 :28,58,59
2A0ZA04(1)

SITE 16	0.01	1
COF	3fxiA	BS03_NAG	93.797 98.535 92.535	1.37 :273,275,297,299
NAG(1)

SITE 17	0.01	1
COF	3j0aA	BS01_FUC	50.651 76.366 80.971	1.24 :22,24
FUC(1)

SITE 18	0.01	1
FIN	3a79B	3A79B02	56.415 98.465 102.763	0.56 :132,135,136,164
3A79B02(1)

SITE 19	0.01	2
FIN	1ziwA	1ZIWA04	72.069 93.911 90.856	0.71 :122,123,147,173,175,197,222
1ZIWA04(1)

SITE 20	0.01	2
COF	3t6qA	BS03_MAN	75.493 97.114 86.391	1.56 :176,200
MAN(2)
